# Supplementary material for: Predicting tissue specific cis-regulatory modules in the human genome using pairs of co-occurring motifs
Source: BMC Bioinformatics. 2012 Feb 7;13:25. doi: 10.1186/1471-2105-13-25 (PMC3359238; doi:10.1186/1471-2105-13-25)
Supplement: Additional file 1 — Software. The CrmMiner software. [file 1471-2105-13-25-S1.GZ]

Archive with 6,109 entries (6,058 files):
- crmMiner
- crmMiner/java
- crmMiner/java/bin
- crmMiner/java/bin/gov
- crmMiner/java/bin/gov/nih
- crmMiner/java/bin/gov/nih/nlm
- crmMiner/java/bin/gov/nih/nlm/ncbi
- crmMiner/java/bin/gov/nih/nlm/ncbi/util
- crmMiner/java/bin/gov/nih/nlm/ncbi/util/Input.class
- crmMiner/java/bin/gov/nih/nlm/ncbi/util/Output.class
- crmMiner/java/bin/gov/nih/nlm/ncbi/util/UtilityClass.class
- crmMiner/java/bin/gov/nih/nlm/ncbi/util/PerlCommand.class
- crmMiner/java/bin/gov/nih/nlm/ncbi/util/Command.class
- crmMiner/java/bin/gov/nih/nlm/ncbi/util/FisherExact.class
- crmMiner/java/bin/gov/nih/nlm/ncbi/features
- crmMiner/java/bin/gov/nih/nlm/ncbi/features/views
- crmMiner/java/bin/gov/nih/nlm/ncbi/features/views/ViewsCollector.class
- crmMiner/java/bin/gov/nih/nlm/ncbi/features/views/TrainingViewsCollector.class
- crmMiner/java/bin/gov/nih/nlm/ncbi/features/views/QueryViewsCollector.class
- crmMiner/java/bin/gov/nih/nlm/ncbi/features/views/KnownMotifsTrainView.class
- crmMiner/java/bin/gov/nih/nlm/ncbi/features/views/KnownMotifsQueryView.class
- crmMiner/java/bin/gov/nih/nlm/ncbi/features/views/View.class
- crmMiner/java/bin/gov/nih/nlm/ncbi/features/models
- crmMiner/java/bin/gov/nih/nlm/ncbi/features/models/TrainingFeaturesCollector.class
- crmMiner/java/bin/gov/nih/nlm/ncbi/features/models/KnownMotifsMastPwmExtractor.class
- crmMiner/java/bin/gov/nih/nlm/ncbi/features/models/FeatureExtractor.class
- crmMiner/java/bin/gov/nih/nlm/ncbi/features/models/FeaturesCollector.class
- crmMiner/java/bin/gov/nih/nlm/ncbi/features/DataSetsViewsMaker.class
- crmMiner/java/bin/gov/nih/nlm/ncbi/features/OneSetFeaturesMaker.class
- crmMiner/java/bin/gov/nih/nlm/ncbi/features/ThreeSetsViewsMaker.class
- crmMiner/java/bin/gov/nih/nlm/ncbi/exception
- crmMiner/java/bin/gov/nih/nlm/ncbi/exception/OperationFailedException.class
- crmMiner/java/bin/gov/nih/nlm/ncbi/transfac
- crmMiner/java/bin/gov/nih/nlm/ncbi/transfac/MotifMatrix.class
- crmMiner/java/bin/gov/nih/nlm/ncbi/transfac/ReaderForMatrix.class
- crmMiner/java/bin/gov/nih/nlm/ncbi/motifs
- crmMiner/java/bin/gov/nih/nlm/ncbi/motifs/MastClient.class
- crmMiner/java/bin/gov/nih/nlm/ncbi/motifs/MastHit.class
- crmMiner/java/bin/gov/nih/nlm/ncbi/motifs/MastHitsMaker.class
- crmMiner/java/bin/gov/nih/nlm/ncbi/motifs/MastHitsModel.class
- crmMiner/java/bin/gov/nih/nlm/ncbi/motifs/OverlappingHitsMaker.class
- crmMiner/java/src
- crmMiner/java/src/gov
- crmMiner/java/src/gov/nih
- crmMiner/java/src/gov/nih/nlm
- crmMiner/java/src/gov/nih/nlm/ncbi
- crmMiner/java/src/gov/nih/nlm/ncbi/util
- crmMiner/java/src/gov/nih/nlm/ncbi/util/Input.java
- crmMiner/java/src/gov/nih/nlm/ncbi/util/Output.java
- crmMiner/java/src/gov/nih/nlm/ncbi/util/UtilityClass.java
- crmMiner/java/src/gov/nih/nlm/ncbi/util/PerlCommand.java
- crmMiner/java/src/gov/nih/nlm/ncbi/util/Command.java
- crmMiner/java/src/gov/nih/nlm/ncbi/util/FisherExact.java
- crmMiner/java/src/gov/nih/nlm/ncbi/features
- crmMiner/java/src/gov/nih/nlm/ncbi/features/views
- crmMiner/java/src/gov/nih/nlm/ncbi/features/views/ViewsCollector.java
- crmMiner/java/src/gov/nih/nlm/ncbi/features/views/TrainingViewsCollector.java
- crmMiner/java/src/gov/nih/nlm/ncbi/features/views/QueryViewsCollector.java
- crmMiner/java/src/gov/nih/nlm/ncbi/features/views/KnownMotifsTrainView.java
- crmMiner/java/src/gov/nih/nlm/ncbi/features/views/KnownMotifsQueryView.java
- crmMiner/java/src/gov/nih/nlm/ncbi/features/views/View.java
- crmMiner/java/src/gov/nih/nlm/ncbi/features/models
- crmMiner/java/src/gov/nih/nlm/ncbi/features/models/TrainingFeaturesCollector.java
- crmMiner/java/src/gov/nih/nlm/ncbi/features/models/KnownMotifsMastPwmExtractor.java
- crmMiner/java/src/gov/nih/nlm/ncbi/features/models/FeatureExtractor.java
- crmMiner/java/src/gov/nih/nlm/ncbi/features/models/FeaturesCollector.java
- crmMiner/java/src/gov/nih/nlm/ncbi/features/OneSetFeaturesMaker.java
- crmMiner/java/src/gov/nih/nlm/ncbi/features/ThreeSetsViewsMaker.java
- crmMiner/java/src/gov/nih/nlm/ncbi/exception
- crmMiner/java/src/gov/nih/nlm/ncbi/exception/OperationFailedException.java
- crmMiner/java/src/gov/nih/nlm/ncbi/transfac
- crmMiner/java/src/gov/nih/nlm/ncbi/transfac/ReaderForMatrix.java
- crmMiner/java/src/gov/nih/nlm/ncbi/transfac/MotifMatrix.java
- crmMiner/java/src/gov/nih/nlm/ncbi/motifs
- crmMiner/java/src/gov/nih/nlm/ncbi/motifs/OverlappingHitsMaker.java
- crmMiner/java/src/gov/nih/nlm/ncbi/motifs/MastHit.java
- crmMiner/java/src/gov/nih/nlm/ncbi/motifs/MastHitsModel.java
- crmMiner/java/src/gov/nih/nlm/ncbi/motifs/MastClient.java
- crmMiner/java/src/gov/nih/nlm/ncbi/motifs/MastHitsMaker.java
- crmMiner/perl
- crmMiner/perl/crmMiner.pl
- crmMiner/perl/ftrEnrichment.pl
- crmMiner/perl/query.pl
- crmMiner/perl/train.pl
- crmMiner/perl/findCrmMinerParameters.pl
- crmMiner/README.pdf
- crmMiner/test
- crmMiner/test/heart_fasta
- crmMiner/test/heart_fasta/loci_train
- crmMiner/test/heart_fasta/loci_train/output.txt
- crmMiner/test/heart_fasta/loci_train/NM_032588.fasta
- crmMiner/test/heart_fasta/loci_train/NM_194293.fasta
- crmMiner/test/heart_fasta/loci_train/NM_006354.fasta
- crmMiner/test/heart_fasta/loci_train/NM_003271.fasta
- crmMiner/test/heart_fasta/loci_train/NM_001862.fasta
- crmMiner/test/heart_fasta/loci_train/NM_078483.fasta
- crmMiner/test/heart_fasta/loci_train/NM_015684.fasta
- crmMiner/test/heart_fasta/loci_train/NM_001005479.fasta
- crmMiner/test/heart_fasta/loci_train/NM_005175.fasta
- crmMiner/test/heart_fasta/loci_train/NM_002949.fasta
- crmMiner/test/heart_fasta/loci_train/NM_014172.fasta
- crmMiner/test/heart_fasta/loci_train/NM_173546.fasta
- crmMiner/test/heart_fasta/loci_train/NM_002152.fasta
- crmMiner/test/heart_fasta/loci_train/NM_003862.fasta
- crmMiner/test/heart_fasta/loci_train/NM_003562.fasta
- crmMiner/test/heart_fasta/loci_train/NM_019056.fasta
- crmMiner/test/heart_fasta/loci_train/NM_006172.fasta
- crmMiner/test/heart_fasta/loci_train/NM_178314.fasta
- crmMiner/test/heart_fasta/loci_train/NM_152550.fasta
- crmMiner/test/heart_fasta/loci_train/NM_000864.fasta
- crmMiner/test/heart_fasta/loci_train/NM_001080114.fasta
- crmMiner/test/heart_fasta/loci_train/NM_005205.fasta
- crmMiner/test/heart_fasta/loci_train/NM_018379.fasta
- crmMiner/test/heart_fasta/loci_train/NM_017805.fasta
- crmMiner/test/heart_fasta/loci_train/NM_199162.fasta
- crmMiner/test/heart_fasta/loci_train/NM_205767.fasta
- crmMiner/test/heart_fasta/loci_train/NM_153460.fasta
- crmMiner/test/heart_fasta/loci_train/NM_000751.fasta
- crmMiner/test/heart_fasta/loci_train/NM_021223.fasta
- crmMiner/test/heart_fasta/loci_train/NM_001080529.fasta
- crmMiner/test/heart_fasta/loci_train/NM_032902.fasta
- crmMiner/test/heart_fasta/loci_train/NM_000850.fasta
- crmMiner/test/heart_fasta/loci_train/NM_004551.fasta
- crmMiner/test/heart_fasta/loci_train/NM_005061.fasta
- crmMiner/test/heart_fasta/loci_train/NM_014402.fasta
- crmMiner/test/heart_fasta/loci_train/NM_203402.fasta
- crmMiner/test/heart_fasta/loci_train/NM_178830.fasta
- crmMiner/test/heart_fasta/loci_train/NM_000603.fasta
- crmMiner/test/heart_fasta/loci_train/NM_001170.fasta
- crmMiner/test/heart_fasta/loci_train/NM_001983.fasta
- crmMiner/test/heart_fasta/loci_train/NM_001005288.fasta
- crmMiner/test/heart_fasta/loci_train/NM_002060.fasta
- crmMiner/test/heart_fasta/loci_train/NM_004567.fasta
- crmMiner/test/heart_fasta/loci_train/NM_014238.fasta
- crmMiner/test/heart_fasta/loci_train/NM_024645.fasta
- crmMiner/test/heart_fasta/loci_train/NM_006271.fasta
- crmMiner/test/heart_fasta/loci_train/NM_004102.fasta
- crmMiner/test/heart_fasta/loci_train/NM_001824.fasta
- crmMiner/test/heart_fasta/loci_train/NM_002862.fasta
- crmMiner/test/heart_fasta/loci_train/NM_001031694.fasta
- crmMiner/test/heart_fasta/loci_train/NM_002611.fasta
- crmMiner/test/heart_fasta/loci_train/NM_015963.fasta
- crmMiner/test/heart_fasta/loci_train/NM_023942.fasta
- crmMiner/test/heart_fasta/loci_train/NM_000491.fasta
- crmMiner/test/heart_fasta/loci_train/NM_017980.fasta
- crmMiner/test/heart_fasta/loci_train/NM_005532.fasta
- crmMiner/test/heart_fasta/loci_train/NM_181843.fasta
- crmMiner/test/heart_fasta/loci_train/NM_198271.fasta
- crmMiner/test/heart_fasta/loci_train/NM_024876.fasta
- crmMiner/test/heart_fasta/loci_train/NM_004558.fasta
- crmMiner/test/heart_fasta/loci_train/NM_152274.fasta
- crmMiner/test/heart_fasta/loci_train/NM_001861.fasta
- crmMiner/test/heart_fasta/loci_train/NM_012241.fasta
- crmMiner/test/heart_fasta/loci_train/NM_015991.fasta
- crmMiner/test/heart_fasta/loci_train/NM_020707.fasta
- crmMiner/test/heart_fasta/loci_train/NM_001151.fasta
- crmMiner/test/heart_fasta/loci_train/NM_004635.fasta
- crmMiner/test/heart_fasta/loci_train/NM_001002810.fasta
- crmMiner/test/heart_fasta/loci_train/NM_152328.fasta
- crmMiner/test/heart_fasta/loci_train/NM_030812.fasta
- crmMiner/test/heart_fasta/loci_train/NM_014332.fasta
- crmMiner/test/heart_fasta/loci_train/NM_004387.fasta
- crmMiner/test/heart_fasta/loci_train/NM_016581.fasta
- crmMiner/test/heart_fasta/loci_train/NM_001541.fasta
- crmMiner/test/heart_fasta/loci_train/NM_004328.fasta
- crmMiner/test/heart_fasta/loci_train/NM_006522.fasta
- crmMiner/test/heart_fasta/train
- crmMiner/test/heart_fasta/train/enh.txt
- crmMiner/test/heart_fasta/train/ctr.txt
- crmMiner/test/heart_fasta/loci_query
- crmMiner/test/heart_fasta/loci_query/output.txt
- crmMiner/test/heart_fasta/loci_query/NM_012298.fasta
- crmMiner/test/heart_fasta/loci_query/NM_001689.fasta
- crmMiner/test/heart_fasta/loci_query/NM_002206.fasta
- crmMiner/test/heart_fasta/loci_query/NM_032881.fasta
- crmMiner/test/heart_fasta/loci_query/NM_001100.fasta
- crmMiner/test/heart_fasta/loci_query/NM_001864.fasta
- crmMiner/test/heart_fasta/loci_query/NM_144565.fasta
- crmMiner/test/heart_fasta/loci_query/NM_000290.fasta
- crmMiner/test/heart_fasta/loci_query/NM_201557.fasta
- crmMiner/test/heart_fasta/loci_query/NM_005159.fasta
- crmMiner/test/heart_fasta/loci_query/NM_031231.fasta
- crmMiner/test/heart_fasta/loci_query/NM_000231.fasta
- crmMiner/test/heart_fasta/loci_query/NM_006308.fasta
- crmMiner/test/heart_fasta/loci_query/NM_000955.fasta
- crmMiner/test/heart_fasta/loci_query/NM_183357.fasta
- crmMiner/test/heart_fasta/loci_query/NM_005240.fasta
- crmMiner/test/heart_fasta/loci_query/NM_017739.fasta
- crmMiner/test/heart_fasta/loci_query/NM_032816.fasta
- crmMiner/test/heart_fasta/loci_query/NM_017533.fasta
- crmMiner/test/heart_fasta/loci_query/NM_032319.fasta
- crmMiner/test/heart_fasta/loci_query/NM_182566.fasta
- crmMiner/test/heart_fasta/loci_query/NM_014067.fasta
- crmMiner/test/heart_fasta/loci_query/NM_001004461.fasta
- crmMiner/test/heart_fasta/loci_query/NM_016438.fasta
- crmMiner/test/heart_fasta/loci_query/NM_001002841.fasta
- crmMiner/test/heart_fasta/loci_query/NM_001081563.fasta
- crmMiner/test/heart_fasta/loci_query/NM_032349.fasta
- crmMiner/test/heart_fasta/loci_query/NM_007186.fasta
- crmMiner/test/heart_fasta/loci_query/NM_080603.fasta
- crmMiner/test/heart_fasta/loci_query/NM_001927.fasta
- crmMiner/test/heart_fasta/loci_query/NM_015686.fasta
- crmMiner/test/heart_fasta/loci_query/NM_148179.fasta
- crmMiner/test/heart_fasta/loci_query/NM_006663.fasta
- crmMiner/test/heart_fasta/loci_query/NM_004451.fasta
- crmMiner/test/heart_fasta/loci_query/NM_003098.fasta
- crmMiner/test/heart_fasta/loci_query/NM_144617.fasta
- crmMiner/test/heart_fasta/loci_query/NM_014360.fasta
- crmMiner/test/heart_fasta/loci_query/NM_014291.fasta
- crmMiner/test/heart_fasta/query
- crmMiner/test/heart_fasta/query/enh.txt
- crmMiner/test/heart_fasta/query/ctr.txt
- crmMiner/test/heart_fasta/loci_test
- crmMiner/test/heart_fasta/loci_test/output.txt
- crmMiner/test/heart_fasta/loci_test/NM_014773.fasta
- crmMiner/test/heart_fasta/loci_test/NM_012459.fasta
- crmMiner/test/heart_fasta/loci_test/NM_001099404.fasta
- crmMiner/test/heart_fasta/loci_test/NM_019886.fasta
- crmMiner/test/heart_fasta/loci_test/NM_004546.fasta
- crmMiner/test/heart_fasta/loci_test/NM_003009.fasta
- crmMiner/test/heart_fasta/loci_test/NM_005368.fasta
- crmMiner/test/heart_fasta/loci_test/NM_004609.fasta
- crmMiner/test/heart_fasta/loci_test/NM_005334.fasta
- crmMiner/test/heart_fasta/loci_test/NM_020349.fasta
- crmMiner/test/heart_fasta/loci_test/NM_032728.fasta
- crmMiner/test/heart_fasta/loci_test/NM_016579.fasta
- crmMiner/test/heart_fasta/loci_test/NM_002103.fasta
- crmMiner/test/heart_fasta/loci_test/NM_052995.fasta
- crmMiner/test/heart_fasta/loci_test/NM_001077639.fasta
- crmMiner/test/heart_fasta/loci_test/NM_000257.fasta
- crmMiner/test/heart_fasta/loci_test/NM_032340.fasta
- crmMiner/test/heart_fasta/loci_test/NM_000023.fasta
- crmMiner/test/heart_fasta/loci_test/NM_015425.fasta
- crmMiner/test/heart_fasta/loci_test/NM_198060.fasta
- crmMiner/test/heart_fasta/loci_test/NM_002052.fasta
- crmMiner/test/heart_fasta/loci_test/NM_001001975.fasta
- crmMiner/test/heart_fasta/loci_test/NM_003280.fasta
- crmMiner/test/heart_fasta/loci_test/NM_032546.fasta
- crmMiner/test/heart_fasta/loci_test/NM_000364.fasta
- crmMiner/test/heart_fasta/loci_test/NM_148962.fasta
- crmMiner/test/heart_fasta/loci_test/NM_175614.fasta
- crmMiner/test/heart_fasta/loci_test/NM_001018005.fasta
- crmMiner/test/heart_fasta/loci_test/NM_004286.fasta
- crmMiner/test/heart_fasta/loci_test/NM_032611.fasta
- crmMiner/test/heart_fasta/loci_test/NM_003673.fasta
- crmMiner/test/heart_fasta/loci_test/NM_018953.fasta
- crmMiner/test/heart_fasta/loci_test/NM_000839.fasta
- crmMiner/test/heart_fasta/loci_test/NM_016150.fasta
- crmMiner/test/heart_fasta/loci_test/NM_001080116.fasta
- crmMiner/test/heart_fasta/loci_test/NM_000258.fasta
- crmMiner/test/heart_fasta/loci_test/NM_152246.fasta
- crmMiner/test/heart_fasta/loci_test/NM_203374.fasta
- crmMiner/test/heart_fasta/loci_test/NM_022135.fasta
- crmMiner/test/heart_fasta/loci_test/NM_005002.fasta
- crmMiner/test/heart_fasta/test
- crmMiner/test/heart_fasta/test/enh.txt
- crmMiner/test/heart_fasta/test/ctr.txt
- crmMiner/test/heart_fasta/inputFiles.txt
- crmMiner/test/heart_tfbs
- crmMiner/test/heart_tfbs/train
- crmMiner/test/heart_tfbs/train/seq
- crmMiner/test/heart_tfbs/train/seq/enh-unique-identifiers.txt
- crmMiner/test/heart_tfbs/train/seq/enh-identifiers-map.txt
- crmMiner/test/heart_tfbs/train/seq/ctr-unique-identifiers.txt
- crmMiner/test/heart_tfbs/train/seq/ctr-identifiers-map.txt
- crmMiner/test/heart_tfbs/train/known-motifs
- crmMiner/test/heart_tfbs/train/known-motifs/enhHits
- crmMiner/test/heart_tfbs/train/known-motifs/enhHits/V_MYOD_01
- crmMiner/test/heart_tfbs/train/known-motifs/enhHits/V_E47_01
- crmMiner/test/heart_tfbs/train/known-motifs/enhHits/V_VMYB_01
- crmMiner/test/heart_tfbs/train/known-motifs/enhHits/V_CMYB_01
- crmMiner/test/heart_tfbs/train/known-motifs/enhHits/V_AP4_01
- crmMiner/test/heart_tfbs/train/known-motifs/enhHits/V_MEF2_01
- crmMiner/test/heart_tfbs/train/known-motifs/enhHits/V_ELK1_01
- crmMiner/test/heart_tfbs/train/known-motifs/enhHits/V_SP1_01
- crmMiner/test/heart_tfbs/train/known-motifs/enhHits/V_EVI1_06
- crmMiner/test/heart_tfbs/train/known-motifs/enhHits/V_ATF_01
- crmMiner/test/heart_tfbs/train/known-motifs/enhHits/V_HOX13_01
- crmMiner/test/heart_tfbs/train/known-motifs/enhHits/V_E2F_01
- crmMiner/test/heart_tfbs/train/known-motifs/enhHits/V_ELK1_02
- crmMiner/test/heart_tfbs/train/known-motifs/enhHits/V_RSRFC4_01
- crmMiner/test/heart_tfbs/train/known-motifs/enhHits/V_CETS1P54_01
- crmMiner/test/heart_tfbs/train/known-motifs/enhHits/V_P300_01
- crmMiner/test/heart_tfbs/train/known-motifs/enhHits/V_P53_01
- crmMiner/test/heart_tfbs/train/known-motifs/enhHits/V_VMAF_01
- crmMiner/test/heart_tfbs/train/known-motifs/enhHits/V_VJUN_01
- crmMiner/test/heart_tfbs/train/known-motifs/enhHits/V_NFE2_01
- crmMiner/test/heart_tfbs/train/known-motifs/enhHits/V_CREB_01
- crmMiner/test/heart_tfbs/train/known-motifs/enhHits/V_CREBP1_01
- crmMiner/test/heart_tfbs/train/known-motifs/enhHits/V_CREBP1CJUN_01
- crmMiner/test/heart_tfbs/train/known-motifs/enhHits/V_SOX5_01
- crmMiner/test/heart_tfbs/train/known-motifs/enhHits/V_E4BP4_01
- crmMiner/test/heart_tfbs/train/known-motifs/enhHits/V_E2F_02
- crmMiner/test/heart_tfbs/train/known-motifs/enhHits/V_NFKAPPAB50_01
- crmMiner/test/heart_tfbs/train/known-motifs/enhHits/V_NFKAPPAB65_01
- crmMiner/test/heart_tfbs/train/known-motifs/enhHits/V_CREL_01
- crmMiner/test/heart_tfbs/train/known-motifs/enhHits/V_NFKAPPAB_01
- crmMiner/test/heart_tfbs/train/known-motifs/enhHits/V_NMYC_01
- crmMiner/test/heart_tfbs/train/known-motifs/enhHits/V_MYOGNF1_01
- crmMiner/test/heart_tfbs/train/known-motifs/enhHits/V_COMP1_01
[truncated: 5,809 more entries]
