# Supplementary material for: Predicting tissue specific cis-regulatory modules in the human genome using pairs of co-occurring motifs
Source: BMC Bioinformatics. 2012 Feb 7;13:25. doi: 10.1186/1471-2105-13-25 (PMC3359238; doi:10.1186/1471-2105-13-25)
Supplement: Additional file 1 — Software. The CrmMiner software. [file 1471-2105-13-25-S1.GZ › crmMiner/java/src/gov/nih/nlm/ncbi/util/Input.java]

package gov.nih.nlm.ncbi.util;

import java.io.BufferedReader;
import java.io.FileInputStream;
import java.io.FileNotFoundException;
import java.io.IOException;
import java.io.InputStreamReader;
import java.util.ArrayList;

/**
 * @author Hani Zakaria Girgis (C) 2010
 * Jan 21, 2010
 * 
 * Description: an instance of this class reads a file
 *
 * TODO
 * [1]
 */

public class Input {
	
	private String fileName;
	private FileInputStream stream;
	private InputStreamReader reader;
	private BufferedReader buffer;
	
	/**
	 * @throws FileNotFoundException 
	 * 
	 */
	public Input(String fileNameIn) throws FileNotFoundException {
		this.fileName = fileNameIn;
		this.stream = new FileInputStream(this.fileName);
		this.reader = new InputStreamReader(this.stream);
		this.buffer = new BufferedReader(this.reader);
	}

	/**
	 * @return a line from the file
	 * @throws IOException 
	 */
	public String readLine() throws IOException{
		return this.buffer.readLine();
	}
	
	/**
	 * @return a list of all lines in the file
	 * @throws IOException 
	 */
	public ArrayList<String> readAllLines() throws IOException {
		ArrayList<String> lines = new ArrayList<String>();
		String line;
		while ( (line = this.buffer.readLine()) != null) {
			lines.add( line );
		}
		return lines;
	}
		
	/**
	 * @throws IOException
	 */
	public void finish() throws IOException{
		this.stream.close();
	}
}
