# Supplementary material for: Predicting tissue specific cis-regulatory modules in the human genome using pairs of co-occurring motifs
Source: BMC Bioinformatics. 2012 Feb 7;13:25. doi: 10.1186/1471-2105-13-25 (PMC3359238; doi:10.1186/1471-2105-13-25)
Supplement: Additional file 1 — Software. The CrmMiner software. [file 1471-2105-13-25-S1.GZ › crmMiner/java/src/gov/nih/nlm/ncbi/util/Output.java]

package gov.nih.nlm.ncbi.util;

import java.io.FileNotFoundException;
import java.io.FileOutputStream;
import java.io.IOException;
import java.io.PrintWriter;

/**
 * @author Hani Zakaria Girgis (C) 2010
 * Jan 28, 2010
 * 
 * Description: an instance of this class handels writting to output files
 *
 * TODO
 * [1]
 */
public class Output {

	private FileOutputStream stream ;
	
	private PrintWriter writer;
	
	/**
	 * @throws FileNotFoundException 
	 * 
	 */
	public Output(String fileName) throws FileNotFoundException {
		this(fileName, false);
	}
	
	/**
	 * @throws FileNotFoundException 
	 * 
	 */
	public Output(String fileName, boolean canAppend) 
	throws FileNotFoundException {
		this.stream = new FileOutputStream(fileName, canAppend);
		this.writer = new PrintWriter(this.stream);
	}
	
	
	/**
	 * print
	 */
	public void print(String s){
		this.writer.print(s);
	}
	
	/**
	 * print line
	 */	
	public void println(String s){
		this.writer.println(s);
	}
	
	/**
	 * @throws IOException 
	 * Close resources 
	 */
	public void finish() throws IOException{
		this.writer.flush();
		this.writer.close();
		this.stream.close();
	}	
}
