# Supplementary material for: Predicting tissue specific cis-regulatory modules in the human genome using pairs of co-occurring motifs
Source: BMC Bioinformatics. 2012 Feb 7;13:25. doi: 10.1186/1471-2105-13-25 (PMC3359238; doi:10.1186/1471-2105-13-25)
Supplement: Additional file 1 — Software. The CrmMiner software. [file 1471-2105-13-25-S1.GZ › crmMiner/java/src/gov/nih/nlm/ncbi/util/UtilityClass.java]

package gov.nih.nlm.ncbi.util;

// import gov.nih.nlm.ncbi.browser.Sequence;
// import gov.nih.nlm.ncbi.db.DatabaseManager;
import gov.nih.nlm.ncbi.exception.OperationFailedException;

import java.io.File;
import java.io.FileNotFoundException;
import java.io.IOException;
import java.sql.ResultSet;
import java.sql.SQLException;
import java.sql.Statement;
import java.sql.Timestamp;
import java.util.ArrayList;
import java.util.Calendar;
import java.util.Collections;
import java.util.Date;
import java.util.Enumeration;
import java.util.Hashtable;
import java.util.Random;
import java.util.StringTokenizer;

/**
 * @author Hani Zakaria Girgis (C) 2010 Jan 28, 2010
 * 
 *         Description:
 * 
 *         TODO [1]
 */

public class UtilityClass {
	private static final UtilityClass INSTANCE = new UtilityClass();

	/**
	 * Cannot be instantiated
	 */
	private UtilityClass() {
		// TODO Auto-generated constructor stub
	}

	/**
	 * @return the only instance of this class
	 */
	public static UtilityClass getInstance() {
		return INSTANCE;
	}

	/**
	 * @param <T>
	 * @param listIn
	 * @return a sorted list in the ascending order of the unique items in the
	 *         input list
	 */
	public <T extends Comparable> ArrayList<T> uniqueSortedList(
			ArrayList<T> listIn) {
		ArrayList<T> copy = new ArrayList<T>(listIn);
		ArrayList<T> result = new ArrayList<T>();
		Collections.sort(copy);
		for (int i = 0; i < copy.size() - 1; i++) {
			if (copy.get(i).compareTo(copy.get(i + 1)) != 0) {
				result.add(copy.get(i));
			}
		}
		return result;
	}

	/**
	 * This method clear the given directory. If the directory is not empty it
	 * deletes all files under it, then deletes the directory itself. If the
	 * directory does not exists, it makes it.
	 */
	public void getFreshDir(String dirName) {
		File dir = new File(dirName);
		if (dir.isDirectory()) {
			deleteDir(dirName);
		}
		System.out.println("About to make " + dirName);
		if (!dir.mkdir()) {
			throw new OperationFailedException("Cannot make "
					+ dir.getAbsolutePath());
		}
	}

	/**
	 * delete directory recursively
	 */
	public void deleteDir(String dirName) {
		System.out.println("About to delete " + dirName);
		File dir = new File(dirName);
		String files[] = dir.list();

		for (int i = 0; i < files.length; i++) {
			if (!files[i].startsWith(".nfs")) {
				File file = new File(dirName
						+ System.getProperty("file.separator") + files[i]);

				if (file.isDirectory()) {
					deleteDir(file.getAbsolutePath());
				} else if (!file.delete()) {
					throw new OperationFailedException("Cannot delete "
							+ file.getAbsolutePath());
				}
			}
		}

		if (!dir.delete()) {
			System.err
					.println("Deleted contents but not the directory itself: "
							+ dir.getAbsolutePath());
			/*
			 * String list[] = dir.list(); for(String s : list){ String f =
			 * dirName + System.getProperty("file.separator") + s;
			 * System.err.println("Cannot delete: " + f); } throw new
			 * OperationFailedException( "Cannot delete " +
			 * dir.getAbsolutePath());
			 */
		}
	}

	/**
	 * remove files, not directories, of a directory. This method cannot remove
	 * .nfs files.
	 */
	public void emptyDir(String dirName) {
		System.out.println("About to empty " + dirName);
		File dir = new File(dirName);
		if (dir.exists()) {
			String files[] = dir.list();

			for (int i = 0; i < files.length; i++) {
				if (!files[i].startsWith(".")) {
					File file = new File(dirName
							+ System.getProperty("file.separator") + files[i]);
					if (!file.delete()) {
						throw new OperationFailedException("Cannot delete "
								+ file.getAbsolutePath());
					}
				}
			}
		}
	}

	/**
	 * Read from input file, add an unique id to each sequence, then write to
	 * the output file.
	 */
	public void addUniqueId(String inputFile, String outputFile,
			String idMapFile, String prefix) {
		int count = 1;
		try {
			Input input = new Input(inputFile);
			Output output = new Output(outputFile);
			Output mapOutput = new Output(idMapFile);
			String line;
			while ((line = input.readLine()) != null) {
				if (line.startsWith(">")) {
					mapOutput
							.println(prefix + count + "\t" + line.substring(1));
					line = ">" + prefix + count;
					count++;
				}
				output.println(line);
			}
			input.finish();
			output.finish();
			mapOutput.finish();
		} catch (FileNotFoundException e) {
			throw new OperationFailedException(e);
		} catch (IOException e) {
			throw new OperationFailedException(e);
		}
	}

	/**
	 * 
	 */
	public ArrayList<String[]> readFastaSeq(String file) {
		ArrayList<String[]> sequences = new ArrayList<String[]>();
		try {
			Input input = new Input(file);
			String seq = "";
			String info = "";
			for (String temp = ""; temp != null; temp = input.readLine()) {
				if (temp.startsWith(">")) {
					// the sequence is complete
					if (!seq.equals("")) {
						String s[] = new String[] { info, seq };
						sequences.add(s);
						seq = "";
					}
					info = temp;
				} else if (!temp.equals("\n")) {
					seq += temp;
				}
			}
			// last sequence
			String s[] = new String[] { info, seq };
			sequences.add(s);
			input.finish();
		} catch (IOException e) {
			throw new OperationFailedException(e);
		}
		return sequences;
	}

	public void writeFastaSeq(ArrayList<String[]> list, String fileName) {
		try {
			Output output = new Output(fileName);
			for (String[] s : list) {
				output.println(s[0]);
				String sequence = s[1];
				int lineLength = 50;
				for (int i = 0; i < sequence.length(); i += lineLength) {
					// a full length line
					if (i + lineLength <= sequence.length()) {
						output.println(sequence.substring(i, i + lineLength));
					}
					// a short line
					else {
						output.println(sequence.substring(i));
					}
				}
				output.println("");
			}
			output.finish();
		} catch (FileNotFoundException e) {
			throw new OperationFailedException("Cannot write to file "
					+ fileName, e);
		} catch (IOException e) {
			throw new OperationFailedException("Cannot finish writing to file "
					+ fileName, e);
		}
	}

	/**
	 * This method reads a file. Each line in the file has the following format:
	 * identifier number
	 */
	public Hashtable<String, Double> readStringDoulbeTable(String file) {
		Hashtable<String, Double> table = new Hashtable<String, Double>();
		try {
			Input input = new Input(file);
			String line;
			while ((line = input.readLine()) != null) {
				StringTokenizer t = new StringTokenizer(line);
				table.put(t.nextToken(), new Double(t.nextToken()));
			}
			input.finish();
		} catch (FileNotFoundException e) {
			throw new OperationFailedException(e);
		} catch (IOException e) {
			throw new OperationFailedException(e);
		}
		return table;
	}

	public Hashtable<String, ArrayList<Double>> readStringListTable(String file) {
		Hashtable<String, ArrayList<Double>> table = new Hashtable<String, ArrayList<Double>>();
		try {
			Input input = new Input(file);
			String line;
			while ((line = input.readLine()) != null) {
				StringTokenizer t = new StringTokenizer(line);
				String id = t.nextToken();
				ArrayList<Double> list = new ArrayList<Double>();
				while (t.hasMoreTokens()) {
					list.add(Double.valueOf(t.nextToken()));
				}
				table.put(id, list);
			}
			input.finish();
		} catch (FileNotFoundException e) {
			throw new OperationFailedException(e);
		} catch (IOException e) {
			throw new OperationFailedException(e);
		}
		return table;
	}

	public void ensurePresence(String fileOrDir) {
		File f = new File(fileOrDir);
		if (!f.exists()) {
			throw new OperationFailedException("Temp dir does not exist: "
					+ fileOrDir);
		}
	}

	/**
	 * @param l
	 *            : list of sequences
	 * @return a list of genomic locations.
	 */
	/*
	public ArrayList<String> extractLocations(ArrayList<Sequence> l) {
		ArrayList<String> r = new ArrayList<String>();
		for (Sequence s : l) {
			r.add(s.getGenomicLocation());
		}
		return r;
	}
	*/

	/**
	 * Write, in FASTA format, a list of sequences to a file.
	 * 
	 * @param list
	 *            : a list of sequences.
	 * 
	 * @param fileName
	 *            : the destination file.
	 */
	/*
	public void writeSeqInstances(ArrayList<Sequence> list, String fileName) {
		try {
			Output output = new Output(fileName);
			for (Sequence s : list) {
				output.println(s.toStringFasta());
				output.println("");
			}
			output.finish();
		} catch (FileNotFoundException e) {
			throw new OperationFailedException("Cannot write to file "
					+ fileName, e);
		} catch (IOException e) {
			throw new OperationFailedException("Cannot finish writing to file "
					+ fileName, e);
		}
	}
	*/

	public String getRandName() {
		ArrayList<String> list = new ArrayList<String>();
		list.add("a");
		list.add("b");
		list.add("c");
		list.add("d");
		list.add("e");
		list.add("f");
		list.add("g");
		list.add("h");
		list.add("i");
		list.add("k");
		list.add("l");
		list.add("m");
		list.add("o");
		list.add("p");
		list.add("q");
		list.add("r");
		list.add("s");
		list.add("t");
		list.add("u");
		list.add("v");
		list.add("w");
		list.add("x");
		list.add("y");
		list.add("z");
		Collections.shuffle(list);

		StringBuffer b = new StringBuffer();
		for (int i = 0; i < 24; i++) {
			b.append(list.get(i));
		}

		Random r = new Random();
		b.append("-");
		b.append(r.nextInt(10000000));

		return b.toString();
	}

	public String makeRandDir(String prefix) {
		Date date = new Date();
		Timestamp stamp = new Timestamp(date.getTime());
		// String s = stamp.toString().replace(" ", "_").replace(".", "_")
		//		.replace(":", "-");

		String randName = UtilityClass.getInstance().getRandName();

		String tempDir = // "/panfs/pan1.be-md.ncbi.nlm.nih.gov/devdcode/hani/temp"
			      "/home/girgishz/myTemp"
				+ System.getProperty("file.separator")
				+ prefix
				+ "-"
				//+ s
				//+ "-"
				+ randName;

		File dir = new File(tempDir);
		System.out.println("About to make " + tempDir);
		if (!dir.mkdir()) {
			throw new OperationFailedException("Cannot make "
					+ dir.getAbsolutePath());
		}
		return tempDir;
	}

	public double mean(ArrayList<Double> lst) {
		Double s = 0.0;
		for (Double d : lst) {
			s += d;
		}
		return s / lst.size();
	}
	/*
	public int getTxStart(String geneId){
		int tss = 0;
		DatabaseManager dbManager = DatabaseManager.getInstance();
		Statement statement = dbManager.makeStatement();
		try {
			StringBuffer q = new StringBuffer(
					"SELECT strand, cdsStart, cdsEnd from refGene where name='" + geneId + "'");
			if (statement.execute(q.toString())) {
				ResultSet resultSet = statement.getResultSet();
				while (resultSet.next()) {
					String strand = resultSet.getString( "strand" );
					int txStart   = resultSet.getInt( "cdsStart" );
					int txEnd     = resultSet.getInt( "cdsEnd" );
					
					if( strand.equalsIgnoreCase( "+" ) ){
						tss = txStart;
					}else{
						if( strand.equalsIgnoreCase( "-" ) ){
							tss = txEnd;
						}
					}
					
				}
			}
		} catch (SQLException e) {
			throw new OperationFailedException(e);
		}
		return tss;
	}
	*/
	
	/*
	public String getTxDirection(String geneId){
		String direction = "";
		DatabaseManager dbManager = DatabaseManager.getInstance();
		Statement statement = dbManager.makeStatement();
		try {
			StringBuffer q = new StringBuffer("SELECT strand from refGene where name='" + geneId + "'");
			if( statement.execute(q.toString()) ){
				ResultSet resultSet = statement.getResultSet();
				while (resultSet.next() ){
					direction = resultSet.getString( "strand" );					
				}
			}
		} catch (SQLException e) {
			throw new OperationFailedException(e);
		}
		
		return direction;
	}
	*/	
}
