# Supplementary material for: Predicting tissue specific cis-regulatory modules in the human genome using pairs of co-occurring motifs
Source: BMC Bioinformatics. 2012 Feb 7;13:25. doi: 10.1186/1471-2105-13-25 (PMC3359238; doi:10.1186/1471-2105-13-25)
Supplement: Additional file 1 — Software. The CrmMiner software. [file 1471-2105-13-25-S1.GZ › crmMiner/java/src/gov/nih/nlm/ncbi/util/PerlCommand.java]

package gov.nih.nlm.ncbi.util;

import gov.nih.nlm.ncbi.exception.OperationFailedException;
import java.io.File;
import java.io.FileNotFoundException;
import java.io.IOException;

/**
 * @author Hani Zakaria Girgis (C) 2010
 * Mar 25, 2010
 * 
 * Description:
 *
 * TODO
 * [1] Run a command from Perl.
 */
public class PerlCommand{

	/**
	 * 
	 */
	public PerlCommand(String cmd, String outputFile) {
		String perlScript = "runCommand.pl";
		try {
			Output output = new Output( perlScript );
			output.println( "#! " + getPerl()  );
			output.println("");
			output.print( "system('" );
			output.print( cmd );
			output.print(" > ");
			output.print( outputFile );
			output.print( "');" );
			output.finish();
		} catch (FileNotFoundException e) {
			throw new OperationFailedException( e );
		} catch (IOException e) {
			throw new OperationFailedException( e );
		}
		File perlScriptFile = new File( perlScript );
		new Command("chmod 700 " + perlScriptFile.getAbsolutePath() );
		new Command( perlScriptFile.getAbsolutePath() );
		if(! perlScriptFile.delete()){
			throw new OperationFailedException("Cannot delete " + perlScript);
		}
	}
	
	public PerlCommand(String cmd ) {
		String perlScript = "runCommand.pl";
		try {
			Output output = new Output( perlScript );
			output.println( "#! " + getPerl() );
			output.println("");
			output.print( "`" );
			output.print( cmd );
			output.println( "`;" );
			output.finish();
		} catch (FileNotFoundException e) {
			throw new OperationFailedException( e );
		} catch (IOException e) {
			throw new OperationFailedException( e );
		}
		
		File perlScriptFile = new File( perlScript );
		new Command("chmod 700 " + perlScriptFile);
		Command command = new Command( perlScriptFile.getAbsolutePath() );
	
		if(! perlScriptFile.delete()){
			throw new OperationFailedException("Cannot delete " + perlScript);
		}
	}
	
	private String getPerl(){
		Command cmd = new Command("which perl");
		return cmd.getProcessStdOut().trim();
	}
}
