# Supplementary material for: Predicting tissue specific cis-regulatory modules in the human genome using pairs of co-occurring motifs
Source: BMC Bioinformatics. 2012 Feb 7;13:25. doi: 10.1186/1471-2105-13-25 (PMC3359238; doi:10.1186/1471-2105-13-25)
Supplement: Additional file 1 — Software. The CrmMiner software. [file 1471-2105-13-25-S1.GZ › crmMiner/java/src/gov/nih/nlm/ncbi/util/Command.java]

package gov.nih.nlm.ncbi.util;

import gov.nih.nlm.ncbi.exception.OperationFailedException;

import java.io.BufferedReader;
import java.io.File;
import java.io.IOException;
import java.io.InputStream;
import java.io.InputStreamReader;

/**
 * @author Hani Zakaria Girgis (C) 2010
 * Feb 26, 2010
 * 
 * Description: an instance of this class executes a command
 *
 * TODO
 * [1]
 */

public class Command {

	/**
	 * A string representation of a Unix command
	 */
	private String command;

	/**
	 * A string representing the process' output
	 */
	private String processStdOut;

	/**
	 * A string representing the process' error
	 */
	private String processStdErr;

	private File dir;
	
	/**
	 * @param commandIn: is a string representation of a command to the OS
	 */
	public Command(String commandIn) {
		this(commandIn, new File("/home/girgishz/myTemp"));
	}

	public Command(String commandIn, File dirIn){
		this.command = commandIn;
		this.dir     = dirIn;
		this.executeCommand();
	}
	
	/**
	 * @param commandIn: operating system command.
	 * @param outputFile: the output of the command is written to this file. 
	 */
	public Command(String commandIn, String outputFile){
		this(commandIn, new File("/home/girgishz/myTemp"));

		// Write the output to a file
		Output output;
		try {
			output = new Output( outputFile );
			output.print( this.getProcessStdOut() );
			output.finish();
		} catch (IOException e) {
			throw new OperationFailedException(command.toString(), e);
		}
	}

	/**
	 * Execute the command  
	 */
	private void executeCommand() {		
		try {
			Process p = Runtime.getRuntime().exec(command, null, dir);
			
			// Read from error stream.
			InputStream errStream = p.getErrorStream();
			InputStreamReader errReader = new InputStreamReader( errStream );
			BufferedReader errBuffer = new BufferedReader(errReader);
			String line;
			while((line = errBuffer.readLine()) != null){
				System.err.println(line); 
			}
			errStream.close();
			errReader.close();
			errBuffer.close();
			
			// Read the process output
			InputStream inStream       = p.getInputStream();
			InputStreamReader inReader = new InputStreamReader( inStream );
			BufferedReader inBuffer    = new BufferedReader( inReader );
			StringBuffer buffer = new StringBuffer();
			String line1;
			while( (line1 = inBuffer.readLine()) != null ){
				buffer.append(line1); buffer.append("\n");
			}
			this.processStdOut = buffer.toString();
			inStream.close();
			inReader.close();
			inBuffer.close();
			
			// Wait until the process finishes.
			try {
			 	p.waitFor();
			} catch (InterruptedException e) {
				throw new OperationFailedException(command.toString(), e);
			}
			// Very import to close all resources.
			p.destroy();
			
		} catch (IOException e) {
			throw new OperationFailedException(command.toString(), e);
		}
	}

	/**
	 * @return the processStdOut
	 */
	public String getProcessStdOut() {
		return this.processStdOut;
	}
}
