# Supplementary material for: Predicting tissue specific cis-regulatory modules in the human genome using pairs of co-occurring motifs
Source: BMC Bioinformatics. 2012 Feb 7;13:25. doi: 10.1186/1471-2105-13-25 (PMC3359238; doi:10.1186/1471-2105-13-25)
Supplement: Additional file 1 — Software. The CrmMiner software. [file 1471-2105-13-25-S1.GZ › crmMiner/java/src/gov/nih/nlm/ncbi/util/FisherExact.java]

package gov.nih.nlm.ncbi.util;

//ContigencyTable.java
//
// (c) 1999-2001 PAL Development Core Team
//
// This package may be distributed under the
// terms of the Lesser GNU General Public License (LGPL)
// package net.maizegenetics.pal.statistics;

/**
 * This does a Fisher Exact test. The Fisher's Exact test procedure calculates
 * an exact probability value for the relationship between two dichotomous
 * variables, as found in a two by two crosstable. The program calculates the
 * difference between the data observed and the data expected, considering the
 * given marginal and the assumptions of the model of independence. It works in
 * exactly the same way as the Chi-square test for independence; however, the
 * Chi-square gives only an estimate of the true probability value, an estimate
 * which might not be very accurate if the marginal is very uneven or if there
 * is a small value (less than five) in one of the cells.
 * 
 * It uses an array of factorials initialized at the beginning to provide speed.
 * There could be better ways to do this.
 * 
 * @author Ed Buckler
 * @version $Id: FisherExact.java,v 1
 */

public class FisherExact {
	private static final boolean DEBUG = false;
	private double[] f;
	int maxSize;

	/**
	 * constructor for FisherExact table
	 * 
	 * @param maxSize
	 *            is the maximum sum that will be encountered by the table
	 *            (a+b+c+d)
	 */
	public FisherExact(int maxSize) {
		this.maxSize = maxSize;
		double cf = 1.0;
		f = new double[maxSize + 1];
		f[0] = 0.0;
		for (int i = 1; i <= this.maxSize; i++) {
			f[i] = f[i - 1] + Math.log(i);
		}
	}

	/**
	 * calculates the P-value for this specific state
	 * 
	 * @param a
	 *            a, b, c, d are the four cells in a 2x2 matrix
	 * @param b
	 * @param c
	 * @param d
	 * @return the P-value
	 */
	public final double getP(int a, int b, int c, int d) {
		int n = a + b + c + d;
		if (n > maxSize) {
			return Double.NaN;
		}
		double p;
		p = (f[a + b] + f[c + d] + f[a + c] + f[b + d])
				- (f[a] + f[b] + f[c] + f[d] + f[n]);
		return Math.exp(p);
	}

	/**
	 * Calculates the one-tail P-value for the Fisher Exact test. Determines
	 * whether to calculate the right- or left- tail, thereby always returning
	 * the smallest p-value.
	 * 
	 * @param a
	 *            a, b, c, d are the four cells in a 2x2 matrix
	 * @param b
	 * @param c
	 * @param d
	 * @return one-tailed P-value (right or left, whichever is smallest)
	 */
	public final double getCumlativeP(int a, int b, int c, int d) {
		int min, i;
		int n = a + b + c + d;
		if (n > maxSize) {
			return Double.NaN;
		}
		double p = 0;

		p += getP(a, b, c, d);
		if (DEBUG) {
			System.out.println("p = " + p);
		}
		if ((a * d) >= (b * c)) {
			if (DEBUG) {
				System.out.println("doing R-tail: a=" + a + " b=" + b + " c="
						+ c + " d=" + d);
			}
			min = (c < b) ? c : b;
			for (i = 0; i < min; i++) {
				if (DEBUG) {
					System.out.print("doing round " + i);
				}
				p += getP(++a, --b, --c, ++d);
				if (DEBUG) {
					System.out.println("\ta=" + a + " b=" + b + " c=" + c
							+ " d=" + d);
				}
			}
			// System.out.println("");
		}
		if ((a * d) < (b * c)) {
			if (DEBUG) {
				System.out.println("doing L-tail: a=" + a + " b=" + b + " c="
						+ c + " d=" + d);
			}
			min = (a < d) ? a : d;
			for (i = 0; i < min; i++) {
				if (DEBUG) {
					System.out.print("doing round " + i);
				}
				double pTemp = getP(--a, ++b, ++c, --d);
				if (DEBUG) {
					System.out.print("\tpTemp = " + pTemp);
				}
				p += pTemp;
				if (DEBUG) {
					System.out.println("\ta=" + a + " b=" + b + " c=" + c
							+ " d=" + d);
				}
			}
		}
		return p;
	}

	/**
	 * Calculates the right-tail P-value for the Fisher Exact test.
	 * 
	 * @param a
	 *            a, b, c, d are the four cells in a 2x2 matrix
	 * @param b
	 * @param c
	 * @param d
	 * @return one-tailed P-value (right-tail)
	 */
	public final double getRightTailedP(int a, int b, int c, int d) {
		int min, i;
		int n = a + b + c + d;
		if (n > maxSize) {
			return Double.NaN;
		}
		double p = 0;

		p += getP(a, b, c, d);
		if (DEBUG) {
			System.out.println("p = " + p);
		}
		if (DEBUG) {
			System.out.println("doing R-tail: a=" + a + " b=" + b + " c=" + c
					+ " d=" + d);
		}
		min = (c < b) ? c : b;
		for (i = 0; i < min; i++) {
			p += getP(++a, --b, --c, ++d);

		}
		return p;
	}

	/**
	 * Calculates the left-tail P-value for the Fisher Exact test.
	 * 
	 * @param a
	 *            a, b, c, d are the four cells in a 2x2 matrix
	 * @param b
	 * @param c
	 * @param d
	 * @return one-tailed P-value (left-tail)
	 */
	public final double getLeftTailedP(int a, int b, int c, int d) {
		int min, i;
		int n = a + b + c + d;
		if (n > maxSize) {
			return Double.NaN;
		}
		double p = 0;

		p += getP(a, b, c, d);
		if (DEBUG) {
			System.out.println("p = " + p);
		}
		if (DEBUG) {
			System.out.println("doing L-tail: a=" + a + " b=" + b + " c=" + c
					+ " d=" + d);
		}
		min = (a < d) ? a : d;
		for (i = 0; i < min; i++) {
			if (DEBUG) {
				System.out.print("doing round " + i);
			}
			double pTemp = getP(--a, ++b, ++c, --d);
			if (DEBUG) {
				System.out.print("\tpTemp = " + pTemp);
			}
			p += pTemp;
			if (DEBUG) {
				System.out.println("\ta=" + a + " b=" + b + " c=" + c + " d="
						+ d);
			}
		}

		return p;
	}

	/**
	 * Calculates the two-tailed P-value for the Fisher Exact test.
	 * 
	 * In order for a table under consideration to have its p-value included in
	 * the final result, it must have a p-value less than the original table's
	 * P-value, i.e. Fisher's exact test computes the probability, given the
	 * observed marginal frequencies, of obtaining exactly the frequencies
	 * observed and any configuration more extreme. By "more extreme," we mean
	 * any configuration (given observed marginals) with a smaller probability
	 * of occurrence in the same direction (one-tailed) or in both directions
	 * (two-tailed).
	 * 
	 * @param a
	 *            a, b, c, d are the four cells in a 2x2 matrix
	 * @param b
	 * @param c
	 * @param d
	 * @return two-tailed P-value
	 */
	public final double getTwoTailedP(int a, int b, int c, int d) {
		int min, i;
		int n = a + b + c + d;
		if (n > maxSize) {
			return Double.NaN;
		}
		double p = 0;

		double baseP = getP(a, b, c, d);
		// in order for a table under consideration to have its p-value included
		// in the final result, it must have a p-value less than the baseP, i.e.
		// Fisher's exact test computes the probability, given the observed
		// marginal
		// frequencies, of obtaining exactly the frequencies observed and any
		// configuration more extreme.
		// By "more extreme," we mean any configuration (given observed
		// marginals) with a smaller probability of
		// occurrence in the same direction (one-tailed) or in both directions
		// (two-tailed).

		if (DEBUG) {
			System.out.println("baseP = " + baseP);
		}
		int initialA = a, initialB = b, initialC = c, initialD = d;
		p += baseP;
		if (DEBUG) {
			System.out.println("p = " + p);
		}
		if (DEBUG) {
			System.out.println("Starting with R-tail: a=" + a + " b=" + b
					+ " c=" + c + " d=" + d);
		}
		min = (c < b) ? c : b;
		for (i = 0; i < min; i++) {
			if (DEBUG) {
				System.out.print("doing round " + i);
			}
			double tempP = getP(++a, --b, --c, ++d);
			if (tempP <= baseP) {
				if (DEBUG) {
					System.out.print("\ttempP (" + tempP
							+ ") is less than baseP (" + baseP + ")");
				}
				p += tempP;
			}
			if (DEBUG) {
				System.out.println(" a=" + a + " b=" + b + " c=" + c + " d="
						+ d);
			}
		}

		// reset the values to their original so we can repeat this process for
		// the other side
		a = initialA;
		b = initialB;
		c = initialC;
		d = initialD;

		if (DEBUG) {
			System.out.println("Now doing L-tail: a=" + a + " b=" + b + " c="
					+ c + " d=" + d);
		}
		min = (a < d) ? a : d;
		if (DEBUG) {
			System.out.println("min = " + min);
		}
		for (i = 0; i < min; i++) {
			if (DEBUG) {
				System.out.print("doing round " + i);
			}
			double pTemp = getP(--a, ++b, ++c, --d);
			if (DEBUG) {
				System.out.println("  pTemp = " + pTemp);
			}
			if (pTemp <= baseP) {
				if (DEBUG) {
					System.out.print("\ttempP (" + pTemp
							+ ") is less than baseP (" + baseP + ")");
				}
				p += pTemp;
			}
			if (DEBUG) {
				System.out.println(" a=" + a + " b=" + b + " c=" + c + " d="
						+ d);
			}
		}
		return p;
	}

	//
	// public static void main(String[] args) {
	//
	// if(args.length != 4){
	// System.out.println("Please enter 4 values");
	// System.exit(0);
	// }
	// int[] argInts = new int[args.length];
	//
	// for(int i = 0; i < argInts.length; i++){
	// argInts[i] = Integer.parseInt(args[i]);
	// }
	// FisherExact fe = new FisherExact(100);
	//
	// System.out.println("\n*****Original algorithm");
	// double cumulativeP = fe.getCumlativeP(argInts[0], argInts[1], argInts[2],
	// argInts[3]);
	// System.out.println("cumulativeP = " + cumulativeP );
	//
	// System.out.println("\n*****Modified algorithm");
	// double algorithmSelectedP = fe.getAlgorithmSelected(argInts[0],
	// argInts[1], argInts[2], argInts[3]);
	// System.out.println("algorithmSelectedP = " + algorithmSelectedP);
	//
	// System.out.println("\n*****Left Tailed");
	// double leftTailedP = fe.getLeftTailedP(argInts[0], argInts[1],
	// argInts[2], argInts[3]);
	// System.out.println("leftTailedP = " + leftTailedP);
	//
	// System.out.println("\n*****Right Tailed");
	// double rightTailedP = fe.getRightTailedP(argInts[0], argInts[1],
	// argInts[2], argInts[3]);
	// System.out.println("rightTailedP = " + rightTailedP);
	//
	// System.out.println("\n*****Two Tailed");
	// double twoTailedP = fe.getTwoTailedP(argInts[0], argInts[1], argInts[2],
	// argInts[3]);
	// System.out.println("twoTailedP = " + twoTailedP);
	// }

	public static void main(String[] args) {
		/*
		int[][] argInts = new int[15][4];
		argInts[0] = new int[] { 2, 3, 6, 4 };
		argInts[1] = new int[] { 2, 1, 3, 0 };
		argInts[2] = new int[] { 3, 0, 2, 1 };
		argInts[3] = new int[] { 1, 2, 0, 3 };
		argInts[4] = new int[] { 3, 1, 1, 3 };
		argInts[5] = new int[] { 1, 3, 3, 1 };
		argInts[6] = new int[] { 0, 1, 1, 0 };
		argInts[7] = new int[] { 1, 0, 0, 1 };
		argInts[8] = new int[] { 11, 0, 0, 6 };
		argInts[9] = new int[] { 10, 1, 1, 5 };
		argInts[10] = new int[] { 5, 6, 6, 0 };
		argInts[11] = new int[] { 9, 2, 2, 4 };
		argInts[12] = new int[] { 6, 5, 5, 1 };
		argInts[13] = new int[] { 8, 3, 3, 3 };
		argInts[14] = new int[] { 7, 4, 4, 2 };
		*/
		/*
		 * FisherExact fe = new FisherExact(100000);
		 * 
		 * for (int i = 0; i < argInts.length; i++) { System.out.println("\na="
		 * + argInts[i][0] + " b=" + argInts[i][1] + " c=" + argInts[i][2] +
		 * " d=" + argInts[i][3]);
		 * System.out.print("*****Original algorithm: "); double cumulativeP =
		 * fe.getCumlativeP(argInts[i][0], argInts[i][1], argInts[i][2],
		 * argInts[i][3]); System.out.println("\tcumulativeP = " + cumulativeP);
		 * 
		 * System.out.print("*****Left Tailed: "); double leftTailedP =
		 * fe.getLeftTailedP(argInts[i][0], argInts[i][1], argInts[i][2],
		 * argInts[i][3]); System.out.println("\tleftTailedP = " + leftTailedP);
		 * 
		 * System.out.print("*****Right Tailed: "); double rightTailedP =
		 * fe.getRightTailedP(argInts[i][0], argInts[i][1], argInts[i][2],
		 * argInts[i][3]); System.out.println("\trightTailedP = " +
		 * rightTailedP);
		 * 
		 * System.out.print("*****Two Tailed: "); double twoTailedP =
		 * fe.getTwoTailedP(argInts[i][0], argInts[i][1], argInts[i][2],
		 * argInts[i][3]); System.out.println("\ttwoTailedP = " + twoTailedP); }
		 */
		
		
		int a = Integer.parseInt(args[0]);
		int b = Integer.parseInt(args[1]);
		int c = Integer.parseInt(args[2]);
		int d = Integer.parseInt(args[3]);
		
	
//		int a = 0;
//		int b = 1;
//		int c = 588;
//		int d = 2939;
		
		FisherExact fe = new FisherExact(a+ b + c + d);
		double p = fe.getRightTailedP(a, b, c, d);
		System.out.print( p );
		System.exit(0);
	}
}
