# Supplementary material for: Predicting tissue specific cis-regulatory modules in the human genome using pairs of co-occurring motifs
Source: BMC Bioinformatics. 2012 Feb 7;13:25. doi: 10.1186/1471-2105-13-25 (PMC3359238; doi:10.1186/1471-2105-13-25)
Supplement: Additional file 1 — Software. The CrmMiner software. [file 1471-2105-13-25-S1.GZ › crmMiner/java/src/gov/nih/nlm/ncbi/features/views/ViewsCollector.java]

package gov.nih.nlm.ncbi.features.views;

import gov.nih.nlm.ncbi.exception.OperationFailedException;
import gov.nih.nlm.ncbi.util.Input;
import gov.nih.nlm.ncbi.util.Output;

import java.io.FileNotFoundException;
import java.io.IOException;
import java.util.ArrayList;
import java.util.Enumeration;
import java.util.Hashtable;
import java.util.StringTokenizer;

/**
 * @author Hani Zakaria Girgis (C) 2010 Mar 30, 2010
 * 
 *         Description:
 * 
 *         TODO [1]
 * 
 */
public abstract class ViewsCollector {

	protected ArrayList<View> viewsList;

	protected ArrayList<String> featuresNames;

	protected Hashtable<String, ArrayList<Double>> features;

	protected String srcDir;

	protected String outputFile;

	protected String identifiersFile;

	protected View denovoMotifsView;

	protected View knownMotifsView;

	protected View knownMotifsTfSearchView;
	
	protected View knownMotifsDistanceView;

	protected ArrayList<View> markocChainsViews;

	private ArrayList<String> seqIdList;

	private Hashtable<String, String> idMap;

	private String featuresFile;

	/**
	 * 
	 */
	public ViewsCollector(String srcDirIn, String outputFileIn,
			String identifiersFileIn, String featuresFileIn) {
		this.srcDir = srcDirIn;
		this.outputFile = outputFileIn;
		this.identifiersFile = identifiersFileIn;
		this.featuresFile = featuresFileIn;
		this.viewsList = new ArrayList<View>();
		this.featuresNames = new ArrayList<String>();
		this.features = new Hashtable<String, ArrayList<Double>>();
		this.markocChainsViews = new ArrayList<View>();
		this.seqIdList = new ArrayList<String>();
		this.idMap = new Hashtable<String, String>();
	}

	public void start(boolean[] whichFeatures) {
		makeIdList();
		addViews(whichFeatures);
		collect();
	}

	protected void addViews(boolean[] whichFeatures) {
		if (whichFeatures[0]) {
			//viewDenovoMotifs();
		}
		
		// TFBS predicted by MAST
		if (whichFeatures[1]) {
			viewKnownMotifs();
		}

		// Distance between TFBS predicted by MAST
		if (whichFeatures[2]) {
			//viewKnownMotifsDistance();
		}
		
		// TFBS predicted by  TfSearch
		if (whichFeatures[3]) {
			//viewKnownMotifsTfSearch();
		}

		// Markov chain
		if (whichFeatures[4]) {
			//viewMarkovChain();
		}
		
	}

	private void makeIdList() {
		String slash = System.getProperty("file.separator");
		makeIdListHelper(this.srcDir + slash + "seq" + slash
				+ "ctr-identifiers-map.txt");
		makeIdListHelper(this.srcDir + slash + "seq" + slash
				+ "enh-identifiers-map.txt");
	}

	private void makeIdListHelper(String fileName) {
		try {
			Input input = new Input(fileName);
			String line;
			while ((line = input.readLine()) != null) {
				StringTokenizer t = new StringTokenizer(line);
				String id = t.nextToken();
				this.seqIdList.add(id);
				this.idMap.put(id, line);
			}
			input.finish();
		} catch (FileNotFoundException e) {
			throw new OperationFailedException(e);
		} catch (IOException e) {
			throw new OperationFailedException(e);
		}
	}

	public void register(View view) {
		this.viewsList.add(view);
	}

	public void collect() {
		this.features = this.viewsList.get(0).getFeatures();
		this.featuresNames = this.viewsList.get(0).getFeaturesNames();
		for (int i = 1; i < this.viewsList.size(); i++) {
			View v = this.viewsList.get(i);
			v.mergeViews(this.features);
			this.featuresNames.addAll(v.getFeaturesNames());
		}
	}

	public void printFeatures() {
		Enumeration<String> keys = this.features.keys();
		while (keys.hasMoreElements()) {
			String k = keys.nextElement();
			System.out.println(k + ":" + this.features.get(k));
		}
	}

	/**
	 * @return the denovoMotifsView
	 */
	/*
	public View getDenovoMotifsView() {
		return this.denovoMotifsView;
	}
	 */
	
	/**
	 * @return the knownMotifsView
	 */
	public View getKnownMotifsView() {
		return this.knownMotifsView;
	}

	/*
	public View getKnownMotifsTfSearchView(){
		return this.knownMotifsTfSearchView;
	}
	*/
	
	/**
	 * @return the knownMotifsDistanceView
	 */
	/*
	public View getKnownMotifsDistanceView() {
		return this.knownMotifsDistanceView;
	}
	*/

	/**
	 * @return the markocChainsViews
	 */
	/*
	public ArrayList<View> getMarkocChainsViews() {
		return this.markocChainsViews;
	}
	*/

	public void writeFeatureNames(ArrayList<Integer> selectedIndex) {
		try {
			Output out = new Output(this.featuresFile);
			for (int index : selectedIndex) {
				out.println(this.featuresNames.get(index));
			}
			try {
				out.finish();
			} catch (IOException e) {
				throw new OperationFailedException(e);
			}
		} catch (FileNotFoundException e) {
			throw new OperationFailedException(e);
		}

	}

	/**
	 * This method writes labels and features in the format expected by the
	 * LibSVM.
	 * 
	 * <label> <index>:<value> ... <index>:<value>
	 * 
	 */
	public void writeLibSvmFormat(ArrayList<Integer> selectedIndex) {
		// Write features
		StringBuffer b = new StringBuffer();
		StringBuffer id = new StringBuffer();
		Enumeration<String> e = this.features.keys();
		while (e.hasMoreElements()) {
			String key = e.nextElement();
			id.append(this.idMap.get(key));
			id.append("\n");
			int label;
			if (key.contains("enh")) {
				label = 1;
			} else if (key.contains("ctr")) {
				label = 2;
			} else {
				String msg = "Sequence identifier must start with 'enh' or 'ctr.' "
						+ "Violation occurred at: " + key;
				throw new OperationFailedException(msg);
			}
			b.append(label);
			b.append("\t");
			ArrayList<Double> list = this.features.get(key);

			for (int i = 1; i <= selectedIndex.size(); i++) {
				// System.err.println(
				// "Invalid SVM format. Remove the comments below." );
				b.append(i);
				b.append(":");
				b.append(list.get(selectedIndex.get(i - 1)));
				b.append("\t");
			}
			b.append("\n");
		}

		try {
			Output output = new Output(this.outputFile);
			output.print(b.toString());
			output.finish();

			Output identifiers = new Output(this.identifiersFile);
			identifiers.print(id.toString());
			identifiers.finish();
		} catch (FileNotFoundException ex) {
			throw new OperationFailedException(ex);
		} catch (IOException ex) {
			throw new OperationFailedException(ex);
		}
	}

	public void writeDlmTabFormat(ArrayList<Integer> selectedIndex) {
		writeDlmFormat(selectedIndex, "\t", false);
	}

	public void writeDlmCommaFormat(ArrayList<Integer> selectedIndex) {
		writeDlmFormat(selectedIndex, ",", true);
	}

	/**
	 * This method writes labels and features in the format expected by the
	 * LibSVM.
	 * 
	 * <label> <index>:<value> ... <index>:<value>
	 * 
	 */
	public void writeDlmFormat(ArrayList<Integer> selectedIndex, String dlm,
			boolean canPrintFtrNames) {
		// Write features
		StringBuffer b = new StringBuffer();
		StringBuffer id = new StringBuffer();
		if (canPrintFtrNames) {
			for (int i = 0; i < selectedIndex.size(); i++) {
				b.append(featuresNames.get(selectedIndex.get(i)));
				b.append(dlm);
			}
			b.append("Classes\n");
			id.append("Features\n");
		}

		Enumeration<String> e = this.features.keys();
		while (e.hasMoreElements()) {
			String key = e.nextElement();
			id.append(this.idMap.get(key));
			id.append("\n");
			int label;
			if (key.contains("enh")) {
				label = 1;
			} else if (key.contains("ctr")) {
				label = 2;
			} else {
				String msg = "Sequence identifier must start with 'enh' or 'ctr.' "
						+ "Violation occurred at: " + key;
				throw new OperationFailedException(msg);
			}

			ArrayList<Double> list = this.features.get(key);

			for (int i = 1; i <= selectedIndex.size(); i++) {
				b.append(list.get(selectedIndex.get(i - 1)));
				b.append(dlm);
			}
			String l = (label == 1) ? "ptv" : "ntv";
			b.append(l);
			b.append("\n");
		}

		try {
			Output output = new Output(this.outputFile);
			output.print(b.toString());
			output.finish();

			Output identifiers = new Output(this.identifiersFile);
			identifiers.print(id.toString());
			identifiers.finish();
		} catch (FileNotFoundException ex) {
			throw new OperationFailedException(ex);
		} catch (IOException ex) {
			throw new OperationFailedException(ex);
		}
	}

	public void writeLocationTab(ArrayList<Integer> selectedIndex,
			boolean canPrintFtrNames) {
		String dlm = "\t";
		// Write features
		StringBuffer b = new StringBuffer();
		StringBuffer id = new StringBuffer();
		if (canPrintFtrNames) {
			for (int i = 0; i < selectedIndex.size(); i++) {
				b.append(featuresNames.get(selectedIndex.get(i)));
				b.append(dlm);
			}
			// b.append("Classes\n");
			id.append("Features\n");
		}

		Enumeration<String> e = this.features.keys();
		while (e.hasMoreElements()) {
			String key = e.nextElement();

			int label;

			if (key.contains("enh")) {
				label = 1;
			} else if (key.contains("ctr")) {
				label = 2;
			} else {
				String msg = "Sequence identifier must start with 'enh' or 'ctr.' "
						+ "Violation occurred at: " + key;
				throw new OperationFailedException(msg);
			}
			// Print enhancers only
			// if (label == 1) {
			id.append(this.idMap.get(key));
			id.append("\n");
			ArrayList<Double> list = this.features.get(key);

			for (int i = 1; i <= selectedIndex.size(); i++) {
				b.append(list.get(selectedIndex.get(i - 1)));
				b.append(dlm);
			}

			// Append length
			int length = getSeqSize(getIdMap().get(key));
			b.append(length);
			b.append(dlm);

			// String l = (label == 1) ? "ptv" : "ntv";
			b.append(label);
			b.append("\n");

			// }
		}

		try {
			Output output = new Output(this.outputFile);
			output.print(b.toString());
			output.finish();

			Output identifiers = new Output(this.identifiersFile);
			identifiers.print(id.toString());
			identifiers.finish();
		} catch (FileNotFoundException ex) {
			throw new OperationFailedException(ex);
		} catch (IOException ex) {
			throw new OperationFailedException(ex);
		}
	}

	/**
	 * This method calculates the size of a sequence. Example header: hg18
	 * chr14:19870802-19871746 2-similar-to-chr14:98535953-98536897
	 */
	public int getSeqSize(String header) {
		// System.out.println("DEBUG: " + header);
		StringTokenizer t = new StringTokenizer(header, " \t:-");
		t.nextToken();
		t.nextToken();
		t.nextToken();
		int start = new Integer(t.nextToken());
		int end = new Integer(t.nextToken());
		return end - start;
	}

	/**
	 * @return the seqIdList
	 */
	public ArrayList<String> getSeqIdList() {
		return this.seqIdList;
	}

	/**
	 * @return the features
	 */
	public Hashtable<String, ArrayList<Double>> getFeatures() {
		return this.features;
	}

	/**
	 * @return the featuresNames
	 */
	public ArrayList<String> getFeaturesNames() {
		return this.featuresNames;
	}

	// protected abstract void viewDenovoMotifs();

	protected abstract void viewKnownMotifs();

	// protected abstract void viewKnownMotifsTfSearch();

	// protected abstract void viewMarkovChain();

	// protected abstract void viewKnownMotifsDistance();

	/**
	 * @return the idMap
	 */
	public Hashtable<String, String> getIdMap() {
		return this.idMap;
	}
}
