# Supplementary material for: Predicting tissue specific cis-regulatory modules in the human genome using pairs of co-occurring motifs
Source: BMC Bioinformatics. 2012 Feb 7;13:25. doi: 10.1186/1471-2105-13-25 (PMC3359238; doi:10.1186/1471-2105-13-25)
Supplement: Additional file 1 — Software. The CrmMiner software. [file 1471-2105-13-25-S1.GZ › crmMiner/java/src/gov/nih/nlm/ncbi/features/views/TrainingViewsCollector.java]

package gov.nih.nlm.ncbi.features.views;


/**
 * @author Hani Zakaria Girgis (C) 2010 Mar 30, 2010
 * 
 *         Description:
 * 
 *         TODO [1]
 */
public class TrainingViewsCollector extends ViewsCollector {

	private String slash;

	private String selectedTf;

	/**
	 * @param selectedTf
	 * 
	 */
	public TrainingViewsCollector(String srcDirIn, String outputFileIn,
			String idFileIn, String ftrFileIn, String selectedTf) {
		super(srcDirIn, outputFileIn, idFileIn, ftrFileIn);
		this.slash = System.getProperty("file.separator");
		this.selectedTf = selectedTf;
	}

	/**
	 * View de-novo motifs.
	 */
	/*
	public void viewDenovoMotifs() {
		String denovoMotifsDir = super.srcDir + slash + "de-novo-motifs";
		super.denovoMotifsView = new DenovoMotifsTrainView(this,
				denovoMotifsDir);
		super.denovoMotifsView.start();
	}
	*/

	/**
	 * View known motifs.
	 * 
	 * @see gov.nih.nlm.ncbi.features.views.ViewsCollector#viewKnownMotifs()
	 */
	@Override
	public void viewKnownMotifs() {
		String knownMotifsDir = super.srcDir + slash + "known-motifs";
		super.knownMotifsView = new KnownMotifsTrainView(this, knownMotifsDir,
				this.selectedTf);
		super.knownMotifsView.start();
	}

	/**
	 * View Markov chains of order 0 to 5.
	 * 
	 * @see gov.nih.nlm.ncbi.features.views.ViewsCollector#viewMarkovChain()
	 */
	/*
	@Override
	public void viewMarkovChain(){
		int order = 3;
		for (int i = order; i <= order; i++) {
			// for(int i = 0; i <= 5; i++){
			String s = this.srcDir + slash + "markov-chain-" + i;
			MarkovChainTrainView markoveChainView = new MarkovChainTrainView(
					this, s, i);
			markoveChainView.start();
			super.markocChainsViews.add(markoveChainView);
		}
	}
    */
	
	/**
	 * @see gov.nih.nlm.ncbi.features.views.ViewsCollector#viewKnownMotifsDist()
	 */
	/*
	@Override
	protected void viewKnownMotifsDistance() {
		String dir = super.srcDir + slash + "known-motifs";
		super.knownMotifsDistanceView = new KnownMotifsDistanceTrainView(this,
				dir, this.selectedTf);
		super.knownMotifsDistanceView.start();
	}
	 */
	
	/**
	 *
	 * @see
	 * gov.nih.nlm.ncbi.features.views.ViewsCollector#viewKnownMotifsTfSearch()
	 */
	/*
	@Override
	protected void viewKnownMotifsTfSearch() {
		String dir = super.srcDir + slash + "known-motifs-tf-search";
		super.knownMotifsTfSearchView = new KnownMotifsTfSearchTrainView(this, dir, this.selectedTf);
		super.knownMotifsTfSearchView.start();
	}
	*/
}
