# Supplementary material for: Predicting tissue specific cis-regulatory modules in the human genome using pairs of co-occurring motifs
Source: BMC Bioinformatics. 2012 Feb 7;13:25. doi: 10.1186/1471-2105-13-25 (PMC3359238; doi:10.1186/1471-2105-13-25)
Supplement: Additional file 1 — Software. The CrmMiner software. [file 1471-2105-13-25-S1.GZ › crmMiner/java/src/gov/nih/nlm/ncbi/features/views/QueryViewsCollector.java]

package gov.nih.nlm.ncbi.features.views;


import java.util.ArrayList;

/**
 * @author Hani Zakaria Girgis (C) 2010 Mar 31, 2010
 * 
 *         Description:
 * 
 *         TODO [1]
 */
public class QueryViewsCollector extends ViewsCollector{

	private TrainingViewsCollector trainingCollector;

	private String slash;

	private String selectedTf;

	/**
	 * @param selectedTf
	 * 
	 */
	public QueryViewsCollector(String srcDirIn, String outputFileIn,
			String idFileIn, String ftrFileIn,
			TrainingViewsCollector trainingCollectorIn, String selectedTf) {
		super(srcDirIn, outputFileIn, idFileIn, ftrFileIn);
		this.trainingCollector = trainingCollectorIn;
		this.slash = System.getProperty("file.separator");
		this.selectedTf = selectedTf;
	}

	/**
	 * View denovo motifs.
	 */
	/*
	public void viewDenovoMotifs() {
		String denovoMotifsDir = super.srcDir + slash + "de-novo-motifs";
		DenovoMotifsTrainView trainView = (DenovoMotifsTrainView) trainingCollector
				.getDenovoMotifsView();
		DenovoMotifsQueryView denovoView = new DenovoMotifsQueryView(this,
				denovoMotifsDir, trainView);
		denovoView.start();
	}
	*/

	/**
	 * Known motifs.
	 * 
	 * @see gov.nih.nlm.ncbi.features.views.ViewsCollector#viewKnownMotifs()
	 */
	@Override
	protected void viewKnownMotifs() {
		String knownMotifsDir = this.srcDir + slash + "known-motifs";
		KnownMotifsTrainView trainView = (KnownMotifsTrainView) this.trainingCollector
				.getKnownMotifsView();
		KnownMotifsQueryView knownMotifsView = new KnownMotifsQueryView(this,
				knownMotifsDir, trainView, selectedTf);
		knownMotifsView.start();
	}

	/**
	 * @see gov.nih.nlm.ncbi.features.views.ViewsCollector#viewMarkovChain()
	 */
	/*
	@Override
	protected void viewMarkovChain() {
		ArrayList<View> trainingViews = this.trainingCollector
				.getMarkocChainsViews();
		int order = 3;
		for (int i = order; i <= order; i++){
			// for(int i = 0; i <= 5; i++){
			String s = this.srcDir + slash + "markov-chain-" + i;
			MarkovChainTrainView trainView =
			// (MarkovChainTrainView) trainingViews.get(i);
			(MarkovChainTrainView) trainingViews.get(i - order);
			MarkovChainQueryView markovChainQueryView = new MarkovChainQueryView(
					this, s, trainView, i);
			markovChainQueryView.start();
		}
	}
	*/

	/**
	 * @see gov.nih.nlm.ncbi.features.views.ViewsCollector#viewKnownMotifsDistance()
	 */
	/*
	@Override
	protected void viewKnownMotifsDistance() {
		String knownMotifsDir = this.srcDir + slash + "known-motifs";
		KnownMotifsDistanceTrainView trainView = (KnownMotifsDistanceTrainView) trainingCollector
				.getKnownMotifsDistanceView();

		knownMotifsDistanceView = new KnownMotifsDistanceQueryView(this,
				knownMotifsDir, trainView, selectedTf);

		knownMotifsDistanceView.start();
	}
	 */
	
	/**
	 * @see gov.nih.nlm.ncbi.features.views.ViewsCollector#viewKnownMotifsTfSearch()
	 */
	/*
	@Override
	protected void viewKnownMotifsTfSearch() {
		String dir = this.srcDir + slash + "known-motifs-tf-search";
		KnownMotifsTfSearchTrainView trainView = (KnownMotifsTfSearchTrainView) trainingCollector.getKnownMotifsTfSearchView();
		KnownMotifsTfSearchQueryView view = new KnownMotifsTfSearchQueryView(this, dir, trainView, selectedTf);
		view.start();
	}
	*/
}
