# Supplementary material for: Predicting tissue specific cis-regulatory modules in the human genome using pairs of co-occurring motifs
Source: BMC Bioinformatics. 2012 Feb 7;13:25. doi: 10.1186/1471-2105-13-25 (PMC3359238; doi:10.1186/1471-2105-13-25)
Supplement: Additional file 1 — Software. The CrmMiner software. [file 1471-2105-13-25-S1.GZ › crmMiner/java/src/gov/nih/nlm/ncbi/features/views/KnownMotifsTrainView.java]

package gov.nih.nlm.ncbi.features.views;

import java.util.ArrayList;
import java.util.Enumeration;
import java.util.Hashtable;
import gov.nih.nlm.ncbi.exception.OperationFailedException;
import gov.nih.nlm.ncbi.motifs.MastHit;
import gov.nih.nlm.ncbi.motifs.MastHitsModel;

/**
 * @author Hani Zakaria Girgis (C) 2010 Mar 31, 2010
 * 
 *         Description:
 * 
 *         TODO [1]
 */
public class KnownMotifsTrainView extends View {

	/**
	 * 
	 */
	protected String modelDir;

	protected Hashtable<String, Integer> tfIndexTable;

	protected MastHitsModel enhModel;

	protected MastHitsModel ctrModel;

	protected ArrayList<String> selectedTf;

	public KnownMotifsTrainView(ViewsCollector collector, String modelDirIn) {
		super(collector);
		this.modelDir = modelDirIn;
		String slash = System.getProperty("file.separator");

		String enhHitsDir = this.modelDir + slash + "enhHits";
		this.enhModel = new MastHitsModel(enhHitsDir);

		String ctrHitsDir = this.modelDir + slash + "ctrHits";
		this.ctrModel = new MastHitsModel(ctrHitsDir);
	}

	public KnownMotifsTrainView(ViewsCollector collector, String modelDirIn,
			String selectedTfFile) {
		this(collector, modelDirIn);
		System.err.println("The program is using all binding sites.");
		/*
		 * this.selectedTf = new ArrayList<String>(); try { Input input = new
		 * Input(selectedTfFile); String line; while ((line = input.readLine())
		 * != null) { this.selectedTf.add(line.trim()); } input.finish(); }
		 * catch (FileNotFoundException e) { throw new
		 * OperationFailedException(e); } catch (IOException e) { throw new
		 * OperationFailedException(e); }
		 */
	}

	public void start() {
		makeTfIndexTable();
		addToFeaturesTable(enhModel);
		addToFeaturesTable(ctrModel);
		super.addMissingValues();
		// super.scale();
	}

	/**
	 * Make index for transcription factors.
	 * 
	 */
	protected void makeTfIndexTable() {
		if (this.enhModel.getHitsByTFTable().size() != this.ctrModel
				.getHitsByTFTable().size()) {
			String msg = "The number of transcription factors in the enhancers and "
					+ "controls tables must be the same. ";
			msg += "Enh TF Number: " + enhModel.getHitsByTFTable().size()
					+ "\t";
			msg += "Ctr TF Number: " + ctrModel.getHitsByTFTable().size();
			throw new OperationFailedException(msg);
		}
		this.tfIndexTable = new Hashtable<String, Integer>();
		Enumeration<String> e = this.enhModel.getHitsByTFTable().keys();
		// Build a table from all available TF.
		if (this.selectedTf == null) {
			for (int i = 0; e.hasMoreElements(); i++) {
				tfIndexTable.put(e.nextElement(), i);
			}
		}

		// Build table from the selected TF only.
		else {
			int index = 0;
			while (e.hasMoreElements()) {
				String nextElm = e.nextElement();
				if (this.selectedTf.contains(nextElm)) {
					tfIndexTable.put(nextElm, index);
					index++;
				}
			}
		}
	}

	protected void addToFeaturesTable(MastHitsModel hitsModel) {
		Hashtable<String, ArrayList<MastHit>> seqTable = hitsModel
				.getHitsBySeqTable();

		// Mark TF in the matrix that can bind to the sequence
		Enumeration<String> seqEnum = seqTable.keys();
		while (seqEnum.hasMoreElements()) {
			String key = seqEnum.nextElement();
			ArrayList<MastHit> row = seqTable.get(key);
			ArrayList<Double> featuresRow = new ArrayList<Double>(
					this.tfIndexTable.size());

			// Initialize the row to negative ones i.e. no tf bind.
			for (int i = 0; i < this.tfIndexTable.size(); i++) {
				featuresRow.add(0.0);
			}

			for (MastHit hit : row) {
				String tf = hit.getTfId();
				if (tfIndexTable.containsKey(tf)) {
					int tfIndex = tfIndexTable.get(tf);
					// featuresRow.set(tfIndex, 1.0);
					featuresRow.set(tfIndex, featuresRow.get(tfIndex) + 1);
				}
			}

			// divideTfCountBySeqLength(featuresRow, key);
			this.features.put(key, featuresRow);
		}
	}

	private void divideTfCountBySeqLength(ArrayList<Double> featuresRow,
			String id) {
		if (super.collector.getIdMap().containsKey(id)) {
			int l = collector.getSeqSize(collector.getIdMap().get(id));
			for (int i = 0; i < featuresRow.size(); i++) {
				featuresRow.set(i,
						(100.0 * (double) featuresRow.get(i) / (double) l));
			}
		} else {
			System.out.println("DEBUG- wrong id: " + id);
		}
	}

	/**
	 * @return the tfIndexTable
	 */
	public Hashtable<String, Integer> getTfIndexTable() {
		return this.tfIndexTable;
	}

	/**
	 * Return a row representing the missing values.
	 * 
	 * @see gov.nih.nlm.ncbi.features.views.View#getMissingValues()
	 */
	@Override
	public ArrayList<Double> getMissingValues() {
		ArrayList<Double> row = new ArrayList<Double>(this.tfIndexTable.size());
		// Initialize the row to negative ones i.e. no tf bind.
		for (int i = 0; i < this.tfIndexTable.size(); i++) {
			row.add(0.0);
		}
		return row;
	}

	/**
	 * The names of the features according to their order in the matrix.
	 * 
	 * @see gov.nih.nlm.ncbi.features.views.View#getFeaturesNames()
	 */

	@Override
	public ArrayList<String> getFeaturesNames() {
		ArrayList<String> featuresNames = new ArrayList<String>(
				this.tfIndexTable.size());

		// Initialize the array.
		for (int i = 0; i < this.tfIndexTable.size(); i++) {
			featuresNames.add("");
		}

		// Assign values.
		Enumeration<String> keys = tfIndexTable.keys();
		while (keys.hasMoreElements()) {
			String k = keys.nextElement();
			featuresNames.set(this.tfIndexTable.get(k), k);
		}

		return featuresNames;
	}

}
