# Supplementary material for: Predicting tissue specific cis-regulatory modules in the human genome using pairs of co-occurring motifs
Source: BMC Bioinformatics. 2012 Feb 7;13:25. doi: 10.1186/1471-2105-13-25 (PMC3359238; doi:10.1186/1471-2105-13-25)
Supplement: Additional file 1 — Software. The CrmMiner software. [file 1471-2105-13-25-S1.GZ › crmMiner/java/src/gov/nih/nlm/ncbi/features/views/KnownMotifsQueryView.java]

package gov.nih.nlm.ncbi.features.views;

import java.util.Enumeration;

/**
 * @author Hani Zakaria Girgis (C) 2010 Mar 31, 2010
 * 
 *         Description:
 * 
 *         TODO [1]
 */
public class KnownMotifsQueryView extends KnownMotifsTrainView {

	private KnownMotifsTrainView trainView;

	/**
	 * @param collector
	 * @param selectedTf
	 */
	public KnownMotifsQueryView(ViewsCollector collector, String modelDirIn,
			KnownMotifsTrainView trainViewIn, String selectedTf) {
		super(collector, modelDirIn, selectedTf);
		this.trainView = trainViewIn;
	}

	@Override
	protected void makeTfIndexTable() {
		super.tfIndexTable = trainView.getTfIndexTable();
	}
}
