# Supplementary material for: Predicting tissue specific cis-regulatory modules in the human genome using pairs of co-occurring motifs
Source: BMC Bioinformatics. 2012 Feb 7;13:25. doi: 10.1186/1471-2105-13-25 (PMC3359238; doi:10.1186/1471-2105-13-25)
Supplement: Additional file 1 — Software. The CrmMiner software. [file 1471-2105-13-25-S1.GZ › crmMiner/java/src/gov/nih/nlm/ncbi/features/views/View.java]

package gov.nih.nlm.ncbi.features.views;

import gov.nih.nlm.ncbi.exception.OperationFailedException;

import java.text.DecimalFormat;
import java.util.ArrayList;
import java.util.Collections;
import java.util.Enumeration;
import java.util.Hashtable;

/**
 * @author Hani Zakaria Girgis (C) 2010
 * Mar 29, 2010
 * 
 * Description:
 *
 * TODO
 * [1]
 */
public abstract class View {
	
	protected ArrayList<Double> minList;
	
	protected ArrayList<Double> maxList;
	
	protected Hashtable<String,ArrayList<Double>> features; 
	
	/**
	 * The upper boundary of the scale range. 
	 */
	private int upper;
	
	/**
	 * The lower boundary of the scale range.
	 */
	private int lower;
	
	protected ViewsCollector collector;
		
	/**
	 * 
	 */
	public View(ViewsCollector collectorIn){
		this.collector = collectorIn;
		this.collector.register( this );
		this.features = new Hashtable<String,ArrayList<Double>>();
		this.minList  = new ArrayList<Double>();
		this.maxList  = new ArrayList<Double>();
		this.upper    = 1;
		this.lower    = -1;
	}

	/**
	 * @return the features
	 */
	public Hashtable<String, ArrayList<Double>> getFeatures() {
		return this.features;
	}
	
	/**
	 * This method append each row of this feature with the corresponding row of 
	 * the table.
	 * 
	 */
	public void mergeViews(Hashtable<String,ArrayList<Double>> mergedTable){		
		Enumeration<String> myKeys = this.features.keys();
		while( myKeys.hasMoreElements() ){
			String k = myKeys.nextElement();
			ArrayList<Double> values;
			if(mergedTable.containsKey(k)){ 
				values = mergedTable.get(k);
				values.addAll( this.features.get(k) );
			}
			else{
				features.remove( k );
			}
		}
		
		// Make sure that both table has the same rows.
		Enumeration<String> mergedKeys = mergedTable.keys();
		while( mergedKeys.hasMoreElements() ){
			String mKey = mergedKeys.nextElement();
			if(! this.features.containsKey( mKey ) ){
				mergedTable.remove( mKey );
			}
		}
		
	}
	
	/**
	 * Based on code from LIBSVM. 
	 */
	protected void scale(double upper, double lower, double fMin, double fMax, 
			int index){		
		DecimalFormat dec = new DecimalFormat("0.000");
		Enumeration<String> keys1 = this.features.keys();
		while( keys1.hasMoreElements() ){
			String k1 = keys1.nextElement();
			ArrayList<Double> row = features.get(k1);
			double rawValue = this.features.get(k1).get( index );
			double scaledValue;
			
			if(rawValue == fMin){
				scaledValue = lower;
			}
			else if(rawValue == fMax){
				scaledValue = upper;
			}
			else{
				scaledValue = lower + (upper-lower)*(rawValue-fMin)/(fMax-fMin);
			}
			row.set(index, Double.parseDouble(dec.format(scaledValue)));
		}
	}
	
	protected void scale(){
		makeMinMaxLists();
		
		for(int index = 0; index < minList.size(); index++){
			scale(upper, lower, minList.get(index), maxList.get(index), index);
		}
		
	}

	protected void makeMinMaxLists(){
		// Get the number of features i.e. the number of columns.
		Enumeration<String> keys1 = this.features.keys();
		int s = this.features.get( keys1.nextElement() ).size();
		
		// Find the min and the max of the column. Make a column of the 
		// specified index in the features table.
		for(int index = 0; index < s; index++){
			ArrayList<Double> col = new ArrayList<Double>(this.features.size());
			Enumeration<String> keys = this.features.keys();
			while( keys.hasMoreElements() ){
				String k = keys.nextElement();
				col.add(this.features.get(k).get(index));
			}
			this.minList.add(Collections.min(col));
			this.maxList.add(Collections.max(col));
		}		
	}
	
	/**
	 * @return the minList
	 */
	public ArrayList<Double> getMinList() {
		return this.minList;
	}

	/**
	 * @return the maxList
	 */
	public ArrayList<Double> getMaxList() {
		return this.maxList;
	}

	protected void addMissingValues(){
		ArrayList<String> seqKeys = this.collector.getSeqIdList();
		if( seqKeys.size() != this.features.size() ){
			for(String seqK : seqKeys){
				if( !this.features.containsKey(seqK) ){
					this.features.put(seqK, getMissingValues());
				}
			}
		}
	}
	
	public abstract ArrayList<Double> getMissingValues();
	
	/**
	 * 
	 */
	public abstract void start();

	/**
	 * @return the featuresNames
	 */
	public abstract ArrayList<String> getFeaturesNames();
}
