# Supplementary material for: Predicting tissue specific cis-regulatory modules in the human genome using pairs of co-occurring motifs
Source: BMC Bioinformatics. 2012 Feb 7;13:25. doi: 10.1186/1471-2105-13-25 (PMC3359238; doi:10.1186/1471-2105-13-25)
Supplement: Additional file 1 — Software. The CrmMiner software. [file 1471-2105-13-25-S1.GZ › crmMiner/java/src/gov/nih/nlm/ncbi/features/models/TrainingFeaturesCollector.java]

package gov.nih.nlm.ncbi.features.models;


import gov.nih.nlm.ncbi.features.models.FeaturesCollector;
import gov.nih.nlm.ncbi.util.UtilityClass;

import java.io.File;

/**
 * @author Hani Zakaria Girgis (C) 2010
 * Mar 24, 2010
 * 
 * Description: an instance of this class extract all features from the training 
 * set. Each of the extracted features and all of the associated parameters are 
 * stored under a sub-directory specifically for this feature.   
 *
 * TODO
 * [1]
 */
public class TrainingFeaturesCollector extends FeaturesCollector{
	
	private String mastExec;
	
	private String pwmDir;
	
	/**
	 * Constructor
	 *
	 * @param dstDirName
	 * @param enhFile
	 * @param ctrFile
	 */
	public TrainingFeaturesCollector(String dstDirName, String enhFileIn,
			String ctrFileIn){
		super(dstDirName,enhFileIn,ctrFileIn);
	}
	
	public TrainingFeaturesCollector(String dstDirName, String enhFileIn,
			String ctrFileIn, String mastExecIn, String pwmDirIn){
		this(dstDirName,enhFileIn,ctrFileIn);
		mastExec = mastExecIn;
		pwmDir   = pwmDirIn; 
	}
	
	/*
	@Override
	protected void addDeNovoMotifs(){
		new DeNovoMotifsTrainingExtractor(this,super.dstDir,super.enhIdFile, 
				super.ctrIdFile );
	}
	*/
	
	@Override
	protected void addKnownMotifs(){
		new KnownMotifsMastPwmExtractor (this, dstDir, enhIdFile, ctrIdFile, mastExec, pwmDir);
	}
	
	// @Override
	// protected void addKnownMotifs(String mastDir, String pwmDir){
	//	new KnownMotifsExtractor(this, super.dstDir, super.enhIdFile, 
	//			super.ctrIdFile, mastDir, pwmDir);
	// }
	
	/*
	@Override
	protected void addKnownMotifsTfSearch(){
		new KnownMotifsTfSearchExtractor(this, super.dstDir, super.enhIdFile, super.ctrIdFile );
	}
	*/
	
	/*
	@Override
	protected void addMarkovFeatures(){
		for(int n = 0; n < 6; n++){
			new MarkovChainTrainingExtractor(this, super.dstDir, 
					super.enhIdFile, super.ctrIdFile, n);
		}
	}
	*/
}
