# Supplementary material for: Predicting tissue specific cis-regulatory modules in the human genome using pairs of co-occurring motifs
Source: BMC Bioinformatics. 2012 Feb 7;13:25. doi: 10.1186/1471-2105-13-25 (PMC3359238; doi:10.1186/1471-2105-13-25)
Supplement: Additional file 1 — Software. The CrmMiner software. [file 1471-2105-13-25-S1.GZ › crmMiner/java/src/gov/nih/nlm/ncbi/features/models/KnownMotifsMastPwmExtractor.java]

package gov.nih.nlm.ncbi.features.models;

import gov.nih.nlm.ncbi.features.models.FeatureExtractor;
import gov.nih.nlm.ncbi.features.models.FeaturesCollector;
import gov.nih.nlm.ncbi.motifs.MastClient;
import gov.nih.nlm.ncbi.util.UtilityClass;

/**
 * @author Hani Zakaria Girgis (C) 2010 Mar 26, 2010
 * 
 *         Description:
 * 
 *         TODO [1]
 */
public class KnownMotifsMastPwmExtractor extends FeatureExtractor{
	
	private String logOddsTables;

	private String enhDstDir;

	private String ctrDstDir;

	private String enhFile;

	private String ctrFile;

	private String mastExec;
	
	/**
	 * @param collector
	 *            : features collector.
	 * @param prnDstDir
	 *            : parent directory
	 */
	public KnownMotifsMastPwmExtractor(FeaturesCollector collector, String prnDstDir,
			String enhFileIn, String ctrFileIn, String mastExecIn, String pwmDir){
		super(collector, prnDstDir, "known-motifs");
		this.enhFile       = enhFileIn;
		this.ctrFile       = ctrFileIn;
		this.logOddsTables = pwmDir;
		this.mastExec       = mastExecIn;
		
		this.enhDstDir = super.dstDir + System.getProperty("file.separator") + "enhHits";
		this.ctrDstDir = super.dstDir + System.getProperty("file.separator") + "ctrHits";
		UtilityClass.getInstance().getFreshDir(this.enhDstDir);
		UtilityClass.getInstance().getFreshDir(this.ctrDstDir);
	}

	/**
	 * @see gov.nih.nlm.ncbi.features.models.FeatureExtractor#extract()
	 */
	@Override
	public void extract() {
		// Run mast on enhancers to extract known motifs.
		new MastClient(logOddsTables, enhFile, enhDstDir, mastExec);
		// Run mast on controls to extract known motifs.
		new MastClient(logOddsTables, ctrFile, ctrDstDir, mastExec);
	}
}
