# Supplementary material for: Predicting tissue specific cis-regulatory modules in the human genome using pairs of co-occurring motifs
Source: BMC Bioinformatics. 2012 Feb 7;13:25. doi: 10.1186/1471-2105-13-25 (PMC3359238; doi:10.1186/1471-2105-13-25)
Supplement: Additional file 1 — Software. The CrmMiner software. [file 1471-2105-13-25-S1.GZ › crmMiner/java/src/gov/nih/nlm/ncbi/features/models/FeatureExtractor.java]

package gov.nih.nlm.ncbi.features.models;

import gov.nih.nlm.ncbi.util.UtilityClass;

/**
 * @author Hani Zakaria Girgis (C) 2010
 * Mar 24, 2010
 * 
 * Description: a super class that should be implemented by all feature 
 * extractors.
 *
 * TODO
 * [1]
 */

public abstract class FeatureExtractor {
	
	/**
	 * Where raw feature are stored with all need information
	 */
	protected String dstDir;
	
	/**
	 * 
	 */
	public FeatureExtractor(FeaturesCollector collector, 
			String prnDstDir,String dstDirNickName) {
		collector.register(this);
		this.dstDir = 
			prnDstDir + System.getProperty("file.separator") + dstDirNickName;
		UtilityClass.getInstance().getFreshDir( dstDir );
	}
	
	/**
	 * Extract feature
	 */
	public abstract void extract();
}
