# Supplementary material for: Predicting tissue specific cis-regulatory modules in the human genome using pairs of co-occurring motifs
Source: BMC Bioinformatics. 2012 Feb 7;13:25. doi: 10.1186/1471-2105-13-25 (PMC3359238; doi:10.1186/1471-2105-13-25)
Supplement: Additional file 1 — Software. The CrmMiner software. [file 1471-2105-13-25-S1.GZ › crmMiner/java/src/gov/nih/nlm/ncbi/features/models/FeaturesCollector.java]

package gov.nih.nlm.ncbi.features.models;

import gov.nih.nlm.ncbi.util.UtilityClass;
import java.util.ArrayList;

/**
 * @author Hani Zakaria Girgis (C) 2010 Mar 24, 2010
 * 
 *         Description:
 * 
 *         TODO [1]
 */
public abstract class FeaturesCollector {
	/**
	 * All features are extracted and stored under this directory. This
	 * directory is deleted when a new object is made.
	 */
	protected String dstDir;

	/**
	 * File containing enhancers.
	 */
	private String enhFile;

	/**
	 * File containing control sequences.
	 */
	private String ctrFile;

	/**
	 * A file containing the enhancer sequences in FASTA format. Each sequence
	 * has a unique identifier.
	 */
	protected String enhIdFile;

	/**
	 * A file containing the control sequences in FASTA format. Each sequence
	 * has a unique identifier.
	 */
	protected String ctrIdFile;

	/**
	 * Prefix to be appended to the identifiers of the enhancers.
	 */
	private String enhPrefix;

	/**
	 * Prefix to be appended to the identifiers of the control sequences.
	 */
	private String ctrPrefix;

	/**
	 * A collection of feature extractors.
	 */
	protected ArrayList<FeatureExtractor> extractorsList;

	/**
	 * 
	 */
	public FeaturesCollector(String dstDirName, String enhFileIn,
			String ctrFileIn) {
		this.extractorsList = new ArrayList<FeatureExtractor>();
		this.dstDir = dstDirName;
		this.enhFile = enhFileIn;
		this.ctrFile = ctrFileIn;
		this.enhPrefix = "enh";
		this.ctrPrefix = "ctr";
	}

	public void start(boolean[] whichFeatures) {
		UtilityClass.getInstance().getFreshDir(this.dstDir);
		prepareSeq();
		addFeatureExtractors(whichFeatures);
		collect();
	}

	public void start(boolean[] whichFeatures, String mastDir, String pwmDir) {
		UtilityClass.getInstance().getFreshDir(this.dstDir);
		prepareSeq();
		addKnownMotifs(mastDir, pwmDir);
		collect();
	}
	
	protected void addFeatureExtractors(boolean[] whichFeatures) {
		if (whichFeatures[0]){
			//addDeNovoMotifs();
		}

		if (whichFeatures[1]){
			addKnownMotifs();
		}
		
		if (whichFeatures[2]){
			//addKnownMotifsTfSearch();
		}

		if (whichFeatures[3]){
			//addMarkovFeatures();
		}
	}

	protected void addKnownMotifs(String mastDir, String pwmDir){}
	
	//protected abstract void addDeNovoMotifs();

	protected abstract void addKnownMotifs();

	// protected abstract void addKnownMotifsTfSearch();

	// protected abstract void addMarkovFeatures();

	/**
	 * @param extractor
	 *            : feature extractor to be register with this collector.
	 */
	public void register(FeatureExtractor extractor) {
		this.extractorsList.add(extractor);
	}

	/**
	 * Add unique identifier to each sequence.
	 */
	protected void prepareSeq() {
		String slash = System.getProperty("file.separator");
		String seqDir = this.dstDir + slash + "seq";
		UtilityClass.getInstance().getFreshDir(seqDir);

		this.enhIdFile = seqDir + slash + "enh-unique-identifiers.txt";
		String enhIdMap = seqDir + slash + "enh-identifiers-map.txt";
		UtilityClass.getInstance().addUniqueId(this.enhFile, this.enhIdFile,
				enhIdMap, this.enhPrefix);

		this.ctrIdFile = seqDir + slash + "ctr-unique-identifiers.txt";
		String ctrIdMap = seqDir + slash + "ctr-identifiers-map.txt";
		UtilityClass.getInstance().addUniqueId(this.ctrFile, this.ctrIdFile,
				ctrIdMap, this.ctrPrefix);
	}

	/**
	 * Extract all registered features.
	 */
	public void collect() {
		for (FeatureExtractor e : this.extractorsList) {
			e.extract();
		}
	}
}
