# Supplementary material for: Predicting tissue specific cis-regulatory modules in the human genome using pairs of co-occurring motifs
Source: BMC Bioinformatics. 2012 Feb 7;13:25. doi: 10.1186/1471-2105-13-25 (PMC3359238; doi:10.1186/1471-2105-13-25)
Supplement: Additional file 1 — Software. The CrmMiner software. [file 1471-2105-13-25-S1.GZ › crmMiner/java/src/gov/nih/nlm/ncbi/features/OneSetFeaturesMaker.java]

package gov.nih.nlm.ncbi.features;

import gov.nih.nlm.ncbi.features.models.TrainingFeaturesCollector;

/**
 * @author Hani Zakaria Girgis (C) 2010 Apr 2, 2010
 * 
 *         Description:
 * 
 *         TODO [1]
 */
public class OneSetFeaturesMaker {

	/**
	 * @param args
	 */
	public static void main(String[] args) {		
		String enhFileName = args[0];
		String ctrFileName = args[1];
		String dstDir      = args[2];
		String mastExec    = args[3];
		String pwmDir      = args[4];
			
		TrainingFeaturesCollector collector = new TrainingFeaturesCollector(dstDir, enhFileName, ctrFileName, mastExec, pwmDir);
		
		boolean canAddDeNovo        = false ;
		boolean canAddMotifsMast    = true  ;
		boolean canAddMotifTfSearch = false ;
		boolean canAddMarkov        = false ;
		
		collector.start(new boolean[]{canAddDeNovo,canAddMotifsMast,canAddMotifTfSearch,canAddMarkov}) ;
	}
}
