# Supplementary material for: Predicting tissue specific cis-regulatory modules in the human genome using pairs of co-occurring motifs
Source: BMC Bioinformatics. 2012 Feb 7;13:25. doi: 10.1186/1471-2105-13-25 (PMC3359238; doi:10.1186/1471-2105-13-25)
Supplement: Additional file 1 — Software. The CrmMiner software. [file 1471-2105-13-25-S1.GZ › crmMiner/java/src/gov/nih/nlm/ncbi/features/ThreeSetsViewsMaker.java]

package gov.nih.nlm.ncbi.features;

import java.util.ArrayList;
import gov.nih.nlm.ncbi.exception.OperationFailedException;
import gov.nih.nlm.ncbi.features.views.QueryViewsCollector;
import gov.nih.nlm.ncbi.features.views.TrainingViewsCollector;
import gov.nih.nlm.ncbi.features.views.ViewsCollector;

/**
 * @author Hani Zakaria Girgis (C) 2010 Apr 2, 2010
 * 
 *         Description: an instance of this class collect and standardize all
 *         features of all sets generated for cross validation.
 * 
 *         TODO [1]
 */
public class ThreeSetsViewsMaker {

	private String trainSetDir;

	private String querySetDir;

	private String testSetDir;
	
	private String slash;

	private TrainingViewsCollector tCollector;

	private QueryViewsCollector qCollector, testCollector;

	private int featuresNum;

	private String selectedTf;

	private boolean[] whichFeatures;

	/**
	 * A flag to signal the system to extract both training and query views. If
	 * it is set to false, the system extract training views only i.e. work on
	 * one directory instead on two directories.
	 */
	private boolean isQueryMode;

	private boolean isTestMode;
	
	
	/**
	 * @param rawFeaturesDir
	 *            :
	 */
	public ThreeSetsViewsMaker(String setFeaturesDir, String selectedTfIn,
			boolean[] whichFeaturesIn) {
		this(setFeaturesDir, setFeaturesDir, setFeaturesDir, selectedTfIn, whichFeaturesIn,
				true,true);
	}

	public ThreeSetsViewsMaker(String trainSetDirIn, String querySetDirIn, String testSetDirIn,
			String selectedTfIn, boolean[] whichFeaturesIn, boolean queryMode, boolean testMode) {
		this.slash         = System.getProperty( "file.separator" );
		this.trainSetDir   = trainSetDirIn   ;
		this.querySetDir   = querySetDirIn   ;
		this.testSetDir    = testSetDirIn    ;
		this.selectedTf    = selectedTfIn    ;
		this.whichFeatures = whichFeaturesIn ;
		this.isQueryMode   = queryMode       ;
		this.isTestMode    = testMode        ;

		System.out.println("Making training views of:\n" + trainSetDir);
		System.out.println("Making querying views of:\n" + querySetDir);
		System.out.println("Making testing  views of:\n" + testSetDir);
		
		makeSetViews();
		calculateFeaturesNum();
	}

	/**
	 * Make training and query views of one set.
	 */
	private void makeSetViews() {
		String trainDir        = trainSetDir + slash + "train";
		String trainOutputFile = trainSetDir + slash + "train.txt";
		String trainIdFile     = trainSetDir + slash + "train.id.txt";
		String trainFtrFile    = trainSetDir + slash + "train.ftr.txt";
		tCollector = new TrainingViewsCollector(trainDir, trainOutputFile,
				trainIdFile, trainFtrFile, this.selectedTf);
		tCollector.start(this.whichFeatures);

		if ( isQueryMode ){			
			qCollector = makeQueryOrTestViews(querySetDir, "query");
		}
		
		if( isTestMode ){
			testCollector = makeQueryOrTestViews(testSetDir, "test");
		}
		
	}

	private QueryViewsCollector makeQueryOrTestViews(String setDir, String setName){
		String queryDir        = setDir + slash + setName;
		String queryOutputFile = setDir + slash + setName + ".txt";
		String queryIdFile     = setDir + slash + setName + ".id.txt";
		String queryFtrFile    = setDir + slash + setName + ".ftr.txt";
		
		QueryViewsCollector collector = new QueryViewsCollector(queryDir, queryOutputFile,
				queryIdFile, queryFtrFile, tCollector, this.selectedTf);
		collector.start(this.whichFeatures);
		return collector;
	}
	
	
	private void calculateFeaturesNum() {
		ArrayList<String> tNames = tCollector.getFeaturesNames();
		
		if (isQueryMode) {
			calculateFeaturesNumHelper( qCollector );
		}
		
		if(isTestMode){
			calculateFeaturesNumHelper( testCollector );
		}
		
		this.featuresNum = tNames.size();
	}

	private void calculateFeaturesNumHelper(QueryViewsCollector collector) {
		ArrayList<String> tNames = tCollector.getFeaturesNames();
		ArrayList<String> qNames = collector.getFeaturesNames();
		if (tNames.size() != qNames.size()) {
			String msg = "Training and query features must be of the same size: "
					+ tNames.size() + " " + qNames.size() + ".";
			throw new OperationFailedException(msg);
		}

		for (int i = 0; i < tNames.size(); i++) {
			if (!tNames.get(i).equals(qNames.get(i))) {
				String msg = "Features do not match at index" + i;
				throw new OperationFailedException(msg);
			}
		}
	}
	
	
	/**
	 * @return the featuresNum
	 */
	public int getFeaturesNum() {
		return this.featuresNum;
	}

	public ArrayList<String> getFeaturesNames() {
		return this.tCollector.getFeaturesNames();
	}

	public void writeFeatures(ArrayList<Integer> selectedFeatures) {
		write(tCollector,    selectedFeatures);
		write(qCollector,    selectedFeatures);
		write(testCollector, selectedFeatures);

		tCollector.writeFeatureNames(selectedFeatures);
		qCollector.writeFeatureNames(selectedFeatures);
		testCollector.writeFeatureNames(selectedFeatures);
	}

	public void writeAllFeatures() {
		ArrayList<Integer> selectedFeatures = new ArrayList<Integer>();
		for (int n = 0; n < featuresNum; n++) {
			selectedFeatures.add(n);
		}
		write(tCollector, selectedFeatures);
		tCollector.writeFeatureNames(selectedFeatures);

		if (isQueryMode) {
			write(qCollector, selectedFeatures);
			qCollector.writeFeatureNames(selectedFeatures);
		}
		
		if (isTestMode) {
			write(testCollector, selectedFeatures);
			testCollector.writeFeatureNames(selectedFeatures);
		}
	}

	private void write(ViewsCollector collector,
			ArrayList<Integer> selectedFeatures) {
		// collector.writeLibSvmFormat(selectedFeatures);
		// collector.writeDlmTabFormat(selectedFeatures);
		// collector.writeDlmCommaFormat(selectedFeatures);
		collector.writeLocationTab(selectedFeatures, false);
	}

	/**
	 * @param args
	 */
	public static void main(String[] args) {
		String t = "p300Limb";
		
		/*
		 * "/home/girgishz/projects/zicoEnhancer/data/conservation/known/features/"
		 * + "heartKnownCns";
		 */
		/*
		 * "/home/girgishz/projects/zicoEnhancer/data/conservation/features/" +
		 * t;
		 */
		// "/home/girgishz/projects/zicoEnhancer/data/forebrain/features/pallSubpall/set1";
		// "/home/girgishz/projects/zicoEnhancer/data/forebrain/features/pallSubpallOneSet";
		// "/home/girgishz/projects/zicoEnhancer/data/conservation/test/features/sets/set1";
		// "/home/girgishz/projects/zicoEnhancer/data/fly/features/muscle/set1";
		// "/panfs/pan1.be-md.ncbi.nlm.nih.gov/devdcode/hani/conservation/data/features/midWay/cne/heart300";
		// "/panfs/pan1.be-md.ncbi.nlm.nih.gov/devdcode/hani/fly/features/muscle/cvSets/set1";
		// "/home/girgishz/projects/zicoEnhancer/data/forebrain/features/pallSubpallCv/set4";

		
		/*
		 * "/home/girgishz/projects/zicoEnhancer/data/conservation/known/features/"
		 * + "heartKnownCns";
		 */
		/*
		 * "/home/girgishz/projects/zicoEnhancer/data/conservation/features/" +
		 * t;
		 */
		// "/home/girgishz/projects/zicoEnhancer/data/forebrain/features/pallSubpall/set1";
		// "/home/girgishz/projects/zicoEnhancer/data/forebrain/features/pallSubpallOneSet";
		// "/home/girgishz/projects/zicoEnhancer/data/conservation/test/features/sets/set1";
		// "/home/girgishz/projects/zicoEnhancer/data/fly/features/muscle/set1";
		// "/panfs/pan1.be-md.ncbi.nlm.nih.gov/devdcode/hani/conservation/data/features/midWay/cne/heart300";
		// "/panfs/pan1.be-md.ncbi.nlm.nih.gov/devdcode/hani/fly/features/muscle/cvSets/set1";
		// "/home/girgishz/projects/zicoEnhancer/data/forebrain/features/pallSubpallCv/set4";

		/*
		 * String trainDir =
		 * "/home/girgishz/projects/zicoEnhancer/data/forebrain/features/" +
		 * "all/set1"; String queryDir =
		 * "/home/girgishz/projects/zicoEnhancer/data/forebrain/features/" +
		 * "all/set1";
		 */

		/*
		 * String trainDir =
		 * "/home/girgishz/projects/zicoEnhancer/data/conservation/features/" +
		 * "heartCnsCtr/"; String queryDir = trainDir;
		 */

		// String rawFeaturesDir =
		// "/home/girgishz/projects/zicoEnhancer/data/forebrain/features/pallSubpall";
		// "/home/girgishz/projects/zicoEnhancer/data/conservation/known/features/heartKnown";
		// "/home/girgishz/projects/zicoEnhancer/data/forebrain/features/" +
		// "telencephalon";
		
		// String trainDir   = "/panfs/pan1.be-md.ncbi.nlm.nih.gov/devdcode/hani/conservation/data/features/midWay/adrenalGland/cons80"; 
		// String queryDir   = "/panfs/pan1.be-md.ncbi.nlm.nih.gov/devdcode/hani/conservation/data/features/midWay/adrenalGland/cons80";
		
		String trainDir = args[0];
		String queryDir = args[1];
		String testDir  = args[2];
		String selectedTf = "";
		/*
		 * "/home/girgishz/projects/zicoEnhancer/data/forebrain/selectedTF/" +
		 * "all/selectedTF.80.after.100.specific.txt";
		 */
		// "/home/girgishz/projects/zicoEnhancer/data/selectedTF/ht.txt";

		boolean canAddDeNovo         = false ;
		boolean canAddMotifsMast     = true  ;
		boolean canAddMotifsMastDist = false ;
		boolean canAddMotifsTfSearch = false ;
		boolean canAddMarkov         = false ;
		
		ThreeSetsViewsMaker viewsMaker = new ThreeSetsViewsMaker(trainDir, queryDir, testDir, selectedTf,
				new boolean[] {canAddDeNovo,canAddMotifsMast,canAddMotifsMastDist,canAddMotifsTfSearch,canAddMarkov}, true, true);
		viewsMaker.writeAllFeatures();

		// Write a subset of features.
		/*
		 * int featuresNum = viewsMaker.getFeaturesNum(); ArrayList<Integer>
		 * selectedFeatures = new ArrayList<Integer>(); for(int n = 0; n <
		 * featuresNum; n++){ selectedFeatures.add(n); } viewsMaker
		 * .writeFeatures(selectedFeatures);
		 */

		/*
		 * ArrayList<Integer> selectedFeatures = new ArrayList<Integer>();
		 * selectedFeatures.add(0); maker.writeFeatures(selectedFeatures);
		 */
	}
}
