# Supplementary material for: Predicting tissue specific cis-regulatory modules in the human genome using pairs of co-occurring motifs
Source: BMC Bioinformatics. 2012 Feb 7;13:25. doi: 10.1186/1471-2105-13-25 (PMC3359238; doi:10.1186/1471-2105-13-25)
Supplement: Additional file 1 — Software. The CrmMiner software. [file 1471-2105-13-25-S1.GZ › crmMiner/java/src/gov/nih/nlm/ncbi/exception/OperationFailedException.java]

package gov.nih.nlm.ncbi.exception;

/**
 * @author Hani Zakaria Girgis (C) 2010
 * Jan 27, 2010
 * 
 * Description: an exception to represent failure to perform an operation
 *
 * TODO
 * [1]
 */

public class OperationFailedException extends RuntimeException {

	/**
	 * 
	 */
	public OperationFailedException() {
		// TODO Auto-generated constructor stub
	}

	/**
	 * @param message
	 */
	public OperationFailedException(String message) {
		super(message);
		// TODO Auto-generated constructor stub
	}

	/**
	 * @param cause
	 */
	public OperationFailedException(Throwable cause) {
		super(cause);
		// TODO Auto-generated constructor stub
	}

	/**
	 * @param message
	 * @param cause
	 */
	public OperationFailedException(String message, Throwable cause) {
		super(message, cause);
		// TODO Auto-generated constructor stub
	}
}
