# Supplementary material for: Predicting tissue specific cis-regulatory modules in the human genome using pairs of co-occurring motifs
Source: BMC Bioinformatics. 2012 Feb 7;13:25. doi: 10.1186/1471-2105-13-25 (PMC3359238; doi:10.1186/1471-2105-13-25)
Supplement: Additional file 1 — Software. The CrmMiner software. [file 1471-2105-13-25-S1.GZ › crmMiner/java/src/gov/nih/nlm/ncbi/transfac/ReaderForMatrix.java]

package gov.nih.nlm.ncbi.transfac;

import java.io.File;
import java.io.FileNotFoundException;
import java.io.IOException;
import java.util.ArrayList;

import gov.nih.nlm.ncbi.exception.OperationFailedException;
import gov.nih.nlm.ncbi.util.Input;
import gov.nih.nlm.ncbi.util.Output;

/**
 * @author Hani Zakaria Girgis (C) 2010
 * Mar 5, 2010
 * 
 * Description:
 *
 * TODO
 * [1]
 */

public class ReaderForMatrix {

	private String matrixFile;

	private String logOddsTablesDir;

	private Input input;

	private ArrayList<MotifMatrix> vertebrateMotifsList;

	/**
	 * 
	 */
	public ReaderForMatrix(String inputFile, String outputDir) {
		this.matrixFile = inputFile;
		this.logOddsTablesDir = outputDir;
		this.vertebrateMotifsList = new ArrayList<MotifMatrix>(); 
		this.readInputFile();
		this.writeOutputFile();
	}

	/**
	 * Read the input file
	 */
	private void readInputFile(){
		try {
			this.input = new Input(this.matrixFile);
			
			// Skip the first three line.
			this.input.readLine();
			this.input.readLine();
			this.input.readLine();
			//
			
			String line = "";
			String idLine = "";
			String alphabetLine = "";
			String matrixLines = "";
			String baLine = "";
			while((line = input.readLine()) != null){
				// This is the identifier of the record
				if(line.startsWith("ID")){
					idLine = line;
				}
				// This is the start of the matrix
				else if(line.startsWith("P0")){
					alphabetLine = line;
					matrixLines = this.readMatrix();
				}
				// This is the statistical description line
				else if( line.startsWith("BA") ){
					baLine = line;
				}
				// This is the end of the record line
				else if( line.startsWith("//")){
					MotifMatrix motifMatrix = 
						new MotifMatrix(idLine,alphabetLine,matrixLines,baLine);
					// Add instance to list
					if(motifMatrix.isOfInterest()){
						this.vertebrateMotifsList.add( motifMatrix );
					}
					// Reset the values of idLine, matrixLines, baLine
					idLine       = "";
					alphabetLine = "";
					matrixLines  = "";
					baLine       = "";
				}
			}
			input.finish();
		} catch (FileNotFoundException e) {
			// TODO Auto-generated catch block
			e.printStackTrace();
		} catch (IOException e) {
			// TODO Auto-generated catch block
			e.printStackTrace();
		}
	}
		
	/**
	 * @return A string representation of the matrix lines 
	 * @throws IOException
	 */
	private String readMatrix() throws IOException{
		StringBuffer matrix = new StringBuffer();
		String line;
		while((line = input.readLine()) != null){
			if(line.startsWith("XX")){
				break;
			}else{
				matrix.append(line);
				matrix.append("\n");
			}
		}
		return matrix.toString();
	}

	/**
	 * Write each log-odds table to a separate file under the output directory
	 */
	private void writeOutputFile(){
		File dir = new File(this.logOddsTablesDir);
		if(dir.exists()){
			try {
				for(int i= 0; i < vertebrateMotifsList.size() ;i++){
					StringBuffer b = new StringBuffer(this.logOddsTablesDir);
					b.append(System.getProperty("file.separator")); 
					b.append(this.vertebrateMotifsList.get(i).getId());
					Output output = new Output(b.toString());
					output.print(this.vertebrateMotifsList.get(i).toStringMast());
					output.finish();
				}
			} catch (FileNotFoundException e) {
				throw new OperationFailedException(e);
			} catch (IOException e) {
				throw new OperationFailedException(e);
			}
		}else{
			throw new OperationFailedException("Output dir does not exist\n");
		}
	}

	public static void main(String argv[]){
		String inputFile  = argv[0];
		//	"/home/girgishz/database/transfac/matrix.dat"; //"small-matrix.txt";
		String outputDir  = argv[1];
		//	"/home/girgishz/projects/zicoEnhancer/data/logOddsTablesVertInsec";
		new ReaderForMatrix(inputFile, outputDir);	
	}
}
