# Supplementary material for: Predicting tissue specific cis-regulatory modules in the human genome using pairs of co-occurring motifs
Source: BMC Bioinformatics. 2012 Feb 7;13:25. doi: 10.1186/1471-2105-13-25 (PMC3359238; doi:10.1186/1471-2105-13-25)
Supplement: Additional file 1 — Software. The CrmMiner software. [file 1471-2105-13-25-S1.GZ › crmMiner/java/src/gov/nih/nlm/ncbi/transfac/MotifMatrix.java]

package gov.nih.nlm.ncbi.transfac;

import gov.nih.nlm.ncbi.exception.OperationFailedException;

import java.text.DecimalFormat;
import java.util.StringTokenizer;

/**
 * @author Hani Zakaria Girgis (C) 2010
 * Mar 5, 2010
 * 
 * Description:
 *
 * TODO
 * [1]
 */
public class MotifMatrix {

	private String idLine;
	
	private String id;
	
	private String alphabetLine;
	
	private String alphabet;
	
	private String rawMatrix;
	
	private double[][] matrix;
	
	private double[][] correctedProbMatrix;
	
	private double[][] logOddsMatrix;
	
	/**
	 * A line description the statistical basis 
	 */
	private String ba;
	
	/**
	 * 
	 */
	public MotifMatrix(String idLineIn, String alphabetLineIn, 
			String rawMatrixIn, String baIn) {
		this.idLine       = idLineIn;
		this.alphabetLine = alphabetLineIn;
		this.rawMatrix    = rawMatrixIn;
		this.ba           = baIn;

		this.makeAlphabet();
		this.processMatrix();
		this.makeCorrectedProbMatrix();
		// System.out.println( matrixToString(this.correctedProbMatrix) );
		this.makeLogOddsMatrix();
		this.makeId();
		this.checkPostCondition();
	}
	
	/**
	 * Check the conditions after object instantiation. 
	 */
	private void checkPostCondition(){
		if(!this.isProbTable(this.correctedProbMatrix)){
			System.err.println(
					"Some of the rows in the corrected probability matrix do not add to one.\n" + 
					toString());
		}
		if(!this.alphabet.equals("ACGT")){
			throw new IllegalStateException(
					"The alphabet order must be ACGT. The current order is "+this.alphabet);
		}
	}
	
	/**
	 * 
	 */
	private void makeAlphabet() {
		StringTokenizer t = new StringTokenizer(this.alphabetLine);
		// The first token is "P0" which is not one of the alphabet
		t.nextToken();
		// Collect the 4-letter alphabet
		this.alphabet = t.nextToken() + t.nextToken() + t.nextToken() + 
		t.nextToken();
	}

	private void makeId(){
		StringTokenizer t = new StringTokenizer(this.idLine);
		// The first token is the word "ID" which we do not need
		t.nextToken();
		// The second token is the id
		this.id = t.nextToken().replace('$', '_');
	}
	
	/**
	 * 
	 */
	private void processMatrix(){
		StringTokenizer linesTokenizer = new StringTokenizer(this.rawMatrix, "\n");
		int rowNum =  linesTokenizer.countTokens();
		this.matrix = new double[rowNum][4];
		for(int row =0; linesTokenizer.hasMoreElements(); row++){
			StringTokenizer t = new StringTokenizer( linesTokenizer.nextToken() );
			// The first token is a line number which we do not need
			t.nextToken();
			for(int col=0; col < 4; col++){
				this.matrix[row][col] = Double.valueOf(t.nextToken());
			}
		}
	}
	
	/**
	 * Compute the corrected probability matrix, Chen et al. Matrix Search 1.0: 
	 * a computer program that scans DNA sequences for transcriptional elements 
	 * using a database of weight matrices. 1995. 
	 */
	private void makeCorrectedProbMatrix(){
		this.correctedProbMatrix = 
			new double[this.matrix.length][this.matrix[0].length];
		// Pseudo count per base
		int b = 1;
		// Total pseudo count
		int bTotal = 4;
		if(isProbTable()){
			for(int i = 0; i < this.matrix.length; i++){
				double line[] = this.matrix[i];
				for(int k=0; k < line.length; k++){
					this.correctedProbMatrix[i][k] = ((this.matrix[i][k]*100) + b) / (100 + bTotal);
					// round(((this.matrix[i][k]*100) + b) / (100 + bTotal));
				}
			}
		}
		// Entries of the table can be raw count, percentages or weighted(?)
		else{
			for(int i = 0; i < this.matrix.length; i++){
				double line[] = this.matrix[i];
				double sum = 0;
				for(int j = 0; j < line.length; j++){
					sum = sum + line[j];
				}
				for(int k=0; k < line.length; k++){
					this.correctedProbMatrix[i][k] = (this.matrix[i][k] + b) / (sum + bTotal) ;
					// round((this.matrix[i][k] + b) / (sum + bTotal));
				}
			}
		}
	}
	
	/**
	 * Make log odds table. The background probabilities are 0.25,0.25,0.25 and 0.25
	 */
	private void makeLogOddsMatrix(){
		// Use the same background model Mast uses.
		// A 0.281 C 0.222 G 0.229 T 0.267 
		double randFreq[] = {0.281, 0.222, 0.229, 0.267};
		// double randFreq[] = {0.25, 0.25, 0.25, 0.25};
		this.logOddsMatrix = 
			new double[this.correctedProbMatrix.length]
			           [this.correctedProbMatrix[0].length]; 
		for(int i = 0; i < this.correctedProbMatrix.length; i++){
			for(int j = 0; j < this.correctedProbMatrix[i].length; j++){
				this.logOddsMatrix[i][j] = 
					round(Math.log(this.correctedProbMatrix[i][j]/randFreq[j])/Math.log(2));
			}
		}
	}
	
	/**
	 * Based on code found on the web.
	 * Credit: http://www.java-forums.org/advanced-java/4130-rounding-double-two-decimal-places.html 
	 */
	private double round(double d){
		//System.out.println( d );
    	DecimalFormat roundedFormat = new DecimalFormat("#.###");
    	//System.out.println( roundedFormat.toString() );
    	return Double.valueOf(roundedFormat.format(d));
	}
	
	private boolean isProbTable(){
		return isProbTable(this.matrix);
	}
	
	/**
	 * @return true is each row in the table sum to 1
	 */
	private boolean isProbTable(double matrix[][]){
		boolean result = true;
		for(int i = 0; i < matrix.length; i++){
			double line[] = matrix[i];
			double sum = 0;
			for(int j = 0; j < line.length; j++){
				sum = sum + line[j];
			}
			if(!(sum >= 0.98 && sum <= 1.05)){
				//System.out.println("This sum is greater that one: " + sum);
				result = false;
				break;
			}
		}
		return result;
	}
	
	/**
	 * @return true is this binding site is present in vertebrates and 
	 * returns false other wise
	 */
	public boolean isOfInterest(){
		return this.id.startsWith("V_"); //|| this.id.startsWith("I_");
	}
	
	private String matrixToString(double matrix[][]){
		StringBuffer b = new StringBuffer();
		for(int i = 0; i < matrix.length;i++){
			double line[] = matrix[i];
			for(int j = 0; j < line.length; j++){
				b.append(line[j]); b.append("\t");
			}
			b.append("\n");
		}
		return b.toString();
	}
		
	/**
	 * @return the id
	 */
	public String getId() {
		return this.id;
	}

	/**
	 * @return the alphabet
	 */
	public String getAlphabet() {
		return this.alphabet;
	}

	/**
	 * @return the matrix
	 */
	public double[][] getMatrix() {
		return this.matrix;
	}

	/**
	 * @return the correctedProbMatrix
	 */
	public double[][] getCorrectedProbMatrix() {
		return this.correctedProbMatrix;
	}

	/**
	 * @return the logOddsMatrix
	 */
	public double[][] getLogOddsMatrix() {
		return this.logOddsMatrix;
	}

	/**
	 * @return a string representation of the log-odds matrix in a format 
	 * specific to the MAST program
	 */
	public String toStringMast(){
		StringBuffer b = new StringBuffer("ALPHABET= ACGT\n");
		b.append("log-odds matrix: alength= ");
		b.append(this.logOddsMatrix[0].length);
		b.append(" w= "); b.append(this.logOddsMatrix.length);
		b.append("\n");
		b.append(matrixToString(this.logOddsMatrix));
		return b.toString();
	}

	/**
	 * @return a string representation of the object.
	 */	
	public String toString(){
		StringBuffer b = new StringBuffer();
		b.append("ID: "); b.append( this.id ); b.append("\n");
		b.append("Row matrix: \n\n");
		b.append( matrixToString(this.matrix) ); 
		b.append("\nCorrected probability matrix\n\n");
		b.append( matrixToString(this.correctedProbMatrix) );
		b.append("\nLog odds matrix\n\n");
		b.append(matrixToString(this.logOddsMatrix));
		b.append( this.ba ); b.append("\n");
		return b.toString();
	}	
}
