# Supplementary material for: Predicting tissue specific cis-regulatory modules in the human genome using pairs of co-occurring motifs
Source: BMC Bioinformatics. 2012 Feb 7;13:25. doi: 10.1186/1471-2105-13-25 (PMC3359238; doi:10.1186/1471-2105-13-25)
Supplement: Additional file 1 — Software. The CrmMiner software. [file 1471-2105-13-25-S1.GZ › crmMiner/java/src/gov/nih/nlm/ncbi/motifs/OverlappingHitsMaker.java]

package gov.nih.nlm.ncbi.motifs;

import java.util.ArrayList;
import java.util.Collections;
import java.util.Enumeration;
import java.util.Hashtable;

/**
 * @author Hani Zakaria Girgis (C) 2010
 * Mar 19, 2010
 * 
 * Description:
 *
 * TODO
 * [1]
 */

public class OverlappingHitsMaker{
	/**
	 * A list of mast hits on a sequence
	 */
	private ArrayList<MastHit> hitList;
	
	/**
	 * 
	 */
	private Hashtable<MastHit, ArrayList<MastHit>> table; 
	
	/**
	 * 
	 */
	public OverlappingHitsMaker(ArrayList<MastHit> hitListIn) {
		this.hitList = hitListIn;
		this.table = new Hashtable<MastHit, ArrayList<MastHit>>();
		for (MastHit hit : this.hitList){
			// Make a new entry for the current hit in the table.
			ArrayList<MastHit> list = new ArrayList<MastHit>();
			// Look for overlapping hits.
			for(MastHit otherHit : this.hitList){
				if(!hit.equals(otherHit)){
					if(!hit.isNotOverlapping(otherHit)){
						list.add(otherHit);
					}
				}
			}
			this.table.put(hit, list);
		}
		
		Enumeration<MastHit> e = this.table.keys();
		while( e.hasMoreElements() ){
			MastHit key = e.nextElement();
			System.out.println(key);
			System.out.println("------------------------------------------------------");
			for(MastHit h : this.table.get(key)){
				System.out.println(h);
			}
			
			System.out.println("=======================================================");
		}	
	}
}
