# Supplementary material for: Predicting tissue specific cis-regulatory modules in the human genome using pairs of co-occurring motifs
Source: BMC Bioinformatics. 2012 Feb 7;13:25. doi: 10.1186/1471-2105-13-25 (PMC3359238; doi:10.1186/1471-2105-13-25)
Supplement: Additional file 1 — Software. The CrmMiner software. [file 1471-2105-13-25-S1.GZ › crmMiner/java/src/gov/nih/nlm/ncbi/motifs/MastHit.java]

package gov.nih.nlm.ncbi.motifs;

import java.util.StringTokenizer;

/**
 * @author Hani Zakaria Girgis (C) 2010
 * Mar 10, 2010
 * 
 * Description: An instance of this class extract the following fields 
 * form Mast hits file:
 * 
 * sequence_name motif hit_start hit_end score hit_p-value
 * 
 * Example input:
 * 35 1 350 358 9.34 7.61e-05
 */
public class MastHit implements Comparable<MastHit>{

	private String seqId;
	
	private String tfId;
	
	private int hitStart;
	
	private int hitEnd;
	
	private double score;
	
	private double pValue;
	
	/**
	 * @param hitLine: a line description of the mast hit.
	 */
	public MastHit(String hitLine){
		StringTokenizer t = new StringTokenizer(hitLine);
		int count = t.countTokens();
		this.seqId   = t.nextToken();
		this.tfId = t.nextToken();
		this.hitStart= new Integer(t.nextToken()).intValue();
		this.hitEnd  = new Integer(t.nextToken()).intValue();
		
		if( count == 6 ){
			this.score   = new Double(t.nextToken()).doubleValue();
			this.pValue  = new Double(t.nextToken()).doubleValue();
		}else if( count == 5 ){
			this.score   = 0.0;
			this.pValue  = new Double(t.nextToken()).doubleValue();
		}
	}
	
	/**
	 * Copy constructor
	 */
	public MastHit(MastHit hit){
		seqId    = hit.getSeqId();	
		tfId     = hit.getTfId();
		hitStart = hit.getHitStart();
		hitEnd	 = hit.getHitEnd();
		score	 = hit.getScore();
		pValue   = hit.getpValue();
	}

	/**
	 * @return the seqId
	 */
	public String getSeqId() {
		return this.seqId;
	}

	/**
	 * @return the motifId
	 */
	public String getTfId() {
		return this.tfId;
	}

	/**
	 * @return the hitStart
	 */
	public int getHitStart() {
		return this.hitStart;
	}

	/**
	 * @return the hitEnd
	 */
	public int getHitEnd() {
		return this.hitEnd;
	}

	/**
	 * @return the score
	 */
	public double getScore() {
		return this.score;
	}

	/**
	 * @return the pValue
	 */
	public double getpValue() {
		return this.pValue;
	}

	/**
	 * @param seqId the seqId to set
	 */
	public void setSeqId(String seqId) {
		this.seqId = seqId;
	}

	/**
	 * @param motifId the tfId to set
	 */
	public void setTfId(String tfId) {
		this.tfId = tfId;
	}

	/**
	 * @param hitStart the hitStart to set
	 */
	public void setHitStart(int hitStart) {
		this.hitStart = hitStart;
	}

	/**
	 * @param hitEnd the hitEnd to set
	 */
	public void setHitEnd(int hitEnd) {
		this.hitEnd = hitEnd;
	}

	/**
	 * @param score the score to set
	 */
	public void setScore(double score) {
		this.score = score;
	}

	/**
	 * @param pValue the pValue to set
	 */
	public void setpValue(double pValue) {
		this.pValue = pValue;
	}	
	
	/**
	 * @param hit: is a Mast hit to compare to
	 * @return true if no part of hit overlaps with part of this hit
	 */
	public boolean isNotOverlapping(MastHit hit){
		boolean isStartWithin = 
			hit.hitStart >= this.hitStart && hit.hitStart <= this.hitEnd;
		boolean isEndWithin   = 
			hit.hitEnd >= this.hitStart && hit.hitEnd <= this.hitEnd;
		boolean isIncluding = 	
			hit.hitStart >= this.hitStart && hit.hitEnd <= this.hitEnd;
		boolean isIncluded =
			this.hitStart >= hit.hitStart  && this.hitEnd <= hit.hitEnd;
			
		return !(isStartWithin || isEndWithin || isIncluding || isIncluded);
	}
	
	/* (non-Javadoc)
	 * @see java.lang.Comparable#compareTo(java.lang.Object)
	 */
	@Override
	public int compareTo(MastHit otherHit) {
		int result = 0;
		if ( this.hitStart < otherHit.getHitStart() ){
			result = -1;
		}else if (this.hitStart > otherHit.getHitStart()){
			result = 1;
		}
		return result;
	}
	
	/**
	 * Return string representation of the hit
	 */
	public String toString(){
		StringBuffer b = new StringBuffer();
		b.append(seqId);    b.append("\t");
		b.append(tfId);     b.append("\t");
		b.append(hitStart); b.append("\t");
		b.append(hitEnd);   b.append("\t");
		b.append(score);    b.append("\t");
		b.append(pValue);	b.append("\t");
		return b.toString();
	}
}
