# Supplementary material for: Predicting tissue specific cis-regulatory modules in the human genome using pairs of co-occurring motifs
Source: BMC Bioinformatics. 2012 Feb 7;13:25. doi: 10.1186/1471-2105-13-25 (PMC3359238; doi:10.1186/1471-2105-13-25)
Supplement: Additional file 1 — Software. The CrmMiner software. [file 1471-2105-13-25-S1.GZ › crmMiner/java/src/gov/nih/nlm/ncbi/motifs/MastHitsModel.java]

package gov.nih.nlm.ncbi.motifs;

import java.io.File;
import java.util.ArrayList; //import java.util.Collections;
import java.util.Collections;
import java.util.Enumeration;
import java.util.Hashtable;

/**
 * @author Hani Zakaria Girgis (C) 2010 Mar 10, 2010
 * 
 *         Description:
 * 
 *         TODO [1]
 */

public class MastHitsModel {
	/**
	 * A directory containing mast output files. Important: I used the mast
	 * argument -hits_list
	 */
	private String mastHitsDir;

	/**
	 * Each row represents hits found in each sequence
	 */
	private Hashtable<String, ArrayList<MastHit>> hitsBySeqTable;

	/**
	 * Each row represents hits of each motif in all sequences.
	 */
	private Hashtable<String, ArrayList<MastHit>> hitsByTFTable;

	/**
	 * Constructor
	 */
	public MastHitsModel(String mastHitsDirIn) {
		this.mastHitsDir = mastHitsDirIn;
		this.hitsByTFTable = new Hashtable<String, ArrayList<MastHit>>();
		this.hitsBySeqTable = new Hashtable<String, ArrayList<MastHit>>();
		this.processMastHits();
	}

	/**
	 * Collect hits from all files under the input directory.
	 */
	private void processMastHits() {
		File dir = new File(this.mastHitsDir);
		
		String mastHitFiles[] = dir.list();
		for (int i = 0; i < mastHitFiles.length; i++) {
			String hitsFileName = this.mastHitsDir
					+ System.getProperty("file.separator") + mastHitFiles[i];
			MastHitsMaker maker = new MastHitsMaker(hitsFileName);
			maker.setIdentifiers(mastHitFiles[i]);

			// Update the hits by motif table
			this.hitsByTFTable.put(mastHitFiles[i], maker.getHitsList());

			// Update the hits by sequence table
			this.updateHitsBySeqTable(maker.getHitsList());
		}

		// For testing only
		// System.out.println("Hello");
		// this.sortTable(hitsBySeqTable);
		// this.printTable(hitsBySeqTable);

		// this.sortTable( hitsByMotifTable );
		// this.printTable( hitsByMotifTable );
	}

	/**
	 * Remove sort elements according to the start of mast hit
	 */

	private void sortTable(Hashtable<String, ArrayList<MastHit>> table) {
		Enumeration<String> e = table.keys();
		while (e.hasMoreElements()) {
			Collections.sort(table.get(e.nextElement()));
		}
	}

	/**
	 * @return the hitsBySeqTable
	 */
	public Hashtable<String, ArrayList<MastHit>> getHitsBySeqTable() {
		return this.hitsBySeqTable;
	}

	/**
	 * @return the hitsByMotifTable
	 */
	public Hashtable<String, ArrayList<MastHit>> getHitsByTFTable() {
		return this.hitsByTFTable;
	}

	/**
	 * Collect hits per sequence
	 */
	private void updateHitsBySeqTable(ArrayList<MastHit> hitsList) {
		for (MastHit hit : hitsList) {
			if (!this.hitsBySeqTable.containsKey(hit.getSeqId())) {
				this.hitsBySeqTable.put(hit.getSeqId(),
						new ArrayList<MastHit>());
			}
			this.hitsBySeqTable.get(hit.getSeqId()).add(hit);
		}
	}

	/**
	 * Print each key and the associated mast hits.
	 */
	private void printTable(Hashtable<String, ArrayList<MastHit>> table) {
		StringBuffer b = new StringBuffer();
		Enumeration<String> e = table.keys();
		int count = 0;
		while (e.hasMoreElements()) {
			String key = e.nextElement();
			b.append(key);
			b.append("\n");
			ArrayList<MastHit> hitsList = table.get(key);
			if (hitsList.size() == 0) {
				count++;
			}
			for (MastHit hit : hitsList) {
				b.append(hit);
				b.append("\n");
			}
			b.append("\n\n");
		}
		System.out.println(b.toString());
		System.out.println("Number of no hits per key is: " + count);
	}

	/**
	 * @param args
	 */
	public static void main(String[] args) {
		String mastHitsDirIn = "/home/girgishz/projects/zicoEnhancer/data/shanni/hits/lhx6";
		MastHitsModel model = new MastHitsModel(mastHitsDirIn);
	}
}
