# Supplementary material for: Predicting tissue specific cis-regulatory modules in the human genome using pairs of co-occurring motifs
Source: BMC Bioinformatics. 2012 Feb 7;13:25. doi: 10.1186/1471-2105-13-25 (PMC3359238; doi:10.1186/1471-2105-13-25)
Supplement: Additional file 1 — Software. The CrmMiner software. [file 1471-2105-13-25-S1.GZ › crmMiner/java/src/gov/nih/nlm/ncbi/motifs/MastClient.java]

package gov.nih.nlm.ncbi.motifs;

import java.io.File;
import gov.nih.nlm.ncbi.util.PerlCommand;

/**
 * @author Hani Zakaria Girgis (C) 2010
 * Feb 25, 2010
 * 
 * Description:
 *
 * TODO
 * [1] mast heartEnhancers.meme.test.txt -d memeUniqueId.in.txt -hit_list 
 * -stdout -norc  > heartEnhacers.mast.txt
 */
public class MastClient {

	/**
	 * The name of the file which has the motifs e.g. the output file of MeMe.
	 */
	private String motifsFileName;

	/**
	 * The name of the file which has the sequences to be searched. Each 
	 * sequence should has a unique identifier. 
	 */
	private String seqFileName;

	/**
	 * The output file name
	 */
	private String outputFileName;

	/**
	 * The Unix command 
	 */
	private String command;

	private String mastExec;
	
	public MastClient(String motifsSrc, String seqFile, String hitsDst){
		mastExec = "/usr/local/meme/4.3.0/bin/mast" ;
		
		File src = new File(motifsSrc);
		File dst = new File(hitsDst);
		if(src.isDirectory() && dst.isDirectory()) {
			String logOddsTables[] = src.list();
			for(int i = 0; i < logOddsTables.length; i++){
				String inputFile = 
					motifsSrc + System.getProperty("file.separator")+ 
					logOddsTables[i];
				String outputFile =
					hitsDst + System.getProperty("file.separator")+ 
					logOddsTables[i];
				runMast(inputFile, seqFile, outputFile);
			}
		}else if(src.isFile()) {
			runMast(motifsSrc, seqFile, hitsDst);
		}else{
			throw new IllegalArgumentException(
					"Both of the input and the output "+
					"have to be directories or files.\n" + src + "\n" + dst);
		}
	}
	
	public MastClient( String motifsSrc, String seqFile, String hitsDst, String mastExecIn ){
		mastExec = mastExecIn;
		
		File src = new File(motifsSrc);
		File dst = new File(hitsDst);
		if(src.isDirectory() && dst.isDirectory()) {
			String logOddsTables[] = src.list();
			for(int i = 0; i < logOddsTables.length; i++){
				String inputFile = 
					motifsSrc + System.getProperty("file.separator")+ 
					logOddsTables[i];
				String outputFile =
					hitsDst + System.getProperty("file.separator")+ 
					logOddsTables[i];
				runMast(inputFile, seqFile, outputFile);
			}
		}else if(src.isFile()) {
			runMast(motifsSrc, seqFile, hitsDst);
		}else{
			throw new IllegalArgumentException(
					"Both of the input and the output "+
					"have to be directories or files.\n" + src + "\n" + dst);
		}
	}
	
	public void runMast(String motifsFile, String seqFile, 
			String outputFile){
		this.motifsFileName = motifsFile;
		this.seqFileName = seqFile;
		this.outputFileName = outputFile;
		this.makeCommand();
		new PerlCommand(this.command, this.outputFileName);
	}

	/**
	 * Make the command string, any parameters to Mast should be added here
	 */
	private void makeCommand(){
		// /usr/local/meme/4.3.0/bin/mast
		// mast
		StringBuffer s = new StringBuffer(mastExec); s.append(" ");
		s.append(this.motifsFileName); s.append(" ");
		s.append(this.seqFileName); s.append(" ");
		s.append("-hit_list ");
		//s.append("-text ");
		s.append("-stdout ");
		// s.append("-norc ");	// ? do not score reverse complement DNA strand
		
		// The default threshold is 0.0001
		// s.append(" -mt 0.001");
		
		this.command = s.toString();
	}
	
	/**
	 * For testing only 
	 */
	public static void main(String argv[]){		
		//	"/home/girgishz/projects/zicoEnhancer/data/meme/memeUniqueId.in.txt";
		
		// Test on single file input and single file output
		String logOddsTables = "/home/girgishz/projects/zicoEnhancer/data/logOddsTablesShanni";
		String seqFile =  "/home/girgishz/projects/zicoEnhancer/data/shanni/seq/lhx6.fasta";
		String mastHits = "/home/girgishz/projects/zicoEnhancer/data/shanni/hits/lhx6";
		
		/*
		String seqFile =
			"/home/girgishz/projects/zicoEnhancer/data/meme/memeUniqueId.in.txt";
		String logOddsTables = 
			"/home/girgishz/projects/zicoEnhancer/data/logOddsTables";
		String mastHits = 
			"/home/girgishz/projects/zicoEnhancer/data/mastHitsHrtEnh";
		*/
		
		// Test on input directory and output directory
		// String seqFile =
		//	"/home/girgishz/projects/zicoEnhancer/data/newControlesId.txt";
		// String logOddsTables = 
		//	"/home/girgishz/projects/zicoEnhancer/data/logOddsTables";
		// String mastHits = 
		//	"/home/girgishz/projects/zicoEnhancer/data/mastHitsHrtCtr";
		
		new MastClient(logOddsTables, seqFile, mastHits);
	}
}
