# Supplementary material for: Predicting tissue specific cis-regulatory modules in the human genome using pairs of co-occurring motifs
Source: BMC Bioinformatics. 2012 Feb 7;13:25. doi: 10.1186/1471-2105-13-25 (PMC3359238; doi:10.1186/1471-2105-13-25)
Supplement: Additional file 1 — Software. The CrmMiner software. [file 1471-2105-13-25-S1.GZ › crmMiner/java/src/gov/nih/nlm/ncbi/motifs/MastHitsMaker.java]

package gov.nih.nlm.ncbi.motifs;

import gov.nih.nlm.ncbi.exception.OperationFailedException;
import gov.nih.nlm.ncbi.util.Input;

import java.io.FileNotFoundException;
import java.io.IOException;
import java.util.ArrayList;

/**
 * @author Hani Zakaria Girgis (C) 2010
 * Mar 10, 2010
 * 
 * Description: an instance of this class read a Mast output file 
 * produced with the -hits_list argument. 
 *
 * TODO
 * [1]
 * 
 */
public class MastHitsMaker {
	
	/**
	 * Mast hits file
	 */
	private String mastHitsFile;
	
	/**
	 * A list of hit objects
	 */
	private ArrayList<MastHit> hitsList;
	

	/**
	 * @param inputFile: containing mast hits
	 */
	public MastHitsMaker(String inputFile){
		this.mastHitsFile = inputFile;
		this.hitsList = new ArrayList<MastHit>();
		this.processFile();
	}
	
	/**
	 * This method make a MastHit instance from each hit line.
	 */
	private void processFile(){
		try {
			Input input = new Input( this.mastHitsFile );
			String line;
			while((line = input.readLine()) != null){
				if(!line.startsWith("#")){
					this.hitsList.add( new MastHit(line) );
				}
			}
			input.finish();
		} catch (FileNotFoundException e) {
			throw new OperationFailedException(
					"Cannot open input file.", e);
		} catch (IOException e) {
			throw new OperationFailedException(
					"Cannot read line from input file.", e);
		}
	}
	
	/**
	 * This method sets hits identifiers for all hits in the file to the 
	 * same identifier. This method is intended to be used when there are 
	 * several hundreds of motifs beyond what Mast can handle at the same 
	 * time. So the assumption is Mast is run on each individual motif file.  
	 * When this method is called, it will set the identifiers of all hits 
	 * in the input file to the same passed id. 
	 */
	public void setIdentifiers(String id){
		for(MastHit hit : this.hitsList){
			hit.setTfId(id);
		}
	}
	
	/**
	 * @return the hitsList
	 */
	public ArrayList<MastHit> getHitsList() {
		return this.hitsList;
	}

	/**
	 * For testing only.
	 * 
	 * @param args
	 */
	public static void main(String[] args) {
		new MastHitsMaker(
				"/home/girgishz/projects/zicoEnhancer/data/mastHits/V_ACAAT_B");
	}
}
