# Supplementary material for: Predicting tissue specific cis-regulatory modules in the human genome using pairs of co-occurring motifs
Source: BMC Bioinformatics. 2012 Feb 7;13:25. doi: 10.1186/1471-2105-13-25 (PMC3359238; doi:10.1186/1471-2105-13-25)
Supplement: Additional file 1 — Software. The CrmMiner software. [file 1471-2105-13-25-S1.GZ › crmMiner/perl/crmMiner.pl]

#! /usr/bin/perl

use strict;
use List::Util 'shuffle';

#################################################################################
# Please set these variables
#################################################################################
my $binDir   = '/home/girgishz/projects/crmMiner/java/bin';
my $perlDir  = '/home/girgishz/projects/crmMiner/perl';
my $mastExec = '/usr/local/meme/4.3.0/bin/mast';
my $pwmDir   = '/home/girgishz/transfacTest/tables';

#################################################################################
# Usage massage
#################################################################################
my $usageMsg = "Usage: $0 input_file destination_directory demo\n";
$usageMsg = $usageMsg . "\ninput_file:\n\tFile has six lines.\n";
$usageMsg = $usageMsg
  . "\tEach line is a fully qualified path to sequences file in fasta format.\n";
$usageMsg = $usageMsg . "\tThe order of the files is the folowing:\n";
$usageMsg = $usageMsg . "\t\t Training signal fasta file,\n";
$usageMsg = $usageMsg . "\t\t Training control fasta file,\n";
$usageMsg = $usageMsg . "\t\t Validation signal fasta file,\n";
$usageMsg = $usageMsg . "\t\t Validation control fasta file,\n";
$usageMsg = $usageMsg . "\t\t Testing signal fasta file,\n";
$usageMsg = $usageMsg . "\t\t Testing control fasta file.\n";
$usageMsg =
  $usageMsg . "\tExample input file is test/heart_fasta/inputFiles.txt\n\n";
$usageMsg = $usageMsg
  . "destination_directory:\n\tCrmMiner outputs the results to this directory. Use fully qualified path.\n";
$usageMsg = $usageMsg
  . "demo:\n\t1: use already predicted motifs and do not optimize the parameters. 0: start from scratch.\n";
die $usageMsg unless $#ARGV == 2;

#################################################################################
# Please do not change
#################################################################################
my ( $inputFile, $dstDir, $demo ) = @ARGV;
my $runDir = "$dstDir/run";
my @files  = ();

my $ftrDirTrain = "$dstDir/train";
my $ftrDirQuery = "$dstDir/query";
my $ftrDirTest  = "$dstDir/test";

drive();

sub drive {
	makeDstDir();
	goToRunDir();
	readInputFile($inputFile);
	if ( $demo == 0 ) {
		extractFeatures( $files[0], $files[1], $ftrDirTrain );
		extractFeatures( $files[2], $files[3], $ftrDirQuery );
		extractFeatures( $files[4], $files[5], $ftrDirTest );
		makeViews();
	}
	findTheBestParameters();
	cleanUp();
}

sub makeDstDir {
	if ( !-d $dstDir ) {
		if ( system("mkdir $dstDir") ) {
			die "Cannot make $dstDir: $!\n";
		}
	}
}

# Make run directory
sub goToRunDir {
	if ( system("mkdir $runDir") ) {
		die "Cannot make $runDir: $!\n";
	}

	if ( -d $runDir ) {
		print "$runDir will be used as a temporary directory.\n";
		chdir $runDir;
	}
	else {
		die "Cannot find the run directory ...\n";
	}
}

# The input file must have full path to six fasta files.
# The six files must be in the following order.
# Train signal
# Train control
# Query signal
# Query control
# Test signal
# Test control
sub readInputFile {
	my ($file) = @_;
	open( IN, "<", $file ) or die "Cannot open $file\n";
	while (<IN>) {
		push( @files, readInputFileHelper($_) );
	}

	if ( @files != 6 ) {
		die
"The system requires six sequence files. Run CrmMiner without parameters for help.\n";
	}
	else {
		print "Using " . $files[0] . " as the training signal.\n";
		print "Using " . $files[1] . " as the training contorl.\n";
		print "Using " . $files[2] . " as the validation signal.\n";
		print "Using " . $files[3] . " as the validation control.\n";
		print "Using " . $files[4] . " as the testing signal.\n";
		print "Using " . $files[5] . " as the testing control.\n";
	}

	close(IN);
}

sub readInputFileHelper {
	my ($line) = @_;
	m/(.+)\n/;
	return $1;
}

## Extract Features
sub extractFeatures {
	my ( $signalFile, $controlFile, $ftrDir ) = @_;

	if ( -d $ftrDir ) {
		my $cmd1 = "rm -rf $ftrDir";
		if ( system($cmd1) ) { die "Could not remove $ftrDir: $!\n"; }
	}
	else {
		my $cmd2 = "mkdir $ftrDir";
		if ( system($cmd2) ) { die "Could not make $ftrDir: $!\n"; }
	}

	my $cmd = "java -Xmx14G -cp $binDir gov.nih.nlm.ncbi.features.OneSetFeaturesMaker $signalFile $controlFile $ftrDir $mastExec $pwmDir";
	if ( system($cmd) ) {
		print STDERR "The system could not run the command.\n";
	}
}

## Make Views
sub makeViews {
	my $cmd1 = "java -Xmx14G -cp $binDir gov.nih.nlm.ncbi.features.ThreeSetsViewsMaker $dstDir $dstDir $dstDir";
	if ( system($cmd1) ) {
		print STDERR "The system could not run the command.\n";
	}
}

#
## Need to edit
sub findTheBestParameters {
	my $cmd2 = "$perlDir/findCrmMinerParameters.pl $dstDir $perlDir $binDir $demo";
	if ( system($cmd2) ) {
		print STDERR "The system could not run: $cmd2 - $!\n";
	}
}

#
## Find enriched pairs
#sub findEnrichedPairs{
#	my $cmd2 = "$perlDir/ftrEnrichment.pl $dstDir train";
#	if ( system($cmd2) ) { print STDERR "The system could not run: $cmd2 - $!\n"; }
#}
#
## Combine Enriched Pairs
#sub combineErichedPairs {
#	if( $trainOrQueryMode eq 'train' ) {
#		my $cmd3 = "$perlDir/train.pl $dstDir $distThreshold $minDist $cneMax $pairsCneThreshold $stdAboveMean" ;
#		if ( system($cmd3) ) { print STDERR "The system could not run: $cmd3 - $!\n" ; }
#	}
#
#	if( $trainOrQueryMode eq 'query' ){
#		my $cmd4 = "$perlDir/query.pl $dstDir query $distThreshold $minDist" ;
#		if ( system($cmd4) ) { print STDERR "The system could not run: $cmd4 - $!\n"; }
#	}
#}

sub cleanUp {

	# chdir $ftrDir;
	if ( system("rm -rf $runDir") ) { die "Cannot remove $runDir: $!\n"; }
}

sub readFastaFile {
	my ($f) = @_;
	open( IN, '<', $f ) or die $!;
	my $seq  = "";
	my $info = "";
	my @lst  = ();

	while (<IN>) {
		if ( $_ =~ m/^>/ ) {
			if ( $seq ne "" ) {
				push( @lst, [ $info, $seq ] );
				$seq = "";
			}
			$info = $_;
		}
		else {
			$seq = $seq . $_;
		}
	}

	# Last sequence
	push( @lst, [ $info, $seq ] );
	close(IN) || die $!;
	return \@lst;
}

sub writeFastaFile {
	my ( $lstRef, $file ) = @_;
	open( OUT, '>', $file ) or die $!;
	foreach my $seqRef (@$lstRef) {
		print OUT $seqRef->[0];
		print OUT $seqRef->[1];
	}
	close(OUT);
}
