# Supplementary material for: Predicting tissue specific cis-regulatory modules in the human genome using pairs of co-occurring motifs
Source: BMC Bioinformatics. 2012 Feb 7;13:25. doi: 10.1186/1471-2105-13-25 (PMC3359238; doi:10.1186/1471-2105-13-25)
Supplement: Additional file 1 — Software. The CrmMiner software. [file 1471-2105-13-25-S1.GZ › crmMiner/perl/ftrEnrichment.pl]

#! /usr/bin/perl -w

use strict;
use List::Util qw[min max];

if( $#ARGV != 2){ die "usage: $0 source_directory dist_threshold train_or_query"; }
my $dir           = $ARGV[0];
my $distThreshold = $ARGV[1];
my $set           = $ARGV[2];

my $trainFile = $dir . '/'. $set . '.txt';
my $idFile    = $dir . '/'. $set . '.id.txt';

my $ftrFile   = $dir . '/'. $set . '.ftr.txt';
my $outFile   = $dir . '/'. $set . '.pairs.count.txt';
my $enhTfDir  = "$dir/$set/known-motifs/enhHits";
my $ctrTfDir  = "$dir/$set/known-motifs/ctrHits";

my %tfTable   = ();

print "Filling TFBSs table ...\n";
makeTfTable($enhTfDir);
makeTfTable($ctrTfDir);

my $data = readMatrix($trainFile,$idFile);
my $nceMatrix = $data->[0];
my $ctrMatrix = $data->[1];
my $nceIdList = $data->[2];
my $ctrIdList = $data->[3];
my $nceLength = $data->[4];
my $ctrLength = $data->[5];

my $ftrRef = readFeatures($ftrFile);
my @ftr    = @$ftrRef;

print "Counting pairs in nce ... \n";
my $nceCountRef = countTriplets($nceMatrix, $nceIdList);

print "Counting pairs in ctr ... \n";
my $ctrCountRef = countTriplets($ctrMatrix, $ctrIdList);

print "Calcuating and printing enrichments ... \n";
open( OUT, ">", $outFile );
print OUT "Total NCE Length: $nceLength - Total CTR Length: $ctrLength\n";
foreach my $k ( keys %$nceCountRef ) {
	my $d = ( exists $ctrCountRef->{$k} )? ($ctrCountRef->{$k} + 1) : 1;
	my $e =( ($ctrLength+1) * ($nceCountRef->{$k}+1)) / (($nceLength+1) * $d);
	
	my @ftrIndex = split /=/, $k;
	my $newK = join( '=', @ftr[@ftrIndex] );
	print OUT $newK . "\t" 
	  . $e . "\t"
	  . ( $nceCountRef->{$k} + 1 ) . "\t"
	  . $d . "\n";
	  	  
}
close(OUT);

sub readFeatures {
	my ($ftrFile) = @_;
	my @ftr = ();
	open( IN, "<", $ftrFile );
	while (<IN>) {
		m/(.+)\s/;
		push( @ftr, $1 );
	}
	close(IN);
	return \@ftr;
}

sub readMatrix {
	my ($file, $idFile)    = @_;
	my @nceMatrix = ();
	my @nceIdList = ();
	my @ctrMatrix = ();
	my @ctrIdList = ();
	my $nceLength = 0;
	my $ctrLength = 0;
	open( IN, "<", $file ) or die "Cannot open $file:$!\n";
	open( ID, "<", $idFile ) or die "Cannot open $idFile:$!\n";
	while (<IN>) {
		my $id = <ID>;
		my @idTokenLst = split /\s/, $id;
		my @row = split /\s/;
		if ( $row[-1] == 1 ) {
			push( @nceMatrix, \@row );
			push( @nceIdList, $idTokenLst[0]);
			$nceLength += $row[-2];
		} else {
			push( @ctrMatrix, \@row );
			push( @ctrIdList, $idTokenLst[0]);
			$ctrLength += $row[-2];
		}
	}
	close(ID);
	close(IN);
	return [ \@nceMatrix, \@ctrMatrix, \@nceIdList, \@ctrIdList, $nceLength, $ctrLength ];
}

sub countTriplets {
	my ($matrixRef, $idListRef) = @_;
	my @matrix      = @$matrixRef;
	my %count       = ();
	
	my $testCounter = 0;
	
	for ( my $i = 0 ; $i <= $#matrix ; $i++ ) {
		my $seqId = $idListRef->[$i];

		if ( $i % 100 == 0 ) { print "$i\n"; }

		my $rowRef = $matrix[$i];
		my @row    = @$rowRef;
		
		my @index  = ();

		for ( my $j = 0 ; $j <= ( $#row - 2 ) ; $j++ ) {
			if ( $row[$j] > 0 ) { push( @index, $j ); }
		}

		my $combRef = nChoose2( \@index );
		for my $setRef (@$combRef){		
			my @set = @$setRef;
	
			# NEED TO BE MODEFIED TO WORK ON TRIPLETS !!
			my $seqTable = $tfTable{$seqId};
			my $tf1List  = $seqTable->{$ftrRef->[$set[0]]};
			my $tf2List  = $seqTable->{$ftrRef->[$set[1]]};
			
			my $canInclude = 0;
			COOR_LOOP: foreach my $coor1 ( @$tf1List ){
				foreach my $coor2 ( @$tf2List ){
					if(! isOverlapping( $coor1->[0], $coor1->[1], $coor2->[0], $coor2->[1] )){
						if(isClose($coor1->[0], $coor1->[1], $coor2->[0], $coor2->[1])){
							$canInclude = 1;
							last COOR_LOOP;
						}
					}	
				}
			} 
						
			if($canInclude == 1){
				my $id  = join( '=', @set );
				my $m   = min( @row[@set] );
				if ( exists $count{$id} ) {
					$count{$id} = $count{$id} + $m;
				}
				else {
					$count{$id} = $m;
				}
			}else{
				$testCounter++;
			}
		}
	}
	
	print "Number of pairs not meeting the distance threshold or overlapping: $testCounter\n";
	return \%count;
}

sub nChoose3 {
	my ($arrayRef) = @_;
	my $k          = 3;
	my @array      = @$arrayRef;
	my @results    = ();
	for ( my $i = 0 ; $i <= $#array - 2 ; $i++ ) {
		for ( my $j = $i + 1 ; $j <= $#array - 1 ; $j++ ) {
			for ( my $m = $j + 1 ; $m <= $#array ; $m++ ) {

				# print "$i\t$j\t$m\n";
				push( @results, [ $array[$i], $array[$j], $array[$m] ] );
			}
		}
	}
	return \@results;
}

sub nChoose2 {
	my ($arrayRef) = @_;
	my $k          = 2;
	my @array      = @$arrayRef;
	my @results    = ();
	for ( my $i = 0 ; $i <= $#array - 1 ; $i++ ) {
		for ( my $j = $i + 1 ; $j <= $#array ; $j++ ) {

			# print "$i\t$j\n";
			push( @results, [ $array[$i], $array[$j] ] );
		}
	}
	return \@results;
}

sub nChoose1 {
	my ($arrayRef) = @_;
	my @array      = @$arrayRef;
	my @results    = ();
	for ( my $i = 0 ; $i <= $#array ; $i++ ) {
		push( @results, [ $array[$i] ] );
	}
	return \@results;
}

# Fill the TF table 
# Key: sequence identifier
# Values: reference to table of TFBS coordinates { tf1 =>[[start1,end1], [start2,end2]], ..., }
sub makeTfTable{
	my ( $tfDir ) = @_ ;
	my @tfFileList = glob("$tfDir/*");
	foreach my $file ( @tfFileList ){
		$file =~ m/Hits\/(.+)/;
		my $tf = $1;
		open(IN, "<", $file ) or die "Cannot open $file: $!\n";
		while(<IN>){
			my $line = $_;
			if(! m/#/){
				my @tokenLst = split /\s/, $line;
				my $seq   = $tokenLst[0];
				my $start = $tokenLst[2];
				my $end   = $tokenLst[3];
				# make an empty entry for a sequence.
				if(! exists $tfTable{$seq} ){
					$tfTable{$seq} = {};
				}
				
				my $seqTfTable = $tfTable{$seq};
				# make an empty entry for a tf in the sequence table.
				if(! exists $seqTfTable->{$tf}){
					$seqTfTable->{$tf} = [];
				}
				
				my $tempRef = $seqTfTable->{$tf};
				push(@$tempRef, [$start, $end]);
			}
		}
		close(IN);
	}
}

sub isOverlapping {
	my ( $s1, $e1, $s2, $e2 ) = @_;

	my $isStartWithin = $s2 >= $s1 && $s2 <= $e1;
	my $isEndWithin   = $e2 >= $s1 && $e2 <= $e1;
	my $isIncluding   = $s2 >= $s1 && $e2 <= $e1;
	my $isIncluded    = $s1 >= $s2 && $e1 <= $e2;

	return ( $isStartWithin || $isEndWithin || $isIncluding || $isIncluded );
}

sub isClose{
	my ( $s1, $e1, $s2, $e2 ) = @_;
	my $r = 0;
	if( isOverlapping($s1, $e1, $s2, $e2) ){
		$r = 1;
	}else{
		my @lst = ($s1, $e1, $s2, $e2);
		my @sorted = sort { $a <=> $b } ( @lst );
		if(  $sorted[2] - $sorted[1] <= $distThreshold ) {
			$r = 1;
		}
	}
	return $r;
}
