# Supplementary material for: Predicting tissue specific cis-regulatory modules in the human genome using pairs of co-occurring motifs
Source: BMC Bioinformatics. 2012 Feb 7;13:25. doi: 10.1186/1471-2105-13-25 (PMC3359238; doi:10.1186/1471-2105-13-25)
Supplement: Additional file 1 — Software. The CrmMiner software. [file 1471-2105-13-25-S1.GZ › crmMiner/perl/query.pl]

#! /usr/bin/perl -w

use Math::Complex;

die "usage $0 tissueDir trainOrQuery distance_maximum distance_minimum java_bin_path" unless $#ARGV == 4;
my ( $tissueDir, $set, $distThreshold, $minDist, $javaBinPath ) = @ARGV;
print "Processing $tissueDir ... \n";

my $verbose = 0;

my $basyesInFile  = "$tissueDir/bayes.train.txt";
my $basyesOutFile = "$tissueDir/bayes.$set.txt";
my $tissuePairs   = "$tissueDir/train.pairs.count.txt";

# ID Location Table
my %idLocationTable = ();

# Fill E-Table
my %eTable = ();
fillETable();

# Make tf Table
my %tfTable  = ();
my $enhTfDir = "$tissueDir/$set/known-motifs/enhHits";
my $ctrTfDir = "$tissueDir/$set/known-motifs/ctrHits";

print "Filling TFBSs table ...\n";
makeTfTable($enhTfDir);
makeTfTable($ctrTfDir);

# make features table
my $ftrFile              = "$tissueDir/$set.txt";
my $idFile               = "$tissueDir/$set.id.txt";
my $indexFile            = "$tissueDir/$set.ftr.txt";
my $pairsFile            = "$tissueDir/selectedPairs.txt";
my $outFile              = "$tissueDir/enrichment.$set.txt";
my $distanceDistribution = "$tissueDir/" . $set . "_distance_distribution.txt";
open( DIST_DIST, ">", $distanceDistribution )
  or die "Cannot open $distanceDistribution: $!\n";

my $viewFile   = "$tissueDir/$set.pairsViews.txt";
my $viewIdFile = "$tissueDir/$set.pairsViews.id.txt";
my $locCneFile = "$tissueDir/$set.signal.pstv.coor";
my $locCtrFile = "$tissueDir/$set.control.pstv.coor";

# Make features table.
my %tfrTable = ();
my $cneCount = 0;
my $ctrCount = 0;
open( FTR, "<", $ftrFile ) or die "Cannot open $ftrFile: $!\n";
open( ID,  "<", $idFile )  or die "Cannot open $idFile: $!\n";
while (<FTR>) {
	my @tfrLst = split;
	my $idLine = <ID>;
	my @idLst  = split /\s/, $idLine;
	$tfrTable{ $idLst[0] } = \@tfrLst;

	$idLine =~ m/(chr[0-9XxYy]+:\d+\-\d+)/;
	$idLocationTable{ $idLst[0] } = $1;

	if ( $idLst[0] =~ m/enh/ ) {
		$cneCount++;
	}
	elsif ( $idLst[0] =~ m/ctr/ ) {
		$ctrCount++;
	}
}
close(ID);
close(FTR);

# Make features index table
my %ftrIndexTable = ();
open( INDEX, "<", $indexFile ) or die "Cannot open $indexFile: $!\n";
my $counter = 0;
while (<INDEX>) {
	m/(.+)\s/;
	$ftrIndexTable{$1} = $counter;
	$counter++;
}
close(INDEX);

# Make pairs list
my @pairsList = ();
open( IN, "<", $pairsFile ) or die "Cannot open $pairsFile:$!\n";
while (<IN>) {
	m/(.+)\s/;
	push( @pairsList, $1 );
}
close(IN);

# Calculate Enrichment
my %seqTable = ();
my $seqCount =
  doThreeSteps( \%tfrTable, \%ftrIndexTable, \@pairsList, \%seqTable );
my $enh       = $seqCount->[0];
my $ctr       = $seqCount->[1];
my $data      = readMatrix($ftrFile);
my $nceLength = $data->[2];
my $ctrLength = $data->[3];

print "$nceLength\t$ctrLength\n";

my $e =
  ( ( $ctrLength + 1 ) / ( $nceLength + 1 ) ) * ( ( $enh + 1 ) / ( $ctr + 1 ) );

# Print results
$tissueDir =~ m/features\/(.+)/;
my $tissueNickName = $1;
print @pairsList . "\t" . sprintf( "%.2f", $e ) . "\t$enh\t$ctr\n";

open( OUT, ">", $outFile ) or die "Cannot open $outFile.\n";
print OUT "Tissue\tPairs Count\tE-Value\tCNE Count\t CTR Count\n";
print OUT @pairsList . "\t" . sprintf( "%.2f", $e ) . "\t$enh\t$ctr\n";
print OUT "abcd\t" 
  . $enh . "\t" 
  . $ctr . "\t"
  . ( $cneCount - $enh ) . "\t"
  . ( $ctrCount - $ctr ) . "\n";
close(OUT);

my @currentKeys = keys %seqTable;
getBayesThreshold( \@pairsList, \@currentKeys );

close(DIST_DIST);

sub fillETable {
	open( IN, "<", $tissuePairs ) or die "Cannot open $tissuePairs";
	my $firstLine = <IN>;
	while (<IN>) {
		my @token = split;
		$eTable{ $token[0] } = $token[1];
	}
	close(IN);
}

sub getBayesThreshold {
	my ( $pairsList, $seqIdList ) = @_;

	my %pstvTable = ();
	my %ngtvTable = ();
	foreach my $id (@$seqIdList) {
		my $sum = 0;
		foreach my $pair (@$pairsList) {
			if ( isPairPresent( $id, $pair ) ) {

				# $sum = $sum + log10( $eTable{$pair} );
				$sum = $sum + $eTable{$pair};
			}
		}

		if ( $id =~ m/enh/ ) {
			$pstvTable{$id} = $sum;
		}
		elsif ( $id =~ m/ctr/ ) {
			$ngtvTable{$id} = $sum;
		}
	}

	# Print scores
	if ($verbose) {
		print "Query: CNEs scores ... \n";
		while ( my ( $k, $v ) = each %pstvTable ) {
			print "$v\n";
		}

		print "\nQuery: CTR scores ... \n";
		while ( my ( $k, $v ) = each %ngtvTable ) {
			print "$v\n";
		}
	}

	# End

	open( IN, "<", $basyesInFile ) or die "Cannot open $basyesInFile: $!\n";
	<IN>;
	my $line           = <IN>;
	my @tokenLst       = split /\s/, $line;
	my $scoreThreshold = $tokenLst[-1];
	my $scorePosterior = $tokenLst[-2];
	close(IN);

	my $pstvAbove = countGreaterThan( \%pstvTable, $scoreThreshold );
	my $ngtvAbove = countGreaterThan( \%ngtvTable, $scoreThreshold );
	printGreaterThanLocations( \%pstvTable, $scoreThreshold, $locCneFile );
	printGreaterThanLocations( \%ngtvTable, $scoreThreshold, $locCtrFile );

	my $basyesE =
	  ( ( $ctrLength + 1 ) / ( $nceLength + 1 ) ) *
	  ( ( $pstvAbove + 1 ) / ( $ngtvAbove + 1 ) );

	my $pValue = '';
	$pValue = fisherExactTest(
		$pstvAbove, $ngtvAbove,
		$cneCount - $pstvAbove,
		$ctrCount - $ngtvAbove
	);

	print @$pairsList . "\t"
	  . sprintf( "%.2f", $basyesE )
	  . "\t$pstvAbove\t$ngtvAbove\t$scorePosterior\t$scoreThreshold\t$pValue\n";

	open( BAYES, ">", $basyesOutFile )
	  or die "Cannot open $basyesOutFile: $!\n";
	
	print BAYES "Tissue\tPairs Count\tE-Value\tCNE Count\tCTR Count\tPosterior\tThreshold\n";
	
	print BAYES @$pairsList . "\t"
	  . sprintf( "%.2f", $basyesE )
	  . "\t$pstvAbove\t$ngtvAbove\t$scorePosterior\t$scoreThreshold\n";
	  
	print BAYES "abcd\t"
	  . $pstvAbove . "\t"
	  . $ngtvAbove . "\t"
	  . ( $cneCount - $pstvAbove ) . "\t"
	  . ( $ctrCount - $ngtvAbove ) . "\n";
	  
	print BAYES "P-value (Fisher's exact test) = \t$pValue\n";  
	close(BAYES);
}

sub countGreaterThan {
	my ( $table, $x ) = @_;
	my $count = 0;
	while ( my ( $id, $v ) = each %$table ) {
		if ( $v > $x ) {
			$count++;
		}
	}
	return $count;
}

sub printGreaterThanLocations {
	my ( $table, $x, $file ) = @_;

	open( OUT, ">", $file ) or die "Cannot open file: $file\n";
	while ( my ( $id, $v ) = each %$table ) {
		if ( $v > $x ) {
			print OUT $idLocationTable{$id} . "\t"
			  . sprintf( "%0.2f", $v ) . "\n";
		}
	}

	close(OUT);
}

sub doThreeSteps {
	my ( $ftrTableRef, $indexTableRef, $pairsListRef, $seqTable ) = @_;
	updateTable( findSeq( $ftrTableRef, $indexTableRef, $pairsListRef ),
		$seqTable );
	return countEnhCtr($seqTable);
}

sub updateTable {
	my ( $seqLst, $table ) = @_;
	foreach my $seq (@$seqLst) {
		$table->{$seq} = "ok";
	}
}

sub countEnhCtr {
	my ($seqTable) = @_;
	my $enhCount   = 0;
	my $ctrCount   = 0;
	foreach my $seq ( keys %$seqTable ) {
		if ( $seq =~ m/enh/ ) {
			$enhCount++;
		}
		elsif ( $seq =~ m/ctr/ ) {
			$ctrCount++;
		}
	}
	return [ $enhCount, $ctrCount ];
}

sub findSeq {
	my ( $ftrTableRef, $indexTableRef, $pairsListRef ) = @_;
	my @enhR = ();
	my @r    = ();

	foreach my $pair (@$pairsListRef) {
		my @tf = split /=/, $pair;

		while ( my ( $id, $ftrLst ) = each %$ftrTableRef ) {
			if ( isPairPresent( $id, $pair ) ) {
				push( @r, $id );
			}
		}
	}

	return \@r;
}

# Return true iff the two TFs are present, non-overlapping and with 100 base from each other.
sub isPairPresent {
	my ( $seqId, $pair ) = @_;

	my @tf         = split /=/, $pair;
	my $seqTable   = $tfTable{$seqId};
	my $canInclude = 0;

	if ( exists $seqTable->{ $tf[0] } && exists $seqTable->{ $tf[1] } ) {
		my $tf1List = $seqTable->{ $tf[0] };
		my $tf2List = $seqTable->{ $tf[1] };

	  COOR_LOOP: foreach my $coor1 (@$tf1List) {
			foreach my $coor2 (@$tf2List) {
				if (
					!isOverlapping(
						$coor1->[0], $coor1->[1], $coor2->[0], $coor2->[1]
					)
				  )
				{
					if (
						isClose(
							$coor1->[0], $coor1->[1],
							$coor2->[0], $coor2->[1]
						)
					  )
					{
						$canInclude = 1;
						last COOR_LOOP;
					}
				}
			}
		}
	}

	return $canInclude;
}

sub isOverlapping {
	my ( $s1, $e1, $s2, $e2 ) = @_;

	my $isStartWithin = $s2 >= $s1 && $s2 <= $e1;
	my $isEndWithin   = $e2 >= $s1 && $e2 <= $e1;
	my $isIncluding   = $s2 >= $s1 && $e2 <= $e1;
	my $isIncluded    = $s1 >= $s2 && $e1 <= $e2;

	return ( $isStartWithin || $isEndWithin || $isIncluding || $isIncluded );
}

sub isClose {
	my ( $s1, $e1, $s2, $e2 ) = @_;
	my $r = 0;
	if ( isOverlapping( $s1, $e1, $s2, $e2 ) ) {
		$r = 1;
	}
	else {
		my @lst = ( $s1, $e1, $s2, $e2 );
		my @sorted = sort { $a <=> $b } (@lst);
		my $distance = $sorted[2] - $sorted[1];
		if ( $distance <= $distThreshold && $distance >= $minDist ) {

			# ==> @@
			print DIST_DIST "$distance\n";
			$r = 1;
		}
	}
	return $r;
}

sub readMatrix {
	my ($file)    = @_;
	my @nceMatrix = ();
	my @ctrMatrix = ();
	my $nceLength = 0;
	my $ctrLength = 0;
	open( IN, "<", $file );
	while (<IN>) {
		my @row = split /\s/;
		if ( $row[-1] == 1 ) {
			push( @nceMatrix, \@row );
			$nceLength += $row[-2];
		}
		else {
			push( @ctrMatrix, \@row );
			$ctrLength += $row[-2];
		}
	}
	close(IN);
	return [ \@nceMatrix, \@ctrMatrix, $nceLength, $ctrLength ];
}

# Fill the TF table
# Key: sequence identifier
# Values: reference to table of TFBS coordinates { tf1 =>[[start1,end1], [start2,end2]], ..., }
sub makeTfTable {
	my ($tfDir) = @_;
	my @tfFileList = glob("$tfDir/*");
	foreach my $file (@tfFileList) {
		$file =~ m/Hits\/(.+)/;
		my $tf = $1;
		open( IN, "<", $file ) or die "Cannot open $file: $!\n";
		while (<IN>) {
			my $line = $_;
			if ( !m/#/ ) {
				my @tokenLst = split /\s/, $line;
				my $seq      = $tokenLst[0];
				my $start    = $tokenLst[2];
				my $end      = $tokenLst[3];

				# make an empty entry for a sequence.
				if ( !exists $tfTable{$seq} ) {
					$tfTable{$seq} = {};
				}

				my $seqTfTable = $tfTable{$seq};

				# make an empty entry for a tf in the sequence table.
				if ( !exists $seqTfTable->{$tf} ) {
					$seqTfTable->{$tf} = [];
				}

				my $tempRef = $seqTfTable->{$tf};
				push( @$tempRef, [ $start, $end ] );
			}
		}
		close(IN);
	}
}

sub gauss_kernel {
	my ( $x, $mu, $s ) = @_;
	my $p1 = undef;
	if ( $x < 10 || $x > 90 ) {
		$p1 = 0;
	}
	else {
		$p1 = exp( -1 * ( ( ( $x - $mu ) / $s )**2 ) );
	}
	return $p1;
}

sub fisherExactTest {
	my ( $a, $b, $c, $d ) = @_;
	my $path    = $javaBinPath;
	my $program = 'gov.nih.nlm.ncbi.util.FisherExact';
	
	my $pValueFile = "$tissueDir/pValue.$set.txt" ;
	my $cmd = "/usr/bin/java -cp  $path  $program $a $b $c $d > $pValueFile" ;
	if( system( $cmd ) ){
		print STDERR "Cannot run $cmd: $!\n" ;	
	}

	open(IN, "<", $pValueFile) or die "Cannot open $pValueFile : $!\n";
	my $pValue = <IN>;
	close(IN);

	`rm $pValueFile`;

	return $pValue;
}
