# Supplementary material for: Predicting tissue specific cis-regulatory modules in the human genome using pairs of co-occurring motifs
Source: BMC Bioinformatics. 2012 Feb 7;13:25. doi: 10.1186/1471-2105-13-25 (PMC3359238; doi:10.1186/1471-2105-13-25)
Supplement: Additional file 1 — Software. The CrmMiner software. [file 1471-2105-13-25-S1.GZ › crmMiner/perl/train.pl]

#! /usr/bin/perl -w

use strict;
use lib "/home/girgishz/projects/gibbs/modules/Statistics/blib/lib";
use Statistics::Lite qw(mean stddevp);
use List::Util qw(first max maxstr min minstr reduce shuffle sum);
use Math::Complex;

die "usage $0 tissueDir distThreshold minDistance eEvalueMin cneMax cneMin stdAboveMean steps javaBinPath" unless $#ARGV == 8;

#######################################################################################
# Variables
#######################################################################################

my ( $tissueDir, $distThreshold, $minDist, $eThreshold, $cneMax, $cneThreshold,
	$stdAboveMean, $greedyStep, $javaBinPath )
  = @ARGV;

my $verbose = 0;

my $outFile       = "$tissueDir/enrichment.train.txt";
my $basyesOutFile = "$tissueDir/bayes.train.txt";

# my $eThreshold     = 5;
# my $cneMax         = 240;
my $pairsThreshold = $cneMax;

# my $cneThreshold = 8;
# my $stdAboveMean = 2.5;
# my $greedyStep = 5;

my %tfTable  = ();
my $enhTfDir = "$tissueDir/train/known-motifs/enhHits";
my $ctrTfDir = "$tissueDir/train/known-motifs/ctrHits";

my $ftrFile    = "$tissueDir/train.txt";
my $idFile     = "$tissueDir/train.id.txt";
my $indexFile  = "$tissueDir/train.ftr.txt";
my $viewFile   = "$tissueDir/train.pairsViews.txt";
my $viewIdFile = "$tissueDir/train.pairsViews.id.txt";
my $locCneFile = "$tissueDir/train.signal.pstv.coor";
my $locCtrFile = "$tissueDir/train.control.pstv.coor";
my $pairsOut   = "$tissueDir/selectedPairs.txt";

my %idLocationTable = ();
my %tfrTable        = ();
my $cneCount        = 0;
my $ctrCount        = 0;
my %ftrIndexTable   = ();

# pair enrichment table pair -> [E-value, CNE count, CTR count, normalized E-value]
my %tissueTable = ();

# pair enrichment table pair -> normalized E-value
my %eTable = ();

my $enhLen;
my $ctrLen;

#######################################################################################
# Run
#######################################################################################
drive();

sub drive {
	print "Filling TFBSs table ...\n";
	makeTfTable($enhTfDir);
	makeTfTable($ctrTfDir);

	print "Making ID-Location Table ... \n";
	makeIdTable();

	print "Making Features Table ... \n";
	makeFtrTable();

	print "Making Feature Index Table ... \n";
	makeFtrIndexTable();

	print "Selecting enriched and abundant Pairs ... \n";

	# filterPairsGauss();
	filterPairsStd();

	print "Selecting candidate sequences ... \n";
	my $tableAndPairs = mineSequences();
	my $seqTable      = $tableAndPairs->[0];
	my $selectedPairs = $tableAndPairs->[1];

	print "Writing initial results ... \n";
	writeInitialResults( $seqTable, $selectedPairs );

	print "Calculating the posterior probability curve ... \n";
	getBayesThreshold( $selectedPairs, $seqTable );
}

#######################################################################################
# Subroutines
#######################################################################################

sub makeFtrTable {
	open( FTR, "<", $ftrFile ) or die "Cannot open $ftrFile: $!\n";
	open( ID,  "<", $idFile )  or die "Cannot open $idFile: $!\n";
	while (<FTR>) {
		my @tfrLst = split;
		my $idLine = <ID>;
		my @idLst  = split /\s/, $idLine;
		$tfrTable{ $idLst[0] } = \@tfrLst;
		if ( $idLst[0] =~ m/enh/ ) {
			$cneCount++;
		}
		elsif ( $idLst[0] =~ m/ctr/ ) {
			$ctrCount++;
		}
	}
	close(ID);
	close(FTR);
}

# make features index table
sub makeFtrIndexTable {

	open( INDEX, "<", $indexFile ) or die "Cannot open $indexFile: $!\n";
	my $counter = 0;
	while (<INDEX>) {
		m/(.+)\s/;
		$ftrIndexTable{$1} = $counter;
		$counter++;
	}
	close(INDEX);
}

sub filterPairsStd {
	my $tissuePairs = "$tissueDir/train.pairs.count.txt";
	open( IN, "<", $tissuePairs ) or die "Cannot open $tissuePairs";

	# Total NCE Length: 224983 - Total CTR Length: 578503
	my $firstLine = <IN>;
	my @firstTokens = split /\s/, $firstLine;
	$enhLen = $firstTokens[3];
	$ctrLen = $firstTokens[8];

	# Read and normalize E-values;
	while (<IN>) {
		my @token = split;
		$tissueTable{ $token[0] } = [ $token[1], $token[2], $token[3] ];
		$eTable{ $token[0] } = $token[1];
	}
	close(IN);

	# Remove pairs that are not enriched in the signal set.
	while ( my ( $pair, $e ) = each %eTable ) {
		my $info = $tissueTable{$pair};
		if ( $e <= 1.0 ) {

			# print STDERR "$pair, $e\n";
			delete $tissueTable{$pair};
			delete $eTable{$pair};
		}
	}

	my @eValues = values %eTable;

	if ( @eValues == 0 ) {
		die "No enriched pairs were found.\n";
	}

	my $m = mean @eValues;
	$m = ( $m > 2.5 ) ? $m : 2.5;
	my $s    = stddevp @eValues;
	my $maxE = $m + $stdAboveMean * $s;

	while ( my ( $pair, $e ) = each %eTable ) {
		my $info = $tissueTable{$pair};
		if ( !( $e >= $m && $e <= $maxE && $info->[1] >= $cneThreshold ) ) {
			delete $tissueTable{$pair};
			delete $eTable{$pair};
		}
	}

	my @sortedPairs = sort { $eTable{$b} <=> $eTable{$a} } ( keys %eTable );

	if ( @sortedPairs == 0 ) {
		die "No enriched pairs were found\n";
	}

	if ($verbose) {
		print "Number of enriched and abundant pairs: "
		  . ( keys %eTable ) . "\n";
		print "Number\tPair\tE-value\tCNEs Number\tCTR Number\n";
		for ( my $i = 0 ; $i < @sortedPairs ; $i++ ) {
			my $sPair  = $sortedPairs[$i];
			my $lstRef = $tissueTable{$sPair};
			print $i+ 1
			  . "\t$sPair\t$lstRef->[0]\t$lstRef->[1]\t$lstRef->[2]\n";
		}
	}
	print "\nMean pair e-value = $m \n";
	print "Maximum allowed pair e-value = " . sprintf( "%.3f", $maxE ) . "\n";

	print "\n\n";
}

sub mineSequences {
	my $seqTable = {};

	# my @remainingPairs = keys %eTable;
	my @selectedPairs = ();

	my @sortedPairs = sort { $eTable{$b} <=> $eTable{$a} } ( keys %eTable );

	# \tNormalized Pair E-value
	if ($verbose) {
		print "Number\tTF Pair\tSet E-value\tPair-E-value\tCNEs Number\tCTR Number\n";
	}

	my $counter = 1;
	my $step    = $greedyStep;

	# Initial set of pairs
	my $u;
	if ( $step - 1 > $#sortedPairs ) {
		$u = $#sortedPairs;
	}
	else {
		$u = $step - 1;
	}
	my @candidates = @sortedPairs[ 0 .. $u ];

	# Next pair to add
	my $next = $u + 1;

	my $refreshCount = 0;    # stop if it did not find a good pair for 100 times
  LOOP: while (1) {
		my $eValuePair = selectGreedyPair( $seqTable, \@candidates );
		my $eValue     = $eValuePair->[0];
		my $pair       = $eValuePair->[1];
		my $index      = $eValuePair->[2];

		# This set of pairs cannot update the candidate sequences
		if ( !defined $pair ) {

			# Get new set of pairs
			my $h =
			  ( $next + $step - 1 > $#sortedPairs )
			  ? $#sortedPairs
			  : $next + $step - 1;

			@candidates = @sortedPairs[ $next .. $h ];
			$next       = $h + 1;

			if ( $refreshCount * $step == 1000 ) {
				last LOOP;
			} else {
				if ( $verbose == 1 ){
					print "Refresh: $refreshCount\n" ;
				}
				$refreshCount++ ;
			}
		}
		elsif ( $eValue < $eThreshold ) {
			if ( $verbose == 1 ) {
				print "E-value droped below $eThreshold: $eValue.\n";
			}
			last LOOP;
		}
		else {

			# reset the refresh counter
			$refreshCount = 0;

			# For progress only
			my $lstRef = $tissueTable{$pair};
			if ($verbose) {
				print "$counter\t$pair\t$eValue\t@$lstRef\n";
				$counter++;
			}

			# End progress code

			# update the table
			my $seqLst = findSeq($pair);
			foreach my $seq (@$seqLst) {
				$seqTable->{$seq} = "ok";
			}

			# add the selected pair to the selected list
			push( @selectedPairs, $pair );
			if ( @selectedPairs >= $pairsThreshold ) {
				last LOOP;
			}

			# Remove the selected pair from consideration
			for ( my $r = $index ; $r < $#candidates ; $r++ ) {
				my $temp = $candidates[$r];
				$candidates[$r] = $candidates[ $r + 1 ];
				$candidates[ $r + 1 ] = $temp;
			}
			pop(@candidates);
			push( @candidates, $sortedPairs[$next] );
			$next++;
		}

		if ( $next > $#sortedPairs ) {
			last LOOP;
		}
	}

	my $counts = countEnhCtr($seqTable);
	print "CrmMiner selected @$counts CNEs and CTRs, respectively\n";

	my @seq = keys %$seqTable;
	if ( @seq == 0 ) {
		die "No candidate sequences were selected.\n";
	}

	return [ $seqTable, \@selectedPairs ];
}

# Write the statistics of the reduced set and the set of the selected pairs.
sub writeInitialResults {
	my ( $seqTable, $selectedPairs ) = @_;

	# Write the statistics of the reduced set
	open( OUT, ">", $outFile ) or die "Cannot open file:$!\n";
	print OUT "Pairs Count\tE-Value\tCNE Count\tCTR Count\n";

	my $counts = countEnhCtr($seqTable);
	my $eValue = calculateEValue( $counts->[0], $counts->[1] );

	print OUT @$selectedPairs . "\t"
	  . sprintf( "%.2f", $eValue )
	  . "\t$counts->[0]\t$counts->[1]\n";

	print OUT "abcd\t"
	  . $counts->[0] . "\t"
	  . $counts->[1] . "\t"
	  . ( $cneCount - $counts->[0] ) . "\t"
	  . ( $ctrCount - $counts->[1] ) . "\n";

	close(OUT);

	# Write selected pairs
	open( PAIRS, ">", $pairsOut ) or die "Cannot open $pairsOut\n";
	foreach my $pair (@$selectedPairs) {
		print PAIRS "$pair\n";
	}
	close(PAIRS);
}

# calculate the enrichment of enh to ctr with respect to the main data set.
sub calculateEValue {
	my ( $enhCount, $ctrCount ) = @_;
	my $eValue =
	  ( ( $ctrLen + 1 ) /   ( $enhLen + 1 ) ) *
	  ( ( $enhCount + 1 ) / ( $ctrCount + 1 ) );
}

sub selectGreedyPair {
	my ( $seqTable, $pairs ) = @_;

	my $maxE          = -1000;
	my $bestPair      = undef;
	my $bestPairIndex = undef;
	my $counts        = countEnhCtr($seqTable);
	my $cneNum        = $counts->[0];
	my $ctrNum        = $counts->[1];

	# LOOP: foreach my $pair (@$pairs) {

	for ( my $i = 0 ; $i < @$pairs ; $i++ ) {
		my $pair = $pairs->[$i];
		my $e = getSetEvalue( $pair, $seqTable, $cneNum, $ctrNum );

		if ( defined $e && $e > $maxE ) {
			$maxE          = $e;
			$bestPair      = $pair;
			$bestPairIndex = $i;
		}

		# if(! defined $e){
		#	print "E-value is undefined for $pair\n";
		# }
	}

	return [ $maxE, $bestPair, $bestPairIndex ];

	# my $mu = 80
	# my $s = 50;
	# my $lower = 10
	# my $upper =
	# my $normalizedE = $e * gauss_kernel( $cneNum, $mu, $s, $lower, $upper )
	# my $bestNormalizedE = -1000;
}

# Calcuate the E value of a set
# Two conditions to calculate the E value:
# (i) This pair will increase the number of CNEs in the table
# (ii) The final number of CNEs does not exceed the maximum
# Otherwise return undef
#
# The table is not updated in both of the cases.
#
# $pair: pair to consider
# $seqTable: current collection of sequences
# $cneNum: number of CNEs in the current table ($seqTable)
# $ctrNum: number of CTRs in the current table ($seqTable)
#
sub getSetEvalue {
	my ( $pair, $seqTable, $cneNum, $ctrNum ) = @_;
	my $eValue = undef;
	my $seqLst = findSeq($pair);

	my $localCneNum = $cneNum;
	my $localCtrNum = $ctrNum;
	if ( doesListHaveNewCNE( $seqLst, $seqTable ) ) {

		foreach my $seq (@$seqLst) {
			if ( $seq =~ m/enh/ && !exists $seqTable->{$seq} ) {
				$localCneNum++;
			}

			if ( $seq =~ m/ctr/ && !exists $seqTable->{$seq} ) {
				$localCtrNum++;
			}
		}

		if ( $localCneNum <= $cneMax ) {
			$eValue = calculateEValue( $localCneNum, $localCtrNum );
		}
	}

	return $eValue;
}

sub updateTable {
	my ( $seqLst, $table ) = @_;

	my $flag = doesListHaveNewCNE( $seqLst, $table );

	if ( $flag == 1 ) {
		foreach my $seq (@$seqLst) {
			$table->{$seq} = "ok";
		}
	}

	return $flag;
}

# Returns 1 if there is at least one enhancer, which is in the current list and
# not present in the table. Returns zeros otherwise.
sub doesListHaveNewCNE {
	my ( $seqLst, $table ) = @_;
	my $flag = 0;
	foreach my $seq (@$seqLst) {
		if ( $seq =~ m/enh/ && !exists $table->{$seq} ) {
			$flag = 1;
		}
	}
	return $flag;
}

sub countEnhCtr {
	my ($seqTable) = @_;
	my $enhCount   = 0;
	my $ctrCount   = 0;
	foreach my $seq ( keys %$seqTable ) {
		if ( $seq =~ m/enh/ ) {
			$enhCount++;
		}
		elsif ( $seq =~ m/ctr/ ) {
			$ctrCount++;
		}
	}
	return [ $enhCount, $ctrCount ];
}

sub findSeq {
	my ($pair) = @_;

	my @enhR = ();
	my @r    = ();
	my @tf   = split /=/, $pair;

	while ( my ( $id, $ftrLst ) = each %tfrTable ) {
		if ( isPairPresent( $id, $pair ) ) {
			push( @r, $id );
		}
	}
	return \@r;
}

sub getBayesThreshold {
	my ( $pairsList, $seqTable ) = @_;

	# Check Precondition
	if ( @$pairsList == 0 || ( keys %$seqTable ) == 0 ) {
		die "The list of pairs is empty or the sequence table is empty.\n";
	}

	# End precondition

	my @seqIdList = keys %$seqTable;
	my %pstvTable = ();
	my %ngtvTable = ();
	foreach my $id (@seqIdList) {
		my $sum = 0;
		foreach my $pair (@$pairsList) {
			if ( isPairPresent( $id, $pair ) ) {
				my $infLst = $tissueTable{$pair};

				# $sum = $sum + log( $infLst->[0] );
				$sum = $sum + $infLst->[0];
			}
		}

		if ( $id =~ m/enh/ ) {
			$pstvTable{$id} = $sum;
		}
		elsif ( $id =~ m/ctr/ ) {
			$ngtvTable{$id} = $sum;
		}
	}

	# Print scores
	if ($verbose) {
		print "CNEs scores ... \n";
		while ( my ( $k, $v ) = each %pstvTable ) {
			print "$v\n";
		}

		print "\nCTR scores ... \n";
		while ( my ( $k, $v ) = each %ngtvTable ) {
			print "$v\n";
		}
	}

	# End

	my $bestThreshold = undef;
	my $bestRatio     = -1000;

	my $pstvSize = keys %pstvTable;
	my $ngtvSize = keys %ngtvTable;

	if ( $ngtvSize == 0 ) {
		$bestThreshold = min( values %pstvTable );
	}
	else {
		my @crmMinerScores = values %ngtvTable;
		push( @crmMinerScores, ( values %pstvTable ) );

		# my $maxScore = max( @crmMinerScores );
		my $maxScore = mean( values %ngtvTable ) + stddevp( values %ngtvTable );
		$maxScore =
		  ( $maxScore > max(@crmMinerScores) )
		  ? max(@crmMinerScores)
		  : $maxScore;

		my $minScore = min(@crmMinerScores);
		print "Min and Max scores: $minScore - $maxScore\n";

		if ($verbose) {
			print "\nScore\tLog ratio of class posterior probabilities\n";
		}

		my $pstvPrior = ($pstvSize) / ( $pstvSize + $ngtvSize );
		my $ngtvPrior = ($ngtvSize) / ( $pstvSize + $ngtvSize );

		for ( my $x = $minScore ; $x <= $maxScore ; $x = $x + 0.1 ) {
			my $pstv = countGreaterThan( \%pstvTable, $x );
			my $ngtv = countGreaterThan( \%ngtvTable, $x );

			my $pstvLk = $pstv / $pstvSize;
			my $ngtvLk = $ngtv / $ngtvSize;

			my $ev = ( $pstv + $ngtv ) / ( $pstvSize + $ngtvSize );

			my $pstvPost = $pstvPrior * $pstvLk / $ev;
			my $ngtvPost = $ngtvPrior * $ngtvLk / $ev;

			if ( $pstvPost > 0 && $ngtvPost > 0 ) {
				my $logRatio = log($pstvPost) - log($ngtvPost);
				if ($verbose) { print "$x\t$logRatio\n"; }

				if ( $logRatio > $bestRatio ) {
					$bestRatio     = $logRatio;
					$bestThreshold = $x;
				}
			}
		}

		# Check post conditions
		if ( !defined $bestThreshold ) {
			print
"The system could not determine the optimal Bayesian threshold.\n";
			print
"Using the average score of the control sequences as the threshold.\n";
			$bestThreshold = mean( values %ngtvTable );
		}
		else {
			print "The optimal Bayesian threshold = $bestThreshold\n";
		}

		# End post conditions
	}

	# Calculate new E-value and P-value
	my $pstvAbove = countGreaterThan( \%pstvTable, $bestThreshold );
	my $ngtvAbove = countGreaterThan( \%ngtvTable, $bestThreshold );
	my $basyesE = calculateEValue( $pstvAbove, $ngtvAbove );
	my $pValue = fisherExactTest(
		$pstvAbove, $ngtvAbove,
		$cneCount - $pstvAbove,
		$ctrCount - $ngtvAbove
	);

	# Print results
	print @$pairsList . "\t"
	  . sprintf( "%.5f", $basyesE )
	  . "\t$pstvAbove\t$ngtvAbove\t$bestRatio\t$bestThreshold\t$pValue\n";

	open( BAYES, ">", $basyesOutFile )
	  or die "Cannot open $basyesOutFile: $!\n";
	print BAYES
"Tissue\tPairs Count\tE-Value\tCNE Count\tCTR Count\tLog Ratio\tThreshold\n";
	print BAYES @$pairsList . "\t"
	  . sprintf( "%.5f", $basyesE )
	  . "\t$pstvAbove\t$ngtvAbove\t$bestRatio\t$bestThreshold\n";

	print BAYES "abcd\t"
	  . $pstvAbove . "\t"
	  . $ngtvAbove . "\t"
	  . ( $cneCount - $pstvAbove ) . "\t"
	  . ( $ctrCount - $ngtvAbove ) . "\n";

	print BAYES "P-value (Fisher's exact test) = \t$pValue\n";
	print "P-value (Fisher's exact test) = \t$pValue\n";
	close(BAYES);

	printGreaterThanLocations( \%pstvTable, $bestThreshold, $locCneFile );
	printGreaterThanLocations( \%ngtvTable, $bestThreshold, $locCtrFile );
}

sub printGreaterThanLocations {
	my ( $table, $x, $file ) = @_;

	open( OUT, ">", $file ) or die "Cannot open file: $file\n";
	while ( my ( $id, $v ) = each %$table ) {
		if ( $v > $x ) {
			print OUT $idLocationTable{$id} . "\t"
			  . sprintf( "%0.4f", $v ) . "\n";
		}
	}

	close(OUT);
}

sub countLessThan {
	my ( $table, $x ) = @_;
	my $count = 0;
	while ( my ( $id, $v ) = each %$table ) {
		if ( $v < $x ) {
			$count++;
		}
	}
	return $count;
}

sub countGreaterThan {
	my ( $table, $x ) = @_;
	my $count = 0;
	while ( my ( $id, $v ) = each %$table ) {
		if ( $v >= $x ) {
			$count++;
		}
	}
	return $count;
}

# Return true iff the two TFs are present, non-overlapping and within
# the maximum distance from each other.
#
# $seqId: Sequence identifier
# $pair:  transcription factor pair formatted as TF=TF
#
sub isPairPresent {
	my ( $seqId, $pair ) = @_;

	my @tf         = split /=/, $pair;
	my $seqTable   = $tfTable{$seqId};
	my $canInclude = 0;

	if ( @tf != 2 ) {
		die "Invalid pair format: " . $pair . "\n";
	}

	if ( exists $seqTable->{ $tf[0] } && exists $seqTable->{ $tf[1] } ) {
		my $tf1List = $seqTable->{ $tf[0] };
		my $tf2List = $seqTable->{ $tf[1] };

	  COOR_LOOP: foreach my $coor1 (@$tf1List) {
			foreach my $coor2 (@$tf2List) {
				if (
					!isOverlapping(
						$coor1->[0], $coor1->[1], $coor2->[0], $coor2->[1]
					)
				  )
				{
					if (
						isClose(
							$coor1->[0], $coor1->[1],
							$coor2->[0], $coor2->[1]
						)
					  )
					{
						$canInclude = 1;
						last COOR_LOOP;
					}
				}
			}
		}
	}

	return $canInclude;
}

# Fill the TF table
# Key: sequence identifier
# Values: reference to table of TFBS coordinates { tf1 =>[[start1,end1], [start2,end2]], ..., }
sub makeTfTable {
	my ($tfDir) = @_;
	my @tfFileList = glob("$tfDir/*");
	foreach my $file (@tfFileList) {
		$file =~ m/Hits\/(.+)/;
		my $tf = $1;
		open( IN, "<", $file ) or die "Cannot open $file: $!\n";
		while (<IN>) {
			my $line = $_;
			if ( !m/#/ ) {
				my @tokenLst = split /\s/, $line;
				my $seq      = $tokenLst[0];
				my $start    = $tokenLst[2];
				my $end      = $tokenLst[3];

				# make an empty entry for a sequence.
				if ( !exists $tfTable{$seq} ) {
					$tfTable{$seq} = {};
				}

				my $seqTfTable = $tfTable{$seq};

				# make an empty entry for a tf in the sequence table.
				if ( !exists $seqTfTable->{$tf} ) {
					$seqTfTable->{$tf} = [];
				}

				my $tempRef = $seqTfTable->{$tf};
				push( @$tempRef, [ $start, $end ] );
			}
		}
		close(IN);
	}
}

sub makeIdTable {

	# Make features table.
	my %tfrTable = ();
	my $cneCount = 0;
	my $ctrCount = 0;
	open( FTR, "<", $ftrFile ) or die "Cannot open $ftrFile: $!\n";
	open( ID,  "<", $idFile )  or die "Cannot open $idFile: $!\n";
	while (<FTR>) {
		my @tfrLst = split;
		my $idLine = <ID>;
		my @idLst  = split /\s/, $idLine;
		$tfrTable{ $idLst[0] } = \@tfrLst;

		$idLine =~ m/(chr[0-9XxYy]+:\d+\-\d+)/;

		# $idLine =~ m/(.+)\s/;
		$idLocationTable{ $idLst[0] } = $1;

		if ( $idLst[0] =~ m/enh/ ) {
			$cneCount++;
		}
		elsif ( $idLst[0] =~ m/ctr/ ) {
			$ctrCount++;
		}
	}
	close(ID);
	close(FTR);
}

sub isOverlapping {
	my ( $s1, $e1, $s2, $e2 ) = @_;

	my $isStartWithin = $s2 >= $s1 && $s2 <= $e1;
	my $isEndWithin   = $e2 >= $s1 && $e2 <= $e1;
	my $isIncluding   = $s2 >= $s1 && $e2 <= $e1;
	my $isIncluded    = $s1 >= $s2 && $e1 <= $e2;

	return ( $isStartWithin || $isEndWithin || $isIncluding || $isIncluded );
}

sub isClose {
	my ( $s1, $e1, $s2, $e2 ) = @_;
	my $r = 0;
	if ( isOverlapping( $s1, $e1, $s2, $e2 ) ) {
		$r = 1;
	}
	else {
		my @lst = ( $s1, $e1, $s2, $e2 );
		my @sorted = sort { $a <=> $b } (@lst);
		my $dist = $sorted[2] - $sorted[1];
		if ( $dist <= $distThreshold && $dist >= $minDist ) {
			$r = 1;
		}
	}
	return $r;
}

sub fisherExactTest {
	my ( $a, $b, $c, $d ) = @_;
	my $path    =  $javaBinPath ;
	my $program = 'gov.nih.nlm.ncbi.util.FisherExact' ;

	my $pValueFile = "$tissueDir/pValue.train.txt";
	my $cmd = "/usr/bin/java -cp  $path  $program $a $b $c $d > $pValueFile";
	if ( system($cmd ) ) {
		print STDERR "Cannot run $cmd: $!\n";
	}

	open( IN, "<", $pValueFile ) or die "Cannot open $pValueFile : $!\n";
	my $pValue = <IN>;
	close(IN);

	`rm $pValueFile`;

	return $pValue;
}
