# Supplementary material for: Predicting tissue specific cis-regulatory modules in the human genome using pairs of co-occurring motifs
Source: BMC Bioinformatics. 2012 Feb 7;13:25. doi: 10.1186/1471-2105-13-25 (PMC3359238; doi:10.1186/1471-2105-13-25)
Supplement: Additional file 1 — Software. The CrmMiner software. [file 1471-2105-13-25-S1.GZ › crmMiner/perl/findCrmMinerParameters.pl]

#! /usr/bin/perl -w

# Finds the best parameters for CrmMiner
# Runs CrmMiner with the best parameters on the train, query, and test sets.
# Author: Hani Zakaria Girgis (c)

# testis_interstitial

use strict;

die "Usage $0 tissue_directory perl_dir java_bin_path demo\n"
  unless $#ARGV == 3;
my ( $tissueDir, $perlDir, $javaBinPath, $demo ) = @ARGV;
my $significance;

drive();

sub drive {
	combineErichedPairs();
}

# Combine Enriched Pairs
sub combineErichedPairs {
	my $minDist       = 0;
	my @distThreshold = undef;
	my @eThreshold    = undef;
	my @cneMax        = undef;
	my @cneThreshold  = undef;
	my @stdAboveMean  = undef;
	my @greedyStep    = undef;

	if ( $demo == 1 ) {
		@distThreshold = (100);
		@eThreshold    = (3);
		@cneMax        = (320);
		@cneThreshold  = (7);
		@stdAboveMean  = (3.5);
		@greedyStep    = (1);
	}
	else {
		@distThreshold = ( 25, 50, 100, 150, 200, 1000000 );
		@eThreshold    = ( 3, 5 );
		@cneMax        = ( 160, 240, 320 );
		@cneThreshold  = ( 7, 8 );
		@stdAboveMean  = ( 2, 2.5, 3, 3.5, 4 );
		@greedyStep    = ( 1, 5, 10 );
	}
	$significance =
	  0.05 /
	  ( @distThreshold *
		  @eThreshold * @cneMax *
		  @cneThreshold *
		  @stdAboveMean *
		  @greedyStep );

	# Parameters order:
	# =================
	#   tissueDir
	# 1 distThreshold
	#   minDist
	# 2 eThreshold
	# 3 cneMax
	# 4 cneThreshold
	# 5 stdAboveMean
	# 6 greedyStep

	my $bestPValue     = 1;
	my $bestEValue     = -1000;
	my @bestParameters = ();
	my $parmFile       = "$tissueDir/parameters.txt";
	open( OUT, ">", $parmFile ) or die "Cannot open $parmFile: $!\n";

	for ( my $h1 = 0 ; $h1 < @distThreshold ; $h1++ ) {
		my @parameters = ($tissueDir);
		push( @parameters, $distThreshold[$h1] );
		push( @parameters, $minDist );
		print "About to process distance: $distThreshold[$h1]\n";

		findEnrichedPairs( $distThreshold[$h1] );

		for ( my $h2 = 0 ; $h2 < @eThreshold ; $h2++ ) {
			push( @parameters, $eThreshold[$h2] );

			for ( my $h3 = 0 ; $h3 < @cneMax ; $h3++ ) {
				push( @parameters, $cneMax[$h3] );

				for ( my $h4 = 0 ; $h4 < @cneThreshold ; $h4++ ) {
					push( @parameters, $cneThreshold[$h4] );

					for ( my $h5 = 0 ; $h5 < @stdAboveMean ; $h5++ ) {
						push( @parameters, $stdAboveMean[$h5] );

						for ( my $h6 = 0 ; $h6 < @greedyStep ; $h6++ ) {
							push( @parameters, $greedyStep[$h6] );

				  # print "Processing the following combination: @parameters\n";

							if ( trainThenQuery( \@parameters ) == 1 ) {
								my $queryResults = readResults();
								if ( defined $queryResults ) {
									my $currentEValue = $queryResults->[0];
									my $currentPValue = $queryResults->[1];

									if ( $currentPValue < $bestPValue ) {

										# $currentEValue >  $bestEValue
										# print "@$queryResults\n";
										$bestPValue     = $currentPValue;
										$bestEValue     = $currentEValue;
										@bestParameters = @parameters;
										print OUT
"$bestEValue $bestPValue @bestParameters\n";
									}
								}
							}
							else {
								print "Hard Luck .. \n";
							}
							pop(@parameters);
						}
						pop(@parameters);
					}
					pop(@parameters);
				}
				pop(@parameters);
			}
			pop(@parameters);
		}
	}

	# Rerun with the best parameters
	if ( $bestPValue != 1 ) {    #  $bestEValue != -1000
		print OUT "Best: $bestPValue @bestParameters\n";
		close(OUT);

		findEnrichedPairs( $bestParameters[1] );
		trainThenQuery( \@bestParameters );
		test( \@bestParameters );
	}
	else {
		print "The system was not able to find the regulatory signature.\n";
		`rm $tissueDir/bayes.train.txt`;
		`rm $tissueDir/bayes.query.txt`;
		`rm $tissueDir/enrichment.train.txt`;
		`rm $tissueDir/enrichment.query.txt`;
	}
}

# Find enriched pairs
sub findEnrichedPairs {
	my ($distThreshold) = @_;
	my $program = "$perlDir/ftrEnrichment.pl";
	my $cmd2 = "$program $tissueDir $distThreshold train > /dev/null";
	if ( system($cmd2) ) {
		print STDERR "The system could not run: $cmd2 - $!\n";
	}
}

sub trainThenQuery {
	my ($parameters) = @_;

	my $success = 0;

	# Train
	my $tProgram        = "$perlDir/train.pl";
	my $trainParameters = join( " ", @$parameters );
	my $cmd3            = "$tProgram $trainParameters $javaBinPath> /dev/null";
	if ( system($cmd3) ) {
		print STDERR "The system could not run: $cmd3\n";
	}
	else {

		# Query
		my $qProgram = "$perlDir/query.pl";
		my $cmd4 =
"$qProgram $parameters->[0] query $parameters->[1] $parameters->[2] $javaBinPath> /dev/null";
		if ( system($cmd4) ) {
			print STDERR "The system could not run: $cmd4\n";
		}
		else {
			$success = 1;
		}
	}

	return $success;
}

sub test {
	my ($parameters) = @_;

	# Test
	my $qProgram = "$perlDir/query.pl";
	my $cmd4 =
"$qProgram $parameters->[0] test $parameters->[1] $parameters->[2] $javaBinPath";
	if ( system($cmd4) ) {
		print STDERR "The system could not run: $cmd4 - $!\n";
	}
}

sub readResults {
	my $trainResultsFile = "$tissueDir/bayes.train.txt";
	my $trianResults     = readEValueAndPValue($trainResultsFile);

	# print "Train: $trianResults->[0] $trianResults->[1]\n";

	my $queryResultsFile = "$tissueDir/bayes.query.txt";
	my $queryResults     = readEValueAndPValue($queryResultsFile);

	# print "Query: $queryResults->[0] $queryResults->[1]\n";

	my $results = undef;
	if (   $trianResults->[1] <= $significance
		&& $queryResults->[1] <= $significance )
	{
		$results = $queryResults;
	}
	return $results;
}

sub readEValueAndPValue {
	my ($file) = @_;
	open( IN, "<", $file ) or die "Cannot open $file: $! \n";
	my $l1 = <IN>;
	my $l2 = <IN>;
	my $l3 = <IN>;
	my $l4 = <IN>;
	close(IN);

	my @l2Tokens = split( /\s/, $l2 );
	my $eValue = $l2Tokens[1];

	my @l4Tokens = split( /\s/, $l4 );
	my $pValue = $l4Tokens[-1];

	if ( $pValue eq '' ) {
		die "Cannot read the P-value: check space left on the device.\n";
	}

	if ( $eValue eq '' ) {
		die "Cannot read the E-value: check space left on the device.\n";
	}

	return [ $eValue, $pValue ];
}
