# Supplementary material for: Predicting tissue specific cis-regulatory modules in the human genome using pairs of co-occurring motifs
Source: BMC Bioinformatics. 2012 Feb 7;13:25. doi: 10.1186/1471-2105-13-25 (PMC3359238; doi:10.1186/1471-2105-13-25)
Supplement: Additional file 1 — Software. The CrmMiner software. [file 1471-2105-13-25-S1.GZ › crmMiner/test/heart_fasta/loci_train/output.txt]

About to make /home/girgishz/myTemp/heart-syruebohcgkfqvwpamlditxz-5735484
Top Genes: 80
chr11:832676-857755	NM_003271
chr3:69238329-69278135	NM_198271
chr1:35027870-35062822	NM_002060
chr7:149430129-149666261	NM_023942
chr6:13639310-13723150	NM_012241
chr9:33368051-33411838	NM_001170
chr1:31610527-31638529	NM_004102
chr19:45500958-45546152	NM_178830
chr12:122519378-122609623	NM_178314
chr17:4780208-4784218	NM_003562
chr9:138862347-138865974	NM_014172
chr19:5758504-5780485	NM_004558
chr13:113095362-113154796	NM_199162
chr17:44311187-44334498	NM_005175
chr19:5624461-5631972	NM_205767
chr1:23379450-23451335	NM_000864
chr2:219232611-219236620	NM_004328
chr10:104190998-104206224	NM_024886
chr1:41262717-41558334	NM_001031694
chr14:93642822-93658328	NM_005532
chr14:104259285-104287603	NM_152328
chr1:109988213-110009029	NM_000850
chr19:50602420-50641054	NM_001983
chr1:11827075-11835264	NM_006172
chr1:26247788-26288810	NM_032588
chrY:192928-363834	NM_199326
chr3:99418497-99475608	NM_001005479
chr2:97600857-97634961	NM_001862
chr3:9791657-9818161	NM_006354
chr16:84390649-84444191	NM_001861
chr3:39184908-39244534	NM_194293
chr1:22819189-22840733	NM_015991
chr1:151867418-151872142	NM_006271
chr1:22849729-22885266	NM_000491
chr7:44137330-44148917	NM_021223
chr11:5409668-5425307	NM_001005288
chr1:17925694-18166485	NM_030812
chr19:54346180-54351678	NM_002152
chr16:1933938-1947098	NM_005061
chr4:186240156-186311615	NM_001151
chrX:152504079-152539458	NM_152274
chr20:25166033-25227748	NM_002862
chrX:21610190-21726889	NM_014332
chr7:29766072-29919284	NM_001080529
chr7:150312513-150349525	NM_000603
chr3:48523393-48571692	NM_004567
chr5:150757334-150857989	NM_078483
chr2:219418773-219450348	NM_006522
chr19:53915221-53935869	NM_017805
chr17:45525271-45544227	NM_002611
chr17:22743967-22978572	NM_014238
chr16:31345941-31350803	NM_005205
chr11:67144286-67154663	NM_181843
chr8:145682721-145699292	NM_032902
chr5:170774882-171018964	NM_003862
chr3:50626935-50674699	NM_004635
chr19:45888835-45914643	NM_024876
chr5:132229297-132234845	NM_014402
chr2:233079971-233110564	NM_000751
chr1:143653253-143757071	NM_001002810
chr2:128112122-128156824	NM_017980
chr14:49848747-49862981	NM_015684
chr11:47557175-47565240	NM_004551
chr5:145264529-145433558	NM_152550
chr5:172557870-172634599	NM_004387
chr3:42709050-42721447	NM_020707
chrX:46881879-46889306	NM_019056
chr1:149224118-149246746	NM_018379
chr1:12767384-12804328	NM_023013
chr11:111288176-111292418	NM_001541
chr19:50500946-50526905	NM_001824
chr10:88417301-88496089	NM_001080114
chr3:49181430-49189497	NM_173546
chr3:9933424-9950409	NM_153460
chr17:77280182-77287364	NM_002949
chr14:23667403-23673557	NM_203402
chr8:40319625-41056567	NM_024645
chr2:242167359-242225513	NM_015963
chr19:11477699-11505754	NM_016581
The system was able to determine the boundaries of 79 out of 80
Number of Loci: 79
Number of loci with conservative elements: 76
Number of loci without conservative elements: 3
These loci do not includes any CNEs:
NM_024886	chr10:104190998-104206224
NM_199326	chrY:192928-363834
NM_023013	chr1:12767384-12804328
NM_032588	11
NM_194293	20
NM_006354	12
NM_003271	13
NM_001862	8
NM_078483	19
NM_015684	15
NM_001005479	10
NM_005175	10
NM_002949	1
NM_014172	3
NM_173546	9
NM_002152	2
NM_003862	20
NM_003562	9
NM_019056	3
NM_006172	2
NM_178314	15
NM_152550	25
NM_000864	20
NM_001080114	20
NM_005205	2
NM_018379	8
NM_017805	7
NM_199162	6
NM_205767	1
NM_153460	13
NM_000751	20
NM_021223	8
NM_001080529	20
NM_032902	8
NM_000850	10
NM_004551	6
NM_005061	3
NM_014402	5
NM_203402	3
NM_178830	7
NM_000603	19
NM_001170	20
NM_001983	9
NM_001005288	11
NM_002060	13
NM_004567	20
NM_014238	20
NM_024645	20
NM_006271	7
NM_004102	17
NM_001824	6
NM_002862	10
NM_001031694	21
NM_002611	15
NM_015963	7
NM_023942	19
NM_000491	13
NM_017980	11
NM_005532	1
NM_181843	2
NM_198271	20
NM_024876	9
NM_004558	3
NM_152274	13
NM_001861	11
NM_012241	15
NM_015991	8
NM_020707	4
NM_001151	18
NM_004635	20
NM_001002810	28
NM_152328	15
NM_030812	20
NM_014332	32
NM_004387	20
NM_016581	1
NM_001541	6
NM_004328	5
NM_006522	29
The system extracted 912 regions that are associated with 76 gene loci for the heart
Number of loci with no regions meeting the repeat content and size threshold: 0
