# Supplementary material for: Predicting tissue specific cis-regulatory modules in the human genome using pairs of co-occurring motifs
Source: BMC Bioinformatics. 2012 Feb 7;13:25. doi: 10.1186/1471-2105-13-25 (PMC3359238; doi:10.1186/1471-2105-13-25)
Supplement: Additional file 1 — Software. The CrmMiner software. [file 1471-2105-13-25-S1.GZ › crmMiner/test/heart_fasta/loci_train/NM_032588.fasta]

>hg18 chr1:26283133-26283344 NM_032588
GTCAATGATTACCCAAGAACTTCAACTACCTCTCTGCTTCCTAAGTAGAA
CGAGCCAAGCTATGAGGAAAACAAGACAGTTCCCCAAGATTGGTAGGGAA
AGGGCAAGGCANNNNNNNNNNNNNNNNNNNNNNNNNNNNNNNNNNNNNNN
NNNNNNNNNNNNNNNNNNNNNNNNNNNNNNNNNNNNNNNNNNNNNNNNNN
NNNNNNNNNNN

>hg18 chr1:26274942-26275274 NM_032588
TCACATGCTTTGATGTCATCCTCATTGAAGAATCATCCCAAATCACAGGA
TCAAACCAATGGGTCATTTGATCTAGTGGCTAAAGCTGGAGCAGTTGGCA
GAGGCAGGTCTATGGGGTCTGGGACATGAAGCAGTGCCCTCAGTGCCAGG
GCAAAGTCCACTGGGCCTGGCCTGCATGCCACAGAAGGGGAGCAGAATGT
CCCAGGACCTACTCACTCATGGCCTGGGCTGGGAGCCACACAGGCCTCCT
CCCACTGTCCCCAGGACCAGATAATGCTTGTGGACAGCTACAAAGGCTCT
GGGGAGTGGGTGGTCTTTAGAGAAAGGGACTG

>hg18 chr1:26260010-26260207 NM_032588
CTCCCCTGTGGCCACACCCAGGTGCTCTCGAGTGGCTCTAAGTATAACCA
TGAGCTCAGCTGCCTCCCCTAGGAAGGCCAGGGCTGCTGTCCCTGTGGCC
TGGGAAGTCCCTCCAGAGAGACTATTCCTGAAAGGCCAGATCAGCAGATC
TACAGGGATCAAATCTGCCTCCTGAATCATCAGGCCGTGCCCAGCAG

>hg18 chr1:26274674-26274833 NM_032588
AAGGGGTGGTGATGCTGGAGAGGAAACAACTGTCCATCTCCCCTTTCATG
TCCACATAGTTCAGGCTTGTGGAAGTGCTTCCCTGGTACATCATGGAGCA
GATCTTTTTCACATGTGTGTACCTGTTCTCCCTCATTTCCTCCCTAGGAG
TGTGAGGTC

>hg18 chr1:26250416-26250883 NM_032588
AAAACAACATATAACACAAACTCAGTTACCACCCCGTATGTCTGGGATAG
GCACTGAAATACAGCACATCGTCCCTGTGAGTGCTACCCCATCCTCCTGC
TCAGGAAAGGAAGTGGGCAGCTGTATCAACCTGGCTTCCTTCCCCTCTTT
CTGACAATCGCAGGTCACCCAACGACCAGGCATTATTATACAAAAGTTCC
TTTACAAAAAGCACCAAATTGGCATACATATACAAGTATATACAAAAATC
ACATTTTAAAAATGTACAAAATATTCCATTTTGCACCAATGTAGAAAAGT
GTCCTGTGTGATTGTTTCAAGCACGTTTCCAATTCTGGTTCAGTGTCTGC
TGGACGCAGCGGTGAGGGTCCTACCCTAGTCCCTGCTCTCTGAGCAGAGA
GAAGACATCACCTCCCCATTGCCCCTCCAGGGGCCCCGACCCCTCCCACC
CTGGGCCTGTCACCAAG

>hg18 chr1:26283563-26283705 NM_032588
AGAAGGAGATGGGAGGTGGAGAGCTGTTTGGGAAGAACACATGACTTTGA
GGTGACTGTTCTATGGGTCAACCAGCAGGCAGATGGAAAAGTACAGCTGA
ACTCAGAAGAAAGATCAGACTGGANNNNNNNNNNNNNNNNNN

>hg18 chr1:26282552-26282661 NM_032588
TTGCTCTGGGGAGGCAGTCCAGCTCTAGGAGGAAGGTCCAAGCTGCCCTG
AAGTCTCAGACCTCCCAGTTTTCTCTGCTGGGGCAGGTTTGGGACCTGGG
GCCAGACCC

>hg18 chr1:26282123-26282244 NM_032588
GCAGTGGGGTTAGGGAAAGTTTTTAACCTTCCTAGATCAATCCAGGATGT
CTTCCTGAAAGAAGCAGCATTTCTGTCCCATTTTAACCTGAGACCATGAA
TTCCCTAGGTATATAAGGTTG

>hg18 chr1:26282259-26282548 NM_032588
GGGGAGTATTTGGTAGAAGAGGGCACACCTTGGATAGGGAGAATTGCCTC
AGTCTGGGTGTGGGGGGTCAGGCCAGGTCTAAACACAGGCAGGACTCCAG
ATCTCGTTCTCGGAGAATGTCCCAACATCCTGCTTGGGCACCTTGGATGA
TAAACAGGTTGTCACCCTCCAAACCCCAGGTGAACCTGATAAATCCTGGC
AAAGCTGAGGCGAGGAGAAGAGGCCCATCTATAAATACTCAGTGACTCAG
GCTCAGTGTCGTGTTGAAAGAGCTGCTTGTGTTTATGGC

>hg18 chr1:26266648-26266982 NM_032588
CTTTGTCACAAAACACCGGGTCGGATCCTGTTGGCTTCCTTCTCCTGGTG
CCCGAATTCTGTCTTGGTCTGAGGCCCCTCTGATATTTATAGCTAGATCT
TGGTCACATGAGCCCCAGGAGGGGACCAGCTGAGCATTCCGATGCCAAGC
GGCTGGTGGGGCTTGAGTTTCCTCCAGGCCTGAAAGACTGGCCCTCTCAA
ATCACATGCAGGGATGAGCAATCACTATTCTGCTGGGACGGGGGTCATAA
ACAAGAACAGCCTGTTCAGAGGCAGGCTTAGGGCAAGACTGGGTACCCAG
AGCTTCCTCCAGAAATTGGTCTCCCCCCGGCACC

>hg18 chr1:26265755-26266225 NM_032588
NNNNNNNNNNNNNNNNNNNNNNNNNNNNNNNNNNNNNNNNNNNNNNNNNN
NNNNNNNNNNNNNNNNNNNNNNNNNNNNNNNNNNNNNNNNNNNNNNNNNN
NNNNNNNNNNNNNNNNNNNNNNNNNNNNNNNNNNCATGGGGAACCTCGCA
TCCTGCCTCCCAGCCAGGACATCTACCCCCTTCCTTTCTCGGGGAGTTGG
AGCCCCTTCTGCCCCCATATCATAGGGAACAGCCTCAAAAGGGAAGATGC
CTCTACTGCCCACTGCCTCCCTGACACCCTCCTCCCAAAGCTCTGGGCCT
CTTGCCACCAGGACCTGGCTCCAGCCCCAGGGGTCTGGTTTCTCTCTCCT
GTCCCTGCCTACCCCGCTTATCACTTGAGGCATTTGACTCTTGATTGGAG
AGTCAACAGCAGTGCTCAGGGCAGGGGTGGGGGAGCTGTGGGCAGGGCAG
GGAGGGGAAACTTGTGTTAT
