# Supplementary material for: Predicting tissue specific cis-regulatory modules in the human genome using pairs of co-occurring motifs
Source: BMC Bioinformatics. 2012 Feb 7;13:25. doi: 10.1186/1471-2105-13-25 (PMC3359238; doi:10.1186/1471-2105-13-25)
Supplement: Additional file 1 — Software. The CrmMiner software. [file 1471-2105-13-25-S1.GZ › crmMiner/test/heart_fasta/loci_train/NM_194293.fasta]

>hg18 chr3:39194281-39194445 NM_194293
CACAACTCCGATCACTGCTCCTTCTTTTTCTGCGCTTTCCTTTCTCCCCC
ACAAGCTTCTGATTCTTGGAACCAGGCTCGGTGACCTCACGCGAGTGACT
TCATATCCGGGACTTTCTGGGAATTCTCAGCAGCACTTTTTCGTAAGAAA
CGTAACTGGGGAGG

>hg18 chr3:39199198-39199326 NM_194293
TTCACCAAAACAACCTGACTTTCCAGGCCAGGATCTGAGCACTTCATTTC
TCAGGAACCACTGCTTGGCACACAACACCTGGGCTGAACAGGCAGAAGTG
ATCCAGCCATCTTGGGCACAGGAATTCT

>hg18 chr3:39197239-39197544 NM_194293
TCCCGGGCAGGATCTAGACGTGGGTGAGGACAGGAACCCTGTATCCGTCT
GGAATCCGAAGGGAGCCTCAGCGAGAGGGCTGGCCAGGACGGCGCGTCCT
GGCGCCCGGCGTCTGCAGTGCAGAGCCAGTCCCTGGCTGCACGCCTGCCG
GGCGTCTCCCAGCAACAGCCGCCGCCGCCCGAACGTTCTGAACTCGGCGG
CCCCTTAGTCCTCATCGTCACCTTGGCGACGGCCGGTGGGAACACGCCCT
GCGGGCTCCGGGGGCGGGGTCTGGTCGCCACGCGCTCCGCCTCCCGCGGG
GTGCG

>hg18 chr3:39200288-39200408 NM_194293
CTCTGAAGATGCCATTTCCTCTTGGTCCTTGCTCCAGTGTACAGGAGGCA
GGTACCCACTTCAGTCCTGGGGCAGTGGAGGCCAGGAACAGGTGGCAGGT
GTGGTGGGAGGCGGTGGGCC

>hg18 chr3:39189856-39190003 NM_194293
GCTTTCTTGAAGTCTTGAGTTGGAAGGAGTGGAGTGAGGGGCAAGTCATG
AAGCACATAGCAGGACATAATTTAAACCAGATGTCAGAGGTCACTGCTCC
TAAAGCCATTGGCTGGACTGACACATGGAGAAGATGCTTCCAGCCAT

>hg18 chr3:39209898-39210102 NM_194293
CATTCCAGATTATCTGAGTCCTTTCTTCTCGACTCTTCCCTCTGACTCAG
GGCCCAGGCTTTCTGGGAATGGAGGGGAGGGGAAGGGCGGCATGCAGGGA
GCTGACCGTGGGGTTATTTCTGACCCTGGAGTCATCAGCTTCCCAGTCAC
AGATGGAGTGGCGGCGGGGGTGGGGGGGTCACACCTGCCTCCTCCTTTGC
TTAC

>hg18 chr3:39198392-39198498 NM_194293
NNNNNNNNNNNNNNNNNNNNNNNNNNNAGAACCGTCATGCTATATAGGCC
ACTGGGCCCTGTAATCAAGTGAGATCCCACAGAAGGCAGGGGATCAACAA
GATTCA

>hg18 chr3:39237318-39237464 NM_194293
CCTGCATGCACAGAGCACTGAGGCCCCTTCAGTCTGGGTGGAGAGTTCCT
GGCCTGGGTTATCTTTAGCTGGTTGCTGAGAGTTGCAGCATTTCTCAGCC
CTGGTGATGGACACTTCTGTTTTCCCCCGTCTCATAAAAATAGACC

>hg18 chr3:39200016-39200118 NM_194293
TAAAGAAATAAAAACTCTGGGTAGAGGGACACTCTGGGGGGCTCCAATTC
AGGCAGTGGTGTGCAAATTCACACATGTCGATGCGTGGGCCAGGCCTGTG
TG

>hg18 chr3:39207113-39207394 NM_194293
CCCCAGCTCAGCCTCTCCCCGGCTACACCCCCGCCCCTCAATGACCTACC
ACCCCTCAAGCCCTTCTCTGGTCTCTGTCCATGTATGTCTTATCTCTCTT
GTGACAGGTGTACTAACAGTCCCCAGAGGCCAGTAGGGAAAGAATGGGAA
GCACGTGCCCCCTCCTGCTGCCCCTGACCCACTGCTCTGCACCACACAGG
GTGCTAAATATAGCTGAGGTCCTGGCCTCAGAACAGCAGCCCTGGGCTCA
GAGGGAGGCTGAGGCCCAGCCAGTGGGGACC

>hg18 chr3:39206347-39206643 NM_194293
TTCCCTGGAAGACTGCCAGGGGAGTGGCCTGGGGGAATCCTGACTTTTGG
AGTCCCAGCCTTGGAGAGGCAGGTCTCTAAACTGGTGACTGATTTCCTAT
GGAGACGAGATTCCTTTGCAGAACACCAGAGGGCAGACTTGCCATGTTGA
CCTGGAACGCTGCCTAACTTTTACCTCTTGGCTGTCAACGCACTCCAACC
TTTCCCAGGCCCAAGGAGGCAAGCAGAGGCCAACAGCCCATGCTAGAGCG
GAAGCAGTTGAGAATCAGGGCTGGGAAGCTGCTCATCAGATATCTC

>hg18 chr3:39208251-39208351 NM_194293
CCTCCTTGGCCCAGCTGGCTCCATATGTCTTTACATCTGGGCAAATTCAG
ATCTGGTCTCCCTCCCGTGAGCCCCCCAAATCTGCCCTGGGGGCTTTCCC

>hg18 chr3:39199668-39199855 NM_194293
CATACTGGAACAGATGTACACACAGTCAGACATGCACAGAGTAGAGAATA
AAACTTGGATTTATTCAGACCGTATGCTTCCCATTTGGGGTGCAGAGTGG
GGGACAGTCATGGGGACAGAGAAAGGCAGTGCATTTGGCTTCTAGGGACA
TGCTGATTGCTGACTCTTTGGGTGACCTTTGGGCCAC

>hg18 chr3:39230671-39231244 NM_194293
GACCGTGGCGGCAAAGACGGACTCAGGAGTGCAAGTTGCTGATGAAGTAT
GTCACATTTTTTGTGACATAAAAGTTCATAAATGCTCCACATCAGAAGAA
ATCAAGAAAAGAAAGAAGACTGTCATTTTTTGTCTCAGTGCAGACAAAAA
GTGCATCATTGTAGAAGAGGGCAAAGAGATCTCAGCTGGAGATATTGGTG
TAACCATAACTGGTCCTTTCAAGCACTTTGTGGGAATGCTTCCTGAAAAA
GATTGCTGCTATGCTTTATATGATGCAAGCTTTGAAACGAAGAAATCCGG
AAGAGTATTGTTTGTTTGTTTGTTTTTGTGGGCACCAGAACTACCACCTC
TGAAAAGTAAAATGATCTTCACAAGCTGTAAGGATGCAATCAAAAAGAAA
TTTCAAGCAAATGGACCAGAAGATCTCAACTGGGCTTGTATTGCTGAAAA
GTTAGATGGGTACTTAATTGCAGCTTTTGAAGGATGCTCTGTGTAGGCCA
TCATTCAGTGCCACAAATGGAAAGCTTCCATGTTTAATGTTATCCGCTTG
CTATATAAATAAAGCAAACATAT

>hg18 chr3:39199353-39199557 NM_194293
GTCCTGACTGGGCTGCTCTCCAGCTCTGGGGCAGGATTCTAAGAACCCCT
CCAGGATGGTATTCAAGAACATCCAGGAGGCGAGGTCGAGATAGAGAGGG
CAGCACNNNNNNNNNNNNNNNNNNNNNNNNNNNNNNNNNNNNNNNNNNNN
NNATGGGGATAGGGGCAAGGAGAATAGAAGTGTGGGCAGGGCATTTCTGG
TTGC

>hg18 chr3:39199880-39199987 NM_194293
TGGTGATGAAGGGGCTGGCGGCCAGGTCCTTCTGGAGACCTCACAGTGAT
TCCAAACAGAGACCAACGCTGTGTCCAGTTGGCTCTGTTCCTCTCCAGGG
ATTAAGG

>hg18 chr3:39209017-39209343 NM_194293
TTCTTGTTCAAATTGGTTCTGTTCTGCTGGCTCCAACAGACACCTTCTTG
CTGCCCTGGCTCCAGGTCTCTGTCCCCTGCCAGCCCCAGCAGCTGCCTTT
ATCTTGCTGGCTAGTGGGTGGGCCGTGGTGGGGGCGGGTGGGAGAGGCTA
TGTTCCGAGTATTAAGTGGTTCGGTTATTTTTAGGTCTTGTGGAAGTCAC
TCTTCCATCCTGGGGAATCAGTTACATGTCCTTTGGGCTGGGGAGGGGAA
ACAGAGGGGGAGAAGCTTCATTCATCCAAAGTCTGATCTGGGGATTGGGG
TCAGTGACTCAGCTGGGTTGTGAGGT

>hg18 chr3:39237480-39237612 NM_194293
CTGCCTTGTTAGATCTGTTCTTACATAGACAGGACGTGTGGGGTTTGTGC
TTTTTTAGCCTCCAGTCTGGTGTCTGCTTCCTTCATGTGGAACTGCTTAC
TAAGAATTTTACCACAGGAGGATTTTAAGAAA

>hg18 chr3:39206812-39206914 NM_194293
AGGCCGTGCTGGCTTGGGGTCCCTAGACTCCATTTAGGGCATGGCCCCAA
GAAATAAGAGGGTAGCAGGTGTAAAGCTTTCTTATTGGCCATAGAACCCG
TC

>hg18 chr3:39221299-39221400 NM_194293
NNGTACATAACTTCTAGGAAGCCTAAATTTTAGTTGAAGAGGCAGTTAAC
ACAAAGAAGTGAATTATCTTCGTAACTGTCAATTAACTCTCCAAACTCCA
A
