# Supplementary material for: Predicting tissue specific cis-regulatory modules in the human genome using pairs of co-occurring motifs
Source: BMC Bioinformatics. 2012 Feb 7;13:25. doi: 10.1186/1471-2105-13-25 (PMC3359238; doi:10.1186/1471-2105-13-25)
Supplement: Additional file 1 — Software. The CrmMiner software. [file 1471-2105-13-25-S1.GZ › crmMiner/test/heart_fasta/loci_train/NM_006354.fasta]

>hg18 chr3:9794387-9794625 NM_006354
TATCTGTCTTCCTTCTTTCACAATTCCATCCAATTTTGGGATGTCAGCTC
TCATCCCACCTCCTCCACAAAACTGTCTCTGTTCTTGGAACTCTCTACCA
ACAACGCCCACCATACTTATGGTGTGGCCCAGTGAACATGGAAGTGAGTG
GTTAAGAGGAGGGGGGTCTTCAAGNNNNNNNNNNNNNNNNNNNNNNNNNN
NNNNNNNNNNNNNNNNNNNNNNNNNNNNNNNNNNNNNN

>hg18 chr3:9810232-9810383 NM_006354
CTTAAGGCAGGCGGCCACACTTCCTTATCCCATTCTTGGTACCTCCAGCC
CTGCTTCCACCCCATTGGAGGATCTCTCGTGTTGCTTCCATTCAGGCCCT
TCCTGGTCAGAACTGAACTGTGTCAGCCTTAGTGTATGTTAGCTGTGATA
C

>hg18 chr3:9794868-9794981 NM_006354
CTGAGCCCTTCATTGCATTATCATTATGATTAGAGTTGGTTTCTCATCAT
TGCATGTGTGGGTGTCTTTTCTCTCTGAGAAGGCTGTGAGCAACCTGGGG
ACAATGAGTCACT

>hg18 chr3:9808757-9809260 NM_006354
NNNNNNNNNNNNNNNNNNNNNNNNNNNNNNNNNNNNNNNNNNNNNNNNNN
NNNNNNNNNNNNNNNNNNNNNNNNNNNNNNNCTCGGTCTGTTTCCCCATT
AAAAGTCTGANNNNNNNNNNNNNNNNNNNNNNNNNNNNNNNNNNNNNNNN
NNNNNNNNNNNNNNNNNNNNNNNNNNNNNNNNNNNNNNNNNNNNNNNNNN
NNNNNNNNGAAGTGGGACTGTTTAATGGCTGGCCCCGCCCGGGGGTCGCC
CAAATGTCCCGCCTTCAGAGTCCTCGTTCTCTAGGGACACCCTAGTGCGA
CCCCCGCCCCCTCTACCTCCTCGCTGCGGCCTCCTACGGCCCCAGGGGCC
GCGGGAGGGGGCGGGGAGTTCCGGTCGATGTGAGCAACCGCCCCGGAACT
GGCTATGGGCGGGCCCCTTGCAGTTGACGCGGGGGCGGGGAGTCAGCGAG
GGCGAGCCTACTGGAGTTTGCCGGGGGTGGGAAGAAGGTGGGCCTCGAGC
AAA

>hg18 chr3:9809652-9809805 NM_006354
AGCGTTCGTAAGGGCTCTCTACCCCGCTCGGAGCATAGATGGTACCGTCC
GGAAGTCCGGGCGGAGACCGTAGCTGCGCTTCTCGCGAAAGGGCAGGCAT
CGCGGGGCTGGCCACTTCCGTACTTCCGCTTTCCGGCCCAGCCAGCGCCC
GCG

>hg18 chr3:9809808-9809987 NM_006354
GTGAGAGAGCCGGGCCCCCGGCCAGGGACCCCCGGCTGTTCGGCCTCAGG
GCAGTGGGTCGGTGGGAGATGTGGCTTTGCCGCAGGGGCGCGGGGCCGAG
GGATGTCCGGGGGTTGTGGGGACACGATGAGGGTGGGAAAAAGAGACGGG
GCGGGGGCCCGAGGTGAGGAAGGGGCGAG

>hg18 chr3:9811980-9812373 NM_006354
TTTTTTTCAGTTCCATTATCCACTCCATCTAATGTCAGTCCAACGCTTGT
GATACTCTTTGCTTGTGATACAGTCTGCTGTATGTCTCACTTCCCTCTCC
AAATCATTCTCCACAGAGCCATCATGCAGCTGCAGNNNNNNNNNNNNNNN
NNNNNNNNNNNNNNNNNNNNNNNNNNNNNNNNNNNNNNNNNNNNNNNNNN
NNNNNNNNNNNNNNNNNNNNNNNNNNNNNNNNNNNNNNNNNNNNNNNNNN
NNNNNNNNNNAGTGAATCTAAAATGCTTCTCATATACAGAAACATTGTAC
TCATTACTACTCTGGAACTCTTGCTGTCCTTTTGTGTTACTCTAATCTTA
ATTATTTCTTTCGCNNNNNNNNNNNNNNNNNNNNNNNNNNNNN

>hg18 chr3:9809368-9809560 NM_006354
GCCGAGCGCCAGGAGCTGCGGGTAGGAGGGGCGAGAGAAAGGATGGGGGT
ACAGAACCGGAAGAAACGAAGGGCTCGTCCGCTTCGGCTTGTCCTAATTT
GGTGCCCAATCTGAAGCTGGGCTGTACCATTGCATACCTGGGGGAGGCTG
TGGCAAAGGTGACAAGAAGGCCGAAGGCACAAAGGGAAGCTG

>hg18 chr3:9814860-9815035 NM_006354
TTTTTTTTACCTACCAGCCTAGACACTCTGACCCCCTAATCCAAATACTT
CATATTTTGAATGATTTTCTCTTATCTAGTTTCCATTTCATAAATATCTT
TTTCCCCTTTAAAATTTAATCTGGANNNNNNNNNNNNNNNNNNNNNNNNN
NNNNNNNNNNNNNNNNNNNNNNNNN

>hg18 chr3:9796587-9796754 NM_006354
AAACCTTACCACCCACACTGGTTCCTTCCTCCCCACTGTAACAGACATTC
AAAGACTGGATGCTTTTTTTGAAAAACCACAGCAGTCACTTTATTCTTAA
GTTTGCACTTTACAAAACCACAAGGGAGAAGTCCTTGAAGGGGAGACAGG
GGTAGGGGATTAGGGAG

>hg18 chr3:9813642-9813760 NM_006354
NNNNTGTCCTTATTCTCCTTTTTCTCCTCCTAATCCCATTTCACCTTCAA
AACCAGTTTCTTCTGCAAATATAGATTACTTGTAAATCTAAATATTTCAC
ATGTCATCTTNNNNNNNN

>hg18 chr3:9814461-9814664 NM_006354
GTAGGGAAGGACAAGTCAAGGTGGGGATGAGGGGTGCAGCACACAGAGAT
GGCTGCTGTCTAGAAGGTGCCATGAACTTATGTCCTGCAGTAGTCAGGAA
AGCTGCAGTTGACATTTTGTCTTGCTGCCAGCTGAATGGTGATTCCCAAT
TTGGAGTTAAGAAAATAGGGTCAGTGGGTTGGCAGGACAGAACCCAGGGG
AAA
