# Supplementary material for: Predicting tissue specific cis-regulatory modules in the human genome using pairs of co-occurring motifs
Source: BMC Bioinformatics. 2012 Feb 7;13:25. doi: 10.1186/1471-2105-13-25 (PMC3359238; doi:10.1186/1471-2105-13-25)
Supplement: Additional file 1 — Software. The CrmMiner software. [file 1471-2105-13-25-S1.GZ › crmMiner/test/heart_fasta/loci_train/NM_003271.fasta]

>hg18 chr11:839359-839467 NM_003271
CCCAAGGGCGCCCGGGGCGGAGCCGCTTCAAGTTGCCACCAGACAGCAAC
GGGGTCACCCTCCATTTGCGTAGTGCTTTGAGTATCGTTCTCGTGGTTGG
AGGTCTCC

>hg18 chr11:856997-857121 NM_003271
CTGGAGGTGGCCCCACTGGTCCTGGTGCTCCAGGCGGGGCCGTGGACCCC
TCACCTACATTCCATAGTGGGCCCGTGGGGCTCCTGGTGCATCTTAATAA
AGTGTGAGCAGCAACCTTGCGTCT

>hg18 chr11:846734-846939 NM_003271
GGGACCTGGCCCTCCTGGCCTCAGCCCTGCTCATCCTGCTTTTGATTTTC
TGTCTCCAAGCTAATGGGGCCCATTTTCTCTTGCGCTTTGAGGCTATAAT
TTTCCTGCCAAAATGTTTTAAAAGCTGCATATGCAGAAACACTTTCAAAA
TTGCAGGTAATTTTATTAACCACGTGCACGCATTTTATCTGTGTGGGTCT
GCCAG

>hg18 chr11:846458-846582 NM_003271
CCTGGGCTGTTCCCCCAGCTGCCATCATTCCTAGGGTTCCTCTCCCCAGC
TGTCATGGGGCGGGGTCAACCTCCCACCTGAGCTTGTGTCTGGCCTGCGG
CGGGGCAGCAGTGAGGGAGGGAGG

>hg18 chr11:856442-856561 NM_003271
TGTCGCCCACCCTGGGGTCGGGGTCAGGGCCAGGGCACCTGCTGAGGACA
GGGACTGCTCTGGGCTTGAGGCCTGAGCCTGTGGAGCTGCCATGCCCAGT
CCTCCTCCCCTACCTACAG

>hg18 chr11:835901-836098 NM_003271
CTCTGTATGTAGCCCCCAGTCCCTGCTCCTCTGTGTGCATGAGGGAGTGC
CAGCTTGCTTGGGACCCCCCAGGGTGAGGGCTTGGGACGGGCACTGGGGC
CCCGCAGGGGCTGAGGCAGCCAGGAAGCCCACAGCATAGGCTGTTTGTGT
TGGCGGGCCTCCCTACCTCCTCAAAGCTGCCTCAGAGCCCGTGGGCC

>hg18 chr11:840169-840304 NM_003271
TCCTTCTTCGGCCTGCACGCGAACCCCGGCCCCAAGGCGGCCCAGGCGCG
CTACACGTCGCCCAAGGGCAACAAGTACGTGGTTTTCTACCTGGACCTCT
CCTTCATCTTCCTCCTAGAACTGAAGCGCTGCGGC

>hg18 chr11:834772-834977 NM_003271
AGCCTCCTGTGGTCAGGGCAGGGCACAGGGAGCAGAGGGTGGGCTCCCCC
GGCTGCTTCCTGCTAGAGGAGGGATCACTTCAGGGCAAAGGACCAGGGGA
AACCCATGATTGAAGTTTTAGCTGCTGACCCCTCCCACCCTGGGTGTTGC
CCTGGAAACAGGCCAGCCACGGGACCAGGAGGGCTGGGAGGGGGAGCACG
GGCTG

>hg18 chr11:832700-832922 NM_003271
CGGGGCTCCTGGGCCTGTGCGTNNNNNNNNNNNNNNNNNNNNNNNNNNNN
NNNAGCAGCAGACCGCACACCCCCGCCCACCGTCTTGGTGCATCCCGGCG
CTACGGCGTCTGAGCAGGGCCGTAAAGCTGCGGCGGCGGTTCGCGTTTCT
CGTGTCCGCTTGACTGACAGCTGCGCGGCGGGAGCGGGCGGCGCGAGCGG
GAGGCGGCGGCGCAGGTACTGC

>hg18 chr11:833931-834291 NM_003271
GATCCACTGCACGCTTGGGGTTTCCGCTCCCACCCTGGCCAGGGCCCTGG
GCAGCTTCCCCAGTGGCATTTGCCATACCCCACCCAGCCACGTGCGGAGC
CACGAGCCGAGGCCACTTCCCTTCCCTGACCCCCTCCCCCCAGGATGAGT
GGACGCACATCCTGCTCTGGGCAGAAGGGCAGGACAGGGGCCCTGAGTAA
CGGTGGCCTGGGGTCAGAGCCAGGTTCAGCTGCGAGGCTGCTGGTGGCTG
TGGAGGTGAGGGGGGCAGGGGGGTCCCGGATGTTAGCAGGGTGGGCCCTG
GGGAGTGGGTGGGGGCCTGGAGGCTTCTTGGAGGAGGGTCCAGGGCCTGT
CCCGCCCCTG

>hg18 chr11:847254-847404 NM_003271
TGGCACCAGTCACTCTGCACATGTCCTCCCTGTGTCCTTCGACACATCCC
CATGGGGCGAGGGGAGCTTGGAACAGCTCATTTTCCTGATGACAGGAGAG
GTCTGCGTCCTTGGAAGGCAGAGGCAGATGGAGCAGGCAGTTTGGGNNNN

>hg18 chr11:839995-840138 NM_003271
CGCTGAGCGGCGGCCCCGGCACACCCGGGCGCGATGCGCCGCTCCAGCAC
GGACGAGTCCACGTACCGGCGCAGCCCCTCTCCGGAGGGCAAGGAGCCGG
ACTTCGCGCGCGGCGGCCCCTTCCGGCGCTACAGCAGCCTATA

>hg18 chr11:843953-844123 NM_003271
GACACAGGTTAGCAATGGTGAGGGCGTGGGGGGCTCTGCTGCCCTGGGAC
CCCCACCTTCAGGCCTCTGTGCTGCCTGGTCAGCTCAGCTGCTGCCAGCG
ACACTCTTCCCCTAATGGAAGTGGAGGTCCCGGGGCGGAGGGGAGAGGAC
GGGGCCTGCTCTTCCCGCCT
