# Supplementary material for: Predicting tissue specific cis-regulatory modules in the human genome using pairs of co-occurring motifs
Source: BMC Bioinformatics. 2012 Feb 7;13:25. doi: 10.1186/1471-2105-13-25 (PMC3359238; doi:10.1186/1471-2105-13-25)
Supplement: Additional file 1 — Software. The CrmMiner software. [file 1471-2105-13-25-S1.GZ › crmMiner/test/heart_fasta/loci_train/NM_001862.fasta]

>hg18 chr2:97601237-97601341 NM_001862
TCCAGAGACTGAGACCTGGAAGCGAGGCCCACCTCTGCACCTGCCCCCAT
AGNNNNNNNNNNNNNNNNNNNNNNNNNNNNNNNNNNNNNNNNNNNNNNNN
NNNN

>hg18 chr2:97619794-97619993 NM_001862
CTTGAGCCAGAGATCCAATTCCACTTTGTATTCCTTCTGCAGCAACTCAG
CCTGGCTCTTGTAATGATCCTTCTGGCTCTGCGGGATGCGCTGCCAGCGT
CTGCCAATCTCTACCATGCGCTCCCTCAGGGACAAATGTTGCAGCTCCTT
ACTTGACCAGGAATCTTGGTGAAACTTCTGGTATCCATTCATGGGGGGT

>hg18 chr2:97620153-97620638 NM_001862
CTTCCCTGAATCGAGCAAGTTTTTCCTCAAATTCTTGCTTTTCCTTCCGG
AAATCCTGAATATGTTTCTGTTTCATCTGCTCTGGGAGCTCCTTGTATTT
CTTTGACAGGATTTTGGTCACTTCCTGGCTTCTCATCCCAGGGTACATTT
GGGAGTACTGGGGCCAATTCTCCTTGAAGAAGCGGATATAAGCAGTAAGG
AGCCTCTTTGGAAAGTCTGGATGGTTCCTGCCTTTTTGGCTTTTGTTTGT
ATTTTTAACACATTTCTTAGCTTCCAGGACTAATTTTTTCAAAGTGCTGA
ATTTTCTCAAGCTGCAAGAAATCTCTAACCATTTGAGTCTGCACATTTCA
CCAGAAAAGTTTTTAAAAGCTACTTTTCCCCAGTCCATGTGTGACTGAGT
TGAGCTGAACGTGCCGTTGTCATCATATGGGAGATTATTCTCCATGCATT
CCAGTAACCTCAAGATGTCTGCGTTGGACCAATGG

>hg18 chr2:97631896-97632031 NM_001862
CCTTGGGACAAGTTAAAATCTCAAAACCCTCTTACCTACAAAATGGAAAT
ACCTTTTCATTTTGTGTGGAGATTAGCCAGAGGTGGCTTCAGTTACTATC
TTCACAAAATTGGTCGAAAGTAGGTATTTCAGTGG

>hg18 chr2:97600780-97600911 NM_001862
CGGGTAGGAGATTTGCAGGAGGCCGTTTCTGCTGTTCCAGAGCCCAGACA
GACTTCCCTGGGGTGCTGGGAGCTAAGGCATGGAATTGCAGTCGCCTCCC
AGGTGCAGGGCCCTGGGTGGAGCTGCTGGCT

>hg18 chr2:97600922-97601095 NM_001862
CAGGGAGCAGAGATCCCTCTCTGCCACCCTGCCCCACCAAAGGCAATGAA
GAAACTCCAAGCTCTGGGTCTGTGGGAGGCACCAGGCAAACAGAGGAGTC
AGCAAGCTAAACATGCTATTAGCAGCGATGGAGAAGTGACAATTGTCTGC
ACAGCTATCAGAAGCAGCTCCCC

>hg18 chr2:97631003-97631151 NM_001862
GCACCTGCACTAAATTACTCAAAATGTGCTGTAAAGTTTCTTCTTTCCAG
TAAAGACTAGCCATTGCATTGGCTCCTTCTCCCATAGATGGCTGGTCTTA
TTTCTTACCCGTATTCTTTGGTAGGCATGGAATATGCTTATTTTGGGA

>hg18 chr2:97630338-97630496 NM_001862
GTAAGTACCTCACCTCTATTTTTTATCCACTTGCTTAATATATCCTACAA
TAGTGTGTAAGCTGCCTCAAATCTTCAGTGTGTGAGTGCATGTTGGTAAG
TTTGTCTAAGGGTCTTGACACTCTCAAGCCTCATTATGCCTGATAGTTCA
TCCTTACT
