# Supplementary material for: Predicting tissue specific cis-regulatory modules in the human genome using pairs of co-occurring motifs
Source: BMC Bioinformatics. 2012 Feb 7;13:25. doi: 10.1186/1471-2105-13-25 (PMC3359238; doi:10.1186/1471-2105-13-25)
Supplement: Additional file 1 — Software. The CrmMiner software. [file 1471-2105-13-25-S1.GZ › crmMiner/test/heart_fasta/loci_train/NM_078483.fasta]

>hg18 chr5:150808348-150808448 NM_078483
CGAGGTTGTGGAGAGCCCTGACGTTAACTTGAAGAATGTAAAGACCTTTG
CTTTATTTTTTCTGTAACTTGTCAGATTTGGGATTGCTTATTTGGATGGA

>hg18 chr5:150849489-150849646 NM_078483
AGTATTTCAGAAGGCCATTGATGAATTCCCCCTCTTTAGCNNNNNNNNNN
NNNNNNNNNNNNNNNNNNNNNNNNNNNNNNNNNNNTCCTGTGTAAGTAAC
AGACCAGACTCCTTTTCTCTTCTGTCCCGTCACCAGGCTCTTGCTTCACT
GCAGATA

>hg18 chr5:150819434-150819537 NM_078483
GCAGTCCTGTTTATTCCTCAAGCTTAGCTATTACCTTTTCTGTGTTTTCT
TGTGGACTGAGTGTGACTTACTGAGAGATCCTTCATGTCCTAGACTTATG
CCA

>hg18 chr5:150796098-150796198 NM_078483
NNNNNNNNNNNNNNNNNNNNACAGTACTGAAAGGCAGATTGAAGGGTGGT
TGGAGTGGATGTTGAGGGCCACCCCACCATATCCACCATTCTGCACCTTC

>hg18 chr5:150796695-150796860 NM_078483
GGGTGGTTCTCCTCTCATCTGAGCACTCCCAGGCCCTTTGTTCCCATTGT
GAGGTAACACTGAGGTCTGCCCACCCTACAGATGGGGCTTTGGGGGTTTG
CTCCAGAGCTCTTCATCCGCCTGGGCCCAACCCTGGAACTATTCCTTTCA
ATGGTGTCTTTTCTT

>hg18 chr5:150825281-150825394 NM_078483
GAAGATTTCCTGAAGTAAATTATGTGGTTCCTACCCTCCAGAGGCTTGTA
GTCTGTGTAAGGAAAAAGAAATGTGGGAAGAGAAGCCGGGGAACAAGATA
AGAGACCAGTAGT

>hg18 chr5:150849196-150849356 NM_078483
GCAGCTGGTCTGACACTACGCGCAGTGCTCGGTTGTTTACAATCAGTGGG
GAAAAGGGCAGAACCAGTGCCCGGCCCCACACTGCCTCTGTGGCCTGGAC
TTTGAAAGGAACCCACTGAACACTAATTATGAGCCCTGTCTTTCCCCCAG
AATGCCTCCC

>hg18 chr5:150847336-150847437 NM_078483
TGAGTGGTAAGAAAATGAGCAGCTGCTCAGGAACGTCCACCTCCTTTTCT
TCTCCCTACCCTCCCTCCTTGGGTAGAAACCAGATTGACCTGAAATGTAA
T

>hg18 chr5:150824154-150824267 NM_078483
CTGAAAACTGCCTTAGTAGCTTTTTAATCCTTTGTGAACTGAGTATCCAT
TGGGTTCACTCCTAATTCTACCTACTTTTCTCTCTCTCTTTTGCCTGCAA
TATCTGTCCCCAG

>hg18 chr5:150824664-150824827 NM_078483
CTGAATACTTCTGATCTTTGAAAGCACGAGATACAGGACTCAGAGTGGTA
CCTCCAGGGTGAAAGATGGGAACTGGCCCAGGTCTCAGTGGCTCTTTTTG
TTCTGTCATTGTCATTGTCTAATCCACGTGCTCTGTCCTTCCTCTTCCCT
CCTACTCTTCCAG

>hg18 chr5:150811985-150812095 NM_078483
TTCTATCTGATGCTGTTTTAAAAACAAATTATGTAGAAGCCAAACCATTT
TACTTCCCTCACTGTAGACCACACATAGCAACACAGTCTGTGTCTTTGTT
CATGTTTTTA

>hg18 chr5:150848317-150848652 NM_078483
CCTCGCCCAACTCATTCTTACTGCACAGTTCACTTTATTTAACAATTTTC
ATGTCCCCCACCTCATGTTTTCACCTTTTCTGGGCCAGGCATAGATTAAG
TAACTGGGAACGCCCCCTCTTTATAAAGCTGGGCTTCTTTCTCATCTCTC
TCCCAAATGTTGTATCTCAGTATTCTTCCTATTCGAGTCTCCAGGGGGTG
GCTGGACCTACCTGGTCATTTGAAACAGGCCCCCAAGCTGGAGTTTTTAA
TCTGGACTCTCTGGCTTGCTGTGACCCCTAAGGCAATGCTTCTCTTCCCT
GGATTCCTTAGTGTGGGTCACAGTACTGTGTTCTT

>hg18 chr5:150818345-150818546 NM_078483
AGTGAACTCAGCCCGCCTCTGTGTACTTTGCACTTTTCCATTTCCCTTGG
TACCAGGCACTTTCATACTTAATCCATAGTGGAGCTGTCACAGTGAGCAA
CTCTGACAATGACAGCTTCTACCCCAGAGGCCACCCCAAATATGGAGCTA
AAGGCTCCAGCTGCAGGAGGTCTTAATGCTGGCCCTGTCCCCCCAGCTGC
C

>hg18 chr5:150833127-150833231 NM_078483
TCTGGGGATGGGATTACCTAGTGAAAGAATGTGACTCTTTTTATGCAAGC
CCCAACATTTGAGTTTTTAATAGTACCTTGGGCTTGTCTTTCCCCCAAAC
AAGT

>hg18 chr5:150848008-150848187 NM_078483
GGATCTGGGTTCGTCTCTGCAGCTGCCTACCCCTGCCCCATGTGTCCCCC
GTTACCTGTCCTCAGAGCCTCAGGTATGGTCCAGGCTCTGAGGAAAGTCA
GGGTTGCTGTGTGGGAACCCCTCTGCCTGGCACCTGGATACCCTGGGCCA
GGTAACCTGAGGGCAGGGGAGAGGTGGGG

>hg18 chr5:150808054-150808325 NM_078483
NNNNNNNNNNNNNNNNNNNNNNNNNNNNNNNNNNNNNTCCTGCGGGAAAC
TTCACCTGTGAAAAGGCACTCCTTTCTGTCCCTTTCTCTTTTAGTCCTCT
CCCTTTTTAGCTGTCTGCATTTTCCACCGCTGGGGTTGGATTTGCTCTGG
GTGTGGTTCCCTGTTTGTTCATTATTTTTCTGCAAACTCATCCTTCTGTA
GGTTTGGTTTCTAACCTTCCTGCATTCTATGTAAGTCACACCAAAATATG
AAATATGAATCGGAATGTGCT

>hg18 chr5:150841035-150841253 NM_078483
TGCATTGTCATCCTGTTCAAAAAGGCAGCCCCCTTTATGTCTGAGAGCAC
TCGCCTCTCTCACCTTCCTTGGAGACTTTGAAGTAATTGTGGGACTCAGT
AGAGGCCTTTCATGGCAGCAGCAACTTAAATGTATTTATGCGCGTTCATT
TTGTTCTTGCTTCTCTGTTCTTTCAGATCTTTCAGCACCGTTGGTTAGTA
TGTGATTTTAGATCTTTA

>hg18 chr5:150840144-150840250 NM_078483
CTTTGGGATAAAGATAGATCCATATGACTTTTTAAATTCTAATTAGGGTT
GAATGTTTTAAGGATGAAAGATGGGAAAGTTGTCTAGCATTTGCTCTTAG
TCACTC

>hg18 chr5:150840492-150840684 NM_078483
TCCACCGTGGATGGAGTAGCTCTAAGTGCTTGAGGAGACAGCTTTCACGT
GTATGGTATTTATAATGTAAACTCTGAGGGCCCAATTCTTAAATCTAAAG
GGCACTGGAAGAAAGAGTGTGGTTAGTTCAAATAATTTGCTTTTATCCAA
AGTGCTCCCTCCGGAAAAAGTAGGTCTCTGTAGGTAAAATGT
