# Supplementary material for: Predicting tissue specific cis-regulatory modules in the human genome using pairs of co-occurring motifs
Source: BMC Bioinformatics. 2012 Feb 7;13:25. doi: 10.1186/1471-2105-13-25 (PMC3359238; doi:10.1186/1471-2105-13-25)
Supplement: Additional file 1 — Software. The CrmMiner software. [file 1471-2105-13-25-S1.GZ › crmMiner/test/heart_fasta/loci_train/NM_015684.fasta]

>hg18 chr14:49860177-49860311 NM_015684
TTCCTCCAGTGTGTGGGCATCTGACTGCGGAATGGTCCTGTCCATCAGCA
CAAGCTCTATAGTGAATTCCTTATATGGTTAANNNNNNNNNNNNNNNNNN
NNNNNNNNNNNNNNNNNNNNNNNNNNNNNNNNNN

>hg18 chr14:49854607-49854857 NM_015684
TATTTTCTAATTTGCGTTTAACTGGGTTCTTTTAATTTATTAGAGCTAGA
TTCACTAACTTCCCACTAGAGGTCTCCTCTTTCCCTATAGAAAGCGTTCC
CAAAGGCAACTGTTTGGACTCAAGTAGGAATAATTTGCAAAATCATTAGC
AAAGTTGCAGTTGAAATGTAAAAACCTACCAATTTTTGTTACCTCTATTG
CCNNNNNNNNNNNNNNNNNNNNNNNNNNNNNNNNNNNNNNNCTAATATCT

>hg18 chr14:49859419-49859540 NM_015684
TTTATTGACTTAAAATCCAGGGCCTTGTTTGTCAAACTATCTTTGTCAAA
CTTCTGTCATTGAGAAGCCCTCAATAATGCAGGAATAATTATATCCACAC
AGCTTCTGCTTACGTGGGCAT

>hg18 chr14:49855162-49855275 NM_015684
ATATTCTGCTTCTGCTTCTAGACTAACTGAAAACTCTTAATCATTAAGAC
CCATTTCAAAAGACACCTCTAGTGTGAAGGCCTTCTTCTCACTCCCTTCT
CTAGATTCTCATG

>hg18 chr14:49860584-49860725 NM_015684
GTAGATGATCAAAGCCAAAGTGGAAACTTGATAATGCTGTTAAGGTGAAT
AGTTAGAATTTAATTGACTGTGAGGGGTGGTGTCTTTTTTTAGTTCTAAA
AAAGATAATTTTAAAAAATGACCTCACTTTCATCTGTAATA

>hg18 chr14:49848624-49848826 NM_015684
CGCACGCTCCCCTCCCTCAGCGCTCAGAAGAAGCCACTTGACCCTCCACG
GCCGAGGACCCGCGCTCTTTAGCCCCGCCCCTCACGCGGGGGCCAATGAA
GTGGCGCGCCTTCGCCCCATGTGGGAGAGGCTGCGGTGGCCAATAGGCGC
GCGCGTCGGAGGGCGAAGGGCCGGCCAGGGTGCCGCAGACGCGGGGACGC
TG

>hg18 chr14:49854880-49855043 NM_015684
AAGTAAATTTGGCCTTTCGTTTAAGCTAAATTATAAGATGGGCCAAAATG
AATCAAGCAAAAATATTCAGTTTTCAAAGACCACTCTAATTCACCTGCTT
AATAACAGTTTAACTGGTTTTACCTTTCTCCATGGAAACATGTCAACCGT
TGAAGACTATTAA

>hg18 chr14:49860901-49861090 NM_015684
CCTATGGTTTTAATATTTTCAAGACATTTGGTATATACCTATTAGCATTT
TACTGTGTAATTATTTTGCTTGAGGGGAGAAAAACCTTGAAATATTCACC
TTTCTGTCTCTAGAGCCTAGAACACTGCCTGACACTGTAATAATCATCAA
AAGCATGCATCCACTGGTTAGGAAAGCTGTTCTACATCC

>hg18 chr14:49861973-49862076 NM_015684
TATAGATTCATTTTCTACATAATTTTCTTTCTTTAAGTCAGTAAATTGAA
TTTATTTTTAATGCTCTTGGCCAAATTGAAGTGACTTTTTTCTTTATTTG
CAG

>hg18 chr14:49859237-49859402 NM_015684
CCATTTTGTTGCAGTTGACTCACGATTATAGTCATAGGTATGTCCTTTTT
GCCCATTTCATTATAGTCAAGTTTGTTTCTTCCTGTGTTTGATATTTATT
TTCAAATTAAATTGAGGTTACAGACACCTTCCTCTCCTTCCTCCTCTCAC
TAAGCTTGTTTCTGT

>hg18 chr14:49862301-49862418 NM_015684
TTTAGAAGTGGAGAGTGCATCATATGTAGAAAATAAATATTCAGACGTGG
CTCATTAATGTTACTAAGTTGGAAGTGAGAATTTATGAACATTAATTCAT
TTTAAGAAAAGTGCNNN

>hg18 chr14:49858062-49858218 NM_015684
GTAAGTTACTCTAAATAAAGTGAAGAAATGTGGAGATGGTTACAGCTAAA
TAAGTTCCCAATAGCTTGTTTGGCTATTTCTCATATTTACAGTTTGTGCA
GTGTGATCCTAATTTTGTTTACAAACAAACAAAACCCACACAAACATGGA
AAAAAC

>hg18 chr14:49855554-49855700 NM_015684
GTGATGGGGGAGGGAGGCTAAGAGAAAACAGCCTGAGTAGAAGCTGGGAA
AGCCCATATTTGTAAATAAGATTGACAACTAATAGAGTTATTCAAGGTGG
GCACAGGCAGAGAGCGCTTTAACAAAAAGTTGGAAAGGGTTGAGAA

>hg18 chr14:49856947-49857155 NM_015684
TGCCTGCCTCTTCTCATGACTCACATGTGCTAGTGAAACTGAAAATAACA
TGCCTTAAATGTTCCTGCTTCAGCTAATAATCTGGCATAATTTTTCCTGG
CACCTTTGTTTGTTGAAATCCTTTCTGTCCTTATTTTAACTCTTTTGAGG
CATTTATCAAGTTCTGTCACTTATTTTAACTACTTGATAACGTGTCTTAG
CCCACTCC

>hg18 chr14:49856255-49856483 NM_015684
CCTGTTCTCCTAATGTGNNNNNNNNNNNNNNNNNNNNNNNNNNNNNNNNN
NNNNNNNNNNNNNNNNNNNNNNNNNNNNNNNNNNNNNNNNNNNNNNNNNN
NNNNNNNNNNNNNTTAACTGAGTCATATGGAACTAACTATGTAATGTCAT
TCCCATCCTTCCCCAACTAGGCCCTTTCGTATGGCCTCATGTGATTGAAG
CCCTTGCTGACTGGCTGTCCCATTCTGT
