# Supplementary material for: Predicting tissue specific cis-regulatory modules in the human genome using pairs of co-occurring motifs
Source: BMC Bioinformatics. 2012 Feb 7;13:25. doi: 10.1186/1471-2105-13-25 (PMC3359238; doi:10.1186/1471-2105-13-25)
Supplement: Additional file 1 — Software. The CrmMiner software. [file 1471-2105-13-25-S1.GZ › crmMiner/test/heart_fasta/loci_train/NM_001005479.fasta]

>hg18 chr3:99424597-99424717 NM_001005479
AAATTTTTTTGTAATTATAACTGTCCTAGCACTATAATGACTTAACATGT
TAGAACCTAATTAACTAATTAAAATATTCCTATATGTTATGCAAAAGCAT
TCAAGAAATTTTAATCATGT

>hg18 chr3:99437585-99437723 NM_001005479
TTTATGATTCCAGAAGTTAAATGCCATTGGGGACAATCTGGACTTCTCAT
ATATGTCCAAATCCGCAATACATACAAGAACAGCTTCAGTTTGTTCCCCA
GAGAATCCCTTGGTACTCTTATGAGAATTTCAGTTTTC

>hg18 chr3:99423524-99424499 NM_001005479
AAATTTTCTTTCACATTTATTGCATTTTATTTTAGAGGACATGCAGTGAT
GACATGGAAGAGGAAAATGCAACATTACTGACAGAATTTGTTCTCACAGG
ATTTTTATGTCAACAAGGATTTTTATGGGAAATACCCCTGTTCCTGGCAT
TCTTGGTAATAGATCTCATCACCATCATGGGGAATCTTGGTCTGATTTTT
CTCATCTGGAAAGACCCTCACCTTCATATTTCAATGTACTTATTCCTTGG
GAGTTTAGCTTTTGTGGATACTTGGTTATCATCCACAGTGACTCCGAAGA
TGCTGATCAACTTCTTAGCTAAGAGTAAGATGATATCTCTCTCTGAATGC
ATGGTACAATTTTTTTTCCCTTGCAATCAGTGTAACCACAGAATGTTTTA
TCTCGGCATCAATGGCATATGATCGCTATGCAGACATATGCAAACCTTTA
CTTTATCCAGTCATTATGACCAATGAACTATGCATCTGGCTATTTGTCTT
GTCATTTCTAGGTGGCCTTTTTCATGCTTTAATCCATGAAGGTTTTTTAT
TCAGACTAACCTTCTGTAACTCCAACATGATACAACATTTTTACTGTGAC
ATTATCCCATTGTTAAAGATTTCATGTACTGATTCTTGTATTAATTTTCT
AATGTTTTTTATTTTCTCAGGTTCAATTCAAGTTTTAACCATTGGGATTG
TTTTTGTATCTTATATGTTTGTTCTCTTTACAATCTTAAAAAAGAAGTCT
AACAAAGGCATAAGGGAAGCCTTTTCCACCTGTGGAGCCCATTACATACC
TCTCTCTTTATGTTATGGCCTCCTTCTCTTCATGTATGTGGGCCCTGCAG
CTCCACAAGCAGATAATCAAGATATGATGGAGTATCTATTTTACCCTATC
ATTGTGCGTTTGTTAAACCATATTACTACAGCCTGAGAAATAAGCAATAA
TAGGTTCACTCACAAAAATGTTAAA

>hg18 chr3:99432596-99432769 NM_001005479
TATTCAGCACTTACAAATTTAAAAGTATTCCAGTAAAAACTTTTGAGAAT
TTTTCATTATTTTGTGATTTGGGATTGCATGGAAGAAAATGTTTTCCATA
TAAAAATTTACTTAAAATTGGAATTGCTGCCATTTGTTCTTTATATTTTC
TGTATCAGGATTCAGTCTTTGGC

>hg18 chr3:99438218-99438358 NM_001005479
AACTAGGACATTAAACAATTGAAACTGGTTTTGATTATAATGATTCTAAG
AATTATTCAGATTATTCTGATAGAAATACTCATTCTTTCTAATTAATCAC
ATTCTTAGACTACAACTCTTAAGGTCAGTCACTTAAAAAT

>hg18 chr3:99431692-99431903 NM_001005479
CAAACTCTTTCAAAGGATCTCCATAATTTCCTATGATATTGGTAAAAGAG
ATATTATTTTATAATATCTGTTATTCTTCTTAAAGTTTAAAATGCAATGT
AATTCATAATAATTTTAGATTTAATATACAGCATGCTAAAATTATGGACA
AATTAAAAAAGAGTAAATAATCTTCATGTTTTATTATCATGACTAAAATC
TAGATAAGCAA

>hg18 chr3:99439820-99440891 NM_001005479
TCACAACTCCATTCCAAGTGTTCCTTTACATTTATTTCATTTTTTAGAGG
ACATGCAGTGAGGACATGGAGGAGGAAAATACAACATTGCTGACAGAGTT
TGTTCTCACAGGATTTTTATATCAACCACAGTGGAAAATACCCCTGTTCC
TGGCATTCTTGGTAATATAGCTCATCACCATCATGGGGAATCTTGGTCTA
ATTGTTCTCATCTGGAAAGACCCTCACCTTCATATCCCAATGTATTTATT
CCGTGGGAGTTTGGCCTTTGTGGATGCTTGGTTATCATCCACAGTGACTC
CAAAGATGCTGATCAACTTCTTAGCTAAGAGTAAGATGATATCTCTCTCT
GAATGCATGGTACAATTTTTTTCCTTTGTAATCAGTGTAACCACAGAATG
TTTTATCTCGGCATCAATGGCATATGATCGCTATGTAGCCATTTGCAAAG
CTTTACTTTATCCAGTCATTATGACCAACGGACTATGCATCCAGCTATTA
GTCTTGTCATTTATAGGTGGCCTTCTTCATGCTTTAATCCATGAAATTTT
TTTATTCAGATTAACCTTCTGTAATTCCAACATAATACAACACTTTTACT
GTGACATTATCCCATTGTTAAAGATTTCCTGTACTGATTCTTTTATTAAC
TTTCTAATGGTTTTTATTTTCGCAGATTCAATTCAAGTTTTTACCATTGG
AACTATTCTTATATCTTATACACTTGTCCTCCTTATAATCTTAAAAAATA
AGTCTGTCAAAGGGATACAAAAAGCTGTCTCCACCTGTGGAGCTCATCTC
TTATCTGTATCTTTATACTATGGGCCCCTTGTCTTCATGTATGTGGGCTC
TGCATCCCCGCAAGCAGATGACCAAGATATGATGGAGTCTCTATTTTACA
CTGTCATCGTTCCTTTATTAAATTCCATGATCTACAGCCTGAGAAACAAG
CAAGTAATAGCTTCATTCACAAAAATGTTCAAAAGAAATGTTTAGATCTC
ATACAATCTCTGTTCTCTGTTTACTAAAATTTTCCCAAGATTGTTCAAGT
TAAAGGTATCTGTGTTTTGCT

>hg18 chr3:99432398-99432504 NM_001005479
CACATTCTGATTAAAATTTTAAGATCTGCCAATTAAACATTAACTTCTCT
ATAACTTCTGGCAATAATTTAAATATCTTTNNNNNNNNNNNNNNNNNNNN
NNNNNN

>hg18 chr3:99431383-99431526 NM_001005479
CTGTAGGATGATCTGCATTTCTTATACACATCTAAATCCACAATGCCCAG
TTGCAGATCTTCACTTTCTCCTACAGGGAATCCTAAGGTGCTCTTAGGGA
TGCTCCAGTTCTCTACACCTTCCTGTCCCGGCACAGTGGAGAT

>hg18 chr3:99442079-99442209 NM_001005479
TTTTTTGCTAACATAACTCTAATATTTATGTAGCTCTTCAGTTTCTTTTG
TAGGACTGTCATTGCTACCAAATNNNNNNNNNNNNNNNNNNNNNNNNNNN
NNNNNNNNNNNNNNNNNNNNNNNNNNNNNN
