# Supplementary material for: Predicting tissue specific cis-regulatory modules in the human genome using pairs of co-occurring motifs
Source: BMC Bioinformatics. 2012 Feb 7;13:25. doi: 10.1186/1471-2105-13-25 (PMC3359238; doi:10.1186/1471-2105-13-25)
Supplement: Additional file 1 — Software. The CrmMiner software. [file 1471-2105-13-25-S1.GZ › crmMiner/test/heart_fasta/loci_train/NM_005175.fasta]

>hg18 chr17:44333620-44333776 NM_005175
CTCTGAGGGTATGGAAGTGGCTCCAAGGATGCACATGTTTGCCCTCTGCC
CAAGCTGCCAGGGGAAAGCAGCTAAGTGTTGGCCTTGAAAAAGTGAGCAC
GGAACTAAGAAGCACCAGCTTATGTTCTGCTCCCTCTGTCTGGCCCTTCC
TCTCTC

>hg18 chr17:44333787-44333900 NM_005175
AGGCCTCCCAGAGGTAGTTAACTGGTCCTTTAAGCAGCTGCCATCCCCTG
CAGCCCTTCAGGCCCTGACTTGCAGGTTCTCTGTGCAAGCTTGGCTCAGC
CTTTTTGGAAATA

>hg18 chr17:44328130-44328312 NM_005175
GGCTCCATGGGGGGGTCACCGGCCTGTTGCTACTGCAACTCCACACCATT
CTTGGTGCTGGGGTGTGTTAAGCTTTACCATTAAACACAACGTTTCTCTA
AACCCCTGTCTGTGCCTCTGTCCTTTGACCTTCAGGAGGGCCTTGGTAGA
AGGGTGAGGAGAGGGAATTTGCTCAGCCATGG

>hg18 chr17:44313480-44313677 NM_005175
ACCGAGACGCGGGCACCCAGCACCGCACCTGGGCCCACTTCATCCAGATC
ATGAAGGTGGAGGAGACTGCAGCCAGCAAGTGCAACTGGCCAGCAGTCAC
ACAGCTCCATGACTCCAAGGTTGAGTTCCTGCTGCCTCACTGGGTCCTCT
GTGGCCAGCAACAAGCCACGTGTCACCACCAAGAGGCCCGACATCTT

>hg18 chr17:44325817-44326064 NM_005175
GTAAGGTGCCGCGCCGCAGTGCTCTGTAGTACCAGGTGTATGGTGTGGAC
GCCATCAGTGTTTAATGAATGAACCCAGGGGAGCTTGGCGTCCTGATGAT
GTAGGCTCTTTGAGGTGGCTGTAGGATGTGATGAAGGTAACCCCTGTTTA
TCTGGGCCTGTGAACCAAGCTATCTTGGCTTTGGAATGTGGTCAGAGAGT
CTGGATTTGATTTTTATCCCCAGTCTGTCCTGGCCATAGAGACAGCC

>hg18 chr17:44326430-44326578 NM_005175
CTGTACCTGCTTTGGTATTAGTGTGGGTTCTTGTTCCATTCTGAGAAGCT
GATTAAAGCTGTGCCCAAAGAAGTGAACTTTGGTTTGGTTTTGAATGGTG
AAGGTTGCCACTGCTGACTATATCAAGCTATTGAGACAGCTGTCTCTG

>hg18 chr17:44311258-44311362 NM_005175
AGGCTGACTTGGTTGGATTCCCTGGTCCCAGAGCTTGTCAACTCCAGAGC
CCATGTGAACCATGCCCACCCTNNNNNNNNNNNNNNNNNNNNNNNNNNNN
NNNN

>hg18 chr17:44324600-44325778 NM_005175
CGCTCACCGCTTGGGGACTTTCCAGCCGGCCTTTACTCTCCATGGAAAGC
GGTCTTTCCACAAACCTCCACGGTGGGAATTACTGCAAAGGCATCGGCTC
TCCCGGCCTAGAATATCTCGCGGGATCTCAGCTGTCCTTGGGCCCCCCCC
CTCAGCGCAACTACCAATCCCAACATGCAACGCGCCCCGTGGCCCAAGCG
CCCGAATGAAGGCTCGGGGCCAAAGTCATGTGTCTGACTGCGTCACACGT
CCCGTCATCTCTCCCACGCCTTTTTCTTCAGCGTACACCTTGGTCGCCAT
CTTGTGCGCGAGGTTATGGAACCTCTGAGTCCCGCCAACTCTATGGTCGA
GCGTTTCAGGGATCGGCCAATCGTAATCCAGATCTCGTAGGAAAGCCCCG
CCTCTATCCGCATGGAGGCGGGAATTGCCACGAAGCTCCTGTGGAGGGAG
AGGAAGCAGCTGCGGAAAGCCAATAAGAGTGGGGAATCGATGACGTCAAC
CAATGGGGACGCGGGGATATTACGGCCAATGAGAATGGAGAAGGTCCAGG
ACACGTGGGTGGGGGAAGCTGAGCGCTGAGACCAAGGGCTAAAGCTGGGA
GGTGAGTCTGTCACCTTGAGCCGGGCGAGCGCTGTGGGCCAAGCAGGGGT
TGCAGGGTAGTAGGAGTGCAGGTGACTTGGGGCCGGGAGCCAGCAATAGG
CAGGGTTGTGGGCTGGGCAGTGTGGAGGGGTATTTCCCCCCAGTGCTGGG
AGAGGCTATGGCAATCTAGATATGGCCTTATCAATGAATGTTAATTACCA
ACGGTAATGAACGATTGACTGCCTCGGCTGGGGCGGGTCGGGGACTGCTG
TGTAAGATGGGCAGGATCCTGCGCGACACCTGCCCAGTATCCGCCTCCAG
TCTTCCCGAGAGACCATTCCCTTTCGCAACATTTCCTTCCTGGGGCTTGG
GCACATTTCCTTGACTTCCGATCTCCATGACTTTGCTTTGAAGACCCACT
GCTCTGTCCCTCTGACCTCTAATGCCCTCCTCAGCTGGGGCACGGTGCAA
GGAAGAGCGTGGTCTAGGGAGGACGGACGGGGGTGAAGGGGACGACCAAA
GGTCGTCATTATAAGCAAACAACCAGGGTCTCAGTGGGATTATTATTACT
ATTTTTTCCCCCTCTGCAGACTGAAAAA

>hg18 chr17:44333210-44333337 NM_005175
ATATTACAATCAGAAGCTTCAAAACATCTAGTCCAAGTTCTGATTATTCT
CTTTAGTGTAAGGTTTATGACATGGTGGGAATTCTTTTTCATTTATCCCT
GGCATTTAACCAAGACAAAAGGCTGGG

>hg18 chr17:44330886-44331109 NM_005175
CAAAGCCCAGGAATCTCACGGCTGAATAGGAAATGGAACTGAGGTTAAAC
TGGTGACTGATGTTTCACCAAGAGAGCAATGGATTAACTGGTAATGCTGT
TACACAAACAGAATGGCACAGCTGGCTTCCTACCAGGTCACTTCCTACCA
CCTCCAGTGGCAATCAAGAAGCAGCCCCCAGGGAAGGTGGTTGCTCTATC
TTTCCTGTGAAATTCCAGGAATC
