# Supplementary material for: Predicting tissue specific cis-regulatory modules in the human genome using pairs of co-occurring motifs
Source: BMC Bioinformatics. 2012 Feb 7;13:25. doi: 10.1186/1471-2105-13-25 (PMC3359238; doi:10.1186/1471-2105-13-25)
Supplement: Additional file 1 — Software. The CrmMiner software. [file 1471-2105-13-25-S1.GZ › crmMiner/test/heart_fasta/loci_train/NM_173546.fasta]

>hg18 chr3:49188238-49188698 NM_173546
AGGCTTGGTGGGAGCTGTCCACTGGAGCAGCTCATTGCCAGAGGCAGCTA
TTTCTATGGCTCCTTTTGCTGCTGAGGACACTCACTGTGGCTCTGTGGGA
TGAGAGAGGCATGGGGGTGAGCACTTGAAACACTGCCTTGGGGCCTTGGG
TTAGGGGAGCCTTTGTCTTTAGTGCAGGACACACATATGCTTACACCTAC
CTTTATCACCATTCGTTCATGAATCATGCCTAGCTCCATCCTTGCCCTGG
GACCTACTAGGCCTTCCATCCAACTGGGAAATGGGGAGAAGCAAAGCTGG
CCTCATGCTCTTCAGGGTCAGTTCCTATCTGGAGTTGACCAGGCCTACCC
CAGTTGCCATTCCTGAAAAATCTCAGCTGCCAGGCTGCCTTTAGGGTCCC
TGCAGACCCAGGAGAGTTGAGAGGGTGGGGGACACAGAGAGAATAGAGAG
GATGTGGGAA

>hg18 chr3:49186260-49186551 NM_173546
CCCAGACTGAGCTCTGTGCTAAGCAGATCCCCATGTTTCTTACCCCTGGC
TTAAGCCATCCCCCCATCTTCCTCCCCGAGGGGAGTCCCCACCTTGTGGC
CTCCAGGTCTGACCACCAGCCCAGGCCAGCCCTGCTTGGATGCCAGACTC
TGTTGCCATAGCATCTCCAGGGAGACAGAGTCGGATTATAATTAGATCGG
CTGCCTCCTGCTCTTTACTCGGAGGGGCCCTGGCCAGAGTAGGAATCCCA
GATCTCCCAGCCCCCACTGCAGGCAGGTAGTAGAGTGTCTG

>hg18 chr3:49189318-49189453 NM_173546
GTGGCCCAGGGCAGTCTCTTTCTGTCTCAGCTGTGGGGCAGCCGTCTCTT
GGACAGGACTGTGTGGCCACCCAACAAACCCCTCAAAGGCAGCTGCCTCC
TGAGAAAGCTGCCAACTCTTCCTTCTTCCAGCCTT

>hg18 chr3:49185693-49186106 NM_173546
GCCCAGGATGTGGCCTTGTCCCCTGTATCCTTTCCAACCTAGATTTGAGC
TGCTGCCTTCTATTAACTGCCTTTTCTGGCTAAGGTGGGAGGCAGAGCCC
AAGCCGATCCCAGGATGATGGGAGACCCCAGCCATGTTCCTGCCCCACTC
CTCATTTCTAAGAGATGGGGGTGGGATGGCCTAATGACTCCCAGGGTTAT
AAATAGTCTGGGGTGGGGGAGAGGAGTAGGGCCTTGGCTCAGAGCCTGTG
CTTAGACTTCCTGCCCCACCCCCAACCCTTCCCACACGCCAGGGAGCCTG
ATATGGACAAAGGCCAAGCTGATCTGGGATGGTTGCCATGGAAGCCCCCA
GCTGACTGGCCCATTACCCTAAGGCCCCCAGACATGTCGTAGCTGACTCT
GAGGGTTTAACAG

>hg18 chr3:49183507-49184404 NM_173546
CCTCCACCCCCGCTAGCCTCAGTGTACACTGTAAGACCTATTCCTGCTTT
ATGCCCAGGTAAGGGCGCCCCAGGCTGCCCCCACACGACAGAGGCCCAGG
CCATGTCCCCAGTGGCCTCCAGGGGGCGCCGCCGGGAAGCCTGTAATTGG
GCTCCTGGGAGCTCCGCGGAGGTGGGCAGGCGCCGGCCCCTCAAGCCCTC
GGGTTCGGCTGGCCTGCTCGACACAGCCTGCGCACCCAGGCTGGGTCGGG
CTCAGAACTGCCCCTTGCCATACACGTGTTGTGTCGCTCGCCGCTGCCTC
ATTTCTACTCTTGCCCGAGGTCGGACGCTAAATTCTGTCAGGCCCAGTGT
CCAAGTGTCCGTTTATCTGTCCGTTTGCATATGACCGTAGATCGGCACGC
CCTGCTCCAGCTGCGGCATGTGCAGGGTTAAGGCGAGAGGAGGTTTCCCT
GAGTCGGAGGGGGAGGGGGGCGAGGGGCGGACCTGGCCCAGCCCCGCCCC
GCGCCGGAGCAGTGCCGGAGCCCCGCCAGAGCCCGACTTCAGCCCCAGCC
AGATCCCGCGTCAACGGAGGCGGAACGGCGGACCCCGTACCCTGGCAGCA
TCGGAGCACCGGCGGGTGAGTCCCGCGGGAACCGCGCTCAGGGGAAGTTT
GGGGCGCGGGGTGTAGAACCCCAAGCGCGTTAGCCCAGACCCGCCCCCCA
CATCCTTGAGCTGGAAGTTTGGGGCCAAGAGGCCCTCCTGCCAGGGGTCC
AGGAGTGTAGCCACCAAGAGAAAGGGGTGGCTGGAGAACTTGGGGATCTC
CTGCGAGGGAACCCAGAAGTCCAGCTGCCCATTCCTGGTGGAAACGCCCT
GGACTCAGACCCTGGAGTCCTGTGGTCATGAGATTTCTCCAACGGCC

>hg18 chr3:49186569-49186675 NM_173546
ATAAACACATGGGTCTCCAGCCACCCCCAGGACTTACCAGGGCAGCTGTC
AGGGTGGGGTACCCTGGCAGGCTGAGGTACAATCTGAACTACTCTTTTCT
ATGCAG

>hg18 chr3:49184818-49184940 NM_173546
TTGGGTAGTGGGTGAGAAGGAGAATCCTTCATGCCTCCATGGGAAAGGGG
AAAGGCTCCTGGGTACCTGGGGCCTGCCCTCCTTCCCACTCCAGGAGGGC
CTCCACAGTGGTGTGCTAGCCA

>hg18 chr3:49187045-49187178 NM_173546
GGTGGATGATTCATGTGCAAGTGTGCACACAGCAGGATGTGGGAGGCTGA
GGCAGGCAGATTAGCAACCTAGTGAGCAAGGAGCCCACCAAGCCTCCTGG
GCTCCTTCCCAGGTACCCCAATTCCATTGACAG

>hg18 chr3:49184959-49185206 NM_173546
CTGCCTTTCCCACCAGTGATTTTGGGCCAGCCCTGCCCTTAGCTACAGGC
TGCTTATTTGTTTCCTGAGGGGCCGGTCAGTGCCCTGACCCCTGTTTTCC
CTCTTTCCTCCAGGTGAAGGCAAGGTCCCTGGACTGGTCATATACCTCTT
GTGGCCCTGGCAGAATCAAGATGAGGCCCTGTCATGCCTCCCCAGTGAGG
CCTACAGTCTGAGCAGACAGCATGGCCTGCCACTGGCAGTGAACACC
