# Supplementary material for: Predicting tissue specific cis-regulatory modules in the human genome using pairs of co-occurring motifs
Source: BMC Bioinformatics. 2012 Feb 7;13:25. doi: 10.1186/1471-2105-13-25 (PMC3359238; doi:10.1186/1471-2105-13-25)
Supplement: Additional file 1 — Software. The CrmMiner software. [file 1471-2105-13-25-S1.GZ › crmMiner/test/heart_fasta/loci_train/NM_003862.fasta]

>hg18 chr5:170778626-170778756 NM_003862
AGAAGAGGACGGGGGCTCACTTAAGTGGGTAGCCAGTCAAGAGGGTGGCT
GGGAAACTCCACGATCGCAGGGCGGGTAAAAGCGACCCCCATTCAGTGGA
GCCGCCCCGGGGCTGGGTTTGACCCGCCCC

>hg18 chr5:170779226-170779695 NM_003862
TAGAAAACGCCCCGGCCGCCGCCAGTGGTGGGAGGCGGCGATGCGCACGG
CCGGAGAGACGCGGAGGAGGAGACATGAGCCGGCGGGCGCCCAGACGGAG
CGGCCGTGACGCTTTCGCGCTGCAGCCGCGCGCCCCGACCCCGGAGCGCT
GACCCCTGGCCCCACGCAGCTCCGCGCCCGGGCCGGAGAGCGCAACTCGG
CTTCCAGACCCGCCGCGCATGCTGTCCCCGGACTGAGCCGGGCAGCCAGC
CTCCCACGGACGCCCGGACGGCCGGCCGGCCAGCAGTGAGCGAGCTTCCC
CGCACCGGCCAGGCGCCTCCTGCACAGCGGCTGCCGCCCCGCAGCCCCTG
CGCCAGCCCGGAGGGCGCAGCGCTCGGGAGGAGCCGCGCGGGGCGCTGAT
GCCGCAGGGCGCGCCGCGGAGCGCCCCGGAGCAGCAGAGTCTGCAGCAGC
AGCAGCCGGCGAGGAGGGA

>hg18 chr5:170786036-170786163 NM_003862
AGGGGAGGGCTGGCCTTAGAAGGGGCTTGGGCCTGCTGTCAGCACTGTGG
GCCTGAGCATGGGGATTTATTCTGAAACTGCAGCAGGTCAGGAGGCCCCG
TGGGCTTTGGTCCGGCTTGCTAGCAGT

>hg18 chr5:170796152-170796252 NM_003862
TGGCTTGCCTGGGATGGCCTAAAGCAGGTGGCTGTTCCCATGCCACCACT
CACCAGCCCCAGGTTCAGCCACTTCAAGGGGCAGGAGCCTCGAGGTGATG

>hg18 chr5:170780052-170780291 NM_003862
GTACGTGGGCTCCTGACTTTGACCTCCTCCCGCCCCTGCCTCGCGGTACA
CGCCGACCCCCCTTCCCCGGCCGCGCCCCCTCCCTGTGCCCCACCCCTCC
TGGGCGCTGAGCCCAGTGCACCTGTTCCCAGGGCGCGGAAGGGCGGCTCC
GCGTGCGCCCTGCGCCGGCGGGGAACCGGCCAAGGGCAAGGGGCTCTGCC
GCGGGGCCCGAGGAGGCGCTGGCTGTCGCGGCCACTGTC

>hg18 chr5:170786972-170787098 NM_003862
TAACATGCTGTGGGGTGCTAGGGAAAGCTAGAAAGGACGTGTTCCTTGGA
TCAGTGACATCAGGCCTCCTCCAGTCTGAGTTGGNNNNNNNNNNNNNNNN
NNNNNNNNNNNNNNNNNNNNNNNNNN

>hg18 chr5:170782658-170783238 NM_003862
TGGTCCAGTCTTAGCGGTGGAGTTTCTGGGCCCCTCCTTTCTTCCTGTCC
ATCGCTACCGGGCTCAGAATGGGTCCCTGCCCCCAGCTACGTTTCCATGA
GCACATTCAGTGCCAGACACTGTCCTGCCCACCCCCAAAGTGGTGAGCCC
GCCCTCACCCGCTGGCCACCCTGGGAAGTGGGAAGCTGGGAATTTAATAA
AATCCCTTCATCCCTTCTCCACACGACTCAGGACACCGTAGATAGCTCAA
ATTGGAAGAATTTTAAAAATTTCCGTGGGGAGCAAACGGCGTGACCAGTA
AATTGCTTTTCTGCACTTGGCTGAGCTCTGACAATGACACCGGGCTGGGC
CTTTCACGCAGCTCGGCCGGCACCTGCCTGACATTGTTCCTGCCGCCAGG
CTCGGCTAGGTCCTGGCCTTCCCCAGACAGACCAGGCATGAGGCGGGCCA
GGCTCGGCGGGGTGGGGGGGCATCCCCTGGCCTCTTGTCCCTCCTGCCAG
CCCCTTAGCCCCTTGTCCCTCCTGCAGCGCCACTTCCTCTCTCACCACAA
GAAGTGTTCAAGTTTGGAAGTTTCCTTCCA

>hg18 chr5:170781640-170782033 NM_003862
GTGCTGTGCCTGGGGGCAGGAGGGATGAAATGGGCAAGGAGTAGCAGGGA
GGCCTGCGGATGTGTGGCTCAAGCCTCTGGATGCCTGCTGCTGTTGGTTC
TTCTTGAAGTAGGGCCCAGGAGGGGCTGCTGTGTGGTCTTTGTGTTCTCC
GTGGGAGCTGGAGGGAGGGAGTGTGGACTCTGCATCCCACCTCCACCTCC
TGGCCAGAGCTAGAGCCAGCATCTTGGGAAAGAGCTGGGTGGTCTGCCCT
GGTTAGGTCAAGAGGCAGCCTTCAAGCAGGTGAGGGATCCTCCTCTCCCC
ACCACCTCCACCTTCCCCCTTGTCCCCACCGGCCTTTCTGCATCCAAAGT
GCCATAAGACTGATGTTTTTAACCCATGGTCCATGTACCCTTG

>hg18 chr5:170780616-170781210 NM_003862
CCGGATGGGCCGCGCTCCGCACTCCCTCGCCTAAGGTGGTGCAGCCCTCG
TTGGTTCCCCGCCTGCTCCCGGTTCGCTCGCTCTCCGTGAATCAGAAGAG
GGCTTGGCGCTCGGCCTGGAAAGCACTTGCTAAAATCTGATCTGTTACTT
CAGCAGCTTTCAGACTCGGGAAGGTCTTGGCACGCAGACAGTTGGAACGC
TCTGGCTTCCAAAGCCGTAGAAATGAAGGAAAAAGGGTTGGGGGGAGGGA
GAGAGAAGAGCGAAAAAGGGAGCCGACTTCAGCCCCGATTAGAACCAGAC
CAGGGCTGCCTCTGCATGGTGGGGGTCGGGGGGCGGCGGGCAAAGGGAAT
AGGAAGCGTCAGCTCCCCAAGCCCCCACCCACCTAGTGCTGCAAGGGGCC
AGGCCAGGAGGAACTGGACACAGGTCAAAAGAGGGTTGTCTGACCCTTCC
CCCTCGGTGGAAGGCAGGTGGCTTTCCGGGATTAGAGAAGATTCTTAGAC
CTTAGCCTTCTGGATTGTGGAGATCCCCAGAGCTAGCCTTGAGCACAGGA
AATTGGTGGTTCTCCCGGTTTTCTGGCTCAAGGAGTGTTGTGTG

>hg18 chr5:170777914-170778014 NM_003862
TAGCCTCAGCTTTGAAAGGGAACTTAAAATAGCTTGCAAGGAGGCCTGAT
ATTTGGAACAATTACTAATGTTTTATAGTCATGGCTTCAGCAAATAGCAC

>hg18 chr5:170784445-170784693 NM_003862
CCCAGCAGAGNNNNNNNNNNNNNNNNNNNNNNNNNNNNNNNNNCTCCCCA
TCAGCATTCCTGAAGCTTGGGAGTGTCACCCGCTCTGAGATAAGGAGGTG
GATTTTTAGAATTTCTTGTGGTTGGCACGGCCAGTGTCAGCAGGCTTGGG
GCAGCCCATCGGTCACAGATGCAGCCTCCACCCTGCCCTGGGCAGCTCCA
AGGACGCACTGGACCCCCAAAGGGAGACTAGAGGGGTAATGGGAAGAG

>hg18 chr5:170780351-170780548 NM_003862
CTCTAAGACCCCTGCCCGCAGCCAGCGAGGGGTAGGACCTAGGGATTTTC
TCTGCCAACCTTCCCTTAACATCGCCGCTTCCAAACAAAAAGACTTTCAG
CCGAGTGGATTTCGAGTCCAGGGAGAAAGCTTCAGTTGTAAATTACTCTG
TGGTTTTGAAGGCGCTTGCAGCACTGAGACACACACACAGACACACA

>hg18 chr5:170777694-170777837 NM_003862
CTATTTATGGTTGGTCATTGCATCCTATCTTGGGATCGATTCATTTTCTC
CAGAACTTGGGAAGTTACGAGTAACTCTGCAAGTCCAGCTCTGGCAATCA
GAATGTCTAAGTAAATTCAGCTTAAAAGCTTCATGCAGGAATT

>hg18 chr5:170783253-170783382 NM_003862
TGACCACCCCCACACCCAGCCTCCTCAGTGAGGTTTAGACCCTTTCTTTA
AGCTGGTTAGGATGGGGAAGCTGGAGACAGTGTCCTTTGGTGCAAAAAGA
GGATGGGATGCTCTGTTAGTGGATGGCAC

>hg18 chr5:170778898-170779179 NM_003862
CTCGGGCGCAGAGCTCCGACGGCTTCCAGCGCTCACCAGCTTCAGTCTCG
CGGGTCCTGCCCCTTTGGAGCTGCCGGTCCCGTCTCCGAGAGTCTGAGCG
CCTCCCCTCCAACCCCGAGCCGCCAGGAGAAGGAGGAGGAGGCAGCGAGA
GGCCGCGGCAGGCAGGCGAGCAGGCAGGGCCGCCTTTGATGTGGGCTGGG
CGCACCCAGGCGAGCTGAGCGCCCGTCCGGCCGCGCCCCGAGGGGGGAGC
CCCCAGGCCCCGCATCCTCATTGTGCCGGCT

>hg18 chr5:170781295-170781617 NM_003862
TGTTACCCTCCTGATAGGCACTGAGCTGGGGGCATCCATTGGGGCTTGGG
GATGGAAGGGTGGACGGACTGATGGGTTCTTTCCTCCTGTTGGCCAGGCT
GGGGTCCCCAGTGACTCCTTGAATCAATATAACTGGAGTCAGTAACTTAA
GACTGGCTGTTTGCCAAAGCAGATGTGACCTGTGTGGTGATGGGGGTGGG
GGTGGGGAACGGCTGGTGTCAAAGAGGGAGGCCAGTGCCAGGCATGGCCT
GCCTGGTCTGCAGCTGAGTCCCCAAGCAGAGGGCAGGCCCTGGGGTCACT
CCAGGGGGTCTGCTTGTCTGAC

>hg18 chr5:170778386-170778607 NM_003862
AGAGGGCCTCAGCGTGGTCGCTGACCAGAGTCCTGCTGGCTGCTCCCCGG
CGTGCAGCCGTCCGTGCTGGGGTTGCAGTGACGTCTCGGGGCCGCTTGGT
GGTAGCCGTGTGTTTCCAAAGCTGGCTCGCCTACGGGAGAGTCCAGCTGG
GATCCCGTGAACCGACCCCAGAGCCCCGGAGGGGGCGAGGGGTGGGAAGG
AGAGATGCCCGGGAGCCCCCT

>hg18 chr5:170792739-170793186 NM_003862
CTGGGGGCTGATCTGGCCACAGAATGGGGCTTCAATGGTGGGAGCTGGGC
AAGATGGATTGTTCCCTCCCGCATCCTGGGGAAGTGCCACCCGATAGCCC
CTGCTGACCCTGGGTCACCCACACTGCCTCTGTCCAGTGGGCCAGGGAGA
AAATCATTAATGGGAGGCCGGCTTCTGGGGCAGGGCAGCTCCCCTTGGGG
ACCTGGGGGAAGGAGATTGGTTTGACCTCTGGTCGATAAGGTCTCCTGTG
AGCAGGAGGAGAGTAGAAGGACAGGGAGGGGACGCCAGAGGCCTGCCCTT
GGGGGAGGGGACAGGGCCAGCCACCTCCGGAAGTCATTCCAGGAAGGTCA
AAGGCCATGGGTGGGGAGTCTTCCGGACAAATGCCCACCAGGTGTGGGCC
TCAGGAGCACTGGAGTTCTTCTGTCCCTGAGCAGCAGGATGTGGAAG

>hg18 chr5:170778021-170778274 NM_003862
CAGTCCTACCTCAGTTTATGCTCCAGTGGACCATCAACCATTGCCAACGC
AAGGAGGCTTTAACCAAATAGTCCAGATTCCTGAGTTTTGCTTGAGCCTG
TCCTCCAGCGTCTTTCTCACTGTGACCTATTTTCCTTAGCATCAGGCTCA
AGCAGAGCTTGGCTGACACCAGCTCTAGACAGTGAGGCAGGTACGTGACA
AGAACACCTACGTTTTGGGGTTGGTGGGAAGGACAGGAGTTATGCCTCTG
GAA

>hg18 chr5:170788448-170788746 NM_003862
GGCTCCAGGGTTGGCTGCCTGCAGCAGCGGTGCCCATATTGATGATCTGT
ACCATGAAGGCTGATGTATGGGGAGAGGGAGGCCGACCCTCGGGCCCAAC
CCCCCATCCTGCAGTGCCCCCCTCCCCTGCTGATGGCTCAACCCTGCCAA
TCAATACATTGATAGCCCTGGGAGCATAATGGACAGTCTGGGGGGTGGGG
AAGGGCCCTTTGCGGCGTCACTGTCTGTCCTGGCTGAGTTGGTGTGCGGA
GTGTCACAGGAAAGAGGCCAGAAGCCCGGGGTTGAGGAGGTGGGGGCA
