# Supplementary material for: Predicting tissue specific cis-regulatory modules in the human genome using pairs of co-occurring motifs
Source: BMC Bioinformatics. 2012 Feb 7;13:25. doi: 10.1186/1471-2105-13-25 (PMC3359238; doi:10.1186/1471-2105-13-25)
Supplement: Additional file 1 — Software. The CrmMiner software. [file 1471-2105-13-25-S1.GZ › crmMiner/test/heart_fasta/loci_train/NM_003562.fasta]

>hg18 chr17:4780245-4780367 NM_003562
GAAAGTCTGACCGAATCTCTCCCCAGGTGGAGGACCAACTCCTGAGCTTG
GCAGTCAGGGAGTGCCAAGCACTGACCCCATCTGACAGTCCAGCTTCATC
TCAAGGGAGATACCTCACAGTC

>hg18 chr17:4781132-4781780 NM_003562
GGGCGAGTGGCTGGAGGAAACACACCGGGCCTGGGATTTGAGTTTTTCTG
GCCCTGTCAGCTGCTGTGGCATGACAGATTTATACAGCATTTGCAAAAAA
CCAGCGGCTGCTTTTTCTTTAACAATTTTTCTTAAAAACTCCAGTTCCTA
TTCTCCAGCTTCTTTGTCCAGTCTCCTCCCCTCTCCTAGCCACCCCCCAG
ACTCTCCAGATTTGGGGCTGGTGTCATCAATCCAATTTATTAAGTCCTCA
ATGAGGGGGAGGAAGGGCCACATCTCCCTCTGCAGGCCCTTTGACCATCT
TGATGGCTTCTGCTCCTCCCTGTCCCCTCAGCTCTGCCTTGGTTTCCCCA
CTGACAAAGGGGATCTTCTGCTGTCCTGTGTGCCCTGAAACTAAAACCCA
GGGGGAGGCCAGAAATCCTCAGGAAGTTTTCCAGCTCCCTGCAAGAATAG
CCAAGGACAGAGAAATCACAGGATCAGGACGAGCAGGGCAAGCTGGAGCA
GGGGGTAGAACAGACCAAGTCCTTTACCGCAGAGGAAGAAACCACACTGT
GGAAGGGAAATAAATAGAGGGGTCCAGGGCAGCAGAGCCCAGGCCCCCAG
GGCGCAGTGGCTATAGGCGCAGCAGGCGAGTGGGAGCCCCCGGCCGCT

>hg18 chr17:4783747-4783855 NM_003562
GACCCCGTGCCGGCACAGTTCACTGCAACAGACCCAGAGATGAACCGGGC
CCGGTTCCTTTTGCCCTTCCCTTCCTCCTCTTTTCCCATCCCTGGGGCCT
GAGCTTAC

>hg18 chr17:4784205-4784949 NM_003562
GTTTTCACCGAATTAGAATCGCGGGAAAATAGAGAAGAGTTTGTTTGAAG
GTCTCGCGAGATCGAGTGAGTACGGCTCGCCAAGTTGGAGCGCTCTCGCG
ATAGACACAGCAACTATTCAGCTGCGAGGGGACGGGAGAGGTGGTGAGCA
CTCTCGCGAGATTTGAAGGAGCGGCGGAGGCCAGAGGGAGGAGAGGTTTG
TAAACTAGGAGGCTCCGGGTTTCCGGGCACTTTTATTAGGTCGTCTTCTG
GGCCACCAGTGCCCCTTCCATCTCCACAGGCAGTCCCTCCATCGCTAACC
TTTTTTTAACCGGCCTTTTAGGACCGGAAGTCCTTCATCTCAAGCATCCA
ATGCTGAAAGCGGCCTGATTTTCTCTACCGGAAGCCCTTTTCCAGAGGCT
GGGAACACGGCCCACCTAGCAGGAAGTCCCACCTCCTTGAGCTCCGCCAC
CCTTCCCGAAGTTTTTCTGTCACCTGTGTTAGGCTCCGTCCCCTTTCCGC
GTTTTATCCCCGTACCAGAAAAGGATACATTTAGTGCCTCCCACCCAGCT
CCACTAAACGGGTTGGATATCTCATTCTTTGAGTTGGTGTTCCTTCCCCG
GCGCCCCCATGTAGCTGGGAAGTGGGACCTGGGGGTGGTTGGACCCCTGG
GATCCTAAAGGAGGGGCAGGGAGGGCGCAGAACTCCGCTTCTGCTCCTTG
CTACCAGGACGCGCGGCCTCCTCAGCCTCTTTCCTCCCGCTGCC

>hg18 chr17:4783356-4783477 NM_003562
ATTCAAGAATCAGGATGCTGGTGAGCATGTGTATAAGAGTCTATATGTAC
ACCAAGTGCAACGGGTCTGAAAAGTCTAGTTGTCCAGTAGGGGCCATGCA
ATGAAAGTGCTCCAAGCAGCT

>hg18 chr17:4783950-4784178 NM_003562
CGCCACTCAATGGCCCTCGGCTCCGGGTCCCGTGCGCGCGCGGCCCCGCT
CGCGCCCAAGGTGACACCGCGCGCGCAACAGAGCGAGGGCGCGCGCACGC
CCCTCCAGCTCTCAGGTCCGACACCCGCTGGAAGCCGGCGCGGGCGCAGG
CGCGCAGCGCAAAGGCGGCCGGGAGTAAGGCGGAGCTGAAGGAGGAGCTT
GATGGAAGCGTGCGAGAAGGGGCGTAAC

>hg18 chr17:4782642-4782808 NM_003562
CTGGTGGGAAGGCAGAAAGAGGTCAAGATCAGGATTGCCCACAGGTGCAA
AGAAAGGAAGGCCAGAACAGGTAAACACTCTGCTCCAGATCCGGGATAAA
AAACTGGTCCTTTCATTCTAGATTCGAGGGAATGGGGCTGGGGTTAGGTT
CAGACTTGGAACTCAC

>hg18 chr17:4781936-4782062 NM_003562
CTAGACACAGACAGGCAGGGCGCTGGGGCTAGGACTCTAGGTCCCCATCC
CCCTCACCCAGCTGCCTTCACACCTTTCCCAGGGGATCCGACACCCCCTC
CCAGGCCCCCAGAATGGCTTCCTCAC

>hg18 chr17:4780644-4780956 NM_003562
TAGCCACCAAGGCGCAGGACAGTGTACACGGAGGCAGCAGCAGGGGCGCC
AGGATGCTGAGCTCCACCTCTTCTGCTGATGAGGCTCTGCCAAAGGGACA
GCTCCCACCTGCTGCCTGCCTGTCCCCTAGCCTGGCAAGCACTCCTCAGT
TTGACCTTCCCAAACTCTCTTGTGCCCCAAGAGGTTTTAAGGCTCCTTGA
AGGCTGGCCTGGGAACCACACATCTTCTAAAGAAATGGACAAGGTTCTCA
CTCTCCCCAGCCAAGGACCCAGATCAGGTCTCTGGCCAGCATTCCCCTTT
CCTCAAGCTTCC
