# Supplementary material for: Predicting tissue specific cis-regulatory modules in the human genome using pairs of co-occurring motifs
Source: BMC Bioinformatics. 2012 Feb 7;13:25. doi: 10.1186/1471-2105-13-25 (PMC3359238; doi:10.1186/1471-2105-13-25)
Supplement: Additional file 1 — Software. The CrmMiner software. [file 1471-2105-13-25-S1.GZ › crmMiner/test/heart_fasta/loci_train/NM_019056.fasta]

>hg18 chrX:46888503-46888607 NM_019056
GCAAGTGCCATATCGGTGTTTAGTATTATCGTTGTACTATACTGCTTCTA
ACGTGTTTTGAGCGCTGTCCACTTGAGGTGTGATTTCTGTCTGCAAAATA
AAAC

>hg18 chrX:46887817-46887978 NM_019056
CAGAGGTTAGTATTGATGAAGTACTTATTATGTGCCAGTCTTTTCACATA
GAAACACCTCACAATATCTCAGTGAGGTGAAACATGGCNNNNNNNNNNNN
NNNNNNNNNNNNNNNNNNNNNNNNNNNNNNNNNNNNNNNNNNNNNNNNNN
NNNNNNNNNNN

>hg18 chrX:46886479-46886659 NM_019056
GGAAGGTTGCAGCAGCCCTTTTAAAGCTTTTGACACCCCCATCCCATATC
CCCTTCACAACACAATCAACACTAGCGAGTCAGACTTTCAGCCCCTTTAA
TTAGGTGCTCTGAGAAGAGGTCAGAATGGCAGGCAGGGGGTGGGGAAGGC
GGTGCTTCTTGAGCCCCACTTAGCAACTGG
