# Supplementary material for: Predicting tissue specific cis-regulatory modules in the human genome using pairs of co-occurring motifs
Source: BMC Bioinformatics. 2012 Feb 7;13:25. doi: 10.1186/1471-2105-13-25 (PMC3359238; doi:10.1186/1471-2105-13-25)
Supplement: Additional file 1 — Software. The CrmMiner software. [file 1471-2105-13-25-S1.GZ › crmMiner/test/heart_fasta/loci_train/NM_178314.fasta]

>hg18 chr12:122525773-122526003 NM_178314
AAAACAAAGCAGTTTAGAAAGCTACAGGGTGAACATCAAAAACATAGGGT
TAGTGTCACTCGGGGACCGCAGTGGGCGTTGATTACTGACCCGTCACTTA
AAGGACCTTCTTTACTGGATCATGGGCAAGGTGGTTTTAAAACAGAAACA
GAAGAGACAAAAAGAATTATCGGTGACAGAGCCGAGAATTCTGAGGCTTC
GCTCGAGTAGACCGAGCGCAGCCAGTGGCA

>hg18 chr12:122530087-122530293 NM_178314
GCTTCCAACCAGCAGTAGAGGTGGACAAAGGCGACCAGTGTCCTGCCTGC
ACTGGTCAAAAGCCCTTTGTGCCAGTTTGCTCTCCCAGTTATCCCCCAGC
AAGTGGGGCTGCCACGGGACTGGTCACCCGCACCCTGTGGCTGGGAGGTT
CTGGTCTCGCTCTCTCGTCTTTCTCTGAGTCTGTCCCTGCCCGGCTCAGA
GCCCCA

>hg18 chr12:122541687-122541787 NM_178314
GGCTCTTTCCAAGATGGCAATCGAGCTCCATCTGCCGTGGTCCTCCTAGG
CTTACTCCATGCGGGACCGGGAGGTGGCTCGGGTTAGCTGAGATAAGCTG

>hg18 chr12:122534514-122534679 NM_178314
TTCAGGAAGGGAGATGAACTCAAAGTCGGGGGCCAGGCCAGACGTCTCAG
CAGGATGTGGTTAGTCACAAGCCTGGCCCTGGGAGCAGGTGCCAAGGAGG
AAAAGTCAAAGGACACGTGAACCGCCAGGTCAGCCGAGCGCAGAAGCTGG
CAGCGCATCACTTAC

>hg18 chr12:122582553-122582842 NM_178314
AGACCCAGCTTTGGCTATTTTACTCCAAAACACAGAGATCCATCAAAGTA
CACAATAAGGGATGGCCTGCCCCTGAGGTTCAGAGAGGCCATCTGTATTT
CCTGAGGCTGAACAGCAAGCTGGAGACTGCTCAGGCACCCTGATCCCTCA
AGGAAAGGTGTTTCCTCCCATTCTCAGTCTGAAGGGGCTGCCAAGAGCAT
CCCTGGCTGAGGTTAGGGCAGGAAACCACATGTCTTTCACTTCCTTTTCT
CCAGAAACCTCGTCTGAACTCCAGGCCCAGTGGGGAGGC

>hg18 chr12:122582248-122582543 NM_178314
NNNNNNNNNNNNNNNNNNNNNNNNNNNNNNNNNNNNNNNNNNNNNNNNNN
NNNNNNNNNNNNNNNNNNNNNNNNNNNNNNNNNNNNNNNNNNNNNNNNNN
NNNNNNNNNNNNNNGGAGTCTTGAAATTAATTACAGGTCAAAGCATTTTC
AGGCTCCCAGAGTGACCTCGGAAATGCTGCTCAACTCTTGGGAGCCTGAG
TTTCCTTCCTGCCCCTAGGGCATAGGGACCCATGAGGACGAGCACAGTCA
AACATGGCAATGGTGCTGTTACCTACCTGTGGGTCTGCCCTCAGG

>hg18 chr12:122584343-122584469 NM_178314
GGTGCGGGCCTGAGGGGCGGCAGAGCGCGGGGCCGGAGAGGAAGGGCGGC
CCGCGGCTCCTCCGGGAAACTTTGGCGGCGGCGGCTGCGAGGCCGGGTGA
TCGCTTCCCCACAGGGAGGCCGCGCG

>hg18 chr12:122522773-122522926 NM_178314
TTGTGGGATTATTAAATATATATCCTACGGGATCAGAGTCATCTATTAGA
AACAGTGATAGCCCTGGGTATAAATAAACATTTCTTTAGAGTTTGGCGTC
AGTTTTTCAATGTCCATCCTCAAATCAGACAGTCTGTTTGAGGGGTCAGT
TTT

>hg18 chr12:122544981-122545101 NM_178314
GGTGGTGTGAAATGTCCCTTGCTGCTCAAGAGTCCTGGAACAGCGCTGGG
AGTCTCGATGTTCTTGAGACCCCGGTGTGGGCCAGGCCCTGCCTGGCCAG
GAGACCAGCCTGAGCTCCCG

>hg18 chr12:122583910-122584028 NM_178314
GACGGTCAGCTCGGCCACGTTCTTCTCCAGCGCCGACTCGGCCGCCAGCG
CCGACCCCCGCTCCTCCTCCATGGCCACCCTCCTGGCCTGTCCCCCGCCC
CGCAAACTCGTGCAACTC

>hg18 chr12:122522990-122523176 NM_178314
GCGCTGGTGGCGGGCAGTCCAGGTTGGAGGGTGGAGATGGGCCAAGGTCA
CAGATGCTGCAGGGCTTCCTGTCCTTGCTCTGTGTAACCGTCATCGCGGT
GGGTGTTTGCCCACTGTCCAAAGGACTCCTGGATGTGCACGTTTCTCTGT
GTGTTGGCCAGGCGCTTCTTATCTCGGGAGAAGAAG

>hg18 chr12:122529266-122529581 NM_178314
GCAAAAGGCAACTGTGTGTGCGTCCATGGGACCATGACTGAGAGACAGGG
ACCACGCAAAAGGGGGCACTGGTGCCTGGTGTTCACTGGGGACGAGGCTG
AAGTCACTCCAGCACTCCCTCGTGACCTTCCTGGGCAGTGCCAGCCTGGC
CTCTCTGGACAGCAGCTGCTCAATCACAAACTATTCTTGGAACATCTTCC
GGGCACACTGTTTTGACTGGCAGCAAAACAGTTCCCTTGTCCGGTTCAGT
CTAGAAATGTGAAGTCTGACGCCTGTGACTCATGATGCACTGTGCAGACA
AGGGGCCACCACCAG

>hg18 chr12:122533458-122533561 NM_178314
CTGCATTGTCTACTCACAGGGCAAGAACTAACCAAGAATTTCCAAACATA
ACTGGATTTTAAAGGTTGGGGTATATGGGTAACACTCCACTTCCTCTCCC
TAC

>hg18 chr12:122536409-122536513 NM_178314
GCCTGTGGAGGGTGCTATTTTCAGCACTCGCAGGCGGCCCTTGCTCACGT
TCTGTACAGTTTCCCTCTGGAGGTGGAAGCCAGCAGCCACCTGTTCATTG
TTCG

>hg18 chr12:122522209-122522455 NM_178314
CTCTGGGACATCTGTCTTCTTCTTTGCAGGGGACTAAGTATATGACTTAA
TGAATCCTAAAAGGAAAAAAAGATGTCAGGAAAAAAAAGTGCACACAAGA
AATGTTGCAACATCTCATCCTTAGCAACTTTGTTTGGTTAGTACTGCATA
ACTCACAGCAGATTCCAAGGCACCTGCCTTGAACATTGCTACATGCTCTA
GGCATTATCAGGAACGCAGCCAGGGTGCCTGCAAAGTTGTCTCCAG
