# Supplementary material for: Predicting tissue specific cis-regulatory modules in the human genome using pairs of co-occurring motifs
Source: BMC Bioinformatics. 2012 Feb 7;13:25. doi: 10.1186/1471-2105-13-25 (PMC3359238; doi:10.1186/1471-2105-13-25)
Supplement: Additional file 1 — Software. The CrmMiner software. [file 1471-2105-13-25-S1.GZ › crmMiner/test/heart_fasta/loci_train/NM_152550.fasta]

>hg18 chr5:145299831-145300206 NM_152550
TAAGAGACAGCCATTAAGATACTGGGTCTCTCTGGAATTCTTTTGCAGGG
ACTTATAACATCAGACTATCGTCTGTGCCCACCCTCCAAGCTGCTCTGGA
CCAAGTCCTGTGGTGAGGCTGAAACTCAAGGGCTCCTGTGTTCAGGCAGG
ACCTGGGCTAGAAAGATGCTCTGCAAGAGAGCAGAGCTGGCACCCCCACT
TCCCAATTCCTTTATGTCCTAACTATCCTTTCTTGAAGTGACTCCTCTCA
TTCCTTTTGCCTTCCTCAGTGGGGATATGAACAAACCTATTTCTGGATGT
CAATATGGCTGCTGTTCTGCAACGTGCCTCTGCTCCCAAAAATATTACCT
ATCTTTTTTGCAACCATGAAAGCAA

>hg18 chr5:145289379-145289517 NM_152550
CTTGGATTTTACCAGCAGAATTATTTTCTAGTAATAATAGAATGGAAAGA
TGCATTCTTACTTTCCTACTTTCTCCTCTCACAAATCTGCCTTTAGAACT
TCCTTCTAATCTGTAGAGGAAAGAATACAAACATGCTT

>hg18 chr5:145305703-145305813 NM_152550
GCAGACAAAGCCAGTCTTTTCCATTGAAATGGTCAGGTTACCTGAAACCC
CTAGCACACATGAACACCAGCAAGAACATCCAAAGCAAGTGATATAACAT
GAGCAGGGAA

>hg18 chr5:145293144-145293370 NM_152550
GGGAACAGCGGGAGAAGGGAGGTGGCCTGGAGTCTGAAGAGGTATGCATA
GTTCACCTTTTTGTTTGTTTTTAAAGACTACATGTTCATCTGATTTGATG
CCAAGGTAGTATTTGGGTAAGCCAGAACAAATCCCCATTTAAAACTCTCG
CCCTTCTTTAAAAGTTTCAAGAAATTTTCTCTTCAAGACTAACCTCATGT
GGGTGGTGTTGGGGACCACCTACAGG

>hg18 chr5:145291675-145291899 NM_152550
TTACAAATGAGTAACTTTATGGCAGAGAGCCTGCGACCAAGTGGCTAAGA
GCCAGTCAAATGAAAATAGTACACCTCTAAAATCATAATTCCAATAAGTA
AATTTGATTGACAAAACTTACCTAAACACTTGTTTGTGATTTAATTTTTA
ATTGGAAAGAAACTGTCTTAGCCTGAGACAAAGGCTTGCTTCCTTGAAAG
TGATTTATTTGGGAGCAGGAGTTA

>hg18 chr5:145296659-145296932 NM_152550
ACTTTTCTAAACTGGAGGCTTCTTTTCATACATCCAAAAGGAAACTTGTT
TCTGGAACAAGTACTGTTTTCAGAGTACACACACACACGACCCCTACCTG
TATATGCTGCCCCAGTACGGTTTTTACAGGTCGTGACCACAATCCAGAAT
TCCTATCTGCTTCATTTGAAATTGAGAACAATGTCAAAGTAACTAAACAG
GCTGCACTACTTTACCTTGTGGGAGGAACATTGTCTCTGAGCCTAAGGTA
ATCGGGATGNNNNNNNNNNNNNN

>hg18 chr5:145301637-145301771 NM_152550
NNNNNNNNNNNNNNNNNNNGGTTGTTGTTGAAGTGACTCAATACTTTCTA
CTCTAAATTACACACACCCTTTCAGCCCCTTATTAAGCAAGTGCCATCCA
GAGACGGTCCTTGGTACCCTGATTTTTGCATTGT

>hg18 chr5:145298434-145298680 NM_152550
AACTGCTTGTTGCTTTTGAGATCTCTCAGAAATTTCCAAATGTCAGGTTT
TGTTTGAATTTTACCCAAATCCATCTTCCCACCCCTAGTCATAAAGTGCT
ATTATGGCAATACTCATTCATAATCTGTTCCAAGCTATCAAGATACTTGA
CGCGGGAGATAGTGCAGGAGGGAAGCATCTATGTGGGTGGACTGATTGAT
AGCAAAGGCTGGGCTGTGAAGTGCTTCAGCTGTGTATAGGAGCTCT

>hg18 chr5:145298917-145299091 NM_152550
GTCCTTGTGAGTCCAGCAGAATTATTTGCACTGTCACCCCTGGAGTCAGT
GTAAAAAAGTGGACACGGAAAGCTGTGGCTTGGGCCATTGGCATACTTAG
AAAATCAAAGCTACATTCCTTGAAGTCTTACCTAGAGCAAGCATTAGAGT
CTAAATGCTGGCAGCAGTGTCCCA

>hg18 chr5:145291164-145291300 NM_152550
ATAATGCCTCTTTGTCCTGGCCAGCAGTCTGGGTCACTTTACTGTGGGCC
TGGTGATTGCATGAGAATATTTTAAAGTACACTCCTCACCTGCAAACATA
CCCTCAATTGGAGAGGAAATCTCACATCTGACTTCA

>hg18 chr5:145296233-145296411 NM_152550
CAAAAGCGTGGTAAGTAGGCAGCGCCCTGGCAGTGAAAGCGTTAACAGGG
CTGGGTAAGGCGATCCCTTGAAATGAGTAAGACTGAGTGGTTAAAGTTTT
CAAAGCGGTTGGCAGCAGCGGCGCTTGGAGGAAAGGAAGCCGGTTGGAGG
GCGCAGCGCACCCCTGCTGCGCGGAGGA

>hg18 chr5:145299414-145299634 NM_152550
ACCCCTGGTCTAGTCATCAATCAGAATCCACAGGTCTGGAAATGGCGAAG
TAGGGGTGGGGAAGCAAATTGTTCTCAAACATGCCTTGTTTGTAGAGAAA
AGAGCTCTATCTCTGGGTCAGCAAATCCCCCTTGAATTCCTAAGACCTAG
CAACCTCTTCCCTTCCCCACCTTGCAGAAGTCTGACCTGCCTTTCAGCGG
AGTATCATCACTTACTCAGG

>hg18 chr5:145297102-145297202 NM_152550
GATAAACTTACCCACCTAAACTAATCTGCATGTGGTGCAGATAATAGATA
CATTTAGATTTAGGGGAAGGAGGAGGAGGAGATAGCTTCACAGAAATTGC

>hg18 chr5:145297276-145297684 NM_152550
CCCGCCCTGGCTGGTAGAGAGGGGTTGGGGGGCCACTTCAGCAGGCCAGT
TTATCTCCCTGCTTTCCTGTCCACATAGGCAATAAGCAGTCAGTCTTGTG
CTGAATGTTCCCTCTGATCCTCACAGCAAGCACGAGTTGAGTCTTATACC
TGCTAGCATTGAATCAGAATGAGTCATTTGAAACTTGGGTGCCGGAACAA
AGTACTTGCAAACTGCCTTATGAGACACTGCCTCAATGTAGGTGGGATAT
ACCTCTCGGAGCAGTCACATTTTTTTTTCTCTCCTCTCCCTCCTTCAAGC
AGGCAAAAATTCTGACGTTCTCAAGAGACCAGCTCTGCCCCCGTGGCTCA
ACTGACCCTACCATGTGGACGCTGCTCCTCCAGGTGGGAACTGGAGTTTT
GAAATAAA

>hg18 chr5:145304568-145304724 NM_152550
TTTGAGAAACGCTGTCTCAGAGTTCACATGCTCAGTCATAATGCAAAAGA
TATTTTTAGGAAACTGTTGGAAACTCACTATTGCCACCCTCTGCAGTATT
TATTTAGTTCCTACCAGTTTTCAGCTATAGGCACTATGGTAACCTGCACA
GCAAAG

>hg18 chr5:145298062-145298293 NM_152550
GTAAGAGAGATCTTATTTGCTAATATCATGTCCACATAGAGGTTGGATTT
GTGTATACAAGGAGCTAGAGATTATCTTCTTTTAGTTACATTCCAGAGTG
CTGCTGTTGATTTCCCAGTGATAAGTTTCTGTGGGCAGTGATCATTTTAC
TCAAATACAATGAAAACCTGAGCCTATCTAATCCATCTAAGAATTCTCTT
TAGAACTATTAAAGCTTCCTAGGTTCTCCTT

>hg18 chr5:145306541-145306643 NM_152550
TCATAGGGATACCAGTGACAGAAAGGAAGAGGCTCTGAAAGAATTTGCCA
CTGAGTTTATGAGTTGAACTGACCTGGCCTCCAATATGAAGGGAAGACAG
TG

>hg18 chr5:145299186-145299316 NM_152550
AACAACTTTCCGAAATTTTCCTTCTAAGAGCTACCACTTCCTGGGTTCAC
TGCATCTTTAAACCACCCATGGCGCATGTGTAAACATTCAACAATGAGGG
TGGGAAGAAGCAGGACATTTTTTCACTGTA

>hg18 chr5:145306954-145307104 NM_152550
TATTTCTGAATAATAGGAATAGGTATTTAGTATTATTTTTAAAATATGTA
TTCCAATTTTCTGCTGCTTCTGACCTTAGACATCTGATGATACAAGTAAA
CAAGACAATGTTTGCTTAATGTTTACAAGACAATGCTGTCCATTCATGAG

>hg18 chr5:145302127-145302494 NM_152550
CCCCTTATCAGCAAGAACACACCTGCCACCTCCAGCACACAGACCAGGTG
GCTTTGTCCTAGAAACTTTTCAGCTGGTGTTGCAAGCAACTGATGGGGAA
AAAAAATGAGGTCAGAAAACATATCAGGGAATGAGGCTGGGTAGAAACCA
GAAGGTGGACTAGCCCCTTTCCTGAGTCTCAGAGGTTGTGTCCTGTAATA
GAGCTGTGATACAGACAGTGGGGTTTTTGCTAAATTTGCAAGGGGATTAA
AATCATCCCAGGCCCCTGAAAACAGCAGATAGGTGCCATCTGGGACAGCA
AGGACCATATGTAGTAGGTGGAGGAAGACATAAAGGTAGGGGCTAAGGTT
GAGAAGTCAAGAGACCC

>hg18 chr5:145295795-145296104 NM_152550
TTTTTTGAAAAAGCTTCTCTGTGCTTTGATTTTTCACGTATGTGTATATA
CGTGACACTAGTTTTTTAATTTAAACANNNNNNNNNNNNNNNNNNNNNNN
NNNNNNNNNNNNNNNNNNNNNNNNNNNNNNNNNNNNNNTTCAAAGAGCAA
TATTTTCTAGGTGTCCGACTTATCCTTGTTTTCATAGCTTGACCATTTTT
ACTTTTGACCTTCCCAGGAAATCCTTATGAAGATTTAAAATAAACACAAT
CACTTTGGTATGTTTATAATGGAGCAGGTTCTGACTCCTTGGATACTACA
GAAAACGGG

>hg18 chr5:145305395-145305590 NM_152550
GATATCTTGAATGAGAATTGAAGCTGAAAGAGAAGGGAAGGAAACAGATA
GAGGAGAGGCAGAGTGACTAGATACTTGCCTTCCTATCAGGGTGACTAGA
TACCACCAGGAAGACGCATGTCAAGCATTCTCTGTAATAAAGTCTCTCCA
GCAGCCCTCATGCCAGACTTGTTGCCTGCCATTGTGAGGACTATC

>hg18 chr5:145306012-145306441 NM_152550
CTGAGTTCATCTCAGATCTCTGTCATTTCTTCGATCTTTTTTCCGAGTAC
AAACAAAACAGGCAACTCATCTTATCTCTGAATACTGTGCTCAGAGCACC
CAGCCCACAGCTTGGCCCATATTAGGAATTTTTTTTAATGGAAGAGTAAA
TAAATAAACACAATCATGCCTGTGGTAGACCTCATGGGATCATGAAATAA
CTCCTCATTATGCAGAAATGAACCCTTTATGAATTGAGCCATTACAGAGC
TATTTGAGAAACAAGTGGCACACTATATTAGGCATAAAGTCATGTGGTGA
CTGAAACATTCTTGCTGTGAATCACCTTATTAAATACCTTTTTGGGTGAT
GAACATCATTCTCGGGAAAATACAGTGGGCCAGCTTCAAGATCTCTTAGC
TCATGAGTCGCTAACCCTAAGAAGATAGG

>hg18 chr5:145291413-145291527 NM_152550
CCAAAGGTTTCTCAGTATCACTAGAAAAATCAAATCATATGAGCAAGGTC
AACATCACAGAAACAGATAACATAGGTCTATTTAAATATTTAAAACATAT
CTAGATTTATACTA

>hg18 chr5:145300261-145301206 NM_152550
AGAGAGTCAGAGGAATGGACTTACATCCTCGGTCAAATCCTCCTGAGTTC
CTTGCCCTCTCTGCCACAGTTCAGCCAATCTAGTCAAAAGCTACTTGCTA
CCCACCTTCCTCCAGGATAGTGTGAAAATTATCTTTGCAACATACTTTTA
CTGCCTTAGAAAACATCTGCTATGTAAATGCAAAGCATCATCATTAAGAT
TCATTTAGACANNNNNNNNNNNNNNNNNNNNNNNNNNNNNNNNNNNNNNN
NNNNNNNNNNNNNNNNNNNNNNNNNNNNNNNNNNNNNNNNNNNNNNNNNN
NNNNNNNNNNNNNNNNNNNNNNNNNNNNNNNNNNNNNNNNNNNNNNGAGC
CTTAGATGAAAGACATTTGGAAGATCATTATCACAGTGAACATTATTATT
GACTGTTTATTGTGCCCTGCCACACATGAGGCATGCTACAAAATGTAGAA
GGAGTTACAGCCCTTGCAGGAGAGTGTAATAGGTATTATTATTGAACTTG
ATTCTATGATGAGCTCAGGCCAGGATAATACTAAGTATAAAGTACTCCAC
TCAGAGAGCATAAATAACCTGTTGTCACAGGGCACCATTTTGTAAAACAC
CTCTTTCAAAGGACTTGCCGATAACCTGGCACCCTGAAAAAGTTCGTTTA
ACTTTCTGTCCATGAGCTTTTGAAGCCCAAAGTCTGTTCTGCTCACCTAG
ACTCATCTAAAAAACAAGCTCATCAAGCTCTTTTTGTTGGCTCAAAGAGG
CCTGATGCTTCCTGTGCCAACCAGTGTTCTAGGGTGGAACCAATAGTCAC
ACCTCATGGTGCCAGCCCATAGAGAGAAAAAAATTGCCTATTGTGCCTAC
ATGTCTAAAACCCTCCCTAGATGATTGTGTAAAAAGAAAACTTGAGAAAC
AGCTGTAGGTTTCTGCAGTGTGCATTTATTTCAAACCAACAGGCA
