# Supplementary material for: Predicting tissue specific cis-regulatory modules in the human genome using pairs of co-occurring motifs
Source: BMC Bioinformatics. 2012 Feb 7;13:25. doi: 10.1186/1471-2105-13-25 (PMC3359238; doi:10.1186/1471-2105-13-25)
Supplement: Additional file 1 — Software. The CrmMiner software. [file 1471-2105-13-25-S1.GZ › crmMiner/test/heart_fasta/loci_train/NM_000864.fasta]

>hg18 chr1:23390983-23391106 NM_000864
TGTCTCATGCTTTTTATTTGATAAGACTCAACATCTCTAATGAGTTTTCA
GATCTCTAATGAGAAAGAGATGTTAAAAAAAAATTCAGAAAAAAAATTCA
GAATGGTGTCCCACTCAAAGCTT

>hg18 chr1:23386792-23386956 NM_000864
TGGCTGGAATGCACCTGAGGGAGCTGAGGGCGTGGGGTGCGGCACAGGCT
TGGTGGAGGACCGGCTGTCTGGCTTTGTAATCTGTTTCATGCACTTTGGT
CCCCAGAGGAACTGTGAGCTCCATGAGGGACCCAGCTGCTGTATGGAGAA
CAGAAATTAGTCAA

>hg18 chr1:23393898-23394102 NM_000864
TTTTCCCAGGTTCATCTTGACGCATCCTGAGCTACTTAACTTCGGTTCCT
ATCCCACTGATCGTTTTAGAGCCTGAACAGACAAAACATCCTGGTTACCA
AGACTCGAAGAATGCATAAGCTGGGACCAGGCAAAACAAACAGATCACTG
TGGGCTCACAGAGCAGGGACACATTCAGAAGATCTGGGATTTAAAAAAGA
AAAA

>hg18 chr1:23420686-23420949 NM_000864
GAAAAAAGAAGACACCCCGCCACTCCTATGCCCATAGAGTGCCCCTCTGC
TTCAGAGGTGGGAGTCAGGCTTATTCTTTTTTAAAGAGGGTTAAATGAAT
CGTGTGTCTGGGGACAGGTGTCTGGGGCAAGCTTTGTCATTAGACAGTCT
GTGGTTTGCAGTTTCTTCAGGAGAGAGCTGTCTAGACAGAAGGGAGGAAC
AAGGACTGCATGGGAATCAGGATCCTGGGGAGGGCTTCTCAGGGAATGGG
AAGCCCGGGCTTC

>hg18 chr1:23417513-23417655 NM_000864
CCGGCCATGGCTTGTGTCCAGGTTTCTCGCAGCTCATGAGGAACTGGCCT
TGCCTTCTGTGTCCTTACCGGTTTTNNNNNNNNNNNNNNNNNNNNNNNNN
NNNNNNNNNNNNNNNNNNNNNNNNNNNNNNNNNNNNNNNNNN

>hg18 chr1:23393569-23393747 NM_000864
TTCCTAAACCACAGGAATCCCAAGATGTCTCAGGGTCCTGGAACTTTTCC
CAGCAGATGGTCATGCCCAGGGGACACATGCTGAATTTGTTAGACAATTA
TCAGGGGATCACACCCAGGTGGGCAATGCCCTGGGATTCTTGCCTTTGGC
ATCTGGCTCTTTTCAAAGCTTGAGACAT

>hg18 chr1:23382435-23382537 NM_000864
CAGACAAATTTCACTCGAGTGCCCCTTCACCGATGAGAAGCTCTGAGTGG
ATGAAAAATCAGCTATCAGTGTAATCACCCCATTCCAGCCTGCAGCTNNN
NN

>hg18 chr1:23409982-23410138 NM_000864
AGCTGATGGAGTGAATATTTCCAGGACAGAGGAGAAGCTATCTTCTCTAG
ACTGGATAAACAAGGTACTAACAACAGGAATTCATTTTCTTGAAACCAAA
CACCAAATTTGTTAGTGTTTACAGGATACAAACTTGCTATTCATCATCTG
CTTTTT

>hg18 chr1:23391962-23392086 NM_000864
TCAGTCCTGCCCCCCGCCCCCCACCACCCACAGCTCTTTCAGAAGTTAAG
AAAACAACAGGAAAAAGAACAATTCTGTTGATTGAACCAAGACTCAAGAT
ACCATGAATTAATCCAAGTCTCAG

>hg18 chr1:23388063-23388270 NM_000864
AGTGTCTGCCCACTTACATACACCATAAATTAGCAGAGTCCTGTGTTAGA
CAGGAACCTGCATCGTCACCATCACGCTGTGTGTGTGTCTGTGACTAAGC
GTGAAGGAATTAGGGGCATGACAGGGATGGGTGGGAAGAAGAGGAGAAAG
GCTCTAAACACAGGCTTCCCCTATGGTCATGAGAAACAAGNNNNNNNNNN
NNNNNNN

>hg18 chr1:23418283-23418687 NM_000864
CCCACACAGCTGTTGGACATCTGGCACACCCAAAACTCAGCAGCTCATCT
AGACTTTCTANNNNNNNNNNNNNNNNNNNNNNNNNNCTCCACATAACTCT
CTACAAACCTAGCCCTCCCCTCCTTTCTTCATGCCCCACCCTCTTGGTTT
ACCATTTGATGATTGGCCTGGAGCCTACATCTCTCTCAATCTCTCTCTTT
TTTGGAAGCCTGTGATCAATGATCATTAATAATGCAAACATTCTTTTCGT
CTTAGCACAAATCCCAGGCAAATAAATCACTGGCAAATAGGAGTTATCGG
CAACCACACCTCGGCCTCCACTCTACTCAGGCCCTAGGTTCTTTTCCCAA
ATAGGAAATAGGAAGGTTGAGCAATGAAAAATGTAGGCATTTCCCAAAAT
AGGC

>hg18 chr1:23393299-23393445 NM_000864
GCTAGGTGGCTCTCTCTTCCCACAGACCTCCACACATTTGGCTCCTTCCT
TCAAGGTTGTCCTGACAACAGAGCAAAGTCATCCTTCTGCTTCACACTGG
TGGGAGCCGTACACCAGAACAGACCACAGTGAAAAGGTCTCAAGAC

>hg18 chr1:23396209-23396383 NM_000864
TTCAGTGAAAGGCGTGGGTTCAGAAAGGCTCAAGGGGCTGGTGTGTGTGT
AAGCCCTCCAGCCCTCAGCAACATCTTGGGAAAAGGGACAGGGACACAGG
GACAGGAGCAGACAGACTTGGTTAGGAAGGCTAGGCTGTAGCTTTGCAAG
AAGTAACACAATTGAGAGGCTATC

>hg18 chr1:23395927-23396164 NM_000864
CAGTTGAGGATGAAAAGCCTTAAGGCACGCGTGTATAGCTGGTGTGATGA
CCCCCTCCTGCCCCCACTCGCCCCAGGCTCCACCCCAAAAGCCTCCGGCT
GAAGTTTTGCTCCCATTTTGGTTCATATGGAAAATGTGAACTCTGGTTGG
CTCGTTTGAAACTTTCTTCCCTGCAGACAGTCTGGGTGACTGAGGTGCGT
CATTTCCCAAGGAAGCCTGGTGTGCCTGCCCCACAAA

>hg18 chr1:23411618-23411798 NM_000864
CTCATTATCCTGCAGTCCAATGCCTGTGGTCTGTCTCCCCATAAGATGGT
GCATTCCCAAGGCAGGGATACGGCTTTGTTCATAGCTATATATTTTAGGC
TTAATACTTACAGATGCTGAGATTTACTCAAAGAATGAATAAAAAAAGAA
TACTGACAGTTTCACCTTTCTTTGACCCCT

>hg18 chr1:23401571-23401931 NM_000864
TCTGAGGGCTCTTTAACTAAGTGAGTCATAAAACCTTGCCAGGAACAAAA
AGGATGTATGGGTTTAATGTGTCCTTAGAAGCCAGTCTCATCTTTTTGGA
AGAAAAAAATAAGGCTCTGTGATAAAAAGATTTGTTGCAGTAGAATACAT
CCCCCACACAGTAATTTGTGGCTGTTCTTTCTGTAGAAGCTGTGTACACA
GATGAGTGAGCTCTGGATGGAGAAATCACTCTGCACAAATCAGGACAGGG
CTTTATATTTTACAAAATGCACCCACAGGTGTTATTTCATCTCATTCTCT
CTCCTGCATGGGNNNNNNNNNNNNNNNNNNNNNNNNNNNNNNNNNNNNNN
NNNNNNNNNN

>hg18 chr1:23394159-23394378 NM_000864
AAAAGATACTACTTAAAGCTGGCCATGGTGCTGTGAAACTGGCATTCTAA
AAAGTATCAGAATACAGGGAGGGTGATGTGCCCCACCCATGCAATTCCCA
GAGGGGACAAAGAGTCGTAGCTTTTGGAATCATCACAAGCTTGTTAGAAG
TACATGAAATCAGCTCTGTAAGTTGTGAATCAGAAAGCATCATTTTATTT
ATTTAGCAACAATGGAAAC

>hg18 chr1:23416162-23416290 NM_000864
TCCCGGGGCTCTGGACGGCCACCCCCGGTGGCCTCCCTCCGGCCGGGCAG
GTCCTCCGGGACCCTCTCCCTGGCGCGCGCCCGTCCGAGGGCACAGAGAG
GCGGGACGCCCCGGGCCCCCGAGGCCCC

>hg18 chr1:23386974-23387096 NM_000864
TGGGGAGGATCAGAGGTTGCCAACTGGTGGCCCAGAGGCCAAACCTTGTT
CACAGGCTTGTTTGGTGATCTACATAGTTGCACCGTGTTTTCNNNNNNNN
NNNNNNNNNNNNNNNNNNNNNN

>hg18 chr1:23382247-23382365 NM_000864
NNNNNNNNNNNNNNNNGCCCTCCAACCTGACCCAGAATCTAGCTTCTTTC
ATTAGCCACCTGTCTCTTCCCAGGCCGTCTGATTATATCGAAGATCTCCC
TGGACACACCTGCTGCTG
