# Supplementary material for: Predicting tissue specific cis-regulatory modules in the human genome using pairs of co-occurring motifs
Source: BMC Bioinformatics. 2012 Feb 7;13:25. doi: 10.1186/1471-2105-13-25 (PMC3359238; doi:10.1186/1471-2105-13-25)
Supplement: Additional file 1 — Software. The CrmMiner software. [file 1471-2105-13-25-S1.GZ › crmMiner/test/heart_fasta/loci_train/NM_018379.fasta]

>hg18 chr1:149236126-149236341 NM_018379
CGTGTGACTATTCAGGGACCGGGAGTTGAGAACCAGAAACCCACCAATCC
TAGTGTTGCCCTGGATGGGAGGCAGAGAAGGCAGCAGCACGTGAGGTCAA
GGACATTACCAAGTCTGACCTTGGCATTTGTTGCCTGCTCTCATCCCCAA
CAGTCCATAAATAAGTTATCCAGCACATCTCAGGGGTGGAGGCGGGGGAG
CAAGCCAACTAGCCA

>hg18 chr1:149234638-149234900 NM_018379
GTGGGGAAATGAGTTTTCTTTGATAGTTTCTGCCTCACTCATCCCTCCTG
TACCCTGGCCAGAACATCTCACTGATACTCGAATTCTTTTGGCAAACTTC
GCTGTTGTTTGTGTTCCCTGATTGAAGGTTGGGTGGAGCAGGACATGGAC
CGGGAAGAGGCACTGGAGTTGGAAGTGCCTTTGATGTGCACTTGGCTATT
CCGCAGGAATCCTGTTTTGCCTTAGTGCTACAGTAATCCACACCCAGGTC
TCCCACTCCAGG

>hg18 chr1:149245181-149245387 NM_018379
GCCCTGTATACTTGCTCACAAGGAGAGGGGGAAGGTTTCGTGCTTTCATT
AAAAGGAGGAGGACCAAGCAGCATCCCCTTTACATGTCTCTCCTGACTTA
GCTCCTCTAAGCAATCCAGACTTGCAGACCAAAGGTGGAAGGACAGCAGG
TGTCAGCTCCCCAAAGCTGGAGAGGAAATAGAGAAGGGTGGGAGAAGAGG
TGAAGA

>hg18 chr1:149235943-149236058 NM_018379
AGAAGTTTTATTTCCAAACCCCAGGAAGGCATTACAAATAAGAGATAGAA
ACCCAAATTAAGCTCTGAAACAACTGGAGACAGGCCTGCCTAGGTGATCA
GGAGCATCCAGGCAG

>hg18 chr1:149244618-149244729 NM_018379
CCAGTGCCAGAAATGATCAATGATGAAGTGGGGGTTGGGCAGCTAGCTGG
CTGGAGAGGTGAGCCAAAGGAACCCAGGAGTGGACACCTGAGGGAGTGGG
GTCTCAGAGGA

>hg18 chr1:149243940-149244178 NM_018379
CTGCTTCCTTCTTGTAAACCTACAGGAATTTGGGGCTAGGGGAAGGCCTG
GGAGATGAGGTTGAGGAACATTAAAGTTACTGAAACAAAATAAGCCTAGT
CACTCAAATTGATTATCCTCTTGATTCACATATGTTTATGCTAGCTGCAT
ATCATTTACGTGTTGTTAATTTAGAATCAGAGTAGCAAAAATTGCCTGCA
GGNNNNNNNNNNNNNNNNNNNNNNNNNNNNNNNNNNNN

>hg18 chr1:149245452-149246075 NM_018379
TCAGCCGTGGCAATGAGATGGGGGAGATAGGTGCAATGAAGGGGGCTGCC
AGTGCCAGCTGCCTTCCAGCTGTCAACGCCTGAGCTTATACAGGTTTACA
CAGCTTTATAAGCGACGGTCCAGGCTGGGTTGTGGCCACTTCCGGACTCA
CGCCCAGTACTGGGGGCACTGGAGGAGGGTGAAGGCAGGCAGGGACACAG
CCAAGGTGCTCCAGGTCGCTCAGAGAGTCTTCAGGATTCCTGAGTCGCCG
AGTCTATGGCATGCGCTCCGGGCCCTGACTACAAGCTGGTTTTCAAAGGA
AGTTTGTGGTTTTTCTTTTCTTCTCTCTCTCTTTTTTGTTCTCATCAGGA
CGAAGAAAAATTAGGCAAGGACAAGCTCCCTGGAGGAGGAGGGGCCTGCC
CAGCGCTGGTGGATTTCCATCAGGACTTTCTGACCCGGTCAGCAGCTTTG
TGATCAGCAGAGAGGGAGCGAGAAACAGGAGAGAAAAACAACAGACCCTT
TCTCTTCCCTCTGCCTGCCTCTAGAAGGGACGGAGCGCTTGTGCCTCTCT
GGTGAGAATAGGGAAGAGCAAGTGCCCTTGCTAAGTAGGGAGGAGAAGGG
CTGGACAGAAGCAGCTTGTTGGA

>hg18 chr1:149246184-149246303 NM_018379
ACAAACCCAGCTCTTTTCCCTCTGGAGCCCTCCAGAGAGCTCCTTTCCAA
GTCCTTGCTGTATCATTTTTAAGTCTAGAAATGAAACTGGTTGGGTTGTG
CACCTGGTAGAGTGCAGAG
