# Supplementary material for: Predicting tissue specific cis-regulatory modules in the human genome using pairs of co-occurring motifs
Source: BMC Bioinformatics. 2012 Feb 7;13:25. doi: 10.1186/1471-2105-13-25 (PMC3359238; doi:10.1186/1471-2105-13-25)
Supplement: Additional file 1 — Software. The CrmMiner software. [file 1471-2105-13-25-S1.GZ › crmMiner/test/heart_fasta/loci_train/NM_017805.fasta]

>hg18 chr19:53920085-53920520 NM_017805
AGGGTAATAGAGCATGAAGATAGTGGGGAGCTCCACCAAAGTCTTCTGGG
AGTTGTAGTCCATTCTACAGTCAACACCCAAAGGGTCTCCGTGAGCAAAT
CCCTACTTGATAGAAGGGTATACAAGTTTCTCGAGTATTTTAAGATCACC
TCTTGTGCATTGTGGGACTTGTAGTTCTCAGCAGAGACAGCTCAAGGAGG
ACAAAGGATACTGGACAAAGAGTTCCCTTTCAGTCAAAGAATTATTCATC
CTGAATTCCCAAAGGAAAGAAAAAGAATGGAGAGTCAGGAAGTGGGAGTG
GGATGGCAGTTTGCCAGTGGAAAATGAGATCAGGCCAAGGACAGGAAATG
AGGTCAGAAACAGAAGAAATAAACGCACACTTGGCAGGAATGTACAGGAA
GTGAAGGAGGAAAGGGCTTCACAATCCAGGCTGCT

>hg18 chr19:53921609-53921712 NM_017805
AGGAAAAGAAGCCAGAAAGGCAGGAAGTGATGTAAGCTCTAACAAGTGGT
GTCAGAACAGCAAAGTCCTTGGGTGAGATGGGATGTCATGTCAGAGAAAA
GCA

>hg18 chr19:53935518-53935840 NM_017805
NNNNNNNNNNNNNNNNNNAGTCTTGGGGCCCAGGGAGGAGGGGTTTGGGC
TGCTGGGTCCCTGGCTCTTACCCTGCTTCGGGTCCGGCACACCCGGAGGC
CCTGGCTCCACTGGCCTGGGTCAGTTCCACTGCTCTTGCCTCTGCCACGG
CTCCCAGCACTGGGTGGGGGACAGGAAAAGGCAAGAGGAAACCCGGCAGG
AAGAGCGGGGAGGGGGCGTCCTGTGAGGAGACCAGGCCTGGGGGAGGAGA
TCTGGGTAGGGTTGGCCCTGCCCCATTCCTTGATTCTGGAATTACATCGC
AGTCAGTTGGTCCCCTCCAGGA

>hg18 chr19:53921957-53922075 NM_017805
CTGAGGACAGGCTTGGGGTTAAGAGGGAGAACCAGAAGTCGGCAGCCAGG
AGCCCAGGTCCCCAGGTGCAGGGCATGATGGGAGACTTGGACAAGCCTGA
GCCTGAGTCAGAGCTCAC

>hg18 chr19:53915474-53915866 NM_017805
GTGTTCTGAGGGGTGTGGGAGGCTCCTCTGCTCTTGGGTTGGATTACATG
CAAAAGGGCGAGCCAAGGCCGTGGCTATAAATACCTCCTCAGACTCGGCA
GGGGCCCAGACAAGGGCCCTGCAACCTTGTTCTGCAGAAAATCATCATTA
GCGCCCCTGAGTCTTAACAATCGAGGCGCTGCCGATACCACGGATACCTT
TATTGCTCCCTGGCATTCACATCCTAAGCCCATGCTCCCACCGTCCCATC
CGCTACTTCCCGAAAACTCAATCTCCCAACATTCCACGCGGGATAAGAAC
TACAACTCCCAGAAAGCTTTGCGCTCAGGCGGGCTCCTGTCCGTAGAAGC
CCGTGACATTTCAAGGTTCGCGCGCTCGTTTGGTATTGGTTC

>hg18 chr19:53914959-53915347 NM_017805
ACGTCAGGGTTCCCCGGCTCGCTCCTCCTGCACGTCCTGGGGTTGTGGGG
TCGGGGGGAACGGTGGCAGGCGGACTGACAGAAGCAGGTGCCCGGAGAGG
GGCGCCGGGTGAGCAGCAGCGGCAGGTGGTCGTGTCCTGGCCCTACCGGC
AGGTGCCACCTGTCGCCTACTTTTTCCCTGACGCAGCAACTGGAGTCAAG
TTCAGGGGAGTGAAAAGTTCAAACGNNNNNNNNNNNNNNNNNNNNNNNNN
NNNNNNNNNNNNNNNNNNNNNNNNNNNNNNNNNNNNNNNNNNNNNNNNNN
NNNNNNNNNNNNNNNNNNNNNNNNNNNNNNNNNNNNNNNNNNNNCGGCGG
TGTGCCCGGCAGGCAGAAAGGTCCNNNNNNNNNNNNNN

>hg18 chr19:53933269-53933393 NM_017805
NNNNNNNNNNNNNNNNNNNNNNNNNNNNNNNNNNNNNNNNNNNNAGGACT
AGTTCTTTAATTCAAAAAGACCCTTGTCAATATTCAGTATCAAAACAGTT
GCACTATTGATTTCTCTTTCTCCT
