# Supplementary material for: Predicting tissue specific cis-regulatory modules in the human genome using pairs of co-occurring motifs
Source: BMC Bioinformatics. 2012 Feb 7;13:25. doi: 10.1186/1471-2105-13-25 (PMC3359238; doi:10.1186/1471-2105-13-25)
Supplement: Additional file 1 — Software. The CrmMiner software. [file 1471-2105-13-25-S1.GZ › crmMiner/test/heart_fasta/loci_train/NM_199162.fasta]

>hg18 chr13:113105673-113105821 NM_199162
CACGGTGTGTACTCGGGGCCTCACTTTGGGAGCTCAGACGTGTCGCTGGC
CCTGACGCTCATTGGTCTGAAGGACAAATCGAAGGCCCTCTGGTCACGGA
AGCTCTGGGCTTTGTACTTGGCCAGGTGCCTGGACCTCCCGCGACGCT

>hg18 chr13:113109027-113109132 NM_199162
GGAGGGGCTGGCATTTCATGGACAACTGGAATTTGGACAGTTATCCGTGG
AGGCTCCGTGGCAGGCTGTGTTCTCCGAGCAGCCTGGACCGATGGAGCGT
TCAGG

>hg18 chr13:113109151-113109279 NM_199162
CCTTCTGTTCTGGGAAATACTTCTGGGTGGCAAAGAGGGGGTCTCTCCCT
GGGTCTGGGAAGCCTGCTCCTTCCCTTTCATCCTCTGAACTGCAAACAGT
CATGGTGATTTCAGGGCCCTCCCCTGCA

>hg18 chr13:113109627-113110379 NM_199162
GGGGGCACGCTGGCTTCTCCTCTGGGTGGACGCCTTGCCTCCGAGTGGCT
GATTTTGGTGCAGTGGGACAGCCAGCTCCTGGGGCCACAGACGACGGTGG
CGATGCTGAGGGCCGGCAGGGGCTCAGCCGTGCAGGCCAGAAAGCGGGCA
GGGGGCATCTTGACGCAGGTGCTGGCCATGGTGGCCGTGTGCAGCACGCG
CACCTCCGGCCGGTGCATCCTCTTCCTCTGCAGGTTCCTCTTCTTCCGCT
CCTGCGTGTGCAGCCTCAGCGCACTGGCCTCGGAGCACAGGCAGCTGTTC
TGCTCGAACTTCTCCCGCAGCTTGGACAGCACCGAGCTCTTGCCCATGAT
CTTCGGCAAGAGGCCCCTGGCGGCTTTGGGCCGCTCCACAGGGGGCTTCT
CGCGTGCTTCTTTCTCCTTCGCCTCCTTCTCCTCGGCGGCCAAGAATATC
TTCAGGATGTTTTTCACGGTGCTCTTCCCGGCCGGGTGGCCCCAGCGGGG
CTTCTCGCTGAGGCAGGGCTTTGGGGCCGGCTCCTTGGTCTTCTCCAGGA
GCTTGTTGATGGTGGCACCCACGAGGCCCCCACCCGGCCCCTGCTTGTCC
TTGGAGATCAGCCGGCCCACCTCCCTGGTCCTCTTGAGGTAGCGCTCCCG
GCCAGTGCCCAGGAACTTGGCCTGCAGGAGCTGGAAGCGCGTGGGCCGCT
GGGTGGCCTCCTGGGTCTGGGGCTGGTGGCTGGGCCTGCTCCCCCCGGCC
TC

>hg18 chr13:113113793-113113992 NM_199162
TAACCACTTATGAGGTCAGCGTGTCATCAAGACCTGGCCAGCAACCAGCG
GTGAGCGTGGAGGACGTACTTGGCCACCCGGTCCAGCTCTTCAGCTGTCA
CAGCCGGCTTTCACCCCGCAGCGTGATCATCTGAGACACGTTTTCACTCA
CAGAGATCAGGATGCTCTTCTGGGTTTATTGGCTGAGGATTAGGGGATT

>hg18 chr13:113113304-113113479 NM_199162
TTTCAGTTGTCTTAATGACTTTGCAGGTGAGTCATTCGGATGACTGAACC
ATGCTGACTGCTTGTGGTGGGGACATTCTGATCATCTGAATAAAGGCCAC
CAGGCTCAGCCACGTGTGACGTCAATCCGCCCCTTCCCACATCCCTCGCT
GATGGCTTCTGAGCCCCACCGTCCA
