# Supplementary material for: Predicting tissue specific cis-regulatory modules in the human genome using pairs of co-occurring motifs
Source: BMC Bioinformatics. 2012 Feb 7;13:25. doi: 10.1186/1471-2105-13-25 (PMC3359238; doi:10.1186/1471-2105-13-25)
Supplement: Additional file 1 — Software. The CrmMiner software. [file 1471-2105-13-25-S1.GZ › crmMiner/test/heart_fasta/loci_train/NM_153460.fasta]

>hg18 chr3:9933374-9933501 NM_153460
NNNNNNNNNNNNNNNNNNNNATTTGAGCCAGGCAGTGGTGAAAAGCCCAC
TTTCTGGTGCCTTTTGTCCGTGCTTTTAGAGCTCCTGTCCCACAAAGGGT
TACCGAGGCCCAAAGAGTGTCTGAAGG

>hg18 chr3:9947420-9947520 NM_153460
GTCAGTGGGCACAGCACAAAGGCAGAGCAGCTGCAGGAACCTTAGCCGGG
AGATATGCATAGTTGATGCTGGGAATTTGGAGATCAGGCCACCAGAGCTT

>hg18 chr3:9941081-9941189 NM_153460
GAGACTGTGGCTCCCTGGGGTGGCTGGCCCTCCCTTGACCCTTGCTGTCC
TATGCCTTCTGTCTATTACATTCCCTGAATGCTCTCCCTGATCCTCCACA
GAACTCCT

>hg18 chr3:9943132-9943266 NM_153460
GAAATGAATGAGTGTTTTACNNNNNNNNNNNNNNNNNNNNNCCTTACTAC
AAGTGTGAGTTTGTGATTTCCTTGAAGGCAAGCAAATCATATCTAATTCA
AATGTAATAGCTTTGCAAGAGCCTTGCACATAGC

>hg18 chr3:9940373-9940564 NM_153460
CACACTAGGGTCTCCACGGGCTTGGCTTTGGGCAGCTGCTAGGAGCAAAG
TCTGGTCTGAAATGATGACACACGCTCTGCCCTCCGAGAGCCTCCCAGTC
TAGGGGGTTTGAAGGAAACTCCAAAGGGTCAGTCGGGGATGCAGAAGAGG
TGAGGAAGTCTAAGCTGCGCTCTCTTTGCCTCTCCCACCAG

>hg18 chr3:9950309-9950703 NM_153460
GCCCACACGCGTCTCCGTTTCAGTGGCGGGGCTGGCAAACGTCATTCCCT
AGCCCCGCGGCCCTTTAAAGCCCGGACAGGTGCAGCTCGGTGCCGCCTCT
GGTTGGCTGGCGTGGGGTGACGTAATGGCACATGGCCCGTCGCCATTGGC
TGGGCGGCAAGCTCCGCCCCCTGGACTGCGGCGCGGGTGGGGGTTGTGCG
TTTTACGCAGGCTGTGGCAGCGACGCGGTGAGGAGACGGCCCACGGCGCC
CGCGGGCTGGGGCGGTCGCTTCTTCCTTCTCCGTGGCCTACGAGGGTCTG
GATCCTTCTCTGCCGGCTCGTGGGCCGTGCCTTTGCCCTTCTGCGAGGCC
CTGAATCTGATCCCTTCCCTTCATATCCGGATCCGGGCTCCTCC

>hg18 chr3:9946833-9946987 NM_153460
GTTAGGACTGGGCGACCCTCCTCCACAGATCTCTCCAAATGCATCTCACA
TCTGGCCTCAAATTTTCACTCCATCCACCCTGTGCCGGTCTCTGGGAACA
TGGGGGGTGACTCAGACCAGGGCCATATTCAGCGGCATCACCAAAGTCTC
CCAG

>hg18 chr3:9936990-9937174 NM_153460
TGCTTTAGAATTGAGGCCCCTTGAAAGAAAGGTGAATAGTAGATTTCAGG
CTATACAGTATAAATACAGTCATTAGTTGGGGGAGGAGGGCAGTGAGCAG
AGTGGTCCCTGCAGATGATCCCACAGCCCTTGGCCTGGATTCTGAGCCCT
GCACCGCCAGCCTTCCTCACCCCTCTCCTCACAG

>hg18 chr3:9937653-9937767 NM_153460
GTAGGGGCTAGGGCCAGTGGGCCGGGGGTAGGGAGGGGCAGGGTCTGGAG
TATAAGAAACCCTTGGAGTCCACTTCAGATATGGGCTACCACATCTCAGA
AGCTCACAGAACAT

>hg18 chr3:9946407-9946535 NM_153460
TCTGCCTCAGGTCAGATTGAGTGCAGATTCCCAACCCAACAGGCCTTCTG
TTGCCTGCCCCATTCTGGTCTTTCTGCCTTTGGCTTTTGCTTTTCTTAGT
GGCCCTAACCATGGTCTCTTCCCAGCAG

>hg18 chr3:9933881-9933999 NM_153460
GGCTGAAGAGGGATTCCAGCCCCTGCCACCCACAGACACGGGCTGACTGG
GGTGTCTGCCCCCCTTGGGGGGGGGCAGCACAGGGCCTCAGGCCTGGGTG
CCACCTGGCACCTAGAAG

>hg18 chr3:9946581-9946711 NM_153460
GTGAGTTGGGCCTGGGGGCAGCTGGGGCAGGGCCACCTCCTAGGGGTGAA
GGTCAGGGCATGGGAGGCAGGCAAGTGGCCAATCCCAGCAAGGATGGGTC
TTGGTCAGAGTGGCCTCTCACCCCTTCCAG

>hg18 chr3:9933545-9933844 NM_153460
CCAGGGCTGTGTCCTCCTTAGGGCTCCGGGGGTGAGTAAGAGCTCCCTTA
CTCAGCCGTGATGCATTCGCTGTCTTCTTCAGGGGCCCCTCCCAGCCAGG
TGTCAGCAGAGGGAGAGGAGAGCCAAAGAAGGAGGAGGTGCGGCCACCAC
CCTAGTCCAAGGCTGCTGGCTCCCAAGCCTGGTGTTGGTGGGAGGGACAG
AGAGGGGCGGGAACAGCCAGCAGCCTGCCGGGAGCCAAAACGAAAGCACT
CCGTGCTGGAAGTAGGAGGAGAGTCAGGACTCCCAGGACAGAGAGTGCA
