# Supplementary material for: Predicting tissue specific cis-regulatory modules in the human genome using pairs of co-occurring motifs
Source: BMC Bioinformatics. 2012 Feb 7;13:25. doi: 10.1186/1471-2105-13-25 (PMC3359238; doi:10.1186/1471-2105-13-25)
Supplement: Additional file 1 — Software. The CrmMiner software. [file 1471-2105-13-25-S1.GZ › crmMiner/test/heart_fasta/loci_train/NM_000751.fasta]

>hg18 chr2:233093084-233093458 NM_000751
CCCGCCCCCACCCAGCAGCCCCCCTCTGCCTGGCCTGCAGCCCAACCGTC
AGCCCTTCTTCCCTGTCTTGGCCCCTTTGATGGAGCCGCAGAAACAAGGG
CTCCTTTGACAGAAGGGGGGCTCGGAGCTGGGATGATGAGACTTCAGAGG
TGAAGGTCAAGCCCACTACCCCACTCCTCCCCCAGTCTTGGCCACCCTCC
CGTGCACCCCTCCCCCAGGCTGTCCTCTATAAAGACCCTGCAGCCCCATT
CCCCTGTGGGCTCCTAGGAGTTAAGGGCCAGGTGAGGGCTGACCAGGGAG
GCGGGTAATTTTGATGTAAGAGAACGGGGTCAGATGATTTGAGGGACAAG
AATTCAGTGCCCGGGGGCCGAAAG

>hg18 chr2:233097205-233097377 NM_000751
CGCGGCACAGCCACTTTCTCCGCCGAGGCGGTACCCTAACCCTGTGCCTC
CCCAGGATCGCGGGCTGCAGGCACTCGGTTCCCGAAGCGGAGGCCGGAGC
CGCGCGGAGAAGCCAACGGTAATGACGCCCCCTGCCGACCTTCAGGAGGG
GATAGGCTGAGGGCCTGGACGA

>hg18 chr2:233094680-233094905 NM_000751
GAGAGATGGGGAGAGAGAGGCTCGGCCCAGCCTGGGGTGAGGACAGGCGA
GAGGGCAGCAGTGAGACTCAAAGGTCTGTTTCTCTGCAGGATCTGGGCGC
CCCAGGCCTCAAGCTCTCCTCCAGGACCCACCTGAGCCAGGTGAGGTTGA
AAAGGCTCGAGGGGGCAGGCCTGAGAGCCGGGTGGGCCTCGAAGGCGAGG
ATGGCCAGAACATGTCCCTCGTGAC

>hg18 chr2:233095948-233096214 NM_000751
GGAAGGGGACCCTCAAGGCGGGGCTCTTGCCCTCCAAACCTGAGCCTTCC
ACCCCTTCCCTGCAGACGGGCCTGAGGCTGAAGCAGTGAGAGAGGCCCGT
GTTCCCCTGCTCAGCACCGACACCTGCCGAAGAGCCCTGGGGCCCGGGCT
GCGCCCCAGCACCATGCTCTGCGCCGGGTACCTGGCGGGGGGCGTTGACT
CGTGCCAGGTATGAACCCAGTCTGATGAGAAAAGGCCGGCTGAGCCTTCC
CAGGGCCACTACGGCC

>hg18 chr2:233098091-233098429 NM_000751
GGGGAGAGGGGGTGACCTCTGGGGTTTCAACTCAGGAGTGAGTTTCTGGG
CCCCTGATCCCCACTCCTCCATCTGTAGGTCCTGGCAGATCTGGGCTCCA
AGACACTGACCGGGCTTTTCAGAGCCTGGGTGCGGGCAGGCTTGGGGGGC
CGGCATGTGGCCTTCAGCGGCCTGGTGGGCCTGGAGCCGGCCACACTGGC
TCGCAGCCTCCCCCGGCTGCTGGTGCAGGCCCTGCAGGCCTTCCGCGTGG
CTGCCCTGGCAGAAGGGGAGCCCGAGGGACCCTGGATGGATGTAGGGCAG
GGGCCCGGGCTGGAGAGGAAGGGGCACCACCCACTCAA

>hg18 chr2:233108867-233109016 NM_000751
TCAGCCTGAGGTTGCACACACAATCCTAGAGGACCAGAACGCAGCACCTC
TCCCCAAAGGGTCCCTGCCCCCCAGCACCTACTCCTCTCCAAATTAGGGT
TGTNNNNNNNNNNNNNNNNNNNNNNNNNNNNNNNNNNNNNNNNNNNNNN

>hg18 chr2:233094215-233094419 NM_000751
AGGATGAGGCTGAGGCTCTTCCCCAACCACGCATGATTGTGTGCCCCCTG
TCCCAGCAGTTCTGTCGGCCCAGGGGACTCAGGCGTTGCAGGCAGCCCAG
AGGAGCGCCCAGTGGGCAATAAACCGAGTGGCGATGGAGATCCAGCACAG
ATCGCACGAGTGCCGAGGTGCCCACCCTGCCCCCCGTGCCCCAGTGAGCT
TGCT

>hg18 chr2:233101325-233101454 NM_000751
GTTGAGCCAAGCCCTCCCTGACCTCCCCTCTGTCACCCTGCCTCCTTTCC
TTAAGCCTCCTCTGCCTCCCCCAACTCTGCCAGTCGTGAGTGGCCAGAGC
TCACTATGGTTCTTGTCCCTGTCCCCCAG

>hg18 chr2:233095421-233095910 NM_000751
GGTGTGCCCCTGTCCTTCCTGCGTCTCAGCTGCCGCTCGACCCGCAGCGC
CCCGAATGAGCTTCTGTGGACTGTGACGCTGGCAGAGGGGTCCCGGGGGG
AGCAAGCGGAGGAGGTGCCAGTGAACCGCATCCTGCCCCACCCCAAGGTG
AGAAGGCAGTCCCCAGGCCCCCAAGGCTGGGCACCGCACCCCCACCCGTG
CTTCCTTGACCCTGCGCCGCCTCCCCCTCCTCAGTTTGACCCGCGGACCT
TCCACAACGACCTGGCCCTGGTGCAGCTGTGGACGCCGGTGAGCCCGGGG
GGATCGGCGCGCCCCGTGTGCCTGCCCCAGGAGCCCCAGGAGCCCCCTGC
CGGAACCGCCTGCGCCATCGCGGGCTGGGGCGCCCTCTTCGAAGGTACTG
GGCGTGGGTGAGCCGGCGCGTGGTGGGAAGAACTGGGGGTCCGAGGTAAT
AGAGTGTAGGGAGGCCGGGTTGCCTTGGAAAAATGCTGC

>hg18 chr2:233097658-233097896 NM_000751
TCATTATTCCCGGGGCCTCTCCTCTTCCTCCAGGCTGCCCTGGGCTGGAG
CCCCTGCGACAGAAGTTGGCTGCCCTGCAGGGGGCCCATGCCTGGATCCT
GCAGGTCCCCTCGGAGCACCTGGCCATGAACTTTCATGAGGTAGGTCCCC
AGGCTTCCAGACTCCTTCACGATGGCCTGGGAAGGCTGAGACCCAGCCCA
GGGAAGATGCAGAGGGCCCAGCCCAGATACCCTCCCAG

>hg18 chr2:233098904-233099169 NM_000751
TCCGCCCAGCACCCCCCCGGCCCTCCCTCCCCACCCCCCGCCTCCGAGCT
GCGGGGAGTCCCAGCCTGGGATCTTTGCCTCATGTCCTTGGGCTCCTGCC
CTGGCTGGCCCGTCCCCCACCGCCATGAGGTGTCAGATTGTGTTTCCGGC
TGCCTCTTCCCGTTGACCCCCTCCTCCCCCAACACCTGTCCCCTCTCCCG
CCCACCCTCATTCCACAGCCCTGTAGACAGGAGGGGCAGATGCACGTCCC
AGTCAGAGGGATGGG

>hg18 chr2:233101073-233101215 NM_000751
AATCCGCACTCTGTACCTGCCTTCCCCAAACCTCTTTTGTCACAGCTCTC
AGACCCTGTTCAGTCTTCTCTCAGGGAAGTGGGGGGAGCCAGGAGCCTGG
ATGGCTGCAGAGTGCACTGGTGACATGCCTTTGGGATTCCAG

>hg18 chr2:233096314-233096579 NM_000751
AGGCAGGCGTCATAGGGGGCAGGTGAATGCAGCGTCCTCTCTCTTGGCCC
CGCAGGGTGACTCGGGAGGCCCCCTGACCTGTTCTGAGCCTGGCCCCCGC
CCTAGAGAGGTCCTGTTCGGAGTCACCTCCTGGGGGGACGGCTGCGGGGA
GCCAGGGAAGCCCGGGGTCTACACCCGCGTGGCAGTGTTCAAGGACTGGC
TCCAGGAGCAGATGAGCGGTGAGCGCCCTCTTTCCAATGCCCCGTCCCCA
GTGCCCCAACGGACA

>hg18 chr2:233093474-233093848 NM_000751
ACCAAAGGATAGGCACCCGGAAGGTGGACTCCGAGGAGGAGAGAGGACAG
GGGTCTCTCACCCCAGCTCCTGGTCACCATGCTGCTGGCTGTGCTGCTGC
TGCTACCCCTCCCAAGCTCATGGTTTGCCCACGGGCACCCACTGTACACA
CGCCTGCCCCCCAGCGCCCTGCAAGGTAAGTCCAGGCTGGCCCGAGAGCC
GCGGGGTTGGGAGGAATGTAGAGGAAGTGGGACCCTGGGCGGGCGGGGAC
AGAAGAGCTTGTCACCCCCACTCATAAGGACCTTTGGCTCCTTCTGCCCA
CCCTGCTGCGAGAAGGGGCCAAGAACTGAGATATAGGTGGGAGAGGAGGG
GTGTGGCGGGAAAGGGAAGGGGAG

>hg18 chr2:233096718-233097129 NM_000751
GCAGCAGCCTCCTCCAGCCGCGAGCCCAGCTGCAGGGAGCTTCTGGCCTG
GGACCCCCCCCAGGAGCTGCAGGCAGACGCCGCCCGGCTCTGCGCCTTCT
ATGCCCGCCTGTGCCCGGGGTCCCAGGGCGCCTGTGCGCGCCTGGCGCAC
CAGCAGTGCCTGCAGCGCCGGCGGCGATGCGGTCAGTTCTGTTCACCCGG
ACCCGGACGGGGGGCAGAGGGGAGGGGGCCTGGCCAGCCTCTGACCGCCG
CTCCGACTCCTGTCCGGTCCGCAGAGCTGCGCTCGCTGGCGCACACGCTG
CTGGGCCTGCTGCGGAACGCGCAGGAGCTGCTCGGGCCTCGTCCGGGACT
GCGGCGCCTGGCCCCCGCCCTGGCTCTCCCCGCTCCAGCGCTCAGGGAGT
CTCCTCTGCAC

>hg18 chr2:233098596-233098714 NM_000751
CCCCCGTGTCTTCCCAGGTTTACAATCAGAGAATCACAGCTGCTTTAATA
AATGTTATTTATAATACACGGAAACAACTCTGGAGCTTTCTTGGGATGGG
ACCTGGTGGGTGGACATT

>hg18 chr2:233086578-233086737 NM_000751
NNNNNNNNNNNNNNNNNNNNNNNNNNNNNNNNNNNNNNNNNNNNNNNNNN
NNNCGAACTACATGAAATTCCCTTTACTCAACCAGCTTTTGACATTAATG
AGTATTTACTCGGTGAAATATTATATCAATAAACTGTCTTATTGAAAAGA
TTTCTACTT

>hg18 chr2:233094915-233095162 NM_000751
CCTTTCTAGGGCCGTGCGGCGAGAGGCGTCCGAGCACTGCCAATGTGACG
CGGGCCCACGGCCGCATCGTNNNNNNNNNNNNNNNNNNNNNNNNNNNNTG
GCCCTGGCTGGTGAGGCTGCAGCTCGGCGGGCAGCCTCTGTGCGGCGGCG
TCCTGGTAGCGGCCTCCTGGGTGCTCACGGCAGCGCACTGCTTTGTAGGG
TAAGTAGGACCCCCAGGCCTTGCCCAGCTGGGGTCCCCGGCGCTGGG

>hg18 chr2:233092798-233093063 NM_000751
GCCTCTGCCCCTTCCCACCCCACCACCCCCAGTGCGGCAATTACGGCGCT
AATTAGGCTGCTTTGATCATCTTTAGAAATGGCCACATTGGGGAGGGACT
CTGCCAAGCAATTAGGGGCAGAGGGGTGGGGAGCTCCAGGGCTTCCTCAG
GGGGTGGGGCTGCTGAGAAACCCCAGACACCCCCTGCCCTCCTCCCTCCA
GGAGTGTCTGCCCCGTCATAGCTGTAAGCTCCTCAGGGGGTAGAGGCAGA
TGGGGATCCCCCCCC

>hg18 chr2:233102600-233102731 NM_000751
CTCGTGTATCTTTTGAGCCAAAAGATACTCCTTATTTGAGTCCTGTATGG
CCTCAGCTTCTATTTTTTCCGAAAAGATAAAAAAGAAATCAGTCACAGAG
GAAGATTTCCCCTCACAGATGGAAACTTCCA
