# Supplementary material for: Predicting tissue specific cis-regulatory modules in the human genome using pairs of co-occurring motifs
Source: BMC Bioinformatics. 2012 Feb 7;13:25. doi: 10.1186/1471-2105-13-25 (PMC3359238; doi:10.1186/1471-2105-13-25)
Supplement: Additional file 1 — Software. The CrmMiner software. [file 1471-2105-13-25-S1.GZ › crmMiner/test/heart_fasta/loci_train/NM_021223.fasta]

>hg18 chr7:44139747-44139947 NM_021223
TTTTTTTGCCTTTTATTTTTGTATATTTTTAATGTTAAAAAGAAAAGCCT
AATTACCACAAATTGCAAAGGACTAAAGACGTCTAGAATAATGAATGAAT
CACTTCAGCCTGGAAAGCAGATACTGTCAATCCTATTAATGTTATACAAG
CCCCTTCAAGTATTTTACATTTCTTTTTTTTTGTTCTTTTANNNNNNNNN

>hg18 chr7:44147429-44147692 NM_021223
TCTCTCTGCAGAGGTGTGGCTGCTGTCGTGGTGGCAGGGCCCAGCCTCCT
TTATGTCTCAGCCTTATCACCTGAAGGTCCAAATAAGGAGAGGAACAGAG
GATAGGCCCAAACTTGGCAGCCCCCGCCTGGGCTGGGGGAGGCCTAACAG
ATTCCAGCCACATTCCTGATGACCTTCATGTCCTCAACGTGTAACATCCT
GCTGTCTATCCATCCTGGCAGGGCCAGACACAATGTCTGCCTGGAGCAGA
GCAGGCTCAAAGC

>hg18 chr7:44146911-44147084 NM_021223
CTGTGGGATGGGGGCCTTCAGGTGGGAGCAGCCCCCAGCTCTAGGGAAGG
TGGGAGGTGGGGGAGAGACCTGGGTGGTGTGAGAGGCAAGGTCAGGGTAG
AAGGGGGGTATGTATGTGGGGTGGGGTGGGGGGGCCAGGATGGGATCTGA
GGCTACTGGGAGTGGGCACTCAC

>hg18 chr7:44143879-44144031 NM_021223
TAATTAAATTGCCAGGCGCCAGATAAAATCAAAACTGAACACCTGTCTGG
GTGAAAACGCCTTTCCTCTTGGGGCCTTCAGGAAGGGGTGCCCCTCCTTT
CTCGCTCACCTCCTTCCCACTGACCCCCAGGTACAGGGATTGCAGCAGGG
CT

>hg18 chr7:44144219-44144319 NM_021223
AGCTCTTGGGTTCTCAGATGAAGGGTGACGGGAGCACTAACTATTCTCTC
CTGAGAAGTCGTCTCCCTACACTCCAGCTGTCTGACCCTCTTACCCCTCA

>hg18 chr7:44138301-44138499 NM_021223
GGTCAGGACTGAGGTGGGCTGTGGGCCAGCACGCGCCCATCAGTCCCTGA
CAGTTACACTGGACAGCTAAGCTGGAGAAGCATGTGGGTCACATATTTCT
CATGCCAGGGCAGAAATTTAAGAGCCTGTCTTTAACCTTATCAGTGGTGT
TAACTCAGCTAAAGAAAGAATATGCAGAGAGAGAGGGCTGGCAGGCTG

>hg18 chr7:44147322-44147426 NM_021223
GGGGACCACCCTCAACCCAACACAAGCACAGAAAACTCTGCTCCCCCAGC
CCAAAGGCCAGCACCTGGGAGACCGCTAGCCTTTCTTCCCCAGCAGGCAC
TCAC

>hg18 chr7:44144604-44144749 NM_021223
GCTGGGCTGTTGGGCAGAGTTTGCTGAGTGCCCAGCAAGCAGCCTCTTCT
CTGCACAGCCCCAAGTAGCTGGGCAGTGCCCACTTTGTGGCTCATTCCTG
GGCTTGGTGGAGGTNNNNNNNNNNNNNNNNNNNNNNNNNNNNNNN
