# Supplementary material for: Predicting tissue specific cis-regulatory modules in the human genome using pairs of co-occurring motifs
Source: BMC Bioinformatics. 2012 Feb 7;13:25. doi: 10.1186/1471-2105-13-25 (PMC3359238; doi:10.1186/1471-2105-13-25)
Supplement: Additional file 1 — Software. The CrmMiner software. [file 1471-2105-13-25-S1.GZ › crmMiner/test/heart_fasta/loci_train/NM_001080529.fasta]

>hg18 chr7:29821663-29821833 NM_001080529
AATTACATGTATCTAAAAAAGACGAGCCAAGATACCTGTCCATAGGATCT
AGGGAGGCAGTATTTTGTGGCTAGGGGAACAGAGCCCCCACGTGTTATTT
CAGACATGTGCACCTTCTCACCAGCATGCTTGTGTTCTCACAGTTAATAA
ATGACAGGGTCTGCTACAGC

>hg18 chr7:29848601-29848765 NM_001080529
CCCTAGCTGTTTTCCTCCCTCGTTCCTGTTTGCCAGAGTCTTTGCTTTCA
GGAAATTCAGTGGCATGATTTTTCTCCTTGTAGTCTAAGGATTGCATGAT
TCCTCGGCAAAGTGGGCTTTCGAGTAGGAAATATAAGCTGTGACATATAT
TGGGAGGTTTTCCC

>hg18 chr7:29840239-29840394 NM_001080529
AGAAATGATGACACAGGAATAGCAGGGAAAGTAAGAGCTGACAGGAGAGA
AAGAGGCAGGAAAATGACTAGCGCCCTAAGCCTTGCTCGAGGCTGGCATC
ATGAGTTCATGTTGAGCCTGTGACATTCAGAAAAGGTTACATTTCATTCT
GTTTG

>hg18 chr7:29861480-29861722 NM_001080529
TCTCTGATTAGAAGGAGCCTTTTAGGGCTTTGCTTCTAATGACATAAATT
GCTGAGTGTGCTGCAGTAGCAATGCATTTAGAATCAATGGACAGATATCT
GCTATTTCTAGAAGCTTATATGGAGAATTGTGTCAATTCCTTGCAACCTT
GGATGGTCTCAGCATTCATTATAGGACAGTCTTTCAGTAATCACAAAGTG
AATTGTCCCTCTCACATGCCATGCAGCAGCTGTTGGCTCCCT

>hg18 chr7:29852210-29852561 NM_001080529
TAGTAAGAATATTTTATAAAGCAAATGCAGTTATATCAGAAGTAACAAAT
ATAGGGACAGCAAAATTTAATACTTGGGTATTATTTTAAAAGCCATAAAG
TATCTTTTGGCACAGCCTTTCTCATTCCAACTCATTATTTTCCAAGAGAA
TAGACCCTGTGCCTTTTGCTTTGCATGAAGATTTTTTAAAAATTCACAGA
AAGGAACACAGCGTACCCACTTTGTACATGCTAGCAATAGATTTCCATTT
TAATAAGGCCTGTTCACAATAGAGGAGTCTGAATGTGTTTTCAAGTTGGT
TAAAGCAGGATGCCACCTGTACCACATAGAGTATTTAAAACACAATGGTN
N

>hg18 chr7:29846615-29846773 NM_001080529
GTCTATATTTGATGTTTTGTGTCACTCATGCCTGGCTCGAAATAAGTACT
CAACTCACNNNNNNNNNNNNNNNNNNNNNNNNNNNNCAATTATTTATGTA
AATTGGGTTAAGAAATGGAGTTAAAACTTTTTATAATCAGTGTTCAGGAC
TCTAAACA

>hg18 chr7:29849278-29849474 NM_001080529
CACCAGGAGCAGGAACATGGCTTTAGTGAAAAATGAGCTAGTGTTGGCAG
CAGGTTTCCTTGGTCTGGAAGAGAAAGAGGTGTGGCAGGACCTGCCACTC
ATACTTCCAAAGGGCCATTCAGGGTGGTATTTAAATGTGTTTCTTTTTTC
ACAGCTGTGAGGTGGGAGGGGTGGCAGGAACAAAGAGGAGAGGGCT

>hg18 chr7:29835988-29836373 NM_001080529
ATGTGTATTTCGATGCTGTTTTGCGATAGTTCATGAATTGGGAGAAAGTA
TAAAAGCCTTTGAGAATCTGTCCTTTTACATCCTAAACATTTTAAATACA
CTTCAGAGCAAAACAACATTTTTAAATGGGTTGAGAGAACACAAAGCCTC
GAAGAGCTCTTGCGTGCAGCCCCTGACTTCCTGGAGCTCAGCATTCTCAA
CTGTCAGATTTTAACAAATACTTCTTTAGATAATTGCTTAATTATTGTAT
CTGGAAAAAAAAAAGCCTTTCACAGCCATCAAACACTACATATAAAACTA
TCCTCTAATCCTGGATTTTGAAAAATCCTTGCCTGTGACTTCAGCGAGGC
AGCATCTCGGTGGCACCTAAGCATTCCCAGGTTCC

>hg18 chr7:29848308-29848496 NM_001080529
ATGGCTACAGCATTTGTGTTTATTTATAAAATAGAATGTGGATTTTTATA
CCATTATTATTTAATGTTGCCATTCAAGTTTCAATATCCTAAGGAAGAAA
CAGTTCACCTAGGGCAGGCCATGTCTTATTATTTAAATACAAAGGGGAAA
CTGGCTTGATAATCACTTTTTACCATGAAAAGCAACGC

>hg18 chr7:29849147-29849275 NM_001080529
TTTGCATCAGGCCAAGCTGTTAGGATAGTATTAAGTTGACATTTGGTTGC
TGCTTAACAGTTTGCAAAATGACACCTTTGTCTTTAAGCAATTCTAAAAA
CTTGATTTTCCCTCTCTTCTTTGGTGGT

>hg18 chr7:29847959-29848094 NM_001080529
NNNNNNCCAATATCAATGTCAAAATTGCCCACATGGTGTGTTGGTCCACT
TAAAATTAAATTATTACTGTTGCTTTACTTATAAGATGTAACCTAAAAAT
ATATCTAAAGGAAATAGAATGGATTTGATATTTGA

>hg18 chr7:29848961-29849081 NM_001080529
ATATTCTGGAAAAGGTAATTTGCATGTCTGCTGGTTCATTTGGAATAATG
AAAGGCTTAAAAATTCTTACACACTGTCACTCACTTAGGTTCCCCTGACA
CTCTGGTACTTCGATTAGTG

>hg18 chr7:29840037-29840207 NM_001080529
ACACATGCCCACATACACACATATGCATGCACACATACAGGCTCCACACA
TTTATCCAGAGATCAGACCTCCTATAATATTAACTATTTGAAACAGAATC
ATATTGGCAGAATCATGCCAAAAAGCCCCCTGCATAGCAAATACCAGATA
GAAAGTCTAGGCAGAGGAGA

>hg18 chr7:29851626-29851788 NM_001080529
AAAGATGAGTATAGAATTGGCTTCTTATTCCTAGACTAAAACTTTGTACC
ATATGTTGCCTCTTCATTAAGTATTTCCTGAATACGGGATCCTGAAGTCT
CATCTTTAAAGAGCCCTCTTGCCCTCTGAATTAGTCACCTTTCATCCCTA
AGCTTGCTTCTC

>hg18 chr7:29840726-29840865 NM_001080529
ATATGCATGTCTGCAAGATACACATTTCCTGCATGTAAGTAAAGAAATCC
AAGTTTAAATCCATTCTTTTTCTCTTTTTCAGAGCAGAAGCCACTCTCTT
GGGACCATTCATAAGCAGGAGACATCAACACCGTGACAC

>hg18 chr7:29852887-29853033 NM_001080529
AAACACGTTTGTGTCCCACAGTTGTCCAATCAGCACTCATTGTGCTAAGC
TGTCTGCTTCAGTAGGGATCATGTAATNNNNNNNNNNNNNNNNNNNNNNN
NNNNNNNNNNNNNNNNNNNNNNNNNNNNNNNNNNNNNNNNNNNNNN

>hg18 chr7:29832139-29832258 NM_001080529
TCACTTTGTATGTCATATTCAATTCCAAGTACAGTAGCATTTGCATGGAC
CCAGCCTGCTGAAATTAAATGAATCTACATGAAAATGAGCCTTTTCAGCA
AAGGCCACAACTTCTGACT

>hg18 chr7:29851103-29851224 NM_001080529
TCCCCATACCTTGGCCAGAGCTTCCACATTTCCTCCAAGCTGCCTCCTGA
GATTGCTGTTTTCTTTCCTTTTTTTTTTTTTTCTGTGTGGTTCCATTGTT
TTCCCCACTTGCTTTTTGGTT

>hg18 chr7:29841051-29841154 NM_001080529
GCTTCCCTGTGGCAGGTGGCATCTTAGGTGGCTGGATCTGGCAGCTTTAG
AGTCTGATTCCAAACCAGCCTGGCTCAGCCATTTCTCTCCCCCATTCTTC
GGC

>hg18 chr7:29831758-29831939 NM_001080529
GCCTGAGTCAGTGATAAATATTATTAATATCTTCATTTTTTCCTTTCACC
AAATACTGTTCAAAAATTAGAGTGAATTCAATGAATGATCTGGGAACAAA
TTTGCATTTCAATAAGAGTCCTATAAAAGAAAACCAATGTATGAGCTCAT
CTTAGTATGTGTACATAGTAGGTTTCATATT
