# Supplementary material for: Predicting tissue specific cis-regulatory modules in the human genome using pairs of co-occurring motifs
Source: BMC Bioinformatics. 2012 Feb 7;13:25. doi: 10.1186/1471-2105-13-25 (PMC3359238; doi:10.1186/1471-2105-13-25)
Supplement: Additional file 1 — Software. The CrmMiner software. [file 1471-2105-13-25-S1.GZ › crmMiner/test/heart_fasta/loci_train/NM_032902.fasta]

>hg18 chr8:145697589-145697710 NM_032902
TGCAGGGGCCAGCTTTTGCCCCATCTCTCCTGTCTGTCCCTTCATGACCA
TACAGCCTGAACCCAAGGCCAGGGAGGGGGGAGGAGCCTCCTGATGGCTC
TGGGACCTTCACTGCCCGCAG

>hg18 chr8:145696048-145696172 NM_032902
AGGTGCCAGGAACCTGGATCCCTGGATGGATAGAGACTGCAGGAGGCCTG
TCTGGCTTAATGACAGGATCTAGGACAGCCGATGGGCCCCAAGGCTGCCT
CTCCCAGCAGCAGGTGGACAGGGT

>hg18 chr8:145698378-145698594 NM_032902
TGGCTGGGGTGCCACCCGTGCCTGTGAGCATGAAAGCCTGTAGGTGCGCG
CTGGGGCATGTGGCAGCCCTGGCTGTGTGGGAGTGAGGCTCACAGCCACT
GGGCTGGAAGCCTGGGCCTCACCCACTCCCTCCCATGCTCAGCCTCCTGG
AGCCTCCTCCGTAACCCTTTGCTCTCCTGAGAGGAGCCAGGTGCTTTGAA
GGAGCCTCCATGGGGG

>hg18 chr8:145698094-145698229 NM_032902
GGCTGTTGCTCAGCATGCAGGGGCCCTGTCGCGGGCACAGCCCAAGGCTG
CCTCCCCACGGTGCGTGCCCTGGTGCTGCGGGTGCAGCACGGAAACCCCG
GCTTCTACTGTACAGGACACTGGCCCCTCTCAGGT

>hg18 chr8:145699008-145699308 NM_032902
CACGGGCCCGTCAGCCCAGTGTCCTTTGGGCCTGCCCTTCCCCTAGCATC
CCTGGTTGGAAGGGTGTCCTCACAGGGCTGTGGGCGGGCCAGGGCTGGCT
GCTGGTTAAATTTAGTGTGGGGGGTGGGGCAGCTGCCCAAGGTCCACCTG
CCACCAGGGCTGCCACTTGGACTCCCTTGCCAGGGGGCGGGCAGGGGCTG
GCTCTGCCTGGGGCCAGGCCCATGTTAACCTGTGCCCCGGCCTGGGGGCC
AGAGGGGCAGGCCTGCGCACGGGGAGGCTGTTGTGGCAGCGGAACAGAGA

>hg18 chr8:145698640-145698941 NM_032902
AGGGACCATGGCTTGGAAAGGGAGGTGGTGTTTTCCACAAGACTCTTGTG
TCAGAGCCAGAGGGGCAAAACAAGCACAAGGCTGTGTCAGAAGCTCCCTG
GGGGGGTTGTGGGTCCCCAGTTCCTGGCACGCAGCCTTAATCCTGGGGCC
TGGCTGCCAGCTTCCGCCTGGGCTGGCATAGGGGACACGCAGTTGGCCAC
TCTGGCTCTGAGCTGGCTTGGCACAATGTGTCAGGGTGAGGGGGCCCCTT
AGGGGCCTCAAGCAGGAGGGCTGAGGGCACCGCTGGTTCGTCTGTTCATG
G

>hg18 chr8:145692906-145693385 NM_032902
AGCCTAGAAGGTGAAAAGAGGACTCTCAGGGGCTCACAGGGGCTCTCACT
GCTGGTTGGCCCTGCCCTCCCTTCCCCCTCAGCAGGGTGCCCGGAAGCTG
GAACCTTGTTATCTGGGTAATTAGTTTCAGACCCTGCACTGAGGCCGGCC
AGGTCTCGGGGCTGCCTCCCATAGGTTGTGCACCCTGACCCCGAGAGGGA
GGCGAGGCGCTGCTTGTCGACAGCTAGAGGCTGGCCTGGGGAGCAGGTTT
GGGGTGCCCTCCCACACTGCCCTCCCTGCCCCGGCCCATGCCCCCCAGGG
CTGCCTGGGCCTGGTTATTGTGTGGGGCCTCCTGACCCAGCCAAGGGCAC
GAAGCTCTGGGAAGGGGATGCCCCCGAGGGTGCCAGTCCAGCTAGCTGCC
CCACCCCTCAGGCCCAGCCTGGCCCCCAAGCTCCCCACTCTGGTGCCCCG
AGCAGCCCTGTGGGCAAGCAGCCGCCGCC

>hg18 chr8:145695529-145695629 NM_032902
TGGTCAGTGAGGAGGGCAGAACTGCTAAGGAGGGAAGCAGAGTGAGGAGG
CCAGGTGGCTTGGGAGGAGAGGGTACCTGAGCACAGGTAGGGCCTTTACC
