# Supplementary material for: Predicting tissue specific cis-regulatory modules in the human genome using pairs of co-occurring motifs
Source: BMC Bioinformatics. 2012 Feb 7;13:25. doi: 10.1186/1471-2105-13-25 (PMC3359238; doi:10.1186/1471-2105-13-25)
Supplement: Additional file 1 — Software. The CrmMiner software. [file 1471-2105-13-25-S1.GZ › crmMiner/test/heart_fasta/loci_train/NM_000850.fasta]

>hg18 chr1:110004623-110004757 NM_000850
GAATGATTAGAGCCTGGTCTGGCGTTTCTTTTGCTGGTCCAACACACCTT
GACCACTTTCATCCAGGTTTTGCCAGGTCCTTGGGTGAGATCTGGGCTCT
CTTCCAGGCTGCACAGACATTTTCAGAGGTCCCC

>hg18 chr1:110003519-110003662 NM_000850
NNNNNNNNNNNNNNNNNNNNCTCCCTGTGAGCATCTGGATCTATGGGTGG
CAGTCAGGGCTCTCCCTTTTGTGACAAAAGAAAGAAGCCTCAGGCCTCAT
CCAGCCTGGATTTCACAGCCCAGGGCACTTTGGAAGAGGCAGA

>hg18 chr1:109989841-109990093 NM_000850
TAGCTGGACAGTTTTAAACTTTCTTTTCTCGGGGCNNNNNNNNNNNNNNN
NNNNNNGAGAAAACAAGAAGATTGGTTACTCTAATTAAATATAATAATGA
GAGTAGATGGTTAATTGTACTGGATACACTAATGCAGAGAGATACAGGTA
TGTGTACAGAATAAGGTATGATTTTCTGTTTATTTAGAAAAGTTACTACA
GTTTATTCAAAATACATTTAATATACACATATTTTATTCAATTATATTTT
AA

>hg18 chr1:110000684-110000784 NM_000850
CTGTGCATGCCNNNNNNNNNNNNNNNNNNNNNNNNNNNNNNNNNNNNNNN
NNNNNCGCCGGGGTGGGGGGGGGGTGCAGTGCAGTGTAGACTAGGGGCTC

>hg18 chr1:109994162-109994360 NM_000850
GTAAAATTAGGATTTGGCTCTGTCATGTAAAATGACTCAGTTGTTTTGCA
CCCAGATTACTAGAGGTTATTTTTTTTCACCAAATTATTCTGTTAACTCT
CAGTGTTTTTCACATGCTCTTAAAACATCNNNNNNNNNNNNNNNNNNNNN
NNNNNNNNNNNNNNNNNNNNNNNNNNNNNNNNNNNNNNNNNNNNNNNN

>hg18 chr1:110004300-110004402 NM_000850
TACTCAGCTAGTTCCCATCAGCTCTGGCTGTGGTCTCGGCTGAGTGGCCT
TGGGGTTATGTAAGAGGTAGTGGGAGGGGAAGAGAGCTGAGGGCTGCAGC
AT

>hg18 chr1:109997387-109997557 NM_000850
CTTTTTTTTCCCAAACCATTGCTGCCACTCTGAATCTAACAACCCTGCTG
ACAAAAATTTCATAGCTGTCCTTTTAAAACCTTCACAAGGCAACCTCCCT
TTAACTGGCTCCTTATGGTAATTATGTTTCACTCACATCATTCATCCCAA
CCTTCAGTCTTGCAACAATT

>hg18 chr1:109997583-109997757 NM_000850
GCTTCTGCTGAGGCCATTACAAGGCCAATAAATCAGGACTAATATTGGGT
CTATTCTGGCTACCACGGTTGTTTGCTTTCTTCAGAGACATCTGAGCCTG
CTTTGCAGAAACTATTTAATTCCACTCAAGGAATCTGTCCATCTTGAGGA
ACACAAAAGTGACTCATTCCTATT

>hg18 chr1:110001816-110001916 NM_000850
GTGAGTGTGGTTGGCTGCAGTGTGTGGGGGGAAGGTGGCATCCTCCTTGG
CTGGATTGGGGTGCTATGCTCAGAGTGAGTCTGTGTTTTGTGGGTGGCAG

>hg18 chr1:110001565-110001667 NM_000850
TGATGTTCTGTGTCCCAGCTCATTTGTTCATGTGACAGTATTTCTATGTC
AGGCCTGCCATGAGCGGGCACAGTGAGTGCCTGGTCTCCCCTCTGCCCTT
GC
