# Supplementary material for: Predicting tissue specific cis-regulatory modules in the human genome using pairs of co-occurring motifs
Source: BMC Bioinformatics. 2012 Feb 7;13:25. doi: 10.1186/1471-2105-13-25 (PMC3359238; doi:10.1186/1471-2105-13-25)
Supplement: Additional file 1 — Software. The CrmMiner software. [file 1471-2105-13-25-S1.GZ › crmMiner/test/heart_fasta/loci_train/NM_004551.fasta]

>hg18 chr11:47556729-47557219 NM_004551
GCTGCGTCCCAGAACTTGAGTCCATCCGCCCCCAGGCCGGGGCACTGGGA
GGCCCATCACCCTGTGCAATGTCCCCGCTCCACCTTGAGTCGTCTTGGAA
ACGGTCGCCAGGGAAACCGTTCTTCCCGCTCAGGCCCGCCCGCCCTCGTC
AAAAGCTTGGCTCAGAGAGCGGGGGAGGGGTGTGTAGCGTAGAACCCAAA
ACGCCCGCCCCCTCCCCTCCTCTCACCCGCCTGGTTCTTCAGCGTCCTCG
CCTTCTCTCTAGGCTCTGCCACAAGGAGCTAGGACCACGCTCACCTCACG
ATTTCCCTACCTGCCTGTCTCGCTTTCTCACCTGCGTTCCCTCCTTTCAT
CCCGGAGCCCGGAACCTCCGCTTCCGGCTCCACGTCCGCCCGGAAGAAGA
TCTGCTGCACACTTCCGTTTCCGGTCCGTGCCCTTGGGGCTCCGTGTCCT
GCTGTCTTTCCGTCCGCTGCCTAGTCTGCATCTGAGTAAC

>hg18 chr11:47558410-47558652 NM_004551
AAGAGGTGAACACCCCAGCTGCTATAGTAAGAGTCTTTCTGAGGACCGTG
TAGTTAAGGTGGCACTTTCCCCAAGTTTTCATCACTGTATTCCCTAGAAG
GGAAACCTTTCACATGCACCTTTCTCAAGGTGCTTCAGGGAGCCTTTCCT
GGATTTGACATCCCTTACAAGCCTAAGAGACTGCATGCAGGGCTGGCTTT
TGCCTTCTCCATTTCTTTTTTAAATATGCCTTTTCCTTCCAG

>hg18 chr11:47564375-47564586 NM_004551
CTGTGGGGCCGCCCAGCCAGCCCACCATGCAGTTGGAAGACTTTGCAGCT
GATGCTTTTGGCAGCTGAGGGGCTCCTTGGAGGCTGGGCTGGGCCAGACT
GGGTGTCGGGGCTGGCCTCAGTCGCAGGATATTTTGAGGGCGCAGACAGT
AAGATGGTCTTACTGCCTGAGCTCTTTCCTACCCTTTGGGAGGGCCAAGC
TACAGCTATTT

>hg18 chr11:47557462-47557649 NM_004551
GTGAGTATGTGCGGGCAGCGCTCTTCTCTGAACTATCGGCGGGGCCCCTT
AGATGCCTGTCCTTGCCCTAGGATGCCCTTCCCTACGTCCTCCTGGCAAA
TCTTGGAGATCTGACTTGCAGTGGTCTTCACCCTGCATGCAGAATCGAGC
CCTCCCTGTGCCCTTAGGCCTGTTATGGCCCTGATTG

>hg18 chr11:47558206-47558399 NM_004551
GGAGAGAGAGAGTCTGTGAGGGATCTTCAAGCCCTGAAGTTCTTAGCTTG
AGAACCTGGTATAAACTTGCGTGCTAAGGAGCTACAGAGAGGCAAAAGTT
CAGTTCCCATCCTCAAACAGCTCTTAGTCTGACAGGAGAACTGAGACTAC
TGCTTTAGCAGAAATGCAGGCAATGTGAGGGAAGAACTGTGGA

>hg18 chr11:47564671-47564861 NM_004551
GCTCCTGCCAACAACCAAAGATTCCCCATTTCTAAAGGATGGAAAGAGCC
CCTGGGAGGTGACCGAGGCCACAGCCAGCCCCTCCCTGTTCAGCACTGAA
GAATGACACGCATTACAGAGCTCTGGAGCAGCCCGCAGTGGAAAGTTGGA
GCTGAGGTGTGTGGCAGGCAGATGAGGGAGCAGAGAACTG
