# Supplementary material for: Predicting tissue specific cis-regulatory modules in the human genome using pairs of co-occurring motifs
Source: BMC Bioinformatics. 2012 Feb 7;13:25. doi: 10.1186/1471-2105-13-25 (PMC3359238; doi:10.1186/1471-2105-13-25)
Supplement: Additional file 1 — Software. The CrmMiner software. [file 1471-2105-13-25-S1.GZ › crmMiner/test/heart_fasta/loci_train/NM_005061.fasta]

>hg18 chr16:1940687-1940845 NM_005061
CTGGGGCTGCACGTGGCCAGCGAGGCTGGTCAGCCGCTCCTCTGGGTCTG
TGCCGAGGCTCGGGTATTTTTAGGCTGACATTTGCCACAGCTCCTGGAAG
CTGGGGTGAGGGAGCGTGGTCCTAGGGACTGACCGACAGCGGAGGGCCGG
GGGCTGAC

>hg18 chr16:1944633-1944809 NM_005061
GGTGGCCGATCCCTGAAGGTCAGGAAGGGGCCTCGCCGCTAGCCGCCAGA
GGTCGAGTGGCAGGGCCAGGACTCACAGCTGCCAGTTCCCAGATTAGCCC
CTGGCACAGTCAGCAGGGTCTCCGGTGCCAGGAGCAGGCAGGGGCGGGGC
AGTGTTGGGGGCATCAGATAGACAGC

>hg18 chr16:1935620-1935769 NM_005061
CTGGGGAATCCATGGTAAAGTAAACATCAAGTGTGGGGATCCCCCACACC
CTGCTGTGAACCTCCAAGCCCCACCAGGAAGGTCTTGCTCACCTAGTTCC
TACCAGAGCCCTCCCCTTCTGCTCCCACCACTCCATCCCGCTCGTAGCA
