# Supplementary material for: Predicting tissue specific cis-regulatory modules in the human genome using pairs of co-occurring motifs
Source: BMC Bioinformatics. 2012 Feb 7;13:25. doi: 10.1186/1471-2105-13-25 (PMC3359238; doi:10.1186/1471-2105-13-25)
Supplement: Additional file 1 — Software. The CrmMiner software. [file 1471-2105-13-25-S1.GZ › crmMiner/test/heart_fasta/loci_train/NM_014402.fasta]

>hg18 chr5:132231173-132231324 NM_014402
GCAACGCATCCGGATGACGGTTCCCTGTCTCTGAAAGACCTTTCTCTGGA
AGAGGAGTCTGCATTGTAGTGTCTCAAAGACACAATAAACTTCCTATGGT
CTGCACTGTTGTGATATTACATTTTTGTGAGTAGAATCCTGTGTGACCAC
T

>hg18 chr5:132230053-132230269 NM_014402
AGGCTCCACCCCACCGGCCCGGGCAGGGCCTCCAAGGCACCTCCCACCTA
CGGGTCACCCAGTCAGCCCACTTCTTTCTGGGACAAAGGCGTCATCCCTT
AGAGACAGTAGGAAAATGGTATCTCCCGGAAGTTACCTCACGACCTCCAA
GAGCGGCTTCCAACCTTGCCGGAAATGACGAACGAGTCAACCGGATCGGT
GACTGTGGAGGGCGAG

>hg18 chr5:132234785-132235002 NM_014402
AATCTCTTGAGAGTTGTATCCAGAGTTACCAAGCTCTCAGCTATCAAATC
TGCTTCAGTCTCATTTTCTTNNNNNNNNNNNNNNNNNNNNNNNNNNNNNN
NNNNNNNNNNNNNNNNNNNNNNNNNNNNNNNNNNNNNNNNNNNNNNNNNN
NNGTTGCACTCTGTAGACCCCAGGCTACTGCTTACCAGCCAAGCATTCTA
CCTTCTTACGGCTGCAA

>hg18 chr5:132230825-132230944 NM_014402
NNNNNNNNNNNNNNNNNNNNNNNNNTCGGGTGATTCCAGCATGTTCCTCT
GAGGTCACCTTTATTTAGTTCTTACCAGTGGTGAAATGCTTTGTGTTAAA
CGTGCAGCNNNNNNNNNNN

>hg18 chr5:132234501-132234710 NM_014402
CAGTCCTCAAAATGCAGGCCTAAGGTAGGCCCAAAAGTCTATGCCAGTTC
CAGCTAGCAAAAAAGCAAATACACCTTGACCTTTTGTTGAAATTTTACCT
GGTAAAGTTTTTCCATTTCAGAGTCTTTCATCTTTTATTAGGCACCTCCT
GCTTAGGGACAGCAAAAAGTTTCCAATTACTGCCAACTCCTAGTGATCGA
CCTGGAATG
