# Supplementary material for: Predicting tissue specific cis-regulatory modules in the human genome using pairs of co-occurring motifs
Source: BMC Bioinformatics. 2012 Feb 7;13:25. doi: 10.1186/1471-2105-13-25 (PMC3359238; doi:10.1186/1471-2105-13-25)
Supplement: Additional file 1 — Software. The CrmMiner software. [file 1471-2105-13-25-S1.GZ › crmMiner/test/heart_fasta/loci_train/NM_178830.fasta]

>hg18 chr19:45539526-45539848 NM_178830
CCATACCTCAAAAAGGGCAGTGGGGAGAGGGGGCCCTGGAGAGAAGGCCA
CAGACTCACCCATAGTCACGGAGACCATCGTCTCCCTGGCCCTGACACTG
CTCCCTGGAGCCTGAAAGAGAAGAGAGGAGAGAGCCCATGAGCTGCTGCC
GGCTGTGAGTGTTTGTCCCTCTCCTGTGCCTGTCTGTCTGCATGCCAGAG
GAATGTTCCTGGGCTAGGGGCTCACCGCCCAGGAATAGCCTGGAGCAGCT
GGCAGGAAGTCAGCCTGGGACAGAGCTGCCACCACCATCATCGCTTGTGC
CTGAGACAAGGCCCAGGGACAG

>hg18 chr19:45526055-45526159 NM_178830
TGGCCTTCAAAGCACCTTACAATATTGGAAGCATGACCCCCAACACCTCC
TACCAACCCACGTTCCCCTCCAGCTCCTCCTACCACCTGCCCATGTTCCC
TCAC

>hg18 chr19:45519320-45519455 NM_178830
GAGAGGAAGAAGCCCCCTGGCACTTGGGAGAGGTAGAAAAGTGGGTTCTG
CCAAGGCCACAGCCAGAGAAGAAAGCACAGAGGACATGAGAGAAGGGGAG
TCCTGGAGCAGGCCAGGCCAGCTGCGACGACCATC

>hg18 chr19:45546022-45546245 NM_178830
TCCCTACCGCAACCGGCCCAGTCCCACCACCCCCGGCCCGCGCCTCACCT
GGCCCACCGGGCCCGCGCCCACTCGCGCCGCCCGCCCTCCCTCCCGGCGG
CGCCAACTGTCAGACACTCCTCCCCCGGCCCGGGCTGCCCGCCCCGGAAG
CATCCTCTCACCGCCGGAAGCTGAACTGACTCGTCCGCGGCCGCTCTACC
CCAACAGGCCGCCACCAGCGAGA

>hg18 chr19:45534083-45534206 NM_178830
CACGGCATAATTGACGGCAGGTCCTGGAGGAATGCCGGCTTCCTTAAAGA
ACTGGATCCACTCGGAAGTGGCTGTGGGGTTGGACAGGGCTCATTACTCA
CACTGTCCTCTTTAGAGAATAGC

>hg18 chr19:45518736-45519238 NM_178830
CCACCATCCCCAGCCCAGCTGCGCATAGTGTGAAACAGTCCTGCAACTCA
CCCTGAAGGAGTGGGGGAAATGATTTGAAAGTCACAAAAATATATTAAAA
CAGCAGCTGTCTTCACTCTAGGCACTGGCCTCCCTTCCCAGTGCCCCTTG
CCCACCACCCGCCATACACTTTCAGAGACAGATGCCCAGGGCAGGAAAAC
GGATGCGCCTCAGCCGCAGCCCAGGGTCTGGAGAGGTCCCTCCAGCCTGG
GAGTAGAGGGCGGCTAACAGTCTCAACAGGCTCGACGCCACCGCCGACGA
GGGGGCCGCTGGGAGGCCGGAGGTACAGGAGGGTCGGGCAGGACGCAGCG
GACAGTCGGGCCTTGCCACGGGGACAGAAAACAGAAGAGAAATGAACAAA
GTGAAGACAGGGAGAGAGAGAAGTCACAGCAGTGGGGGGAGGCGCAGAGG
AGTGAGGGAGGTCAGTGGGGAGTGGGGGAAGGGAGGCCCACCAGGTGACA
CC

>hg18 chr19:45526297-45526433 NM_178830
CTGTGGGGAGAAAAGGAGAGTCCGGTCGGGTGGGGTCCTGGAAGACAGGC
CTCAATCCAGCAGTCTCAGGGTCAGGATGGAGAAGGTGAGGCTTGAGACT
GAATGAGAAGGTCAGCGGGTATCACCCTGTAACTGC
