# Supplementary material for: Predicting tissue specific cis-regulatory modules in the human genome using pairs of co-occurring motifs
Source: BMC Bioinformatics. 2012 Feb 7;13:25. doi: 10.1186/1471-2105-13-25 (PMC3359238; doi:10.1186/1471-2105-13-25)
Supplement: Additional file 1 — Software. The CrmMiner software. [file 1471-2105-13-25-S1.GZ › crmMiner/test/heart_fasta/loci_train/NM_000603.fasta]

>hg18 chr7:150341057-150341174 NM_000603
TCCCTCTGTAAATCAGGGCTGTGCAGGGTCTCTGTGAAAGCATTCTACAC
TCTCTTAGAGATGAAACAGCCAAAGTAATGGTGGTTTCAGCCCAAAACGC
TGGGCTGCCAGGCTGGG

>hg18 chr7:150317512-150317631 NM_000603
AAAACTGTTTTTTCGGAAAGTCCTCTTTAAAACATGGTTACCAATATGAG
CAGTCAGCCACTAAGATGCATGGGCATCATTCTTGGCAGGGCTGCAGGCA
TAGAGCAGGCCAGCACCAG

>hg18 chr7:150321543-150321824 NM_000603
GGGCTCTGCTGGACACCTGGGCTCCCACTTATCAGCCTCAGTCCTCACAG
CGGAACCCAGGCGTCCGGCCCCCCACCCTTCAGGCCAGCGGGCGTGGAGC
TGAGGCTTTAGAGCCTCCCAGCCGGGCTTGTTCCTGTCCCATTGTGTATG
GGATAGGGGCGGGGCGAGGGCCAGCACTGGAGAGCCCCCTCCCACTGCCC
CCTCCTCTCGGTCCCCTCCCTCTTCCTAAGGAAAAGGCCAGGGCTCTGCT
GGAGCAGGCAGCAGAGTGGACGCACAGTAAC

>hg18 chr7:150334808-150334909 NM_000603
CCCAGAGGCAGAGACCCTGAAGCCGTCCCTGGGGCTGGGGCTGGGCCTAG
CCTGTATCCCCAGGGCCCTGTGACAACCTTGTCTTTGTCCTCTCTTGCCA
G

>hg18 chr7:150327106-150327210 NM_000603
GTGAGCACCAAAGGGATTGACTGGGTGGGATGGAGGGGGCCATCCCTGAG
CCTCTCAAGAAGGGCCTGCAAGGGGGTGCTGATCCCACACCCCAACACCC
CCAG

>hg18 chr7:150316816-150316934 NM_000603
CCCAACGCCCTCACCAAAGGCTCAGCACCAATTCTGCAATCTGGAAGCTG
AGCAAATCTCTCCGCCCCCCAGCACTCAGCATGAGTTACATCCTCGGGAG
GGGGAGGCCTGGCGGCAG

>hg18 chr7:150342416-150342573 NM_000603
CCAGCAGCGGTACCCCAGGGCCTACTGCCACCCGCTTCCTGTTTCTTAGT
CGAATGTTAGATTCCTCTTGCCTCTCTCAGGAGTATCTTACCTGTAAAGT
CTAATCTCTAAATCAAGTATTTATTATTGAAGATTTACCATAAGGGACTG
TGCCAGA

>hg18 chr7:150316960-150317137 NM_000603
NNNNNNNNNNNNNNNNNNNNNNNNNNNNNNNNNNNNNNNNTTGCCAGCAG
GCAGGAAGGAAGCTGCTCATAGTGCAAGGGTGGGGTACTTCCAGCTCACA
CTGAACAGCCCCGGGCTGGGCTATAAAGAGTCAGGGACTTCCGCTCAGTC
ACCCCTGCCCTCACCACCCAGGCCCCC

>hg18 chr7:150316652-150316787 NM_000603
CCCACGATTGTGCTGAAATCGCTCCTCCTCGGCTCTCTGCTGCCCTCATG
TGGCTGTCTCAAGAAGGGCTGGGGCTACCAGGGGGCGCCCAGGATCAACA
CAGGAGCCCCTTCAGACCGGCAACCGCGTCCACAG

>hg18 chr7:150336179-150336373 NM_000603
CATCACCGAACCAGAAGCAGGAAGGCTGAGCTAAGCAGAGCAGCAGCAGT
NNNNNNNNNNNNNNNNNNNNNNNNNNNNNNNNNNNNNNNNNNNNNNNTAT
AAGACTTCACACGCACCACAAAAGAAAGATTAACGGGACTTGGTGATATG
AGGCTCAGCCAATCACGGGTGAGCCCTGCATTTCAAGCCTGGGA

>hg18 chr7:150322680-150322890 NM_000603
AAGGCTGAGGGCCGGGGCCCTGCTGCTCAGGCGCACCCTTGGCCTGAGTC
CCTCCCTTCCTCCCTGCCGCTGGTGGCTCTGGGAGGAAGTGATAAGGCCT
GCGAGGCTTCCCTTCACACATGGGGCTGCTGTCAGGAGGGGTTGTGAGTG
CGGAGGGAAATCAGAGCTGAGGAATCCCTGCAGGGCTTCCCTCCACTCAA
GCACCAGGCT

>hg18 chr7:150338033-150338135 NM_000603
TCAAGGGCAGGCTCTCTAACAGTCACCAAAACACAAACATCAGCCCAGGT
ACTGCAGTCCTGCTGGGCCCTGTCCTCAGAGCTCCCTGTGCACTATCCCC
AG

>hg18 chr7:150338308-150338617 NM_000603
GTTGGGGGCCACCCCAATGAGGCACAGGGGCTAGAGAGACGGGATGAGCT
GGGGGGACCCCAGTGGCAGGAAACCCCCATGCAAAGTCCCCCCTGGACTT
TCTTCTCCTGGCCGACATGCACTGGTGCTTTAAGACCCAGCTCCTCAGGG
AGGAATTCATGGCTGGATTCTCCAGGTCTTAGAGAAAACTCTATTGGCCT
GAACTGAGCAGGGAGAAACCCTAAAGAGGCTCAGTGGGGGAGGGGTCAAG
AAGGGAGGTTACTAGGAAGGGCTATGGGGCCTCCAACCCACTGCATCCTG
CCCCGCCAG

>hg18 chr7:150318181-150318339 NM_000603
ACTCAGTGCAGGAGCTCAACCCAGCAGAGGATCCCCACAGAGAGGAACTG
ACCTGTGTCTTCCAGAGCACACAGGTTCAGAGCACACAGGTTCATTTAAG
TGAGAACCCACACTTACAGAGCAAGCTGCCCAAAAACCACGACCAGGAGG
GCCCAGAG

>hg18 chr7:150337288-150337418 NM_000603
GTGAGGACGACGGCTTTACCGCCCCCCCACCCCTGTCCTGAACACCCTGA
CCCTGGACCCTCCTCCTCCCACATTCTCCCGCCCCCACCCCTCTCTGACT
CCCCATAAGTGCCCCTCTCCCCACCCCCAG

>hg18 chr7:150314624-150314821 NM_000603
CCCTGGTCTGGAGAGAGGGCCCAGCCCCTCCTGGGGGCACCTGAGAGGGT
TCTGTCCAGACGATCCCAGTGACAGTTGCTGTGGAATTTCCATGCTGGGC
ACACTTGAGGCCCAAAGCTCCGATTCCCAAGAGGCGCCACAGCAACCATG
CCAGGAAACTGGGCCAGGCTGAGGGTGGCAGGAGAGGGAGACAGGAG

>hg18 chr7:150320497-150321237 NM_000603
ACAGGGGCAGCAGGGCACACTAGTGTCCAGGAGCAGCTTATGAGGCCCCT
TCACCCTCCATCCTCCAAAACTGGCAGACCCCACCTTCTTGGTGTGACCC
CAGAGCTCTGAGCACAGCCCGTTCCTTCCGCCTGCCGGCCCCCCACCCAG
GCCCACCCCAACCTTATCCTCCACTGCTTTTCAGAGGAGTCTGGCCAACA
CAAATCCTCTTGTTTGTTTGTCTGTCTGTCTGCTGCTCCTAGTCTCTGCC
TCTCCCAGTCTCTCAGCTTCCGTTTCTTTCTTAAACTTTCTCTCAGTCTC
TGAGGTCTCGAAATCACGAGGCTTCGACCCCTGTGGACCAGATGCCCAGC
TAGTGGCCTTTCTCCAGCCCCTCAGATGGCACAGAACTACAAACCCCAGC
ATGCACTCTGGCCTGAAGTGCCTGGAGAGTGCTGGTGTACCCCACCTGCA
TTCTGGGAACTGTAGTTTCCCTAGTCCCCCATGCTCCCACCAGGGCATCA
AGCTCTTCCCTGGCCGGCTGACCCTGCCTCAGCCCTAGTCTCTCTGCTGA
CCTGCGGCCCCGGGAAGCGTGCGTCACTGAATGACAGGGTGGGGGTGGAG
GCACTGGAAGGCAGCTTCCTGCTCTTTTGTGTCCCCCACTTGAGTCATGG
GGGTGTGGGGGTTCCAGGAAATTGGGGCTGGGAGGGGAAGGGATACCCTA
ATGTCAGACTCAAGGACAAAAAGTCACTACATCCTTGCTG

>hg18 chr7:150325597-150325735 NM_000603
TGGTCCCATGGCCTTGGCCTCCTTCACCATCACTGGCCGCCAAAGAGTTT
GAAATAAAGCCACGTGCCCAGTGAATCCCAAAGGAACCTCAACTAAAATA
AAAACAATCCTATCTGACACTTGCCTGACCCTCTAAGT

>hg18 chr7:150335297-150335421 NM_000603
GTGAGCCCAGCCCAGCCCCTGCTCTGACTCCTGCCCCCTGGGATGCCTCC
TCCTGCCTCACTCTGCCCTGATTCTGTTTGGTTCTTTGGTCCCTTCCTGT
TCCTTCCAAAATCCACCCTCATCT
