# Supplementary material for: Predicting tissue specific cis-regulatory modules in the human genome using pairs of co-occurring motifs
Source: BMC Bioinformatics. 2012 Feb 7;13:25. doi: 10.1186/1471-2105-13-25 (PMC3359238; doi:10.1186/1471-2105-13-25)
Supplement: Additional file 1 — Software. The CrmMiner software. [file 1471-2105-13-25-S1.GZ › crmMiner/test/heart_fasta/loci_train/NM_001170.fasta]

>hg18 chr9:33397438-33397812 NM_001170
CTTATGTGTGTCTGGTCTTGCACGCGGAAGCCTCTCTGTAGTGAGNNNNN
NNNNNNNNNNNNNNNNNNNTCCCCAAGTTGTGCACACGTGAACATGCGAC
CATTCTTCCAGGTTAATATTTCCCTGCCTGCGTCAGCACGGTCCCAGTAA
GTGAGCAGCTCCATGCAGGAACGTGCCCTATCTGATCTGGTCAGGGGCTG
TGGGTCGGGAACAGGGGGATTAGGGCGGGCAGGGAGCCCATCTCAGTTTC
CCCCGGGCAAGCTGCACTCTCTCCACTCTCCTGCTCAGCCAGAGAAAGGA
GGTAGCCCCAGTGTAGTGTGACTGCCCGGTCTCCCCACTCACGCTGGGGA
CTCCCTGATGGAACAGCCTCCTTG

>hg18 chr9:33381856-33381999 NM_001170
NNNNNNNNNNNNNNNNNNNNNNNNNNNNNNNNNNNNNNNNNCATCTTGAA
CTACCTGAAAGTGAGGACCTTACCCTGGCTGGGGGAGCATTAACAAGCCA
GAGTCTTCAAAAGCTGGCAATATTTAAGCTAAGGGACAGAGCA

>hg18 chr9:33392858-33393014 NM_001170
GCGCTGGGGAGAGCTGTGCAGAATAGGACTGGAGGTGGAAGTGTTGGAGA
TTAACAGCCAGGTGGAGGGGACGGGGGAGGCCCTGGGTCAGTCCTCAGGG
AACCCCCATTGTGAAGGGGGAAAGGGAAACTCAGGCCCAGTCCTCAGGGG
CCCCCA

>hg18 chr9:33382409-33382720 NM_001170
NNNNNNNNNNNNNNNNNNNNNNNNNNNNNNNNNNNNNNNNNNNNNNNNNN
NNNNNNNNNNNNNNNNNNNNNNNNNNNNNNNNNNNNNNNNNNNNNNNNNN
NNNNNNNNNNNNNNAATCTCAACAAAAGGAAGAGGAACACAGATGTGGGC
AGGTATCAAGCATGTGGGCGGTGCCTATTTCCCTAACAGCTCTCAGAGGA
CGCACCCTCCTGCCTCCGAGGTTCCAAGGGTTAACAGCCCTCATGGGGCT
GGAATGTCTTGTGATAAGATCATTACTTTGCCCTGGATTAAGGAGGGACA
GGATCCAACTG

>hg18 chr9:33404428-33404565 NM_001170
AACCCAGAGACCTCCTGGCCAGGAGCCTGAGTTTGAGGCTGGTTTGAAGT
TTCCCTACTCAGGGCCCCACCTGGGTGTGAGTTGTTTATNNNNNNNNNNN
NNNNNNNNNNNNNNNNNNNNNNNNNNNNNNNNNNNNN

>hg18 chr9:33406695-33406862 NM_001170
GAACCACCCTGGCCTGCAGCCGGGAGCTTAGGGATAAGGTTAGGGAAGCT
GCTGCCGTCACCACAGGCTTAGGGTGCCCAGCTCTGCCAGCTGATCCAGC
CAAGTCCTTCTTGGGGAAGATGAGCTGTCATTAGAGAGCCCTTCCCACCT
CTCAGACCTCCGCTTCT

>hg18 chr9:33404990-33405141 NM_001170
CTCAGTCTAGGGGCCAGGCTGCCCCAGGCACCCTGCAATTGCCAGCCCAG
TTAACAGGCAGCCGACTCACTGAGCGGGTGGGGGTTCCAGGCATGACAGG
GCCTTGGGCAGGCTGCCTCCTGGGGACAACTGGCTTGCTGAGCCCGTGAC
G

>hg18 chr9:33398098-33398436 NM_001170
TACCGGCACCCACGGGCATTAAGCTTCAGCCAGGAAGGCTTGGTGGGACA
TGTGGGCCCCAGGGAGAGTGGCAACTCCCTAGATGCTGGGCCTCTCCCTG
GGTTGATGGAGAACCCTCCCATGCCTGCACTGGTCCCTGGGGTGCAGGCT
GGGCCAGGCTGGGCTGGGTGAGCAGACACTGTCTCTTCTGCTTTTGGGAC
AGCCCAAGGGCTAGCGTGAGTCAAACCCAGGTGTCCTGGCTCCTAGCCCA
GCTAGAGGATGCCCCAGTGCTTCCCTGAACGGGAGGAGAGAGAAGGCTGG
AGCATGGACAGAGGGAGACACTCACCGCTAAGGCTCTT

>hg18 chr9:33381616-33381834 NM_001170
NNNNNNNNNNNNNNNNNNNNNNNNNNNNNNNNNNNNNNNNNNNNNNNNNN
NNNNNNNNNNNNNNNNNNNNNNCCTGTATATATATATAAAAACAAAAACA
AAAAGCCCTCACTTCTTGGCACAGCCTGGCAACTAAAAATAACAACAACA
CAATGTCCGATATAGGCTTACACCTCACAAAGTTCTNNNNNNNNNNNNNN
NNNNNNNNNNNNNNNNNN

>hg18 chr9:33380551-33380677 NM_001170
AGGCAGCTGAGCAGGGCCCACTGGGTCCCTCAGAAGCCCCAGGACAGAAG
CAGGGGAGCCCAGAGCTAGGCTGGCTTCAGATCCAGGATAAGATACAGCA
GGAGAGGACAGGAACAGATGGGGGTG

>hg18 chr9:33406311-33406519 NM_001170
NNNNNNNNNNNNNNNNNNNNNNNNNNNNNNNNNNNNNNNNNNNNNNNNNN
NNNNNNNNNNNNNNNNNGGCCCTCTTCAAGCATCTCTCAGATCATGGAGT
GTGATGGGAAGGCAGCACCAGGCCCCAGGTGCCGGGGCAGGGGCCAACAC
ACCAAGTTGTGGAGTGTGCATACAGTGCCACACAAACCAGGGGCATGCGC
AACCTGGG

>hg18 chr9:33392473-33392806 NM_001170
CCCCAGCTGGGGCTCAGCTATCCCTGTGTCCCCAGTCCAGAGCCTGCCTC
TCAGCTCTCCCAGGGCGGCCTCGAGCGCTGCTCCTGCTCCTCCAGGGGAG
AGGTCAGTAAGGCAGGGGTTTGGCTGGTGCCACTTGAACCAAGTCCAGAT
GCACTGCCCAAAATAACATCCCTCGTCCGGCCAGCAGTGCCGTGGAGACC
GAGTTCTGAAGCAGGCCTTTGTGAGGTCAGAGGTGGAGCTCTGGGTGGGC
ACTCTGGGCCTCTCAGTCCCAGAGGAAAGGCCTGTCCTCCAAGCCAATGT
GCAGCCTGACTCTGGGGCCAGCGCCTGAGGAAG

>hg18 chr9:33397916-33398021 NM_001170
AGGGCAAACAGGGAGCAAAGACCCTAGGAAATGCTCACAATGAGCCCCTC
CCTTCAGCAGGAAAGCAGCTTTGAAATGTCCAGGTGAGCCAGTGGGAAGG
TGGGA

>hg18 chr9:33385193-33385381 NM_001170
CTAAGACAGTGGCCCGAGCCCATGGACAGAAAGGAGACTCAAGTCTGCCT
GCTGCCCATCGGCTCTTCAACTCCCAGCTGAGTTAATAGGTAACCCAGCA
GCCTCGCCCACACACGCCTCCTCTTGCGCAGGGCAGCTGGGACAGCTGGA
ATTGGAGACACTTGAGAGCCACGGGGACATGGAGAGGA

>hg18 chr9:33385631-33385824 NM_001170
TGGCAACAGTGAGGCACTCTACAAACAGCATGAGGTGTGACAAAGTCTGC
TGCCGAGCTCTATAAACAGCACTGAGCGCTGAAACAAGCGCCAGGTTCTG
TCAAAAATGAAGGGGTCAGCAAAATGCACCAGGCTGTGCAACCAGGTCAG
TGCAAACAGAGGTTTGTGAGAGAGTGAGTGAATGAATGAATGA

>hg18 chr9:33405922-33406088 NM_001170
GTTCATGGCAGCTCACTCCAGCAGCAGGGTCGGGGCCCATGGGCAGGGAT
GGGTGGAAGGATTTTTCCAGCCTCACTGAGAGCAGGTCTTGGCCTGTCAC
ATCACTGTTTTGAAGTTTATTTGGAAGCTCAGCCCCAGAACTCTAATGCC
TCACATCTCCAGGAGG

>hg18 chr9:33376193-33376359 NM_001170
CTGCGGAGACACAGACTGTCATGCGAACCTGCTCCCAACTAAGCCCCACC
GGGGTCCCAGAAATGAGGTTATAGGTTAGAGGGTGGGGGATCTCCAAGGC
TTTTTTCTCCCAGCTATTTTTTACAAATCAGGACACTGAGGTCCAATCTG
CCCATATTTCATAGGA

>hg18 chr9:33381429-33381579 NM_001170
NNNNNNNNNNNCCCCGTGTCTCACGTGTATGGCTGGTTTTCCAGGGCCCG
GATGGCTCCAGCCCCTCCTCTCCCTGATCAGTGAATGTGGCCCAGCCCAT
CCAACTCTCCCCCACAGCCAGGAGGCCAGCTCCAAGGGCAACACCCCTGG

>hg18 chr9:33405621-33405895 NM_001170
GAGTCCACTGGAGGTGTCACCCGTGCGTCCCCAACTCCAGTCCCCTCAAG
GGCTCCACCCGGCCCAGCCCACATGCCTTTGTTGTGGCTTCCAAGTTTTC
TTTTCCACGTCACCTGCGCTGCTTGCTCTCTGGTTTTGTTGACTTTAGTG
CTGTCTCTGTTTGCTCTGGCTGAGCCAACAGCCTCAGGATGAAACTCTGA
GCCCAGGAAGTGTGAACCTGAGAGGCAGCAGGCTGGGGGTGGGGACGGAG
GCAAATGAGAGACAGGGTAAGATC

>hg18 chr9:33384956-33385075 NM_001170
CCCAGGCTCCCAGCTCAGAGGCAAGGAATGGACAATGTGACCCATGGGGT
CAGCATGGGGAGGGGGTCATGGACGGCCCTGGCGGAGCCCCACCCACTTC
GTGCTGCCCACCCACTCAC
