# Supplementary material for: Predicting tissue specific cis-regulatory modules in the human genome using pairs of co-occurring motifs
Source: BMC Bioinformatics. 2012 Feb 7;13:25. doi: 10.1186/1471-2105-13-25 (PMC3359238; doi:10.1186/1471-2105-13-25)
Supplement: Additional file 1 — Software. The CrmMiner software. [file 1471-2105-13-25-S1.GZ › crmMiner/test/heart_fasta/loci_train/NM_001983.fasta]

>hg18 chr19:50623796-50624253 NM_001983
CTGAACGGGGGGCGGAGAGCAGCCCGGCCGAAGGCTCTGGAAGCGGGCAC
CGCCGGGGGGCGCAGTGACCAGGCTGGCGTCCCCGCCCGCCTCTAAACTT
AGCCGCGGTGACGCGCGGCCCGGCGATCGCGGCGGGGCCGGGGACGCAGG
GGGGCCCGAGTGGAGGGGGGCGGCTCGGCTCGGCGAGCCTCTATTTATAG
CGCCCGGAGCCCGAAATAGCGCGGAGCGGAGCGGCCGGGATGACGCGGGA
GCCGCCGGGGGCTGACTCACCCGGCCCCAAGCGGAGGCCCCCGGATGGGG
GGCAGTGGAGGCGCCTAGCCCCTACTCCGCGTCCTCCCGGGCACCTTTTT
TGGTGGGACATCCCAAGTCTCCGCTGGAGAGGCTGTGGATGGATGTACAG
CAAAGGAAAGATCTGCAGCATGAGAGACTGAGGTTGGATCAGAAGTGGGA
CTTCCAC

>hg18 chr19:50614095-50614195 NM_001983
CGCTGAGGTTTTAGCTGCATTTCCTCTTGGAAGGGATTCAACAGCCCACT
GCACAACCTCAAAGCCCGGTGAGGCTGGCTAGGGAGCAGCCCCTGCTTAC

>hg18 chr19:50638543-50638670 NM_001983
CTTGGGTCCCAGATCCCAGATCGCCAGTGAGTAAGAAAACGGGTTCGCGC
CGTTGGTGGACTCCGCCCACTTGTGACGTCACGAGCCGCTCCCCCAGGAT
CCCGACCCAGGCGTCTCCCTTGGGATG

>hg18 chr19:50634912-50635169 NM_001983
GGGACGGCTGTGACTCAGGCGCGCGCTCCTCCCCGGGGCCCTCAGTGGTC
GCGAGGGGGCGCGCACGGCCTCGGGAACCCGCGCGGCGCCGCGTCCATTT
TTACCCCAGCTCCGCTAAAAATAGTTGCCGCGCTCCGAGCCGAGCCCGAA
ATAGCGGCCCCCAGATAAGGCAGGACGACTCAGCGCTTCCGGGGAGCGGA
AGGGGGAGCGCGCGGGGGGAGCGGTGCTGGGCGCAGCCCGGCCGAGCAGG
CGCCGCT

>hg18 chr19:50639420-50639623 NM_001983
GGCCCAANNNNNNNNNNNNNNNNNNNNNNNNNNNNNNNNNNNNNNNNNNN
NNNNNNNNNNNNNNNNNNNNNNNNNTGGCCCAGAGACCCAGTTTGCTGCG
GCAAAACACTGGTCTCCAGGCAACAGGCCCCGCCCCGCCCCAGGGCCGCC
AGATGAGGCTGGGCGGTCAGGAGGCCACCGGGCCGGGACGGAGCACCCAG
GCC

>hg18 chr19:50615915-50616194 NM_001983
NNNNNNNNNNNNNNNNNNNNNNNNNNNNNNNNNNNNNNNNNNNNNNNNNN
NNNNNNNNNNNNNNNNNNNNNNNNNNNNNNNNNNNNNNNNNNNNNNNNNN
NNNNNNTCATTCAGTACATTTTGAATAAATTAACAAACCTGGGGTGAGGA
AACAGAGCTACACCAATACAGCCACAGCCCCAGCAAGTAGAGCTGGGGCA
CTCTCAACCCACACACTGCTGTCNNNNNNNNNNNNNNNNNNNNNNNNNNN
NNGGGAGAACAAAGTGGCTGGAACTCAGA

>hg18 chr19:50618750-50618920 NM_001983
CCGTTCGTCCGGCCCCCGAGGCTAGCATCTGGACGCCCTCCCCACGCCTG
GCCTTGTCCATCTCTCAGACTCGGCAATGATTGGCTTCCGCGGCGCCAAT
CTCCACCCGCAGTCTCCGCCTCCCGCACCTGTGGTCCGGGCCTCACGGTT
TCAGCGCCGCGAGGCCTCAC

>hg18 chr19:50638713-50638890 NM_001983
CGGGAGCAGGCGGGCCGGGCAGGGTTACACAACCCGTCGTCGCGTCCCGA
GGGAAGTCGCCGGATGTCCTGGCCGGGCCGGGGACAATGGGCAAGGAGGG
CCCCTCCCGCAGGAACCTGGAAGTGGCAGGGGCTCCCCCTCTTCTGATTC
ACCCTTGTTTCCGGCCCGGTTTAGCCT

>hg18 chr19:50618923-50619119 NM_001983
CTGGTCTTGGAGCCTCAAGGGAAAGACTGCAGAGGGATCGAGGCGGCCCA
CTGCCAGCACGGCCAGCGTGGCCCAGGGCTCGCAGCACTTCCGGCCTCTC
TGGCCCCGCTCCCCAGGAGAGTAGAGCATAGAGCAGGGCGATCTCTGTAC
AACTCTCTATGGTTCTGGAGGACCGCGGAGGTCGTGGGAGGAGAGA
