# Supplementary material for: Predicting tissue specific cis-regulatory modules in the human genome using pairs of co-occurring motifs
Source: BMC Bioinformatics. 2012 Feb 7;13:25. doi: 10.1186/1471-2105-13-25 (PMC3359238; doi:10.1186/1471-2105-13-25)
Supplement: Additional file 1 — Software. The CrmMiner software. [file 1471-2105-13-25-S1.GZ › crmMiner/test/heart_fasta/loci_train/NM_001005288.fasta]

>hg18 chr11:5419320-5419470 NM_001005288
GGTGGGAGAATATAGATAGGGAATGGACCCAAGAGGGTGTGTTGGGAAAC
TTCTTCACTTTCTTTCAGATATCCTGTCTCCAACAAAAGGTCATAGATTG
AAAATGATTGCCTGTATTCCTGCCTTCCCAGTAAGACACTCATCTCTTTA

>hg18 chr11:5421292-5421409 NM_001005288
TTTAGATCTAGCCTGTTCAGATCTGTTTTTTTTTTTTCTTTACCTTTGCT
GCAAGATTTTCTCTGAGTCATGAAGAAATAAAAAGACTCTTCTAAGAATT
CATCCACAAGATAGGTT

>hg18 chr11:5421700-5421977 NM_001005288
CAGAAAAATATACATTTTTACACTCTTATACTTACACACCCGGTATTTAT
AGGCACTATCTCATACCCACACATACACACAAACTATCAAACACTCCCCT
ACTCACACAAAATACTATCATGCAACAACTTAGGAAGACTCATTGGTATT
ATGCAATATATTTCAAATATTCTCTTATTTTTAAGCTCTCCTGAATAAAT
GTTTATACACACACAGTGTCACAAATGCATCAGCATTAACAAAACCACAA
TAATATCTCCACCAATTATTTTCCCAT

>hg18 chr11:5422129-5422231 NM_001005288
CTTTTAAATAAGAAGTATAAAATATCCTTGAGACAAAAATCTATAAATGA
TGCAGCAGTACCTTAACTCAGTGATATGTGGTTTGGTATTATGGTTTTGA
TT

>hg18 chr11:5418073-5418256 NM_001005288
AACAAGAATTTTTCAGGATACCGATGGCTCTTTTTTATATTTTCTCTTCA
CATGTCTATCTGGTTACTTGACAATATTTCATACTCACCATTATAACATG
CCTAGTAGCAACTAGCACAATAATTTTCACATAAGTATTGAATAAATATG
TATGCCATTTTATAGTCAAATATTATTTTATTA

>hg18 chr11:5414377-5414537 NM_001005288
TGGCAGCTTTATCTGAAAGTGGCTGGCAGACCATGAGGGTATTTGAATGA
ATATTGTTCTTTCTATAGAAAACCTATGTAAAAGTGAGGTTTGAGGATTT
TTAAATTGTGCACAACTATGCAAACATACACAGGCATTGATAGAGATTCA
CTCAAAGATA

>hg18 chr11:5419691-5419823 NM_001005288
CTATAAATTTACAGATTCAATAACCTGTAGCTCAGACTTCACCCCAGCCT
CCCAATCCCAATGGCTGCCCCTGAACTTGTCATAGCCAAAAACTTTTCTA
TCCCTGAAATCCTAAATTTACTGTTTTCATAT

>hg18 chr11:5422357-5422532 NM_001005288
TTAGAATAAAATCTAGATAAAGAGGTCAGGTGGGCAGTGTGAAGCAGGGA
GCACTCACTGGATGGAAGATGCTTTCCTTGTAGCTGGATATACTATGCTG
TGGGTACAGCTGGCAGTGGCATCAGCTCATTCTCCTAAGACTTATAAATT
TATGAGCCCTCCAGAACACCAAGTC

>hg18 chr11:5420059-5420243 NM_001005288
AACCAAAGAAGAAAGTATTTTATGGGAATAAAAAAAGAGAAAATTATTAC
TTAACCATTACCAAAATTTTAAACTTATACACACCTTTATTCATTCTTAA
CCTCTATTTTCTGAGAAAGAGATTTCTCTCCTTCTCCAAGGACAGGCTCT
CCACCTTCAGGATTTCATTTCTTGTCACTCCTTC

>hg18 chr11:5414890-5415028 NM_001005288
TAAGAAAAAGCAAACAAGAAACTACTTCACCTGGAGATACTGCCCTCTCT
CCACTGATAAAATGAAATTTCAACTCCTTCCTTATAATGATGAAGTTGGA
GACAAATTCTCCAAACTTCATAGCAACACCCCCCACAG

>hg18 chr11:5422542-5422788 NM_001005288
GTGGTGGGAGGAGGGACCATGGAAATAACTGGGAAGGTGGTATCAGTGAA
GAGTGAGTTGGGCCATAAGAGAATTGCTCCCAGGAGAATATCTTTCTTGG
CACAATTATCCCTGATGTAATCATCCATATCTATTAGTGTGTTAATCCTT
CTTTGATCAGGGAATGTAAACACACTGCATACATGTATGCACAGAAACAT
AAATAGCCATAGCTCTCCTGAGACCTTCACAGATACCCCCTTAGAC
