# Supplementary material for: Predicting tissue specific cis-regulatory modules in the human genome using pairs of co-occurring motifs
Source: BMC Bioinformatics. 2012 Feb 7;13:25. doi: 10.1186/1471-2105-13-25 (PMC3359238; doi:10.1186/1471-2105-13-25)
Supplement: Additional file 1 — Software. The CrmMiner software. [file 1471-2105-13-25-S1.GZ › crmMiner/test/heart_fasta/loci_train/NM_002060.fasta]

>hg18 chr1:35043035-35043228 NM_002060
ACAGAAGGCTGAGGTTAGGAGGCCTGATTATCTAGGCCATTTGCTGATTT
CAAGGAACCTCCATCAGTTCAGCTCAGTGATGACCCAGAGGAATCTCTAA
AACCAAAAATAGGAACACTTATGTAAAGAGAGGGTGAATTCCCATGAAAG
GCAGACAAAGGAAGTCAAGTCCAGCACAGGGTCCATAATGCTT

>hg18 chr1:35030509-35030618 NM_002060
ACGGGGTCCAAGCTAAAGGTCAGGTGGTTCCCCCACCCCCAGTCTCAAGG
AGTCCATGGGAATTGCTTAATGGCCTCTGATTGTGTAGCCTGCCCAGACA
TGGGGATGT

>hg18 chr1:35044438-35044566 NM_002060
ATAAAGTGGGGCAAATAGGGATCCAGCTCAATAAGAGAATTATCTTCCCT
GGGGTTAGCAGCTGTCTCTGAAGAGACATATGAATCCCTTCCTATTGAGG
AGAGCGTCCTAAGATCAGTTGAAGGCAG

>hg18 chr1:35036927-35037089 NM_002060
AACCTGTCACTGATCATTGATCTGAAACTCATGAGTGATGTGCTATTTCG
CATGAATCAGAAAAAAGTCAAGGTTGTTTCTACAATAAGATTAATTCCAG
TCGCTTAAATTCACATTGCCTTCCTAAGTAGGAAAGACAGGGATGGGGTT
ATGTGGAGTGCA

>hg18 chr1:35044097-35044240 NM_002060
AAATCAGGGAATTCCTACAAAGAGCAACTATTTTCTCAATCAGGGAAATG
AGTTCATTAAAGTTTATAGAATTTAATTAAAGTGAATTCAGAGATTCTGA
CAGGACTCAGCAGGAAACTCTTTCAAGACAGTAAAGTCTATGA

>hg18 chr1:35031935-35032124 NM_002060
TCTACCATCATCACTAGCTCCCACTGTCTGGGGGTAGCCAGCCTTGGGCA
AAAGGGAGGAAGGGCTTAGCCCAGCTGCACAACTTTGGATAAGTTCCTCA
AATTCTGTTCCCATAGGCAAAGGAGCCTCAACTCCACCCAGATTTCCTTG
GCCTGTGTCCATCCTGGGGCAGTGGCTCGGGGACAAGAG

>hg18 chr1:35033403-35033512 NM_002060
AGGCCTGTGGCTTATGTCACCCAACAGAGGGGTCCTGAGAAGTCTGGCTG
CCTGGGATGCCCCCTGCCCCCTCCTGGAAGGCTCTGCAGAGATGACTGGG
CTGGGGAAG

>hg18 chr1:35031059-35031292 NM_002060
GGGAGTCTGCACCTNNNNNNNNNNNNNNNNNNNNNNNNNNNNNNNNNNNN
NNNNNNNNNNNNNNNNNNNNNNNNNNNNNNNNNNNNNNTCTGCGCTATTT
AAGGCGCCCCCGCCGCTCGTGCGGTCCAGCAGGGCTCCCGCGGGCGTCAC
TCCGGCCATCGTCCCCACCTCCACCTGGGCCGCCCGGCAGGCAGGCGGTG
AGTCGGGGGCTAGGAAGGGACCAGGGGCGCCAC

>hg18 chr1:35035422-35035576 NM_002060
NNNNNNNNNNNNNNNNNNNNNNNNAATTAAGCTCACACCTTTCAGCCAGA
CTAACATAGGCTCTTCCTCCAGGAAGCGCTCTCTGACTTCTCCAGCTAGT
CTCCGGCAATGACCTCTACCTCTCAGGGATCTGAACCACTGCTTGATTGA
GTGA

>hg18 chr1:35033602-35034025 NM_002060
CCAGAATGTGGCTTTGCCTGAGCACAGACAGAGTCAGCATGGAATGCTCT
TGGCCAAGGGTACTGGGGGCCCTCTGGCCTTTTGCAGCTGATCCAGAGGA
ACCCAGAGCCAACTTACCCCAACCTCACCCTATGGAACAGTCACCTGTGC
GCAGGTTGTCCTCAAACCCTCTCCTCACAGGAAAAGGCGGATTGAGGCTG
CTGGGTCAGCCTTGATCGCACAGACAGAGCTTGTGCCGGATTTGGCCCTG
TCAAGGGGACTGGTGCCTTGTTTTCATCACTCCTTCCTAGTTCTACTGTT
CAAGCTTCTGAAATAAACAGGACTTGATCACAAGTAGGTGTGTATTGATG
CTATCATGATGTGCTGGGGGTTGGGGGATAGAGTTATTTTGCCCAGGCTT
CCTTTACTTCTTGGTCCTGTATA

>hg18 chr1:35037169-35037275 NM_002060
GGCTGTCAAGCTGGGTGATGTCAAAACTTCTTCCCAGTCTAACATGCTGG
CTCACTGGCCACTGGCTTGCCAGCCTCATGGTTCTATCACCTCCAGTTCC
TTGACT

>hg18 chr1:35034197-35034355 NM_002060
AACGTCCTTGCCCTCCCTCCCCCATGCCCATCGTCGCCCTGGCCACACTG
CCCCCTGCAAAGTGCTTCCTTACTGGATGGTTTGCTCTCCAAGCGTGCCT
GCCAGCCAAGCCCTTCGCAGTCCAGTTCAGATGGGCCCTGCACTCATCCC
ACCTCATC

>hg18 chr1:35042477-35042585 NM_002060
AGGCATCCTTATCTCATCACACCACATATTCTCATTTTAATTAAATTTTT
ACCAAAAGCTCTAAGTAAAATTGTTCCTTGACATCTGTGTATGCCATGTG
AAGATGTT
