# Supplementary material for: Predicting tissue specific cis-regulatory modules in the human genome using pairs of co-occurring motifs
Source: BMC Bioinformatics. 2012 Feb 7;13:25. doi: 10.1186/1471-2105-13-25 (PMC3359238; doi:10.1186/1471-2105-13-25)
Supplement: Additional file 1 — Software. The CrmMiner software. [file 1471-2105-13-25-S1.GZ › crmMiner/test/heart_fasta/loci_train/NM_004567.fasta]

>hg18 chr3:48570491-48570819 NM_004567
GTATAAATTAAGTATGTCAATCTCTAAGAAATTCATTTTAAAATACGTTA
TGGTTGCCTTTTACTATATTTGTATCTCCCTCTTGTCTTTGAAAATGCAC
TGGGGACAAGGAACAAGGGAGAGATCCAGAAGTTCCTAAACCCCTGGCTC
ACTTTCTTGTTTGGCCCCCACCGGACTCCTGCAGTTTCCCGCCTCCTCGG
GATCCCCAGCCCCGCCTCTCCAAGCTTTGTACACTCTCTGCCCCAGCCCC
CACCAACACGGCTTCAACCTGAGCCACACTGCCCTCTAGCGATGTCATCC
ACAACACCCCTGGCAGGTGCCCTGCATC

>hg18 chr3:48568353-48568486 NM_004567
NNNNNNCTGCCAGCTCATTTAAGGACAGGCAGAAACTCAAGGAAGCGGTT
TAAACACCTGGGACCCTAGGAGAGGTGAGCCCCTTAACAATTCCATGAAT
TTCAGCATTCTCCTAGCTGTTTCACTCTCCAGT

>hg18 chr3:48550666-48550934 NM_004567
CTTTAAGACCCCTTGCATAGAAATTCGGCTTGATTTCATGATGGAATAGT
ATAAAATCCTGACTCGCAGAGTTTTGGATGAGGTAACCGGTGTTCTGCAA
GTCACCTCTGACCAAACATTTCTGCCCCAAGGAAATAAACAAGAAAGGTC
AGACCATCTCTGCTTTTTGGTCCTCCAGCCACCACCATGGGGAGCCATAG
GAGGCAGCCAAGTATGACCCCTGCCGCCCACCATCACAGCTGCAGGGCCT
GGCGCTGCCCTGACTCAC

>hg18 chr3:48568862-48569117 NM_004567
CAGACCTAGCCACCGCCAAGCCGATATGCCCCCACACACCTGTCCCCGCC
CCCTGCTCTGCCACACCTGTCTCTGGCCCACCACTGTCACGACCGCCTCA
CCTGTCCCCAGCAGCCTCCCCAGTCACGGCAACCTCACCTGTCCCCGGTT
CCCCATCTGTCTCCCGCCCCTTCTCCATGCGAGACCCCCGCCCAGGCCGC
CCTACCCACCCATCCCGGTGCACCTCCCACCTCCTCCCAGAGGACCCCGC
CTCAC

>hg18 chr3:48568648-48568798 NM_004567
AACTAGCCCACCTTTGAAAGTTCTGNNNNNNNNNNNNNNNNNNNNNNNNN
NNNNNNNNNNNNNNNNCAGTTCCAGTCCAACAACCCGGCCCACACTCCTT
GGCCAGGAGAGAGGGAAGGGCCTGGGGTGCCCACAGGGTCCTCCCCAGAC

>hg18 chr3:48569782-48569882 NM_004567
GTCAACTCCGCTGCGCCCTCCTGCCCCTCCTCGGGGTCCCCCTTGACTGC
TCCGAGCCCCGGGACTCTTCCGCCGTCCATAGGAGCATGCTCAACCACGC

>hg18 chr3:48548900-48549106 NM_004567
CTGTCCAGAGAGAAAGTAGAAAGAGGCCTGTGAGCGTGGCCAGGGTTCTC
ACAGAGCACATCTGGCTAGCCACGGAATCTAGCTGCGAGGCCTTGCACTT
CCAACCACCAGAGATTACAACCCTCAGGACCGTCAGCTGGTGTGCGAGTG
ATGGGGGTGAGGCGGGAGCAACACAGTGCGTGTGACGCACAGGCAAACCC
TGTGGG

>hg18 chr3:48549249-48549349 NM_004567
TACACTGTCTGTAAGTTGAACCAAGAGACAGTTTTCCCGAGGGTTGTTGA
CTTGGGAGTAGCTGGCAAACGCTCCACGCCCTCACTCTTCCTGGTCAGCT

>hg18 chr3:48555876-48556016 NM_004567
CTTCCTCCCAAGGGCTGGCACCCAGAGCAGCTGGGGCACACACACCCTGC
CTTCCCCTCCAGATGCCTGACGAGCAAAGGCACAGATGTGGATGGGCTCC
CATGTGTCACTCCCAGCTGTCACCAGGGTGTCACACTCAC

>hg18 chr3:48537383-48537492 NM_004567
GAAGGTCTCCCTGGGTCTGGTGCCAGGGCTGGGGGTGGTGCCTGGAGCCA
CAGGAAGGACAGGATGGGCTCAGCCTGTGACAAGAGGAAGCATCCAAAGG
AAGGATGAG

>hg18 chr3:48565233-48565464 NM_004567
GCCTCCTCCCATGGCATTTGGTGGCATTTCCCTTCCCGCCTTCCACCCAC
ATGCGCAGCACAAGGTGGGCAGGCAGGGCAGCAAATCAGGCCTGGGTGCA
AAACAAGGCAATAAATTACCTATCTCCTCTGCTCCCCAAGATAAGCTCCC
AAGGAAATGACCCAAAAGAAAACCAAAGTTCAAGTGTATCACAACAGCTC
TGCTTACCATAGCAAAACACTGGGAAATTCC

>hg18 chr3:48537532-48537701 NM_004567
AGGCCTGCCATGGTCTCCCCAACTCCCCAGCCATTTGAGCGCCCCGGAAA
GGGCTGACAACTCGCTGGGAAAGGAGCTGGCCTGGGAATGCCAGGGGACC
GCACACTGTCTACAGGGGTCCCAGGAAAGCCTAACTCCGCAGATCCCCCA
CCTCAGGCCCTGCCCTTCC

>hg18 chr3:48551056-48551208 NM_004567
CTGCCGGAGCCAGGCACAGAGAAAGGACATATCAGGGTCAGGAGCCAGGC
GGGGCCAGAGACCAAGGAGACTGCTGGGCAGGGGGCTGGAGGAGGTTGCA
CCGGAGACCAGTGCGGGAACCTGAGGCTGGAAGCTGAGGTGGGGGCTGGT
CC

>hg18 chr3:48561935-48562074 NM_004567
CCAACGACCTGCATGGGCTGAGCCCCTCTTACCTCCCTGAAGCTCTGTCC
TTCCCAAGGGTTCCTTAACCCCAGGGCAGGAATGGCCCAGCCACCAGGAG
GCCACACAACACACCCTCTCCTCTCATCCCCAAACCCAT

>hg18 chr3:48564822-48564943 NM_004567
ACTCCTGTGCATTCCCCTTGTTTAAAGGTGACCCAAATGGTGAGCCTCAG
GGGCGGGAAGGAGGAGACCCCATGAAACAGGCTGACTGAGTGAGAGTGGA
GAAACTTGCAGAGAACTCTCA

>hg18 chr3:48570923-48571034 NM_004567
CCCATGCCCTCCCTGCCACAGCCCTGCCTTGGATCAGTCCAAGTCCACCC
AGCTCTTTAAAGCTTGGCAAGGACCCTTAAGATGACTGACACAGATGTCT
TGCCCACTTCA

>hg18 chr3:48566379-48566483 NM_004567
TGCCCCACCTGCCCTCAGAGTTCCTCCAGGTCTGAGCTCGGAGGCCAATG
ATGGGAAAGGTAAAAGCCTCCCAAGCCCTCAGGTGTGGCTTTAAATTTTA
TCAA

>hg18 chr3:48569214-48569449 NM_004567
CCCGGGGCCGGGATGAGTCGGACTGCGCCGCTTCCAACCCAGCAGCCGGG
CCACCTCGGGCCACCCGAGGTCCCGCCCCTTGGGCCCCGCCCCTCCTCAA
GCCGCGACAGCCCATGTCTATCTTCCCGCAGGTCCCGCCCCAGAGTGAGT
AGGCTCCGCCCCAGCTGAAAGGGGCCCGGCCTCCGACCACGCATGCCCAA
CTCACCTACCCGCCCGTTTTGGAACAAGTGGGCCC

>hg18 chr3:48562119-48562226 NM_004567
TGTCACACAGCCCTGTCACACAGCCATCAGGGCTGGGCAAGGCCAGGGCT
CAGGAGTAGCTCAGTCATTCACCAGCAGCTCCACTCCAGGGGCTTCTCAG
TAAATGG

>hg18 chr3:48567840-48568035 NM_004567
GCAGGATGAGCACAAAGAACTCTCCCCTTGCTTATCATACATAAGCAGAG
GCAGGATCACAGGGAGACCCAGGCATGTCACTCAATCTCCTGATCTCCAT
TTCACTGTCTGTTAAACTAGATGTTCTCTGAGGTGCTGGACAAGCTGCAA
ATTCATTACAATGTTTCAGTTACTCCTAAAACAAATCTTTCTTTT
