# Supplementary material for: Predicting tissue specific cis-regulatory modules in the human genome using pairs of co-occurring motifs
Source: BMC Bioinformatics. 2012 Feb 7;13:25. doi: 10.1186/1471-2105-13-25 (PMC3359238; doi:10.1186/1471-2105-13-25)
Supplement: Additional file 1 — Software. The CrmMiner software. [file 1471-2105-13-25-S1.GZ › crmMiner/test/heart_fasta/loci_train/NM_014238.fasta]

>hg18 chr17:22918963-22919160 NM_014238
GACACCTGGATCCTGGTCCTGGCACCATTGTTTGGGGTGACCCAGGCAGN
NNNNNNNNNNNNNNNNNNNNNNNNNNNNNNNNNNNNNNNNNNNNNNNNNN
TGGAGCCTGCCTTTGATCTCGGCAGAGAAGGGGTTTCTTCCCATCCCCTT
GAAGATCCATTGGCCCCTTTCGTGCCCCTAGAGCCTGGTAGCTGTGG

>hg18 chr17:22936702-22937030 NM_014238
TCCTACGTCCCAGCCCCTTGCCTGCTCCCGCCCAAGGGTAGTGTTCTAGG
AACACGCCGAGCCAGCGTGGTGACGTAATCCCCCTCTCTGCTTTTTGTCT
CCTCCAGGTTTGGTAAGAGAGATTCATTTCCATCCCCTCTACCACCTGGG
AGTCGTGTGTGCGTTGCTGTCCCCATCGGGGGTGGACCTCTTTGACCCAC
CTCTTAGCCCGTTCAGCCTCTCCATAGTCCAGAAGCAGAGGTGCTGGTGA
CCACCTCAGGAAATAGCCCTAAGACAGGTGGCCTTAAAGTGACTGGCTGG
CTTCAGCCCAGCTGGTGGCTGCTCTCTG

>hg18 chr17:22917379-22917733 NM_014238
GTCCCCAGCCCCTGCTGCAGGGCCTGCTGGAGCCTGCACATCTCCCACCC
AGCACCTGCCCCGGGAAGTATGTGCTGACTCCCCAGCTCCCAGGCACAAA
CTATTTTTGGCTGCAGTGACTGTTCACTACAGTCATGAAAACAGAAACCC
CTCTCCCTGCCTCCTTCTTCCCTGGGACACTGCACTGGGGGCCAGGGCTG
CCGGGGACCCTGGGCTCAGGCCCCCTTGTCATGAATCGCCTGTGGAGCTG
GGTGACAGCCAAGGTGTCCAGGGGCACAGGGCCCCCACCTCTGGGGATGC
CAAGAGAAGCCCGAGGCGTGAGCCCACCTGGGCTGGAGGATTATGAGGTA
GGCA

>hg18 chr17:22929259-22929514 NM_014238
TCCCAGGCAAAGTGTGTAATCCTGGCCTTGCCACGAGGTCCTTGGGAATT
ATTCACAGGCTTTCTAAATCTTGCGTCGGAAACAGCTTCAAATGCCTGAC
TTAATGGTCCCACTACCACATAGATAAGGCATTAAAATAAGCCTCATGAA
TGGAATCAGGCCTGGTTTTTAATTATCTGAGGCCCCTGTCTTATCTCCGT
CTGCCTGAGGCTTAAGGAAGGCACCAAGGTTTATATTCTGCCTGGTTTTT
TCTTC

>hg18 chr17:22920023-22920183 NM_014238
GGCCTCTGATCCCAGGCCCTCAGCTTTAGCCCCTGCACATAGCCCTATTT
TGTGCAGGGCGGGACTTTCTCATTTGCCAGTCCCCTAGAAGTCAAGTGTC
ACCCAAGGTTAACGCAGCTTTTTGGCTGTGGCTCACCCTCCCACGTTCCA
TCCTGACCCA

>hg18 chr17:22917917-22918018 NM_014238
GTTAGAATCTTCCTGAAATAGATCCTCCCCATCCTTCTAGTGAATAGTGT
TTGGTCATTTCCTGCTTTTGAGTAGGACACACACTTGTTCTGAGCATGCT
G

>hg18 chr17:22938332-22938461 NM_014238
TGTGTTTTGGTGGTCTTGGCTGCTGATGGGTGGGGTGAGCCCCAGGAGGA
AGTTGGGACAAGTCAACCTCATGGCAGATGTGCCAGGGAGAGCTGCGGGT
GAGATAGATTGTTCCTATCCCCCTCTCCT

>hg18 chr17:22917185-22917349 NM_014238
CCCGAAGCATGCGAGAAGCTGCAGGGGCTTGGGGGCAGTTGGAGTTCATG
TGGGGGTGGGGGTTCCCCAGATGATTCACTGGAAGGAGGGAGATGACCGT
GTTCTTATTGACTCAGGTCCTACCTTTTGGAGGGAGGTGGCAAGGCAGGG
AAAACCTCTTGGTG

>hg18 chr17:22929063-22929205 NM_014238
TGGTTTCCTCTCTGTTGAGGGCTCTGTGTACCCTCTGCCAGCTTCCCACA
TTCCAGCCCCCAGCCCTCTCCCCGTCTTCTCCTGTCCCCATTGCTGGCTG
GGTTCTGTGCTCAGAAGGCACATGCTGATGTGGGCCTGAGCC

>hg18 chr17:22918700-22918817 NM_014238
AGCCCAGAGCCGCATTGCTTCTGGATTGCACAGGGCTCTGGGCCCACAAG
GCACTCATGTGACTTGGCGTCCCTTAGGCAGAGGGAGGTGATTCTCAGGG
CAGACCTCAGGGACATC

>hg18 chr17:22923902-22924013 NM_014238
AATCAGACTTGGCTGTGCCTGTCACTGTGGGTGGGCGAGTCACATCCATG
TGTGAGGTTTCGGGGGTGCTGAGTTGCTTTGGGGCACTGTTGAGTCATGA
TACTGGGAGAT

>hg18 chr17:22946350-22946465 NM_014238
GGAATTGATGTTTGCATTCAGGAAGCACTGGTCAGATCCAGGGTCCTGCC
TAATGTAGAATCCCCCTGGAGCCCTCTCTCTGTTGGTCTTTTGGCCTTGC
TGGGACCCAAACTTC

>hg18 chr17:22935613-22935761 NM_014238
CCACCCAGAAGGGGCTGTAGAATGCAGTGATGATGGCCACACGAACATGG
GTCAGTCAGAGGAGGCCTCACAGTGGGCTCAACCCAGTCCCTGTGTTTCT
GTCTTCTCCCAAGAAGAGCATTAGGAAAGCTGTGGTCTCATTCCCATG

>hg18 chr17:22913650-22913884 NM_014238
ACTGTGTGCCTATAGCCCTGCCATGAGATGGCTTTGGTGTAGTGTGTGCC
TGAGCCCCCTCTGGGGACTACCTGGCTCCTGAGTGGTCAGCTTGTGTGTG
TTCCCTCCTCCTCCTAGGACCACCTCAAAGGCAAGATTGCTCTAGAACAG
ATCTGACTATGGCCAGATATCATTGGGAAACATTTATGTCAACACTGCAC
TGTTTTAAATATTATAAAGCAGCAATCTCTTATT

>hg18 chr17:22928918-22929051 NM_014238
GGGTTGGATGTTCACAGCCTCCTGAGAAGCTCTCCCAGGGTCCTCAGGGC
TCTGGATCCTGGTGGGTCTGGCCAGGCCGAATCTGAGGGGTTTCAGCCAT
GGTTAGAAATCCCAGGCCTGTCTGCTGGGCTGG

>hg18 chr17:22928365-22928683 NM_014238
AGAAACAAGCTGGGCAACATGCCCTCGTCCAAACCTTTCTGGTCTTTACT
TCCTCCCCTCACCCCCCACCGAGTCTGCTTCAGCTGCTGTCTCTGGGAGC
CTGGAGGGTGGGGGCCAGGGAGCTCTGCTTGTGTCCCCAAGCACGTGGTG
GCTCTGGTCAGAGGCCGGCCCAGCCAGCAGCTGGCCCCTGCCACTCAGCA
GGAGGCCAGCCTGAGGCTGAGGGGCTCCCGGCCCAGCCGACTGCTCACCG
CCTCTCTGCCTGTCCCTCTGTCCCCTTAGGAGATCCCCCGAGACCTCACG
CTGGATGCCCTGCTGGAG

>hg18 chr17:22924080-22924180 NM_014238
GTTAACATTGGGTCTCAGAGTCAGTTGTAGAGTTGGGAGGTGGGGCACTT
TGTTTCCAGGGTGGGCCCCTCACTGAGAAAGCCTGGTCCCCTGGAGTACT

>hg18 chr17:22911305-22911555 NM_014238
TTGCACACTATGGCTGTTTCAAGCGGCCCCCTGTCCCACAAGTTACGTCT
AAAAGTCTCAGCTTCATATTCTGGCAGCAGCTGGGGAAATGATTTCAGAG
CCTGCTGGCATGGAGCCATTTTTTTTTTCTTTAGCAATTTCCCGGTTGGA
AGTTGTTGAAAGGAAGTGGCAAGCGCTGCCTGAGCAGTTCTAGCTGGGAG
AGGTGGGTGCTGCAGAGTCTGGGATTCCAGGGTGAAAGCCACAGGTTCCC

>hg18 chr17:22940859-22940970 NM_014238
GCACTTTTTTTCTGGAGGACACCACCCACTCAGCCCCCATCCTTCCTTCA
AATCTATCTTTCGTGTTTTCTTTAATGTTCTACATTTTGGATTGAAAATA
CACTGATACGT

>hg18 chr17:22935962-22936087 NM_014238
GGGCAGTGGCTGCCCCCTGGGGAGGCTCAGGGTGTGTCCCTGCCTGACTC
TCCTTTCAGGGGCTACCTCTGCTCTGCACAGCTGTTATCTCTGCCCTCCT
GTCCAGCCACACCCTTGCCAACTGA
