# Supplementary material for: Predicting tissue specific cis-regulatory modules in the human genome using pairs of co-occurring motifs
Source: BMC Bioinformatics. 2012 Feb 7;13:25. doi: 10.1186/1471-2105-13-25 (PMC3359238; doi:10.1186/1471-2105-13-25)
Supplement: Additional file 1 — Software. The CrmMiner software. [file 1471-2105-13-25-S1.GZ › crmMiner/test/heart_fasta/loci_train/NM_024645.fasta]

>hg18 chr8:40821752-40822266 NM_024645
CATGACTGCAGGTGCCGAGCGAGTCTCTGGGTAGAATATCAATCACCAAT
AAATATCGCATCTACAGCTCTTACAACTTCACCTTTCAGTGAGCTCAGTT
CCTCCACTTTCATGCAACTTGGATCTCCTCCTGAATGAAGTGTGTGGATG
CCCTGGGTCTGTTCCCAGATCAATATGGCCAAACAGCTCCAAAAAGAAAA
AAAATTTAGGCATCTTCATTATTATTTTCAAAAGCCTTGCTTCTCTAGAG
AAAACACTCTTATTTCAAGATTTGACAGTCTGTTGATTGCCCACAGAAGA
GGACAAAAAGTTAGAAGTTATTAATGGGTATCTCCAGGCAATTAAAAACA
CGCTGCCCTCAGATTCTGGTCTCTCCCAGACACCGTGTGCCAGTTGACAA
TTTTTCTGCTTCTGAAAAATAATGCGGCTTTTGCTGAAGTTGGTAAAATG
GTCTATCAATAGGCAGATTATAGCAGCCTTCTGAAAAAAAAAATAACAGT
GTCCTGTAATCTAA

>hg18 chr8:40783225-40783624 NM_024645
TATACAGAGCTACTCTACCAAAAAACACAGGCAGTTCTTTATATTATTTT
CACATTTCATTGAATAGAGAATAAGTCAAGTTGTATTTTCTTTCTCACCA
AGTCATCCTAAATCTCTGTGATGGACGGCACATATTTATGCATCTGTATT
GCTACATACATCCTTCTCATTTGTGTGGATGTCATTTCTGCTTCTGTCTT
AATTCCCTACCGAAAATGAGTGCAAGATTTTTGATGTGTTTTTTTAAAAT
CTAGAATCCCCATAGAGGAGAAAATAGAAGCTATTATGGTACATTTACAC
AGTGTAGATGTTCAAAAATATGTTGGGATAATAAATGCAGGCACACATCA
CAGTTGTTTATCACCAGGCTCCAAACTTAGAAGAAAACGCTCAGAAATA

>hg18 chr8:40812041-40812145 NM_024645
CCACTCACATTTTAAAGAATAGGCTCCTACCCTCCCCTCACTCAACGGAG
AAAAGCCTACGTGGGTCCCCCCACTTTGCTATGTATTGGCTACCTGAGTG
AAGC

>hg18 chr8:40817447-40817749 NM_024645
TAGTGCCGAATTCTGGTTCCCATTCTTTTGATCTCAGTCCCCAATGTAGT
TACAGTTACTATAGTACCATCTGACTTGAACCGATGATTCTAAGTTCCAT
AATGTCAAAGAAGTCATATTTCAATAACACTTCCTACCCACTGCTAAAAA
TATTGTTTCTTCCCACACAGCCATTCCTAATGAGATATTACAAGCCACCT
GGCACCCGGGGGAGTTCTTCGGCTAATTTTCTGTGGAGCCCCACATAATG
GAAACTGTGTACAATAGAACCCTGTTGGATGCTGGCGTCAGGGGCAAAAA
GA

>hg18 chr8:40782616-40782737 NM_024645
NNNNNNNNNNGTTTTCACAAGAACAAAATTCTCAAAGATCTGATGAACCT
TGTCTGAGAAAAAATAACAATAATCTCATCTTATTCTAGAAAAAATATAT
CTTAATTGTTATCACGAAAAA

>hg18 chr8:40800757-40800931 NM_024645
GTGTGTNNNNNNNNNNNNNNNNNNNNNNNNNNNNNNNNNNNNNNNNNNNN
NNNNNNNTGAGGAATGATAGTGACAACTGGCATTTGTCAGACTTGTCAGA
CAAAAAGAAAATTGCTGGATAAGCCTTCCAATATAAAATTACTTACAAGT
TCTTACACTTGGAAACTCATGTTC

>hg18 chr8:40785044-40785285 NM_024645
CAGCTTAAGGGTGAATTTGGAAAAAAAAAAGACAGCATATTTTGGCTTTT
TATTACAGGATATTTAAGAGACAGCTTGGCAATAAATGTTAACATCTTTC
TAACGGTTGACAATGCAGTAGTATAAAGCTGAAAACTCACCTTGACTTAT
TGACACAGCTAGTTTTAAGTTACATTGCTCATTCCCAGAGGAACTGCACC
ACACTGCAAAAAAAAAAAAAGTGCTGAGCTTCACTCAATAA

>hg18 chr8:40820661-40820775 NM_024645
ACTCACATAACTGGAAATGGAACAATTCAGCAAAAGTCCAACTGATAGAC
CCTGGGCTTCTTCTTTAGCCCAGCCTGGAGCACTCTGGAAAGTGCCCAAT
GATTCCACCAGCCG

>hg18 chr8:40802530-40802630 NM_024645
TTATAGTTTTCTCACAAATGCCCAACAGAGTTGCTTTACCCTAAAAAATA
GAAATCCAGCTATAGTTTTTCTGTTGAACAAGCCAGACTTATATCTAATG

>hg18 chr8:40800621-40800725 NM_024645
AACTTTGCATATTTGATAGACTTCACAGCTTCCAAAGCATTTTCACAGGT
ACAATTTCGATAGATCTCATTTGGTCACCACAAAATCCTGAGGAGTATGC
AGGG

>hg18 chr8:40819788-40819908 NM_024645
TGTAGCTCTGAAATGCAAGCCCCTGACAGAGAGGCAAGGCCAAGAAGCAA
TTTTGGTTTCCTTCTACCCATCTCTTCTAAATGGAGCAAAACTGTATCAA
AGTCTCTCATTGCTAGGACC

>hg18 chr8:40812152-40812300 NM_024645
TGCTCCAGACAGGTGGATTTTCTTAACAAGCTGAACGACTACAGGACCCT
TCCTTTCAATGTGAATACATGCCTTCAAAAATACAGTTTCTAAATAAGTA
TTCCATTACTGTAACTTGTTTACATGATTTATCTTCACAAGACTGCCC

>hg18 chr8:40814598-40815018 NM_024645
TGCTCCTCACCCCTGGCACATTGGTGTTGGTGCCTTGCAGAATCTGCTTT
GCCATCTTGTGAGGGGCAAACGGAGCAGATGGCCCTGACCACTGGGATGC
CAGGTAATGATCAAGTGCCACACATCGAAGTCGCAGGGTCTTGTCACCTC
GCCAGAGATGACAGACAGCTGGGCCATCTGGCAACAGCCCTGATGCTGGG
GAGGAGGCACACATCTCATCACTCCACCGCTTAATGTAGTTACACTGTCA
AATTCTTCCCTCAAATCCGTTCTTCACGCCTTTTAGCTGAGGTGAGCAGC
AGTTGGCCAGTTTCCAGGAAATGAGACTGCATTGATATAGATTCATTCCC
TGGCTGGGAAGTTCCTGGCTCTGGGGAAAGCACGGAAGCATCACTGTGAG
CTGGTGATGCCCCTCNNNNN

>hg18 chr8:40804906-40805347 NM_024645
GAAATGTCTAATGGGAAAAGAAAACTTACTAAGGTATATTTTTTAAGCCA
AGCTCCTATAAGTGGTTGTGTTTAAATATTATCATGTTCCCTGCTATTTC
TAATGAAGAAGCACACAAAAATAGATTCACGGATGACCTGGTTAATAGGA
ATCTCCAAACTCACTGCACACTCCTTCCTCATTATACAACCAACTGCAAA
AATCAAACACTGTGAAAGGATATTCAAGGTACGTGTCGGACCAAGCAGGC
CCGTAGGAGTCTGAGTCTCGGTAAAGCAGCTGTGCAACAGAAATAGCTTT
AAAGGCAGAATATAAAATGTGTATACTAAAAAAAATTCAAGGGAAGAGAA
AATATCTTGGCTTTTTCCACTGTTTTATATAAGAATATTGATTTGAACAA
GTCCATATGCAATTTTTTAAAAGGCAATAAGGACCCCTCTG

>hg18 chr8:40817312-40817430 NM_024645
AACTCCTCCAGGAGTCCAGAAACGTATTGTCTGAGTAGCATTTATGCAGT
ACTAGGCAAGGCATTGTTTCTGGTGATGCTGTATTCTGAGATAGGTTCAA
TACTGCTTAATCATATGC

>hg18 chr8:40819261-40819472 NM_024645
TCAAGAGAAAGCAGTGATTTACAAGTCATCCTCACCTGCCAGTGACATAG
AAAGTCCATGAACAACTAGGCACTTCTCATCACTTAATTCCACTTTGAAT
TTCTGCAAGAAGAAGGTAATAATGATGGAGCTGTGACATGGCTGGTCCTT
GTCTGGTCTTTAGTCAACCAGAGTCCTACAGGATATTATAAAATACATTT
AGNNNNNNNNN

>hg18 chr8:40799101-40799255 NM_024645
GGAGACTAAGTGTGACAGCAATTTCAATGAATTGAATGGAATTTCGATCT
CCTAGAGACCCACTCCATAAGTCACTGCAGCAGGGAAGGTGTCTCTGGAG
AGAAGAGGCAGATTGNNNNNNNNNNNNNNNNNNNNNNNNNNNNNNNNNNN
NNNN

>hg18 chr8:40802352-40802460 NM_024645
CAGGCTACAAGAGAATCAACAGAAAAGAAAAATGAGTCCACTGCTTTGAT
GTTTATGCAAGATATTAACCGTATGAAAAGCCAGGATCACAGTAACAGGT
CTGACAAT

>hg18 chr8:40810661-40811013 NM_024645
CACCACTGCCTTCTCCTGCCTGGCGTTGCCAGGAGCTGCATCGCTGACTC
ACACCACTTGAATAATTGCCTTTTAATGGCACCATTTTCTTCACTTATAA
AACCAGGTTCTTTGATTCCTGACTCAGAGGCATCGGCCACTGCTGGGCAC
ATGCACCTCACCCCAGCCGCGGGCCGTGGAACCAGAGCTGTCAGTCTCAC
ATGGCACAGGCTGGCCTGATGACATCTGGGAAGCAGAGCAGCAAAGGCAG
CCCCAGCCTGCAGGGCGGTTCTCTGGTCCAACCTCCAAGGGCAGGCACAT
GCAACTGATTCTTTGCCACCTCTCCCCTCTCTGATCCCTTGTCCTTTGTC
TG

>hg18 chr8:40809799-40809960 NM_024645
CAGGAGCCTCAGAGGATGGGCTGGAAGCAGGGTCTGTCCTGTCCCCATCA
CACCTCTCTCCATGTGAAGGTGGTAATGCAGTGCTGGTTGCCGTGGCAGC
AAAGCAGATTTAGAGGGGAAAAAAAAACAGAAACAAGAAAAGTACTCTAG
AAATGAAATCA
