# Supplementary material for: Predicting tissue specific cis-regulatory modules in the human genome using pairs of co-occurring motifs
Source: BMC Bioinformatics. 2012 Feb 7;13:25. doi: 10.1186/1471-2105-13-25 (PMC3359238; doi:10.1186/1471-2105-13-25)
Supplement: Additional file 1 — Software. The CrmMiner software. [file 1471-2105-13-25-S1.GZ › crmMiner/test/heart_fasta/loci_train/NM_006271.fasta]

>hg18 chr1:151870652-151870762 NM_006271
CTTTGAGGAGGCCTAGAAGAGTCCCATAATTCAATGCAGTTCCTCTCGCT
CATCTTTGCCTCCTGCTCCTCAACCACCCCCTTGCCTCTGACTCAGTGCT
GTACCCTTCC

>hg18 chr1:151871067-151871222 NM_006271
CACCAAGGGCGCAAGAGTAGCGGTCCAAGCCTGCAACTCATCTTTCATTA
AAGGCTTCTCTCTCACCAGCCATCCGATGTCTGTCTCCTCTGGGATCTGG
AAGTGGGTGGAGACGTGAAGACTGTTCACTCTCAACTCCCCTTATTTGGG
GAAGT

>hg18 chr1:151869428-151869621 NM_006271
TTAGGTCTCTTGGGGTTTCCCTCACATTGTAAAATCTCAGGGAAAGATCA
ATTGCAGTAGGGCTCTAATCCCACAGCTATTTGAGCTGTCAGCCAGGGCC
AGTCCTGAGGGTTCCCCTCACCTAGACCCCAGGTACTCCGGGCCTGGTCC
TCAGCTCACTTCCATGATGGGGGTGGGTAGGTGCACTGCTGCA

>hg18 chr1:151868276-151868804 NM_006271
CCACGTAAAATCCCAGGCTGCTTTAGGGCTCCAGGTGACCTCCAGCTGCC
CCTCTGGCATGGAGCAGGTAATCAAGCTACCAGCACCCCTCCCTCAAGCA
CCCCTTATCCCCTCATCAGCCACAGCTTGGGTTCCATCTCCCCCATGTCT
CTGTGACAACTGCTTCTCAGGTCCGGAGTTCAGATGACACTCACAAGGGC
CCCATTGAAGAACTGGGATGTCATTCGATCAGGGGCCATTGTCCAGCCCC
CTAGGCCTGGGGAAGGATGGGGACATCTGATCCGAGACACCTGAGCTGCC
CCCTCTGGGGTTGTGGAAGGCCAGACTGTCCCAGGGCCAAGGGAAAGAGG
CCCCCCGGCTTGGCAGTCTTCTCTCTCAACAGACCACTCCTTTCTCCTTT
CTTCTCCTACTCTCTCCCAGCCCCTTGAACTCAAAGGACCGCATGCTTTC
AGCCCTTTCTCTCCCCCAACACACAGCAGCCCCATTCCCCTTGCTCCCAC
TATCCCCGAATCAACCAGGAGTGAGCAG

>hg18 chr1:151867333-151867697 NM_006271
CTGCCTGGAGAGAAAGGAACGGGGCAAGCAAGGCTGGGAAAGAGACAAGG
GCCGCCTGTTCCAGCCCAGGAGACAGAGGGCGCCTCTGTCTGCTCCTGGC
CCCTTGCCCCACAGGGTGTTCGTCTGTGAAGGGGTGGAGTCGGTGGGGGG
GTCAGCGGGGGAGGGACTGTTGAAGACAGGTCTCCACACACAGCTCCAGC
AGCCACATTTGCAACCTTGGCCATCTGTCCAGAACCTGCTCCCACCTCAG
GCCCAGGCCAACCGTGAGTACCCTGCCCCACTGGGCTAGTCCCTGGCCTG
CCAGCTTCAGGGAGAGGGGTCTTCAGAAGGGCTCCAAGAGGCTGGGGACC
ATAGCACTGTGGAG

>hg18 chr1:151868853-151869052 NM_006271
GGCTCCAAGGAAAAGGCTCAGACATTCCTCTCTCCCCTTCTGCCACCCAC
CAGATGGAAGGGATAATTTTGCAGAGGCAATGGGAGCATATCCCAAAGAA
GCCAAAATGACATGTTCAGGAGAGAACAGAGTTGAAGGACCAAAAGGGGC
CCCCAGCTGCTGACAGGAAACTCAGAGTCAGTGAGACCTCCCTCCCCCA

>hg18 chr1:151869283-151869423 NM_006271
CTCAATCCCTGCCTGGGCAGCCACTGCAGACATCTACCACAGGCCTCTGG
AGCCAGCCCAGCTCCAACTGCTCTCTCTCCATGCCCCAACCCTGATTCCC
TCTGGCTGGGGTACAGACTGAGGGACACAGAGAACAGGCC
