# Supplementary material for: Predicting tissue specific cis-regulatory modules in the human genome using pairs of co-occurring motifs
Source: BMC Bioinformatics. 2012 Feb 7;13:25. doi: 10.1186/1471-2105-13-25 (PMC3359238; doi:10.1186/1471-2105-13-25)
Supplement: Additional file 1 — Software. The CrmMiner software. [file 1471-2105-13-25-S1.GZ › crmMiner/test/heart_fasta/loci_train/NM_004102.fasta]

>hg18 chr1:31625318-31625467 NM_004102
GGCCCCAAGTACTCCCAGGTGAGAATTGCCCTTTGGAAAGCATGAGGGTA
GCCTGGATCTCAACAGCAGCTTTTTTGGGGGGATGGGGCTATTCCCAGAA
AGTGATTAAACCAGGCCCCAGACCTGGGGCTGACCCTGGCTCCCTCCTC

>hg18 chr1:31623714-31623818 NM_004102
AGAAGGTAGAGGTTTACTCAACACCAATTTGCTTCTAAGAAACTGCTGCC
TGTGGCAGAATGCTCCCTGAAATGAGAACAATGACCCTCCCTGCCCTGGG
GGAC

>hg18 chr1:31613934-31614080 NM_004102
GGGCACCATCCCCAGCTCTGCTGCCAGCCACCTGTGTGATCCTGTTCTTT
CTGGGGACAGCTATGAGGAAGAGGAAACAGCTGATGGGGCTGAATGATAG
TGTCATGATAGAACACTGCTATAGGGACACCCTATAGAGGTCAAAG

>hg18 chr1:31613519-31613619 NM_004102
CCTTGAAGTGGTTCCTCAGCTCTGGGTGCTGCCAGCATACATACATCAGC
TGGTTCTCATTTGGCAGCTCTTCCAGCTCTCTTTCCTAGGAGTTTGGGGG

>hg18 chr1:31617709-31617893 NM_004102
TGGGCCTCTTGCCCCACCCTACCACGAGGCTCACAGACAGTGATGAAGGC
CTGGATACATAGACTGCAGGACAAGGTCAGACTGGCTGGTGAGAAAGGGC
ATTCTCCAGCAAGAATTCTCTTCCCTAACCAAGCAGAGATGGGGATTGCT
GCTTACTGCAGGTTCCTGTCTTACGTCCTTCTCA

>hg18 chr1:31620206-31620719 NM_004102
TGCGTAGAGTATGGCAGGCCCTCCTTCCTGGGACTCTGTTTCTCCATGTG
CAAACCCTGCCTCCCTTCCCTGGACTGTTCTGAGAACAAGGCCAGGGAGG
AAGAGCCCTCTCCCCACCCTAAGATCTTGATTCCTTTGGACGGTCCAGTT
GCCAGAAGACTCAGAGGCTCATTTCTGCCAAAGCTATAGGGACAGGCTTC
AGGGCTGGGCATGGAGCCTTGGTGATCTCACTGTTGGAACAGGTGCCAGG
AGAGGAGGAGGGGGAAAAGATGATTTCTGACTCAAGGTCGCAGCCCTCAC
ACATAGGGCCTCCTCTCAAGGACTGTGTGGCCAGGAACTAGAACTGACTC
CTTATGTGGCCCTTGTAATGCAATGATGGAGAGCTGGGGCTGGGCTAATG
GCTGCTNNNNNNNNNNNNNNNNNNNNNNNNNNNNNNNNNNNNNNNNNNNN
NNNNNNNNNNNNNNNNNNNNNNNNNNNNNNNNNNNNNNNNNNNNNNNNNN
NNNNNNNNNNNNN

>hg18 chr1:31623569-31623684 NM_004102
NNNNNNNNNNNNNNNNNNNNNNNNNNNNNNNNNNNNNNNNNATTGCAGCT
ACAGTGGGTGGAGTGTTCTTTCTGCCACTAGGAAATCTGCTTCCTTGTTC
CCCAAGAGTTCCAGA

>hg18 chr1:31611055-31611319 NM_004102
GAGTTATGTTACCAAAGGCAAAAAGGCAACTGGGTGGCCTTGGCTCTGCT
TTATTGACCTCAGAGCACCCTATGAGTGCAGTTAAAAAAAAAAAAAAAAA
ACCACATACACCATGGGAACTGGAACTGGATCCCGGTCAGTGGCACCTGA
CCCCAGAAGAATTCGTGGATTTGTACAAAATGCAGAGGAAGAAATGAGGC
AATGTGGTGCTGAGTCGAGGGGTAGCCGATTGGCAGAGTAGTAGTCAGCA
ACAGTGCAGTCAGG

>hg18 chr1:31627035-31627410 NM_004102
CACCCTGCCTTNNNNNNNNNNNNNNNNNNNNNNNNNNNNNNNNNNNNNNN
NNNNNNNNNNNNNNNNNNNNNNNNNNNNNNNNNNNNNNNNNNNNNNNNNN
NNNNNNNNNNNNNNNNNNAGGAAAGGAACTTCCAAGTAGGGGAGAGGGCG
AGGTGGGGCCAGAGCAGAGACAGGACAAACTTTTCCAGTTTGTCATCAGT
GAGTAGGCTGGTAGACTCCCCTTTGCCCTATAAGTGGGGCCAAGGGAGCA
GGTGATGCTCAGCCCCAGCCTGAAATATTCACTGGTCCCTGAGGATCACT
GAGGTCTGACCACCAGGTCCGCCTGCCAATAGTCAGGCAAGGCCCATCTG
CTTCTGCTAACAGACTCCAGAGGAT

>hg18 chr1:31619136-31619269 NM_004102
GGCTGAGCTGACCTTGTCCTCTGCCTGTTTTGAGCAAAAGCCTGACCCTT
CGCGCCCCGCCCGCCTCACACGTGCTTGCCCCTCCCTGCGGAATGTCTCC
TGCTGGCCCTCCTCCGTCCCCACCCCACCCCAC

>hg18 chr1:31618475-31618643 NM_004102
CTACAAGAGAGCAGGCGTGCAAGGGCTCCGACGGCGGCTCCCTGCCCGGG
CTGCCGCTTTAAATAGCCCTCGCATCACATGAGGAGACGTGGCCCACGCC
CCCGGCTCCCGAAATAGGAAGCCCCAGGCTAGGGCTCACCCAGGAGGGGC
TGGTGCGCCCATCCCCCA

>hg18 chr1:31618104-31618229 NM_004102
TCCTACCTCCAAATCACATATCCCTCTTCCTGGAAAGAGCCTCCCACACA
GCTGCCTCCTTCCACCACCTCCCTACCGTGGTCTCTAACCAGATTTGGAC
CACCAAAGCCCCCTCTGAACAGGCC

>hg18 chr1:31610239-31610589 NM_004102
GACCACTGAACCAGACAGCGAAGCCAAGATCATTGTTCTACTTTGTATTT
ACTACTGTGTGAATCAGTTGATTCTACTTCAGGTCCTTGCTTAAATTCCT
GTCACTAAATGGAAATGTGTTTGGTTTTAAACTTACTGAGTTATTTTTCC
TATAATCCTTCTTCCTGGGTAACTTACAGACTTAAAGTCACTGAGCCTGC
ATTAGCTGACAAAAACATTTAATATGTTACCTTAGACCTTGGAGAGATGC
CCAGCAGAGGTACAGAGCCAAAGGCACTAGCAGATCACTGCCTTCTTGGG
AGATCACTTATAAGCCCTCCCTTTTGTAATGATCAGATGCCCTCTTCCCT

>hg18 chr1:31622224-31622598 NM_004102
CCTCTGTCTTGCCCTTGGCAGATCCAGATGTGGATATAACATCTGGCAGG
CAGCAAGACCAGCGCCTGCCAAGAACAGCATCTCCCCAGCCCTCATCCTA
TGGTGAGGTCACTGTTCTATGTTTCCACGGCAACCACAGGCTGGGAAGAT
GGAGAAGAGGAGAGATGAGTAACCAGAAGCCAGCCAATGAGATGAGCTGC
AGCACCGGATGATCCATGGGGCCATGGGGAGCGGGGACAAGGGAGGCCTG
CTCAGCATGTTCAGCTGTTTCCTGGACCCTCCCTGCCATCTGGATGCCTC
CACTAGAGAATGTGCTACTAGCACCAGGAAAGAGCTAGAGGCTGAAGAAG
CTGAGTAGAAGCTCTGCTGACCCA

>hg18 chr1:31611848-31611948 NM_004102
CTGGCATCATAGAGCCAGACCCATGGCCTCACCATAGTTCAGCTGCCACT
GAGAATTTGGTCCTGCATATCACATCCCCACCAAAGCTAGGCACCTCATT

>hg18 chr1:31614320-31614467 NM_004102
GCGGCATCTGAGTAGGTGCTTCTAGTTCCTGGCTGCCTTTTTTGCTGCTG
GAGGTCACAATGACCTCACTCAGTGGAGGGCCCTGACTTCTGGGCATCAT
TCCTAAAGCACTTCAGGTCACAGCCATGGCCACATAACTCTGCCATC

>hg18 chr1:31614485-31614691 NM_004102
CCTAGAGCTACTGCATACCTTGCACAGGGTCACCCAGCTGGAGCTGGAGT
AGATACTGAGGTCAGAAGAACATCCTGGCTCTGTGCTGCCCATTCCGAGG
CAGACAATAGATGAATCCCAAGAAGGGAGGGAAGAAAACAAGAGGACAGA
ACTGACATGTATTTAGCATCAGTGGCATTCCAGCACTACACAGGCTTTAT
GAATCT
