# Supplementary material for: Predicting tissue specific cis-regulatory modules in the human genome using pairs of co-occurring motifs
Source: BMC Bioinformatics. 2012 Feb 7;13:25. doi: 10.1186/1471-2105-13-25 (PMC3359238; doi:10.1186/1471-2105-13-25)
Supplement: Additional file 1 — Software. The CrmMiner software. [file 1471-2105-13-25-S1.GZ › crmMiner/test/heart_fasta/loci_train/NM_001824.fasta]

>hg18 chr19:50518696-50518939 NM_001824
GGTCGCCGGGAAAGGAGTTATTTTTAGAGGGCGCTTTGCTGTCTCCTCTG
CCGCAAAGGCCGAGACCCGAGGCGCTGGGTATGGGGGGGTTCGGGGGCAG
GTGTTGGAGGGGGGTTCGCCACGTGTCCTGGTTAATTATAACCGGGCGTC
TCGGGTGTCCTCGGGCCTCGCCTCCTTACAAGGGCAGCCACGGGGCCCTG
GGTGGCCGCTCCCACCTCCCGGGGAAGGGGGCTGGGCAGCGAC

>hg18 chr19:50517990-50518353 NM_001824
CCGTGGCCTTATATAGGGGGACCTAGGCTGTGCTATTGGCTGGGAGGGGT
TGTCCCCAGGGAGGAGTTCTGGAGGGCAGCTGAGCCTCTCACCTCCCTGC
TCCCGCACCATACCCACCCTGAACCCAGGCATGCTTTGCGCCCAGCCCCA
TGGCCTTGTATGGGCTGAGCCGCCCCAGGGGCTGGGCTCACGCCCCCCCA
CCAAGCTGATACCCTGACCAAGTGCTGAGTTGGGCTGGCGGTGGGGACAG
CTGGCCCCCCGCCGGGAACATGGGACGGTGGCTGGGAACGTCCCAAGCAC
GTAGAAGCCACCGTCCCCTGGCCCCTGAGTCTCCTTCAGCCACCAGCCCT
TCCTGTGGCCCTC

>hg18 chr19:50510695-50510815 NM_001824
CTGGAGAGCGGGTGGGAGATCAGGACCAGGCAGATCCTCCGCCCTCTCCA
GCAAGCCCAGGTCTCCCCCAGATGCTCCCCTCAGTCTCCCTGTTGCTTCC
TTTGCCTTCTGCATCCTCAC

>hg18 chr19:50517863-50517987 NM_001824
ACCCACAGAAATCCCCTACTCTGGCCCCCACCCAGATTCCCGCCCCGTGC
AGTACCTGGCTGGGCTGGGCTGAAGGGGGGCTGTCTGTATCCTGGAGGTG
ACACTGACCCAAAGGAAGGGCCAG

>hg18 chr19:50524856-50524988 NM_001824
TTTTTATTGGAACTGTTATATTTGGAGTGTATGGATGTTCACACTTATTC
ATATTTTATTTTCTCAAANNNNNNNNNNNNNNNNNNNNNNNNNNNNNNNN
NNNNNNNNNNNNNNNNNNNNNNNNNNNNNNNN

>hg18 chr19:50517113-50517303 NM_001824
CCCCCACATTCCGGGGCTCGGCTTGCACCAAGTCAGCAGGCCCAAGACAG
GTGGGCCAGGGTGGCTGGGAGGACACGGGTCCAGGCCTCGGGGCTCAAGG
ACATCCTGGGATGGCAGCCCAGACCCCCTCCCTTCAGAGGATGCCCCCCT
AATCCCTGCCAGGGACACCCCAGGAGAGGGCACTGAGGCA
