# Supplementary material for: Predicting tissue specific cis-regulatory modules in the human genome using pairs of co-occurring motifs
Source: BMC Bioinformatics. 2012 Feb 7;13:25. doi: 10.1186/1471-2105-13-25 (PMC3359238; doi:10.1186/1471-2105-13-25)
Supplement: Additional file 1 — Software. The CrmMiner software. [file 1471-2105-13-25-S1.GZ › crmMiner/test/heart_fasta/loci_train/NM_002862.fasta]

>hg18 chr20:25178107-25178481 NM_002862
CAGACCTGAAGCCACTTGGCAAAGATTTTACTTGCAGTGTACATCTAGGC
AGTGAGCACTTGCTTTATGGATGGTATTTTAGAATATTTTTGTAGGGCAT
TAAGATATGTTTAATACGGTAATTGCTAAGAGATTGACTGCTTTTCCAAA
CTTATTCTGGGACATTCTTTTTTCTAAAATGGAGATGGTAAAAGGGACAG
ATTTGTTAGAATACCAACTGGGGCTCTTCATATTTGGTATGCAAAACATA
GAAGTGGCAACGAATGGCCAAAACAGGTTATAACAAGGGCTTGGGATGAC
TTTGCCAGGAAAAGCAGCCAAGAAGCAGTGGCTCCCCCAGAATTCCCTGC
TGTTGGGAGAGTTCTGATGCACAG

>hg18 chr20:25177355-25177587 NM_002862
TTTCTGGCCGTGCGCTTCCGCGCTGGCTGCAGAGCCGGTGCTCCCCGCCC
CTGCCTCCAGCCACTCTTTGTTTTCCTGCAGCAGCCTGTGGGAGAAAATG
GGACTGGAACCAGGCCTGGGCAGCCTTGTGGGTTGGAATGGGGTGAGCTC
GGTAATCTGCAGGGAATTGTGAGACTTTTTTTTGTGTACGCTGCTTAGAA
GAAAATCACTGAAGATGCCTGCTTCACGCAGG

>hg18 chr20:25225226-25225331 NM_002862
CAAACACTTTGCCAGCCACTGGTGGTCCCTGCTTTTCTGAGTACCATGTT
TCCAGGAGGGGCCATGGGGGTCAGGGTGGTTTTGAGAGAGCAGGGTAAGG
AAGGA

>hg18 chr20:25225885-25225999 NM_002862
GGCTGACACAGCTTAGCTTGGTTTTGCTTATTCAAAAGAGAAAATAACTA
CACATGGAAATGAAACTAGCTGAAGCCTTTTCTTGTTTTAGCAACTGAAA
ATTGTACTTGGTCA

>hg18 chr20:25175525-25175703 NM_002862
TGATTAACCTCCGACCTCTGAAGTCTGCAGCTGGAAGGGGCTCCAGGTAA
GAAGATAACTTTGAAGCATCACACCAGGAAACCTACTGCACCTGGACTTT
CATGACATTTCCTGCGGGCAATTTTTACCTCCACGAAATTCAGTAACCTT
TGCNNNNNNNNNNNNNNNNNNNNNNNNN

>hg18 chr20:25203359-25203509 NM_002862
GTACCTGGGCTGAAATGTCTGCGGGCAAGGCTGGAGCCAGGTGAGGGGGC
TGCTGCGGCTCATTTGTAGACAGCTCAGCTTCTTTTGGCTTGGGGGGCTT
GCTGCCTCCCTGGAGGACTTAAGGTAAAAGCCGGGGGAGGTTTATTCTCC

>hg18 chr20:25202937-25203039 NM_002862
NNNNNNNNNNNNNNNNNNNNNNNNNNNNNNNNNNNNNNCAGTGGTTCTTA
GTGTCTTTCTTTTTGGGCACGTGTTTCTAAATTTTGAGTTTGTTACTTTA
GT

>hg18 chr20:25177707-25177849 NM_002862
TTGTTACTTTTTATATCTTGCAAAAATTTGTTTGAGTAGTGAAACAAAGT
CACTGATTGTCCCCGTTACTCTTAACCATGTTTACTATGGGCCTGTGTTC
TTGCTGTGTTTTTGGTATTCCTAAATATACATACACATTTTT

>hg18 chr20:25176238-25176379 NM_002862
GACAGAGAAGACCGGGCCCAGCAGGCGTTGGTGGATGCCTTTCAAGCTGT
AATCAGTTTCCCCGAACGTGTACCAGGTCTCGGCCACAGCCCGAGCCCAG
CGCGCTCCCGCGGGGCACCTGGTGACCCGGTGCAGGGCGGG

>hg18 chr20:25175283-25175509 NM_002862
NNNNNNNNNNNNNNNNNNNNNNNNNNNNNNNNNNNNNNNNNNNNNNNNNN
NNNNNNNNNNNNNNNNNNNNNNNNNNNNNNNNNNNNNNNNNNNNNNNNNG
TTCGGAGCTTGCAGCCAAGCTCGACCCCACAGCCCTGCCATCTGTGCCCG
AAGTTCGATCTTGTTGGCTCCAGAATCCCTAGGACATAGTGCAGGAGTGA
ATCCCGAGCTGGAGCTGGGTGGGCTG
