# Supplementary material for: Predicting tissue specific cis-regulatory modules in the human genome using pairs of co-occurring motifs
Source: BMC Bioinformatics. 2012 Feb 7;13:25. doi: 10.1186/1471-2105-13-25 (PMC3359238; doi:10.1186/1471-2105-13-25)
Supplement: Additional file 1 — Software. The CrmMiner software. [file 1471-2105-13-25-S1.GZ › crmMiner/test/heart_fasta/loci_train/NM_001031694.fasta]

>hg18 chr1:41390933-41391462 NM_001031694
TTCTTGAAGTTTCCTCTGTAGTGGAGCAGCACAGAGCCCCTTTGGGCCAT
GCAAAAAGCACTAGATGCTGGGAATAAAAATGAGTCACTGAATGAAGAAA
TCTAAATCACTCCAAAGATGATGCCAAGACTTTACACTCTATTTATTTTA
TAGCTTCTGTTTTATAACTGGTTCCTTTCCCACTACCCTTAACTAAGCCA
AATAGATTTGGCCAGAAATCACAGTCAGTTCTGAACTATTTCATGAACTA
GCTGATGATTAATCAACATGACTAGACAGTTAGTCCATAGGGCAAATGAG
ATGACTATTTTCTGAAGTCAAGGTTTAAAGGCGTTATCAGAATTTAATGA
AGAGTTTGCTTCTAGTTGACAGGGCCCTAAAGCAAGGACTGAATACATTT
CATCATTGTTTGCTGTTAGAAAAATAAAACATTACAATTTATTATTCCAT
CCTTACAAATGAAAGATTAAATCAAATAGTAAGTTTTGGATTTCCCTGGA
TTGAGAATCTTCAACTCTGGCATCTAGAG

>hg18 chr1:41398851-41399265 NM_001031694
TTCCAGTTTGGTTCAGTTCCTGTTCTCCCCTATACCCCATGTAATTAACC
ACCTTCCCTCCCTTCTTGTTAGCTTGGTCTGTGGCCTACTGATAAGCAGG
ACTTGATGTGACAGCTGAGATGAAGTACATGGGATAATTAGGCAGACAAG
AGCACAGGATTCACTGGTTTCTGAGACAGAGACACGTGGAATTCTTTTCC
TCGTTGGTTAAAACTGGTTATAATCTAATCCCTGGTTTACCAATTCCCCT
TATTTAACAGAAACACAAGAAAAATAGCTTACCTAGATCCAGGATGTCAG
CAGCTTCTAGTAAAGAAAAAAATGTTGGAGCATAAGTCATTAAGACAAAC
ATACCAACATGATGGAAGGTGAAATTCTGGGGTAAAATAGGAAATCGAGT
ATTTGTCTAGTTCA

>hg18 chr1:41392860-41393139 NM_001031694
NNNNNNNNNNNNNNNNNNNNNNNNNNNNNNNNNNNNNNNNNNNNNNNTAG
TACAGGTTGTCTTGAGATTGCAGAACATGAAAATCTCATTCATCCTTGGG
CTCAGAGATTATTACGAAGATTAATATTATTAACTAACATAGGTATAATG
TTTTATAATTTAAACATATATAATGTGAGTGTTTTCAATTATTCCAACAT
TATAATTCAAAATATTCAAACAGTATAATTTGAATGTTTTCAANNNNNNN
NNNNNNNNNNNNNNNNNNNNNNNNNNNNN

>hg18 chr1:41395866-41395971 NM_001031694
TGAGAAAGGTCTGGATTTGGGAGGCTTCACAGATGTAGAATCACAATATT
CAAGCTACAAAGGACCTTAGTGTTTCCTAAAACTCATGGCTTTCTTGGTC
CCATA

>hg18 chr1:41389943-41390499 NM_001031694
CTGTAAAGGAAATAGAAATCTATATCACAGTCAACTTCCTAAAAAAAATG
TTTTCAGGGTATAATCTACACTAAACAGTAAGCTATTTGTAGACTGGTTT
TGAGCATAAAAAATATAATTTTTTTCCTGTTTGAGCTCAAAGGAGTATTA
AGGGGAAGAATCTAAGTGACCTGAGCGGATGTTTTAGATTCACGTTTTAA
AATAATGGTCTAAAGATGGCTTAGGGTGTTATTTATGTTCATTCCTAAAG
TGATCCAAAATGCCAAAGCAAGATATACTAGTACTTCAAAGAAGTGACCA
GGAAGCTAATGGAAAACAGAATAGAAGAGGCAGAAAGTGGGTGGGGAGAT
TCCTTTTGAACAATCTGACTCTTGGAAAGGTCCCTCACCGCTGTCAAGTG
GCAGCTTTTAACACCCAATATGGTTGGATTCCAGCATCTCAGCTCAGGAA
GAATGAAGAAAAGGCTGTCTAGAGACAAGGGGCGAGATGATTTGAGGGGA
GGGGAAGCCAGATGAGTGAGATTATAGTTGAATCCTCACTCTAAAAACTG
GCTCTC

>hg18 chr1:41391773-41391878 NM_001031694
AGGGTATTAATTACAGTTCTCCATTATACATATCAACCATGGTAATCAAT
CCCTATTCTGTAATGTACACAGGCTAGAAACCTCAGCCCTTTTACCACTT
AGGAA

>hg18 chr1:41398004-41398111 NM_001031694
ATTTCTTCAGCTCACATTCATAGAATGCTTCACTTCAAAGAATGTCAGAA
GATTTGACTTTTAGAGTAAAGTCTGAGTATAGCCGCTGAACAGAATGAAA
ATCATAA

>hg18 chr1:41381371-41381604 NM_001031694
CTGGGAAAAACAAGGCATGAGGTATAGACAGATTAAGAGTAAAACCCCAA
AATTCATGTTTTGGATTCAGATTGGTTATAGCTGGGCCAGGGACAACCAA
CTGAATTATTCCCTAATAATTAAGAATGGTTTCATGCAAAAGAAACAATG
AAAGATAAGATGAAGGGGAAAAAATTACTTTCCAACGAAGCATCAAATAG
ACCCATACCAGTTAAAAAAAGGACAAGAATGTC

>hg18 chr1:41392062-41392238 NM_001031694
AGAATGTTTGGACACCTATTGTAATGCCCATGATGAAGCCAGACATAATA
TTCTGCCATATCTCCAAGCACTAAAGTAACCACAAAAGAAATAGGACAGG
CACCAAGGTATAGATCCANNNNNNNNNNNNNNNNNNNNNNNNNNNNNNNN
NNNNNNNNNNNNNNNNNNNNNNNNNN

>hg18 chr1:41389322-41389425 NM_001031694
GTTTAGCACCAAACACTTCTTTGCTTATCAGCCATATCAAACACTGACAC
AGTCAATACCATCTGTGCATTGTCTGGGTTACTTAATCCTTCTGGGAAAC
TCT

>hg18 chr1:41399340-41399522 NM_001031694
AAGCCTAAACTTATACAAACTATAGANNNNNNNNNNNNNNNNNNNNNNNN
NNNNNNNNNNNNNNNNNNNNNNNNNNNNNNNNNNNNNNNNNNNNNNNNNN
NNNNNNNNNNNNNNCTAAAACAAAGTATATTGCTTATGACCAATACCTCT
GTAAACTGCAATATTTGCTTCTGATATAACAA

>hg18 chr1:41389628-41389728 NM_001031694
GAATATCCTCAAGGAGGTAAAGAAGGAGGCAAGGGTGTTACTTGGGATGA
AGGTGGAAAGAATGTCTGCTGCCAAAACTCACAGTGACCAAATTTTACTT

>hg18 chr1:41398360-41398484 NM_001031694
ATGGAAAGTAATATGTTGCAGGAAAGAAAGGCAAGAGGAGGCAAATAGAC
AATGATAATAATAGAGCTAAATAAATATCAAGTTGTAACAAAATATATCA
AAATACTTGAACAAAAATTGATAC

>hg18 chr1:41399540-41399901 NM_001031694
CAGACCTCTAACAACGAAGGTTTTATGGGAAAAGATGCCGAGTAAAATTT
TTCCACACCAAACGGAGTTTTTTCCCCCTTACCTTGATATTGGGATGCAG
ACTCTGATAGGTGACCATATTTGTGTTTTCTAACATCACTCCAGTCTATC
ACTGCAGAGGGAGAGAAAAATAGTCATGTGGAAAGAAAGTATAAGATTAA
ATACTTTTCNNNNNNNNNNNNNNNNNNNNNNNNNNNNNNNNNNNNNNNNN
NNNNNNNNNNNNNNNNNNNNNNNNNNNNNNNNNNNNNNNNNNNNNNNNNN
NNNNNNNNNNNNNNNNNNNNNNNNNNNNNNNNNNNNNNNNNNNNNNNNNN
NNNNNNNNNNN

>hg18 chr1:41398517-41398700 NM_001031694
AAAAGGATTTTAAAGGATTCTAAAATGTTAAGACTGATGTTTATGCAGGA
ACTCTGATTGAGAAGTATTAGAACTAGTTTTATTACTCAAATCTTAGTCC
TGAAATACACTAACCAGGGAGGAAAACCAAATGCAATTATTGGTCTGACT
TCTTACTTGATAATATTTTAATATTTCAGTTTT

>hg18 chr1:41389761-41389872 NM_001031694
TGGGGCCCTCAGGTAAGAAGCCCAAGGGCTTCCACCTCCTGTTTTGATTG
TCTAAAAACCATAAAAAAATGACTTATCTTCCACCTACTAAAGATGTTGA
AAATCAATTAC

>hg18 chr1:41381776-41381881 NM_001031694
TCTACCACACAGACTATTGAGGGTTAATTTTTTCTTATTTTGACAACTTA
CTAATCAAGTCATACAATAGACATACAATAAACTATACACTTTAGTAAGT
CTTGA

>hg18 chr1:41380984-41381136 NM_001031694
AGCTTGTTTCATTTTGGGTGGGCCTTTTTAGGAGACTATATGAAAAATAA
GGGATAAGCTGGGTACCCTAGGCTTTCCCATAATAGGATGTTCAGTTTTT
GGACGCTAACTATTAATAATTGGCTAGAAAGAGTTTGGGTTTACTTACTC
AC

>hg18 chr1:41397422-41397729 NM_001031694
TGCTCCTTATGCTAGATGGTAAAAATGAAATATGCAGGATTAACTTACAT
CAGAGGATATGCCTATGCAACCAATGCTCTAGGAAAAATACACTTTCAAA
TTTTAACATCTTTTAGTAACTGATATACTCTATGTTAAATTGAGTACCCA
CATTTCACAACTCCCCATCAACAGTTTACAATATGCCTTAAGCTGTCACT
GAGCTACAATTGTTATTATCATTCATATTAGCGACAAAACCAAANNNNNN
NNNNNNNNNNNNNNNNNNNNNNNNNNNNNNNNNNNNNNNNNNNNNNNNNN
NNNNNNN

>hg18 chr1:41394487-41394635 NM_001031694
CTGGCTACTGTTCTGGCCACATTCCTTTACAAGAACTCTACTTTGTTCAA
CCTAAATGTGAACCCAAATTCTTAAAAACAATTAAGCATAATCAACATCT
TTAGATCAGAAATTCCACTCCACTATTACCGTATAAATAGTGTTCCAT

>hg18 chr1:41390629-41390857 NM_001031694
AAGCTGGGGAGTCTGTAGAATCTTTTAGCCTCTTGAACTGGCCTTACAGC
CTCTAAAAGTTTGAAGAACACTGTCCTAGATAAACAATCTTCAAGGTGAC
ACTGTGCTGGGGGAAGGGAAAACATCTTAAGGCAGGAACATTTGATACAG
ACCTCATTGGATCACTAAAGATTATCAAGTTCTTTATTTAAAGGTTAAAC
CAATTACCAGTCTCCCCCTAATACCCAC
