# Supplementary material for: Predicting tissue specific cis-regulatory modules in the human genome using pairs of co-occurring motifs
Source: BMC Bioinformatics. 2012 Feb 7;13:25. doi: 10.1186/1471-2105-13-25 (PMC3359238; doi:10.1186/1471-2105-13-25)
Supplement: Additional file 1 — Software. The CrmMiner software. [file 1471-2105-13-25-S1.GZ › crmMiner/test/heart_fasta/loci_train/NM_002611.fasta]

>hg18 chr17:45543663-45543797 NM_002611
GACAGAAATTCTGGTCACTGGCACATCATAAGGATTTATTGAAATAAATT
GAGAACTGCCTCCCCTTCACATGCAGGTGGGCACCCACTATAGCTACTGA
TGGCTTTAAGGATGTGGGTGCCTTCCAACCTCCC

>hg18 chr17:45528449-45528647 NM_002611
TGCCATTGGGAGACAGTGCCCTGACTGGTAGACATCCACCCACAGAAGGA
GCTGGACCCTAGCTGCCCCAGTGGGCAAGGACACTTGAAGATCAAATCTG
TTCCGGCCTGGCAGCCTCTCCCCAGCTGGGCAGGGGCCCCAGGCACCGTG
ATGTGGAGTCAAGCCGCCTATACCTCCCTTGGCTGCCCCAGGGCTGCT

>hg18 chr17:45526834-45527225 NM_002611
AGAAGCTGGGCCGCTGATGAAGGACGGGCTCCGGGCCTCCCAGAGACACT
TCACCTCCTGGGATCTTGCTCTAAGGAAGCCCGGTGCGAAGGAGGTGGCT
TTCTCAGGTGGTCGCGCTAGATGTCCAAGGCTTTATGTTCGGTCAGATGA
GCTGTATAATAAAATGAAAGTGTTAACTGGCATGGACGATAGCTGCTGCC
TCCACCGCCACTAGTAGTGATGGTTTTTACTCTGGATGTTTTTCAGTTGG
AAAAGCAAACTCCGCCTTTTCCTGAGCCGCTTGGATCTTTGTGGAAGCGG
GTGGGCTGCATATATACAGGACGGATTCGTATAGGCTTGCACCCTGGTTC
CGAATTTTGCAAATATTCGCAGTCTGGGTCACTGTCATCCG

>hg18 chr17:45542460-45542737 NM_002611
GGGCCGCCGTGCATCTGCACCTGAGAGGACGGACTGCCGCCTCTGGGTCC
CCCCACCGTGGTGCCCCTCACCATCCTCCTGGGGGAGCAGGGGGTGGGTT
CTCCCTGATGACCAGGTTCTGTCTCTATGGAAGTCACTGCGGTGATAGGT
CTGTGATGGTCCCTAAGTGCCAGTCCATCTCTGTGGAGACCCCTCGGTGG
CCTCCCTATCTCTGTGGGCGATGCCTGAGGGTTAGGGATGTCTCCACCCT
GATGGGGTGTCCCAGAGACATTTTCCC

>hg18 chr17:45531441-45531687 NM_002611
TTGCTGTGCCTTGCCTCTCGGAGGTCCAGGACCTCTGAGCCAACCAACAC
TTCCCATCGTGGGTGGTGTGGAGTGGTGGGAAGGAGACAGAAGGTACCAT
CTGTTCTCCCTGGCCCTCCTCCGGCTCTATCCGGCTGCCTGACCTGGCTG
CCTCTCCACCTGGTCCCTGACTCCAGGGCAGGACTTCTCAGGCCCCTCCC
TGGACACCGTGTTCCTGGGAGAGCTGAGGGATGCAGGAGGAGGGCA

>hg18 chr17:45530350-45530458 NM_002611
GCTGCAAGACAGACTGTTTTGGATGTTGGAAAATACTCAGATACACACAA
GGATGGCACAGTACCTTCCCGAAGAGCTTTGGAGGGGCAAAGACCAAACG
TTTATTGC

>hg18 chr17:45543112-45543476 NM_002611
GTGGCCTTGGCAATGTCTGTGCCACCTCCTGAGCCCTCCCAGCATGTCCT
CACATGCTCATGCCCACCCGCTCCTCCACAAGCCTAGTCCATCCTGCCTG
AGCTCCAGCCCCCAGCCCCCACTGTGCCCAGACATGTGTGCTCAGGGTGG
CTTTCTCCCTAGGACCTTCTGTGTATATAGTTAGTTTTATAACCCTGAAT
GCCCCCACCCTTCCCCTAAGCACACAGGGGTTAAAGCTGTGTGTCCCTCC
CAGTGGCTGTGGCAGTGACAGTGACACCCACACCCACAGTAAAGAGGAGA
CTGAATGAGACTGGCCTGGCTGCATCCCTGGGGGAGGGGACCCACACGTG
CGCACGTACACACG

>hg18 chr17:45529258-45529374 NM_002611
CCCGTTTGCCCCATGGATGGGCATTAAGACACAGCAGCCCCACATGGGCA
TTCAGGCCAGGCTGGGTGAGGTGGGCTGGCCAGAGACAACACTGGGAGCC
TGCAGTGGTGGTCTAG

>hg18 chr17:45533945-45534050 NM_002611
NNNNNNNNNNNNNNNNNNNNNNNNNNNNNNNNNNNNNNNNNNNNNNNTCC
CCCGCTGGCTCAGCACCCCCTCTGCTCCCACACAGGGCTGCAGGGCCCTC
CTCCC

>hg18 chr17:45536466-45536580 NM_002611
GAACAAGCCACAGACTGGACATGTTAGCAGGGAAACAGGTCATGGCTCCC
CAGGGCACGGGGCACAGTGGCTCCAGCTTGGTACCATCTGCCACCACAGG
TGGACCTGACTCCC

>hg18 chr17:45531768-45531880 NM_002611
TGGCCTGACTTATTCTTCCGCAAAGCTTGCAAGTAATGTCAAGTAACAGC
AGGAGGGAATGAAGTTAGACAAGAGAGAACACTTCCTCAATGAAGGATTC
AGCTTANNNNNN

>hg18 chr17:45530823-45530968 NM_002611
AGGAGCAGGGAGCTGCCAAAGAGTTCGTTTTATTTAAATTAGGAATCCAA
ACATTATTTTAAAAGAACACTGATATTTTTCCCTCATTGTGGAAGTGTAA
CAGGTTCACTTGACACTTGCAAAATGCACAATAGTAGATAGAAGA

>hg18 chr17:45527493-45527798 NM_002611
ACACAGGGGAGGTGGGAACTCGGCGCGGCCTCCCCAAAACAACAGGCCGC
CCCGGCAAAGCGTGGGTTAAGGGGGCGGGCCCGGGGGAAGCCACGTGCCG
GGGCGGAAGGCTATTGGTTCGCCCGGAGTTGTTTGTGAGTGGCCATTGGC
GACGTCGAGGCGCCATGACGAGCCGATTGGCTGGGCGTTGGAATGCCCGC
CAGGGCAAGGGTAGGGAGGAGGCGGCCGAACCGCGTCGCTGGGCCGAAAG
GTGCGCGAGCGCTGCCCGCGCGGGGACCACAACCAAAGTCGCGGCCGCCG
CAGCC

>hg18 chr17:45542756-45542920 NM_002611
AGACCAGGGCTGTCACTTTTCTGCCAGGGGTACTGGGTCCCCCTCAGCAC
CCTCCACAGCACAGGCCTTCCAAGTGGATGTCCCGTTGCCTTATTCCCCC
AGCCCACAAAGGCACCCTGGCCTTGGCCTGCTGAAGTGTTAGGAAGAGGG
TGGGTGCCCTCCAG

>hg18 chr17:45528674-45528814 NM_002611
CTGGGGGTGGCCCTGGGGCAGGAGGGAGGCTGTGCCAACGTGGCAGCTGA
AATGGGCATTGTGTGGGCCCTGTCTGTCTATGTGGTATTTCCATGGTGCC
AGCTGGGGACTGGGGGTGGGGGGCAGTCTCTCAAGAGTTG
