# Supplementary material for: Predicting tissue specific cis-regulatory modules in the human genome using pairs of co-occurring motifs
Source: BMC Bioinformatics. 2012 Feb 7;13:25. doi: 10.1186/1471-2105-13-25 (PMC3359238; doi:10.1186/1471-2105-13-25)
Supplement: Additional file 1 — Software. The CrmMiner software. [file 1471-2105-13-25-S1.GZ › crmMiner/test/heart_fasta/loci_train/NM_015963.fasta]

>hg18 chr2:242224080-242224192 NM_015963
TTTCCTCCCATACCATGTTAGACCGTTGCAACACGTTGCCTCGTTTTCAA
AAAACAATAACAAAACTTCTAGGACACAAGCTCTGAAGGAAATTGTCAAG
AAAGTGCGCTGG

>hg18 chr2:242172377-242172618 NM_015963
NNNNNNNNNNNNNNNNNNNNNNNNNNNNNNNNNNNNCCCTTCTTAATTTC
TTAGGGAACGCTTTGGAAAACAAACATCAGCAGATAAAAAAAAAATGTAC
AGCCTACGCAAGTGATAATATTCAAAATCCTCAGCCATAAAAATAAAGGC
CTTTTATTTGGTTTTTCTATGCCAGTACAGAAACATCTGGACAACACTCT
TGAGCCTGCAGAGGCTCACGGCCACACCCACTTCTGCCGCA

>hg18 chr2:242194130-242194277 NM_015963
ACATGCATTTGTTTTTATGTTTGGATTAACAAGCCTGTAATTTGGTGGTC
AGCTTAATATCTCCAAAAATATAACAGAACCAGAAAGTATCATTTTTACC
ACTCTGTGTCTCAGTTGCACATTCAGGCAAGAGGACACCTTTCTGAA

>hg18 chr2:242223852-242224038 NM_015963
NNNNNNNNNNNNNNNNNNNNNNNNNNNNNNNNCCAGGCCCTAATGTGCAC
ATAAGGGACAGGGTGGTCAGTTCTAACTGCTATTTGCTCCACCTGAGGCC
AGTGTGGACCAGGACAAATCCTAACAGGATGGACTGGGCCGTTCTAAGCA
ACAGGACCTTCTAACCTCCTTTCTGAACACTGTGAG

>hg18 chr2:242205170-242205785 NM_015963
AATCCAAACATCANNNNNNNNNNNNNNNNNNNNNNNNNNNNNNNNNNNNN
NNNNNNNNNNNNNNNNNNNNNNNNNNNNNNNNNNNNNNNNNNNNNNNNNN
NNNNNNNAAATAAATTTAAACATGAAACAAAAAATACTATAAAGGACCTA
GTCTATTTGTCACTTTCCACCTCTTTAAATAAACCAGACAGGCTTTTCTA
GGCATTTCTTTTCTGATTTCATTTTTCTTTTATTGAAATCTCAACCAAAA
CACAAAAACAAAAATTTAAATTTCCTGCAAGAAATTTAAATTTTCATGTT
TTGGCCCAAGACACTGAAAGCAGGCTTACCCATCCCTAAGTTTTCTAAAC
TCCGGACACTCGTCAAGGTTCCTCAAGGTTGTTTTCTGCCAATTGACGGG
AAATGTTTGCACCTGGCTCTTAATGGCTCTGCAGGAAGTGAATGCTAACT
TTAAATGGTGCATTCTGGGAATTGTAGTTCCACTATGAAAGATCACGTCT
CAGAAGAAAGTAAAAGACAATGACAGCCCAGNNNNNNNNNNNNNNNNNNN
NNNNNNNNNNNNNNNNNNNNGGTGAATTTTATGAAAGAGGGACTGGCCAG
AGGTCTGGGCGGAGT

>hg18 chr2:242222167-242222327 NM_015963
CTACAGGACAAATGACAAAAAGTAATTAGAAATAATTAAATGTCTCCCCT
TAAAATAATCAACTGTAAAAGCAAAACAAGTATTTTTGCACGCACCCTAA
GCCGTATTGACTTCATCCACTTAAAAAAATACTTCAAAAAGATTTAAAGA
ACATCTTCTA

>hg18 chr2:242224797-242224897 NM_015963
CGCGCGCAGGGCGGACCCAGGCGGCCGGGGTGGGGGCGGCTGCGCTGCCC
GAGGCGCCCGGCCCAGAGACGGCGGCCGGGCCAAGGTCACACAGCGCCCA
