# Supplementary material for: Predicting tissue specific cis-regulatory modules in the human genome using pairs of co-occurring motifs
Source: BMC Bioinformatics. 2012 Feb 7;13:25. doi: 10.1186/1471-2105-13-25 (PMC3359238; doi:10.1186/1471-2105-13-25)
Supplement: Additional file 1 — Software. The CrmMiner software. [file 1471-2105-13-25-S1.GZ › crmMiner/test/heart_fasta/loci_train/NM_023942.fasta]

>hg18 chr7:149656718-149656937 NM_023942
GAGGCCCTCTCTTACGGGGCTCCCTTGAACCCAAGAATTTGGAAACGTTA
AGAATTTTAGTTCTTGCTTCATATATCCTTCCCTGGACAGCACAGGATGG
GTACAGGGGCACTGGTCTTAAAATTTAGCGTTCCCAAGTCACGTCTTTTA
CGAATACACACGCATACCCTCTGTTGTGGATGGTAGGCCTAGCACAGTCC
AGTGAAGGACGGACCTGGT

>hg18 chr7:149617312-149617931 NM_023942
ACATCTTCAGCCCACTTAAGGGGTAAAACAAATCAAGCCCCACACTCATG
GGAAGGGGAGAGGATGGAAAGGAGGGGCAGGGATGATGGCACCAAGGGGA
AGTGTCCAGAACACCATCTCTCTCACCCCCAAACCAGCCGGTTTCCCATC
TGTTTTTACCTTAATGGCTTTTGCGGTCTCCAGTGACTGCTCAGGAGGGA
TTCCCACCTCCCTCTCCCTTAGCAGCTGTTGAATGAAATACGTAATATCT
CTACCTGCAATCGGGATGTGTTTGATGCAGCTTCCAATTACATAACCTTC
TGCCTAGGGAAGAAGAGGAGGCAGAACAGCTGTGTTAGTGATTTCGTGGT
GGAGAGCAGCCTGGACTCACGAGGTTTCCTGCCTCAGCCTCCCTGTCTGC
CCCTCACGGCACTGACAAGCATTGACAGAATCCCCACCCTCTGCAAGCTC
AGTACAGAAGGTCTTTCAAAAGGACTGCATATGCAATTCCATTAATATTC
AAAATTCCAGATTATTCCAATAACCTGACACTCTCCAAAAGCAACCAAAA
TGATTTCATTAGGAATATGAAAAGAAAAACCACATAAGATAGTTCATTTC
CAAAAAGAAATGCTGTCTG

>hg18 chr7:149623565-149623699 NM_023942
CTTCTCTGAAGGCCTCTGTTCTTATTACCCACCCAAATTAGAACAAGTTA
CAGAAAAAGAAACTCTTATCTTCAATAACATAACACCTAAACACCCTGAA
ACTGAATATCCCAGAAGCAAGTTGCCAAGGGCTA

>hg18 chr7:149612713-149612922 NM_023942
AAGAATTATGGGCCTTTAATTGTGGAATGAAATCAAAGTACCTTACCCAT
GCAGCTCATACCTTATACAGCGGACGCCGCACATCGATGGGGCAGTTCTG
TATTACTTCATCAACAACATCTGAGATGGACTCCATAGAGTCTGGGTTGG
CAAACTGAATTGTATATCAATATAAAAGAAACATTACACATTTCTCTCAA
ATAGAACAA

>hg18 chr7:149665737-149665854 NM_023942
TCTTAGTTGCTTCACACTGGTCACTGGCCCTGCACACTGGGCTATTGCTT
TATCCCTATCCTGAGAGCAGCCCCTCCCCACCATCCCTCCACATGCTGCA
AGGACAGACTGAAGGGC

>hg18 chr7:149623215-149623383 NM_023942
TTCTTCCGCTACTAGACAGCTCAGGTGCTTTAGGAATCACAAACATAACT
GGTTTTACCTGAACTGCAATGTAGAGTCCTGGAACGTTAAATGATTCGAA
CATAATTTCTGCAAGATACTCTCTGTTTTCTGGTGTATTGAGTGGAGGTT
CTGTCTGTAAGAAAACAT

>hg18 chr7:149656269-149656701 NM_023942
GAAAGGATAGTTCAAAATCCCTACTTCAATATGGGGGTCCCCCAAACTCA
TGTTTTACATCCTTTTTGCCTGGTTCAGAACTTTCTGTAAAGATGCTTTG
GCCATTTTTCTCTCAATACAAAAAAGTTTGTAAACAATAAAACCCCAAAA
AAACATGGAGAAAGACCAACACAGTATAGTTACACAAACTAGGCCACCTA
GCAGTCACCAACTGCTACAAAGTCCAGACAGATACAGGAACTAGAGGGGG
CAGCGTCAGGGGGAAACAAACCCAGGATCAGATGTGCACCCCTGAACACG
TTCTATCGTGCTTGTCCCATTCTAGCCCAGCAAGGGAGGTTTGTGGTGAT
CCTATAGCGTGTAAATGAAGCCCCCTTTTCTCCTTAGTTACCGTGATGCT
GAATCAGCGCTGCAGCAGGGCAGGACGCTGGC

>hg18 chr7:149589683-149589830 NM_023942
NNNNNNNNNNNNNNNNNNNNNNNNNNNNNNNNNNNNNNNNNNNNNNNNNN
NNNNNNNNNNNNNNNCTGTACCTTTAGAGTCCCAGTGAGATCTTATTTTC
CTTCTAAAGAAATTGCTGACAGTGGCCCCTAATGTCATATACTGAAG

>hg18 chr7:149618251-149618462 NM_023942
CTAAGCCAGTGAAGGCATGTCTGTGAGGGGCCAGGAAAGGAGGGTGACCA
CGACCTGGGCCGATCAATGGCAGGGCCAGTGTCAAGTGTCCACATGCCCA
CAGCAATGATGGGCCCAAAGCTCCCTCATCAGCCTTCCTGTGGGCACAGA
CCTGCCACAGGAGCCACAGGCTTGGACACACATCCAGCTTGTTCTACAGG
GGATGAGCAGG

>hg18 chr7:149589995-149590227 NM_023942
GGCTACAGTGGGCCCTATGCAAAACAATTCATGTAGCATTATGGGAATTT
GTCCTTTGCACTTCCTGGCTATCTTGCTTTTATGTGCATTTATTACTAAG
AAGTTGTACTCATGGAGTATTGTATTATCATTGTTGATAAAATAATAATG
ATATTTTGCAGTCACCATGCATCTTTCTTTGTTCCCTGACTTTGTTTGCA
CAGGAAAATTAAAGAAACAAATTGCCGTTTAG

>hg18 chr7:149657080-149657600 NM_023942
CCCGTGAAACATTTTCAAGGTCGGGGGGTTTCAGGAGGACACTGTGGCAG
AAAAGCCAAGTCTCTGGCAAACATGAGGTAGTTCAATAGGCTGGGTCCTC
CATATAGTTGCTCTTCGTGGTTAGAAAAACAACCAGAAGTATTCCTGCTA
TGCAGGCCTGGAGCTTCTGCCGACTTATCCCTGAGGTTGCTCAGTACCTG
AGAAGAGTAAAGAGTGAGGGACCGAGATTAAAGTAGACAACAGCACAAAC
AACATTAAGGGGAATAAAAGCTAAGATGCACGGACGTATCGGTGACACAG
CTAGTGCTGTGGGCACCCGGGAGACGGGGGACCGAGGTACGGTATCCAAG
GGAGCGAATCAGTCCCATCGCACTGGCCTGGAGCTGGGTGGGGTGAGTGT
GGGAGCCGCAGGTCTGCAGCGGTCCCCCAGCCACACTCTCTGCCTGTCTC
CGCCACCCATTGCTTGGGACACTTCCCAGCACCCTGTCCCAAGAGTGGGC
TGTGAGGAAACAAGATGTGA

>hg18 chr7:149618971-149619096 NM_023942
ATGTACTTCTTAAATGTATTTTCACAGAATATTTAACCACAAGAGAAAAA
AACTAGGGTTAAATTAATACGCAAAATATAACCTTAGGATTGTATTATAT
GTACAATCCCAAACCAGACATGAGA

>hg18 chr7:149621250-149621515 NM_023942
GTTTTTTTTTTTTTTAATTTCCATCCTTACCTCGAATCAGGTGTTAAGCC
TACAGAGACTTATATATTAACTATTCTGCTTACCACTGGGATAACATGGG
TGACTCCATCTCCGCTGTCAATGACTATCCCCGTTAATGTACGTTCACCC
ACTTGTCGAGATGTCCAAGATGCCGCCAAGGCCAGCACTGCCTGGAGAAA
AGACATGAAAACCGCTCGCACATAGGAACTCTTTCTAAAGCCACCTGCCT
GCTCCTTCCAGGTCC

>hg18 chr7:149614272-149614711 NM_023942
ACCGAATGACGGCCACCCTGCTCACAGGCCCTTCGCTGGGAACTGCTCTT
TCTACACTCTGGGTGGCAGTATCGCTCCATCCCACACTTGAGCACACAAA
AAAAGAAACACCTTACCTCCGGGTGAAAGAATATTTCAGGTCCCAGGAAT
CTTTCGTAACCAACGTCTATAACAAACTTCTTCTGGTTGATCGCATTGAT
ACCCGTGTACTGTTTGATCCACTTCTGGGGATCCACATCATACTTGGCAA
ATTCCTTGACTATATCGGGGCAAATGTAACAGTATTTCTCCTGCATACAC
ACACAAAGATGTTGCCAGGCATTAACAACTGCCCAGTGTCTCTGCCCTCA
GACAAATAACCAGGAAGCCCATGCAGTAAACACACCCTGGGATCAGAACC
GCCCCCACCGTTACTCTAGTGTGGATATGCATCAAGCCT

>hg18 chr7:149634103-149634274 NM_023942
TGTAATACGATATTTTCTTATCTTTTTAATAATAAACTTGATTGTTTTTG
AACATTCATTGCAGGTACCCATTTTTAGCAAATGGCCTTTTCCATGTTCA
CACCAAACCCCTCCAATTCCATCCTGGCAAGTGGTTACATTTTACTATCT
CATGTATGCCAGCTAAATCAG

>hg18 chr7:149655223-149655597 NM_023942
TTTCCAGGGAAAGGAGAAGGGAAGTGAAAAGGGTCAGCATGTGTGTTGCA
AAGTGATTAGAAAATGGGAAAGGAAGTACCTGGTACAGAAAAATCAGCCA
TCCAATAGATGCACCCCAGAGATGGAGTAACCAAAGCCCAAGGGGCCCTG
GTCTCCTGCAGTTCAGGACTGAGGGGCAGGGATCAGGGAAGGTACAAGCC
TTTCTACCCTCCCTCCCTGCCCCTAAATTCAAGATTTCACATAAAGCTTT
GGTTTCTAGCAGTAAACATGGGGTTACATTCATCTGTCTCCTTTTAAACA
ATCTTGTAGCCACTTTGACATAAGTTCTTGCACCGNNNNNNNNNNNNNNN
NNNNNNNNNNNNNNNNNNNNNNNN

>hg18 chr7:149590242-149590503 NM_023942
GCAGTAAAAAATCGTCAGGAAAGCACAAGCTCAGAATTATCAATGAGCAG
ATGCTAACAGGTTATGAAACTATGCAAATCAAAGTACACTTGAACAAATG
AACTGAAGTTGCTGCCTTGTCAACTTAGACATAGCTGGTGGAACTCAGTA
ATGGATGTTAGGGAAAATGTTGAAAATAGAAATGTCTGTAACTTTTTTTT
TCTCTAAACCGAGCCTTTTCTGGGTGGGAAGAAGTACTGATAAATTTACA
AACTCTGTTTT

>hg18 chr7:149604094-149604358 NM_023942
TCTTTATGCTGGTAAAAGAATGTCACAGCACATACCATTATAAACGCCAC
ACGTAACCCATTCATCTCCTGAAATTTATGTCAGAAAGATTGGAAATAAA
ATCTATATTAACAGCAAGTGCTTAATATCAAATGCGGTATTAAAAATAAC
AAAAATTTTCATTCCTGTAATACTAAGAGGCTCTCTTAACTCCATTTAAC
AGACACACAGTGCCACCTATCAGCCATCCTCTGTAACTGCAGGTGCAAGG
TAAAGAACCGCTCA

>hg18 chr7:149617085-149617224 NM_023942
AGCTCTGGATCCTAGGTTGGCAGTGTTCTGCTGCTGTGGTCGCCTCCTGA
TTCTACAGCGAAGCATGGAGGCAGTATGGAAGGAGCGCTCTGGTAGATGA
GGCTCCAGCAGTGAGGCTCCAGCTGAACAATGCTGCCTC
