# Supplementary material for: Predicting tissue specific cis-regulatory modules in the human genome using pairs of co-occurring motifs
Source: BMC Bioinformatics. 2012 Feb 7;13:25. doi: 10.1186/1471-2105-13-25 (PMC3359238; doi:10.1186/1471-2105-13-25)
Supplement: Additional file 1 — Software. The CrmMiner software. [file 1471-2105-13-25-S1.GZ › crmMiner/test/heart_fasta/loci_train/NM_000491.fasta]

>hg18 chr1:22872941-22873213 NM_000491
GGACTTTTCTGAGTATGGTTTATCAGATAATGATTTTGGGGAGGGGTCTC
TCTCAAGCCCCCTGGAGTTAATGAAGTCAGTTAAGCCCTGGGATTAGAAG
GTCGGGGTCATGGGTACAGCCCATGTTTGCAGAGTAACGCCCCACCCCAC
CCCTAGCTCCCACCAGCTGTTTCAGAAATGCCTAATGCTGGTCGTCTAGG
GAACTAGTGAGAGGGTCTGGACAGGACATGGCAACCTCATCCTGAGTACC
CACAGTCACAGTCCCTCAGAGT

>hg18 chr1:22872244-22872404 NM_000491
GAGGACCAGACCAGCTCTCGCTCCCGGCAGCTGACGAGTTCTCCGCTCAG
TGGTTCGCGCTCCAGATATTAAATTACTCATAAAATATTTGACCTGTCCC
CAAAGTGGCTGCTGCCTCCTCCCTGTGCCCACTGCTCACTTCACAACAGA
AGGTCACACT

>hg18 chr1:22856952-22857142 NM_000491
CTTCCTAGTTCTTTGGGATTAAAAAGGGGCCATCACTGCCCTCTTGCCAG
AGTCACAGCTCTGAGAATATTCTACCAGCAGAAACAGCCTGGTATGCTGG
CAGGGACATCGGCTTCATTCCTTCNNNNNNNNNNNNNNNNNNNNNNNNNN
NNNNNNNNNNNNNNNNNNNNNNNNNNNNNNNNNNNNNNNN

>hg18 chr1:22873836-22873990 NM_000491
CGATATTTAAAGATGAGCATAAGGGAAAAGTTTCAAAAACAGTTCATTTT
GAGACCCACGGACATATCTTTCTCTGCTCAATCTTTTATCTGGTGTTTCT
AATCTGGTGATTCATTTCAGGGCTGCCCTGCTAGACACCCATCATCTGCC
CAGA

>hg18 chr1:22849526-22849745 NM_000491
GCAGGGGCGGAAGAACCTGGACGGTTCACTGAGTCCAGTGCCCCCGGCGG
GGACAGCGTGAAGGCCACGGCCACAGCATCCACTGCTCTCCTCCACCAAC
CCCTTAGCTGTCGGCCGGGCGAAGCTGTGGGTGATATGTCTTTCTTCTCA
TTTCTCTTTTGTTTAAAAAATCAATACACCATTTATGTAGGTCACAGTGT
CATATCAGAAACCTGTACT

>hg18 chr1:22867028-22867253 NM_000491
TCCTTTCAGAGCAAGCTGCAAGCTGCATTTATCTTTGTGCATAGCCAGGA
GGCATTCTCATAGACAACCCTGTTGACTAGATGCAGGAGAAAAGGGGGTG
TTTGTTCGAGAAACCCAGCAGCCCACCCAGGGAGGGACACCCGCAGTGAG
GGGACCNNNNNNNNNNNNNNNNNNNNNNNNNNNNNNNNNNNNNNNNNNNN
NNNNNNNNNNNNNNNNNNNNNNNNN

>hg18 chr1:22872622-22872892 NM_000491
TCCCTCAGGATAAGGCCAAGGGTGACCTGGAATAGGTTCCCATTGTCTGA
GGGACGAGTGGTCTCTCCTCTCCTCCTCCCTCCCCTCCTCAGTTGCCATG
GCAACCACAGTGGGGGGTGGGAGGCTGGACCGCTCAGCTCCTGGCCGGGC
TACCCGGCATGCTCTGCTTTCACCCAGTTTTCTCCCTCGTTGCCCCTTGG
CAGGCAGGGGGTGGGGCAGACCCAGCCCTTTCACGCAGCGGAGGGTTTGC
AGCCAAGGAGCATCACCTCC

>hg18 chr1:22876038-22876753 NM_000491
GGCTCTGCCGCGCACTGGGGTGCCACCGTCTCCAAGGGCGCCGCTGTCAG
CTGTGACCCCTGCGCCCCCAGAGGCGGCCAAACAAGCGGCCTTTGTGGTC
TGTGCGTTGGCGGCCCTCGGGGAGCGTCACAAAGGGTGGGAAGAAAGGCC
GCCAATCCTCTTAGGGCCAGCCGCCCGCTTTCCCACTGCGGCCCATCTGC
TCCTGGGGAGCGGGCATAACCGCCGCCTGGCCCCACGGCGCGCAAAGCAA
GCAAAAGCTGCCCGGGAATGAAAGGCAGGGGCCCGGGCCAGCCCAGATCC
CCACGGCAAACACAGGCCTGGCCGGGGGCCTGGGAGGGGGCAGGGCTGAT
CCCCGGGGGAGACCACGGTTAAAAGCGCCGCCCCAGGAGGGGGACCCAGG
GCTAATCCCCTCCTGCCCCACGCCTTCCCTTCCCACACCCCTACAAGGGG
AAGGGGAAAGGCAGGGAAGGGCTGGGATCAAAGGTCCTTCCTCCTGTGCC
AGGCGCTCAGTGGGGCCCTTTCTACGCACCCCTNNNNNNNNNNNNNNNNN
NNNNNNNNNNNNNNNNNNNNNNNNNNNNNNNNNNNNNNNNNNNNNNNNNN
NNNNNNNNNNNNNNNNNNNNNNNNNNNNCTCAGCGGGAGGCTGAATCTGA
ATTCTTTCATCCACGTAGCTGAAGTTTGCTGAGTCTCTCCATTGCCATGG
GCTCTACAACCATCT

>hg18 chr1:22864943-22865058 NM_000491
NNNNNNNNNNNNNNNNNNNNNNNNGGAGGGATGGGCTGTCAAGGCTGAAC
ATGCCAGGCCTGTTCCAGGCTTGCTGCCACCAGGGGGGAGCAGACACCAA
GACAAGGACTGCCTG

>hg18 chr1:22867512-22867624 NM_000491
AGAACACGGCCAGGACCCAGGAGGGAACAAAGGAGGCCAAAACTGACATC
TCACAGCCCAGAGAGCCTGGAAGATTCATGTTTATCAAATGAATGCATGA
AAGCATGGCTAT

>hg18 chr1:22852044-22852413 NM_000491
CCTGGGAGGGTGAGCTGTGGATGTTCCCCCAGGACAGCGTGTTCTCCCCA
CAGCTGCTGAGTTGGCAGAACCAAACTTGCCACCCACCCGTCTCATTTAC
AGTAAATCCAGTGGGTTGCAGAAATAGGACCTGAAACTGCCTGAGGGCAG
CAGGGTGGGGGGACAGTGAGGGGACGGGAAAGGGGCCAGCCTGCTGGTCC
ATGGGAGGGGACCGTCAGGGGAAAGCCCTTCCCGCCTCTGGGGAAGGGAA
CTTCCGCTTCGGACCGAGGGCAGTAGGCTCTCGGCTCCTGGTCCCACTGC
TGCTCAGCCCAGTGGCCTCACAGGACACCAGCTTCCCAGGTGAGGACGGG
GCTTGGCGCCTGGGGGAGG

>hg18 chr1:22851528-22851760 NM_000491
AAGCAACAGGCCCCTGCCTGGGCCTATTATTGTCATCAGCGTCCAGCCCT
GCTGGAAGCAGAGGGAGGGGTATCAATAAATAATGAACACATTTAAAATT
CATTATGAGATTATTTTCTGAGAACAGGGAAAGAGCAGGGGCACAGAATG
GGAAGGAAGCAGAAGAGATGAGCCCAGAAAGGGGAAGCCTGGGACATGAA
GTGATATTAACAATGAACACGTGCACAGCCCT

>hg18 chr1:22869789-22870106 NM_000491
GGCAGCACGTGAGCCGTGCCACAGGGTGGGTCTGTCTGCAGGCTCCAGGC
CTGAGTTAGCATATCTCGGGGCGGGCTCCCCATGCCAGCACAGGTATCCA
CAGGAGAGACAGCTGGGCCCTCGTTAACAAGGTGTCTCCAGACCTTATTT
GGAATACGTCAGCTACTGTGATTAAAGACAGTACATAAATGTCAGCCTCG
CCGGGCCCCAGCCCCAGCTGGTTTCCGGGGAAGGAGACCAGAAAAATATG
TCTTCATTCCTTCTGTTTTACAGCTTAGGCCATGATGGCTTTATACAGAG
CGAGTTCACCGTGGTGG
