# Supplementary material for: Predicting tissue specific cis-regulatory modules in the human genome using pairs of co-occurring motifs
Source: BMC Bioinformatics. 2012 Feb 7;13:25. doi: 10.1186/1471-2105-13-25 (PMC3359238; doi:10.1186/1471-2105-13-25)
Supplement: Additional file 1 — Software. The CrmMiner software. [file 1471-2105-13-25-S1.GZ › crmMiner/test/heart_fasta/loci_train/NM_017980.fasta]

>hg18 chr2:128119547-128120301 NM_017980
GGCTTCCGTGCAGAAGGGGAGCTGCACCGGCGAGCACCCGGCCTCTGAGC
TGAGCCGCATCCTCACGGACAGGACAGCGCCCCATTATGAGGCTCCTGCA
GCTGTTCCTCGCTCCAGATAAAGGCCATGATTTATTCTGTGTGCCCAAAT
GGGGCCTCATTATACAGGGCAGGACACAAGGACCCTACAGCAAGTGTCCT
CAAAGAGTCGCCTCTCACTCCGTGAGCAAGACTCCTCGGCCTCCCACCCT
CCGTTCACAGGCCCCCTCCGCCGTCTGCGGGCGCAGGCCTGGGAGCGCCG
CCTGTTGCCATGACAGCCGGCCCCTCCCTGCCCCCCATCAGTAGGAAATC
ATCCCCTTCTGAAACGTCCTGTTGTGTCCCTCAGCTCCAGCCCAAGCCCC
CCACCCAGCCCCCGCCTGCTCTGAGTCTCTGAGACAGTCACACACTCAGA
CTATGTGGCCAAGCTGGGGGCGGGGGGCATGGGCTAGGGACACACTAGAA
TATTCACGCTCCGGTGGCAGCAGCAGCAGCAGCCAGAGGAGCAGCCCGAC
ACAACAAGGGACCCCTCAGGAATGAAGCAGCCTTTCAGGGCCAGAGGGGC
TGTGGTCTCCCTTCCTCTCCTTAAATAGCCAGCGTTCCACCCACAGCGGC
AAGGAGCCCCCTGCCACCACCGACACCCACGGGCGGAGATCACCTGCTGC
CCCGCAGACCCCTGTCCCTTCCTCCCGGACCAGCAGCTAGAGGTAAGGGG
CAGG

>hg18 chr2:128113551-128113678 NM_017980
CCCTCAGCCCCCAGCCTCCCCACACCAGCCTCTCCTAGCCAGCAGGCCAG
GCCCTAGGGTGAGATGGCCAGAGAGCATAGGGATGAGAAGGGCCTTGAGG
CTTCCCTTGCCTCCCAGAGGCTTCTCT

>hg18 chr2:128117521-128117848 NM_017980
CCCGGGAGGCCCACTCACCCCCTTCCTTCGGGGTTTGCCAGATGAAGAAG
GGCCCAAACACGTACAGGCGATTTCTGTCTCCAAAGACAAGCACTGCTAT
GTCAGATGGAGGCCCCCAAACCCAGGAACTGTCACTACAGAGTCTTTTTG
TGAAGACCTCAGAATAATTTCTGATGCTACTCGCTGTGTTGGACGACAGC
TGTGTTCTCAACGGAGAGACAAATCAACATGGTTTCTGTTTCCTTGGACC
TCAAAGGTGGCAGGAATCTAGATTCAGAGTCCCCAGGCAAAGATACACAA
AGGCCCCAATCCAACCTCCCTGGCCCC

>hg18 chr2:128114190-128114314 NM_017980
CTGTGAGGGAAGCGTGGGACTCAGCAGGCCTGGCTAGGCTGCCGCAGGCC
CGGCTGGGCTCACAGCTGCAGCACCCAGGCCCCAGGAGAGCAGGTGGGGT
GGGGGAGGGAACACAGGGCCTCAC

>hg18 chr2:128125927-128126053 NM_017980
TCTAGATCGCCTAGTCTCAACCCATAAAAAGGAAGAACTGACAAAGGGGA
TCCATCGGCCACCCCTCTGCAGGGGCTTGTGATGGCTACAATGGCTCCTA
GACACTCAACGACTTCATCTGTGGCA

>hg18 chr2:128149532-128149693 NM_017980
GCGGGTCAAGTCCTTCCCAACCCGGGCTCTGCTCGCCACCTCCTGGATTC
CGGGCATAGCTTTCCTTTTAAAGGGAGTAAAGTTATAATAAACGCGAACA
AGCACCCCCACCCCCACANNNNNNNNNNNNNNNNNNNNNNNNNNNNNNNT
CTGCAGTCCCT

>hg18 chr2:128155342-128155652 NM_017980
TGCCCATCACAGAGTCTTTACCTCTGTGGCTGAGATGCCGCTCCGCCTCC
TCGGGTGCTTCCTTCCCTGAGCGCCGCCAGCAACTTCTCTGAGGGAAATA
GCAGCTGCCTGGCCCGCTTGGCACAGCCACGTGCAAGACTGAGCAGCCGC
CAGGAGTGTCCGGCCACCACGGGGCACCCAGGCACGGCAGCTTCACCTCT
CCCTGGGCAGGAGGCTTGGCCAGAGGTCCTTAGCTGGAGGCAGAGGCCGG
AGGCACCTTGGGGTCAGGAGGAGACGGAAGAAGCCGCGGAAGGAAAGGCG
GCCTCCCCAG

>hg18 chr2:128152633-128152736 NM_017980
NNNNNNNNNNNNNNNNNNNNNNNNNNNNNNNNNNNNNNNNNNNNNNNGCC
GGCGTGGGCGTGGTCAGCACAGGTGTGGTGGTTGTGGGGCAGGTGTGTGT
GTG

>hg18 chr2:128116397-128116499 NM_017980
AGACTTCCTGTGCCCCAGACAGGCCCTGGAGCACAGACTTCCTGCACAGC
CCAGAAGAGTGGGCTGTGTTCTGCACCCAGGCCTCTGAGAAGCAGGTCTG
TT

>hg18 chr2:128146793-128146931 NM_017980
ATGCCACTCCAGGTCACTTTGGTGGCTCCCCACAGCCCTCCCTCTGCTCT
TGCCTGGTGAGGTCCTAGGGAGAGCTGGCAGGGAGAAGCCCTGAAGGTAT
GCGAGCAGAGAGGGTGTTTCCCAAAAGCAGCCTGGCTC

>hg18 chr2:128126277-128126437 NM_017980
TGTAGTGCCTCTGCCAGACACACACTGCCTGAGTTGAAGAGACACAGGCC
ACACATTTCAGGCTGGTTGCCAGCGGACGTCAGCACTCACGGCCTGCAGG
GACTCAGCACAGCTCTGGATTCTGGATCTCTCCTGCTGTAACCCCACGCA
CAAGCCTGCA
