# Supplementary material for: Predicting tissue specific cis-regulatory modules in the human genome using pairs of co-occurring motifs
Source: BMC Bioinformatics. 2012 Feb 7;13:25. doi: 10.1186/1471-2105-13-25 (PMC3359238; doi:10.1186/1471-2105-13-25)
Supplement: Additional file 1 — Software. The CrmMiner software. [file 1471-2105-13-25-S1.GZ › crmMiner/test/heart_fasta/loci_train/NM_181843.fasta]

>hg18 chr11:67152032-67152351 NM_181843
CAGGGTGAAGCCAGGGGCTGCTTAGGGCGGGCCAGACCCTCAGCCCCTGA
GCAGGTCAGGCCGGCCAGGCGGGGCTGGTAGGTACCAGGTGCCAGCAGCT
GCAGGGCAAACTCAGTGATGACAGCTGTGAGGCCCCAGACCCGGTGTGGT
CCATGCAGGAAGACGGGTAGTGTGTAGCGGAAGTGGCCACCCCGGCAGAA
GTGGGTATAGCCCTGATTCTGCGTCTGCAGCAGGTGGGCCAGCGGCAGTG
CAAACACCTCATCTACCTGCAGGCAGGAGGCAGAGAGGGTAGACAGAGGA
CTGGAACAGCCCAACCCCC

>hg18 chr11:67153250-67153464 NM_181843
NNNNNNNNNNNNNNNNNNNNNNNNNNNNNNNNNNNNNNAGAGAGGCCCGG
GACAGCGCAGGATAAGAGGGTCTGCAGCAGGGGCAAGAAGATCCTGGGGC
TCAGATACCCAAATTCGGCCTATGGTGGCCCCAGCAACACTGACATTGTC
CTCAGGATGTTCTTAATTCCCGCCGGGCGGGGCCCGAACCTCTCCGTAGT
CGCCGGCAGGGGGC
