# Supplementary material for: Predicting tissue specific cis-regulatory modules in the human genome using pairs of co-occurring motifs
Source: BMC Bioinformatics. 2012 Feb 7;13:25. doi: 10.1186/1471-2105-13-25 (PMC3359238; doi:10.1186/1471-2105-13-25)
Supplement: Additional file 1 — Software. The CrmMiner software. [file 1471-2105-13-25-S1.GZ › crmMiner/test/heart_fasta/loci_train/NM_198271.fasta]

>hg18 chr3:69259417-69259673 NM_198271
CTACAGCTCTGATCTTCAGTGATTACAGTGTTTTGCCACATCCCCATACC
CCCTGCTTCACACACCCACCCCCTGCAAGGAGTATACTAAATTTTAATAG
AGAAAAAGCTCATGCCAAATAATAATAATTTCTGGCTAAATCTACAACTG
AGAAATTCTAATATTTTAAAATAAACTAGAAAAAAGAGTTACATGCATGT
TAACTGATCTCTGGTGAAAGATTAACATTAGTTCATAGTAATAACATATA
TTTATG

>hg18 chr3:69240962-69241105 NM_198271
CTGCGATTTAAGCATTTGAGGAAACGGGGGAAATTAATCCTGGAAATTTA
AGAGCTTTGCAGCAAAATTTACAAAATTTACATGCCTTAAAAGATACAGA
ATAGGTTTGAAATTCTGGCCAAAGCACCTCCAAAATCAAGATA

>hg18 chr3:69248970-69249171 NM_198271
TGCCCAAGGGCAGGCAAAGAACCATTGTCTGACCTCATGTGACCTCCAGC
GTTCTCACCCTGGCCACTGCTCCAGGAAGAATCAGAGCCTCTCTAAATCA
TAGATGAAAGTCAGCTTTGATTTAGAAGAATGGGCTATTGATAATTCTCC
ATTCTAGGAGTTGGGAATAAGGACGATACATATGTGAAAGACTAGCAATT
A

>hg18 chr3:69258272-69258436 NM_198271
CAGGGAGGGTTTTGCTGGTGTAATTAGCCTCATTTGACACAGAGATGATT
TAGTTGTGCTTTCTCTTAATGATGTTCCAGTGCTGCCACCTCAACAGCTT
CTCACATCAGAATCCAGCTATGATACCAAAAGAATGTAGCTAGCTGTAGG
ATNNNNNNNNNNNN

>hg18 chr3:69253700-69253933 NM_198271
CAATTTTTAAAAAGAGACATTTGCAAGAAATTACCCAATTTTCCCCTTGT
AAATATAAATGTGTTTCAGAAAGTTCCAGTCGGAGTAGGATTAAATATTA
TGGTTTAATCTAGATATGGCAAAAACAAAGCAGAACCAAACCCTGGAGTC
TTGAGAAATCACAGTTACAACAGAGAGACCTAACAGCCCATCCCAGGCAG
CCATTTCTCGGTTGTACACAAATCTCTGGTTAC

>hg18 chr3:69250342-69250444 NM_198271
GTACCTAGAGATGGGGTGCTACAGGTGTACATCCTTAGGGATAGCAGTAA
TTTAGTTCTATTGGTAATGCTCATTGGCTTCCCCCAGTTGGTCTCAATTA
GT

>hg18 chr3:69255740-69255841 NM_198271
NNNNNNNNNNNNNNNNNNNNNNNAACTCTATCATTTTTTCTCATCTGTTT
TTTTGACTGAGAAAGTCAGGATTCTTTTTTTCTAGGCAACTGTGTACTCT
A

>hg18 chr3:69261428-69261787 NM_198271
CTTATTTTTCCATTCTACATTCACTCAGGATGTGAAGGCTGTGGATAAGT
CATCCCATCTCTTTCTTCAGCTTCAAACCACTGGCTATAAATTGACACAA
CTATAAACGGTTTCCAAATGTCACTAAATAAATCAGTTCTGTCCTGTTTG
TGGTATGCTATTCTCTTGTGCAATTCCATCTGGATCACCAAGGTTCTGCC
CACTGGCTGCAAATTGCCTGAAGATTTTGTGAGTGTAATATAAATGCCTA
GCTCTCTCCTCAAATTTCCCTGACCCATAGCTGCAAGGCCTCAGGATGGG
CTCTGAAATGTATGAGGCAAGTGCTTCTCTAAAGTTAAGACACCCAGACT
GCCTTGCCT

>hg18 chr3:69253240-69253344 NM_198271
TCTGTCCTCTTTTTGTTAAGTCATTTTCAAGTGGAACATAAAAAAAAAAA
TTATGCTCATGCACAGTAAGTTTGCAGAGTTAACAATTCTAGCTTTCAGG
TTTT

>hg18 chr3:69239616-69239758 NM_198271
NCAAAGCTTGATTTTCTAATTTCTAGGGTTCACACTACTTCTATTATTAC
AAAAATCTCAAATTCTATGCACCTAGTGGCTAGAATGAATAATTAAGGCC
TCTAGGAACTTGGAAGAAGGACAGATTGGAGTTGTCTGGAAA

>hg18 chr3:69254820-69255063 NM_198271
GAGTGTGGAAGCAAATAAAGTGGTGCACAGTGGAACAGAGGTCTTGCTAT
GTCACTCATCCTCTGTGTAAGCCGAACCTTTGCAAGATGTCCTGTTTGCA
TCTAGATCCTGTGATCTAACAGATGGGGACAACCAGCACTTGGATTTCCA
CTATAAGTGAGTTTAATATTTTAAATTATTTGCTTTTCTTATTAAGTATC
CATTAAGCCAATATCAATGAAAATGGCTCTAAAGTGAAGTGTT

>hg18 chr3:69246187-69246360 NM_198271
TGGCCCACGGAGTAAACTTCTTTTAAACTGAATTGAATGGGTAATTTCTC
AGAGGAGGAAGCATTTGAGCAAAGCAAGTATATGGATTTTCCTTTATTTT
TTTGCCAGCAACTTCATTTCAGGTATCCCAGGCCAGAAGCGTGGGGTAGG
GAGAGAATAAGCATTAATTTAAA

>hg18 chr3:69247505-69247656 NM_198271
CAAATCCCCAAAACCCTTCATTTCACCTCTATCAAGTGAACATTGTCTTG
TCTCACTTGATTGGCTAAAACTATCCCTTTCTGCTGAGATTTTGTGACAT
TACCATTTATAGTGTTTACTGTACTNNNNNNNNNNNNNNNNNNNNNNNNN
N

>hg18 chr3:69240493-69240683 NM_198271
ATTTGTTCCCTTTAAGATACTATGTGATGAATTACCGCAGAAGAGATGGA
AGGAGAAAAAAATGGGAATACAATAGTTAACACTTCTGTTATATTTATTA
TTTACCAGAAGAAAACAATAATAAAGCAAATGTTTAAAAAATTTTCTTTA
ACTTCTGCTTCGGGAAATATGACTCTAAATTTCACCTGAG

>hg18 chr3:69240072-69240172 NM_198271
TATGAGCGTGTGTGTGTGTGTGTGTATTTAGCCAAAACCAAAAGCTTGTC
AATAACTATATTATGTAAAACTTCTTTTCTATAAAAACAGCATGCTGTCT

>hg18 chr3:69249235-69249439 NM_198271
TGAAAAAACATGAATCTGTGTAACAAAATAATATACAGACTATTCTGCCA
ACATAATCTCGTGGCTATATTACAGGAGATTTTAAAATAATATAGTTAAT
TATCAATCACCTGCGGCCTCTGAACACATCTTTCAACCTCAATAAACGCC
ATCATAATAATGACCAAAATATCTTCATTTCTGCAACTTAAGTTGCACGG
AAAA

>hg18 chr3:69257879-69258016 NM_198271
CTACATTTTAAAAACCATTTTCAAGATAGAAACCGTTATATTAATGGCAA
TAAACAAAAGAGCTTTCAAAATCTTGTTGCTTTTACAGAAAGGAACTGAG
AGACTTTTAGGTGGAATTATGTATAAAGAAAATAGAA

>hg18 chr3:69240203-69240311 NM_198271
GCCAGGAAGTTTTCATATATGCAGGGTTTACTTTCCCATTACTTTTCCTA
GTGACACTTAGTTTTCACCATGTTCTGTGGCTTACGTGTTCTGCCCCTCA
CAGGTACC

>hg18 chr3:69258135-69258263 NM_198271
TGCTTTTGATGATCGAGCTGATTTAGGAATTTCTGTAAGGAGTGCTCCTT
CATCTGACTTGCATCTTGCTGAATGAGCGTAGGCAGTGGGTAAATCTCTC
CCAGCTGCTTCTACTGTGCATTTTATCC

>hg18 chr3:69254227-69254617 NM_198271
TATTTTTTCTAAATATTATTTTACTAGAAAAGAAGAATAATCAAAGATGA
TTTTTAAAAAGAAGGAAAAAAGCCTCAAGAAGGTCCCCCAGTTAACGAGT
GTCCCAAGTTAACACACCCTTGAGATATTTTTTTTTTTTTCCCAGGAACC
TCAGTGGTTTGCTGAGCAGCTAGGAGTGATCACAGCTAAGCTCTTGCCGG
ATCTATATTAAGCAGGGCTTGGCTGGATGGGGTCAATTTATGGAACAACT
ATGCTGCTCTCTTTTTGGCAACTTGAGTCAGCTGCGCAAATCCATCTGAC
ATTTCAGTACAGCTGCTATGTTTGCCAGAGACTAGCAGAGACTACAGAAT
CTCTGCAGGAATAAAATTAATTATCTTCCTATATGCCATC
