# Supplementary material for: Predicting tissue specific cis-regulatory modules in the human genome using pairs of co-occurring motifs
Source: BMC Bioinformatics. 2012 Feb 7;13:25. doi: 10.1186/1471-2105-13-25 (PMC3359238; doi:10.1186/1471-2105-13-25)
Supplement: Additional file 1 — Software. The CrmMiner software. [file 1471-2105-13-25-S1.GZ › crmMiner/test/heart_fasta/loci_train/NM_024876.fasta]

>hg18 chr19:45888670-45889481 NM_024876
CCTGACCTCAGATCCCCTCCAGCTCCGCGTCCGAAAGAGTTGCTTCTAGA
GGCGCCTTGCCGCCCCACACCCCCAAATCTTCCCGCTAACCCCATGGTTC
CCCAGCCCGGCGGGGGCGGGCAGGAGCGGTGACGAGGCACTTTTTGCAAG
GAAGGGGAGGGGGTGTGAACAGACCAAGGCGTCCTGATGCGCGATCGGTT
CGGCTTTGGGAACGGGGGCGCCGGGGTGGGACCAGGGCGCGGTTCTGGCC
GCTACGGCGCCCCCGCCGCCCCCTACGCCAATCCTGTGGGTTTGGCAAAG
CAGCTGGCAGGGACATTAGAGCCCATTAGTAAAGGCGAGGTTGCCAGGAG
TGAGGGGAGGGAGCCCGCAGCCAAGAGGCACTGTGTGTGTGGGAGGCCTC
AGCTGCCACAGCCCTTAGAGCAGGTGGTCAGCACGTGGGGGGGGGTGGGG
AAGGCGAGAAGGAGGTTCCCGGCAACAGATGGCACAGGCAGGGCTGAGGC
TTTCAGACAAGGGGGTGCAGGGGGGCTGGCCATCTGCACCTGGAGGCCGC
TGGCGAGCTCCTCCCCCTCTCCCCCCAACCCTAGCGCAGAGAAAAGAGCT
GGGGGAAGGGGAGGGCTGCTTTTATTCCGATTGAAGATTCAGCTCCCCCC
CACCCCGCACCCCTACCTCTCCAACACACTGAGAGGCTGGAACCCGGGAG
AAGGCAGCTGTTGGAGGAGCGAGGGAGGCAGAGGTGAGGACTGCCTCCAG
GACCATCTCGCCTTCCACGGGAGGCTTGAGGCAGAGGTGAGGGCTCCCCC
TGATGAGTCTG

>hg18 chr19:45911691-45911811 NM_024876
TCTCTCTTTTTTTGTCTCTCTCTCTTTCCTGTCTCTGATTCATCCTCTCC
CTTGCTTCAATCTGTAAATGTTGCCCTTTCTAATTGAGGTCACACCAAGA
TCCCCCAAAGTCACACCTAC

>hg18 chr19:45913744-45914077 NM_024876
CCCCACAGAACCCCGCTGCCCCAACCCCTCTTGTCGGGAATCAGGCCTCT
TTGTCTCTATTCCCGTANNNNNNNNNNNNNNNNNNNNNNNNNNNNNNNNN
NNNNNNNNNNNNNNNNNNNNNNNNNNNNNNNNNNNNNNNNNNNNNNNNNN
NNNNNNNNNNNNNNGGTCTGTGAAAAGGTGACTCATTTTAGAGCCTTGGA
CCTGTGCCCAATGTCTCCCCCAGTTGACTCAATTTCAAGACAAACCACCT
CCTCTCCCCCTTCAGAGGTGAACGGCTGACTCAGGAGCTGGGTGGCAGCT
CAGCCTTGGGGGCAAAATATATCAAAATCACCT

>hg18 chr19:45902926-45903069 NM_024876
CTTGGGAGACAGTGGAACCAGGGGGGAAGTAAGCGAAGAGGTGAGGAGGG
ACCCCGTGTGAGTATCTGAAGTTGGGGCCTGTTGGTGGGTAGGGCTGGGG
TAGAAGGGAGGTCAGGGGTCAGGAGTCGAGGGTCATGCTGTAC

>hg18 chr19:45913152-45913365 NM_024876
CTGCACGAATATCTTGCCAACCCCCCTTCTTATTTTTACCCCTGGCAGGC
TCAACACAATTCCTTTGAATACACATTCTTCCCAGCAAACATTTCCCTTG
CACATGGAGCCCCTCCACTTTGCACAAACACCCACATTCTGGCACCCAAC
CTCCTTCCTTGTGCATATAAATCCCTTGCCTTGCTTGCCAACTGTTTCCC
GCTCACGCCTTCA

>hg18 chr19:45890782-45890952 NM_024876
CTGGGGAGACGGGTGGGAGTTAGAGGGACAAAGGCCGGGGCTCAAGGGGG
CTCTGGAGAAGAGGAGCTGGAAGCCTGGGCCTCCCATGTACCCACCTCCA
TTCTCATCTGCCTGGGCCCTCCCTCACCTGGAAGCTTCCTGCTCCCAACT
TTGCCTGTCTGTGACTCCCT

>hg18 chr19:45898410-45898514 NM_024876
GCCTCTCAACTGGGTGCTGCTGGAAACCCAGTCACCACTTCCCTACCCGA
AACCCTTCTATGACTTCTGGTTGCCCCAGAAGGATGAGTTCAGGTGTATT
TCAG

>hg18 chr19:45913411-45913563 NM_024876
TGTTCCCTCACACACCCTGTTCTCTCCGCTCCCCGCCCACCTGCGGAATG
GTGCGACTGGGAGCCCTCTGCTTCCTGTAGGCCTGACATTTCCCAGAACA
CACTCAGCCAAGATTCCCAGTGCTGAGTCAGGAACCTTGGCATCCCAGAA
AA

>hg18 chr19:45914388-45914489 NM_024876
NNNNNNNNNNNNNNNNNNNNNNNNNNNNNNNNNNNNNNNNNNNNAAAGTC
CGTCCCGCCCCTGCGTGAAGAATGGGCGCGCGGCTGGACTCGTCACCGGG
G
