# Supplementary material for: Predicting tissue specific cis-regulatory modules in the human genome using pairs of co-occurring motifs
Source: BMC Bioinformatics. 2012 Feb 7;13:25. doi: 10.1186/1471-2105-13-25 (PMC3359238; doi:10.1186/1471-2105-13-25)
Supplement: Additional file 1 — Software. The CrmMiner software. [file 1471-2105-13-25-S1.GZ › crmMiner/test/heart_fasta/loci_train/NM_152274.fasta]

>hg18 chrX:152519923-152520029 NM_152274
CTATGGGCCTTGGGGGATCAGGCTGCTGCCTCTCAGCTTCCCCCACCACC
ACATCTGTGNNNNNNNNNNNNNNNNNNNNNNNNNNNNNNNNNNNNNNNNN
NNNNNN

>hg18 chrX:152525164-152526344 NM_152274
GATGCGGCCCCTGGATGTCGCCGAGCTGTCAGAACCGGAGGAAGTGGAGG
TGCTGGAGCTGGAGGGGGGTTTTGAGCAGTTTCTGCTCCCGGTCATCCAT
GAGATGCCAGAGGACATCGCGTCGCTGACAAGCACTGGCGGGCGTACCTG
TGGAAGCGGAGCACGCTGTGGGAGATGGACAATATGCTCTTCCAGATCAA
AACCCAGGTGGAGGCTTCGGAGGAGCATCCTCAACCGCCTCCACAACCCG
GGCGACGCAGTGGAGGGCAGGGTGACCAAGAGGTGCCAGAAGGCCGAGGA
GAAGGCCAAGGAAATGGTGAAGATGGCAGAGATGCTGGTGGAGCTGGCCC
AGAGGATAGAGACGAACGAGTCGAGAGCACGGTCGGTGGTTTACAGCCAA
TGGATTCTGGTAAACTGGTGGAGATTGGCTGACACCCAGAAGAAGCTGAA
ACCAGAGAGCCTTTGGTTTTCTCTATTTTACTCTGTCCACGCTCTGTCCT
CACTCACACTCAGTTCTCTGCTATGGTCTGTGGTTGATGAACTCAATATG
AGTTTTGATTGTTTGTGTTTTTGTCTGGGGAAGTAAGTTTATTTGGAAAA
TGCTCTCTCATACAGGAATGAGGGCCTAGACCACGCTCTTGCAGCAGTCA
CATTTGTTCCTGGGCTTTGGTTGTTATTTCTAAATGTTTGAGGTGCTTTG
CTCTTTCTTGTGTGATCTGATAGCTCCCTGGAACTTTGGATCTGTGTGTG
ACACATGAGCCTCATTGTTGGAGTTCTCCAGCTCTGGAGGGGCTGAAGGA
GCCGCAATGATTCTAGAAGATGACTCCATACAGCAACTACTGAAGAAAGG
ACCAGACTTCAGCTGGGAATGTGGATGGGCCGACCTGGCTGGGACCCATG
AATCTGGAGAAGAGCTGGAGAATGGAGAGTATTATCTGTATTTGAGGACT
TTAATTTCTGTGTAAGACCAAAGGAGGAGAGACACATTTTGTTCAAAATT
TAAATTTTATGTGGTACACTATCTGATATAACCTGTCTAGTGAGTTTGTT
TGGACAACCTAATTCAGCTTTATCTGACATGGAACCTGAACTAGAGGATG
AGATCTTGATATTCTGTACAAGTTGATGTAATACCCTGATGCATTTCGGG
GACTCGGCATAAAATGAAAGAGATTTGCAA

>hg18 chrX:152517623-152517805 NM_152274
GATGAACCTCGCCACTCGGAAGTGCACCCTGGCTTCGGGCGCCGGCTGCC
CTCCGGGCCCCGCGCTGCAGGCCCCCCTCCGCCGCCTCCGGGGCTTCCAT
GAGGCGCCGCGGCACCGGCGGAAGGAGAGGCGGCCCCGGCGCGCAGAAGC
CGGCAGAACTGGAGGTGCTCGCGGCGGGCGTG

>hg18 chrX:152529001-152529202 NM_152274
CACTCCCCCTCCCTGCCTCAGCCCCGCACCCTCCACGCCGTGTCTCCAGC
ATCGAAATTCACAGCAAAATACACAACTAGTGAAGAACTGGGCTCGGGTC
CCAGAAATAGGCTGCCCTTTCCAGAGGGTGACGGGAATATCCTCCCTGCT
TCCCGTTGCCATGGTTTCCGCTCAGCCACCAGGCAGCCTGTTGCGCGGCA
G

>hg18 chrX:152512818-152512953 NM_152274
ACAGCATCCCCTGGGGACGGGGACTCTGGCCGGTCACAAAACCAGCCTGC
TTCCCCGAGGCCCAGCGTGCACACCATCTATATGGACCACAGGAGCTGCC
ACAGCTTCAGCGGGCAGCACGGACCCCGCCCACAG

>hg18 chrX:152529383-152529684 NM_152274
GCCCTTGGCCTGGGCGCTGGACCTAGGCCATCAGGACTGGAGAGCCTTCT
TCTCTTCTGGCCAGAGAAAGAGCAAAGGGTGGCTTCCTGACAGGTCCGGA
GCTGGCACAGCACAACAGAGCCTAGAAAATCACTAGCAGGGCTGAGCTCG
GGGTTCCACCGCTGCAGCCTTCCTGTTGGACCCAGTCTGCTCAAGGACTC
CCTCACAGCCCAGTGCTTTCTGTTCACCCCGGGGCGCTCCCAGCCCAGCC
TCCTAGCCTCAGTGAGTGGGAAATGTCTGTACTGCCCACTTGTCCTCAAA
C

>hg18 chrX:152506887-152507016 NM_152274
CTTCTCCAGCAGCACAACCAGTCCTCCCAGCTGGTCCTGTGGGGACCAGC
CGTCATGGCGACGTGGTGACAATGTCCCCAGGCAGCCGACCATCCTGGGC
TTCTCTTTGGGCAGGCCTGGGCCAGGACC

>hg18 chrX:152531429-152531734 NM_152274
CCCGACTGACAAGCAATCCGTTCGCAAAGACAGAAGGGCCTTCAGTGAAT
TGGTTTCAAAGTGCTTGATTTCTTAAAACCAGAACAATTGATCATTAGAG
AACTGATTAAGCTACAGCCGCTGTTGAATAAAAGGTAAAAATAAACTCCT
TCATTTGAATTCCAAATTCAGGCTTGGAGGTGACCTAGCCATGAGGCAAA
CTGGCTGTGGGTGGACAGGGCTGCACACGGAGCTGGTGGGTGGACGTCAC
CTGAAGTCTTCTCTCCTCCCAAAGTGTGGGTGCTGGGACCCCAAGGGCAC
AGTGT

>hg18 chrX:152529721-152530126 NM_152274
CTGGAGGGGACAGGGTGAGGAGGCGCCCTGGAGGCCTGGCCCCAGCTTGG
GCAACACAGCCTAGCGGGGTGATCACACCTGGGTCTGCAGCCCCTCCAGC
ACTTCCTGGGGCTGTGCCGGCCATTCCAGACCATTCCTGTTGGTGGAACT
CATGACAGGGCTTGTTTACGCCAGTCACTGTGTTCTGACACCTCCCCCAC
CCCGATCATTAACTTTTCTGGTCCTTTTCAGTTATTAAAATTCAGCCCAG
ACTCACATCCCATGGGCCTCCCCTCCCCATCCTTGGGGCTGGAATGGACT
GGAATGGAGAGGAGGTGACCTGACCTCCCTTCCCTCCCTTCCCACCCCCC
ACCCCCCCGGGCCGGGGCAGGCAGAACTTGTGCCAGGGTGAGGGGGTGAG
AGGGG

>hg18 chrX:152526384-152526588 NM_152274
CATTGGACCCTAAACTGGAGTGGAAGAGGCATCTTCAATGTTCATACATT
GTCCAGCTATAAGTTCATTTAAGTAGCAGACCTGATAAATATTTGAGGTC
AAAACCCTACCATGTTTTTTTTAAAACTTACCATGTTAATCAAAGTATTC
ATTTGCTTGAAAAGAANNNNNNNNNNNNNNNNNNNNNNNNNNNNNNNNNN
NNNN

>hg18 chrX:152506552-152506756 NM_152274
GCAGAGCAAAGCCAAGGGTCCCTATTGACTTGTATCACCTTTTATTACAC
AAAATAGATTTCAGCCACGTTGCACATTCATTCTCCCTACAAATCTGGCT
TTTAAGAAATCCGTAGGGATTCAGTCTCATCGATTTCATGACTTTCCTTT
CATTGATGTCATGCCTGTATTGTAGTCAAAGTCCTCTCAAAGGACAAACG
CAGA

>hg18 chrX:152520162-152520371 NM_152274
CTGAAAAGAGTCCGGGCTCAGCAAGTAAAAGGTGCCTGGGAATGTGAGCC
GAGAGAATGACTCAATGAACACATGAATTTTAAAGCCCTGGGTCACCTCG
GCGCAGTGGTTGATGAATGAATAATTCACTAGCCACCAACTGGAGCCAGC
AAACCTTTAGGCAGCACCTCCTCTCCCACTGGCAAGCCTGTCCCCAGTGT
CCCAAAGGT

>hg18 chrX:152523231-152524040 NM_152274
ATATTGGGCCCGGATGTCTGCCATGATTTTGGCAAGGTCCTGAGATTTGG
GGCCTCTACCTCCACGGTCAACTCAGAGCTGGCAATCTGGGCTTGTAGGC
CTTTTACTTCCTCTTCGTGGTTCTTCTTCATGAAGAGCAGCTCCTCCTTG
AGGGCCTCGATCTCTGTCTCCAGCTGCAGCCGAGTGACATTGGTGTCATC
AATGACCTTGCAAAGCCCATGGATGTTGTTCTCCACAGACTGGCACATGG
CCAGCTCTGTCTCATACTTGACTCTAAAGTCATCAGCAGCAAGACAGGCA
CTGTCGATCTGCAGAACGGTGCGGGCATTGTCCACAGTATTTGCAGAGAT
CTGAGCCCTCAGGTCCTCGATGGTCTTGAAGTAATGGCTCCAGTCTCTGA
CCTGGGATCCCTTCTTCTCCAGATGCTCCCGGATTTTGCTCTCCAGCTTC
TGGTTCTCAGTCTCCAGGCTCCTCACTCTGCCCAGGTAGGAGGCCAGGCG
GTCGTTCAGGCTTTGCATGGTCTCCTTCTTGTTCTGGATGCCTCCCATTC
CTGCCAGACCCCCGGCCATCCCCGTGGCCAGGCCCCAGACCCCATGCCAC
CCTGGAAGCTGGTGGAGCAGGACACGGAGATCCAGGAACCAGAACCCCCA
GCACCTGCATAGACGCTTGCCTCACTGCTGAACAGCCAGGGGCCGTAGCT
GGGCGCCTGGACAGAGCCTAGGGACTGATAGTTGGTGGAAAAGGTGGAGC
CAGTGGTGAAGCTCATGCTCTCCGGCGGGAGAGTGAGAGGACAGGACTCG
GGCTTTGCC
