# Supplementary material for: Predicting tissue specific cis-regulatory modules in the human genome using pairs of co-occurring motifs
Source: BMC Bioinformatics. 2012 Feb 7;13:25. doi: 10.1186/1471-2105-13-25 (PMC3359238; doi:10.1186/1471-2105-13-25)
Supplement: Additional file 1 — Software. The CrmMiner software. [file 1471-2105-13-25-S1.GZ › crmMiner/test/heart_fasta/loci_train/NM_001861.fasta]

>hg18 chr16:84405387-84405660 NM_001861
CTTCATTTTCAAAATGCATCACTTAATTTTCCTTACAAGGTAGCCACGCA
TTAAACATGTAACAATCACAGGATTTCTTCAGCAAGCCCTAGTGCTTCCG
TGAGCTTTCCTGGAGCTCGTGGCTCGAGGTGTCCTGAGGTTTCAAATATT
ACAGCTTTCTCCATGGCCATAAGTTCCTCTGATGTTTGGGTTACTGAACA
CAAACTCGCTGGATGATTTGTCTTCAACATGGTCCATTTCTGTTCCTAAA
AGTGTTAGCTGTGCCNNNNNNNN

>hg18 chr16:84390976-84391093 NM_001861
GGGCCTCGGAGCCAGGTGACATTGAGGCCGGCCCGTGGGGACTCCGGGCT
CGGTGGCTCCAGGCTCGGGGGGCCGCCCCGAAGTGCCCGGTCCATCTTAC
CCGGTCTCGCAGCGGCT

>hg18 chr16:84390720-84390920 NM_001861
CCGCTCCACGGTGACCTCCGTGCGGCCGGGTGCGGGCGGAGTCTTCCTCG
ATCCCGTGGTGCTCCGCGGCGCGGCCTTGCTCTCTTCCGGTCGCGGGACA
CCGGGTGTAGAGGGCGGTCGCGGCGGGCAGTGGCGGCAGGTGAGACAGGA
GGTGGCCGGTNNNNNNNNNNNNNNNNNNNNNNNNNNNNNNNNNNNNNAGC

>hg18 chr16:84420746-84421149 NM_001861
GGGGCTTGTCCTTAGGACCATTTTAACGTCTTCCCAGACAGACAAACTGG
GCTCCTTCCTCAAAATAAAAAAGCAAATGAAAGGGTTTTTTTCATCAACT
GTTTAGCAACCCAGGCAGGGAAAAAGCAATCAGAGACGTGGAAACAGCCC
CGGGGGCCACCGTGCAGGGGCTGTGCTTCCCTGCGGTGAGCCCACAGAGG
CCGGGACCACACCGGCAGGAGCTGCACCCGCCTGGGAAAAGGGGAACAGG
AAAAGCATGGCCGGTTGAGCAACTCGGAGTCCAGATTGGGGCCGAGGCAA
CCACAAGCCCATGGACGCCGCAGCGGGAGGCGAAGGGGCAGGAAGCGCCC
TCCACGGGGCCTGCTGCAGCTGGGTGGGCGCTGAGGCCCCTCCCTGCCAG
GGC

>hg18 chr16:84419940-84420221 NM_001861
GTGGTTTTGGTTGCAGGTGTTTTTGGGTGTAGGTATTTTTGGGTGCAGGT
GTTTTTGGGTGTAGGTGTTTTTGGGTGCAGGTGTTTTTGGGTGTAGGTGT
TTTTGGGTGTAGGTGTTTTTTATTGTAGGTGTTTTTGGGTGTAGGTGTTT
TTGGTTGCAGGTGTTTTGGTTGTGTTTTTGGGTGTAGGTGTTTTTTATTG
TAGGTGTTTTTGGGCGTAGATGTTTTTGGGTGTAGGTGTTTTTGGGTGTA
GGTGTTTCTGGGTGCAGGTGTTTTTGGTTGC

>hg18 chr16:84405967-84406169 NM_001861
NNNNNCTAGCTATACCTTCTTTTCGATGAACATTCTGACTCCATCTTGAA
CAACTTCTTCATTAGAGCCTCCTTTTGTCTTCATGTATTCTAGAGTATAA
GAAAGCACAGCCCCAGGTTCGGACACTGAGTTTCACACCTGTGTGCTCAG
ATGCATCTTTAAGAAGTTGTTCTGTCTTGTTCACTACTGAAGGTGTCAGG
GN

>hg18 chr16:84415397-84415554 NM_001861
TTGAGGCCAACTTGGTCAGGGGTGGCTGTGGCTTGGCTCCTCCACTGGAT
ATCGAGGCAAGTCATGTCCAGATACCAGAGAGTGCCAACTGGAGGTGACC
ACATGTGGTCAGAGGGTGTGGCCAACAGGGGACTCAGGCAGTCATTCTGT
GTGCGGG

>hg18 chr16:84420251-84420367 NM_001861
TGTAGGTGTTTTTGGGTGTAGGTGTTTTTTATTGTAGGTGTTTTTGGGTG
TAGGTGTTTTTGGTTGCAGGTGTTTTTGGTTGCACGTGTTTTTGGTTGTT
GGTGTTTTTCTCTGCC

>hg18 chr16:84415612-84415851 NM_001861
TGGGTGTGCTGGGCTGGAGGGGGGTCCCTGGGGTTTTCCCTTTGATCAGG
AGCCTTCTGGGGATTTGGGGGAGGACGCGTCTTCAGACTCTCTGGGGTCA
CCTGGGAAGCAGAGTCATGAGGCTGCCCAGAGGACTTTCCCAGCCATTGG
GGCCACTACTTCCTCAAACCTCCTCGTGGTCTTTTTGGAAAACCCCAGGT
TGGGATCCTCATGGGTGTGGAGGAGCCAGTGGTCTGGGG

>hg18 chr16:84410419-84410522 NM_001861
TTAGACTCGCGTTTCTGTGGGCTACATTCTGAGGTCTGGACAGCAGAGGG
CGCTCTGAGACATAACCCGTCCTGTTTGTAGAGCGGGGACGTCCAGAAAC
CGG

>hg18 chr16:84436101-84436304 NM_001861
CAGAGCGGACGTCTCAGGGCTGTGTGTTATCTCACACTGTTTATGCGTCT
GTGGGTTTTTGAAGGTCGAATGTAGGTTAACTTTCACGTGGGATGGGAGA
GATGGATGGGCGGCTGGAGCTCTGGGTTGTATAGCGAGCGTGTGTCTAGC
TACAGACGTTGTCTGACAGGTTTAACATTTGCCGTTTGCTGTGGCTTTTT
AAA
