# Supplementary material for: Predicting tissue specific cis-regulatory modules in the human genome using pairs of co-occurring motifs
Source: BMC Bioinformatics. 2012 Feb 7;13:25. doi: 10.1186/1471-2105-13-25 (PMC3359238; doi:10.1186/1471-2105-13-25)
Supplement: Additional file 1 — Software. The CrmMiner software. [file 1471-2105-13-25-S1.GZ › crmMiner/test/heart_fasta/loci_train/NM_012241.fasta]

>hg18 chr6:13707472-13707575 NM_012241
NNNNNNNNNNNNNNNNNNNNNNNNNNNNNNNNNAAATGTATGTTGAGAGG
TCTTTGTGGTATCCTATAGAAAAACTGAGAAACAATGAATAAGAATTTGT
ATT

>hg18 chr6:13690355-13690482 NM_012241
NNNNNNNNNNNNNNNNNNATCCAAACAATATATAAACACATATGGAAAAT
CCTTGCTCAGCTCTAATCTCCTTACATAGCGTTTCCCACCCTATACTCAA
TTCTTTTTACTAATTTCTTGTGAATTC

>hg18 chr6:13697917-13698018 NM_012241
GGGGAGAAAGGAGAGCAGAGAACATTAGGGGCCAGCAAGAAAGAGGGGCC
ACTGGGCATTCCCTGGATTAGCAGCAGCAGAGGGTGGGAGGTCAGAGGGT
G

>hg18 chr6:13645847-13645963 NM_012241
AGAAGTTGGCCATAAACAGTGTGTTTTGTCTTCTGCATAACTCGGTTTCC
TCTGTTCTGATAACCTGTACCTTCCCAAAGCAATCTAATAAAATTTACAG
GAGTGGTTTCCTACTA

>hg18 chr6:13666081-13666566 NM_012241
AGAGATTACTCAGTAGTATTTGTAAAAATTATGGTTCAAAATAACACAGA
GAGATAAACAACACATCCCCAGCTTTACTTGGACAATTGATTGCTGTGAG
CTGTGGGTCTCAACCCACCCAGAACTGATTAGCAAAGCCAGCCCCAGGCC
CCCTCCTGGCTGCTCCATNNNNNNNNNNNNNNNNNNNNNNNNNNNNNNNN
NNNNNNNNNNNNNNNNNNNNNNNNNNNNNNNNNNNNNNNNNNNNNNNNNN
NNNNNNNNNNNNNNNNNNNNNNNNNNNNNNNNNNNNNNNNNNNNNNNNNN
NNNNNNNNNNNNNNNNNNNNNNNNNNNNNNNNNNNNNNNNNTAACACCTG
CCCAGGACATGGTGGACTCTTAATAAATATTTCTTTATTAAAGTTGATAC
TTAAAATATCTAATTAAAACTACTCTTGGGCTACCTTTCTCCAAGTTAAG
TGAGCTAACAACCATCTANNNNNNNNNNNNNNNNN

>hg18 chr6:13671387-13671489 NM_012241
GTAAAAACCCAGGGAGAGATGTCTCTAGTGACAGTTTTAGTGTCTGTGGT
TAAGGCGCTGAGCTGGATTGATTTAGAAGTCTTACAGCAGCAAGGTTTAA
GA

>hg18 chr6:13663009-13663273 NM_012241
TCTAAGGCAAAGCTCTTGTGCCTGGGTTGGGGCACATTCATCTGTTTTAT
AAATCTCAGCATGATCTTTTTTCCATGGTCACAGCAAAGACTGAAATAGT
CTTTCTTGTTAGTTTTCTTCTCTATCTAATAGGCACTGCAAGGAAGTGCT
GGCCAAGAGGAGACAGCATTTATCTCAAGTTCAGGGGCATGAAGGCCAGC
CTGCCTATGCTCCTTGAGCCTTTTCGTGGTAAATCCCAGGCTCAGAGCCT
GCCTCACCACGCAG

>hg18 chr6:13663888-13664053 NM_012241
AGGATAAAGAAGGGAGTTTTTTTGAGAATGTAAAAATAAAAATCCATTTG
GGCGTTCATTAAGTAAAGCAAGATGAATCAGGCTTTTGGTTATATAAAAG
CTCGGCTTTTTATGGAAAATCTGTCTTTGCAGTTCTCTGCTTGCGGGAGA
AAAGAATGCAAGAAG

>hg18 chr6:13646202-13646376 NM_012241
TTTTGTGATTAGCTGAATTTTTTATTATTTCAGAATATTAGAATATTGTT
GTTTTTTTCACAAATATGTTCTTTAAAGCTTTGTTGTTATCTTAAGAGTG
ATTTTATTAAGCCTGTGTAAAGAGAATGTCCAGATAATGAAATCCAATAG
GAAGAAGGGTGTGTCTATAGGAAT

>hg18 chr6:13645663-13645804 NM_012241
CTTGTGCAAAGGACTGGCTCCATCAAAATGAGACCCACTTCCAATAAAGC
AGGATACAATGTGGATTTCTATTAAAACAGTGTTATAAAATTAAAGTTGG
ATGATTGAGGAAGGCTTTTGCTTAGTAATGAGACTCTGTGG

>hg18 chr6:13671499-13671677 NM_012241
GCCAGCACTTCCCTAAGCCAAGCTTCCAAAAGAATCAGCTCAGCACTTAG
TTAATTCTTCTCTTGCTTTTGACTTTTAAAGTGGCCTGGATTTATTGCAG
CCTTCTACCAATGAATGATACAATGTTGAGATCACACAATCTCAGATTTG
ACAGTGCCTCACTCCCTAACCTTAGGCC

>hg18 chr6:13720260-13720449 NM_012241
AAAGTCACAGAACTGGAAAGTTAATTCATATTATTTGGTTTGAACTGAAA
CGTGAGGTATCTTTGATGTGTATGGTTGGTTATTGGGAGGGAAAAATTTT
GTAAATTAGATTGTCTAAAAAAAATAGTTATTCTGATTATATTTTTGTTA
TCTGGGCAAAGTAGAAGTCAAGGGGTAAAAACCCTACTA

>hg18 chr6:13671701-13671911 NM_012241
TAGTTGCACTTAAAACAAAAGATGTTAACATTGACCTGAAGATTCAGGGA
AAAATATCTTACTAATGATGTGAAAGCACTTAGGACCTATAGTGTGCTAT
AAAAATCTCTCCTTCAATAATATATGGATAGCCTAAGTGAAGCATGGTAG
CCAGCTGCCATGGTGGAAATGAGCTGCATAGGTACCATTTTGGCATTCAG
TGAAATGTAA

>hg18 chr6:13663429-13663687 NM_012241
AGCAGGCAGCGCTAGGTGGGGACAGTATGACGTGGCTGTGAATCAAACAA
CTTTTAAAAAGACTGGAGAGGAAGGAAGCAATGGGTGGAGAAAGTTCTGA
ATGTTTTCTGGTTATGGGATGTGTATAAATTCATGGGAGGTTATTTGAGG
ATATTTATCCCAAGCCTTATTCGCGGTTGTCCTTGAAATGAATACCAGAA
CATTAGAATTCAGGGATAGTCGTGACTTTTCTACAATGACTTGCCCCCAT
TTTCTTCC

>hg18 chr6:13645467-13645624 NM_012241
TTATTGAATGATTAAAATATTTCCAGAATGACTGGCTGGCACTGCACTCT
GATTTCAAAGTCTTTGCTTTACAGCTTTAAATTTGCCTTCTCTTTTTATT
GCCTGTCTTGTTTTAACAGCAGCCAATTCACACAAAACAGCTGTAGGTTG
TCTCCTT
