# Supplementary material for: Predicting tissue specific cis-regulatory modules in the human genome using pairs of co-occurring motifs
Source: BMC Bioinformatics. 2012 Feb 7;13:25. doi: 10.1186/1471-2105-13-25 (PMC3359238; doi:10.1186/1471-2105-13-25)
Supplement: Additional file 1 — Software. The CrmMiner software. [file 1471-2105-13-25-S1.GZ › crmMiner/test/heart_fasta/loci_train/NM_015991.fasta]

>hg18 chr1:22819324-22819434 NM_015991
CTGAGAGCCTCAGGAAGTCATGGCCGCTACCTCATTGCCAAGGAAGATGC
CCACACACACCTGGGTTCTGGGAAATGGGGCTGGGGGACCAAGAGCTGCT
ATGTCATCAA

>hg18 chr1:22836519-22836628 NM_015991
NNNNNNNNNGGGTCCTGGGGCTGGATTGAGAGTGGACATTGAGAGCCCCA
GAGGGTGCATGTGCACTTGGGGAGGACTGTGCATATATCATTGTGTGCAT
GGGACTCAA

>hg18 chr1:22835553-22835813 NM_015991
AGCTGTTGCTGGGGCAGGACGCCCAATGTCCCAGTCTTGCTGAAGTCTGC
TTGAAATGTCCCTGGTGAGCTTCTGGCCACTGGGGAAGTTCAGGGGGCAG
GTCTGAAGAAGGGGAAGTAGGAAGGGATGTGAAACTTGGCCACAGCCTGG
AGCCACTCCTGCTGGGCAGCCCACAGGGTCCCTGGGCGGAGGGCAGGAGC
ATCCAGTTGGAGTTGACAACAGGAGGCAGGTGAGGCCAGAGTCCCAGAGG
GAGGGGGCTG

>hg18 chr1:22838487-22838618 NM_015991
GCCAGGGAAGGACCCCCTCCCCCACCCACCTCTCTGGCTTCCATGCTCCG
CCTGTAAAATGGGGGCGCTATTGCTTCAGCTGCTGAAGGGAGGGGGCTGG
CTCTGAGAGCCCCAGGACTGGCTGCCCCGTG

>hg18 chr1:22825389-22825723 NM_015991
AGCCCCTGCAGCCGGGCCATATTCCCAGAGCCTGTCCCTGGAAGCAGCAG
CGCTTCCTACTCTGACAGCTTTTTGCAGGAGCAGGAGGGGTTCATTTGCA
TACTATAGGCTCATTTGCATACTACTTAGGAAACGCCTTCGCTTTTTCCC
ACCTGCAGCAAACTCCAGGCTGATTAGTCCTCCCCACGTTGGAGAGTTAA
TTACTCTCCTGCATAGACCGGGTGTTTATTTGTAATCAGCAGAGGGCTGG
GAGAGGGGGGTGCGGACAGGGCAGTGGCAGCTGTCATTAGCCCAAATTCC
CGAGCGGCTCCACGGGTAAAAAAAAATGAGGGCG

>hg18 chr1:22818960-22819237 NM_015991
CTTGTGGCTCGTGGTCACACGCATCTGGGGCCTCTGGGCTGGACCGGCCC
AGCAGAGCTGAGACTTGGGCAGCTGCCGCCCCAGGCCCTTTGATGTGACA
GAGATGGAGACACACGCATGCCCGGCAATTAATTAATTGTGACTTTCACC
GCACAGTGGCCGCTTCCTATTGACCTCCGCCCGTCTGGAGTGAGAGAGAC
AATTAGGAGGGAGTGCAGCAGCGGCAGCTAATTACCCACTGAATAAAAAC
CGTGCCTTTCAATTTATTCAACTTTTA

>hg18 chr1:22836141-22836349 NM_015991
CTCAGGTGGATGCTGAAAGGCGCTGAGCATGCAGAAGAGTGAGCAGGTGT
CGCTTTGGGCGTTTGTGAATTCCTGTGTGTATGCAGAGCTCCACCATCTG
GGTGAGCCAGTGTTAATTAAATAAGGNNNNNNNNNNNNNNNNNNNNNNNN
NNNNNNNNATCGATTACCTGTGGGAGTGTATGAATGTGTGTGTCCGTGCA
AGTGAGGG

>hg18 chr1:22825743-22825913 NM_015991
TGCGCTCAAATCCCAGCACAGGACCTGCGCACCATGTGACCCTGGCCATG
CCCTGGGCTCCAGGGAAAGGAGAAGGGTTGATTAGAGCTGGGGTTAGGGG
ACCGTTGGACAAAGGCCCACAGTGAGCCGCCGCAGGGCAGACAGAGGCTC
AGAGCCTCACAATGAAAAAG
