# Supplementary material for: Predicting tissue specific cis-regulatory modules in the human genome using pairs of co-occurring motifs
Source: BMC Bioinformatics. 2012 Feb 7;13:25. doi: 10.1186/1471-2105-13-25 (PMC3359238; doi:10.1186/1471-2105-13-25)
Supplement: Additional file 1 — Software. The CrmMiner software. [file 1471-2105-13-25-S1.GZ › crmMiner/test/heart_fasta/loci_train/NM_020707.fasta]

>hg18 chr3:42718022-42718171 NM_020707
CCAGCTGGAGGCTGTGCTATTTGAGGAGGTGCCCAGGAGTAGCGGATGTN
NNNNNNNNNNNNNNNNNNNNNNNNNNNNGAGGGCACTGGCTGCTGTCCAA
GGTGCTGACCAGAATCAGGCCCCGGCTGAGTCTCACCACTCCCTCCAGC

>hg18 chr3:42715398-42715527 NM_020707
CTGTGGGCAGGGAGAAGGCTTCAGTTTCGCCATATAAATGGGGGCGTGAC
CCCAGGAGGGGGTTCCCACAACCCTTGTGGTGAAAGAGGAGCTGGCAGGG
AGAGGCTGGGTGGCCCAGGTCCAGCTCAC

>hg18 chr3:42709989-42710112 NM_020707
AAGAGGGTGGTGGTGAGAAAGTTCTGGATTAGGGGCCAGGTGTTTGGACA
ACTCCAGAAAGCAGCAGTGCCCCCCCGCCCTCTATGACCCAGCCAGTCCC
AGCCCCAGGTCTTCCCTGCTCAC

>hg18 chr3:42718638-42719505 NM_020707
GCCAGCCTGATGGCTGTGCTGTCGGCCTGAGGGTGGAGGCACCTCCTCAT
CAGTTGGGTGGGGGTGGAGAGGCCCTGGGGATCAGGTTAATGGAGCAGGA
GCTTGAAACCGGAGCATGGTGAAGAGCCCGTGAAATAGCTTTGTCAGCTG
CCTCCCACTCGCCACTTTCCAATTTTAGCTCCCCATGGCCGGTGCGGGGT
GTCCCCAGTGAGGCCTCTGCAAGGAGCTGGCCCCCAGCCTGGGGCCTCTC
CTGATAGACCCCCAGACCAGGGCTGGCCTGTGGACACGGGGGCATACCCT
TTCCCCTGGTCCTGCCTGCCCCAGATGCCCCGGGGGTAAAGCCCCTTTTG
GGGCCTGTGATTTGGGATGAGGGCCTGGGGTGTGCCCCACAAGTCTCAAG
AGCCCCAGAGTAGCTGCATCCCCAGCTGGCACTGACCTTGAGGAGGCCGC
AAGGGACCCTGGCACACTGCCCACCTCAGGCTCTGGGGTCCGGCTTCCAA
CTGTCCGTCCGTGCGACCGGCTGAGCTCTGGGGCCACGGTGGGGTGTGTC
CAGCCCTGGGGTCCCCACCCCCTTGAGGTTATGAGCGGTGAGTGGTGACA
GCGNNNNNNNNNNNNNNNNNNNNNNNTGGCCTTCCTNNNNNNNNNNNNNN
NNNNNNNNNNNNNNNNNNNNNNNNNNNNNNNTGCTGGCCACAGGGAGCCG
CAGGGAGGATCCTTGAAGGGGGGCGGGTGCTGGGTGGGGGGAGGGTGTCC
AGTAGCATAGGCTCAGACAGGGACACCTGGGCCTCTCTTCAGCCTGCCTC
CCCTGGCTCCTAGAGAGCCTGTGCCTCTCTCTCACTGCTACCCAGGACTT
CCCTCTTCCAGGAAGAC
