# Supplementary material for: Predicting tissue specific cis-regulatory modules in the human genome using pairs of co-occurring motifs
Source: BMC Bioinformatics. 2012 Feb 7;13:25. doi: 10.1186/1471-2105-13-25 (PMC3359238; doi:10.1186/1471-2105-13-25)
Supplement: Additional file 1 — Software. The CrmMiner software. [file 1471-2105-13-25-S1.GZ › crmMiner/test/heart_fasta/loci_train/NM_001151.fasta]

>hg18 chr4:186300267-186300608 NM_001151
NNNNNCAATGAATAAACTTTGTTAAAGGTACAAATGAAAATTAGCAAACA
TGGGAAGATAATTGAGTGAAGAGTTTAAAGTTAAAAACGAATTGCAGTCA
TTCTAGGGGAAGGAACAGTTGTATTTGAAAACCTGTATGGTTACATGAAC
TGCCTAAAAAACAAGCTAAGGAAAATTAAAGCTCAGATTTATATATTTTA
AGAAATTAATTGCAATTAATTTCCTGGGATTAAATAGCATTTCCTCAACC
CCAGCTGTCATTAAAAAGAGGCAAATACAGCCAAGGACTGGATCTCCGGA
AGGCTGACAGCACTGACCCTCAAGAAGGCACCGGCTGACAG

>hg18 chr4:186298512-186298654 NM_001151
ATGAAGATCAAATAAATATGTCATAGTGTGGATATTTCATAAATTAAAGC
TATTATGAGAACTTAATATATGACAAACTAGACTTAGTAATATAAGACAA
ATAATGGAGAGAAGAAAATATCTACTTAAGAATTAGTATTGG

>hg18 chr4:186301780-186301975 NM_001151
GGGGGAAGAAGGTGCCCTCTGCGTAGAGACAGGTCCAGCGTCAGTCGCAG
ATTCCTGGTGTCGGGTGGCGCCCGGCGTTCGGGTGTCTATATATGGAAAC
CCACCCGGAGCCGGTTTACGTGTGCCAGATCCTGCGCCCGTGACAGCACG
GGCGTGCACTCAGGCCCGGAGGCACCTAGTGATTGCCAGTATTTT

>hg18 chr4:186247090-186247584 NM_001151
TACCAATATGCTCTCCCAATACTCTCCAACCCCAGTGGTGAAGAGAAAGA
AGGACATAGTATTCAGTTTTTGATAAGAAACAAGAGGCCACTGCTGGCAG
GGAGGCTTGTCAAGATCTCCCTCATTCCGAGCACTCCATTCCCACGTGAA
CAACAATGAACGGAGATTTCACCCGCCCACCCCACATTGTTCAAGTTGTC
CTTTGCCCTTTTCGTCAAAACTTGGCACCCAGGAGACAGCAGAACATGTT
CTGAATTCAACCCTGGGGAGCCACCAATCAATATCACTTGACTCTTCTTA
CCCATTAGTTGTTCTCTTTCTATGCCTGATGTCGAGTGATGCCTAAGCTA
TTCTTTGTCATGGCCCCTTCTTAGTTGGCCCAGCTAACCCCTATAGGGTG
GGATGGCTATCTACATCCCCTAGGCAGAGCACCATGGATAGAGGAGAAAA
GCGTGGACAAAGTACTCAGGTGTAGGCTCAAGGGATGTGGACAA

>hg18 chr4:186302794-186302911 NM_001151
TCATCCTTTTTTTCTTCAAAAAAAAAATCTAGGAAGTGCAAACCTTTTTT
TTTCTCCTGTCCTCTTCCCTTCTCTCTACCCTGCCTGTCCTCTGTCACCC
ACCCTCCCCTCCACCAG

>hg18 chr4:186300814-186301011 NM_001151
TGAATGACTGAACGAACGATTGAATGAAAAGAAATGAGAGGCAGCAGGTT
GTCAGATTCTATGAGGCAATCACAGCATCAGGTGACCTTAGTATCTATTT
GAGAGGACTGCCATTTATTCTCGGGAGCGCACGGCTCTAAAGAGGCCCAT
ATCCAGGCAGTGAGCTCTGGTGGGGGGCGCCTTTAGATGCAAGAAGG

>hg18 chr4:186298259-186298454 NM_001151
AGGAGAAATATATCTCCCATTTAGAAAATATCCAAAACTCTGATTGGTAA
AATTAAGTGTAACAAAGATGATACTACTTCCTGAATTCNNNNNNNNNNNN
NNNNNNNNNNNNNNNNNNNNGTCTATTTAAAATCTTCTGGTGATGTTTAA
ACAATTGAACAACTTGATAGTAAAAATAAATCCAGACACATAAGC

>hg18 chr4:186300130-186300252 NM_001151
ATAAACGCATGCCCTCTGTGGCCCTGGAACCTTAGTGACTTCTGCTATAC
CAAAGTCTCCACGCCCAGGGTGACACGCAGCTGCAGCTCCGTAAACCTCT
AACATGATGTCAGCNNNNNNNN

>hg18 chr4:186270990-186271268 NM_001151
GGAAGGAATCGAAGGAGCTGAGCCTCCCTGAACATTTCTCACTGGGACTG
GTAGGACTCAGTGGATTAGAAGAATGGCATTCCCAGTCTAGAGGGGCAGG
CAGTAACCTGTGTGTGGGCATTGAGAGAATATGGTACATGATCCCTGTCA
TTGCTGTGACCCTGGAAGTTTCTCAGGAAATCCAAATAACTAATGCCAGT
TGGACTGTTTATAAGGTTTCCTCTCTTCAGGAAATCATCAAAATATTCTT
TCAGCTGCCAGGCCAACTTCTTCAGGAC

>hg18 chr4:186270014-186270464 NM_001151
NNNNNNNNNNNNNNNNNNNNNNNNNNNNNNNNNNNNNNNNNNNNNNNNNN
NNNNNNNNNNNNNNNNNNNNNNNNNNNNNNNNNNNNNNNNNNNNNNNNNN
NNNNNNNAATATTAAGATTATACTAATCTCTTGCATCAGATGGCAGAAGA
GGTGGCGGCAATGTTACCAAAGGANNNNNNNNNNNNNNNNNNNNNNNNNN
NNNNNNNNNNATAAGCAGTATTGCTTTGTCCTACCTAAATTGCAGATCTG
CCAAAGAAGGCATAATCTAATATATTCATCCCCTATGTTGCATGGGGCAG
GGAAGGCTGTGGGTTTGCACTACATAGCACATTGTTCTATCCAGGCAAAA
GGTCAAGCGCTGTAGAAGGCCAAAGCTAAAAATACAGTGTGGCACTGGGG
AAAATGAAGGAGCTGTCCAGGGGAAATGAGTCATACTGAATCAGTACCTC

>hg18 chr4:186255540-186255676 NM_001151
AGAGAAAATTGTAATGAAACAAATTTGCCAATTTGACTTCAATTGTGGTT
AAGGTAGAGATGGGGCTGATTCTTCTTTCATTACAAAACCTATTTTAAAA
TGTAACATTAAATAATATTACTTAATGTCTCTGGGT

>hg18 chr4:186305119-186305460 NM_001151
TGTAATTAAAACACAAGTTCACAGATTTACAGTGAACTTGATCTACAAGT
TCACAGATCCATTGTGTGGTTTAATAGACTATTCCTAGGGGAAGTAAAAA
GATCTGGGATAAAACCAGACTGAAAGGAATACCTCAGAAGAGATGCTTCA
TTGAGTGTTCATTAAACCACACATGTATTTTGTATTTATTTTACATTTAA
ATTCCCACAGCAAATAGAAAATAATTTATCATACTTGTACAATTAACTGA
AGAATTGATAATAACTGAATGTGAAACATCAATAAAGACCACTTAATGCA
CGCTTTCTATTTTATTGAACTCTTATTAACTGTAAAATGCA

>hg18 chr4:186301073-186301520 NM_001151
CTCCACCGGCGGCAGCGGCCCGGTGTCTGCCCCGGCTTCGCCCCGGCCTA
AGGCTGCCTGTGCTATAAATACGCGGCCCACATGCCGCGGTGACACGGTG
TTCCCTGGGCTCGGCGGGACAGATAACATGAATGTGCCCTTTAAACGTCC
CAAGTTGCAGGGACAGCCCCCGGCCCAGCCTCGCTCCCGGAAGCGCCTTC
GCCCCCGATGCCCTCTGCAGCTGGGAGGAGGGGGCGCCCCGCACCTGCCC
AGCCAATGCGCGGCGCGAGCGCCGGCCGCGACCCGCCTCCTCTCGCGAGA
GCCCGGCGGGGATATAAGGGGGAGCTGCGGGCCAGGCGGCGGCCCCCTAG
CGTCGCGCAGGGTCGGGGACTGCGCGGCGGTGCCAGGCCGGGCGTGGGCG
AGAGCACGAACGGGCTGCCTGCGGGCTGAGAGCGTCGAGCTGTCACC

>hg18 chr4:186246626-186246735 NM_001151
NNNNNNNNNNNNNNNNNNNNNNNNNNNNNNNNNNNNNNCTCTGCCATTTT
TTTTTTTTAGTAAATCATTCTTAGATATCTGTGCCAATATTTGTATACTT
AAATCCNNN

>hg18 chr4:186302072-186302230 NM_001151
TAGGCTGACGCCNNNNNNNNNNNNNNNNNNNNNNNNNNNNNNNNNNNNNN
NNNNNNNNNNNNNNNNNNNNNNNNNNNNNNNNNNNNNNNAAACAATTTTC
GGAATAAACTCAGATCATCCTGTCTCCAAATCTTTTCCTCCCCTACCTGG
TCGCTGAA

>hg18 chr4:186304330-186304462 NM_001151
AGAGCCTGGGTGCAAAAGCTAGGGAAAAGAAGTAGTTAGCTACTTCTTAC
AAAGAACTCTTGCTTCCCTCCTAGTTACAGGTGTTAGTGGGATGGGGTGT
TTAGCTGGGTAGAGATGGCCTGAAGCAATCTG

>hg18 chr4:186246931-186247037 NM_001151
CCCAGGGCCACTTTCTTGCTTATTCTTTTTCATTTCGTCTGTTTTCTGTT
TTCCAACTTCTAAGTCTTGTCCTTTCTTTCGGAATCTCCTCTTTTCATTC
TCCTAT

>hg18 chr4:186297953-186298232 NM_001151
GAAAGTAGAGTTTCTTCTCATCTCCTAGATGCCTTGTCCATTCTCCTGCT
GGAAGAAAGCCACTAAGTACTGGGTTGGGCGGGTGGACACATGTTCTGCC
GAGCGCCATTCTCTCCCCTGCCTGTGTAAGTGATACCAGGATCTTGTGAC
CACAGGCAGCTCATGCTCCCGAGGGCATGTAAGGCCTCTCTTTTCTGAGA
AAGTCCGTGGAAGCAGAGGACAGTGTATGAGTTTCCATGGAAAACCTCTT
GTCAAGGATTCCAGCTATGACTCCTTCTA
