# Supplementary material for: Predicting tissue specific cis-regulatory modules in the human genome using pairs of co-occurring motifs
Source: BMC Bioinformatics. 2012 Feb 7;13:25. doi: 10.1186/1471-2105-13-25 (PMC3359238; doi:10.1186/1471-2105-13-25)
Supplement: Additional file 1 — Software. The CrmMiner software. [file 1471-2105-13-25-S1.GZ › crmMiner/test/heart_fasta/loci_train/NM_004635.fasta]

>hg18 chr3:50629376-50629504 NM_004635
CCGAGGAAGTAACCGCCCCCTCGGGAAGCCACGCCTCCTATTTTGTTCCG
GCTCGGGGGCGGGACCCAGCCGGGGCCCGCCTGGCCCTTTAAGGCTGACC
TAGCGGGGCCCCAAGTTGGGATGACGCG

>hg18 chr3:50635376-50635607 NM_004635
GGATGCCTCACTCTCCCTGGGGGGATGGTGCCCACTGCTCCAAGGGTGAG
GCTGGCCTGTTGGGGCTGGTACTGTTGAGCTGGATTTGAAGCCAGGTGAA
GCTGCCAGGCAGGCCAGGCCCTTTTTCATTTGGCAGCCATCATCCCCTCA
CCTACCATCTCCAGACCGGTCAGATCAGCCTCTGCAGGGCCACTTGTTAG
AGTCAACAAATCAGGAGGCACATGGAGGGAC

>hg18 chr3:50638923-50639026 NM_004635
GCCACACTCATTTCCCCATTCTTAAGGGTTCAGCCTCCACAAGAGACCCA
TAGCTCATCCACAGATGCTCACCCAACATTAACAGCCCCCTTCTCAGGAT
GTG

>hg18 chr3:50637758-50638091 NM_004635
CTGCACCTGGGGAACCCAGCCCCTTGAGGGACAGGAAAGAATGGCGTGAA
GGGAGCTCTGGGTCCTGGGCTCCTCCCCACCCTCCTGCCCGTTTGGAACT
AAGTGGATTAGGCCCTGTGCAATTGTGATTAAAATCCTGCTGTGTGGGAA
CCGTGGAGGTTTGGCTTAGAGCAGGAACACGAGGCTCCCGTTTGGGGAAC
AAGGAGCCTCAGGAGGCCCTTTCAGCACTAGACAGGCCAGAGATGCTGAA
AAGATTGCTTTTGTTTTTGAGGCGGGTTTGGGATTAGGGTTGCCTTTTTC
TTTAGACTAGGGCTTTGTCTTTGCTGCCTTCTC

>hg18 chr3:50632346-50632457 NM_004635
CTCTGTACCCCTTTATGGGTGAGCATGGCTAAGGCTACTAGCTTGGGACC
TTCAGGATCTGGCCCTAAATTGGCCCTCAAAGGGGACATGGATTAGATGT
GGCTCCCACTC

>hg18 chr3:50636753-50636875 NM_004635
NNNNNNNACAATATGCCTGGTTTAGACATTCAGCACCTGCTGTGGAGTAC
CAGTTTCCCACTCGCAGACCTGTGTTCTGGCAGGATGTGGTTGACCTCAG
CAGGGCCGGTGTCAAAGTCCTG

>hg18 chr3:50631904-50632005 NM_004635
TCTGAGTCTTTTAGGGAAAAAGTGGCTCTTCTGAGGGCAGACGGGGGTAA
GAGGATGAGGAATGAGAGTTTTCATCCCCCTCTGGGCACTATTTAACCTT
C

>hg18 chr3:50629802-50630000 NM_004635
CCCCTTGCTGCACGTCTGTACTCTCAGGCCGTTCGTCCCGCACTCCCAGC
TTGCCCCGGGCTCGCAGCCCAGCCCAGTTCAGAGGCTCCAAGGCTGGGGT
GTGTTGGAAAAGTCTGGGCGGGACTCACTCTTCCCCTTTCCCCCAGGTGC
CACTAGAAGCGCCAGGCTGGGGCCGCCTCTGAGCGCCCCGCGGGGGCC

>hg18 chr3:50636420-50636529 NM_004635
GAGGCCAGCACACAAGGACCATGATGACTGTGAAGGCCACCTCAGAAAGG
TCGTGTGCCTTTTCCCAGGCCTTGTGAGTCTCAGACAAGTGCAGCTGGGC
AGAGCCCAG

>hg18 chr3:50639637-50639749 NM_004635
NNNNTGAGGGCCTGGGTGCTCTGCTTGGCAAAGGCCTCCCTTTTGGCTGT
GAAGACATGTTAGGTGGGCAATGATCATCGGCAGTGCCAGGGAAGCAGGC
AGGTCGTGGGGG

>hg18 chr3:50638518-50638721 NM_004635
CCCCATGGCTTGTGTGAAGTCAACTTCAGCTGCAGTCTCTGCTGTTGGGT
CTCCTTTTACGGCCCAATGGTCTGAGACTTTTGCTTGGGACAATTGTGTG
GGACTAGGCACAGTACGACCCCCAAGGGTTCCCTAGCCACAGTGAGGTAT
AGACAGGGCTGAGATCTGACCTGAGTCAGAGCCTTAGAGCCAGCCAGAGG
AGC

>hg18 chr3:50632901-50633056 NM_004635
TGTCTCATGCTCATCCTCTTGGCTCTGTTGCCCAAGATGGAAGATAGTGC
TTAACAGGAAGCCTGAAACTCAGCAAACACTCATAAAACAGGAAGAGCTG
TGGCCACTGTCCTTGTAACTGTTGCTATTCTGTGGAGGCCCTAGAGGAGC
AGGTC

>hg18 chr3:50632147-50632320 NM_004635
AGGGATGGGGTGGGAGACCAGAATTTGTAGGCCCACACAGTGCCAGCTTT
AAGTAAGACTGGACTTAACCCCTTCCCCATAGATGCTATGTCTGATGAGT
GACTTGGGGTAACTTCTGACTGCAAGAACTTCCACAGCACCTCATCAGTG
CTCTCCTTGTTCTGGACTGGGAA

>hg18 chr3:50629541-50629705 NM_004635
NNNNNNNNNNNNNNNNNNNNNNTCACGTGGGCGCCGGCAGCGCGACTCTC
GGCCCTGGGATTTCTGCGGCCGCCAGCTCCCGCGACCGCCTCTCCTGCCC
CTCGCCGGTACCTCAGCAAGGTGCGTTGCCGCCAGGTACGCCCTCGCTGG
GCCCCCTCTGCGGC

>hg18 chr3:50638322-50638487 NM_004635
CAGCTCACTCCCCCACCCCCACCCCAGGGGAGGGTGGGGGTGGGGAAGGA
AGGAGGAGTGAGTGCTGTACCCATGCCACTCACAGTGTCCCCTCCTGCTG
CCCGCCTTGACCAGGTGTCAGCAGCCTTGGCAGTCAGAACAGTGGACTCA
GGAGTTCTTGGGCTG

>hg18 chr3:50628475-50628591 NM_004635
GGATGGCTGGAAGACGCCTCTGAGTGGAACCGAGGTCCTGGTACCTGCAG
TCCTGTAGATGGCCTGTAGATGACAGCAGAGGCCCATGCAGAGCCCCTGC
GCTGAGCCGCACCTTC

>hg18 chr3:50629216-50629324 NM_004635
AGGGCCACCTGGCAGCGTGCAGAGCAAACACCCGACTCAAGGAGAGCTTT
CAAGAGAAATAAGACGTCCTGCGCTGTCACGTTCTAGGTTGCGAGTAAAA
CCCGGGAC

>hg18 chr3:50626974-50627225 NM_004635
NNNAGGATTTAGCCCCCCTCACTTTAAGCTATTCCAAAGTCTCTGTCCCC
TTGGACACACAGCTACATGAAGGGCTGTGTGGCAGAGTCTGCCATCATGA
ACCCACTCCTGACCAGACCTAGCCATCCTGCATGCCAAATCCTCCCATCA
TTGTGGAGGGGATGCTGCAGGTGGTTGCTGGAACATGAGCACTAAGGGAA
ACCACATATTCTGACTTTCCTGGGCTAAGTGAGTAGTTTCAAGGCATCTC
T

>hg18 chr3:50639756-50640022 NM_004635
TGCCCACTGCTGGTGCTGATCTTGCAAGTAGACAGACAGCATAGAGACTG
GTCAGAGGGTGCCCCAGGATGCCTCTCCCACACCAGTCAGCAAATGGTGT
TGTCAGGGGAACATTTGGCTATGGTGATGCCACCAGCAAGGGCTATATTC
TGCCAGGGTCAGGAGCTCTGAGGGTTATGACTCAGGTTTGGAGACCCCTT
CCGCTGTACTTCATGGACTAATTAAGTGCTTGAGTCAGGCTGAGCCAGTA
CCAGGGTGTGTCCTTA

>hg18 chr3:50627679-50627779 NM_004635
AGATCTTGAATCAGATTCTCAGGTTGGGCTCAGGGACATCAATCCTGGGT
CCAGCTGGGCATAAATGCANNNNNNNNNNNNNNNNNNNNNNNNNNNNNNN
