# Supplementary material for: Predicting tissue specific cis-regulatory modules in the human genome using pairs of co-occurring motifs
Source: BMC Bioinformatics. 2012 Feb 7;13:25. doi: 10.1186/1471-2105-13-25 (PMC3359238; doi:10.1186/1471-2105-13-25)
Supplement: Additional file 1 — Software. The CrmMiner software. [file 1471-2105-13-25-S1.GZ › crmMiner/test/heart_fasta/loci_train/NM_001002810.fasta]

>hg18 chr1:143702265-143702534 NM_001002810
AGATTATAAAGAGTCAAACCTTGTCCCCATATTTAAATTTTATAATAACT
ATAACTACTAGTAGAAATATAACTACTACCCTCTCATATATATGTGATGT
TATTAAGTTTATAAAGTGTTTTGATATGTTTCTTATTTCATCTTCATGGC
TGCTATTTATTCATAGAAAAATAATTCTCAGTATCTGTAGCATNNNNNNN
NNNNNNNNNNNNNNNNNNNNNNNNNNNNNNNNNNNNNNNNNNNNNNNNNN
NNNNNNCTAAGTCTCCTGG

>hg18 chr1:143710925-143711092 NM_001002810
CATTCCTCCTTATAAAAAGATTATAAGTAAAATAAATTACTCTAACAGAC
TCATTTTAATACACCATGCAGAATCTGGACTTTCTACAACAGTTCCGAAC
AAATATGGAATCGTATATGACAAATTATAAAGGACAATATGAACTGTACA
AATAGTAAAAACTGNNN

>hg18 chr1:143700462-143700607 NM_001002810
AGCAATAACAGAATAGTAAAAACAAGGACAATTTGGTAGGCAAGTAAAAT
CAGTAGGCTGTTTACCATAGCTATAGAAGTATGCTATGCATAAACCTCAA
AGATTGCGCAGGAAAAGTATCATCCAATCTCAAAGATGAGAAAAC

>hg18 chr1:143706088-143706555 NM_001002810
GATGGGCAACCCATGGGGAGGAGCGTGCCCGATTGCCCCCTCAACCCAGG
AACATGGTGCAGCTGCACCGCAGCATGAAGCCAGCCGGCTGGGACGCTGC
TGAGGCTGCGGACCGAGAGGCTGGGGCTACGGCGACATGGCCCCTATTGC
TGGAGCTCTCTCCGGGACTCGGGACTGGGCTCACTGCTCTGGGTGCTGGA
GCGCAGCACACTTTCCTTTTTTACCTCAGGGAGATATTTGCGGAATCCCT
GACAGAGGAACATGCTGCGTGAACTCAGACACAAGTGGTGTAACCCGACT
CCAAGCCAGGACTCTGCTGTCACCCTCCTGGAGCCTCCCAGGCCCAACTG
TAGGCAGTTAACAGCTTCTCGGAAAAGAGAGACTGACCCCCAAGAGCTTC
CAGGAAAGGGGGAGGGGAGATATTCAAGGTGACAGTGGGTTTGCAAAGAA
GAGAAGGAAATAGAGGG

>hg18 chr1:143707005-143707427 NM_001002810
GAAGAGAGTGTGGGAGGATGACAGAGAGGGAGCCGTCATCCTGGAGCCCA
AAGATTTCAGGCAGTCACTGGTTCTTAACTCTGGCACCTGCCAAGTGGAG
CCGGGCACTCATCACCAGATCTTGCTCCTAAAGTAATTTAAGATCCTTGA
GTGACAGCTGCAACATTAGCAGGAAGTATTATTTATACCACATTACATTG
AAGGTGATGGGAGACAACCCCAGAGCACAGATAACAAACACGGGTTCTTT
GTGGCAATAATATTAGGTTGAAAAAATATATATTAACATTCAAGATAAAG
GAAACTACAAAATTTACACTTAATTCAAGCCCTCATTTCCTCCCCAACCT
ACCTGCTTTTCATTCTTCCAATTCCTTCTCAAACCTTCATAATCATTCCA
GTCAACAACTCCTGAGTACTCA

>hg18 chr1:143701880-143702053 NM_001002810
TACTCACAATAGACTTTCCATTACATATGTTTCACAAGCATTGGTTTTCT
TAAAAAGAACCACGCATACAGCACTCAAATTATTGCAGATTCTAACTCAG
TAGAGTTTGATTTAATGTTTTTACAATATTTTTTTTAAAGAAGTGTCCTT
CCAACGCTAAGGAAAAAAATCAG

>hg18 chr1:143709563-143709679 NM_001002810
TGTTTTAATAGTCCTAAATAAACTATATTTGGTAGAACACTTATTCTAGA
AGACGTAGAAAAATGACGTTTTGTTCACTTACNNNNNNNNNNNNNNNNNN
NNNNNNNNNNNNNNNN

>hg18 chr1:143709003-143709176 NM_001002810
NNNNNNNNNNNNNNNNNNNNNTCCCAAATTCCACCCAAGCAAAGCCTTTC
CTCTTACCCTAGCCTGGAAAGACTTCTTCCTCTTTTGAACTCTAAGGCAG
ATATTAACATTCAACAAGTGTTCATATGCTGCCTTATGATGTGGCTTTTG
TTATCTTGAAGGGTTATTTACAT

>hg18 chr1:143706637-143706740 NM_001002810
TGCTATAGAAAAGACCATGTACATAAAACGGCCCACAAAGGTAACCGCAT
GTCAAATATCCCCTTTCTGTCCAGTGCAAATCTTAAAGAGCTTCTAACCA
GAG

>hg18 chr1:143697689-143697859 NM_001002810
TGCATAAACCTGAATGTACATACACTATAGAAAGAAGTGGCCTTGTAATA
AGTTCATGCAGAAGTATAAATTATGTAGACATTGTTAGGGGGATAACTGA
AAGTGGATTAGAATTAAATTAGGGCCCAGAATTTAGTCTGGGATTTGTTT
TCCAGTGGTTGAAAGAAAAA

>hg18 chr1:143707473-143707605 NM_001002810
CAACCCTCAAAGAGCTACGTGGCCATACAGCTGGCCATGATATGTTAAGA
TATGTGTTTTACATTATGATCCTCCAAACCTGTGTTTTTCAACTTTTGTN
NNNNNNNNNNNNNNNNNNNNNNNNNNNNNNNN

>hg18 chr1:143709291-143709487 NM_001002810
ACAACCTGAGACCTCTCCAACAGCATTCATCCCATTGTGCTGTCACAGTC
TGTTTACGATGACCTCAACCTGGCTAGAGTGTTTTGAGAGCTGACAAGGC
ATATTTTGTGTCCTTGTATTCTTGTNNNNNNNNNNNNNNNNNNNNNNNNN
NNNNNNNNNNNNNNNNNNNNNNNCAGGAAAATATTCCATAAACATT

>hg18 chr1:143699052-143699209 NM_001002810
NNNNNNNNNNNNNNNNNNNNNNTTGAAAAAATATTTAACCAAAATCATAA
ATATTGGTTACAAATATTTAATGGATGGATTCCCTCTATTTCTGCCAACT
TTCATTCCCTGAAAGAAGAAATAGGTAAGCATGACCTCACGAACCTCAGA
AGGCTGA

>hg18 chr1:143700980-143701172 NM_001002810
CGACACACTTGACTAATATGAGAAAATGCAGGATTAGGCAATCAACAATG
AGGAAGTCAGCCAAGTTGCCACCCAAAAATTACTTACCACAGCAGCTGCA
GTCCAGAAATGCTAACAAGCCAGTCTCCCTAGGAGTGGGCCATACTCAGC
TGTGGACCACTCACAACATTTTCTCACTTTATTTTGCTTCAG

>hg18 chr1:143708617-143708737 NM_001002810
AGTGTTTAATCATGCTTTGGCTGTCTACTTAGATTCCTTTATCAGGTAAA
ATAATTTCATAAAAGTTTTACAGGAAGTAAAACTGTGTATGAATCCAGGG
TATTCTTATGCATCCTAGAT

>hg18 chr1:143701336-143701535 NM_001002810
TTCCTTTTTAAAAAATTTATTACGATGATTTACAAAAATTGAAGCTTACA
GGATAAACACTCAACAAAAAAGTAGCCAGTCTCAAGAAACCAATTTTTAT
GTATGNNNNNNNNNNNNNNNNNNNNNCCATGGCCAGGATGATTCTTAAGA
TTATTTCTTAATTCTCTGAACAGCTTAAAAGAGAGAAACTCCTTCTTTT

>hg18 chr1:143704126-143704263 NM_001002810
GACTTAAAACATGGAAATGCAGGAGAGACAGGAAATAGAGTTAAATCCCC
CAGATTTAGCTATACACATTAATTGAATTAACTAAATAATCATTTGGGTC
TCATAGACACCAGCTATTTCCCTGATCCAAGATGTTA

>hg18 chr1:143712085-143712500 NM_001002810
TTAATGGCTCTCCCCTTCTTTTTCCTTAATTTCTTCATTCCACCCCTGGA
ATAACGTTCTAGTCCAGACTAGAAATACAACGTAAATAAAGACTCAATCA
ATGCCAACAGTAGGAGGAGGATTACCACCCAGCTGTTGCCTGTCATGCCC
CATTAACACAACCAACCGTCAAGTCTGCCTTTAAAAAACCCAGCTTGACA
TTTGCTTCATCATATTCAGACCCCCCAGCTAGCTCATATAATGTATGTAC
TTGAAAACATATTAATTGTTTACCAATCTTTCTCCTAAAAATAAAGCTTC
ACTAACAAAAAATGATTAATCTTCTTAATGGACACATTCTTTTCAAATAT
AATCAAACTTCCACAATTTTAACTGTACTAATTTGATATCTGTGGATAAT
TCTTACCTTTACCTT

>hg18 chr1:143701568-143701742 NM_001002810
TTTTTAACATAACTCTCTAGCTTTGACAACTCCTCTTATAATTTAAAATC
CTTATAGCTTCCATTTACAAGTAAGGATTATATCTATTTTAGTCTCCTCA
ATCAGCTACCTAGGAGAAGACTTGCCACTTGGAAAGAGAAAGATAGCACC
CACTCTCCAGTTCTCTTCTCCCAA

>hg18 chr1:143703369-143703510 NM_001002810
CACATACACCTTGTGCAGCTCCTATAATCTCATTTATCACACTTCTCCAG
GTGAGAAATGGTGCCTTCTCACACCCCACCCAAAGTTGTTTCCTAAAGAT
CTTTCGCTAGGGCGGAGCAGAGAGTGAGATCAAATGATTCA

>hg18 chr1:143700615-143700826 NM_001002810
TTTCAATCTCAGAGAAGTCAGGCAGCTTAAGGGTCATAAAACAACGCAAC
ACAACTCTCTCAACTCATATCTAAGGGCTAAGTCCACTTTAACCTTCCAA
TATCATTACATCATATTTAAACATTGACTCTATCTGGTCAAGGACGACAA
CATTTTATTTCTCCTGACCCTTTTGCTATCAGATCTGGCCTTGTCAGTTT
TTCAATTTCAT

>hg18 chr1:143704444-143704568 NM_001002810
AGAGGGCTGAGGAAACCAATATTGTGGTGACCAGCTACGAGGCTTAATCC
TCATAACCCATAGCCCAATGTCCTCTTATCAAGGTGCTGTCCTATCTCAC
CCACAGCTCAGCCAATCCAGTAGG

>hg18 chr1:143702140-143702240 NM_001002810
TGAACCACCTGATTTACCATGTGATGCTGGGCACATTGCTGCTAATTAAT
CTTCCTAATCTCGTGGGATCACAATATGAATAACAAGAATGAACATCAGA

>hg18 chr1:143704680-143704813 NM_001002810
CTCTCTTCTTCATTTTAAGGCAAGCTATTCCAAAGACTAAAAATGCCTAA
GATTCTGTCTTAAAAGCTTATCTGCATAGTCATCTTCAAAAGCAAACATG
AATTTCTCAAGGAACGGAAACACCCTTAGCCCC

>hg18 chr1:143696117-143696395 NM_001002810
NNNNNNNNNNNNNNNNNNNNNNNNNNNNNNNNNNNNNNNNNNNNNNNNNN
NNNNNNNNNNNNNNNNNNNNNNNNNNNNNNNNNNNNNNNNNNNNNNNNNN
NNNNNNNNNNNNNNNNNNNNNNNNNNNNNNNTTGTGACAAAAACTCTGTC
CTTCCACTTCATCATCCATTGACTGATTAGTGCTTATTCCCCTTTGAAGA
CGAAGTTCAGGGGTCATCACGAATAATCCTTTGCAGATTTTCTTTCCATC
CACTCTATTCATTTGGGATAGAAGTGCC

>hg18 chr1:143715477-143715603 NM_001002810
TGAAATTTTAACATAATTCCTGAAGTTCCAGAGTCTCTTAAATGCTAAAA
TATTAACAATACCATTCCATTTTTTCCCCTAACACTCAGAAGCATACTGA
TACCCATCCTGTACACAGCCTTTTCT

>hg18 chr1:143715107-143715285 NM_001002810
CTAAGTGGCTCTCAGTACTGAATATTCACAGATTAAGTTTTACAAAAAGG
TAAAGTTTTGTGATAACCCTCAGATAAAACAGAAACATATGACCTATGTT
TTGACATAAAACATACGTATTTGGCCTGTTCTGAAAGATATGTATAATTT
TCACACACCACATTCTACCAAGGAAAAT

>hg18 chr1:143715737-143716098 NM_001002810
ACACACCCACAACACCCCCAATCCTGGAATAACCAGATGTTATCTTCATC
ATCACACTAGAGCACTGTAAACCACATCAAAACAAAACGAAACAAATAAC
AACTTCCCTGGCCACCAAAAATAGATGGCCCAGCCAGAAATAGTGCTGCC
AGAGGCAGTTAAATGAGCTGCAAGGCAGGAATGACAGTTGAGCTGCAGTG
ATGCTGGGGCCTCCCAAGGATTACCGGACTCCAAACTAGATTCTCCATCA
CTTTGGTCCAATCAACATCAGCAGGACTTGGTATTTGTTCACAATTGGTT
CAACTCAGATTATTTGCTGAGCTTCTGGAATTCAGAGAGAGTGACTTATG
GGCTCACCTTT
