# Supplementary material for: Predicting tissue specific cis-regulatory modules in the human genome using pairs of co-occurring motifs
Source: BMC Bioinformatics. 2012 Feb 7;13:25. doi: 10.1186/1471-2105-13-25 (PMC3359238; doi:10.1186/1471-2105-13-25)
Supplement: Additional file 1 — Software. The CrmMiner software. [file 1471-2105-13-25-S1.GZ › crmMiner/test/heart_fasta/loci_train/NM_152328.fasta]

>hg18 chr14:104259459-104259664 NM_152328
CTCGGTGGCTCCCGTGCTGCCCACACCTGGGGACAGGCCCACTGTGGGGG
GTAAGGGGTGGAGGTGTTCTAATTCGGGCTGAGCCGTGTGACTGGCAGGG
GCCCCAGCTGTTGGGCCTGGGCAGGACTGTTTTTAGAAAAGCCCCAACTC
CCTGCCCCTACCCGGGCCCGTGGCTATTTATAGTCCGGGCCTGGAGAAGT
CAGTG

>hg18 chr14:104271792-104271901 NM_152328
TGGCACAGTTTGCTTGTATCATGTGGCTGTCTCATGGCAGGAGGGGGATT
GGAGCCTGCACATGCTAGTCCCAGGCCCTCTCCCCACCATCAGCAGGAAT
CCCCCCAGA

>hg18 chr14:104277840-104277982 NM_152328
GCACACACTCACAGCTCAGCCAGACACAGGCAGCAATGGTGGGCACTGGA
GTCATGAGCCGGCGGGGGTCATGGCCTCAGTGGGATGCCTGAGCTCCTCA
GGGCTCCTGGGTTCTCATGGGTACCCACTCCCCATCTTTCAG

>hg18 chr14:104283377-104283486 NM_152328
CATATGTGTCATGTCCCTCTGGTCTGGAAGGCGTGTAGTGTCTGAGCCCC
ACTGCTGTCCCCTGCTTACCACCCAACACTGAGAAAATCAAACTGGGCCA
CGTGCCCAC

>hg18 chr14:104262075-104262208 NM_152328
GGCAGCGGGCCAGGGCACAGCTATAAATACAAGTCGCTGAGTTGGGGACA
CCCGATCCTTAGGGGGTGGCGCATGCCATGGGTGTGACGCTGGACCCTCC
ATGGGGGAACCAGAGGACCCAGCCCCAGGATGG

>hg18 chr14:104280573-104280674 NM_152328
GTAAGCAACCCATGCTGCCATCCCCACTGGGACCGTCCCTGACTCCCGAC
ACCTGCAGAGGCAAGCAGCACTTGACGCAGGGGCTGAGGGCCACCAAGTC
T

>hg18 chr14:104261452-104261553 NM_152328
CAACTGGGCTTCCCGGGCAGCGGCGAGGGGGCGGGGATGTGGCGGCCGGA
GGTCACCGGGGNNNNNNNNNNNNNNNNNNNNNNNNNNNNNNNNNNNNNNN
N

>hg18 chr14:104284437-104284764 NM_152328
ACAGCAGCAGTCACGTTCCTCGGCCGCCACAACCAACACCAAAGCAGGAA
AACCATTTTCTGTACTTTTATATTTCTGTTCAACCTGTTGGTTTCTACAA
TGATTTTAAACATTGGAAAGCCAGCCTTGTGNNNNNNNNNNNNNNNNNNN
NNCAAAATGAGCCAAAGTGCTCAGAGACCTTCTATGACACATTAGTGTCA
CATGGTTGCGTGTCCAGCCGAAGCAGTGTAATAAACATCTCCAATGGCCA
CTGAATGGGAGCAGTTGTTACATGTTTGATTTGACTTTGTCTTTATTGCT
TTTAAACACTGAAAGACAACAATTCAC

>hg18 chr14:104279068-104279229 NM_152328
ATTCGGCCACTCCACCAGGACAGGCCAGGCTGGCGACCCCACGGAGGGGG
CCCCCCACGGTTTGAACTGCCCACTGCCCTTTACTGAGAAGGCCTCTTGG
GCCGGGTGGAATAATCTACAGGGGGTGACAGGTAGCCCCCTAAACCTGCT
CTGTCTTGCAG

>hg18 chr14:104261844-104261988 NM_152328
GTGCGGGCTGGGGCGCCGGGTCCCTCCCCCACCGCCCAGCGAGCCCCCCT
CCCCCGACCCAGACGGCCCCTGTCCTCCCATGCCCTGGCCGGTCACTCAC
CCGCTTGGATGCCTTCCTTCCGGGAGCACCTTTCCCAGGGCCAC

>hg18 chr14:104260102-104260213 NM_152328
GCCGGTGGTCTGTTCACCCCCGACCAGCTGTCACCCCCAAGGTGGCACTA
GGAAGTTCATGCATGAAGACTGCTTTTCCACTGAGGCCCCACTGACTGCT
TGGAACCCATA

>hg18 chr14:104276874-104276974 NM_152328
ACATGGCTCCATTAGCTTGTACATTACCCTTTTCAAAGAGCTTCAAGTTG
GGAGCTGGGTCAGGGGTCACTAGCCCATTTGCAGGTGGGGAGACTGAGCC

>hg18 chr14:104273785-104274002 NM_152328
GCTTAGCAAGCGGCAGGACGTGCCAGGGCTCACACAGACACCCTGAGCTT
GCAACACTCCGGGCCTCTGCCGCGTGTTTATTTCAGGATGCCGTGGCATT
TGGGTGACCTTTTGTGCTCACCATGGCTTGCGTCGTCTCCGGGTCACTCT
CGTCTGGACTGAAGTCCCGTCTCCCTCAGCTGAGCCTGTGCCATGGCCAG
CCTCAGCGGGAACTGGC

>hg18 chr14:104259933-104260038 NM_152328
CAGTCTGCCTCTTCCCTACCTGCACAGCTCTCTGCTGTGCCCCAAATTCC
CTCCTTGACACCCCCAGACCCACTGCCCCACCCTCAGGTGCAGCCCCTTC
TCAGC

>hg18 chr14:104262414-104262541 NM_152328
GGGGCCGCGCCTGAGGGAGGGTGCTTGGGACGATCCTAGCCAGACATGGG
AGAGGGAGGGCCACAGACTTCTGGCCAGGGTGACCCCGTGGCTGGCAGTG
CCACCGAGGAGGCCAGACCTGCTTTGT
