# Supplementary material for: Predicting tissue specific cis-regulatory modules in the human genome using pairs of co-occurring motifs
Source: BMC Bioinformatics. 2012 Feb 7;13:25. doi: 10.1186/1471-2105-13-25 (PMC3359238; doi:10.1186/1471-2105-13-25)
Supplement: Additional file 1 — Software. The CrmMiner software. [file 1471-2105-13-25-S1.GZ › crmMiner/test/heart_fasta/loci_train/NM_030812.fasta]

>hg18 chr1:18031858-18032114 NM_030812
CTCCTGGAGCGACTGAGAGCCTTGCCATGTTGCTCCCACTGGAGACATTC
GGCAGGGGGAAGGGGTTGGTCGTAATCCGGGTTTAATTTCTCCAGGGCCT
CCATTATGAATTCCATAACTCTACCAGTCAAAACATGACTAATTCCTGGG
ACTGCAACCCCCACCTGGGAGTAGAAAGCTCTGTGCTGTTTTTGCTACCT
TTTGTCACCACTAATAAAGGCTTGGCAGTCGGAATTTAGCTGCTGTGGGT
GGTTTT

>hg18 chr1:18052696-18052916 NM_030812
AGTGAGTATGAATTTTCAAGCCACGTACTCTGGTGTGCAAAGAACTGTAA
CTTTATTTTTCTGTCACGGAACTGAATTTCCGTCCCAAGTTCCCTTTCTG
CCCGAGGGCAGAAAATGTAATCTCAGACAATTCCAGGTAAACTCAGTCAT
TTCAGGTTTAAGCTCAGTTGATCTGGGACTTCCTTCCGTTCCTGCTGCTC
GGGATGCCATCTAAGTTCCA

>hg18 chr1:18028424-18029022 NM_030812
CTATATTTGTACACACCTGAGCCTTAAAAGGCAGAAGTGGGGGAAACTTA
GAAATGAGGACAAGGAAAAGGAGGGCCTGGAGAGGAGATGGGCAAGGGGC
ATTTTCTTTCCTTATTTAGCTCTGGGCAACTGTCATCAGAACCCTTTTCC
TCATTTCATTCTGAATGTAACATTTAACCTTTCTGTTCAAGCATCAAATC
TGGCTGCCTAGTGTATAATTATGAACTTTTCTTCACTTTCTCTCCCCCCT
CCCCCACTCCCAAAGCTTTTAGAACTCCCTTGTTGGGTACTATCTCTCTC
CTCTGACTCTCCAATTAAATTAAAAATAGCAGCTCCATGGGCCGTGTGGG
GCCTTCAACCTAATGCGGAACTGCTGGCACGCCTGGCCTGGCGGGGTGGT
ACGTGGTGCCCAGAAGATGCCTGCTGGGCTCCAGCAAGTCCTGGCAGCTG
CTCAGAGCTCGAGGAGGCTCATCCTCTGTGAGAGGTCTGGGGCTGCCTGC
CAGGGGCAGCCAGGTGCAGAGGGGAGGGAGGCAGGGTCTTGGCAGCTGGG
TCAGGGGCTGGGTGGGGCTGGCAGAGGGGACAAAGGGAAAGAGCCCCC

>hg18 chr1:18043596-18043740 NM_030812
TGTGGAAATTAGGACGATGCTGGGCCCTTGGATCTGGAGCTCCTGCTGGG
AGGAGGAGGGAGGAGGGAGGAAGAGCACAGAACCATGTGCCAGGGCCCCC
ATTCCTCCCTCCAGAGGCTTGGAAAAGGGAGGACAGGCAGATGG

>hg18 chr1:18036444-18036682 NM_030812
AACATGCCTACACAGTCTGGCCGACTCATAGGCCAAGATTTAGAGACGGG
AGCTGTAGTGAGGTCTCGCATTACTGAGCCTTCATTACTTTTACAAAATA
TGTTCTGGTGGGTTCACCCGCAGCTATAAAGTGCCGTCGTAAATAATTAA
ACTCCACTTGTCAAGGGGGCTGGGAAAGGGTGGTGAAACATGGTGTGTGT
GAGNNNNNNNNNNNNNNNNNNNNNNNNNNNNNNNNNNN

>hg18 chr1:17994491-17994680 NM_030812
NNNNNNNNNNNNNNNNNNNNNNNNNNNNNNNNNNNNNNNNNNNNNNNNNN
NNNNNNNNNNNNNNNNNNNNNNATTTGCTTCTATTTTTAGTTTTCCCTTC
CCTCTGTTACTTGGGTCTAAGAGAGAAGCTTTAGCTACACGAAGAAAGAT
TTAGGAGCAATAAAAAAAGAAAACTCTTTAAGAGGAAAC

>hg18 chr1:18060746-18060994 NM_030812
ATGAGATGGCTGGCTGGGGGCAGACGTGCTTCCTGAGGCTGACTTCTGCT
TTTGTTCTCTGCTTTGCATGGTCTCCACTCCAACCACTGATACAATCTTC
AGAGTATTAAAAGCAGAGACAAAGGGTGGGCAATATAGACAGCAGGACAT
GGTTAAATCAACTTCATCTCAGCAGGGGGCCTGGGATGATACTGCTGGCA
TCATGCCAACTGCTCATTAGAGACGAGAGACCTGCTCTGACATGCATA

>hg18 chr1:18058804-18058999 NM_030812
TCCCTCCAAATCCCCACTCCCCAGGACAGGGCTGCTGACAGATAAATGGG
CAAAACAGCACAAAGGTGCGTACTGACATAGAGTTATTTCAAAGTGATTA
TCTGGGATAACAGTAATTATGTCCAAGAACAGAGAAGGTCAAACTGGCTG
GTCCCACTGCTCAACTCCAACAAGACTCTTGCCAAGAGAACGCTG

>hg18 chr1:17994952-17995301 NM_030812
AGATGAGCTCGGGCATTTCCAAGACTGTCTGCACACCAAGCACACTGGCA
TGGGGTACAGCATTGCTCAGCATCTCATTCCCCTGATGCCCCTTTCTGCC
AGGGCTGAACCCTCAGGAAGTCCCCTGGGGCCTTTAAAAGCTGAGCTAGG
GAGGGAGAGAGCCCAGCTGGTGGCTCGCTCTGCTCAGTGGGGGCTGCTGG
GAAATGCTGCTCTTTCCTGGGTGTCTTACCAGGGTGGAGATGTTGAAGTC
AGCAATGGGGCAGCAGGTCCTGGGGACCCCAGCTGCTCTGGCTACTGAGC
ATGCTCAGACACGGACTCTGCTGGGGATGGTTTGGTTCCCTNNNNNNNN

>hg18 chr1:18053263-18053411 NM_030812
TTCAGTGCAGAAGCCCAGAATTTAACCCCCATTCCCGAGGGGCAGCAGCC
TGCTCAAGTTCTGTTTGCAAAGCGCTTTGGGATTCATTGGCTGGTTTCAG
ACATCTCAGGTGAGCTTTTCGGGGGCAGAGCTCTGAGCTTTTGCGTAA

>hg18 chr1:18032265-18032406 NM_030812
TTCAGGGTTAATTGGGCCTTTGATGATTTTGACAAGGGTAGGATACTGCG
TGATTTATGGAGCAAAGAATGGGTTGGTTGAAAGTAAAAGAGCAAAATTG
CAGGTGTGATGTTTAACCTGCTGAAGAGAACATGATTCAGG

>hg18 chr1:18053053-18053161 NM_030812
CTGGTCTCCAGGAATTAGGTTTGTGCCTCATTTCTGTCTCTTGAGGAGTA
AGACAGGGAAGAGGGTGCTNNNNNNNNNNNNNNNNNNNNNNNNNNNNNNN
NNNNNNNN

>hg18 chr1:18059383-18059589 NM_030812
NNNNNNNNNNNNNNNNNNNNNNNNNNNNNNNNNNNNNNNNNTATATCCAC
CTGTCATTGTCTGCCTTCCCACATTTTCAGTCTACTACTATCCATATGTC
TACTCATTCATCCTTCCAGATGATCATGTTAACACCCATCCATGCATCCA
TGTGCCGCTGCTCACATTTTCATTTTTCTCCTTATCTATCCATCACCTTT
CCACCC

>hg18 chr1:17990758-17990955 NM_030812
CGGGCCATGGGCACCAGGCCCCGAAGCCAGCCTGATTTGCCTGTGGAACG
AGGAGGGTGATGTTTTATGCATGGTGCCTAATTTTGCCCTGGCAGTCTCT
GGCTATATTTAACACCATTAATCATTATTGTTGGCTCCCAGGGGGATGGA
TCCCTGATTAGTGTCAGAAACACATCTTATGAGGAAGAGAGAGGGAA

>hg18 chr1:18060191-18060305 NM_030812
NNNNNNNNNNNGTCCTTTTTACCACTCCTGGTTTGTCCATATATCCCTCC
ATCTACACTAATTCTTTCACCTCCTGTGTGAACCTTAAGCCTACTCAGTG
CTCTTCATAAGCCC

>hg18 chr1:18005063-18005459 NM_030812
GTGTCCTGGACATTGGTGTATCCATTCCGGTCCTTGGGAGTGGCTGATTA
AAGGCATCATCTTCCTGCTTCCTCCTTTTCCTCCTCTTTCTAGGCTGCCA
GGATCTTATTAGCCCTGTTTACACAGCCGGGATGTCGAGCGATTAATTTT
TAATGGCTTGGTTTATTGCATGTTTGAATGGTTTATTGAGTAATTCTCAC
ATTTAAGTGATTAATTCTCCAGAGTTCAGAACGACTGGTTAGTTTTACAT
TAATGGGGGTTTCTGAATGCCAAGAGACAATCAATCAAGCCTTCCTGCCA
GGGAGAGTAATGTTAAGATACCTCAAGGTACAATGAGGTTAAGAAGAGGC
ATAATTAAAACCCTGTCCTCCCCTCATGCAAATTTGATGTCTTTCT

>hg18 chr1:18058103-18058203 NM_030812
CCCTTTGACCCCAAGGAAGTGCCCTTCCTGGTTGGGTTCATTATTTTATC
CACCATCTGTGCCTTGGAATGCTCCAGATATGACCAGCTCTGCTAGCTCA

>hg18 chr1:18059085-18059255 NM_030812
CTTGACCAGGGACTCAGAGGAGGCATTGAGCCCCTGGAGAAAGCTTACCT
CTTAGTTCCTTGGGTTCCCCAGGAAGCCTGGCTTTGGTTGGTTCTTGGAT
GTGGTGTGAGGGTGACTCTCTTTCCCTAGCAGCCTTAGGATGTACCTCAG
TGGTGATGGTGGCTGGGATA

>hg18 chr1:18048184-18048533 NM_030812
GAAGGTTAAGCTGAGGAAGCTCTGCTCTGCAGACCGAAGTGACATGGAGG
CACTTGAAAATGAAGTGTCTCCCATACAAGTATTTAATTATCCTATTATA
GGACAGTAACTGGGCACTAGGNNNNNNNNNNNNNNNNNNNNNGAGTATTA
AACAATTATCATGAACAATTAAAATTAATTACATTTCTTGGAATTAATGA
AATTATCCTTTTGATAGGACAAGTGGCTAAGCAGACATAAAAATGAAGAA
CCGGTACTCCAAAAGTCTGCAGGAGTTGGGTGTGGTGAGGCTGGGTGCCT
TTCTCTCTCCAGCCATGGGGAGGGGCTCCATGCACAGGCTGGGGCCTTG

>hg18 chr1:18030362-18030462 NM_030812
GCTCTTGAAGGACATCAGGGGTCACATCAAGGACAGACTTGTAAGCAGAA
TTATGACATCACTGGAGAACGCAGGGCTCTCTGGGTATAGCTCGGAGAAT
