# Supplementary material for: Predicting tissue specific cis-regulatory modules in the human genome using pairs of co-occurring motifs
Source: BMC Bioinformatics. 2012 Feb 7;13:25. doi: 10.1186/1471-2105-13-25 (PMC3359238; doi:10.1186/1471-2105-13-25)
Supplement: Additional file 1 — Software. The CrmMiner software. [file 1471-2105-13-25-S1.GZ › crmMiner/test/heart_fasta/loci_train/NM_014332.fasta]

>hg18 chrX:21688483-21688618 NM_014332
GGGGAATAGTTCTGAGCTGAGCAGCTCTCCCAGTTGGGTCTCCAAGAGGC
ACCAAGAAGCCAAGTGCTTTTCCTTGACTTCTTGCAATAGCCTGAAATGT
GTACTCCTATTGTCACGTTATTGGTTTAAGACTCC

>hg18 chrX:21683372-21683623 NM_014332
CAAAAAGCAGTGTNNNNNNNNNNNNNNNNNNNNNNNNNNNNNNNNNNNNN
NNNNNNNNNNNNNNNNNNNNNNNNNNNNNNNNNNNNNNNNNNNNNNNNNN
NNNNNNNNNNNNNNNNNNNCCATATTACATACATGCTCCTGAAAAGGCCT
TGTGAACTGTAAAGCATGATGCAAATATTCATTGTTTACTACCATCGTCC
ATAGCTAATGACCTTGGAGTGCTGTACTCATCTCCAGCTTTAAGTTCAGA
G

>hg18 chrX:21679302-21679423 NM_014332
AAATTTTCAAACATTAAACTATATTAGCCTCTAATCTAATTAACAACATC
CCATAAAACTAGTATTCCAAGGAACACACTTTGGAAGCTGTTGAAGTAGA
TGATGATGGTGGTGAATGATG

>hg18 chrX:21677165-21677416 NM_014332
TAGATTGGGTAGCAATGGAAAACTTCCCATGCTAAGAAGCCACATACTCA
CTAATGATGCAGGATTCATATAATTTTTTTCAAATGTATGATAAGTTAGA
TTTAGTTTTACAAACGGCTTAAGTTGATCTAGCCATGGTTGTTTGAATTT
CAAGACCATGTTTATCATTGAGTCTCTTTACTTTGTACTTTTAACTCGAA
GCCAACTTACTCTTAAGGTGACTTTAATCAGTGTAGACTATCAGCTTCTT
C

>hg18 chrX:21679688-21680364 NM_014332
NNNNNNNNNNNNNNNNNNNNNNNNNNNNNNNNNNNNNNNNNNNNNNNNNN
NNNNNNNAACAAATGAACTGAATTGGAGATAAAATCCTAATAAAAATAAG
TGACTAGAGGGTATGGAGTAGAACATTTCAGAGCTTTAAATGGTATTTAC
ACAATGAGGAGAGTCCCTTATTAATCAGGGCTTCTATTTGTTCCAGACAA
GACTAACCTAGATAATGTCCCTACTATAAACCATTGTGTACGGTGTAACC
ACGTTCATATTTTATTTCATGTACCCTACTTAAGGTTAATGCAAAGATAA
TACGAAAATATCGGATAGTGCTGATCCTATTTACCCACAAGAAATAATAT
TTCATTTGAAGGTGCATTAAATTGGGCCTTTTGTGTGGCATAAAATAGAT
CGAAAGAGGCAATACCACATCCATAAGGAACCGCTGTATTGCCTTTGTCG
GCAGAATGGATGGATTTTTTGTAATGCGGTATAATAACGGCTACTGAGAA
CAGTCAGTAGCAGCTTTTAAAATATTACAAATCTAAAAATATATCAAGGT
CAAAATTAGTAAATAAAATACTAGTGAATTTTCAGTGTAGATTTGAGGGA
GGCCAGGGACCATTAAGGAAGAAAAACCAACACACTTTCAGTTTTAAAAG
GAAGAGGGAAAAAAGACAACCCGAGA

>hg18 chrX:21674521-21674983 NM_014332
GGAGACTTACACTTTGAGAGTGGTCTTTGAAAACGAGCAGATAAAATGGA
TAATTTCATAATAGATACCAAAGAAAAGCCACATTGAAAAATGAGCCATT
AACTCACTGACTTGACACTTTTTCTTCTTTAAAAGCATCACTCAAGAAAT
CAGAAAAACTTAAATGGGTTTTTTTTTTTTTTTTTTTGACAGCAGATATT
GACAGGAACCAAAGCAGCCTGAAAATATGTCGAACATTCGATCATAATGT
GCACCAATAAGGGAGTATAAGAGGCGTGCTTTGTCAGTTGTGGCATGCAT
TATACTATTAACAAGACGATTAGAGATGTTTCATTAGCATAATTGTAGGA
CAGTAATCTTTGAGTGACAAGTCATAGGCTAAATTATAGCCATAAGAAAA
ATTCCTTATAATTTGAATTTGATAAAAATATGTAGACCTGTACCTCTTGG
TTTTTATTCCAT

>hg18 chrX:21675080-21675180 NM_014332
CAAATTGAGTGTATTTGCTACACAAAATAGGCTTAAAATACAAGCTAAAC
TTTTATGAAATAATAAACAAACAGAAAATGTTTAACACCAATGACCTAGA

>hg18 chrX:21675199-21675807 NM_014332
TCCTTCTCTCTATAGATTCTATATAAATGCAAAGGAAGCAGTCTCTTTTT
TTTCCTTTTGTAATGCAATCCTTTGTATTTCTTTTCCCTCCCTGAGGTTT
ATTCATTTTAGAGATTTAAAAATATGTCCCTGATGCAGCAGACCTGGTGC
ATCACTTTCCTAAGCTATATATAATTTGTTACATCCTCCAAGTTGGGAAT
GGAAAAAAAATCTACTAGATCATCTTTTGCCGGAATAGGATACAGTTCCC
TGATAGAAGACCTATCTGATGTGAAATTAATACTACACTTGATCTCACTA
GGTGAAGAAAAGTAGAAAGAATTCCCTGTAAATTAATTCCACTGCTCCCT
TAATTATTTGTATTGTTCTCTTTGCTTGGCTCCGGGCTTTGAGCCCAGAG
GATTCTGGAAACAATATTTCCTCCACACCCCTTTCTGTGTGGCTTACAAT
GGAATGACATCTTCTTTCCCCAGTGGGTTGGATTCTGAGAGCTGCCAGCC
GGCTGGGTACTGACAATTCCTATTGAACTTTGCTTTCCACAGCCATTGTT
CTCTTATCTCCCCCTCCCTTTTCGTCCGCACTCTGTCTCTCCTTTTCTGA
ACCCACTG

>hg18 chrX:21682329-21682763 NM_014332
GCAGTCTTATCCCTAAAAAAACAAGTAAGAAACTGTTAGAGGTGGCAGCA
TTCAGATCCTCAGTCTTGATAAATTAGAATTTAACTCATGATTCAACTGG
GCAGTCACCCCTTTCACTGGCCATATATTCTTTCAGTCTCAGTTTCCAAA
GTTACGAAGACACTCTCCTTCCTAATGCCTCGGGTGAGGGAACACTAGAG
CACCAGGATAAATCATTCAGGAGGAGAAATGGTGAGACGCCTCGCCCCTG
ATGCTAATGATATACAATCAGAAACTTGAAAGGTGCTATCATCTCCTTTC
CTGCCCTCCTGACCTTCTGCCAAGAGCAGCAAAGCAAAGAGGTTGTGGGA
ATAAAACACCTTTGTTCCGGGCCTCTGAAGTTCTTGGCTTGAAACTGAAC
TTTTGATCTGAATTCATAATTGCCAGGGTTGCTA

>hg18 chrX:21689978-21690157 NM_014332
NNNNNNNNNNNNNNNNNNNNNNNNNNNNNNNNNNNNNNNNNNNNNNNNNN
NNNNNNNNNNNNATGTCCCATATAAAATTGGGATGCTCTTAGCAATGAAG
AAGAAAGGAAACAGCAGTGACACAGACAAAACGTGCACACACATACAGAG
CTTTAATGGAAAATNNNNNNNNNNNNNNN

>hg18 chrX:21681124-21681374 NM_014332
CTAACACTGTCAGGGAAATCAGAGGCTCACTAGGTAGACACCAGAAGGCT
GGATGTGACAATGCAGAGTGGAATCCTTGCCAAATTCATAGGCCCTTCCT
TGGTGGTTTGTTCAATGACATGTTTCCAGAGGTTGCTCTACATCCTGCCA
CTTAAGAACCCCTTCAGTTTAAGGATCTGTATTAGTCGTGACAGGTAAAG
ATCTGTCCCTCCACCTACCTCCACCAGCGGTGTGTGCTAGGATTTCTAAA

>hg18 chrX:21685466-21685769 NM_014332
AAAGATGGTTCTATCATTGATAGAACGTTATCATTGAGACCAAGCCTGGT
GCTTAGGGAGAGGAGAAAATCATTTTAAACTTGTACTGTATAAAAACTCT
GGCAATAATTTGCATTTTGGTAAATAAAGGAACTAGCATTATAGCTTCTC
TCTGGCCCAAATTCTGATGATTTCTTGGCTTAGGGCTTCAATCAATCTGC
AGCTGACCGACTGTAATCCTGGCCAGCACAGCTTCAAGGTCACAGTTATC
ATTTCTAGACTGTGGACATTTTATTGTTGCCACTATCGATGAAAACTGCC
TTT

>hg18 chrX:21675941-21676241 NM_014332
TGCCATTCTTCTGTAGCACGGGCAGAGGAAATTCTACAGGGTTGCATTTT
GCATTATTTCTTTCTGCTCTTTCCTATTCTCATAGTCTTAGTCATTCTCT
GAACGGAGCAAGATATGACATTTTGAGATTTATAGCATCTTTACAGAAGA
CTTCAGAAAGAGGTTTGTTTTTTCATAACGGATTAGAAAATGAGATTCTT
GTTTGATATATTAACGTAAAATGAGAGACACACACATATCTACCTACTAC
AATATAGTCAACTTATTTTAAAATAAAATTCTATATCACTGGAATGCATA

>hg18 chrX:21677729-21677875 NM_014332
ATGGAAATCCCACTGCACTGGGCCAGGTATATGGTAAACCTTGAATAAAC
TGAAACTATTATTGTCATCCTGATAATAAACCTTACAAGATATTCTCANN
NNNNNNNNNNNNNNNNNNNNNNNNNNNNNNNNNNNNNNNNNNNNNN

>hg18 chrX:21683168-21683363 NM_014332
TTTACTGGGGATAGGGGAGAAGAGAATGGTCTAGCTCTGGCCTGTTTTTG
TAGCTAGGCCTATTAAATGTCAGCAGGACCAATTGAAAAATTAAAAATTC
ATTGAATTCAAAACATGCTGTGTTTTAAACCCAAACTGTACAACAGGTTG
ATTGAGGTCTATTGACTGGTGTAAGTGGTGTGTCCACTGGTGAGT

>hg18 chrX:21679126-21679239 NM_014332
TTCACCCAAGCCAGACAAACTAGAAATCTAAGTCACTGTTTCTAGAAGTT
CGCACTGCAAAACACTATCTTGTAAGACAGTAACTGAATANNNNNNNNNN
NNNNNNNNNNNNN

>hg18 chrX:21678151-21678323 NM_014332
GCCAGTGGCTGGTGTCACTTGGTCTCATTAGAGAGAGTCACCAAACAGAT
CATTGATGGGATTAGATTCCCAGCAGTTCTAGCTTTCCCCACCACCTGTC
ATGTCAAATTCTTTCATTTGAGGGAGAGGATCCAATATGCAGAGAGTGCT
GATGTTACCTTCATTGCAGCTC

>hg18 chrX:21684760-21685315 NM_014332
AGAAAAGAAAACTACACCTTAGATACACACTCCACTCCCACCAGGGCCAC
TGCTTTTCGTCCAAAGAGGTACTCTTTACAGCACTCAATTACTACGTCTC
CTGGTTCTGGCTACAGTTTTGAAACATGGAAAGTTTGACAAGGCATATAT
TGACTTTTACAAAGCCTATAGTATAATGAAAATGCTTGCCAGCTAAGCAC
CGCTGAGTTTTCCTGGCAGTTCTGTAAGTCAGTGGGGACCATTAATGGTC
TGTATGCTGAGTCACCTATGATATATCCCTGCTTGTCTTTGATTGGGCAG
CACCTAATATCTGACTTCTAAATAGAACTCTTTGACTTACTAAAAATTTG
TCAATAGTAATATCACTCATTTAATAAGAAGGGATTCAGAGGAAAATCAA
TCACTATTCAGAGATAAGAGCTTTGTTTGTTCTTTTTAAAGGTCGAATAA
GTGGGTAAAGCTCCATCGCAAAGGGAATTATCTTCTGTCCTGCAGCTAAA
AATAATTCCTGAGAAGGGTGTAGAAAGATGTTCAGCTGTCTGAACTGACT
AACTC

>hg18 chrX:21672368-21672700 NM_014332
ATTGCCATAGTCTCTGAAATTGACACTCTTCTACCTTCTTCCCAACATGT
ACTTGTGTGGGTCAGTAAGGAGTAAAGAGGGTGCTTGGAAAGCCAAGTTC
CCTTCGTATCACCACCATTGACTCTTCTCCCTTATGATGATAAAATACTA
ATCTCCATCAGTGGTAAACATAAAATACCTTCATGACATCCTCTAAACAT
TAAATTAGGTAAGGATATATTGACACTGTAATTTGAACTTGGAGAGATAA
TATATAAATTTGAATTTTGCCCATACTTATTTGATGTCAAAAGGTGAATA
TATGTAATGCAGATCAAAAATGTCCTCAACCA

>hg18 chrX:21676253-21676935 NM_014332
TTGTTGAAATATGGAGTGGATTCAAAACACGGAAAACTTTCCCACACAAC
ACAATTTTGAGAAACTTCTACTTTGCCACTGTTCTTCACCCATGATGTTT
CATATTGAAAATGTTTTTATTTTTGCTCTGTTCTCAACACTTTTTTGTTC
CCTTCAATAATTTCCTGAATGACTCAATTGTAATCTCATCATCCAGGGAA
AAGCAGATTTCAAGAATGTACTGTACGGCTATTAAGATAATGTGCACAAT
CAGTCGGGGGCAGGTTGTATTCCTGAAGTGCTTTTGGATGTCAACATAAA
AAAAATGACATCTTTTTGCAAGTATGTGTCTGCTTTGCCTCGTGTCACAA
ATATAGAGCTAGGCAGAGCCGCAATGATCATTAGCTGGAGGTAATACTGA
ACCCACTTGAGAGTAAGACTCCTACATTCCAGTTCTTAATACACTTAAAA
GAAACCAGCATTGGAAATCATAAACAATGTATTATAGTGGTTTATGTAAG
AAACAGTAGATCCATGATCAACGAAAAGGCCTTGCATCTACATTAAAACA
AATGGCAAATGAAAGNNNNNNNNNNNNNNNNNNNNNNNNNNNNNNNNGTT
GAAGGAAGGCATGTGTGATCATTATGATTTTTAGCTTTAATCAATCTATC
AGATTAACAATGGATGGTGATAGTCTATTCCT

>hg18 chrX:21673096-21673197 NM_014332
GGCTTTAAAACACCCCATCCTTACTAGAATAATGCTGATACCACAGAAAG
AAATAGATCCAAAGTATTTGTGGGAAGTAACCGGAGAGGTACATCATTGT
G

>hg18 chrX:21681421-21681996 NM_014332
AACACAGTCAACCATTTATGATTGTGTTTCTGTTGTGATGGTGCATCAGG
CCTAAAATATTCAGGAACTGCCACATGACCTGCAGTATTCAGAAAAGTCC
AAGAAAAAAGTCCCTTTGGAGAAAGCACAGACAGCCTCCATGTTGATGGA
AAGATGGAATTTTACAATAAAGCACTGTGCCCAGAGTTTCAGGGTGGAAG
CCATTTGAGAGTCAAATACAGGGCCCTTAAGAGAAATAACAAATTAAATA
TTGAGTAAAAACAAATACTGCAAGTTATTTTCATAATTGTATTTTTGTTT
CCAAATGCCTGCTTCCTCCTTCCCTTTTTGTGGGTGACACTTAAGTCAGT
TTAAACAACCAAGGAATTTGTTTGCTGGGAGGGCACATGGACAACTAATA
ACATATGAATTTTCAAAGATGAATACCCAAGCCCTGGGAAGAACACTTAA
CTACAAAAGGATATTATTTAAAGAAAGATGTATTTCAAACACGTGAGTCA
ACAAACTGTGATTCATCTGTTTGTGCACATATCAATTGGAAATTAAAAAT
AAAATTGAATATATCCTCTATCAAT

>hg18 chrX:21684377-21684755 NM_014332
TTTAACTTACTACTGGATTGCTGTTTTTGTGTGAACCTCTGAGCCTCAAG
AATGGATGGGCCTCGTCTCCTGTATTTTTGGTAGATTCTGATTTGCATAC
AAATCTCTTAACATGCATGTCAATCTTTGAAAGAGAGATCTATAGAAAGC
TGGTCAGATCCCAACTCTCATTCCTCACAAACAGGCTGGATAACATTTGT
GTAAATCAGTTCAGCAGCGGTTCCTGCTGTCCTCATTATTTTCAGAGAAA
TCAGGGCAAAGCATACTGATGAATAAAAATAGACAGTGTTCCCTGTTTCC
CTGCCCCTGCAGTCACCTCTATCAGGGATGTAGAGTGCGGAACACACCTT
CCTTCTTCATCTGAATGCTTCATCCCGG

>hg18 chrX:21678024-21678135 NM_014332
AACGGTGGAGAGAAAGGATCAGTGACAATCCAGAGAAGATTGGCTCTGTG
TGAATTGGGGCCCTAAGGAGGCCTGTGGTGGTTCCCAAAGTGGGTGTGTT
CAGGAGAAAGA

>hg18 chrX:21689069-21689261 NM_014332
AGATAGGAGGAGAAGTTGGAAAAACATAGCCTTAAAGTATGGAAAATGGA
GAGCTAGAGGGTACTGGGCATTGAGGGGGTAGCTTGAGTCCTTTGGGCAT
ATTTCAGTGGAGATCACAAAGAGGGGTATGGTGGCGGGGGTGTTGACAAA
ATCGAAATTCACTTAAGTCATTCCTACCTGCATGCCTTCATC

>hg18 chrX:21683874-21684118 NM_014332
GCCTCCATGCATAAGGGTCTAGGTAGAATTATTTTTAATACGGTTACAAA
ATTAAAAAGCAATAACAAATGGAACAGTCAAGGATACATTTTTCTCTGTG
ATATGTTTCAAATAGATTGCTGTCTTTCCTGCAGTGTCATAAAGAAATGA
AGGATTTTTAATTTGTGGATCTAGGACATACAGCTTAATTCCAAAAAGAA
AAGCTTCGTGGCTTAATTTTTAACGTTTTTATTCTTCAAAAGCT

>hg18 chrX:21673590-21673701 NM_014332
CATAGGGGCCTGAATAAAGAAGATCAAGACAGTGTAAATAATACTCACAG
AAGATAATCCATATTGGACCAATAGACTATTTCCATCACTACAGTTTGGA
TAAAAGAGGGG

>hg18 chrX:21685782-21686492 NM_014332
GTTCAATATTCTTTCAGCACCCTCACCCCTCACAATTTATAAACAGAATC
AGCAATACCACCAATGAAAAATGAATTTACAAGGAAGCTACACCCACTGG
TTACAAGCCTACAAAGTTAAAAGTAGTCACTTCGAGTTAGGTATCAAGGA
AATTTCCTTTAGAAAACCCAGTCGCCGGAGCTGCGTCCTTCTGCTTACCT
GCTTTATGTATTTGTTTACTGCCTAAGGGAAGTCCCAGGCAGCCAGATGC
AAGAATACAAAGCTCCTTGGAAGGTGGAAGGGGCGCCCGGTGTCCTCTGA
GCTGCGATCTCAATTCCGATGCTTTTCATGTGGCTGAAATAGCTCTGTGC
CTCTCCCGGTATTGAGAACTGCTCCTGGCTCGGGGCTGGAGGGGAACTTA
AACCGTTAAGGCTAAGTGTTAAAGAGAATTCCTGTCATAGCTCACAGTTG
TTCTTCCTAAATATAGAGTTTGATACAAGCCATACGCTGGCTGCCTCCGA
AAGGCTTGACCGTGCGGAAAGCAGGCTCAAATGTCAGCCGGGAGGTGGCT
ATGGTATCTTACTTGCCCTCCTAATCTTCCAGAAGATGCTGGCTGCATTT
TCTCATATATTCTGAGTGGGTATAGCAAAGTTCGAAAAGTAAGGAAAGTC
TATCTTTAGCTTTATTACCTGGATGCCAGAAGATGAGTATTCAATAAAAA
TTGGGGGGTG

>hg18 chrX:21672724-21673076 NM_014332
CATCAAATACTATTTTAAAGTAGAATACAATATTTTTCCATTGAAGATAA
AGTGTTGCCTTATGAGTAATTGGATATGTGGGCTTGAAAAGTTGAAATTT
CGTTTTGATGTTATGCATGTAAATGATGCCTGAACAAAGGGAGCAAAATA
TTTTTTTATCTTATGACATGGATTGTATGATTTTGGCACCACACCAAAGG
AAGTTATTAGGAAGTGTGGTAAGTCCCATTTGGAACTGCCTTGTACAAGC
TCTGTTGCCAGGGGAATGCTTAACCCTATGAAACAGGAAGCATCCAGTGT
CCATGTTCATGCAACATGGCAGGTCTGTGTTGTACTCCCTTCAGGAGCAG
GA

>hg18 chrX:21677890-21678000 NM_014332
NNNNNNNNNNNNNNNNNNNNNNNNNNNNNNNNNNGTCGTAGAGCTAAGAC
TGGGGCACAGGACTCTTTTTTGGTCAGCCATGAAGTTCTCAGATCTCATG
GGAGAGGACA

>hg18 chrX:21684228-21684366 NM_014332
AAAATTATTGTACATCAATTTGAAACAGGGATTAGAAAATTTCTTTATGT
TATGACAATAGCAAGTTGAAATGTTTTTTAAAATTAGTCAATGAATGATT
GTTATACTGTATTTTTTTAAAAACCAATTTTATATTTT

>hg18 chrX:21673822-21673933 NM_014332
GTTATCATATTGTTTCTGAAAGACTTGATTGCTAAATTAACTCATTTAAT
CAAGTATATATGCTCTATGGTAGATTGTAGTTTTTAGTAAGGGGACATGC
AAAGGTCATCC
