# Supplementary material for: Predicting tissue specific cis-regulatory modules in the human genome using pairs of co-occurring motifs
Source: BMC Bioinformatics. 2012 Feb 7;13:25. doi: 10.1186/1471-2105-13-25 (PMC3359238; doi:10.1186/1471-2105-13-25)
Supplement: Additional file 1 — Software. The CrmMiner software. [file 1471-2105-13-25-S1.GZ › crmMiner/test/heart_fasta/loci_train/NM_004387.fasta]

>hg18 chr5:172626968-172627150 NM_004387
NNNNNNNNNNNNNNNNNNNNNNNNNNNNNNNNNNNNNNNNNNNNNNNNNG
GGAGCTGAGGTTCCTGTGGTGGCCCAGGGTGGCATTACAACTTCATGGGA
CCCTCTTTGGACAAGGTCTCTATTGCTGGTGAGCTGATGGGACTCTGAGG
TGGGCAAGCTGTCCACCCACTCCATTTGCAGC

>hg18 chr5:172625110-172625368 NM_004387
GGGGCCCCTCTGGGGCTCACACTTGTTTTGGCCTTTGTGAACTGCGCAGA
ACCAGGGCTGACCCTGCCGAACTGTGGATGTGTGGCCAAGACAGGTCCCA
GTGTCCTGCCCGGGCTGTGCATGTGAGGGAGGCGGTGATGCAACGTGATG
GCATTTGTGACAGGGTGAGGGAAAGAGATTGCTGGCTGGGGCTTCAAGGG
GTGTGATTAGATTACGGCGGAGTTGCCTGTTTGGCGGAGATGGAAGACTT
GGTTCTGT

>hg18 chr5:172594987-172595173 NM_004387
NNNNNNNNNNNNNGCCCTGCCCAGCTTTTTTAAAGGGGCCACGACGCATT
TGGAAGGGTCTCCTTTTGCTCCTGCAGCCTGCGTTTGCTCCCTAATGTGA
GCCTGAAAAGCCTACCAGAGGCATGCAGAGTCAGGCCTCTGGGCAGGGCT
GGATGGGTGTGGGTTTGAAGAAATATTCCTCAGCAC

>hg18 chr5:172594692-172594958 NM_004387
GGTGGCAGCGCCAGTCTCACAGCGCCAGGTGGGCGGCAGAAAGCGGCGCT
GCCCACGGCCCCTGGCAGCTTCCCTGCATGGTGCCGCCGCCCGCCCGCGC
ACCCGTCGGCCAGCTCTGGATGTGTCCGGGCAGCAGGTAGCGCTGAGCAC
AAGGGGCAGGAGAGGCGGGACCAGGCCAGAGGAGGGGGACTCAGCCTGCC
ATTGGGCCAGGGGCCTCGATGACAGGAGCGATGAGCAGTTTCGTGTCACC
TAATATAGTCATACGG

>hg18 chr5:172606245-172606502 NM_004387
ACCCACGGGGATCCCCTCTCTTGAGAAGCTGTAGGGAAAGATACCTCTTG
GCTTCAACACAGACTTGCTCCCTTCCGACTTGCCCGGGATCACTCTGGAT
TACTCCAACTGCTGACGGAGGACCACCCACCAAAACACAGCCTGGCCTTG
GGAAAGCGTGGGTTCTCATTTATCAGGGTTTATTTATCCAAAATAAAAAT
TACTGTAGAAAAGTAAAGGAGGGAAAAACATCTTCCTCCCTTAGGAGGCT
TTTTTGA

>hg18 chr5:172565546-172566084 NM_004387
TGGTAAAAAGATTAGGAACATAAAAAGGAGCAAGTGTCTGGGCCTGGGGG
CTAATTGCTGGCAGGGCCTCACCTGCCACAGCCCCAGTGGCTCAACCCAC
ATCTGACTCAGGACCACAGGCCCCAGAAGGCTGCAGGATGAAAGGGCAGA
GGGGAGGAATTCCAGCATCTTCATTTCAGCCCACAGCTTGGACAGCTGTG
TGAAGCAGGCCCCTCATTCCACAAGAGAAAGACAGCCCAGCCATCTGGTT
GGTGGGAGTTGGGGGCGTGATTCGTTTCTTCTAAATGCTGTGCTTAAGCC
AGGTTGTCTGGCTTTGAAGATGATTCCTGCAGGACCAGCGCGTTCATTTC
CTTGCGGGGAAACTGTCAGGTTGAAAGCCCTCCTGCTCCAGGTGGCTCTA
TCCTCATCTGTAAACACTATTAAGGACTTGGTTTCAGCTCTAACCAGATG
AAACTCCTAGAGCTTTTCACTTAATGGGGACAGGGCGGCACAGGGAACAG
GTGGGCAATTGGGCCATAGACAGCCCAAATAGTTGGAT

>hg18 chr5:172602601-172602755 NM_004387
CAGTCCCAAGGAGATGACAGCCACACACACCACACGTAACCACTGGATAA
GTTTTGGGTCCTCATTTCTCGTTGATGTTAAACACATGAGCAAAAAAACC
AAAAAAACAAAGCGGAACGACATTCATTTCCAAAATATTTTATGAGCTTG
GACA

>hg18 chr5:172609419-172609558 NM_004387
TTATCTGTTTTCATCTTTGATCTATTGAGATCTTAGGAACCCTTTGTCAT
TTTATTTTGTGCTGCAAATATTTTTGCCATTCTCCCGTTTGTCTTTTCAA
AACGTTCATTTTTTAGTTGAAGACACTTGATGATAATGT

>hg18 chr5:172591675-172591845 NM_004387
GCTTCTGAAGCGCCGCAAGCTGAAAGAAGCACACGTGCGGGGTCAACGCA
CTCTCTTTAATGGGAAGGGGATCGTCATTTCTTACAGCAATAGGTAAAAA
CATAAATACGGGTGGGTGCGTGGGCGGGCGACGGCGAGATAGCAAAGGCC
CGGGCGCCCGGCCCTGGCTC

>hg18 chr5:172597248-172597431 NM_004387
AAAAAATTAGCATTGCCCTTGCAAATCAAGGTGGCAAGGATTTATTTCCT
ATTTTCGGGTAAGGGGGCTTCCTAGAACTGTCAGTCCTGTGGGTCAGGTG
TTACAAAAAGGGAAGGAAAAAAAACTCTCCCTATTTGAACAAGATCAGTG
ACTGTTACACTCTCTATGCTCTTTGTGAATCGG

>hg18 chr5:172599745-172599864 NM_004387
NNNNNNNNNNNNNNNNNNNNNNNNNNNNNNNNNNNNNNNNNNNNNNNNNN
NNNCTTTCTGGGCTGTCTGAGCAGAGCACTGGAAATACTAACTCTCTATT
GCCTAGCTGGGTTTTGGCT

>hg18 chr5:172609937-172610079 NM_004387
GATCCAGAAGAAAGGAGAACATCAGCCAGGCGGGAAATCTGATGGGCAGA
CTCAGGCTCTGGAGTAGGGCTGCAACCTACTGCATGGNNNNNNNNNNNNN
NNNNNNNNNNNNNNNNNNNNNNNNNNNNNNNNNNNNNNNNNN

>hg18 chr5:172608276-172608461 NM_004387
CTCTGGTCTAGTGACATACTTCTGACCTTGAGGTTGTAGCACTGCTAGTC
TACATCTAGGGTATCTGTGGCTGGGATATTTTCTTGGGCTCTGGACTACC
AGGCCTGCCAACATGGTAAAATCTTTGAAGACAGAATCCAGGGCTGGTTC
TGCTTGTTTTTCTCATAGTTAACTAAAGCTTTGTC

>hg18 chr5:172616237-172616829 NM_004387
GTCAGCAGAGGGTTTGCAGAGGTTGATTTCATTCTTGACCACTCGTGGCT
AACTCAGGGACAATCGAACTGCTGTGACCTTGAGGGGAAAGACCCCAGAT
ACTGTTACCGGCTCCTTCGGGAAACCTCCACTCTCTTCCCGCCCTCCTTT
CTGTGACTAATTTCTGAAATCTCTGTAACTGAGAAGGCATTGGATGAGGT
TTCCCACTCTGGGAGGGCCCTGGGTGCCAGACTGGGGCAAGGGGGGGCTG
AGGCTCCTGTGCAGTCACATGCCATCTCTCAAGAGCAGGAGCGCAGGCCT
CCAGATTGGGTGGCAGCAGCTGGTGGGGTATTGGGATAACCTCACTGATG
ACTGGGTAGATAGGGCTCTCTTGTGTTAGCAGAGTCCAGAAAACAGTGTG
CTCCCTGATGAAAAGGCCACGGTCACTGTCTTCTGGGCTCTGCCTGGCTC
TGACAGTTCTCAGCTGCTCCATAAATCTTCCATCAGTTCCATCTGGCCAA
AAAGATGTCATCACCGTTTTCTCCTAGCGACGAAAAGTAAAAGGTCATTA
ACGAAAGCGCTCCTCTCTGCCTGTTCAAACCAAAGAAGATGA

>hg18 chr5:172587853-172587967 NM_004387
CTCGCCCTCGGGTCTCTTCACTGCTCACCACTGGGGTGAGCTCTCCTCTG
AGTCGCAGCAAGAGGGCCGGGCTGCATCCCTGGAGTCCCAGCTGCCACCA
TCCCGTCTGAGATT

>hg18 chr5:172597785-172598403 NM_004387
ACAGCCTTCAGCCTAGAGAAAGGCAGAGAGAGACAAAAGGAGAGAGAAGA
GATCGAAAATCTATCTGTGTATTTCCTTGACTTTTAAAGAGTTGGTGCTT
TAAGATAATCCAAATTCCAGGGTGGCTCGAGCGCATTCTCCGTGAATAAA
TTATTATTAATTGAAAAGCGATCGGCGCAGCCGGAGCCGGCCCCCCTTTC
GTGCAATCAGCAGGGCTGGTCGCAAAAGGTATATATGATTAATTGAAAGA
TAAGCTGGAACTATCACCGGGAATGTCATTAATGCGCTGGGGAGACGTCC
ATTGGAGACAGGCGGCGTTATCCGCGGCTTTATCTTCAACAACGCCTCGC
TCTCGGCCCGCGCGGGGGAAACAGATGGGAGTTTCTGTCTGGGACGCTCG
CCCCATGTTTATATTTTGGGAAGAATCGCAACTCGTGGGAGTCCCCGGCT
GGCCCCCTGATAAATGAACATTAGCACTTTTTCGGACTACTGTATCAACA
AAGGGGCTGCGGCGCTGCAATAATTGGCGAGAAAGCAAACAGAGGGCCGA
GAGCGCGACTCTGCTCTTCGTCCGGCTGATGGATGAGCAGCTCCGGCTGC
GCGCCGGACTNNNNNNNN

>hg18 chr5:172596934-172597244 NM_004387
TTGAAGATTGTTTTCGAGCGCGGGCGGGGGGGGGTGTCGTTGGAGAGGAT
GCCTATCGCCGAGGCGGTGACGTCTGGCAAACGAGCCACATCCGATTCAA
TTAAATGTCTCGCTGAAAAGAGCTCGGAACGAGGGTCCTGGGAGCGCTGT
TAAGTGAATCTGCTGGCCAGGCGGCTCGCGATGACAGTTTGAAAGATTAG
TGTGAGCGGACGCCTGAAATATTACCGTTTAATGGGGGACATCGAGGCTA
CATCCGGGATCCCTGTTTTTAGTAAGGTTTTTTTTTTTTTTTTTTTGAGA
GCTCTGGAGA

>hg18 chr5:172593744-172593885 NM_004387
TTGTGCTGAAAAAATAAAGTGAAGTCAGATTCCTGAGGGTCCGCAGTATC
CCATTTTAAAATCAAGGCCCTCGATCCCAGACTCCACTTTCCTGGCGCAA
AGAAAGAAAGGCACCAGAAACCCGGGTCGTGGGTGGGCTGC

>hg18 chr5:172605122-172605518 NM_004387
GTGTTTTTGCTTTCCCCGCGCCGAATTGTGCGTCGCCTGTGCAGACCCTC
CGTTGTGTGGCCTTGTGTCTTTAGGCAGGGAACATCTTTTGTCTCTCCGC
AAGAAGCTTTCCTCCAGGAAAGATAAAGTAATCGATAGGGTCTTTTAAAT
AGCTCCGCGTTTCCTGTCGGGAGAGGAGTATCAGCGCGCGCACCAAATCT
GCTCTGGTATGTCACCTTATCTCTCGTCCCCGCTGTTGTCCCCAAACGCC
GCCTGTCAAAGGAGACGCCACCCGCATTAGGACCTAGACTGGGGCCCTTC
CGCTCGGGGTCAGGCGCAGCGCCCTCGGCTTGGGCCCCGCCGCCCCTTTA
GGGGTCCGGGAGGGTGGAGAGAAGGGGCGGGAGCCAGGATGAGGGT

>hg18 chr5:172627473-172627728 NM_004387
AGAATCAGAGAACAGCCTCTCAGAAACCAGTCAAGAGTCCTGTTCATCCC
CACTCCTAGATTGCATGTAGGTGACACATGTTTCTGTTTCCCCTTCCTTC
TGGTTTGTTCTGGGCGGTTCCTCTCTCCTTTTCCCACGTATAGTAACGCC
GGTTCTGTAAGGAATCACATATCTTGGGTGCTCACAGGAGAATTCCTTCT
GAGGCCCAGCTCTCCACCCTTCCTCTGGGCACCTCTGCGGCCTCTCTGTC
TTAGG
