# Supplementary material for: Predicting tissue specific cis-regulatory modules in the human genome using pairs of co-occurring motifs
Source: BMC Bioinformatics. 2012 Feb 7;13:25. doi: 10.1186/1471-2105-13-25 (PMC3359238; doi:10.1186/1471-2105-13-25)
Supplement: Additional file 1 — Software. The CrmMiner software. [file 1471-2105-13-25-S1.GZ › crmMiner/test/heart_fasta/loci_train/NM_001541.fasta]

>hg18 chr11:111288032-111288199 NM_001541
TAGTGTGCCCCTCCTCCTCCTTTCCAGTCCTGAATGCCAGGGGAATCAGG
CCAGCAACTATCTTGGGCCTGGGCAGGGACTGGAATCTTCCTAGGCTGAG
CCCCAGGGACATTAACTCTTTGTGAGTCCTTGGAAGAGAGCAGTGATGGT
CAACATGTCAGCACCAG

>hg18 chr11:111288278-111288763 NM_001541
AAAGAGCAAACAGATTTCTTGCATCTTTCGTTCTATGTGGCTCTCAGAAC
ATTAAATCCAGGAGTGCTTTAGGAATTGGGTGCACAGTGCCTGCCACCGA
AGAGGAGAAAATGAGGTGTGGAAACGTGCAAACCGTTTGTGAGGGTCTCA
GCGAGGCCTCTTCATGCCCCAGGCACCACCAGCTCCCCCTCCCCAGCTCG
TTCCCAGCCAGGACCCTCAGCTGTCCTCTCAGGCCCCCTGCGACAGCTGA
AGAGTGTGCGGGGGAGGGGACTAGGGGTCCGGGCGGCGCTGGTCACACCC
TCGTTGCTCTCACTCAGGGCCCCCACTCCCAGCCCCTCCCCCCCCAAGAG
GCTCGGCACTATTTTGGGTGGTGTCGACCCCGCCCCCACCTCCTATCGAG
CCCTGGCTCTCCGGGCAGCTGGAGGGGTCGCGCTGCGCCTGTTGGGGCTG
CACCTCGGACCAGGGCTTCTGCTGCATCTGCAGCC

>hg18 chr11:111289829-111290471 NM_001541
TTGCCACAGACCCAGCACCCAGCAAATCCCTCTCTACCTCCCAAGGTGAT
ATGGGCAGCTGCCCACCACTCCAGAGGTAGCAGCATCCTTGGGGGAAGGG
AAAGGTGCATGGTCCACAATGTATGGTTTGGTCCCATGGGACATGTCATA
GCCTTGGTTTAGTTTTGGGTGGAGCTGAATAAACCCAAATCTCAGGGCCT
TGTTTGTACTGCTCCCTATTCTGTGGCCGGGAAGCTGGGATGGGGAGGGA
GGGAGGAGGTCACAGCCAGCTAGACAAAAAGCTCCTCAGTTTGATGTGCC
CAACGTCATAGGACCCTGAGCTCGCACTTGGATGCTGAGATCACACCCGG
AAGCTGACTCTGGCTCCAGATCAAATTCCTAGCCATAATTTTCTCACAAT
GCAACAAAAGAGAGAGTGATCCTGGGAGGGAAAAGGGATATGCCATCCAA
ACAGCCCAGAGGGCACTGTCTGAGCTGGTGATTAGAGACACAAAAACAAG
GGTCTCCAGACTGTCTGGCCCTTTTTGGGTAGGGGCTGGGAAAATGGTTT
TTGGCTGGTGAGAGTTGCCTAAAGTCCTGGAGTGAATACTTTGTTTTCAT
GTACTAAGGTCTGTCCACTTAAATGGTCACTGATTTTGAGAG

>hg18 chr11:111291032-111291132 NM_001541
NNGTGGTTGTTTCTTAACTTTTGGGAGTTATAGACCCTTCTGAAAATCTG
ACAAAAGCTATAGCTGCTCTTACCAGAAAAATACATATGCTCCCAAATTT

>hg18 chr11:111288857-111288993 NM_001541
GTATGGCACAGACACCACCCCCTTGCCCCCCACCCCCACCCCCTGAAATT
CTGGGCTGACCTCCCAACGTTGCTGGCCTCCACCCCACTCTGGGCTTAAC
TGATCTCCTGGGACCAGCCACCCCCCACCCCAGACT

>hg18 chr11:111289241-111289374 NM_001541
CTCCCTCCCGTTCCCTACTCCTCCTGACTCCCCTCTTGCTCTTCCCAATC
CCTCCTCTCCAGATTTCCCATTTCGCCCCTGTGCCAGCCTCATCCTCCCT
CATCCTGCCTCTTGCCTTCTCTCTGCCCTTTAG
