# Supplementary material for: Predicting tissue specific cis-regulatory modules in the human genome using pairs of co-occurring motifs
Source: BMC Bioinformatics. 2012 Feb 7;13:25. doi: 10.1186/1471-2105-13-25 (PMC3359238; doi:10.1186/1471-2105-13-25)
Supplement: Additional file 1 — Software. The CrmMiner software. [file 1471-2105-13-25-S1.GZ › crmMiner/test/heart_fasta/loci_train/NM_004328.fasta]

>hg18 chr2:219235646-219235849 NM_004328
GTAAGTGAGGGGTTCTGGAGGAAGTGGAGTGGGTAACTGTGGAACAGGGG
AAGAAAGCAGAAATCCAGAGGGCTGGTGGAAGATGCCTGGGTTAGTGACA
AGAGCCCACAAGACACATGGATAAGTAGGGGAACATAGTGGGGCATGCTA
ATTTTATGCTGGGCTATGACTACTCATGCTTCCTTATCTTTGCCTTCCTC
CAG

>hg18 chr2:219235227-219235384 NM_004328
GTGAGTATTCAAAATTTCTCTCAACTTGGCAAAACGAAGCCTTTGTGGAA
ACACTAGGCTGATAGGGTTGGAAGGGGAAATGAATCTGGGGATCGGGGAC
CAGGATAAACATGAAACGTGTGGAACATCAGGGTGTGAGGTAGAAGTCAG
GCCTCTG

>hg18 chr2:219236353-219236485 NM_004328
TCAGGCTGGGCTCAGCTCAGCTCTCCTCCTCTAGCTCAATAAACATCTGC
CACACTACTCTGCTCTCTCATCTCCCTTCATCACTGGATTGGTACTTGAG
TAAGACGGGCTGCAATCACAGGTGCCTACAGG

>hg18 chr2:219233377-219233584 NM_004328
TGAAGCAGGAGGTGAAGACCTATTAAAATGCCATTTCAAGAACTACGATT
TTAAAGACAGTTTAGGTGGGAGGTAATAAAGGTCTAAACAAGACGTTAAA
TATTGGGGACGTAAGGGGGAGGATATTTGAAGGACATTACTCATAACAAG
ACATAGGGTTACTGACAAGTCAACGGACGCTTCTCCCTTGCTGACTGCAG
CCAATGG

>hg18 chr2:219232540-219232986 NM_004328
AGCCCTGAAGCCGGAGAAGCACCATCGAGAGCTCTGGGGTAGAGTGGCGT
GGGCTTCTCTGTGGGTGTGGCGGGAAGTAGATGAAAGGACCCGGGGCGGG
GCCGAACGCAGCTTCCCCAAGGTGCAGGCGCGGTGAAACCATCGAGACGG
AGGGCCAGAGAGTCACGGCGGTGAGAGGGCTGAGTGACGGGTTACCCCAA
ACCATGTGGCTGGAGGCGCGAGCTGGGGTGTGGGCGAGGTTCAGGAGGGG
GTTCCTGGGTGTCGCGGAGGGGCCGGGGACGGGAGAGCTTTGTCTGTGGC
CTTCCATGCATAGGTGTTTTGGAATTCTGGATCCCAGTTCTGAGGCTCAG
CCGAGGTCACTGCTGTCAGCTCACCTCCCTGCATGCCAGGCGCAGGGCAA
AGTGGCCGGGGTTCGGGGTTGGAGGAGAGGTGTACTAGAAACAACT
