# Supplementary material for: Predicting tissue specific cis-regulatory modules in the human genome using pairs of co-occurring motifs
Source: BMC Bioinformatics. 2012 Feb 7;13:25. doi: 10.1186/1471-2105-13-25 (PMC3359238; doi:10.1186/1471-2105-13-25)
Supplement: Additional file 1 — Software. The CrmMiner software. [file 1471-2105-13-25-S1.GZ › crmMiner/test/heart_fasta/loci_train/NM_006522.fasta]

>hg18 chr2:219426621-219426732 NM_006522
CTGTGGAAGTTTTACAGCAAGAAAATGGTAGGATCGTGTCTCTGCTTCGG
CACAATGAGCCTGAGGTTTAGCTAATTCAGTGCTTTTCCTTCTGTGTTCT
ACAGATGCATT

>hg18 chr2:219437604-219438248 NM_006522
CTCCCTTCCCCCATCCCATCTTGTCTTTCACCCACCCCCCTCCTGGAAAA
GGAAACAAGAGCCAGAGGCCTAGGACAGCCTCATCTGGCCCCACAGGGAG
GCAGGGAAACGACCCTGGCTTCTTTGTGGCACTCAGGTTTTCTAGCTGCC
ACCCCCAACCCAGGCTGGGCCTGACCACCCTTTCCCATCCTGTCTTTATC
TGGGGCCCCTGACCCATCGTGGGCAGTCCTGTTGCTGGCCCCTGCTGAGC
TCCAGGGTGGGGTGTGAAAGGGGGTGGGTTGGCCATCCATTCCCCCCTCC
AGGCCTCCCGCCTTGGCAGCTTCCCCTGGAGGGATACAATGGGGCTGTGA
GCAGAAAAGGGCAGGGGCAGAAGGAGGCTGGCCCAATCCAGGCCAGAGCA
TGCCCTGAGCCCACCAGAGTTCTGGCACTGAGACATTTCCTGGGGGGTGC
AGCCCCCTCCTGCCCTGTTCTCATCAGAAGCCAGGAGTTGGTGGGGAGAG
GTCAGCAGGAGGTTTGCTCATCAGGCCCAGCAAGCGGGGGTTCCAGAATG
TGCACTATGATGGAGAAATGCCACTGTGGAGGGGATGAGGCGAGGGCAGT
GTGGTCAGGCTGGCAGGAGGGTGGCCGCAGACGCCTGTCCTTTG

>hg18 chr2:219429194-219429563 NM_006522
NNNNNNNNNNNNNNNNNNNNNNNNNNNNNNNNNNNNNNNNNNNNNNNNNN
TTCTTGGGAGGGGAAGGGTCACAGGCCCAAATTCCTAGGCTCCTGCAGCC
TTAGCCATTCCGAGAAACGACAGAGAAAGTGATTTAGAGACAGACACAAA
TAGAGACCGAATTATGAACATGGGAGAGATGTAAAAAGGCACAGAAAGAC
AGTGAGAGAGAATCCGCCAGAGACAGAGGGCTTTGCTTTCGCCCGCAGCG
ATTCTGATGTTATCTATTTCCAGCTGCCTCTCCCCCACCACTCCACTGCC
CCCACTCTGCCCCTCCTTCCTCCTCAACCTCAAGTCTCTCCTTCCCTGTC
TCTCTTTCGCACAGGGCCT

>hg18 chr2:219428961-219429169 NM_006522
AGGTGGGCTGCGGGCGTGGGAGTAGAGCTGTCTGTGATGCAGAAGGAAGA
GGAAAATGAGCCTCTCTCCTCGCTCTCTTTTCTTTTTCTATCTTTCTCCA
TCTCTCTAAGGGGCTGGCCTTTCCTCTCTCTGTTCTCCAGGGACCCAGAA
ACCCAGGGTTCTTAGGAATTCTCAAGGCATGTCACCTCCCTGAAGGAATA
GGAGTTCC

>hg18 chr2:219438839-219439295 NM_006522
GTGAGGAAGGGCAGAGGGAACCAAGTTGGGTTAGGGGTGGTGAGGTGGGG
AATGGGGTGGCTGGGGGGGCAGTGGGGAGGCAGGGGTTAATGGAGCTGGG
CATCACTGGCTTTGATGTGGTGGTTTGGGTGGGGGTAGGGGCTGGGGGAG
GGGAGCAGTAATTACCGAGTTAGACAGAGCAGGACAGGACAGGCGGGCGG
GCACAGGCCCGGCCCAGCCGCCTCAGCAGCAGTCAGGCAACATTTTTCTG
CCCCTTCTCCACCACCCACCTCCCCCACCCCTGTGCAACCCCCACCCACA
GCCCCAGGGCTCAGGGCTCCCTCTGCTGGCTTGTGGGAGGTGGGGTCAGT
GTGGGGACCTTGGGAGTAGGGGTGGGGAAATAGAGGGAGGCTGGCTTGGA
GACCCTTCAGAGGGCGTTGGGTAGCCAGTGGGCTGTGATCCCTTTGGCCT
CAGTGA

>hg18 chr2:219434948-219435235 NM_006522
GAGTGTCATTGGACTGGCTGATTCACCTTTCTGGGCTCTGTATCTGTGGG
GCTTCCTTTGTTCAGGAAGGACTGCTGGGTGGCAGCCAAGCCAAAGGAGA
GTGGCCTGGTCCCTGAGAGACTGACCCTGAAGCTGGGAAGAAGGGAGTGG
GGGAGGAGGTGACACGGGCAGGTGTGGGAGAACACAGAGGCCTTCATGGC
CACAGCTGCAGGGCGTGCCGGGTGAGGAGTGAGGGGTCCCAGTGATAACG
TGTCTGACTGCCTTGCTCAGATGTGCCTCTGAGGGAA

>hg18 chr2:219433372-219433544 NM_006522
ATATCCGAGGAAAAGAATGTGTGAGGAGGGCCCTGGATTCAGGGTATGGG
GCTGGATTTGGAGAAGACAGGAACAAGGTGGGAAGCCACAAGGCAGAGAG
GGCCACACAGCTGCCCCTTCCCCGCCCTGCTTTGCCTACCAACCCACCGG
CTTCTCTCTGGGCTCCTGAGGA

>hg18 chr2:219440084-219440637 NM_006522
AGGGGTACGGGGCTGTGTGGAGGATGGTGTGGGAGGCCACTGGAAGTCTT
CTGATATCTCACGTGCCCATTTCCCTCCAGCACTGTTTATGTTTGAAATA
TTCATCTACTGTGTCTTGCAATAGGGATCCCTCCACCAGTGGCCAGAGTC
AGTCGCCTCCTGTCTTGCTCATCTGCATAACGAGGGTGAAGTGGGTGGGG
CTGAACTGGGTGATCTCTGACATTGTTCTTGGCCCTCTGACTCAAGAGAT
GGAAAGGTAGGTTAGGCCAGAAACCTAGGACATCCAGGGCTTAGGTCTAC
ACATATTGCCAATAGGGACTGGCTGGCCCCTGATACCACCTCCCTAGGCA
ATTGATCCTACCAACCATGGTCCTTGGTAGAGAGACCTTGGCGCAGGCCA
AGCCGGTTAGAATGACCATCCATTGCCTTGTCCCTTCTTGTCCGCATACT
GATTTCTTTTAGGGCTAGCCTCATTTTTTTCTATGCCCAGGAATGGCTGT
TTGATGAGGATCCCAGATCCTATATATTGTGTATTCCCTACTACCACTGT
GCT

>hg18 chr2:219441295-219441486 NM_006522
CTCCACTCCCTCCTGCCTTCTTAAGGGAGGAGGAGGGAGAGGAGAAGGAT
GGGGCAGAGTAACCTTGGGAAGATAAGGCCAGGCAACCCTGGGAAACTAG
GGAGTTAGCAGAGGGCAGGGTTGAGGAGGAGGGACTGGGGAACTTAGAAG
TAAGGGAAGTGGGGGTGGGGAAGATGAGCTTGCAGAGCCCC

>hg18 chr2:219429845-219430049 NM_006522
TAAAAAATCACAGCACCGTCTGGGGGAGGGAAGATGTCCTGTGGTTTCTG
TGGGGTTATCTGGAGGCCTGTGCCCAGTGATTGGTGTGTGTGAGGGGGCA
TGTATGTCACATATCTTGATCTATCTTTGTGCACCATGGTCTGTTACCTC
CTGCCACCCCCTCTCCAGCTCCTGCTCCTTTGTAAGTCTTCTAAGGTGAT
AGTG

>hg18 chr2:219433752-219433855 NM_006522
AGGGGCCTGGCCAGCCAAGGGAAGGGGGCGTCTTCCCAGGCTTGGCCCTA
GCTAGAAGGGACACCTAGGCAGCGAAGGTTGCGGGAGCTTCGAGCCTTGG
GGG

>hg18 chr2:219442240-219442561 NM_006522
AGACCATAAAGGACTGAGCTTANNNNNNNNNNNNNNNNNNNNNNNNNNNN
NNNNNNNNNNNNNNNNNNNNNNNNNNNNNNNNNNNNNNNNNNNNNNNNNN
NNNNNNNNNNNNNNNNNNNNNNNNNNNNNNNNNNNNNNNNNNNNNNNNNN
NNNNNNNNNGCCTGTACTTGTGGAGCAAATGGGGACAGTGGGGCGGATAT
GCACTAAAGCAAAACTGAAAAGTAGGCCACCTTGACCTCTGGCACCACCT
ACCACCATTCTCTATGTTTTCTCTCTCCTGGGACCCCTACCCCCACCCTG
TCCTCTGCTGAAGAGCTTTTG

>hg18 chr2:219431331-219431440 NM_006522
TCACCTCTGTCTGCTCATTCCTTCCCCCATCAGCCTCCTCCCCTGGGGTC
ACATCCCTTGGCCCCTTGGCCTCATCTTGATCTACTTGTCCCCCCTCTCT
GGGTGACTC

>hg18 chr2:219438696-219438816 NM_006522
ATGGGCGAGCAGAGGGCCCAGGACAGTCTCCTGGGGGCACCTTTGCCTGC
CGCAGCCCTGACCAATAGGAAGCCCTTTTGTACAGCGAAGTCTGTCAGGG
AAGGGAATGCCTCCACCTCT

>hg18 chr2:219433868-219434241 NM_006522
GGGGCGGGGAAGGAGGGTGCCCGACCGGGACGGCTCAGAGATCCAGATCC
AAAGGACTTTTTTCCCCCTAGGTCTCCAGAGCCGCAAACCCTCGCCCGGA
ATAGCTCAGTGTTTAGAGAGGAGAGACTTGGACAATAACGCTGACGGGTT
AGCCAATCCTAAGAAGGCAGGGTCGTGTCTATTTGCATATTGCCATGTGA
TTGGCTGGATGCCGACCCTCCGCTCCTCCCTCGCCCCCCAGATTTGGAAG
AGAGGCAGATCCCCGTGCTCTGGAGAGATAGGGAGTAGGATGCCCACACA
GGGAGTGGCGGGCAGCAATCCCTACTCCGTGATGCGGAGAGCCGTCCGAC
GCTAGTGTCACGGAAAGGGCGAA

>hg18 chr2:219441493-219441646 NM_006522
CAGGTGGAGCCCCAGACATAAGGGGCTGGACGACTGCAGAGAGGACTCAT
TCCCTGCCTGATTCCCAGTGGGGGAAAAGAGCATGTTTGAGGAAATGAAT
TAGGAGTCATGAAATAAGATGTGGACAGGGGCCTGGGCTCAAGTGAGAAC
TTT

>hg18 chr2:219431626-219432145 NM_006522
TTAAAGGTTGATGGTTGCTCTTGATGGTATGGCAGGGAGAATGTCCCACA
CCACCTGTCCCTTGGCACCCCGGGGCACGTCGGGGACGGGAGGGGCAGGG
GCTGCTGCCCACTGCCAGCCGAATGGCATGATGAATGGAGCTGTCCCTCT
TCCCCACGGAGCCTTTGATCTCCCCCTCGTGGGGAGGGGGCCAGGGGCAT
CAAAGACATTTTTGTGGCATTAGAAAATCTGATAAACGCCATCTCACCTG
CAGCTGGCTCTCCCACCCCTTCTACCCGGGCCAGGTTGGGGGAGGAACTC
GAGGCAGGGACTCTTGGACACGCGAGGCCGGGCTAAAGCGAATTCTGACC
CCTCGATCTCTTGAAAGTCTGCGACCTCCATTCTCCCGCTCGCTTACAAG
TGCCAGCGCTTGCGCGCACGCCCTGGAGCGGCTACTCTTGCCCTCTCATT
TCCCCCACCTCCCCGCCCTAGAACGCGGGCTTGAGAGGTGGGATGGCTGG
GGGAGCGAGAGCGGAGGCC

>hg18 chr2:219432232-219432519 NM_006522
TCCGCCTGTCGGGCGGTCCAGTTTGACAACCCTCGCCGAAGCACCCCGCG
CCCCAGGCCAACTTCCTCTCTTGCCTCCGCGCCAGCATCTCCCTCCGCAC
CGCCCCCCGCCCCAAACTCCCTCATTCCTGGGAAGTTTTCTCTCTTTACA
GTCAACAAACCTGTCAAACGTNNNNNNNNNNNNNNNNNNNNNNNNNNNNN
NNNNNNNNNNNNNNNNNNNNNNNNNNNNNNNNNNNNNNNNNNNNNNNNNN
NNNNNNNNNNNNNNNAGGCGGCCGCGAGCGGCGGGGG

>hg18 chr2:219439387-219439488 NM_006522
GATCCAGGCTGAGAAGAAATAGCAGAGAGTTGGAGAAAAGGGTGTTCTCA
GGAATCCACAATGCTGCCTGCACCCTACTGTTTGTCCTGAACTGGGCAGG
C

>hg18 chr2:219434528-219434653 NM_006522
CCAGGGTCCCCAGGAGTGAAAAAGGGGATTCATTTACATTTAAAATCCAG
AGTTCCAAGGAAAATGTTGTAAAGGAATCTCTTTTCCCCATAAACGCCTA
ACTTTGCCCTTTTTCAAGGTGTGGG

>hg18 chr2:219441962-219442086 NM_006522
ATAGAGACCGATCAGCTCTCAAAAGTCACTGGGTCATTGGGGTGCCCTGA
CCCACCCTCCATTGCTTTACTTATCTAGGCTGGGAAAGGGTGGGGGCCAG
TGCTGGGCTGGTCTTAAGCACGCA

>hg18 chr2:219430292-219430954 NM_006522
TCTGCAGGCACTACTGGGCCAACTGATTCTGGAATGGGACTGAGTGCAGG
AGGGACAAGGGCTTGGGGAGTCCAGAGATGGCAAAAGATTCTGCAAGATC
TGGCTAGAGTGAGTGCTGCAGGAGGGGTGGGGCCAGCTGTGTATGTTTGC
AGGAAAGGTGGGGGGTGGGGGCAGAAAGGCCGCCTGCGGGGGAGAAGGCT
TCTTGGCAAACGCCCCAGTTTCCTGAGCTGATCCCTGCTCCCTGCCACTG
CTCCCAATTCTGTTGTTTCAATAACATCATTTTTATCCACCCCACAGAGA
GACTGTGTCTTAGGAAGGGGAGGCGAGGGGCAGGGCTAGGGCATGGGGGA
GGGGTGGTAATGGAGAGAGGCTGGGTCTGGAGGCAGCAGGGACTAGATTT
GGGGCGCTCCCTCCTCAGGCAGAGGCAGGGCGGTCTCAGAGCCCAGGTCC
CCTGATGACAAAGACAAATACATTAAAATTCTTGCCTCGGAGAAGAATGC
AGGATAGGGAGAGCATTTCATAATCTGCAATAACAGTAGCAGGGTGGGAG
CAGGGCTGGGCAGGGGGTTCGGAACCCAGACAGTGGCTCCCAGGAGGCTG
GCCACTGGCCACCTGTAGCCTCCAGGGACCCCCAGAGCCCTCTAGCTGCC
TATTTGGTACCA

>hg18 chr2:219423365-219423492 NM_006522
NNNNNNNNNNNNNNNNNNNNNNNNNNNNNNNNNNNNNNNNNNNNNNNNAA
CTGATACGATCTTGCTTGCCTTCTAAAATTAAAAGTAGGATGATGCAAAG
CTATAGTTAAGAAATCATGNNNNNNNN

>hg18 chr2:219429732-219429841 NM_006522
ATGCATATCTCTGCAGAGGTGANNNNNNNNNNNNNNNNNNNNNNNNNNNN
NNNNNNNNNNNNAAGTGTTTCAGCCTGAGCCAGCCCATCTGTGTGTCCGT
CCATACCTG

>hg18 chr2:219433084-219433307 NM_006522
GTGAGTCCGGCTGTCCTGGCGCGGCTCTGGACCCTGGAGGGTGGGGACCC
CGGGACCCAGGACAGACTGGGGTGTTCCGCAGCCTCCCGGCTCTACCTGC
TCTCCGAGCCCAGCTTTCTGGCCTCGGCCGGGGGCGTTTCTGAACTCCAC
TTCGACGTTCCTAACCCTCGGGAACATTCTATTGTGTTTCCTCCTCCCGG
GTTCTCTCCCACCCCCCGCCAAG

>hg18 chr2:219440830-219441156 NM_006522
ACGTGAGTCTCTCATGCTAACTCCTCAGTTTTTCTGAAGCCCACAAAGGG
GAATGACTTGATCAGAGTGGCTCAGCCCACACAGAGTTGACAGAAACCAG
AGATCGGAAGCGAAGCTTGGTGTTTTGCCCAATGCCCCCTGCCACGCCCC
TTCTGGAGTTTCATTTCCTATGTATTTAGGATGGGAGCAAGGACAGGAGG
GCAGGGAACAAACTGGTCCCTTGGGATTCTAGCTGCTACTACTGCCCATC
CCTCCCCCTGACCAGCTTGTAAACAAGTCTAGTTCCCAGGCAGCCAGCCA
GCCTGGGGAGCCAGACCCAGACCAGG

>hg18 chr2:219432878-219433004 NM_006522
ATCCCTCGCCTCCCGGCCGCCGCCGTTGCGCTCGCCGCGCTCGCACTGAA
GCCCGGGCCCTCGCGCGCCGCGGTTCGCCCCGCAGCCTCGCCCCCTGCCC
ACCCGGGCGGCCGTAGGGCGGTCACG

>hg18 chr2:219441183-219441293 NM_006522
CCAGCCCTACCTCCTGAAAGTCCCTGGCCTCCATACTCCTCGTGATTCTC
CCGTCTCTAGTCCCTGCGAAACAGAGAAGGTCAAGAGGTTTTTGTCTTTC
TGTCTTGCTC

>hg18 chr2:219436323-219436528 NM_006522
ACTCTGACATTCTAGCAGCAGCCAGGCTAGAAGCAGAGAGGACCCCAGGA
CCTTTGAGTGACTCGACTGTCTTGGTCAGGAAAGAGGCTCATGCCCTTGG
AATTGGCTCGGAGACCTGGCTCCAGGTTCCTGAGAAGTTTCTCTCCCACC
TTCTTTTTCACTTCCCTTCCTTACTCCAATGTGATGCATGCTTTCTAAAC
TCTGT
