# Supplementary material for: Predicting tissue specific cis-regulatory modules in the human genome using pairs of co-occurring motifs
Source: BMC Bioinformatics. 2012 Feb 7;13:25. doi: 10.1186/1471-2105-13-25 (PMC3359238; doi:10.1186/1471-2105-13-25)
Supplement: Additional file 1 — Software. The CrmMiner software. [file 1471-2105-13-25-S1.GZ › crmMiner/test/heart_fasta/train/enh.txt]

>hg18 chr1:22872941-22873213 NM_000491
GGACTTTTCTGAGTATGGTTTATCAGATAATGATTTTGGGGAGGGGTCTC
TCTCAAGCCCCCTGGAGTTAATGAAGTCAGTTAAGCCCTGGGATTAGAAG
GTCGGGGTCATGGGTACAGCCCATGTTTGCAGAGTAACGCCCCACCCCAC
CCCTAGCTCCCACCAGCTGTTTCAGAAATGCCTAATGCTGGTCGTCTAGG
GAACTAGTGAGAGGGTCTGGACAGGACATGGCAACCTCATCCTGAGTACC
CACAGTCACAGTCCCTCAGAGT

>hg18 chr1:22872244-22872404 NM_000491
GAGGACCAGACCAGCTCTCGCTCCCGGCAGCTGACGAGTTCTCCGCTCAG
TGGTTCGCGCTCCAGATATTAAATTACTCATAAAATATTTGACCTGTCCC
CAAAGTGGCTGCTGCCTCCTCCCTGTGCCCACTGCTCACTTCACAACAGA
AGGTCACACT

>hg18 chr1:22856952-22857142 NM_000491
CTTCCTAGTTCTTTGGGATTAAAAAGGGGCCATCACTGCCCTCTTGCCAG
AGTCACAGCTCTGAGAATATTCTACCAGCAGAAACAGCCTGGTATGCTGG
CAGGGACATCGGCTTCATTCCTTCNNNNNNNNNNNNNNNNNNNNNNNNNN
NNNNNNNNNNNNNNNNNNNNNNNNNNNNNNNNNNNNNNNN

>hg18 chr1:22873836-22873990 NM_000491
CGATATTTAAAGATGAGCATAAGGGAAAAGTTTCAAAAACAGTTCATTTT
GAGACCCACGGACATATCTTTCTCTGCTCAATCTTTTATCTGGTGTTTCT
AATCTGGTGATTCATTTCAGGGCTGCCCTGCTAGACACCCATCATCTGCC
CAGA

>hg18 chr1:22849526-22849745 NM_000491
GCAGGGGCGGAAGAACCTGGACGGTTCACTGAGTCCAGTGCCCCCGGCGG
GGACAGCGTGAAGGCCACGGCCACAGCATCCACTGCTCTCCTCCACCAAC
CCCTTAGCTGTCGGCCGGGCGAAGCTGTGGGTGATATGTCTTTCTTCTCA
TTTCTCTTTTGTTTAAAAAATCAATACACCATTTATGTAGGTCACAGTGT
CATATCAGAAACCTGTACT

>hg18 chr1:22867028-22867253 NM_000491
TCCTTTCAGAGCAAGCTGCAAGCTGCATTTATCTTTGTGCATAGCCAGGA
GGCATTCTCATAGACAACCCTGTTGACTAGATGCAGGAGAAAAGGGGGTG
TTTGTTCGAGAAACCCAGCAGCCCACCCAGGGAGGGACACCCGCAGTGAG
GGGACCNNNNNNNNNNNNNNNNNNNNNNNNNNNNNNNNNNNNNNNNNNNN
NNNNNNNNNNNNNNNNNNNNNNNNN

>hg18 chr1:22872622-22872892 NM_000491
TCCCTCAGGATAAGGCCAAGGGTGACCTGGAATAGGTTCCCATTGTCTGA
GGGACGAGTGGTCTCTCCTCTCCTCCTCCCTCCCCTCCTCAGTTGCCATG
GCAACCACAGTGGGGGGTGGGAGGCTGGACCGCTCAGCTCCTGGCCGGGC
TACCCGGCATGCTCTGCTTTCACCCAGTTTTCTCCCTCGTTGCCCCTTGG
CAGGCAGGGGGTGGGGCAGACCCAGCCCTTTCACGCAGCGGAGGGTTTGC
AGCCAAGGAGCATCACCTCC

>hg18 chr1:22876038-22876753 NM_000491
GGCTCTGCCGCGCACTGGGGTGCCACCGTCTCCAAGGGCGCCGCTGTCAG
CTGTGACCCCTGCGCCCCCAGAGGCGGCCAAACAAGCGGCCTTTGTGGTC
TGTGCGTTGGCGGCCCTCGGGGAGCGTCACAAAGGGTGGGAAGAAAGGCC
GCCAATCCTCTTAGGGCCAGCCGCCCGCTTTCCCACTGCGGCCCATCTGC
TCCTGGGGAGCGGGCATAACCGCCGCCTGGCCCCACGGCGCGCAAAGCAA
GCAAAAGCTGCCCGGGAATGAAAGGCAGGGGCCCGGGCCAGCCCAGATCC
CCACGGCAAACACAGGCCTGGCCGGGGGCCTGGGAGGGGGCAGGGCTGAT
CCCCGGGGGAGACCACGGTTAAAAGCGCCGCCCCAGGAGGGGGACCCAGG
GCTAATCCCCTCCTGCCCCACGCCTTCCCTTCCCACACCCCTACAAGGGG
AAGGGGAAAGGCAGGGAAGGGCTGGGATCAAAGGTCCTTCCTCCTGTGCC
AGGCGCTCAGTGGGGCCCTTTCTACGCACCCCTNNNNNNNNNNNNNNNNN
NNNNNNNNNNNNNNNNNNNNNNNNNNNNNNNNNNNNNNNNNNNNNNNNNN
NNNNNNNNNNNNNNNNNNNNNNNNNNNNCTCAGCGGGAGGCTGAATCTGA
ATTCTTTCATCCACGTAGCTGAAGTTTGCTGAGTCTCTCCATTGCCATGG
GCTCTACAACCATCT

>hg18 chr1:22864943-22865058 NM_000491
NNNNNNNNNNNNNNNNNNNNNNNNGGAGGGATGGGCTGTCAAGGCTGAAC
ATGCCAGGCCTGTTCCAGGCTTGCTGCCACCAGGGGGGAGCAGACACCAA
GACAAGGACTGCCTG

>hg18 chr1:22867512-22867624 NM_000491
AGAACACGGCCAGGACCCAGGAGGGAACAAAGGAGGCCAAAACTGACATC
TCACAGCCCAGAGAGCCTGGAAGATTCATGTTTATCAAATGAATGCATGA
AAGCATGGCTAT

>hg18 chr1:22852044-22852413 NM_000491
CCTGGGAGGGTGAGCTGTGGATGTTCCCCCAGGACAGCGTGTTCTCCCCA
CAGCTGCTGAGTTGGCAGAACCAAACTTGCCACCCACCCGTCTCATTTAC
AGTAAATCCAGTGGGTTGCAGAAATAGGACCTGAAACTGCCTGAGGGCAG
CAGGGTGGGGGGACAGTGAGGGGACGGGAAAGGGGCCAGCCTGCTGGTCC
ATGGGAGGGGACCGTCAGGGGAAAGCCCTTCCCGCCTCTGGGGAAGGGAA
CTTCCGCTTCGGACCGAGGGCAGTAGGCTCTCGGCTCCTGGTCCCACTGC
TGCTCAGCCCAGTGGCCTCACAGGACACCAGCTTCCCAGGTGAGGACGGG
GCTTGGCGCCTGGGGGAGG

>hg18 chr1:22851528-22851760 NM_000491
AAGCAACAGGCCCCTGCCTGGGCCTATTATTGTCATCAGCGTCCAGCCCT
GCTGGAAGCAGAGGGAGGGGTATCAATAAATAATGAACACATTTAAAATT
CATTATGAGATTATTTTCTGAGAACAGGGAAAGAGCAGGGGCACAGAATG
GGAAGGAAGCAGAAGAGATGAGCCCAGAAAGGGGAAGCCTGGGACATGAA
GTGATATTAACAATGAACACGTGCACAGCCCT

>hg18 chr1:22869789-22870106 NM_000491
GGCAGCACGTGAGCCGTGCCACAGGGTGGGTCTGTCTGCAGGCTCCAGGC
CTGAGTTAGCATATCTCGGGGCGGGCTCCCCATGCCAGCACAGGTATCCA
CAGGAGAGACAGCTGGGCCCTCGTTAACAAGGTGTCTCCAGACCTTATTT
GGAATACGTCAGCTACTGTGATTAAAGACAGTACATAAATGTCAGCCTCG
CCGGGCCCCAGCCCCAGCTGGTTTCCGGGGAAGGAGACCAGAAAAATATG
TCTTCATTCCTTCTGTTTTACAGCTTAGGCCATGATGGCTTTATACAGAG
CGAGTTCACCGTGGTGG

>hg18 chr7:150341057-150341174 NM_000603
TCCCTCTGTAAATCAGGGCTGTGCAGGGTCTCTGTGAAAGCATTCTACAC
TCTCTTAGAGATGAAACAGCCAAAGTAATGGTGGTTTCAGCCCAAAACGC
TGGGCTGCCAGGCTGGG

>hg18 chr7:150317512-150317631 NM_000603
AAAACTGTTTTTTCGGAAAGTCCTCTTTAAAACATGGTTACCAATATGAG
CAGTCAGCCACTAAGATGCATGGGCATCATTCTTGGCAGGGCTGCAGGCA
TAGAGCAGGCCAGCACCAG

>hg18 chr7:150321543-150321824 NM_000603
GGGCTCTGCTGGACACCTGGGCTCCCACTTATCAGCCTCAGTCCTCACAG
CGGAACCCAGGCGTCCGGCCCCCCACCCTTCAGGCCAGCGGGCGTGGAGC
TGAGGCTTTAGAGCCTCCCAGCCGGGCTTGTTCCTGTCCCATTGTGTATG
GGATAGGGGCGGGGCGAGGGCCAGCACTGGAGAGCCCCCTCCCACTGCCC
CCTCCTCTCGGTCCCCTCCCTCTTCCTAAGGAAAAGGCCAGGGCTCTGCT
GGAGCAGGCAGCAGAGTGGACGCACAGTAAC

>hg18 chr7:150334808-150334909 NM_000603
CCCAGAGGCAGAGACCCTGAAGCCGTCCCTGGGGCTGGGGCTGGGCCTAG
CCTGTATCCCCAGGGCCCTGTGACAACCTTGTCTTTGTCCTCTCTTGCCA
G

>hg18 chr7:150327106-150327210 NM_000603
GTGAGCACCAAAGGGATTGACTGGGTGGGATGGAGGGGGCCATCCCTGAG
CCTCTCAAGAAGGGCCTGCAAGGGGGTGCTGATCCCACACCCCAACACCC
CCAG

>hg18 chr7:150316816-150316934 NM_000603
CCCAACGCCCTCACCAAAGGCTCAGCACCAATTCTGCAATCTGGAAGCTG
AGCAAATCTCTCCGCCCCCCAGCACTCAGCATGAGTTACATCCTCGGGAG
GGGGAGGCCTGGCGGCAG

>hg18 chr7:150342416-150342573 NM_000603
CCAGCAGCGGTACCCCAGGGCCTACTGCCACCCGCTTCCTGTTTCTTAGT
CGAATGTTAGATTCCTCTTGCCTCTCTCAGGAGTATCTTACCTGTAAAGT
CTAATCTCTAAATCAAGTATTTATTATTGAAGATTTACCATAAGGGACTG
TGCCAGA

>hg18 chr7:150316960-150317137 NM_000603
NNNNNNNNNNNNNNNNNNNNNNNNNNNNNNNNNNNNNNNNTTGCCAGCAG
GCAGGAAGGAAGCTGCTCATAGTGCAAGGGTGGGGTACTTCCAGCTCACA
CTGAACAGCCCCGGGCTGGGCTATAAAGAGTCAGGGACTTCCGCTCAGTC
ACCCCTGCCCTCACCACCCAGGCCCCC

>hg18 chr7:150316652-150316787 NM_000603
CCCACGATTGTGCTGAAATCGCTCCTCCTCGGCTCTCTGCTGCCCTCATG
TGGCTGTCTCAAGAAGGGCTGGGGCTACCAGGGGGCGCCCAGGATCAACA
CAGGAGCCCCTTCAGACCGGCAACCGCGTCCACAG

>hg18 chr7:150336179-150336373 NM_000603
CATCACCGAACCAGAAGCAGGAAGGCTGAGCTAAGCAGAGCAGCAGCAGT
NNNNNNNNNNNNNNNNNNNNNNNNNNNNNNNNNNNNNNNNNNNNNNNTAT
AAGACTTCACACGCACCACAAAAGAAAGATTAACGGGACTTGGTGATATG
AGGCTCAGCCAATCACGGGTGAGCCCTGCATTTCAAGCCTGGGA

>hg18 chr7:150322680-150322890 NM_000603
AAGGCTGAGGGCCGGGGCCCTGCTGCTCAGGCGCACCCTTGGCCTGAGTC
CCTCCCTTCCTCCCTGCCGCTGGTGGCTCTGGGAGGAAGTGATAAGGCCT
GCGAGGCTTCCCTTCACACATGGGGCTGCTGTCAGGAGGGGTTGTGAGTG
CGGAGGGAAATCAGAGCTGAGGAATCCCTGCAGGGCTTCCCTCCACTCAA
GCACCAGGCT

>hg18 chr7:150338033-150338135 NM_000603
TCAAGGGCAGGCTCTCTAACAGTCACCAAAACACAAACATCAGCCCAGGT
ACTGCAGTCCTGCTGGGCCCTGTCCTCAGAGCTCCCTGTGCACTATCCCC
AG

>hg18 chr7:150338308-150338617 NM_000603
GTTGGGGGCCACCCCAATGAGGCACAGGGGCTAGAGAGACGGGATGAGCT
GGGGGGACCCCAGTGGCAGGAAACCCCCATGCAAAGTCCCCCCTGGACTT
TCTTCTCCTGGCCGACATGCACTGGTGCTTTAAGACCCAGCTCCTCAGGG
AGGAATTCATGGCTGGATTCTCCAGGTCTTAGAGAAAACTCTATTGGCCT
GAACTGAGCAGGGAGAAACCCTAAAGAGGCTCAGTGGGGGAGGGGTCAAG
AAGGGAGGTTACTAGGAAGGGCTATGGGGCCTCCAACCCACTGCATCCTG
CCCCGCCAG

>hg18 chr7:150318181-150318339 NM_000603
ACTCAGTGCAGGAGCTCAACCCAGCAGAGGATCCCCACAGAGAGGAACTG
ACCTGTGTCTTCCAGAGCACACAGGTTCAGAGCACACAGGTTCATTTAAG
TGAGAACCCACACTTACAGAGCAAGCTGCCCAAAAACCACGACCAGGAGG
GCCCAGAG

>hg18 chr7:150337288-150337418 NM_000603
GTGAGGACGACGGCTTTACCGCCCCCCCACCCCTGTCCTGAACACCCTGA
CCCTGGACCCTCCTCCTCCCACATTCTCCCGCCCCCACCCCTCTCTGACT
CCCCATAAGTGCCCCTCTCCCCACCCCCAG

>hg18 chr7:150314624-150314821 NM_000603
CCCTGGTCTGGAGAGAGGGCCCAGCCCCTCCTGGGGGCACCTGAGAGGGT
TCTGTCCAGACGATCCCAGTGACAGTTGCTGTGGAATTTCCATGCTGGGC
ACACTTGAGGCCCAAAGCTCCGATTCCCAAGAGGCGCCACAGCAACCATG
CCAGGAAACTGGGCCAGGCTGAGGGTGGCAGGAGAGGGAGACAGGAG

>hg18 chr7:150320497-150321237 NM_000603
ACAGGGGCAGCAGGGCACACTAGTGTCCAGGAGCAGCTTATGAGGCCCCT
TCACCCTCCATCCTCCAAAACTGGCAGACCCCACCTTCTTGGTGTGACCC
CAGAGCTCTGAGCACAGCCCGTTCCTTCCGCCTGCCGGCCCCCCACCCAG
GCCCACCCCAACCTTATCCTCCACTGCTTTTCAGAGGAGTCTGGCCAACA
CAAATCCTCTTGTTTGTTTGTCTGTCTGTCTGCTGCTCCTAGTCTCTGCC
TCTCCCAGTCTCTCAGCTTCCGTTTCTTTCTTAAACTTTCTCTCAGTCTC
TGAGGTCTCGAAATCACGAGGCTTCGACCCCTGTGGACCAGATGCCCAGC
TAGTGGCCTTTCTCCAGCCCCTCAGATGGCACAGAACTACAAACCCCAGC
ATGCACTCTGGCCTGAAGTGCCTGGAGAGTGCTGGTGTACCCCACCTGCA
TTCTGGGAACTGTAGTTTCCCTAGTCCCCCATGCTCCCACCAGGGCATCA
AGCTCTTCCCTGGCCGGCTGACCCTGCCTCAGCCCTAGTCTCTCTGCTGA
CCTGCGGCCCCGGGAAGCGTGCGTCACTGAATGACAGGGTGGGGGTGGAG
GCACTGGAAGGCAGCTTCCTGCTCTTTTGTGTCCCCCACTTGAGTCATGG
GGGTGTGGGGGTTCCAGGAAATTGGGGCTGGGAGGGGAAGGGATACCCTA
ATGTCAGACTCAAGGACAAAAAGTCACTACATCCTTGCTG

>hg18 chr7:150325597-150325735 NM_000603
TGGTCCCATGGCCTTGGCCTCCTTCACCATCACTGGCCGCCAAAGAGTTT
GAAATAAAGCCACGTGCCCAGTGAATCCCAAAGGAACCTCAACTAAAATA
AAAACAATCCTATCTGACACTTGCCTGACCCTCTAAGT

>hg18 chr7:150335297-150335421 NM_000603
GTGAGCCCAGCCCAGCCCCTGCTCTGACTCCTGCCCCCTGGGATGCCTCC
TCCTGCCTCACTCTGCCCTGATTCTGTTTGGTTCTTTGGTCCCTTCCTGT
TCCTTCCAAAATCCACCCTCATCT

>hg18 chr2:233093084-233093458 NM_000751
CCCGCCCCCACCCAGCAGCCCCCCTCTGCCTGGCCTGCAGCCCAACCGTC
AGCCCTTCTTCCCTGTCTTGGCCCCTTTGATGGAGCCGCAGAAACAAGGG
CTCCTTTGACAGAAGGGGGGCTCGGAGCTGGGATGATGAGACTTCAGAGG
TGAAGGTCAAGCCCACTACCCCACTCCTCCCCCAGTCTTGGCCACCCTCC
CGTGCACCCCTCCCCCAGGCTGTCCTCTATAAAGACCCTGCAGCCCCATT
CCCCTGTGGGCTCCTAGGAGTTAAGGGCCAGGTGAGGGCTGACCAGGGAG
GCGGGTAATTTTGATGTAAGAGAACGGGGTCAGATGATTTGAGGGACAAG
AATTCAGTGCCCGGGGGCCGAAAG

>hg18 chr2:233097205-233097377 NM_000751
CGCGGCACAGCCACTTTCTCCGCCGAGGCGGTACCCTAACCCTGTGCCTC
CCCAGGATCGCGGGCTGCAGGCACTCGGTTCCCGAAGCGGAGGCCGGAGC
CGCGCGGAGAAGCCAACGGTAATGACGCCCCCTGCCGACCTTCAGGAGGG
GATAGGCTGAGGGCCTGGACGA

>hg18 chr2:233094680-233094905 NM_000751
GAGAGATGGGGAGAGAGAGGCTCGGCCCAGCCTGGGGTGAGGACAGGCGA
GAGGGCAGCAGTGAGACTCAAAGGTCTGTTTCTCTGCAGGATCTGGGCGC
CCCAGGCCTCAAGCTCTCCTCCAGGACCCACCTGAGCCAGGTGAGGTTGA
AAAGGCTCGAGGGGGCAGGCCTGAGAGCCGGGTGGGCCTCGAAGGCGAGG
ATGGCCAGAACATGTCCCTCGTGAC

>hg18 chr2:233095948-233096214 NM_000751
GGAAGGGGACCCTCAAGGCGGGGCTCTTGCCCTCCAAACCTGAGCCTTCC
ACCCCTTCCCTGCAGACGGGCCTGAGGCTGAAGCAGTGAGAGAGGCCCGT
GTTCCCCTGCTCAGCACCGACACCTGCCGAAGAGCCCTGGGGCCCGGGCT
GCGCCCCAGCACCATGCTCTGCGCCGGGTACCTGGCGGGGGGCGTTGACT
CGTGCCAGGTATGAACCCAGTCTGATGAGAAAAGGCCGGCTGAGCCTTCC
CAGGGCCACTACGGCC

>hg18 chr2:233098091-233098429 NM_000751
GGGGAGAGGGGGTGACCTCTGGGGTTTCAACTCAGGAGTGAGTTTCTGGG
CCCCTGATCCCCACTCCTCCATCTGTAGGTCCTGGCAGATCTGGGCTCCA
AGACACTGACCGGGCTTTTCAGAGCCTGGGTGCGGGCAGGCTTGGGGGGC
CGGCATGTGGCCTTCAGCGGCCTGGTGGGCCTGGAGCCGGCCACACTGGC
TCGCAGCCTCCCCCGGCTGCTGGTGCAGGCCCTGCAGGCCTTCCGCGTGG
CTGCCCTGGCAGAAGGGGAGCCCGAGGGACCCTGGATGGATGTAGGGCAG
GGGCCCGGGCTGGAGAGGAAGGGGCACCACCCACTCAA

>hg18 chr2:233108867-233109016 NM_000751
TCAGCCTGAGGTTGCACACACAATCCTAGAGGACCAGAACGCAGCACCTC
TCCCCAAAGGGTCCCTGCCCCCCAGCACCTACTCCTCTCCAAATTAGGGT
TGTNNNNNNNNNNNNNNNNNNNNNNNNNNNNNNNNNNNNNNNNNNNNNN

>hg18 chr2:233094215-233094419 NM_000751
AGGATGAGGCTGAGGCTCTTCCCCAACCACGCATGATTGTGTGCCCCCTG
TCCCAGCAGTTCTGTCGGCCCAGGGGACTCAGGCGTTGCAGGCAGCCCAG
AGGAGCGCCCAGTGGGCAATAAACCGAGTGGCGATGGAGATCCAGCACAG
ATCGCACGAGTGCCGAGGTGCCCACCCTGCCCCCCGTGCCCCAGTGAGCT
TGCT

>hg18 chr2:233101325-233101454 NM_000751
GTTGAGCCAAGCCCTCCCTGACCTCCCCTCTGTCACCCTGCCTCCTTTCC
TTAAGCCTCCTCTGCCTCCCCCAACTCTGCCAGTCGTGAGTGGCCAGAGC
TCACTATGGTTCTTGTCCCTGTCCCCCAG

>hg18 chr2:233095421-233095910 NM_000751
GGTGTGCCCCTGTCCTTCCTGCGTCTCAGCTGCCGCTCGACCCGCAGCGC
CCCGAATGAGCTTCTGTGGACTGTGACGCTGGCAGAGGGGTCCCGGGGGG
AGCAAGCGGAGGAGGTGCCAGTGAACCGCATCCTGCCCCACCCCAAGGTG
AGAAGGCAGTCCCCAGGCCCCCAAGGCTGGGCACCGCACCCCCACCCGTG
CTTCCTTGACCCTGCGCCGCCTCCCCCTCCTCAGTTTGACCCGCGGACCT
TCCACAACGACCTGGCCCTGGTGCAGCTGTGGACGCCGGTGAGCCCGGGG
GGATCGGCGCGCCCCGTGTGCCTGCCCCAGGAGCCCCAGGAGCCCCCTGC
CGGAACCGCCTGCGCCATCGCGGGCTGGGGCGCCCTCTTCGAAGGTACTG
GGCGTGGGTGAGCCGGCGCGTGGTGGGAAGAACTGGGGGTCCGAGGTAAT
AGAGTGTAGGGAGGCCGGGTTGCCTTGGAAAAATGCTGC

>hg18 chr2:233097658-233097896 NM_000751
TCATTATTCCCGGGGCCTCTCCTCTTCCTCCAGGCTGCCCTGGGCTGGAG
CCCCTGCGACAGAAGTTGGCTGCCCTGCAGGGGGCCCATGCCTGGATCCT
GCAGGTCCCCTCGGAGCACCTGGCCATGAACTTTCATGAGGTAGGTCCCC
AGGCTTCCAGACTCCTTCACGATGGCCTGGGAAGGCTGAGACCCAGCCCA
GGGAAGATGCAGAGGGCCCAGCCCAGATACCCTCCCAG

>hg18 chr2:233098904-233099169 NM_000751
TCCGCCCAGCACCCCCCCGGCCCTCCCTCCCCACCCCCCGCCTCCGAGCT
GCGGGGAGTCCCAGCCTGGGATCTTTGCCTCATGTCCTTGGGCTCCTGCC
CTGGCTGGCCCGTCCCCCACCGCCATGAGGTGTCAGATTGTGTTTCCGGC
TGCCTCTTCCCGTTGACCCCCTCCTCCCCCAACACCTGTCCCCTCTCCCG
CCCACCCTCATTCCACAGCCCTGTAGACAGGAGGGGCAGATGCACGTCCC
AGTCAGAGGGATGGG

>hg18 chr2:233101073-233101215 NM_000751
AATCCGCACTCTGTACCTGCCTTCCCCAAACCTCTTTTGTCACAGCTCTC
AGACCCTGTTCAGTCTTCTCTCAGGGAAGTGGGGGGAGCCAGGAGCCTGG
ATGGCTGCAGAGTGCACTGGTGACATGCCTTTGGGATTCCAG

>hg18 chr2:233096314-233096579 NM_000751
AGGCAGGCGTCATAGGGGGCAGGTGAATGCAGCGTCCTCTCTCTTGGCCC
CGCAGGGTGACTCGGGAGGCCCCCTGACCTGTTCTGAGCCTGGCCCCCGC
CCTAGAGAGGTCCTGTTCGGAGTCACCTCCTGGGGGGACGGCTGCGGGGA
GCCAGGGAAGCCCGGGGTCTACACCCGCGTGGCAGTGTTCAAGGACTGGC
TCCAGGAGCAGATGAGCGGTGAGCGCCCTCTTTCCAATGCCCCGTCCCCA
GTGCCCCAACGGACA

>hg18 chr2:233093474-233093848 NM_000751
ACCAAAGGATAGGCACCCGGAAGGTGGACTCCGAGGAGGAGAGAGGACAG
GGGTCTCTCACCCCAGCTCCTGGTCACCATGCTGCTGGCTGTGCTGCTGC
TGCTACCCCTCCCAAGCTCATGGTTTGCCCACGGGCACCCACTGTACACA
CGCCTGCCCCCCAGCGCCCTGCAAGGTAAGTCCAGGCTGGCCCGAGAGCC
GCGGGGTTGGGAGGAATGTAGAGGAAGTGGGACCCTGGGCGGGCGGGGAC
AGAAGAGCTTGTCACCCCCACTCATAAGGACCTTTGGCTCCTTCTGCCCA
CCCTGCTGCGAGAAGGGGCCAAGAACTGAGATATAGGTGGGAGAGGAGGG
GTGTGGCGGGAAAGGGAAGGGGAG

>hg18 chr2:233096718-233097129 NM_000751
GCAGCAGCCTCCTCCAGCCGCGAGCCCAGCTGCAGGGAGCTTCTGGCCTG
GGACCCCCCCCAGGAGCTGCAGGCAGACGCCGCCCGGCTCTGCGCCTTCT
ATGCCCGCCTGTGCCCGGGGTCCCAGGGCGCCTGTGCGCGCCTGGCGCAC
CAGCAGTGCCTGCAGCGCCGGCGGCGATGCGGTCAGTTCTGTTCACCCGG
ACCCGGACGGGGGGCAGAGGGGAGGGGGCCTGGCCAGCCTCTGACCGCCG
CTCCGACTCCTGTCCGGTCCGCAGAGCTGCGCTCGCTGGCGCACACGCTG
CTGGGCCTGCTGCGGAACGCGCAGGAGCTGCTCGGGCCTCGTCCGGGACT
GCGGCGCCTGGCCCCCGCCCTGGCTCTCCCCGCTCCAGCGCTCAGGGAGT
CTCCTCTGCAC

>hg18 chr2:233098596-233098714 NM_000751
CCCCCGTGTCTTCCCAGGTTTACAATCAGAGAATCACAGCTGCTTTAATA
AATGTTATTTATAATACACGGAAACAACTCTGGAGCTTTCTTGGGATGGG
ACCTGGTGGGTGGACATT

>hg18 chr2:233086578-233086737 NM_000751
NNNNNNNNNNNNNNNNNNNNNNNNNNNNNNNNNNNNNNNNNNNNNNNNNN
NNNCGAACTACATGAAATTCCCTTTACTCAACCAGCTTTTGACATTAATG
AGTATTTACTCGGTGAAATATTATATCAATAAACTGTCTTATTGAAAAGA
TTTCTACTT

>hg18 chr2:233094915-233095162 NM_000751
CCTTTCTAGGGCCGTGCGGCGAGAGGCGTCCGAGCACTGCCAATGTGACG
CGGGCCCACGGCCGCATCGTNNNNNNNNNNNNNNNNNNNNNNNNNNNNTG
GCCCTGGCTGGTGAGGCTGCAGCTCGGCGGGCAGCCTCTGTGCGGCGGCG
TCCTGGTAGCGGCCTCCTGGGTGCTCACGGCAGCGCACTGCTTTGTAGGG
TAAGTAGGACCCCCAGGCCTTGCCCAGCTGGGGTCCCCGGCGCTGGG

>hg18 chr2:233092798-233093063 NM_000751
GCCTCTGCCCCTTCCCACCCCACCACCCCCAGTGCGGCAATTACGGCGCT
AATTAGGCTGCTTTGATCATCTTTAGAAATGGCCACATTGGGGAGGGACT
CTGCCAAGCAATTAGGGGCAGAGGGGTGGGGAGCTCCAGGGCTTCCTCAG
GGGGTGGGGCTGCTGAGAAACCCCAGACACCCCCTGCCCTCCTCCCTCCA
GGAGTGTCTGCCCCGTCATAGCTGTAAGCTCCTCAGGGGGTAGAGGCAGA
TGGGGATCCCCCCCC

>hg18 chr2:233102600-233102731 NM_000751
CTCGTGTATCTTTTGAGCCAAAAGATACTCCTTATTTGAGTCCTGTATGG
CCTCAGCTTCTATTTTTTCCGAAAAGATAAAAAAGAAATCAGTCACAGAG
GAAGATTTCCCCTCACAGATGGAAACTTCCA

>hg18 chr1:110004623-110004757 NM_000850
GAATGATTAGAGCCTGGTCTGGCGTTTCTTTTGCTGGTCCAACACACCTT
GACCACTTTCATCCAGGTTTTGCCAGGTCCTTGGGTGAGATCTGGGCTCT
CTTCCAGGCTGCACAGACATTTTCAGAGGTCCCC

>hg18 chr1:110003519-110003662 NM_000850
NNNNNNNNNNNNNNNNNNNNCTCCCTGTGAGCATCTGGATCTATGGGTGG
CAGTCAGGGCTCTCCCTTTTGTGACAAAAGAAAGAAGCCTCAGGCCTCAT
CCAGCCTGGATTTCACAGCCCAGGGCACTTTGGAAGAGGCAGA

>hg18 chr1:109989841-109990093 NM_000850
TAGCTGGACAGTTTTAAACTTTCTTTTCTCGGGGCNNNNNNNNNNNNNNN
NNNNNNGAGAAAACAAGAAGATTGGTTACTCTAATTAAATATAATAATGA
GAGTAGATGGTTAATTGTACTGGATACACTAATGCAGAGAGATACAGGTA
TGTGTACAGAATAAGGTATGATTTTCTGTTTATTTAGAAAAGTTACTACA
GTTTATTCAAAATACATTTAATATACACATATTTTATTCAATTATATTTT
AA

>hg18 chr1:110000684-110000784 NM_000850
CTGTGCATGCCNNNNNNNNNNNNNNNNNNNNNNNNNNNNNNNNNNNNNNN
NNNNNCGCCGGGGTGGGGGGGGGGTGCAGTGCAGTGTAGACTAGGGGCTC

>hg18 chr1:109994162-109994360 NM_000850
GTAAAATTAGGATTTGGCTCTGTCATGTAAAATGACTCAGTTGTTTTGCA
CCCAGATTACTAGAGGTTATTTTTTTTCACCAAATTATTCTGTTAACTCT
CAGTGTTTTTCACATGCTCTTAAAACATCNNNNNNNNNNNNNNNNNNNNN
NNNNNNNNNNNNNNNNNNNNNNNNNNNNNNNNNNNNNNNNNNNNNNNN

>hg18 chr1:110004300-110004402 NM_000850
TACTCAGCTAGTTCCCATCAGCTCTGGCTGTGGTCTCGGCTGAGTGGCCT
TGGGGTTATGTAAGAGGTAGTGGGAGGGGAAGAGAGCTGAGGGCTGCAGC
AT

>hg18 chr1:109997387-109997557 NM_000850
CTTTTTTTTCCCAAACCATTGCTGCCACTCTGAATCTAACAACCCTGCTG
ACAAAAATTTCATAGCTGTCCTTTTAAAACCTTCACAAGGCAACCTCCCT
TTAACTGGCTCCTTATGGTAATTATGTTTCACTCACATCATTCATCCCAA
CCTTCAGTCTTGCAACAATT

>hg18 chr1:109997583-109997757 NM_000850
GCTTCTGCTGAGGCCATTACAAGGCCAATAAATCAGGACTAATATTGGGT
CTATTCTGGCTACCACGGTTGTTTGCTTTCTTCAGAGACATCTGAGCCTG
CTTTGCAGAAACTATTTAATTCCACTCAAGGAATCTGTCCATCTTGAGGA
ACACAAAAGTGACTCATTCCTATT

>hg18 chr1:110001816-110001916 NM_000850
GTGAGTGTGGTTGGCTGCAGTGTGTGGGGGGAAGGTGGCATCCTCCTTGG
CTGGATTGGGGTGCTATGCTCAGAGTGAGTCTGTGTTTTGTGGGTGGCAG

>hg18 chr1:110001565-110001667 NM_000850
TGATGTTCTGTGTCCCAGCTCATTTGTTCATGTGACAGTATTTCTATGTC
AGGCCTGCCATGAGCGGGCACAGTGAGTGCCTGGTCTCCCCTCTGCCCTT
GC

>hg18 chr1:23390983-23391106 NM_000864
TGTCTCATGCTTTTTATTTGATAAGACTCAACATCTCTAATGAGTTTTCA
GATCTCTAATGAGAAAGAGATGTTAAAAAAAAATTCAGAAAAAAAATTCA
GAATGGTGTCCCACTCAAAGCTT

>hg18 chr1:23386792-23386956 NM_000864
TGGCTGGAATGCACCTGAGGGAGCTGAGGGCGTGGGGTGCGGCACAGGCT
TGGTGGAGGACCGGCTGTCTGGCTTTGTAATCTGTTTCATGCACTTTGGT
CCCCAGAGGAACTGTGAGCTCCATGAGGGACCCAGCTGCTGTATGGAGAA
CAGAAATTAGTCAA

>hg18 chr1:23393898-23394102 NM_000864
TTTTCCCAGGTTCATCTTGACGCATCCTGAGCTACTTAACTTCGGTTCCT
ATCCCACTGATCGTTTTAGAGCCTGAACAGACAAAACATCCTGGTTACCA
AGACTCGAAGAATGCATAAGCTGGGACCAGGCAAAACAAACAGATCACTG
TGGGCTCACAGAGCAGGGACACATTCAGAAGATCTGGGATTTAAAAAAGA
AAAA

>hg18 chr1:23420686-23420949 NM_000864
GAAAAAAGAAGACACCCCGCCACTCCTATGCCCATAGAGTGCCCCTCTGC
TTCAGAGGTGGGAGTCAGGCTTATTCTTTTTTAAAGAGGGTTAAATGAAT
CGTGTGTCTGGGGACAGGTGTCTGGGGCAAGCTTTGTCATTAGACAGTCT
GTGGTTTGCAGTTTCTTCAGGAGAGAGCTGTCTAGACAGAAGGGAGGAAC
AAGGACTGCATGGGAATCAGGATCCTGGGGAGGGCTTCTCAGGGAATGGG
AAGCCCGGGCTTC

>hg18 chr1:23417513-23417655 NM_000864
CCGGCCATGGCTTGTGTCCAGGTTTCTCGCAGCTCATGAGGAACTGGCCT
TGCCTTCTGTGTCCTTACCGGTTTTNNNNNNNNNNNNNNNNNNNNNNNNN
NNNNNNNNNNNNNNNNNNNNNNNNNNNNNNNNNNNNNNNNNN

>hg18 chr1:23393569-23393747 NM_000864
TTCCTAAACCACAGGAATCCCAAGATGTCTCAGGGTCCTGGAACTTTTCC
CAGCAGATGGTCATGCCCAGGGGACACATGCTGAATTTGTTAGACAATTA
TCAGGGGATCACACCCAGGTGGGCAATGCCCTGGGATTCTTGCCTTTGGC
ATCTGGCTCTTTTCAAAGCTTGAGACAT

>hg18 chr1:23382435-23382537 NM_000864
CAGACAAATTTCACTCGAGTGCCCCTTCACCGATGAGAAGCTCTGAGTGG
ATGAAAAATCAGCTATCAGTGTAATCACCCCATTCCAGCCTGCAGCTNNN
NN

>hg18 chr1:23409982-23410138 NM_000864
AGCTGATGGAGTGAATATTTCCAGGACAGAGGAGAAGCTATCTTCTCTAG
ACTGGATAAACAAGGTACTAACAACAGGAATTCATTTTCTTGAAACCAAA
CACCAAATTTGTTAGTGTTTACAGGATACAAACTTGCTATTCATCATCTG
CTTTTT

>hg18 chr1:23391962-23392086 NM_000864
TCAGTCCTGCCCCCCGCCCCCCACCACCCACAGCTCTTTCAGAAGTTAAG
AAAACAACAGGAAAAAGAACAATTCTGTTGATTGAACCAAGACTCAAGAT
ACCATGAATTAATCCAAGTCTCAG

>hg18 chr1:23388063-23388270 NM_000864
AGTGTCTGCCCACTTACATACACCATAAATTAGCAGAGTCCTGTGTTAGA
CAGGAACCTGCATCGTCACCATCACGCTGTGTGTGTGTCTGTGACTAAGC
GTGAAGGAATTAGGGGCATGACAGGGATGGGTGGGAAGAAGAGGAGAAAG
GCTCTAAACACAGGCTTCCCCTATGGTCATGAGAAACAAGNNNNNNNNNN
NNNNNNN

>hg18 chr1:23418283-23418687 NM_000864
CCCACACAGCTGTTGGACATCTGGCACACCCAAAACTCAGCAGCTCATCT
AGACTTTCTANNNNNNNNNNNNNNNNNNNNNNNNNNCTCCACATAACTCT
CTACAAACCTAGCCCTCCCCTCCTTTCTTCATGCCCCACCCTCTTGGTTT
ACCATTTGATGATTGGCCTGGAGCCTACATCTCTCTCAATCTCTCTCTTT
TTTGGAAGCCTGTGATCAATGATCATTAATAATGCAAACATTCTTTTCGT
CTTAGCACAAATCCCAGGCAAATAAATCACTGGCAAATAGGAGTTATCGG
CAACCACACCTCGGCCTCCACTCTACTCAGGCCCTAGGTTCTTTTCCCAA
ATAGGAAATAGGAAGGTTGAGCAATGAAAAATGTAGGCATTTCCCAAAAT
AGGC

>hg18 chr1:23393299-23393445 NM_000864
GCTAGGTGGCTCTCTCTTCCCACAGACCTCCACACATTTGGCTCCTTCCT
TCAAGGTTGTCCTGACAACAGAGCAAAGTCATCCTTCTGCTTCACACTGG
TGGGAGCCGTACACCAGAACAGACCACAGTGAAAAGGTCTCAAGAC

>hg18 chr1:23396209-23396383 NM_000864
TTCAGTGAAAGGCGTGGGTTCAGAAAGGCTCAAGGGGCTGGTGTGTGTGT
AAGCCCTCCAGCCCTCAGCAACATCTTGGGAAAAGGGACAGGGACACAGG
GACAGGAGCAGACAGACTTGGTTAGGAAGGCTAGGCTGTAGCTTTGCAAG
AAGTAACACAATTGAGAGGCTATC

>hg18 chr1:23395927-23396164 NM_000864
CAGTTGAGGATGAAAAGCCTTAAGGCACGCGTGTATAGCTGGTGTGATGA
CCCCCTCCTGCCCCCACTCGCCCCAGGCTCCACCCCAAAAGCCTCCGGCT
GAAGTTTTGCTCCCATTTTGGTTCATATGGAAAATGTGAACTCTGGTTGG
CTCGTTTGAAACTTTCTTCCCTGCAGACAGTCTGGGTGACTGAGGTGCGT
CATTTCCCAAGGAAGCCTGGTGTGCCTGCCCCACAAA

>hg18 chr1:23411618-23411798 NM_000864
CTCATTATCCTGCAGTCCAATGCCTGTGGTCTGTCTCCCCATAAGATGGT
GCATTCCCAAGGCAGGGATACGGCTTTGTTCATAGCTATATATTTTAGGC
TTAATACTTACAGATGCTGAGATTTACTCAAAGAATGAATAAAAAAAGAA
TACTGACAGTTTCACCTTTCTTTGACCCCT

>hg18 chr1:23401571-23401931 NM_000864
TCTGAGGGCTCTTTAACTAAGTGAGTCATAAAACCTTGCCAGGAACAAAA
AGGATGTATGGGTTTAATGTGTCCTTAGAAGCCAGTCTCATCTTTTTGGA
AGAAAAAAATAAGGCTCTGTGATAAAAAGATTTGTTGCAGTAGAATACAT
CCCCCACACAGTAATTTGTGGCTGTTCTTTCTGTAGAAGCTGTGTACACA
GATGAGTGAGCTCTGGATGGAGAAATCACTCTGCACAAATCAGGACAGGG
CTTTATATTTTACAAAATGCACCCACAGGTGTTATTTCATCTCATTCTCT
CTCCTGCATGGGNNNNNNNNNNNNNNNNNNNNNNNNNNNNNNNNNNNNNN
NNNNNNNNNN

>hg18 chr1:23394159-23394378 NM_000864
AAAAGATACTACTTAAAGCTGGCCATGGTGCTGTGAAACTGGCATTCTAA
AAAGTATCAGAATACAGGGAGGGTGATGTGCCCCACCCATGCAATTCCCA
GAGGGGACAAAGAGTCGTAGCTTTTGGAATCATCACAAGCTTGTTAGAAG
TACATGAAATCAGCTCTGTAAGTTGTGAATCAGAAAGCATCATTTTATTT
ATTTAGCAACAATGGAAAC

>hg18 chr1:23416162-23416290 NM_000864
TCCCGGGGCTCTGGACGGCCACCCCCGGTGGCCTCCCTCCGGCCGGGCAG
GTCCTCCGGGACCCTCTCCCTGGCGCGCGCCCGTCCGAGGGCACAGAGAG
GCGGGACGCCCCGGGCCCCCGAGGCCCC

>hg18 chr1:23386974-23387096 NM_000864
TGGGGAGGATCAGAGGTTGCCAACTGGTGGCCCAGAGGCCAAACCTTGTT
CACAGGCTTGTTTGGTGATCTACATAGTTGCACCGTGTTTTCNNNNNNNN
NNNNNNNNNNNNNNNNNNNNNN

>hg18 chr1:23382247-23382365 NM_000864
NNNNNNNNNNNNNNNNGCCCTCCAACCTGACCCAGAATCTAGCTTCTTTC
ATTAGCCACCTGTCTCTTCCCAGGCCGTCTGATTATATCGAAGATCTCCC
TGGACACACCTGCTGCTG

>hg18 chr1:143702265-143702534 NM_001002810
AGATTATAAAGAGTCAAACCTTGTCCCCATATTTAAATTTTATAATAACT
ATAACTACTAGTAGAAATATAACTACTACCCTCTCATATATATGTGATGT
TATTAAGTTTATAAAGTGTTTTGATATGTTTCTTATTTCATCTTCATGGC
TGCTATTTATTCATAGAAAAATAATTCTCAGTATCTGTAGCATNNNNNNN
NNNNNNNNNNNNNNNNNNNNNNNNNNNNNNNNNNNNNNNNNNNNNNNNNN
NNNNNNCTAAGTCTCCTGG

>hg18 chr1:143710925-143711092 NM_001002810
CATTCCTCCTTATAAAAAGATTATAAGTAAAATAAATTACTCTAACAGAC
TCATTTTAATACACCATGCAGAATCTGGACTTTCTACAACAGTTCCGAAC
AAATATGGAATCGTATATGACAAATTATAAAGGACAATATGAACTGTACA
AATAGTAAAAACTGNNN

>hg18 chr1:143700462-143700607 NM_001002810
AGCAATAACAGAATAGTAAAAACAAGGACAATTTGGTAGGCAAGTAAAAT
CAGTAGGCTGTTTACCATAGCTATAGAAGTATGCTATGCATAAACCTCAA
AGATTGCGCAGGAAAAGTATCATCCAATCTCAAAGATGAGAAAAC

>hg18 chr1:143706088-143706555 NM_001002810
GATGGGCAACCCATGGGGAGGAGCGTGCCCGATTGCCCCCTCAACCCAGG
AACATGGTGCAGCTGCACCGCAGCATGAAGCCAGCCGGCTGGGACGCTGC
TGAGGCTGCGGACCGAGAGGCTGGGGCTACGGCGACATGGCCCCTATTGC
TGGAGCTCTCTCCGGGACTCGGGACTGGGCTCACTGCTCTGGGTGCTGGA
GCGCAGCACACTTTCCTTTTTTACCTCAGGGAGATATTTGCGGAATCCCT
GACAGAGGAACATGCTGCGTGAACTCAGACACAAGTGGTGTAACCCGACT
CCAAGCCAGGACTCTGCTGTCACCCTCCTGGAGCCTCCCAGGCCCAACTG
TAGGCAGTTAACAGCTTCTCGGAAAAGAGAGACTGACCCCCAAGAGCTTC
CAGGAAAGGGGGAGGGGAGATATTCAAGGTGACAGTGGGTTTGCAAAGAA
GAGAAGGAAATAGAGGG

>hg18 chr1:143707005-143707427 NM_001002810
GAAGAGAGTGTGGGAGGATGACAGAGAGGGAGCCGTCATCCTGGAGCCCA
AAGATTTCAGGCAGTCACTGGTTCTTAACTCTGGCACCTGCCAAGTGGAG
CCGGGCACTCATCACCAGATCTTGCTCCTAAAGTAATTTAAGATCCTTGA
GTGACAGCTGCAACATTAGCAGGAAGTATTATTTATACCACATTACATTG
AAGGTGATGGGAGACAACCCCAGAGCACAGATAACAAACACGGGTTCTTT
GTGGCAATAATATTAGGTTGAAAAAATATATATTAACATTCAAGATAAAG
GAAACTACAAAATTTACACTTAATTCAAGCCCTCATTTCCTCCCCAACCT
ACCTGCTTTTCATTCTTCCAATTCCTTCTCAAACCTTCATAATCATTCCA
GTCAACAACTCCTGAGTACTCA

>hg18 chr1:143701880-143702053 NM_001002810
TACTCACAATAGACTTTCCATTACATATGTTTCACAAGCATTGGTTTTCT
TAAAAAGAACCACGCATACAGCACTCAAATTATTGCAGATTCTAACTCAG
TAGAGTTTGATTTAATGTTTTTACAATATTTTTTTTAAAGAAGTGTCCTT
CCAACGCTAAGGAAAAAAATCAG

>hg18 chr1:143709563-143709679 NM_001002810
TGTTTTAATAGTCCTAAATAAACTATATTTGGTAGAACACTTATTCTAGA
AGACGTAGAAAAATGACGTTTTGTTCACTTACNNNNNNNNNNNNNNNNNN
NNNNNNNNNNNNNNNN

>hg18 chr1:143709003-143709176 NM_001002810
NNNNNNNNNNNNNNNNNNNNNTCCCAAATTCCACCCAAGCAAAGCCTTTC
CTCTTACCCTAGCCTGGAAAGACTTCTTCCTCTTTTGAACTCTAAGGCAG
ATATTAACATTCAACAAGTGTTCATATGCTGCCTTATGATGTGGCTTTTG
TTATCTTGAAGGGTTATTTACAT

>hg18 chr1:143706637-143706740 NM_001002810
TGCTATAGAAAAGACCATGTACATAAAACGGCCCACAAAGGTAACCGCAT
GTCAAATATCCCCTTTCTGTCCAGTGCAAATCTTAAAGAGCTTCTAACCA
GAG

>hg18 chr1:143697689-143697859 NM_001002810
TGCATAAACCTGAATGTACATACACTATAGAAAGAAGTGGCCTTGTAATA
AGTTCATGCAGAAGTATAAATTATGTAGACATTGTTAGGGGGATAACTGA
AAGTGGATTAGAATTAAATTAGGGCCCAGAATTTAGTCTGGGATTTGTTT
TCCAGTGGTTGAAAGAAAAA

>hg18 chr1:143707473-143707605 NM_001002810
CAACCCTCAAAGAGCTACGTGGCCATACAGCTGGCCATGATATGTTAAGA
TATGTGTTTTACATTATGATCCTCCAAACCTGTGTTTTTCAACTTTTGTN
NNNNNNNNNNNNNNNNNNNNNNNNNNNNNNNN

>hg18 chr1:143709291-143709487 NM_001002810
ACAACCTGAGACCTCTCCAACAGCATTCATCCCATTGTGCTGTCACAGTC
TGTTTACGATGACCTCAACCTGGCTAGAGTGTTTTGAGAGCTGACAAGGC
ATATTTTGTGTCCTTGTATTCTTGTNNNNNNNNNNNNNNNNNNNNNNNNN
NNNNNNNNNNNNNNNNNNNNNNNCAGGAAAATATTCCATAAACATT

>hg18 chr1:143699052-143699209 NM_001002810
NNNNNNNNNNNNNNNNNNNNNNTTGAAAAAATATTTAACCAAAATCATAA
ATATTGGTTACAAATATTTAATGGATGGATTCCCTCTATTTCTGCCAACT
TTCATTCCCTGAAAGAAGAAATAGGTAAGCATGACCTCACGAACCTCAGA
AGGCTGA

>hg18 chr1:143700980-143701172 NM_001002810
CGACACACTTGACTAATATGAGAAAATGCAGGATTAGGCAATCAACAATG
AGGAAGTCAGCCAAGTTGCCACCCAAAAATTACTTACCACAGCAGCTGCA
GTCCAGAAATGCTAACAAGCCAGTCTCCCTAGGAGTGGGCCATACTCAGC
TGTGGACCACTCACAACATTTTCTCACTTTATTTTGCTTCAG

>hg18 chr1:143708617-143708737 NM_001002810
AGTGTTTAATCATGCTTTGGCTGTCTACTTAGATTCCTTTATCAGGTAAA
ATAATTTCATAAAAGTTTTACAGGAAGTAAAACTGTGTATGAATCCAGGG
TATTCTTATGCATCCTAGAT

>hg18 chr1:143701336-143701535 NM_001002810
TTCCTTTTTAAAAAATTTATTACGATGATTTACAAAAATTGAAGCTTACA
GGATAAACACTCAACAAAAAAGTAGCCAGTCTCAAGAAACCAATTTTTAT
GTATGNNNNNNNNNNNNNNNNNNNNNCCATGGCCAGGATGATTCTTAAGA
TTATTTCTTAATTCTCTGAACAGCTTAAAAGAGAGAAACTCCTTCTTTT

>hg18 chr1:143704126-143704263 NM_001002810
GACTTAAAACATGGAAATGCAGGAGAGACAGGAAATAGAGTTAAATCCCC
CAGATTTAGCTATACACATTAATTGAATTAACTAAATAATCATTTGGGTC
TCATAGACACCAGCTATTTCCCTGATCCAAGATGTTA

>hg18 chr1:143712085-143712500 NM_001002810
TTAATGGCTCTCCCCTTCTTTTTCCTTAATTTCTTCATTCCACCCCTGGA
ATAACGTTCTAGTCCAGACTAGAAATACAACGTAAATAAAGACTCAATCA
ATGCCAACAGTAGGAGGAGGATTACCACCCAGCTGTTGCCTGTCATGCCC
CATTAACACAACCAACCGTCAAGTCTGCCTTTAAAAAACCCAGCTTGACA
TTTGCTTCATCATATTCAGACCCCCCAGCTAGCTCATATAATGTATGTAC
TTGAAAACATATTAATTGTTTACCAATCTTTCTCCTAAAAATAAAGCTTC
ACTAACAAAAAATGATTAATCTTCTTAATGGACACATTCTTTTCAAATAT
AATCAAACTTCCACAATTTTAACTGTACTAATTTGATATCTGTGGATAAT
TCTTACCTTTACCTT

>hg18 chr1:143701568-143701742 NM_001002810
TTTTTAACATAACTCTCTAGCTTTGACAACTCCTCTTATAATTTAAAATC
CTTATAGCTTCCATTTACAAGTAAGGATTATATCTATTTTAGTCTCCTCA
ATCAGCTACCTAGGAGAAGACTTGCCACTTGGAAAGAGAAAGATAGCACC
CACTCTCCAGTTCTCTTCTCCCAA

>hg18 chr1:143703369-143703510 NM_001002810
CACATACACCTTGTGCAGCTCCTATAATCTCATTTATCACACTTCTCCAG
GTGAGAAATGGTGCCTTCTCACACCCCACCCAAAGTTGTTTCCTAAAGAT
CTTTCGCTAGGGCGGAGCAGAGAGTGAGATCAAATGATTCA

>hg18 chr1:143700615-143700826 NM_001002810
TTTCAATCTCAGAGAAGTCAGGCAGCTTAAGGGTCATAAAACAACGCAAC
ACAACTCTCTCAACTCATATCTAAGGGCTAAGTCCACTTTAACCTTCCAA
TATCATTACATCATATTTAAACATTGACTCTATCTGGTCAAGGACGACAA
CATTTTATTTCTCCTGACCCTTTTGCTATCAGATCTGGCCTTGTCAGTTT
TTCAATTTCAT

>hg18 chr1:143704444-143704568 NM_001002810
AGAGGGCTGAGGAAACCAATATTGTGGTGACCAGCTACGAGGCTTAATCC
TCATAACCCATAGCCCAATGTCCTCTTATCAAGGTGCTGTCCTATCTCAC
CCACAGCTCAGCCAATCCAGTAGG

>hg18 chr1:143702140-143702240 NM_001002810
TGAACCACCTGATTTACCATGTGATGCTGGGCACATTGCTGCTAATTAAT
CTTCCTAATCTCGTGGGATCACAATATGAATAACAAGAATGAACATCAGA

>hg18 chr1:143704680-143704813 NM_001002810
CTCTCTTCTTCATTTTAAGGCAAGCTATTCCAAAGACTAAAAATGCCTAA
GATTCTGTCTTAAAAGCTTATCTGCATAGTCATCTTCAAAAGCAAACATG
AATTTCTCAAGGAACGGAAACACCCTTAGCCCC

>hg18 chr1:143696117-143696395 NM_001002810
NNNNNNNNNNNNNNNNNNNNNNNNNNNNNNNNNNNNNNNNNNNNNNNNNN
NNNNNNNNNNNNNNNNNNNNNNNNNNNNNNNNNNNNNNNNNNNNNNNNNN
NNNNNNNNNNNNNNNNNNNNNNNNNNNNNNNTTGTGACAAAAACTCTGTC
CTTCCACTTCATCATCCATTGACTGATTAGTGCTTATTCCCCTTTGAAGA
CGAAGTTCAGGGGTCATCACGAATAATCCTTTGCAGATTTTCTTTCCATC
CACTCTATTCATTTGGGATAGAAGTGCC

>hg18 chr1:143715477-143715603 NM_001002810
TGAAATTTTAACATAATTCCTGAAGTTCCAGAGTCTCTTAAATGCTAAAA
TATTAACAATACCATTCCATTTTTTCCCCTAACACTCAGAAGCATACTGA
TACCCATCCTGTACACAGCCTTTTCT

>hg18 chr1:143715107-143715285 NM_001002810
CTAAGTGGCTCTCAGTACTGAATATTCACAGATTAAGTTTTACAAAAAGG
TAAAGTTTTGTGATAACCCTCAGATAAAACAGAAACATATGACCTATGTT
TTGACATAAAACATACGTATTTGGCCTGTTCTGAAAGATATGTATAATTT
TCACACACCACATTCTACCAAGGAAAAT

>hg18 chr1:143715737-143716098 NM_001002810
ACACACCCACAACACCCCCAATCCTGGAATAACCAGATGTTATCTTCATC
ATCACACTAGAGCACTGTAAACCACATCAAAACAAAACGAAACAAATAAC
AACTTCCCTGGCCACCAAAAATAGATGGCCCAGCCAGAAATAGTGCTGCC
AGAGGCAGTTAAATGAGCTGCAAGGCAGGAATGACAGTTGAGCTGCAGTG
ATGCTGGGGCCTCCCAAGGATTACCGGACTCCAAACTAGATTCTCCATCA
CTTTGGTCCAATCAACATCAGCAGGACTTGGTATTTGTTCACAATTGGTT
CAACTCAGATTATTTGCTGAGCTTCTGGAATTCAGAGAGAGTGACTTATG
GGCTCACCTTT

>hg18 chr11:5419320-5419470 NM_001005288
GGTGGGAGAATATAGATAGGGAATGGACCCAAGAGGGTGTGTTGGGAAAC
TTCTTCACTTTCTTTCAGATATCCTGTCTCCAACAAAAGGTCATAGATTG
AAAATGATTGCCTGTATTCCTGCCTTCCCAGTAAGACACTCATCTCTTTA

>hg18 chr11:5421292-5421409 NM_001005288
TTTAGATCTAGCCTGTTCAGATCTGTTTTTTTTTTTTCTTTACCTTTGCT
GCAAGATTTTCTCTGAGTCATGAAGAAATAAAAAGACTCTTCTAAGAATT
CATCCACAAGATAGGTT

>hg18 chr11:5421700-5421977 NM_001005288
CAGAAAAATATACATTTTTACACTCTTATACTTACACACCCGGTATTTAT
AGGCACTATCTCATACCCACACATACACACAAACTATCAAACACTCCCCT
ACTCACACAAAATACTATCATGCAACAACTTAGGAAGACTCATTGGTATT
ATGCAATATATTTCAAATATTCTCTTATTTTTAAGCTCTCCTGAATAAAT
GTTTATACACACACAGTGTCACAAATGCATCAGCATTAACAAAACCACAA
TAATATCTCCACCAATTATTTTCCCAT

>hg18 chr11:5422129-5422231 NM_001005288
CTTTTAAATAAGAAGTATAAAATATCCTTGAGACAAAAATCTATAAATGA
TGCAGCAGTACCTTAACTCAGTGATATGTGGTTTGGTATTATGGTTTTGA
TT

>hg18 chr11:5418073-5418256 NM_001005288
AACAAGAATTTTTCAGGATACCGATGGCTCTTTTTTATATTTTCTCTTCA
CATGTCTATCTGGTTACTTGACAATATTTCATACTCACCATTATAACATG
CCTAGTAGCAACTAGCACAATAATTTTCACATAAGTATTGAATAAATATG
TATGCCATTTTATAGTCAAATATTATTTTATTA

>hg18 chr11:5414377-5414537 NM_001005288
TGGCAGCTTTATCTGAAAGTGGCTGGCAGACCATGAGGGTATTTGAATGA
ATATTGTTCTTTCTATAGAAAACCTATGTAAAAGTGAGGTTTGAGGATTT
TTAAATTGTGCACAACTATGCAAACATACACAGGCATTGATAGAGATTCA
CTCAAAGATA

>hg18 chr11:5419691-5419823 NM_001005288
CTATAAATTTACAGATTCAATAACCTGTAGCTCAGACTTCACCCCAGCCT
CCCAATCCCAATGGCTGCCCCTGAACTTGTCATAGCCAAAAACTTTTCTA
TCCCTGAAATCCTAAATTTACTGTTTTCATAT

>hg18 chr11:5422357-5422532 NM_001005288
TTAGAATAAAATCTAGATAAAGAGGTCAGGTGGGCAGTGTGAAGCAGGGA
GCACTCACTGGATGGAAGATGCTTTCCTTGTAGCTGGATATACTATGCTG
TGGGTACAGCTGGCAGTGGCATCAGCTCATTCTCCTAAGACTTATAAATT
TATGAGCCCTCCAGAACACCAAGTC

>hg18 chr11:5420059-5420243 NM_001005288
AACCAAAGAAGAAAGTATTTTATGGGAATAAAAAAAGAGAAAATTATTAC
TTAACCATTACCAAAATTTTAAACTTATACACACCTTTATTCATTCTTAA
CCTCTATTTTCTGAGAAAGAGATTTCTCTCCTTCTCCAAGGACAGGCTCT
CCACCTTCAGGATTTCATTTCTTGTCACTCCTTC

>hg18 chr11:5414890-5415028 NM_001005288
TAAGAAAAAGCAAACAAGAAACTACTTCACCTGGAGATACTGCCCTCTCT
CCACTGATAAAATGAAATTTCAACTCCTTCCTTATAATGATGAAGTTGGA
GACAAATTCTCCAAACTTCATAGCAACACCCCCCACAG

>hg18 chr11:5422542-5422788 NM_001005288
GTGGTGGGAGGAGGGACCATGGAAATAACTGGGAAGGTGGTATCAGTGAA
GAGTGAGTTGGGCCATAAGAGAATTGCTCCCAGGAGAATATCTTTCTTGG
CACAATTATCCCTGATGTAATCATCCATATCTATTAGTGTGTTAATCCTT
CTTTGATCAGGGAATGTAAACACACTGCATACATGTATGCACAGAAACAT
AAATAGCCATAGCTCTCCTGAGACCTTCACAGATACCCCCTTAGAC

>hg18 chr3:99424597-99424717 NM_001005479
AAATTTTTTTGTAATTATAACTGTCCTAGCACTATAATGACTTAACATGT
TAGAACCTAATTAACTAATTAAAATATTCCTATATGTTATGCAAAAGCAT
TCAAGAAATTTTAATCATGT

>hg18 chr3:99437585-99437723 NM_001005479
TTTATGATTCCAGAAGTTAAATGCCATTGGGGACAATCTGGACTTCTCAT
ATATGTCCAAATCCGCAATACATACAAGAACAGCTTCAGTTTGTTCCCCA
GAGAATCCCTTGGTACTCTTATGAGAATTTCAGTTTTC

>hg18 chr3:99423524-99424499 NM_001005479
AAATTTTCTTTCACATTTATTGCATTTTATTTTAGAGGACATGCAGTGAT
GACATGGAAGAGGAAAATGCAACATTACTGACAGAATTTGTTCTCACAGG
ATTTTTATGTCAACAAGGATTTTTATGGGAAATACCCCTGTTCCTGGCAT
TCTTGGTAATAGATCTCATCACCATCATGGGGAATCTTGGTCTGATTTTT
CTCATCTGGAAAGACCCTCACCTTCATATTTCAATGTACTTATTCCTTGG
GAGTTTAGCTTTTGTGGATACTTGGTTATCATCCACAGTGACTCCGAAGA
TGCTGATCAACTTCTTAGCTAAGAGTAAGATGATATCTCTCTCTGAATGC
ATGGTACAATTTTTTTTCCCTTGCAATCAGTGTAACCACAGAATGTTTTA
TCTCGGCATCAATGGCATATGATCGCTATGCAGACATATGCAAACCTTTA
CTTTATCCAGTCATTATGACCAATGAACTATGCATCTGGCTATTTGTCTT
GTCATTTCTAGGTGGCCTTTTTCATGCTTTAATCCATGAAGGTTTTTTAT
TCAGACTAACCTTCTGTAACTCCAACATGATACAACATTTTTACTGTGAC
ATTATCCCATTGTTAAAGATTTCATGTACTGATTCTTGTATTAATTTTCT
AATGTTTTTTATTTTCTCAGGTTCAATTCAAGTTTTAACCATTGGGATTG
TTTTTGTATCTTATATGTTTGTTCTCTTTACAATCTTAAAAAAGAAGTCT
AACAAAGGCATAAGGGAAGCCTTTTCCACCTGTGGAGCCCATTACATACC
TCTCTCTTTATGTTATGGCCTCCTTCTCTTCATGTATGTGGGCCCTGCAG
CTCCACAAGCAGATAATCAAGATATGATGGAGTATCTATTTTACCCTATC
ATTGTGCGTTTGTTAAACCATATTACTACAGCCTGAGAAATAAGCAATAA
TAGGTTCACTCACAAAAATGTTAAA

>hg18 chr3:99432596-99432769 NM_001005479
TATTCAGCACTTACAAATTTAAAAGTATTCCAGTAAAAACTTTTGAGAAT
TTTTCATTATTTTGTGATTTGGGATTGCATGGAAGAAAATGTTTTCCATA
TAAAAATTTACTTAAAATTGGAATTGCTGCCATTTGTTCTTTATATTTTC
TGTATCAGGATTCAGTCTTTGGC

>hg18 chr3:99438218-99438358 NM_001005479
AACTAGGACATTAAACAATTGAAACTGGTTTTGATTATAATGATTCTAAG
AATTATTCAGATTATTCTGATAGAAATACTCATTCTTTCTAATTAATCAC
ATTCTTAGACTACAACTCTTAAGGTCAGTCACTTAAAAAT

>hg18 chr3:99431692-99431903 NM_001005479
CAAACTCTTTCAAAGGATCTCCATAATTTCCTATGATATTGGTAAAAGAG
ATATTATTTTATAATATCTGTTATTCTTCTTAAAGTTTAAAATGCAATGT
AATTCATAATAATTTTAGATTTAATATACAGCATGCTAAAATTATGGACA
AATTAAAAAAGAGTAAATAATCTTCATGTTTTATTATCATGACTAAAATC
TAGATAAGCAA

>hg18 chr3:99439820-99440891 NM_001005479
TCACAACTCCATTCCAAGTGTTCCTTTACATTTATTTCATTTTTTAGAGG
ACATGCAGTGAGGACATGGAGGAGGAAAATACAACATTGCTGACAGAGTT
TGTTCTCACAGGATTTTTATATCAACCACAGTGGAAAATACCCCTGTTCC
TGGCATTCTTGGTAATATAGCTCATCACCATCATGGGGAATCTTGGTCTA
ATTGTTCTCATCTGGAAAGACCCTCACCTTCATATCCCAATGTATTTATT
CCGTGGGAGTTTGGCCTTTGTGGATGCTTGGTTATCATCCACAGTGACTC
CAAAGATGCTGATCAACTTCTTAGCTAAGAGTAAGATGATATCTCTCTCT
GAATGCATGGTACAATTTTTTTCCTTTGTAATCAGTGTAACCACAGAATG
TTTTATCTCGGCATCAATGGCATATGATCGCTATGTAGCCATTTGCAAAG
CTTTACTTTATCCAGTCATTATGACCAACGGACTATGCATCCAGCTATTA
GTCTTGTCATTTATAGGTGGCCTTCTTCATGCTTTAATCCATGAAATTTT
TTTATTCAGATTAACCTTCTGTAATTCCAACATAATACAACACTTTTACT
GTGACATTATCCCATTGTTAAAGATTTCCTGTACTGATTCTTTTATTAAC
TTTCTAATGGTTTTTATTTTCGCAGATTCAATTCAAGTTTTTACCATTGG
AACTATTCTTATATCTTATACACTTGTCCTCCTTATAATCTTAAAAAATA
AGTCTGTCAAAGGGATACAAAAAGCTGTCTCCACCTGTGGAGCTCATCTC
TTATCTGTATCTTTATACTATGGGCCCCTTGTCTTCATGTATGTGGGCTC
TGCATCCCCGCAAGCAGATGACCAAGATATGATGGAGTCTCTATTTTACA
CTGTCATCGTTCCTTTATTAAATTCCATGATCTACAGCCTGAGAAACAAG
CAAGTAATAGCTTCATTCACAAAAATGTTCAAAAGAAATGTTTAGATCTC
ATACAATCTCTGTTCTCTGTTTACTAAAATTTTCCCAAGATTGTTCAAGT
TAAAGGTATCTGTGTTTTGCT

>hg18 chr3:99432398-99432504 NM_001005479
CACATTCTGATTAAAATTTTAAGATCTGCCAATTAAACATTAACTTCTCT
ATAACTTCTGGCAATAATTTAAATATCTTTNNNNNNNNNNNNNNNNNNNN
NNNNNN

>hg18 chr3:99431383-99431526 NM_001005479
CTGTAGGATGATCTGCATTTCTTATACACATCTAAATCCACAATGCCCAG
TTGCAGATCTTCACTTTCTCCTACAGGGAATCCTAAGGTGCTCTTAGGGA
TGCTCCAGTTCTCTACACCTTCCTGTCCCGGCACAGTGGAGAT

>hg18 chr3:99442079-99442209 NM_001005479
TTTTTTGCTAACATAACTCTAATATTTATGTAGCTCTTCAGTTTCTTTTG
TAGGACTGTCATTGCTACCAAATNNNNNNNNNNNNNNNNNNNNNNNNNNN
NNNNNNNNNNNNNNNNNNNNNNNNNNNNNN

>hg18 chr1:41390933-41391462 NM_001031694
TTCTTGAAGTTTCCTCTGTAGTGGAGCAGCACAGAGCCCCTTTGGGCCAT
GCAAAAAGCACTAGATGCTGGGAATAAAAATGAGTCACTGAATGAAGAAA
TCTAAATCACTCCAAAGATGATGCCAAGACTTTACACTCTATTTATTTTA
TAGCTTCTGTTTTATAACTGGTTCCTTTCCCACTACCCTTAACTAAGCCA
AATAGATTTGGCCAGAAATCACAGTCAGTTCTGAACTATTTCATGAACTA
GCTGATGATTAATCAACATGACTAGACAGTTAGTCCATAGGGCAAATGAG
ATGACTATTTTCTGAAGTCAAGGTTTAAAGGCGTTATCAGAATTTAATGA
AGAGTTTGCTTCTAGTTGACAGGGCCCTAAAGCAAGGACTGAATACATTT
CATCATTGTTTGCTGTTAGAAAAATAAAACATTACAATTTATTATTCCAT
CCTTACAAATGAAAGATTAAATCAAATAGTAAGTTTTGGATTTCCCTGGA
TTGAGAATCTTCAACTCTGGCATCTAGAG

>hg18 chr1:41398851-41399265 NM_001031694
TTCCAGTTTGGTTCAGTTCCTGTTCTCCCCTATACCCCATGTAATTAACC
ACCTTCCCTCCCTTCTTGTTAGCTTGGTCTGTGGCCTACTGATAAGCAGG
ACTTGATGTGACAGCTGAGATGAAGTACATGGGATAATTAGGCAGACAAG
AGCACAGGATTCACTGGTTTCTGAGACAGAGACACGTGGAATTCTTTTCC
TCGTTGGTTAAAACTGGTTATAATCTAATCCCTGGTTTACCAATTCCCCT
TATTTAACAGAAACACAAGAAAAATAGCTTACCTAGATCCAGGATGTCAG
CAGCTTCTAGTAAAGAAAAAAATGTTGGAGCATAAGTCATTAAGACAAAC
ATACCAACATGATGGAAGGTGAAATTCTGGGGTAAAATAGGAAATCGAGT
ATTTGTCTAGTTCA

>hg18 chr1:41392860-41393139 NM_001031694
NNNNNNNNNNNNNNNNNNNNNNNNNNNNNNNNNNNNNNNNNNNNNNNTAG
TACAGGTTGTCTTGAGATTGCAGAACATGAAAATCTCATTCATCCTTGGG
CTCAGAGATTATTACGAAGATTAATATTATTAACTAACATAGGTATAATG
TTTTATAATTTAAACATATATAATGTGAGTGTTTTCAATTATTCCAACAT
TATAATTCAAAATATTCAAACAGTATAATTTGAATGTTTTCAANNNNNNN
NNNNNNNNNNNNNNNNNNNNNNNNNNNNN

>hg18 chr1:41395866-41395971 NM_001031694
TGAGAAAGGTCTGGATTTGGGAGGCTTCACAGATGTAGAATCACAATATT
CAAGCTACAAAGGACCTTAGTGTTTCCTAAAACTCATGGCTTTCTTGGTC
CCATA

>hg18 chr1:41389943-41390499 NM_001031694
CTGTAAAGGAAATAGAAATCTATATCACAGTCAACTTCCTAAAAAAAATG
TTTTCAGGGTATAATCTACACTAAACAGTAAGCTATTTGTAGACTGGTTT
TGAGCATAAAAAATATAATTTTTTTCCTGTTTGAGCTCAAAGGAGTATTA
AGGGGAAGAATCTAAGTGACCTGAGCGGATGTTTTAGATTCACGTTTTAA
AATAATGGTCTAAAGATGGCTTAGGGTGTTATTTATGTTCATTCCTAAAG
TGATCCAAAATGCCAAAGCAAGATATACTAGTACTTCAAAGAAGTGACCA
GGAAGCTAATGGAAAACAGAATAGAAGAGGCAGAAAGTGGGTGGGGAGAT
TCCTTTTGAACAATCTGACTCTTGGAAAGGTCCCTCACCGCTGTCAAGTG
GCAGCTTTTAACACCCAATATGGTTGGATTCCAGCATCTCAGCTCAGGAA
GAATGAAGAAAAGGCTGTCTAGAGACAAGGGGCGAGATGATTTGAGGGGA
GGGGAAGCCAGATGAGTGAGATTATAGTTGAATCCTCACTCTAAAAACTG
GCTCTC

>hg18 chr1:41391773-41391878 NM_001031694
AGGGTATTAATTACAGTTCTCCATTATACATATCAACCATGGTAATCAAT
CCCTATTCTGTAATGTACACAGGCTAGAAACCTCAGCCCTTTTACCACTT
AGGAA

>hg18 chr1:41398004-41398111 NM_001031694
ATTTCTTCAGCTCACATTCATAGAATGCTTCACTTCAAAGAATGTCAGAA
GATTTGACTTTTAGAGTAAAGTCTGAGTATAGCCGCTGAACAGAATGAAA
ATCATAA

>hg18 chr1:41381371-41381604 NM_001031694
CTGGGAAAAACAAGGCATGAGGTATAGACAGATTAAGAGTAAAACCCCAA
AATTCATGTTTTGGATTCAGATTGGTTATAGCTGGGCCAGGGACAACCAA
CTGAATTATTCCCTAATAATTAAGAATGGTTTCATGCAAAAGAAACAATG
AAAGATAAGATGAAGGGGAAAAAATTACTTTCCAACGAAGCATCAAATAG
ACCCATACCAGTTAAAAAAAGGACAAGAATGTC

>hg18 chr1:41392062-41392238 NM_001031694
AGAATGTTTGGACACCTATTGTAATGCCCATGATGAAGCCAGACATAATA
TTCTGCCATATCTCCAAGCACTAAAGTAACCACAAAAGAAATAGGACAGG
CACCAAGGTATAGATCCANNNNNNNNNNNNNNNNNNNNNNNNNNNNNNNN
NNNNNNNNNNNNNNNNNNNNNNNNNN

>hg18 chr1:41389322-41389425 NM_001031694
GTTTAGCACCAAACACTTCTTTGCTTATCAGCCATATCAAACACTGACAC
AGTCAATACCATCTGTGCATTGTCTGGGTTACTTAATCCTTCTGGGAAAC
TCT

>hg18 chr1:41399340-41399522 NM_001031694
AAGCCTAAACTTATACAAACTATAGANNNNNNNNNNNNNNNNNNNNNNNN
NNNNNNNNNNNNNNNNNNNNNNNNNNNNNNNNNNNNNNNNNNNNNNNNNN
NNNNNNNNNNNNNNCTAAAACAAAGTATATTGCTTATGACCAATACCTCT
GTAAACTGCAATATTTGCTTCTGATATAACAA

>hg18 chr1:41389628-41389728 NM_001031694
GAATATCCTCAAGGAGGTAAAGAAGGAGGCAAGGGTGTTACTTGGGATGA
AGGTGGAAAGAATGTCTGCTGCCAAAACTCACAGTGACCAAATTTTACTT

>hg18 chr1:41398360-41398484 NM_001031694
ATGGAAAGTAATATGTTGCAGGAAAGAAAGGCAAGAGGAGGCAAATAGAC
AATGATAATAATAGAGCTAAATAAATATCAAGTTGTAACAAAATATATCA
AAATACTTGAACAAAAATTGATAC

>hg18 chr1:41399540-41399901 NM_001031694
CAGACCTCTAACAACGAAGGTTTTATGGGAAAAGATGCCGAGTAAAATTT
TTCCACACCAAACGGAGTTTTTTCCCCCTTACCTTGATATTGGGATGCAG
ACTCTGATAGGTGACCATATTTGTGTTTTCTAACATCACTCCAGTCTATC
ACTGCAGAGGGAGAGAAAAATAGTCATGTGGAAAGAAAGTATAAGATTAA
ATACTTTTCNNNNNNNNNNNNNNNNNNNNNNNNNNNNNNNNNNNNNNNNN
NNNNNNNNNNNNNNNNNNNNNNNNNNNNNNNNNNNNNNNNNNNNNNNNNN
NNNNNNNNNNNNNNNNNNNNNNNNNNNNNNNNNNNNNNNNNNNNNNNNNN
NNNNNNNNNNN

>hg18 chr1:41398517-41398700 NM_001031694
AAAAGGATTTTAAAGGATTCTAAAATGTTAAGACTGATGTTTATGCAGGA
ACTCTGATTGAGAAGTATTAGAACTAGTTTTATTACTCAAATCTTAGTCC
TGAAATACACTAACCAGGGAGGAAAACCAAATGCAATTATTGGTCTGACT
TCTTACTTGATAATATTTTAATATTTCAGTTTT

>hg18 chr1:41389761-41389872 NM_001031694
TGGGGCCCTCAGGTAAGAAGCCCAAGGGCTTCCACCTCCTGTTTTGATTG
TCTAAAAACCATAAAAAAATGACTTATCTTCCACCTACTAAAGATGTTGA
AAATCAATTAC

>hg18 chr1:41381776-41381881 NM_001031694
TCTACCACACAGACTATTGAGGGTTAATTTTTTCTTATTTTGACAACTTA
CTAATCAAGTCATACAATAGACATACAATAAACTATACACTTTAGTAAGT
CTTGA

>hg18 chr1:41380984-41381136 NM_001031694
AGCTTGTTTCATTTTGGGTGGGCCTTTTTAGGAGACTATATGAAAAATAA
GGGATAAGCTGGGTACCCTAGGCTTTCCCATAATAGGATGTTCAGTTTTT
GGACGCTAACTATTAATAATTGGCTAGAAAGAGTTTGGGTTTACTTACTC
AC

>hg18 chr1:41397422-41397729 NM_001031694
TGCTCCTTATGCTAGATGGTAAAAATGAAATATGCAGGATTAACTTACAT
CAGAGGATATGCCTATGCAACCAATGCTCTAGGAAAAATACACTTTCAAA
TTTTAACATCTTTTAGTAACTGATATACTCTATGTTAAATTGAGTACCCA
CATTTCACAACTCCCCATCAACAGTTTACAATATGCCTTAAGCTGTCACT
GAGCTACAATTGTTATTATCATTCATATTAGCGACAAAACCAAANNNNNN
NNNNNNNNNNNNNNNNNNNNNNNNNNNNNNNNNNNNNNNNNNNNNNNNNN
NNNNNNN

>hg18 chr1:41394487-41394635 NM_001031694
CTGGCTACTGTTCTGGCCACATTCCTTTACAAGAACTCTACTTTGTTCAA
CCTAAATGTGAACCCAAATTCTTAAAAACAATTAAGCATAATCAACATCT
TTAGATCAGAAATTCCACTCCACTATTACCGTATAAATAGTGTTCCAT

>hg18 chr1:41390629-41390857 NM_001031694
AAGCTGGGGAGTCTGTAGAATCTTTTAGCCTCTTGAACTGGCCTTACAGC
CTCTAAAAGTTTGAAGAACACTGTCCTAGATAAACAATCTTCAAGGTGAC
ACTGTGCTGGGGGAAGGGAAAACATCTTAAGGCAGGAACATTTGATACAG
ACCTCATTGGATCACTAAAGATTATCAAGTTCTTTATTTAAAGGTTAAAC
CAATTACCAGTCTCCCCCTAATACCCAC

>hg18 chr10:88427520-88427667 NM_001080114
TTGCTCATCCAGGCAGGGTTGTCGGCTACCTCACTCTCTCCACATCTGCC
AGGTAGCACAAAGCACCTGGCACTAAGATGCTTTTGAGTGGGTGCATTTA
TCCTGCCCTTCAGCCTGGCAGTGTCTCTGGGATGCTGCTGTGTCTTA

>hg18 chr10:88426529-88426654 NM_001080114
GTGACTGCAGGGCATCCTGGTTTGGAAGGGGCTTCCCTGTGAGGGGACTG
GCAGGAGCTTCCACCCATGTCTGTAAGCCCAGAGCCTGGCCAGAGGCCCA
CCCAGGCTTGGCACCTGGGGCAAGG

>hg18 chr10:88425026-88425201 NM_001080114
GGGAGAAAGATGTCTCTGAGGCAGCTCCAGAGGGAGGACAGTCAGATAGC
CCTGCAGAGGGCCCCTCTGATCTGGCCCCAGCCTCTCTTGGATATCATTC
TGTTGCCCTTGCTCATGCTGTCATCATGATCTTCTGGACACAACTCCCAT
CTTTCCTGTCAGCATCTCCTCTGTG

>hg18 chr10:88426813-88427054 NM_001080114
CATGTTTGGGAGGCAAAGCCAAGGAACACTTCCAGCCACAGCTTGTAGGG
GGTGGGGTCCGGAGCCTCCTCTTTCCTGTGATGTCCCTGAAGGCCAGGCC
TGCATGGCACTCCTCATGATGTCATGGGGGTTGGGGACCTCCAACATGGT
ATGGTGGGAGTCAGGTCATAAAGCCATTCTATGTGATATTAGCAGGGGCC
AGCCCATTCCATGTGATGTCACAGAGGGTACAGCCAGAGTC

>hg18 chr10:88424544-88424890 NM_001080114
TGCCTGGACTGCACTCTCCATGAGCCCTGGACTCTGGGCAAGGGTCTGAG
GGTGCCCCCCTCCAACCCACCCAGGCAGGCTGCTCCTGAGGTGGGGTGAA
GGCATCCGATGGCTCCTGATCATCCATAGGGTCCCTGCCTCCATCCTGCC
TGAAGCACCTCCCTAGAGGAGGATATCAGCACCCCCAGCCCCCACCCTGA
GGGATGTTGGACCCTACTCAGGGCAGCCAAAGGCCAGGCCAGCTGAGCCC
TGACAAGCAGACACAGCTGCAGGGGAGAGGCACTGGGCAGGGGATCCAGC
TCAGCCACTTCCCTCTGGTCAGAGGCTTGGCTACTGACCAGACCCC

>hg18 chr10:88420238-88420425 NM_001080114
TATCCCTATGGGTGCAAATTGGCCACTGGGCTCAGTGGCACTCAGGATAG
CCAATGACCTCACCCAGGGTCTATGTGCCACCTGGCCCCGGCCAGCCAGN
NNNNNNNNNNNNNNNNNNNNNNNNNNNNNNNNNNNNNNNNNNNNNNNNNN
NNNNNNNNNNNNNNNNNNNNNNNNNNNNNNNNNNNNN

>hg18 chr10:88424292-88424527 NM_001080114
CCCTGAGGCCATTCTAGGCTGCACCCAGGGTTGGGTTTCCAGGGTTTAGA
GGGGCCCATTGGCGGGAGAAGACTGAAATGTGAAGTGGGAATGAAACACT
CATTCAAGGGAGGCATTTAAATGCTCAAAGGCGGCTAGAAAGATTAAAAA
GAAAAAACCACAGCTCCAAGGAGTTGGGTGCTTTGGGCCCTTTCTGAAAC
ACAGAAAGGAAAGAGGAGGATGGAGTCAGACAAGA

>hg18 chr10:88418055-88418428 NM_001080114
AGGCCAGTTCCCCTTCCTCCCCCCTGGGGGGTGCTGGGTGCCGGACACCC
CTCCCCAGGGGCTATATTAGCCGTGTGAGTCATGGTGGACCGGCTGGGAG
GCGGCAGGCTGGCAGGCACAGTGTAGGGTTACAGTCCATTTATGGGCGCA
GCCGAAGGCAGATATCAGTGTCGATGGCATTCGCTCCCAGCTATTCTTAG
GAGCCTCTCAAGAGCTCCACGCAGCCCGGCTGGGCAGCAAGGGACAGAAC
AGGCAAGGCTGGGGGTCAGGGGCAGGGGCAGAGGTGTGGACCGGGCAGGC
GGAGTGCCTGAGTGCCCTCTCACTCAACCCTCTCTACCCTTTGTCTGCAG
AGGCGGCCGCTGACAGCACCAGC

>hg18 chr10:88430228-88430382 NM_001080114
GTCCAGGCTCTGACCTTCATTTGCCAAGGGGGCCACCGCTGGGTGACTGT
GGCTGAGGCCCAGCTTGACGAGGACCTCCAGGTGTGGAGGGGCCTGCTGG
CCTCACCCAGATCTCTCCCTCTGGTTTCCACTTCCCCACCTGCCCCTCCC
AAGT

>hg18 chr10:88423255-88423412 NM_001080114
GGCTTATTTATCGGCCAGGGTGGAGTTGGGGAGTGGGACCATGGGGAGAC
AGAAGGTTCCAGTGAGAGGGTGAGCATGAGCAAAGCCCCAGGGGAGGCCA
GATGGGAAGGCAGCAGAGCAGGACAAGACAGTAATTTAATCATACAATGA
AAATGCA

>hg18 chr10:88419385-88419547 NM_001080114
ACTCCCCAGCAAGGCACTGGTAGACCCAGGGCTGAAGGCCCCAAGGCTCA
GGGCGAACTGTGAGGCATACAGGGCAAGGACAACCCTGCCTGGTGGCTGA
GCCCCTGACCGTGCTGTTCCGGGCACAAGGCCAGAGGGGGAGGCCCCCAG
TCTGTCACTGGA

>hg18 chr10:88421190-88421385 NM_001080114
CTTGCAGACCCACAGAGAAGGGAGTTCAAGAGGGAGACTGGGAAAGGAGG
GTGGCGGGGAAATGCCTTTATTTATCCTGGACAGGTGTGGCTGGGCCTGC
AACATGAGCTGCCCTTTCACCCCACCCCAGCCAGTTCTCCAGGAAGTGGA
GAAGGGGGAGCAGCCCAGAGAGGGAGCAGCTCCAAAGGCCTCTGC

>hg18 chr10:88420099-88420224 NM_001080114
TGCTTGCAGGACTCCTTCCTGTATAAGGTGGAGCCTCTGTGTGCTCTCTC
ATGGGCCCTGTGGCCTCCCCTGCCTGGGACTGAGCCCACATCTCCCCCAG
CTCCACCATCTCGAGGCCTCCTGCT

>hg18 chr10:88417726-88417916 NM_001080114
CAGGATCCCAGGGAGTGAAGGGCCCATACTGAGGTTGGCTATGCCCAGAG
CTGCTGTTATGATGATCGTTTTTATGGCTGGACAACCCTGGGCCAGTCAC
AGACCAGCTGGAGGCTCAGCTCAAGCCAAGGCACCTCCAGGGCCCCATAC
TGGATAAAGCACAACCCCAGAATCCTGGCCAGGGACCACA

>hg18 chr10:88422096-88422327 NM_001080114
GGTTTCGGTTCCAGTATTTATCAGACTCTCCCAGCTGTGGTGGGAACATG
CTGAGGACAGAGGGTCTCTGGGGAGAGGAAGGGGGACAGGCTGAGACTAT
TCTGGGGTAGCTGTGCCGGCAATTCCTGGAATTTCGGGGCCGCTGGAGCA
CGCAGTGCTGTTTCTTGGGCAGCTCTTAGCAGTGCTGACAGGCCGTGCTG
TTTATAGCCGCACTGAAGGTCAGGCAAGCCT

>hg18 chr10:88417039-88417717 NM_001080114
ACCCCTCCAAGAGGGCCAGCAAGCAGCCAACCCAGTTGCCTCCCCTGAGC
CTCAGTTTCTCCAACCAAGGAGCCAGGGTGGGCCTTGATCTATCTCCAGA
CCACATAGGGGCCTGAGGTCTTTCTTGGGGAAGGGGTTGGCCCAAAGACC
GCACTGGCAGAAGTCCCAAGGTGCTGAGGCCCCCATCCAGAACACACTGT
CTCTGGGGTACAGGCTGAACATGCCACACGTGCTTCCCCCTCCCTGCCCC
TCCTGGCCCTGTGTCTAGCAGCTGAGCAAATGGCGTCTCCTCCCTTCTCC
CTGCCCCCTGCCATTCCTGCGCAAAGGGCACGGGGCCTGGCGTGTGGCAC
TGGCAGCTGGAGCTTTCCATGCTGCCGTCAAGTTTTCCAGAGCACAAAGA
CAGGAGAGCCAGGAATAACTGGCTGGGCCCCCAGAGGGTCTGGAGGGGAT
GGGCCTGCCTCAGACCTGCTTTCAGACCCTATGCCAAGGGGTGCAGGCAG
AGGGCCAGCTGCCCAGGACCAGGGCTTTGGGAGGCTTCTGTGGCTACTGG
GAGCCCATTATCTGNNNNNNNNNNNNNNNNNNNNNNNNNNNNNNNNNNNN
NNNNNNNNNNNNNNNNNNNNNNNNNNNNNNNNNNNNNNNNNNNNNNNNNN
NNNNNNNNNNNNNNNGCGGGCCCAGGTG

>hg18 chr10:88423913-88424033 NM_001080114
TCCTGGATTTGGAGTTTTCCTGAAACTCTCTCAGCTCTGCACCCTCCTTA
CATAATCCCCTGTTTAACGACANNNNNNNNNNNNNNNNNNNNNNNNNNNN
NNNNNNNNNNNNNNNNNNNN

>hg18 chr10:88425262-88425364 NM_001080114
CCTTCTCTGTAGATGGGCATTTGGGGGTGCCCTGCCGTGAGAGAGCCTTG
CTGTGGGGGTGTCCTGCTGTGGGGGAGCCCCATGGGCAGTTCACTAGGAC
AG

>hg18 chr10:88429255-88429372 NM_001080114
GTAGGTGGGAGCTCTCCAGAGCAGGGGGCGGAGGTTTGGGTGTGGGCATG
GGGCAGGGGCCAAAAGAGGGATTGTCCCATAGCAATTGAGTGGGCCCCGC
CCTGGGCTACAAAACTG

>hg18 chr10:88419956-88420062 NM_001080114
TCCACCCCTCCAGATCTACTGCCCTGGAGACCACAGGGTCCTGGGCACCC
ACAGCCTTGCACACTTTGCATGAGGTGGTGACCTGTGAGCATGTGAGCCC
CAGTGG

>hg18 chr7:29821663-29821833 NM_001080529
AATTACATGTATCTAAAAAAGACGAGCCAAGATACCTGTCCATAGGATCT
AGGGAGGCAGTATTTTGTGGCTAGGGGAACAGAGCCCCCACGTGTTATTT
CAGACATGTGCACCTTCTCACCAGCATGCTTGTGTTCTCACAGTTAATAA
ATGACAGGGTCTGCTACAGC

>hg18 chr7:29848601-29848765 NM_001080529
CCCTAGCTGTTTTCCTCCCTCGTTCCTGTTTGCCAGAGTCTTTGCTTTCA
GGAAATTCAGTGGCATGATTTTTCTCCTTGTAGTCTAAGGATTGCATGAT
TCCTCGGCAAAGTGGGCTTTCGAGTAGGAAATATAAGCTGTGACATATAT
TGGGAGGTTTTCCC

>hg18 chr7:29840239-29840394 NM_001080529
AGAAATGATGACACAGGAATAGCAGGGAAAGTAAGAGCTGACAGGAGAGA
AAGAGGCAGGAAAATGACTAGCGCCCTAAGCCTTGCTCGAGGCTGGCATC
ATGAGTTCATGTTGAGCCTGTGACATTCAGAAAAGGTTACATTTCATTCT
GTTTG

>hg18 chr7:29861480-29861722 NM_001080529
TCTCTGATTAGAAGGAGCCTTTTAGGGCTTTGCTTCTAATGACATAAATT
GCTGAGTGTGCTGCAGTAGCAATGCATTTAGAATCAATGGACAGATATCT
GCTATTTCTAGAAGCTTATATGGAGAATTGTGTCAATTCCTTGCAACCTT
GGATGGTCTCAGCATTCATTATAGGACAGTCTTTCAGTAATCACAAAGTG
AATTGTCCCTCTCACATGCCATGCAGCAGCTGTTGGCTCCCT

>hg18 chr7:29852210-29852561 NM_001080529
TAGTAAGAATATTTTATAAAGCAAATGCAGTTATATCAGAAGTAACAAAT
ATAGGGACAGCAAAATTTAATACTTGGGTATTATTTTAAAAGCCATAAAG
TATCTTTTGGCACAGCCTTTCTCATTCCAACTCATTATTTTCCAAGAGAA
TAGACCCTGTGCCTTTTGCTTTGCATGAAGATTTTTTAAAAATTCACAGA
AAGGAACACAGCGTACCCACTTTGTACATGCTAGCAATAGATTTCCATTT
TAATAAGGCCTGTTCACAATAGAGGAGTCTGAATGTGTTTTCAAGTTGGT
TAAAGCAGGATGCCACCTGTACCACATAGAGTATTTAAAACACAATGGTN
N

>hg18 chr7:29846615-29846773 NM_001080529
GTCTATATTTGATGTTTTGTGTCACTCATGCCTGGCTCGAAATAAGTACT
CAACTCACNNNNNNNNNNNNNNNNNNNNNNNNNNNNCAATTATTTATGTA
AATTGGGTTAAGAAATGGAGTTAAAACTTTTTATAATCAGTGTTCAGGAC
TCTAAACA

>hg18 chr7:29849278-29849474 NM_001080529
CACCAGGAGCAGGAACATGGCTTTAGTGAAAAATGAGCTAGTGTTGGCAG
CAGGTTTCCTTGGTCTGGAAGAGAAAGAGGTGTGGCAGGACCTGCCACTC
ATACTTCCAAAGGGCCATTCAGGGTGGTATTTAAATGTGTTTCTTTTTTC
ACAGCTGTGAGGTGGGAGGGGTGGCAGGAACAAAGAGGAGAGGGCT

>hg18 chr7:29835988-29836373 NM_001080529
ATGTGTATTTCGATGCTGTTTTGCGATAGTTCATGAATTGGGAGAAAGTA
TAAAAGCCTTTGAGAATCTGTCCTTTTACATCCTAAACATTTTAAATACA
CTTCAGAGCAAAACAACATTTTTAAATGGGTTGAGAGAACACAAAGCCTC
GAAGAGCTCTTGCGTGCAGCCCCTGACTTCCTGGAGCTCAGCATTCTCAA
CTGTCAGATTTTAACAAATACTTCTTTAGATAATTGCTTAATTATTGTAT
CTGGAAAAAAAAAAGCCTTTCACAGCCATCAAACACTACATATAAAACTA
TCCTCTAATCCTGGATTTTGAAAAATCCTTGCCTGTGACTTCAGCGAGGC
AGCATCTCGGTGGCACCTAAGCATTCCCAGGTTCC

>hg18 chr7:29848308-29848496 NM_001080529
ATGGCTACAGCATTTGTGTTTATTTATAAAATAGAATGTGGATTTTTATA
CCATTATTATTTAATGTTGCCATTCAAGTTTCAATATCCTAAGGAAGAAA
CAGTTCACCTAGGGCAGGCCATGTCTTATTATTTAAATACAAAGGGGAAA
CTGGCTTGATAATCACTTTTTACCATGAAAAGCAACGC

>hg18 chr7:29849147-29849275 NM_001080529
TTTGCATCAGGCCAAGCTGTTAGGATAGTATTAAGTTGACATTTGGTTGC
TGCTTAACAGTTTGCAAAATGACACCTTTGTCTTTAAGCAATTCTAAAAA
CTTGATTTTCCCTCTCTTCTTTGGTGGT

>hg18 chr7:29847959-29848094 NM_001080529
NNNNNNCCAATATCAATGTCAAAATTGCCCACATGGTGTGTTGGTCCACT
TAAAATTAAATTATTACTGTTGCTTTACTTATAAGATGTAACCTAAAAAT
ATATCTAAAGGAAATAGAATGGATTTGATATTTGA

>hg18 chr7:29848961-29849081 NM_001080529
ATATTCTGGAAAAGGTAATTTGCATGTCTGCTGGTTCATTTGGAATAATG
AAAGGCTTAAAAATTCTTACACACTGTCACTCACTTAGGTTCCCCTGACA
CTCTGGTACTTCGATTAGTG

>hg18 chr7:29840037-29840207 NM_001080529
ACACATGCCCACATACACACATATGCATGCACACATACAGGCTCCACACA
TTTATCCAGAGATCAGACCTCCTATAATATTAACTATTTGAAACAGAATC
ATATTGGCAGAATCATGCCAAAAAGCCCCCTGCATAGCAAATACCAGATA
GAAAGTCTAGGCAGAGGAGA

>hg18 chr7:29851626-29851788 NM_001080529
AAAGATGAGTATAGAATTGGCTTCTTATTCCTAGACTAAAACTTTGTACC
ATATGTTGCCTCTTCATTAAGTATTTCCTGAATACGGGATCCTGAAGTCT
CATCTTTAAAGAGCCCTCTTGCCCTCTGAATTAGTCACCTTTCATCCCTA
AGCTTGCTTCTC

>hg18 chr7:29840726-29840865 NM_001080529
ATATGCATGTCTGCAAGATACACATTTCCTGCATGTAAGTAAAGAAATCC
AAGTTTAAATCCATTCTTTTTCTCTTTTTCAGAGCAGAAGCCACTCTCTT
GGGACCATTCATAAGCAGGAGACATCAACACCGTGACAC

>hg18 chr7:29852887-29853033 NM_001080529
AAACACGTTTGTGTCCCACAGTTGTCCAATCAGCACTCATTGTGCTAAGC
TGTCTGCTTCAGTAGGGATCATGTAATNNNNNNNNNNNNNNNNNNNNNNN
NNNNNNNNNNNNNNNNNNNNNNNNNNNNNNNNNNNNNNNNNNNNNN

>hg18 chr7:29832139-29832258 NM_001080529
TCACTTTGTATGTCATATTCAATTCCAAGTACAGTAGCATTTGCATGGAC
CCAGCCTGCTGAAATTAAATGAATCTACATGAAAATGAGCCTTTTCAGCA
AAGGCCACAACTTCTGACT

>hg18 chr7:29851103-29851224 NM_001080529
TCCCCATACCTTGGCCAGAGCTTCCACATTTCCTCCAAGCTGCCTCCTGA
GATTGCTGTTTTCTTTCCTTTTTTTTTTTTTTCTGTGTGGTTCCATTGTT
TTCCCCACTTGCTTTTTGGTT

>hg18 chr7:29841051-29841154 NM_001080529
GCTTCCCTGTGGCAGGTGGCATCTTAGGTGGCTGGATCTGGCAGCTTTAG
AGTCTGATTCCAAACCAGCCTGGCTCAGCCATTTCTCTCCCCCATTCTTC
GGC

>hg18 chr7:29831758-29831939 NM_001080529
GCCTGAGTCAGTGATAAATATTATTAATATCTTCATTTTTTCCTTTCACC
AAATACTGTTCAAAAATTAGAGTGAATTCAATGAATGATCTGGGAACAAA
TTTGCATTTCAATAAGAGTCCTATAAAAGAAAACCAATGTATGAGCTCAT
CTTAGTATGTGTACATAGTAGGTTTCATATT

>hg18 chr4:186300267-186300608 NM_001151
NNNNNCAATGAATAAACTTTGTTAAAGGTACAAATGAAAATTAGCAAACA
TGGGAAGATAATTGAGTGAAGAGTTTAAAGTTAAAAACGAATTGCAGTCA
TTCTAGGGGAAGGAACAGTTGTATTTGAAAACCTGTATGGTTACATGAAC
TGCCTAAAAAACAAGCTAAGGAAAATTAAAGCTCAGATTTATATATTTTA
AGAAATTAATTGCAATTAATTTCCTGGGATTAAATAGCATTTCCTCAACC
CCAGCTGTCATTAAAAAGAGGCAAATACAGCCAAGGACTGGATCTCCGGA
AGGCTGACAGCACTGACCCTCAAGAAGGCACCGGCTGACAG

>hg18 chr4:186298512-186298654 NM_001151
ATGAAGATCAAATAAATATGTCATAGTGTGGATATTTCATAAATTAAAGC
TATTATGAGAACTTAATATATGACAAACTAGACTTAGTAATATAAGACAA
ATAATGGAGAGAAGAAAATATCTACTTAAGAATTAGTATTGG

>hg18 chr4:186301780-186301975 NM_001151
GGGGGAAGAAGGTGCCCTCTGCGTAGAGACAGGTCCAGCGTCAGTCGCAG
ATTCCTGGTGTCGGGTGGCGCCCGGCGTTCGGGTGTCTATATATGGAAAC
CCACCCGGAGCCGGTTTACGTGTGCCAGATCCTGCGCCCGTGACAGCACG
GGCGTGCACTCAGGCCCGGAGGCACCTAGTGATTGCCAGTATTTT

>hg18 chr4:186247090-186247584 NM_001151
TACCAATATGCTCTCCCAATACTCTCCAACCCCAGTGGTGAAGAGAAAGA
AGGACATAGTATTCAGTTTTTGATAAGAAACAAGAGGCCACTGCTGGCAG
GGAGGCTTGTCAAGATCTCCCTCATTCCGAGCACTCCATTCCCACGTGAA
CAACAATGAACGGAGATTTCACCCGCCCACCCCACATTGTTCAAGTTGTC
CTTTGCCCTTTTCGTCAAAACTTGGCACCCAGGAGACAGCAGAACATGTT
CTGAATTCAACCCTGGGGAGCCACCAATCAATATCACTTGACTCTTCTTA
CCCATTAGTTGTTCTCTTTCTATGCCTGATGTCGAGTGATGCCTAAGCTA
TTCTTTGTCATGGCCCCTTCTTAGTTGGCCCAGCTAACCCCTATAGGGTG
GGATGGCTATCTACATCCCCTAGGCAGAGCACCATGGATAGAGGAGAAAA
GCGTGGACAAAGTACTCAGGTGTAGGCTCAAGGGATGTGGACAA

>hg18 chr4:186302794-186302911 NM_001151
TCATCCTTTTTTTCTTCAAAAAAAAAATCTAGGAAGTGCAAACCTTTTTT
TTTCTCCTGTCCTCTTCCCTTCTCTCTACCCTGCCTGTCCTCTGTCACCC
ACCCTCCCCTCCACCAG

>hg18 chr4:186300814-186301011 NM_001151
TGAATGACTGAACGAACGATTGAATGAAAAGAAATGAGAGGCAGCAGGTT
GTCAGATTCTATGAGGCAATCACAGCATCAGGTGACCTTAGTATCTATTT
GAGAGGACTGCCATTTATTCTCGGGAGCGCACGGCTCTAAAGAGGCCCAT
ATCCAGGCAGTGAGCTCTGGTGGGGGGCGCCTTTAGATGCAAGAAGG

>hg18 chr4:186298259-186298454 NM_001151
AGGAGAAATATATCTCCCATTTAGAAAATATCCAAAACTCTGATTGGTAA
AATTAAGTGTAACAAAGATGATACTACTTCCTGAATTCNNNNNNNNNNNN
NNNNNNNNNNNNNNNNNNNNGTCTATTTAAAATCTTCTGGTGATGTTTAA
ACAATTGAACAACTTGATAGTAAAAATAAATCCAGACACATAAGC

>hg18 chr4:186300130-186300252 NM_001151
ATAAACGCATGCCCTCTGTGGCCCTGGAACCTTAGTGACTTCTGCTATAC
CAAAGTCTCCACGCCCAGGGTGACACGCAGCTGCAGCTCCGTAAACCTCT
AACATGATGTCAGCNNNNNNNN

>hg18 chr4:186270990-186271268 NM_001151
GGAAGGAATCGAAGGAGCTGAGCCTCCCTGAACATTTCTCACTGGGACTG
GTAGGACTCAGTGGATTAGAAGAATGGCATTCCCAGTCTAGAGGGGCAGG
CAGTAACCTGTGTGTGGGCATTGAGAGAATATGGTACATGATCCCTGTCA
TTGCTGTGACCCTGGAAGTTTCTCAGGAAATCCAAATAACTAATGCCAGT
TGGACTGTTTATAAGGTTTCCTCTCTTCAGGAAATCATCAAAATATTCTT
TCAGCTGCCAGGCCAACTTCTTCAGGAC

>hg18 chr4:186270014-186270464 NM_001151
NNNNNNNNNNNNNNNNNNNNNNNNNNNNNNNNNNNNNNNNNNNNNNNNNN
NNNNNNNNNNNNNNNNNNNNNNNNNNNNNNNNNNNNNNNNNNNNNNNNNN
NNNNNNNAATATTAAGATTATACTAATCTCTTGCATCAGATGGCAGAAGA
GGTGGCGGCAATGTTACCAAAGGANNNNNNNNNNNNNNNNNNNNNNNNNN
NNNNNNNNNNATAAGCAGTATTGCTTTGTCCTACCTAAATTGCAGATCTG
CCAAAGAAGGCATAATCTAATATATTCATCCCCTATGTTGCATGGGGCAG
GGAAGGCTGTGGGTTTGCACTACATAGCACATTGTTCTATCCAGGCAAAA
GGTCAAGCGCTGTAGAAGGCCAAAGCTAAAAATACAGTGTGGCACTGGGG
AAAATGAAGGAGCTGTCCAGGGGAAATGAGTCATACTGAATCAGTACCTC

>hg18 chr4:186255540-186255676 NM_001151
AGAGAAAATTGTAATGAAACAAATTTGCCAATTTGACTTCAATTGTGGTT
AAGGTAGAGATGGGGCTGATTCTTCTTTCATTACAAAACCTATTTTAAAA
TGTAACATTAAATAATATTACTTAATGTCTCTGGGT

>hg18 chr4:186305119-186305460 NM_001151
TGTAATTAAAACACAAGTTCACAGATTTACAGTGAACTTGATCTACAAGT
TCACAGATCCATTGTGTGGTTTAATAGACTATTCCTAGGGGAAGTAAAAA
GATCTGGGATAAAACCAGACTGAAAGGAATACCTCAGAAGAGATGCTTCA
TTGAGTGTTCATTAAACCACACATGTATTTTGTATTTATTTTACATTTAA
ATTCCCACAGCAAATAGAAAATAATTTATCATACTTGTACAATTAACTGA
AGAATTGATAATAACTGAATGTGAAACATCAATAAAGACCACTTAATGCA
CGCTTTCTATTTTATTGAACTCTTATTAACTGTAAAATGCA

>hg18 chr4:186301073-186301520 NM_001151
CTCCACCGGCGGCAGCGGCCCGGTGTCTGCCCCGGCTTCGCCCCGGCCTA
AGGCTGCCTGTGCTATAAATACGCGGCCCACATGCCGCGGTGACACGGTG
TTCCCTGGGCTCGGCGGGACAGATAACATGAATGTGCCCTTTAAACGTCC
CAAGTTGCAGGGACAGCCCCCGGCCCAGCCTCGCTCCCGGAAGCGCCTTC
GCCCCCGATGCCCTCTGCAGCTGGGAGGAGGGGGCGCCCCGCACCTGCCC
AGCCAATGCGCGGCGCGAGCGCCGGCCGCGACCCGCCTCCTCTCGCGAGA
GCCCGGCGGGGATATAAGGGGGAGCTGCGGGCCAGGCGGCGGCCCCCTAG
CGTCGCGCAGGGTCGGGGACTGCGCGGCGGTGCCAGGCCGGGCGTGGGCG
AGAGCACGAACGGGCTGCCTGCGGGCTGAGAGCGTCGAGCTGTCACC

>hg18 chr4:186246626-186246735 NM_001151
NNNNNNNNNNNNNNNNNNNNNNNNNNNNNNNNNNNNNNCTCTGCCATTTT
TTTTTTTTAGTAAATCATTCTTAGATATCTGTGCCAATATTTGTATACTT
AAATCCNNN

>hg18 chr4:186302072-186302230 NM_001151
TAGGCTGACGCCNNNNNNNNNNNNNNNNNNNNNNNNNNNNNNNNNNNNNN
NNNNNNNNNNNNNNNNNNNNNNNNNNNNNNNNNNNNNNNAAACAATTTTC
GGAATAAACTCAGATCATCCTGTCTCCAAATCTTTTCCTCCCCTACCTGG
TCGCTGAA

>hg18 chr4:186304330-186304462 NM_001151
AGAGCCTGGGTGCAAAAGCTAGGGAAAAGAAGTAGTTAGCTACTTCTTAC
AAAGAACTCTTGCTTCCCTCCTAGTTACAGGTGTTAGTGGGATGGGGTGT
TTAGCTGGGTAGAGATGGCCTGAAGCAATCTG

>hg18 chr4:186246931-186247037 NM_001151
CCCAGGGCCACTTTCTTGCTTATTCTTTTTCATTTCGTCTGTTTTCTGTT
TTCCAACTTCTAAGTCTTGTCCTTTCTTTCGGAATCTCCTCTTTTCATTC
TCCTAT

>hg18 chr4:186297953-186298232 NM_001151
GAAAGTAGAGTTTCTTCTCATCTCCTAGATGCCTTGTCCATTCTCCTGCT
GGAAGAAAGCCACTAAGTACTGGGTTGGGCGGGTGGACACATGTTCTGCC
GAGCGCCATTCTCTCCCCTGCCTGTGTAAGTGATACCAGGATCTTGTGAC
CACAGGCAGCTCATGCTCCCGAGGGCATGTAAGGCCTCTCTTTTCTGAGA
AAGTCCGTGGAAGCAGAGGACAGTGTATGAGTTTCCATGGAAAACCTCTT
GTCAAGGATTCCAGCTATGACTCCTTCTA

>hg18 chr9:33397438-33397812 NM_001170
CTTATGTGTGTCTGGTCTTGCACGCGGAAGCCTCTCTGTAGTGAGNNNNN
NNNNNNNNNNNNNNNNNNNTCCCCAAGTTGTGCACACGTGAACATGCGAC
CATTCTTCCAGGTTAATATTTCCCTGCCTGCGTCAGCACGGTCCCAGTAA
GTGAGCAGCTCCATGCAGGAACGTGCCCTATCTGATCTGGTCAGGGGCTG
TGGGTCGGGAACAGGGGGATTAGGGCGGGCAGGGAGCCCATCTCAGTTTC
CCCCGGGCAAGCTGCACTCTCTCCACTCTCCTGCTCAGCCAGAGAAAGGA
GGTAGCCCCAGTGTAGTGTGACTGCCCGGTCTCCCCACTCACGCTGGGGA
CTCCCTGATGGAACAGCCTCCTTG

>hg18 chr9:33381856-33381999 NM_001170
NNNNNNNNNNNNNNNNNNNNNNNNNNNNNNNNNNNNNNNNNCATCTTGAA
CTACCTGAAAGTGAGGACCTTACCCTGGCTGGGGGAGCATTAACAAGCCA
GAGTCTTCAAAAGCTGGCAATATTTAAGCTAAGGGACAGAGCA

>hg18 chr9:33392858-33393014 NM_001170
GCGCTGGGGAGAGCTGTGCAGAATAGGACTGGAGGTGGAAGTGTTGGAGA
TTAACAGCCAGGTGGAGGGGACGGGGGAGGCCCTGGGTCAGTCCTCAGGG
AACCCCCATTGTGAAGGGGGAAAGGGAAACTCAGGCCCAGTCCTCAGGGG
CCCCCA

>hg18 chr9:33382409-33382720 NM_001170
NNNNNNNNNNNNNNNNNNNNNNNNNNNNNNNNNNNNNNNNNNNNNNNNNN
NNNNNNNNNNNNNNNNNNNNNNNNNNNNNNNNNNNNNNNNNNNNNNNNNN
NNNNNNNNNNNNNNAATCTCAACAAAAGGAAGAGGAACACAGATGTGGGC
AGGTATCAAGCATGTGGGCGGTGCCTATTTCCCTAACAGCTCTCAGAGGA
CGCACCCTCCTGCCTCCGAGGTTCCAAGGGTTAACAGCCCTCATGGGGCT
GGAATGTCTTGTGATAAGATCATTACTTTGCCCTGGATTAAGGAGGGACA
GGATCCAACTG

>hg18 chr9:33404428-33404565 NM_001170
AACCCAGAGACCTCCTGGCCAGGAGCCTGAGTTTGAGGCTGGTTTGAAGT
TTCCCTACTCAGGGCCCCACCTGGGTGTGAGTTGTTTATNNNNNNNNNNN
NNNNNNNNNNNNNNNNNNNNNNNNNNNNNNNNNNNNN

>hg18 chr9:33406695-33406862 NM_001170
GAACCACCCTGGCCTGCAGCCGGGAGCTTAGGGATAAGGTTAGGGAAGCT
GCTGCCGTCACCACAGGCTTAGGGTGCCCAGCTCTGCCAGCTGATCCAGC
CAAGTCCTTCTTGGGGAAGATGAGCTGTCATTAGAGAGCCCTTCCCACCT
CTCAGACCTCCGCTTCT

>hg18 chr9:33404990-33405141 NM_001170
CTCAGTCTAGGGGCCAGGCTGCCCCAGGCACCCTGCAATTGCCAGCCCAG
TTAACAGGCAGCCGACTCACTGAGCGGGTGGGGGTTCCAGGCATGACAGG
GCCTTGGGCAGGCTGCCTCCTGGGGACAACTGGCTTGCTGAGCCCGTGAC
G

>hg18 chr9:33398098-33398436 NM_001170
TACCGGCACCCACGGGCATTAAGCTTCAGCCAGGAAGGCTTGGTGGGACA
TGTGGGCCCCAGGGAGAGTGGCAACTCCCTAGATGCTGGGCCTCTCCCTG
GGTTGATGGAGAACCCTCCCATGCCTGCACTGGTCCCTGGGGTGCAGGCT
GGGCCAGGCTGGGCTGGGTGAGCAGACACTGTCTCTTCTGCTTTTGGGAC
AGCCCAAGGGCTAGCGTGAGTCAAACCCAGGTGTCCTGGCTCCTAGCCCA
GCTAGAGGATGCCCCAGTGCTTCCCTGAACGGGAGGAGAGAGAAGGCTGG
AGCATGGACAGAGGGAGACACTCACCGCTAAGGCTCTT

>hg18 chr9:33381616-33381834 NM_001170
NNNNNNNNNNNNNNNNNNNNNNNNNNNNNNNNNNNNNNNNNNNNNNNNNN
NNNNNNNNNNNNNNNNNNNNNNCCTGTATATATATATAAAAACAAAAACA
AAAAGCCCTCACTTCTTGGCACAGCCTGGCAACTAAAAATAACAACAACA
CAATGTCCGATATAGGCTTACACCTCACAAAGTTCTNNNNNNNNNNNNNN
NNNNNNNNNNNNNNNNNN

>hg18 chr9:33380551-33380677 NM_001170
AGGCAGCTGAGCAGGGCCCACTGGGTCCCTCAGAAGCCCCAGGACAGAAG
CAGGGGAGCCCAGAGCTAGGCTGGCTTCAGATCCAGGATAAGATACAGCA
GGAGAGGACAGGAACAGATGGGGGTG

>hg18 chr9:33406311-33406519 NM_001170
NNNNNNNNNNNNNNNNNNNNNNNNNNNNNNNNNNNNNNNNNNNNNNNNNN
NNNNNNNNNNNNNNNNNGGCCCTCTTCAAGCATCTCTCAGATCATGGAGT
GTGATGGGAAGGCAGCACCAGGCCCCAGGTGCCGGGGCAGGGGCCAACAC
ACCAAGTTGTGGAGTGTGCATACAGTGCCACACAAACCAGGGGCATGCGC
AACCTGGG

>hg18 chr9:33392473-33392806 NM_001170
CCCCAGCTGGGGCTCAGCTATCCCTGTGTCCCCAGTCCAGAGCCTGCCTC
TCAGCTCTCCCAGGGCGGCCTCGAGCGCTGCTCCTGCTCCTCCAGGGGAG
AGGTCAGTAAGGCAGGGGTTTGGCTGGTGCCACTTGAACCAAGTCCAGAT
GCACTGCCCAAAATAACATCCCTCGTCCGGCCAGCAGTGCCGTGGAGACC
GAGTTCTGAAGCAGGCCTTTGTGAGGTCAGAGGTGGAGCTCTGGGTGGGC
ACTCTGGGCCTCTCAGTCCCAGAGGAAAGGCCTGTCCTCCAAGCCAATGT
GCAGCCTGACTCTGGGGCCAGCGCCTGAGGAAG

>hg18 chr9:33397916-33398021 NM_001170
AGGGCAAACAGGGAGCAAAGACCCTAGGAAATGCTCACAATGAGCCCCTC
CCTTCAGCAGGAAAGCAGCTTTGAAATGTCCAGGTGAGCCAGTGGGAAGG
TGGGA

>hg18 chr9:33385193-33385381 NM_001170
CTAAGACAGTGGCCCGAGCCCATGGACAGAAAGGAGACTCAAGTCTGCCT
GCTGCCCATCGGCTCTTCAACTCCCAGCTGAGTTAATAGGTAACCCAGCA
GCCTCGCCCACACACGCCTCCTCTTGCGCAGGGCAGCTGGGACAGCTGGA
ATTGGAGACACTTGAGAGCCACGGGGACATGGAGAGGA

>hg18 chr9:33385631-33385824 NM_001170
TGGCAACAGTGAGGCACTCTACAAACAGCATGAGGTGTGACAAAGTCTGC
TGCCGAGCTCTATAAACAGCACTGAGCGCTGAAACAAGCGCCAGGTTCTG
TCAAAAATGAAGGGGTCAGCAAAATGCACCAGGCTGTGCAACCAGGTCAG
TGCAAACAGAGGTTTGTGAGAGAGTGAGTGAATGAATGAATGA

>hg18 chr9:33405922-33406088 NM_001170
GTTCATGGCAGCTCACTCCAGCAGCAGGGTCGGGGCCCATGGGCAGGGAT
GGGTGGAAGGATTTTTCCAGCCTCACTGAGAGCAGGTCTTGGCCTGTCAC
ATCACTGTTTTGAAGTTTATTTGGAAGCTCAGCCCCAGAACTCTAATGCC
TCACATCTCCAGGAGG

>hg18 chr9:33376193-33376359 NM_001170
CTGCGGAGACACAGACTGTCATGCGAACCTGCTCCCAACTAAGCCCCACC
GGGGTCCCAGAAATGAGGTTATAGGTTAGAGGGTGGGGGATCTCCAAGGC
TTTTTTCTCCCAGCTATTTTTTACAAATCAGGACACTGAGGTCCAATCTG
CCCATATTTCATAGGA

>hg18 chr9:33381429-33381579 NM_001170
NNNNNNNNNNNCCCCGTGTCTCACGTGTATGGCTGGTTTTCCAGGGCCCG
GATGGCTCCAGCCCCTCCTCTCCCTGATCAGTGAATGTGGCCCAGCCCAT
CCAACTCTCCCCCACAGCCAGGAGGCCAGCTCCAAGGGCAACACCCCTGG

>hg18 chr9:33405621-33405895 NM_001170
GAGTCCACTGGAGGTGTCACCCGTGCGTCCCCAACTCCAGTCCCCTCAAG
GGCTCCACCCGGCCCAGCCCACATGCCTTTGTTGTGGCTTCCAAGTTTTC
TTTTCCACGTCACCTGCGCTGCTTGCTCTCTGGTTTTGTTGACTTTAGTG
CTGTCTCTGTTTGCTCTGGCTGAGCCAACAGCCTCAGGATGAAACTCTGA
GCCCAGGAAGTGTGAACCTGAGAGGCAGCAGGCTGGGGGTGGGGACGGAG
GCAAATGAGAGACAGGGTAAGATC

>hg18 chr9:33384956-33385075 NM_001170
CCCAGGCTCCCAGCTCAGAGGCAAGGAATGGACAATGTGACCCATGGGGT
CAGCATGGGGAGGGGGTCATGGACGGCCCTGGCGGAGCCCCACCCACTTC
GTGCTGCCCACCCACTCAC

>hg18 chr11:111288032-111288199 NM_001541
TAGTGTGCCCCTCCTCCTCCTTTCCAGTCCTGAATGCCAGGGGAATCAGG
CCAGCAACTATCTTGGGCCTGGGCAGGGACTGGAATCTTCCTAGGCTGAG
CCCCAGGGACATTAACTCTTTGTGAGTCCTTGGAAGAGAGCAGTGATGGT
CAACATGTCAGCACCAG

>hg18 chr11:111288278-111288763 NM_001541
AAAGAGCAAACAGATTTCTTGCATCTTTCGTTCTATGTGGCTCTCAGAAC
ATTAAATCCAGGAGTGCTTTAGGAATTGGGTGCACAGTGCCTGCCACCGA
AGAGGAGAAAATGAGGTGTGGAAACGTGCAAACCGTTTGTGAGGGTCTCA
GCGAGGCCTCTTCATGCCCCAGGCACCACCAGCTCCCCCTCCCCAGCTCG
TTCCCAGCCAGGACCCTCAGCTGTCCTCTCAGGCCCCCTGCGACAGCTGA
AGAGTGTGCGGGGGAGGGGACTAGGGGTCCGGGCGGCGCTGGTCACACCC
TCGTTGCTCTCACTCAGGGCCCCCACTCCCAGCCCCTCCCCCCCCAAGAG
GCTCGGCACTATTTTGGGTGGTGTCGACCCCGCCCCCACCTCCTATCGAG
CCCTGGCTCTCCGGGCAGCTGGAGGGGTCGCGCTGCGCCTGTTGGGGCTG
CACCTCGGACCAGGGCTTCTGCTGCATCTGCAGCC

>hg18 chr11:111289829-111290471 NM_001541
TTGCCACAGACCCAGCACCCAGCAAATCCCTCTCTACCTCCCAAGGTGAT
ATGGGCAGCTGCCCACCACTCCAGAGGTAGCAGCATCCTTGGGGGAAGGG
AAAGGTGCATGGTCCACAATGTATGGTTTGGTCCCATGGGACATGTCATA
GCCTTGGTTTAGTTTTGGGTGGAGCTGAATAAACCCAAATCTCAGGGCCT
TGTTTGTACTGCTCCCTATTCTGTGGCCGGGAAGCTGGGATGGGGAGGGA
GGGAGGAGGTCACAGCCAGCTAGACAAAAAGCTCCTCAGTTTGATGTGCC
CAACGTCATAGGACCCTGAGCTCGCACTTGGATGCTGAGATCACACCCGG
AAGCTGACTCTGGCTCCAGATCAAATTCCTAGCCATAATTTTCTCACAAT
GCAACAAAAGAGAGAGTGATCCTGGGAGGGAAAAGGGATATGCCATCCAA
ACAGCCCAGAGGGCACTGTCTGAGCTGGTGATTAGAGACACAAAAACAAG
GGTCTCCAGACTGTCTGGCCCTTTTTGGGTAGGGGCTGGGAAAATGGTTT
TTGGCTGGTGAGAGTTGCCTAAAGTCCTGGAGTGAATACTTTGTTTTCAT
GTACTAAGGTCTGTCCACTTAAATGGTCACTGATTTTGAGAG

>hg18 chr11:111291032-111291132 NM_001541
NNGTGGTTGTTTCTTAACTTTTGGGAGTTATAGACCCTTCTGAAAATCTG
ACAAAAGCTATAGCTGCTCTTACCAGAAAAATACATATGCTCCCAAATTT

>hg18 chr11:111288857-111288993 NM_001541
GTATGGCACAGACACCACCCCCTTGCCCCCCACCCCCACCCCCTGAAATT
CTGGGCTGACCTCCCAACGTTGCTGGCCTCCACCCCACTCTGGGCTTAAC
TGATCTCCTGGGACCAGCCACCCCCCACCCCAGACT

>hg18 chr11:111289241-111289374 NM_001541
CTCCCTCCCGTTCCCTACTCCTCCTGACTCCCCTCTTGCTCTTCCCAATC
CCTCCTCTCCAGATTTCCCATTTCGCCCCTGTGCCAGCCTCATCCTCCCT
CATCCTGCCTCTTGCCTTCTCTCTGCCCTTTAG

>hg18 chr19:50518696-50518939 NM_001824
GGTCGCCGGGAAAGGAGTTATTTTTAGAGGGCGCTTTGCTGTCTCCTCTG
CCGCAAAGGCCGAGACCCGAGGCGCTGGGTATGGGGGGGTTCGGGGGCAG
GTGTTGGAGGGGGGTTCGCCACGTGTCCTGGTTAATTATAACCGGGCGTC
TCGGGTGTCCTCGGGCCTCGCCTCCTTACAAGGGCAGCCACGGGGCCCTG
GGTGGCCGCTCCCACCTCCCGGGGAAGGGGGCTGGGCAGCGAC

>hg18 chr19:50517990-50518353 NM_001824
CCGTGGCCTTATATAGGGGGACCTAGGCTGTGCTATTGGCTGGGAGGGGT
TGTCCCCAGGGAGGAGTTCTGGAGGGCAGCTGAGCCTCTCACCTCCCTGC
TCCCGCACCATACCCACCCTGAACCCAGGCATGCTTTGCGCCCAGCCCCA
TGGCCTTGTATGGGCTGAGCCGCCCCAGGGGCTGGGCTCACGCCCCCCCA
CCAAGCTGATACCCTGACCAAGTGCTGAGTTGGGCTGGCGGTGGGGACAG
CTGGCCCCCCGCCGGGAACATGGGACGGTGGCTGGGAACGTCCCAAGCAC
GTAGAAGCCACCGTCCCCTGGCCCCTGAGTCTCCTTCAGCCACCAGCCCT
TCCTGTGGCCCTC

>hg18 chr19:50510695-50510815 NM_001824
CTGGAGAGCGGGTGGGAGATCAGGACCAGGCAGATCCTCCGCCCTCTCCA
GCAAGCCCAGGTCTCCCCCAGATGCTCCCCTCAGTCTCCCTGTTGCTTCC
TTTGCCTTCTGCATCCTCAC

>hg18 chr19:50517863-50517987 NM_001824
ACCCACAGAAATCCCCTACTCTGGCCCCCACCCAGATTCCCGCCCCGTGC
AGTACCTGGCTGGGCTGGGCTGAAGGGGGGCTGTCTGTATCCTGGAGGTG
ACACTGACCCAAAGGAAGGGCCAG

>hg18 chr19:50524856-50524988 NM_001824
TTTTTATTGGAACTGTTATATTTGGAGTGTATGGATGTTCACACTTATTC
ATATTTTATTTTCTCAAANNNNNNNNNNNNNNNNNNNNNNNNNNNNNNNN
NNNNNNNNNNNNNNNNNNNNNNNNNNNNNNNN

>hg18 chr19:50517113-50517303 NM_001824
CCCCCACATTCCGGGGCTCGGCTTGCACCAAGTCAGCAGGCCCAAGACAG
GTGGGCCAGGGTGGCTGGGAGGACACGGGTCCAGGCCTCGGGGCTCAAGG
ACATCCTGGGATGGCAGCCCAGACCCCCTCCCTTCAGAGGATGCCCCCCT
AATCCCTGCCAGGGACACCCCAGGAGAGGGCACTGAGGCA

>hg18 chr16:84405387-84405660 NM_001861
CTTCATTTTCAAAATGCATCACTTAATTTTCCTTACAAGGTAGCCACGCA
TTAAACATGTAACAATCACAGGATTTCTTCAGCAAGCCCTAGTGCTTCCG
TGAGCTTTCCTGGAGCTCGTGGCTCGAGGTGTCCTGAGGTTTCAAATATT
ACAGCTTTCTCCATGGCCATAAGTTCCTCTGATGTTTGGGTTACTGAACA
CAAACTCGCTGGATGATTTGTCTTCAACATGGTCCATTTCTGTTCCTAAA
AGTGTTAGCTGTGCCNNNNNNNN

>hg18 chr16:84390976-84391093 NM_001861
GGGCCTCGGAGCCAGGTGACATTGAGGCCGGCCCGTGGGGACTCCGGGCT
CGGTGGCTCCAGGCTCGGGGGGCCGCCCCGAAGTGCCCGGTCCATCTTAC
CCGGTCTCGCAGCGGCT

>hg18 chr16:84390720-84390920 NM_001861
CCGCTCCACGGTGACCTCCGTGCGGCCGGGTGCGGGCGGAGTCTTCCTCG
ATCCCGTGGTGCTCCGCGGCGCGGCCTTGCTCTCTTCCGGTCGCGGGACA
CCGGGTGTAGAGGGCGGTCGCGGCGGGCAGTGGCGGCAGGTGAGACAGGA
GGTGGCCGGTNNNNNNNNNNNNNNNNNNNNNNNNNNNNNNNNNNNNNAGC

>hg18 chr16:84420746-84421149 NM_001861
GGGGCTTGTCCTTAGGACCATTTTAACGTCTTCCCAGACAGACAAACTGG
GCTCCTTCCTCAAAATAAAAAAGCAAATGAAAGGGTTTTTTTCATCAACT
GTTTAGCAACCCAGGCAGGGAAAAAGCAATCAGAGACGTGGAAACAGCCC
CGGGGGCCACCGTGCAGGGGCTGTGCTTCCCTGCGGTGAGCCCACAGAGG
CCGGGACCACACCGGCAGGAGCTGCACCCGCCTGGGAAAAGGGGAACAGG
AAAAGCATGGCCGGTTGAGCAACTCGGAGTCCAGATTGGGGCCGAGGCAA
CCACAAGCCCATGGACGCCGCAGCGGGAGGCGAAGGGGCAGGAAGCGCCC
TCCACGGGGCCTGCTGCAGCTGGGTGGGCGCTGAGGCCCCTCCCTGCCAG
GGC

>hg18 chr16:84419940-84420221 NM_001861
GTGGTTTTGGTTGCAGGTGTTTTTGGGTGTAGGTATTTTTGGGTGCAGGT
GTTTTTGGGTGTAGGTGTTTTTGGGTGCAGGTGTTTTTGGGTGTAGGTGT
TTTTGGGTGTAGGTGTTTTTTATTGTAGGTGTTTTTGGGTGTAGGTGTTT
TTGGTTGCAGGTGTTTTGGTTGTGTTTTTGGGTGTAGGTGTTTTTTATTG
TAGGTGTTTTTGGGCGTAGATGTTTTTGGGTGTAGGTGTTTTTGGGTGTA
GGTGTTTCTGGGTGCAGGTGTTTTTGGTTGC

>hg18 chr16:84405967-84406169 NM_001861
NNNNNCTAGCTATACCTTCTTTTCGATGAACATTCTGACTCCATCTTGAA
CAACTTCTTCATTAGAGCCTCCTTTTGTCTTCATGTATTCTAGAGTATAA
GAAAGCACAGCCCCAGGTTCGGACACTGAGTTTCACACCTGTGTGCTCAG
ATGCATCTTTAAGAAGTTGTTCTGTCTTGTTCACTACTGAAGGTGTCAGG
GN

>hg18 chr16:84415397-84415554 NM_001861
TTGAGGCCAACTTGGTCAGGGGTGGCTGTGGCTTGGCTCCTCCACTGGAT
ATCGAGGCAAGTCATGTCCAGATACCAGAGAGTGCCAACTGGAGGTGACC
ACATGTGGTCAGAGGGTGTGGCCAACAGGGGACTCAGGCAGTCATTCTGT
GTGCGGG

>hg18 chr16:84420251-84420367 NM_001861
TGTAGGTGTTTTTGGGTGTAGGTGTTTTTTATTGTAGGTGTTTTTGGGTG
TAGGTGTTTTTGGTTGCAGGTGTTTTTGGTTGCACGTGTTTTTGGTTGTT
GGTGTTTTTCTCTGCC

>hg18 chr16:84415612-84415851 NM_001861
TGGGTGTGCTGGGCTGGAGGGGGGTCCCTGGGGTTTTCCCTTTGATCAGG
AGCCTTCTGGGGATTTGGGGGAGGACGCGTCTTCAGACTCTCTGGGGTCA
CCTGGGAAGCAGAGTCATGAGGCTGCCCAGAGGACTTTCCCAGCCATTGG
GGCCACTACTTCCTCAAACCTCCTCGTGGTCTTTTTGGAAAACCCCAGGT
TGGGATCCTCATGGGTGTGGAGGAGCCAGTGGTCTGGGG

>hg18 chr16:84410419-84410522 NM_001861
TTAGACTCGCGTTTCTGTGGGCTACATTCTGAGGTCTGGACAGCAGAGGG
CGCTCTGAGACATAACCCGTCCTGTTTGTAGAGCGGGGACGTCCAGAAAC
CGG

>hg18 chr16:84436101-84436304 NM_001861
CAGAGCGGACGTCTCAGGGCTGTGTGTTATCTCACACTGTTTATGCGTCT
GTGGGTTTTTGAAGGTCGAATGTAGGTTAACTTTCACGTGGGATGGGAGA
GATGGATGGGCGGCTGGAGCTCTGGGTTGTATAGCGAGCGTGTGTCTAGC
TACAGACGTTGTCTGACAGGTTTAACATTTGCCGTTTGCTGTGGCTTTTT
AAA

>hg18 chr2:97601237-97601341 NM_001862
TCCAGAGACTGAGACCTGGAAGCGAGGCCCACCTCTGCACCTGCCCCCAT
AGNNNNNNNNNNNNNNNNNNNNNNNNNNNNNNNNNNNNNNNNNNNNNNNN
NNNN

>hg18 chr2:97619794-97619993 NM_001862
CTTGAGCCAGAGATCCAATTCCACTTTGTATTCCTTCTGCAGCAACTCAG
CCTGGCTCTTGTAATGATCCTTCTGGCTCTGCGGGATGCGCTGCCAGCGT
CTGCCAATCTCTACCATGCGCTCCCTCAGGGACAAATGTTGCAGCTCCTT
ACTTGACCAGGAATCTTGGTGAAACTTCTGGTATCCATTCATGGGGGGT

>hg18 chr2:97620153-97620638 NM_001862
CTTCCCTGAATCGAGCAAGTTTTTCCTCAAATTCTTGCTTTTCCTTCCGG
AAATCCTGAATATGTTTCTGTTTCATCTGCTCTGGGAGCTCCTTGTATTT
CTTTGACAGGATTTTGGTCACTTCCTGGCTTCTCATCCCAGGGTACATTT
GGGAGTACTGGGGCCAATTCTCCTTGAAGAAGCGGATATAAGCAGTAAGG
AGCCTCTTTGGAAAGTCTGGATGGTTCCTGCCTTTTTGGCTTTTGTTTGT
ATTTTTAACACATTTCTTAGCTTCCAGGACTAATTTTTTCAAAGTGCTGA
ATTTTCTCAAGCTGCAAGAAATCTCTAACCATTTGAGTCTGCACATTTCA
CCAGAAAAGTTTTTAAAAGCTACTTTTCCCCAGTCCATGTGTGACTGAGT
TGAGCTGAACGTGCCGTTGTCATCATATGGGAGATTATTCTCCATGCATT
CCAGTAACCTCAAGATGTCTGCGTTGGACCAATGG

>hg18 chr2:97631896-97632031 NM_001862
CCTTGGGACAAGTTAAAATCTCAAAACCCTCTTACCTACAAAATGGAAAT
ACCTTTTCATTTTGTGTGGAGATTAGCCAGAGGTGGCTTCAGTTACTATC
TTCACAAAATTGGTCGAAAGTAGGTATTTCAGTGG

>hg18 chr2:97600780-97600911 NM_001862
CGGGTAGGAGATTTGCAGGAGGCCGTTTCTGCTGTTCCAGAGCCCAGACA
GACTTCCCTGGGGTGCTGGGAGCTAAGGCATGGAATTGCAGTCGCCTCCC
AGGTGCAGGGCCCTGGGTGGAGCTGCTGGCT

>hg18 chr2:97600922-97601095 NM_001862
CAGGGAGCAGAGATCCCTCTCTGCCACCCTGCCCCACCAAAGGCAATGAA
GAAACTCCAAGCTCTGGGTCTGTGGGAGGCACCAGGCAAACAGAGGAGTC
AGCAAGCTAAACATGCTATTAGCAGCGATGGAGAAGTGACAATTGTCTGC
ACAGCTATCAGAAGCAGCTCCCC

>hg18 chr2:97631003-97631151 NM_001862
GCACCTGCACTAAATTACTCAAAATGTGCTGTAAAGTTTCTTCTTTCCAG
TAAAGACTAGCCATTGCATTGGCTCCTTCTCCCATAGATGGCTGGTCTTA
TTTCTTACCCGTATTCTTTGGTAGGCATGGAATATGCTTATTTTGGGA

>hg18 chr2:97630338-97630496 NM_001862
GTAAGTACCTCACCTCTATTTTTTATCCACTTGCTTAATATATCCTACAA
TAGTGTGTAAGCTGCCTCAAATCTTCAGTGTGTGAGTGCATGTTGGTAAG
TTTGTCTAAGGGTCTTGACACTCTCAAGCCTCATTATGCCTGATAGTTCA
TCCTTACT

>hg18 chr19:50623796-50624253 NM_001983
CTGAACGGGGGGCGGAGAGCAGCCCGGCCGAAGGCTCTGGAAGCGGGCAC
CGCCGGGGGGCGCAGTGACCAGGCTGGCGTCCCCGCCCGCCTCTAAACTT
AGCCGCGGTGACGCGCGGCCCGGCGATCGCGGCGGGGCCGGGGACGCAGG
GGGGCCCGAGTGGAGGGGGGCGGCTCGGCTCGGCGAGCCTCTATTTATAG
CGCCCGGAGCCCGAAATAGCGCGGAGCGGAGCGGCCGGGATGACGCGGGA
GCCGCCGGGGGCTGACTCACCCGGCCCCAAGCGGAGGCCCCCGGATGGGG
GGCAGTGGAGGCGCCTAGCCCCTACTCCGCGTCCTCCCGGGCACCTTTTT
TGGTGGGACATCCCAAGTCTCCGCTGGAGAGGCTGTGGATGGATGTACAG
CAAAGGAAAGATCTGCAGCATGAGAGACTGAGGTTGGATCAGAAGTGGGA
CTTCCAC

>hg18 chr19:50614095-50614195 NM_001983
CGCTGAGGTTTTAGCTGCATTTCCTCTTGGAAGGGATTCAACAGCCCACT
GCACAACCTCAAAGCCCGGTGAGGCTGGCTAGGGAGCAGCCCCTGCTTAC

>hg18 chr19:50638543-50638670 NM_001983
CTTGGGTCCCAGATCCCAGATCGCCAGTGAGTAAGAAAACGGGTTCGCGC
CGTTGGTGGACTCCGCCCACTTGTGACGTCACGAGCCGCTCCCCCAGGAT
CCCGACCCAGGCGTCTCCCTTGGGATG

>hg18 chr19:50634912-50635169 NM_001983
GGGACGGCTGTGACTCAGGCGCGCGCTCCTCCCCGGGGCCCTCAGTGGTC
GCGAGGGGGCGCGCACGGCCTCGGGAACCCGCGCGGCGCCGCGTCCATTT
TTACCCCAGCTCCGCTAAAAATAGTTGCCGCGCTCCGAGCCGAGCCCGAA
ATAGCGGCCCCCAGATAAGGCAGGACGACTCAGCGCTTCCGGGGAGCGGA
AGGGGGAGCGCGCGGGGGGAGCGGTGCTGGGCGCAGCCCGGCCGAGCAGG
CGCCGCT

>hg18 chr19:50639420-50639623 NM_001983
GGCCCAANNNNNNNNNNNNNNNNNNNNNNNNNNNNNNNNNNNNNNNNNNN
NNNNNNNNNNNNNNNNNNNNNNNNNTGGCCCAGAGACCCAGTTTGCTGCG
GCAAAACACTGGTCTCCAGGCAACAGGCCCCGCCCCGCCCCAGGGCCGCC
AGATGAGGCTGGGCGGTCAGGAGGCCACCGGGCCGGGACGGAGCACCCAG
GCC

>hg18 chr19:50615915-50616194 NM_001983
NNNNNNNNNNNNNNNNNNNNNNNNNNNNNNNNNNNNNNNNNNNNNNNNNN
NNNNNNNNNNNNNNNNNNNNNNNNNNNNNNNNNNNNNNNNNNNNNNNNNN
NNNNNNTCATTCAGTACATTTTGAATAAATTAACAAACCTGGGGTGAGGA
AACAGAGCTACACCAATACAGCCACAGCCCCAGCAAGTAGAGCTGGGGCA
CTCTCAACCCACACACTGCTGTCNNNNNNNNNNNNNNNNNNNNNNNNNNN
NNGGGAGAACAAAGTGGCTGGAACTCAGA

>hg18 chr19:50618750-50618920 NM_001983
CCGTTCGTCCGGCCCCCGAGGCTAGCATCTGGACGCCCTCCCCACGCCTG
GCCTTGTCCATCTCTCAGACTCGGCAATGATTGGCTTCCGCGGCGCCAAT
CTCCACCCGCAGTCTCCGCCTCCCGCACCTGTGGTCCGGGCCTCACGGTT
TCAGCGCCGCGAGGCCTCAC

>hg18 chr19:50638713-50638890 NM_001983
CGGGAGCAGGCGGGCCGGGCAGGGTTACACAACCCGTCGTCGCGTCCCGA
GGGAAGTCGCCGGATGTCCTGGCCGGGCCGGGGACAATGGGCAAGGAGGG
CCCCTCCCGCAGGAACCTGGAAGTGGCAGGGGCTCCCCCTCTTCTGATTC
ACCCTTGTTTCCGGCCCGGTTTAGCCT

>hg18 chr19:50618923-50619119 NM_001983
CTGGTCTTGGAGCCTCAAGGGAAAGACTGCAGAGGGATCGAGGCGGCCCA
CTGCCAGCACGGCCAGCGTGGCCCAGGGCTCGCAGCACTTCCGGCCTCTC
TGGCCCCGCTCCCCAGGAGAGTAGAGCATAGAGCAGGGCGATCTCTGTAC
AACTCTCTATGGTTCTGGAGGACCGCGGAGGTCGTGGGAGGAGAGA

>hg18 chr1:35043035-35043228 NM_002060
ACAGAAGGCTGAGGTTAGGAGGCCTGATTATCTAGGCCATTTGCTGATTT
CAAGGAACCTCCATCAGTTCAGCTCAGTGATGACCCAGAGGAATCTCTAA
AACCAAAAATAGGAACACTTATGTAAAGAGAGGGTGAATTCCCATGAAAG
GCAGACAAAGGAAGTCAAGTCCAGCACAGGGTCCATAATGCTT

>hg18 chr1:35030509-35030618 NM_002060
ACGGGGTCCAAGCTAAAGGTCAGGTGGTTCCCCCACCCCCAGTCTCAAGG
AGTCCATGGGAATTGCTTAATGGCCTCTGATTGTGTAGCCTGCCCAGACA
TGGGGATGT

>hg18 chr1:35044438-35044566 NM_002060
ATAAAGTGGGGCAAATAGGGATCCAGCTCAATAAGAGAATTATCTTCCCT
GGGGTTAGCAGCTGTCTCTGAAGAGACATATGAATCCCTTCCTATTGAGG
AGAGCGTCCTAAGATCAGTTGAAGGCAG

>hg18 chr1:35036927-35037089 NM_002060
AACCTGTCACTGATCATTGATCTGAAACTCATGAGTGATGTGCTATTTCG
CATGAATCAGAAAAAAGTCAAGGTTGTTTCTACAATAAGATTAATTCCAG
TCGCTTAAATTCACATTGCCTTCCTAAGTAGGAAAGACAGGGATGGGGTT
ATGTGGAGTGCA

>hg18 chr1:35044097-35044240 NM_002060
AAATCAGGGAATTCCTACAAAGAGCAACTATTTTCTCAATCAGGGAAATG
AGTTCATTAAAGTTTATAGAATTTAATTAAAGTGAATTCAGAGATTCTGA
CAGGACTCAGCAGGAAACTCTTTCAAGACAGTAAAGTCTATGA

>hg18 chr1:35031935-35032124 NM_002060
TCTACCATCATCACTAGCTCCCACTGTCTGGGGGTAGCCAGCCTTGGGCA
AAAGGGAGGAAGGGCTTAGCCCAGCTGCACAACTTTGGATAAGTTCCTCA
AATTCTGTTCCCATAGGCAAAGGAGCCTCAACTCCACCCAGATTTCCTTG
GCCTGTGTCCATCCTGGGGCAGTGGCTCGGGGACAAGAG

>hg18 chr1:35033403-35033512 NM_002060
AGGCCTGTGGCTTATGTCACCCAACAGAGGGGTCCTGAGAAGTCTGGCTG
CCTGGGATGCCCCCTGCCCCCTCCTGGAAGGCTCTGCAGAGATGACTGGG
CTGGGGAAG

>hg18 chr1:35031059-35031292 NM_002060
GGGAGTCTGCACCTNNNNNNNNNNNNNNNNNNNNNNNNNNNNNNNNNNNN
NNNNNNNNNNNNNNNNNNNNNNNNNNNNNNNNNNNNNNTCTGCGCTATTT
AAGGCGCCCCCGCCGCTCGTGCGGTCCAGCAGGGCTCCCGCGGGCGTCAC
TCCGGCCATCGTCCCCACCTCCACCTGGGCCGCCCGGCAGGCAGGCGGTG
AGTCGGGGGCTAGGAAGGGACCAGGGGCGCCAC

>hg18 chr1:35035422-35035576 NM_002060
NNNNNNNNNNNNNNNNNNNNNNNNAATTAAGCTCACACCTTTCAGCCAGA
CTAACATAGGCTCTTCCTCCAGGAAGCGCTCTCTGACTTCTCCAGCTAGT
CTCCGGCAATGACCTCTACCTCTCAGGGATCTGAACCACTGCTTGATTGA
GTGA

>hg18 chr1:35033602-35034025 NM_002060
CCAGAATGTGGCTTTGCCTGAGCACAGACAGAGTCAGCATGGAATGCTCT
TGGCCAAGGGTACTGGGGGCCCTCTGGCCTTTTGCAGCTGATCCAGAGGA
ACCCAGAGCCAACTTACCCCAACCTCACCCTATGGAACAGTCACCTGTGC
GCAGGTTGTCCTCAAACCCTCTCCTCACAGGAAAAGGCGGATTGAGGCTG
CTGGGTCAGCCTTGATCGCACAGACAGAGCTTGTGCCGGATTTGGCCCTG
TCAAGGGGACTGGTGCCTTGTTTTCATCACTCCTTCCTAGTTCTACTGTT
CAAGCTTCTGAAATAAACAGGACTTGATCACAAGTAGGTGTGTATTGATG
CTATCATGATGTGCTGGGGGTTGGGGGATAGAGTTATTTTGCCCAGGCTT
CCTTTACTTCTTGGTCCTGTATA

>hg18 chr1:35037169-35037275 NM_002060
GGCTGTCAAGCTGGGTGATGTCAAAACTTCTTCCCAGTCTAACATGCTGG
CTCACTGGCCACTGGCTTGCCAGCCTCATGGTTCTATCACCTCCAGTTCC
TTGACT

>hg18 chr1:35034197-35034355 NM_002060
AACGTCCTTGCCCTCCCTCCCCCATGCCCATCGTCGCCCTGGCCACACTG
CCCCCTGCAAAGTGCTTCCTTACTGGATGGTTTGCTCTCCAAGCGTGCCT
GCCAGCCAAGCCCTTCGCAGTCCAGTTCAGATGGGCCCTGCACTCATCCC
ACCTCATC

>hg18 chr1:35042477-35042585 NM_002060
AGGCATCCTTATCTCATCACACCACATATTCTCATTTTAATTAAATTTTT
ACCAAAAGCTCTAAGTAAAATTGTTCCTTGACATCTGTGTATGCCATGTG
AAGATGTT

>hg18 chr19:54350887-54351169 NM_002152
GGTGAGAGAGTGATGTCAGTATTGAGGCCCTAGAATGGGGGGAAAGGAAC
ATGGCCCCCAACACACGTGCCCATGACCTCCTGTCCCTGGAACTCAGATC
TGGGGGCAGGGACTGGGCTAGGCCAGGGCTATAAATACAGCTGGGAGGGG
TAGGGGGACTCAGGTTACGGAGGCCACAGCTGTCCCCATCACAGAGGGCT
GGCAGGAGACAAGTGGCCTTGCCCGTCTCTGTGTGTCAGTATTTCCTACT
CCTCACCCTTCATGACTGCCCCCACTAGGGTC

>hg18 chr19:54350498-54350701 NM_002152
TGACCCCCCTCTGGGGCCCTCCCTCCCCATTCCCCAGCCAATAGGGTCCT
TCCCCTCCCCTCTCTCCAGCTAAATTTACTCTCAGCCCTGAGTTATTCTG
GGTCAGTCCCCGCCTGCCTGCCTCCTGCTCCTCCTCCTCCCAGCTGGGGA
GGGGACCAGTGAGGGGTCTCTCCCTGGCCAGGAGACGGTGGCCAAGGGAC
TTG

>hg18 chr17:45543663-45543797 NM_002611
GACAGAAATTCTGGTCACTGGCACATCATAAGGATTTATTGAAATAAATT
GAGAACTGCCTCCCCTTCACATGCAGGTGGGCACCCACTATAGCTACTGA
TGGCTTTAAGGATGTGGGTGCCTTCCAACCTCCC

>hg18 chr17:45528449-45528647 NM_002611
TGCCATTGGGAGACAGTGCCCTGACTGGTAGACATCCACCCACAGAAGGA
GCTGGACCCTAGCTGCCCCAGTGGGCAAGGACACTTGAAGATCAAATCTG
TTCCGGCCTGGCAGCCTCTCCCCAGCTGGGCAGGGGCCCCAGGCACCGTG
ATGTGGAGTCAAGCCGCCTATACCTCCCTTGGCTGCCCCAGGGCTGCT

>hg18 chr17:45526834-45527225 NM_002611
AGAAGCTGGGCCGCTGATGAAGGACGGGCTCCGGGCCTCCCAGAGACACT
TCACCTCCTGGGATCTTGCTCTAAGGAAGCCCGGTGCGAAGGAGGTGGCT
TTCTCAGGTGGTCGCGCTAGATGTCCAAGGCTTTATGTTCGGTCAGATGA
GCTGTATAATAAAATGAAAGTGTTAACTGGCATGGACGATAGCTGCTGCC
TCCACCGCCACTAGTAGTGATGGTTTTTACTCTGGATGTTTTTCAGTTGG
AAAAGCAAACTCCGCCTTTTCCTGAGCCGCTTGGATCTTTGTGGAAGCGG
GTGGGCTGCATATATACAGGACGGATTCGTATAGGCTTGCACCCTGGTTC
CGAATTTTGCAAATATTCGCAGTCTGGGTCACTGTCATCCG

>hg18 chr17:45542460-45542737 NM_002611
GGGCCGCCGTGCATCTGCACCTGAGAGGACGGACTGCCGCCTCTGGGTCC
CCCCACCGTGGTGCCCCTCACCATCCTCCTGGGGGAGCAGGGGGTGGGTT
CTCCCTGATGACCAGGTTCTGTCTCTATGGAAGTCACTGCGGTGATAGGT
CTGTGATGGTCCCTAAGTGCCAGTCCATCTCTGTGGAGACCCCTCGGTGG
CCTCCCTATCTCTGTGGGCGATGCCTGAGGGTTAGGGATGTCTCCACCCT
GATGGGGTGTCCCAGAGACATTTTCCC

>hg18 chr17:45531441-45531687 NM_002611
TTGCTGTGCCTTGCCTCTCGGAGGTCCAGGACCTCTGAGCCAACCAACAC
TTCCCATCGTGGGTGGTGTGGAGTGGTGGGAAGGAGACAGAAGGTACCAT
CTGTTCTCCCTGGCCCTCCTCCGGCTCTATCCGGCTGCCTGACCTGGCTG
CCTCTCCACCTGGTCCCTGACTCCAGGGCAGGACTTCTCAGGCCCCTCCC
TGGACACCGTGTTCCTGGGAGAGCTGAGGGATGCAGGAGGAGGGCA

>hg18 chr17:45530350-45530458 NM_002611
GCTGCAAGACAGACTGTTTTGGATGTTGGAAAATACTCAGATACACACAA
GGATGGCACAGTACCTTCCCGAAGAGCTTTGGAGGGGCAAAGACCAAACG
TTTATTGC

>hg18 chr17:45543112-45543476 NM_002611
GTGGCCTTGGCAATGTCTGTGCCACCTCCTGAGCCCTCCCAGCATGTCCT
CACATGCTCATGCCCACCCGCTCCTCCACAAGCCTAGTCCATCCTGCCTG
AGCTCCAGCCCCCAGCCCCCACTGTGCCCAGACATGTGTGCTCAGGGTGG
CTTTCTCCCTAGGACCTTCTGTGTATATAGTTAGTTTTATAACCCTGAAT
GCCCCCACCCTTCCCCTAAGCACACAGGGGTTAAAGCTGTGTGTCCCTCC
CAGTGGCTGTGGCAGTGACAGTGACACCCACACCCACAGTAAAGAGGAGA
CTGAATGAGACTGGCCTGGCTGCATCCCTGGGGGAGGGGACCCACACGTG
CGCACGTACACACG

>hg18 chr17:45529258-45529374 NM_002611
CCCGTTTGCCCCATGGATGGGCATTAAGACACAGCAGCCCCACATGGGCA
TTCAGGCCAGGCTGGGTGAGGTGGGCTGGCCAGAGACAACACTGGGAGCC
TGCAGTGGTGGTCTAG

>hg18 chr17:45533945-45534050 NM_002611
NNNNNNNNNNNNNNNNNNNNNNNNNNNNNNNNNNNNNNNNNNNNNNNTCC
CCCGCTGGCTCAGCACCCCCTCTGCTCCCACACAGGGCTGCAGGGCCCTC
CTCCC

>hg18 chr17:45536466-45536580 NM_002611
GAACAAGCCACAGACTGGACATGTTAGCAGGGAAACAGGTCATGGCTCCC
CAGGGCACGGGGCACAGTGGCTCCAGCTTGGTACCATCTGCCACCACAGG
TGGACCTGACTCCC

>hg18 chr17:45531768-45531880 NM_002611
TGGCCTGACTTATTCTTCCGCAAAGCTTGCAAGTAATGTCAAGTAACAGC
AGGAGGGAATGAAGTTAGACAAGAGAGAACACTTCCTCAATGAAGGATTC
AGCTTANNNNNN

>hg18 chr17:45530823-45530968 NM_002611
AGGAGCAGGGAGCTGCCAAAGAGTTCGTTTTATTTAAATTAGGAATCCAA
ACATTATTTTAAAAGAACACTGATATTTTTCCCTCATTGTGGAAGTGTAA
CAGGTTCACTTGACACTTGCAAAATGCACAATAGTAGATAGAAGA

>hg18 chr17:45527493-45527798 NM_002611
ACACAGGGGAGGTGGGAACTCGGCGCGGCCTCCCCAAAACAACAGGCCGC
CCCGGCAAAGCGTGGGTTAAGGGGGCGGGCCCGGGGGAAGCCACGTGCCG
GGGCGGAAGGCTATTGGTTCGCCCGGAGTTGTTTGTGAGTGGCCATTGGC
GACGTCGAGGCGCCATGACGAGCCGATTGGCTGGGCGTTGGAATGCCCGC
CAGGGCAAGGGTAGGGAGGAGGCGGCCGAACCGCGTCGCTGGGCCGAAAG
GTGCGCGAGCGCTGCCCGCGCGGGGACCACAACCAAAGTCGCGGCCGCCG
CAGCC

>hg18 chr17:45542756-45542920 NM_002611
AGACCAGGGCTGTCACTTTTCTGCCAGGGGTACTGGGTCCCCCTCAGCAC
CCTCCACAGCACAGGCCTTCCAAGTGGATGTCCCGTTGCCTTATTCCCCC
AGCCCACAAAGGCACCCTGGCCTTGGCCTGCTGAAGTGTTAGGAAGAGGG
TGGGTGCCCTCCAG

>hg18 chr17:45528674-45528814 NM_002611
CTGGGGGTGGCCCTGGGGCAGGAGGGAGGCTGTGCCAACGTGGCAGCTGA
AATGGGCATTGTGTGGGCCCTGTCTGTCTATGTGGTATTTCCATGGTGCC
AGCTGGGGACTGGGGGTGGGGGGCAGTCTCTCAAGAGTTG

>hg18 chr20:25178107-25178481 NM_002862
CAGACCTGAAGCCACTTGGCAAAGATTTTACTTGCAGTGTACATCTAGGC
AGTGAGCACTTGCTTTATGGATGGTATTTTAGAATATTTTTGTAGGGCAT
TAAGATATGTTTAATACGGTAATTGCTAAGAGATTGACTGCTTTTCCAAA
CTTATTCTGGGACATTCTTTTTTCTAAAATGGAGATGGTAAAAGGGACAG
ATTTGTTAGAATACCAACTGGGGCTCTTCATATTTGGTATGCAAAACATA
GAAGTGGCAACGAATGGCCAAAACAGGTTATAACAAGGGCTTGGGATGAC
TTTGCCAGGAAAAGCAGCCAAGAAGCAGTGGCTCCCCCAGAATTCCCTGC
TGTTGGGAGAGTTCTGATGCACAG

>hg18 chr20:25177355-25177587 NM_002862
TTTCTGGCCGTGCGCTTCCGCGCTGGCTGCAGAGCCGGTGCTCCCCGCCC
CTGCCTCCAGCCACTCTTTGTTTTCCTGCAGCAGCCTGTGGGAGAAAATG
GGACTGGAACCAGGCCTGGGCAGCCTTGTGGGTTGGAATGGGGTGAGCTC
GGTAATCTGCAGGGAATTGTGAGACTTTTTTTTGTGTACGCTGCTTAGAA
GAAAATCACTGAAGATGCCTGCTTCACGCAGG

>hg18 chr20:25225226-25225331 NM_002862
CAAACACTTTGCCAGCCACTGGTGGTCCCTGCTTTTCTGAGTACCATGTT
TCCAGGAGGGGCCATGGGGGTCAGGGTGGTTTTGAGAGAGCAGGGTAAGG
AAGGA

>hg18 chr20:25225885-25225999 NM_002862
GGCTGACACAGCTTAGCTTGGTTTTGCTTATTCAAAAGAGAAAATAACTA
CACATGGAAATGAAACTAGCTGAAGCCTTTTCTTGTTTTAGCAACTGAAA
ATTGTACTTGGTCA

>hg18 chr20:25175525-25175703 NM_002862
TGATTAACCTCCGACCTCTGAAGTCTGCAGCTGGAAGGGGCTCCAGGTAA
GAAGATAACTTTGAAGCATCACACCAGGAAACCTACTGCACCTGGACTTT
CATGACATTTCCTGCGGGCAATTTTTACCTCCACGAAATTCAGTAACCTT
TGCNNNNNNNNNNNNNNNNNNNNNNNNN

>hg18 chr20:25203359-25203509 NM_002862
GTACCTGGGCTGAAATGTCTGCGGGCAAGGCTGGAGCCAGGTGAGGGGGC
TGCTGCGGCTCATTTGTAGACAGCTCAGCTTCTTTTGGCTTGGGGGGCTT
GCTGCCTCCCTGGAGGACTTAAGGTAAAAGCCGGGGGAGGTTTATTCTCC

>hg18 chr20:25202937-25203039 NM_002862
NNNNNNNNNNNNNNNNNNNNNNNNNNNNNNNNNNNNNNCAGTGGTTCTTA
GTGTCTTTCTTTTTGGGCACGTGTTTCTAAATTTTGAGTTTGTTACTTTA
GT

>hg18 chr20:25177707-25177849 NM_002862
TTGTTACTTTTTATATCTTGCAAAAATTTGTTTGAGTAGTGAAACAAAGT
CACTGATTGTCCCCGTTACTCTTAACCATGTTTACTATGGGCCTGTGTTC
TTGCTGTGTTTTTGGTATTCCTAAATATACATACACATTTTT

>hg18 chr20:25176238-25176379 NM_002862
GACAGAGAAGACCGGGCCCAGCAGGCGTTGGTGGATGCCTTTCAAGCTGT
AATCAGTTTCCCCGAACGTGTACCAGGTCTCGGCCACAGCCCGAGCCCAG
CGCGCTCCCGCGGGGCACCTGGTGACCCGGTGCAGGGCGGG

>hg18 chr20:25175283-25175509 NM_002862
NNNNNNNNNNNNNNNNNNNNNNNNNNNNNNNNNNNNNNNNNNNNNNNNNN
NNNNNNNNNNNNNNNNNNNNNNNNNNNNNNNNNNNNNNNNNNNNNNNNNG
TTCGGAGCTTGCAGCCAAGCTCGACCCCACAGCCCTGCCATCTGTGCCCG
AAGTTCGATCTTGTTGGCTCCAGAATCCCTAGGACATAGTGCAGGAGTGA
ATCCCGAGCTGGAGCTGGGTGGGCTG

>hg18 chr17:77281865-77282000 NM_002949
GTATCGTGAGAGGGTGGCACAGACCCAGGGGCTGGAAGTTTCAGGGCCCC
TGTGTTTTGTTCCTGGTGTATTTTGGGAGTTTGGTAAATTGTCAAAAGTG
TGTTTGTCCAGGTGCAAGGTCCATGCCAGGCTAGT

>hg18 chr11:839359-839467 NM_003271
CCCAAGGGCGCCCGGGGCGGAGCCGCTTCAAGTTGCCACCAGACAGCAAC
GGGGTCACCCTCCATTTGCGTAGTGCTTTGAGTATCGTTCTCGTGGTTGG
AGGTCTCC

>hg18 chr11:856997-857121 NM_003271
CTGGAGGTGGCCCCACTGGTCCTGGTGCTCCAGGCGGGGCCGTGGACCCC
TCACCTACATTCCATAGTGGGCCCGTGGGGCTCCTGGTGCATCTTAATAA
AGTGTGAGCAGCAACCTTGCGTCT

>hg18 chr11:846734-846939 NM_003271
GGGACCTGGCCCTCCTGGCCTCAGCCCTGCTCATCCTGCTTTTGATTTTC
TGTCTCCAAGCTAATGGGGCCCATTTTCTCTTGCGCTTTGAGGCTATAAT
TTTCCTGCCAAAATGTTTTAAAAGCTGCATATGCAGAAACACTTTCAAAA
TTGCAGGTAATTTTATTAACCACGTGCACGCATTTTATCTGTGTGGGTCT
GCCAG

>hg18 chr11:846458-846582 NM_003271
CCTGGGCTGTTCCCCCAGCTGCCATCATTCCTAGGGTTCCTCTCCCCAGC
TGTCATGGGGCGGGGTCAACCTCCCACCTGAGCTTGTGTCTGGCCTGCGG
CGGGGCAGCAGTGAGGGAGGGAGG

>hg18 chr11:856442-856561 NM_003271
TGTCGCCCACCCTGGGGTCGGGGTCAGGGCCAGGGCACCTGCTGAGGACA
GGGACTGCTCTGGGCTTGAGGCCTGAGCCTGTGGAGCTGCCATGCCCAGT
CCTCCTCCCCTACCTACAG

>hg18 chr11:835901-836098 NM_003271
CTCTGTATGTAGCCCCCAGTCCCTGCTCCTCTGTGTGCATGAGGGAGTGC
CAGCTTGCTTGGGACCCCCCAGGGTGAGGGCTTGGGACGGGCACTGGGGC
CCCGCAGGGGCTGAGGCAGCCAGGAAGCCCACAGCATAGGCTGTTTGTGT
TGGCGGGCCTCCCTACCTCCTCAAAGCTGCCTCAGAGCCCGTGGGCC

>hg18 chr11:840169-840304 NM_003271
TCCTTCTTCGGCCTGCACGCGAACCCCGGCCCCAAGGCGGCCCAGGCGCG
CTACACGTCGCCCAAGGGCAACAAGTACGTGGTTTTCTACCTGGACCTCT
CCTTCATCTTCCTCCTAGAACTGAAGCGCTGCGGC

>hg18 chr11:834772-834977 NM_003271
AGCCTCCTGTGGTCAGGGCAGGGCACAGGGAGCAGAGGGTGGGCTCCCCC
GGCTGCTTCCTGCTAGAGGAGGGATCACTTCAGGGCAAAGGACCAGGGGA
AACCCATGATTGAAGTTTTAGCTGCTGACCCCTCCCACCCTGGGTGTTGC
CCTGGAAACAGGCCAGCCACGGGACCAGGAGGGCTGGGAGGGGGAGCACG
GGCTG

>hg18 chr11:832700-832922 NM_003271
CGGGGCTCCTGGGCCTGTGCGTNNNNNNNNNNNNNNNNNNNNNNNNNNNN
NNNAGCAGCAGACCGCACACCCCCGCCCACCGTCTTGGTGCATCCCGGCG
CTACGGCGTCTGAGCAGGGCCGTAAAGCTGCGGCGGCGGTTCGCGTTTCT
CGTGTCCGCTTGACTGACAGCTGCGCGGCGGGAGCGGGCGGCGCGAGCGG
GAGGCGGCGGCGCAGGTACTGC

>hg18 chr11:833931-834291 NM_003271
GATCCACTGCACGCTTGGGGTTTCCGCTCCCACCCTGGCCAGGGCCCTGG
GCAGCTTCCCCAGTGGCATTTGCCATACCCCACCCAGCCACGTGCGGAGC
CACGAGCCGAGGCCACTTCCCTTCCCTGACCCCCTCCCCCCAGGATGAGT
GGACGCACATCCTGCTCTGGGCAGAAGGGCAGGACAGGGGCCCTGAGTAA
CGGTGGCCTGGGGTCAGAGCCAGGTTCAGCTGCGAGGCTGCTGGTGGCTG
TGGAGGTGAGGGGGGCAGGGGGGTCCCGGATGTTAGCAGGGTGGGCCCTG
GGGAGTGGGTGGGGGCCTGGAGGCTTCTTGGAGGAGGGTCCAGGGCCTGT
CCCGCCCCTG

>hg18 chr11:847254-847404 NM_003271
TGGCACCAGTCACTCTGCACATGTCCTCCCTGTGTCCTTCGACACATCCC
CATGGGGCGAGGGGAGCTTGGAACAGCTCATTTTCCTGATGACAGGAGAG
GTCTGCGTCCTTGGAAGGCAGAGGCAGATGGAGCAGGCAGTTTGGGNNNN

>hg18 chr11:839995-840138 NM_003271
CGCTGAGCGGCGGCCCCGGCACACCCGGGCGCGATGCGCCGCTCCAGCAC
GGACGAGTCCACGTACCGGCGCAGCCCCTCTCCGGAGGGCAAGGAGCCGG
ACTTCGCGCGCGGCGGCCCCTTCCGGCGCTACAGCAGCCTATA

>hg18 chr11:843953-844123 NM_003271
GACACAGGTTAGCAATGGTGAGGGCGTGGGGGGCTCTGCTGCCCTGGGAC
CCCCACCTTCAGGCCTCTGTGCTGCCTGGTCAGCTCAGCTGCTGCCAGCG
ACACTCTTCCCCTAATGGAAGTGGAGGTCCCGGGGCGGAGGGGAGAGGAC
GGGGCCTGCTCTTCCCGCCT

>hg18 chr17:4780245-4780367 NM_003562
GAAAGTCTGACCGAATCTCTCCCCAGGTGGAGGACCAACTCCTGAGCTTG
GCAGTCAGGGAGTGCCAAGCACTGACCCCATCTGACAGTCCAGCTTCATC
TCAAGGGAGATACCTCACAGTC

>hg18 chr17:4781132-4781780 NM_003562
GGGCGAGTGGCTGGAGGAAACACACCGGGCCTGGGATTTGAGTTTTTCTG
GCCCTGTCAGCTGCTGTGGCATGACAGATTTATACAGCATTTGCAAAAAA
CCAGCGGCTGCTTTTTCTTTAACAATTTTTCTTAAAAACTCCAGTTCCTA
TTCTCCAGCTTCTTTGTCCAGTCTCCTCCCCTCTCCTAGCCACCCCCCAG
ACTCTCCAGATTTGGGGCTGGTGTCATCAATCCAATTTATTAAGTCCTCA
ATGAGGGGGAGGAAGGGCCACATCTCCCTCTGCAGGCCCTTTGACCATCT
TGATGGCTTCTGCTCCTCCCTGTCCCCTCAGCTCTGCCTTGGTTTCCCCA
CTGACAAAGGGGATCTTCTGCTGTCCTGTGTGCCCTGAAACTAAAACCCA
GGGGGAGGCCAGAAATCCTCAGGAAGTTTTCCAGCTCCCTGCAAGAATAG
CCAAGGACAGAGAAATCACAGGATCAGGACGAGCAGGGCAAGCTGGAGCA
GGGGGTAGAACAGACCAAGTCCTTTACCGCAGAGGAAGAAACCACACTGT
GGAAGGGAAATAAATAGAGGGGTCCAGGGCAGCAGAGCCCAGGCCCCCAG
GGCGCAGTGGCTATAGGCGCAGCAGGCGAGTGGGAGCCCCCGGCCGCT

>hg18 chr17:4783747-4783855 NM_003562
GACCCCGTGCCGGCACAGTTCACTGCAACAGACCCAGAGATGAACCGGGC
CCGGTTCCTTTTGCCCTTCCCTTCCTCCTCTTTTCCCATCCCTGGGGCCT
GAGCTTAC

>hg18 chr17:4784205-4784949 NM_003562
GTTTTCACCGAATTAGAATCGCGGGAAAATAGAGAAGAGTTTGTTTGAAG
GTCTCGCGAGATCGAGTGAGTACGGCTCGCCAAGTTGGAGCGCTCTCGCG
ATAGACACAGCAACTATTCAGCTGCGAGGGGACGGGAGAGGTGGTGAGCA
CTCTCGCGAGATTTGAAGGAGCGGCGGAGGCCAGAGGGAGGAGAGGTTTG
TAAACTAGGAGGCTCCGGGTTTCCGGGCACTTTTATTAGGTCGTCTTCTG
GGCCACCAGTGCCCCTTCCATCTCCACAGGCAGTCCCTCCATCGCTAACC
TTTTTTTAACCGGCCTTTTAGGACCGGAAGTCCTTCATCTCAAGCATCCA
ATGCTGAAAGCGGCCTGATTTTCTCTACCGGAAGCCCTTTTCCAGAGGCT
GGGAACACGGCCCACCTAGCAGGAAGTCCCACCTCCTTGAGCTCCGCCAC
CCTTCCCGAAGTTTTTCTGTCACCTGTGTTAGGCTCCGTCCCCTTTCCGC
GTTTTATCCCCGTACCAGAAAAGGATACATTTAGTGCCTCCCACCCAGCT
CCACTAAACGGGTTGGATATCTCATTCTTTGAGTTGGTGTTCCTTCCCCG
GCGCCCCCATGTAGCTGGGAAGTGGGACCTGGGGGTGGTTGGACCCCTGG
GATCCTAAAGGAGGGGCAGGGAGGGCGCAGAACTCCGCTTCTGCTCCTTG
CTACCAGGACGCGCGGCCTCCTCAGCCTCTTTCCTCCCGCTGCC

>hg18 chr17:4783356-4783477 NM_003562
ATTCAAGAATCAGGATGCTGGTGAGCATGTGTATAAGAGTCTATATGTAC
ACCAAGTGCAACGGGTCTGAAAAGTCTAGTTGTCCAGTAGGGGCCATGCA
ATGAAAGTGCTCCAAGCAGCT

>hg18 chr17:4783950-4784178 NM_003562
CGCCACTCAATGGCCCTCGGCTCCGGGTCCCGTGCGCGCGCGGCCCCGCT
CGCGCCCAAGGTGACACCGCGCGCGCAACAGAGCGAGGGCGCGCGCACGC
CCCTCCAGCTCTCAGGTCCGACACCCGCTGGAAGCCGGCGCGGGCGCAGG
CGCGCAGCGCAAAGGCGGCCGGGAGTAAGGCGGAGCTGAAGGAGGAGCTT
GATGGAAGCGTGCGAGAAGGGGCGTAAC

>hg18 chr17:4782642-4782808 NM_003562
CTGGTGGGAAGGCAGAAAGAGGTCAAGATCAGGATTGCCCACAGGTGCAA
AGAAAGGAAGGCCAGAACAGGTAAACACTCTGCTCCAGATCCGGGATAAA
AAACTGGTCCTTTCATTCTAGATTCGAGGGAATGGGGCTGGGGTTAGGTT
CAGACTTGGAACTCAC

>hg18 chr17:4781936-4782062 NM_003562
CTAGACACAGACAGGCAGGGCGCTGGGGCTAGGACTCTAGGTCCCCATCC
CCCTCACCCAGCTGCCTTCACACCTTTCCCAGGGGATCCGACACCCCCTC
CCAGGCCCCCAGAATGGCTTCCTCAC

>hg18 chr17:4780644-4780956 NM_003562
TAGCCACCAAGGCGCAGGACAGTGTACACGGAGGCAGCAGCAGGGGCGCC
AGGATGCTGAGCTCCACCTCTTCTGCTGATGAGGCTCTGCCAAAGGGACA
GCTCCCACCTGCTGCCTGCCTGTCCCCTAGCCTGGCAAGCACTCCTCAGT
TTGACCTTCCCAAACTCTCTTGTGCCCCAAGAGGTTTTAAGGCTCCTTGA
AGGCTGGCCTGGGAACCACACATCTTCTAAAGAAATGGACAAGGTTCTCA
CTCTCCCCAGCCAAGGACCCAGATCAGGTCTCTGGCCAGCATTCCCCTTT
CCTCAAGCTTCC

>hg18 chr5:170778626-170778756 NM_003862
AGAAGAGGACGGGGGCTCACTTAAGTGGGTAGCCAGTCAAGAGGGTGGCT
GGGAAACTCCACGATCGCAGGGCGGGTAAAAGCGACCCCCATTCAGTGGA
GCCGCCCCGGGGCTGGGTTTGACCCGCCCC

>hg18 chr5:170779226-170779695 NM_003862
TAGAAAACGCCCCGGCCGCCGCCAGTGGTGGGAGGCGGCGATGCGCACGG
CCGGAGAGACGCGGAGGAGGAGACATGAGCCGGCGGGCGCCCAGACGGAG
CGGCCGTGACGCTTTCGCGCTGCAGCCGCGCGCCCCGACCCCGGAGCGCT
GACCCCTGGCCCCACGCAGCTCCGCGCCCGGGCCGGAGAGCGCAACTCGG
CTTCCAGACCCGCCGCGCATGCTGTCCCCGGACTGAGCCGGGCAGCCAGC
CTCCCACGGACGCCCGGACGGCCGGCCGGCCAGCAGTGAGCGAGCTTCCC
CGCACCGGCCAGGCGCCTCCTGCACAGCGGCTGCCGCCCCGCAGCCCCTG
CGCCAGCCCGGAGGGCGCAGCGCTCGGGAGGAGCCGCGCGGGGCGCTGAT
GCCGCAGGGCGCGCCGCGGAGCGCCCCGGAGCAGCAGAGTCTGCAGCAGC
AGCAGCCGGCGAGGAGGGA

>hg18 chr5:170786036-170786163 NM_003862
AGGGGAGGGCTGGCCTTAGAAGGGGCTTGGGCCTGCTGTCAGCACTGTGG
GCCTGAGCATGGGGATTTATTCTGAAACTGCAGCAGGTCAGGAGGCCCCG
TGGGCTTTGGTCCGGCTTGCTAGCAGT

>hg18 chr5:170796152-170796252 NM_003862
TGGCTTGCCTGGGATGGCCTAAAGCAGGTGGCTGTTCCCATGCCACCACT
CACCAGCCCCAGGTTCAGCCACTTCAAGGGGCAGGAGCCTCGAGGTGATG

>hg18 chr5:170780052-170780291 NM_003862
GTACGTGGGCTCCTGACTTTGACCTCCTCCCGCCCCTGCCTCGCGGTACA
CGCCGACCCCCCTTCCCCGGCCGCGCCCCCTCCCTGTGCCCCACCCCTCC
TGGGCGCTGAGCCCAGTGCACCTGTTCCCAGGGCGCGGAAGGGCGGCTCC
GCGTGCGCCCTGCGCCGGCGGGGAACCGGCCAAGGGCAAGGGGCTCTGCC
GCGGGGCCCGAGGAGGCGCTGGCTGTCGCGGCCACTGTC

>hg18 chr5:170786972-170787098 NM_003862
TAACATGCTGTGGGGTGCTAGGGAAAGCTAGAAAGGACGTGTTCCTTGGA
TCAGTGACATCAGGCCTCCTCCAGTCTGAGTTGGNNNNNNNNNNNNNNNN
NNNNNNNNNNNNNNNNNNNNNNNNNN

>hg18 chr5:170782658-170783238 NM_003862
TGGTCCAGTCTTAGCGGTGGAGTTTCTGGGCCCCTCCTTTCTTCCTGTCC
ATCGCTACCGGGCTCAGAATGGGTCCCTGCCCCCAGCTACGTTTCCATGA
GCACATTCAGTGCCAGACACTGTCCTGCCCACCCCCAAAGTGGTGAGCCC
GCCCTCACCCGCTGGCCACCCTGGGAAGTGGGAAGCTGGGAATTTAATAA
AATCCCTTCATCCCTTCTCCACACGACTCAGGACACCGTAGATAGCTCAA
ATTGGAAGAATTTTAAAAATTTCCGTGGGGAGCAAACGGCGTGACCAGTA
AATTGCTTTTCTGCACTTGGCTGAGCTCTGACAATGACACCGGGCTGGGC
CTTTCACGCAGCTCGGCCGGCACCTGCCTGACATTGTTCCTGCCGCCAGG
CTCGGCTAGGTCCTGGCCTTCCCCAGACAGACCAGGCATGAGGCGGGCCA
GGCTCGGCGGGGTGGGGGGGCATCCCCTGGCCTCTTGTCCCTCCTGCCAG
CCCCTTAGCCCCTTGTCCCTCCTGCAGCGCCACTTCCTCTCTCACCACAA
GAAGTGTTCAAGTTTGGAAGTTTCCTTCCA

>hg18 chr5:170781640-170782033 NM_003862
GTGCTGTGCCTGGGGGCAGGAGGGATGAAATGGGCAAGGAGTAGCAGGGA
GGCCTGCGGATGTGTGGCTCAAGCCTCTGGATGCCTGCTGCTGTTGGTTC
TTCTTGAAGTAGGGCCCAGGAGGGGCTGCTGTGTGGTCTTTGTGTTCTCC
GTGGGAGCTGGAGGGAGGGAGTGTGGACTCTGCATCCCACCTCCACCTCC
TGGCCAGAGCTAGAGCCAGCATCTTGGGAAAGAGCTGGGTGGTCTGCCCT
GGTTAGGTCAAGAGGCAGCCTTCAAGCAGGTGAGGGATCCTCCTCTCCCC
ACCACCTCCACCTTCCCCCTTGTCCCCACCGGCCTTTCTGCATCCAAAGT
GCCATAAGACTGATGTTTTTAACCCATGGTCCATGTACCCTTG

>hg18 chr5:170780616-170781210 NM_003862
CCGGATGGGCCGCGCTCCGCACTCCCTCGCCTAAGGTGGTGCAGCCCTCG
TTGGTTCCCCGCCTGCTCCCGGTTCGCTCGCTCTCCGTGAATCAGAAGAG
GGCTTGGCGCTCGGCCTGGAAAGCACTTGCTAAAATCTGATCTGTTACTT
CAGCAGCTTTCAGACTCGGGAAGGTCTTGGCACGCAGACAGTTGGAACGC
TCTGGCTTCCAAAGCCGTAGAAATGAAGGAAAAAGGGTTGGGGGGAGGGA
GAGAGAAGAGCGAAAAAGGGAGCCGACTTCAGCCCCGATTAGAACCAGAC
CAGGGCTGCCTCTGCATGGTGGGGGTCGGGGGGCGGCGGGCAAAGGGAAT
AGGAAGCGTCAGCTCCCCAAGCCCCCACCCACCTAGTGCTGCAAGGGGCC
AGGCCAGGAGGAACTGGACACAGGTCAAAAGAGGGTTGTCTGACCCTTCC
CCCTCGGTGGAAGGCAGGTGGCTTTCCGGGATTAGAGAAGATTCTTAGAC
CTTAGCCTTCTGGATTGTGGAGATCCCCAGAGCTAGCCTTGAGCACAGGA
AATTGGTGGTTCTCCCGGTTTTCTGGCTCAAGGAGTGTTGTGTG

>hg18 chr5:170777914-170778014 NM_003862
TAGCCTCAGCTTTGAAAGGGAACTTAAAATAGCTTGCAAGGAGGCCTGAT
ATTTGGAACAATTACTAATGTTTTATAGTCATGGCTTCAGCAAATAGCAC

>hg18 chr5:170784445-170784693 NM_003862
CCCAGCAGAGNNNNNNNNNNNNNNNNNNNNNNNNNNNNNNNNNCTCCCCA
TCAGCATTCCTGAAGCTTGGGAGTGTCACCCGCTCTGAGATAAGGAGGTG
GATTTTTAGAATTTCTTGTGGTTGGCACGGCCAGTGTCAGCAGGCTTGGG
GCAGCCCATCGGTCACAGATGCAGCCTCCACCCTGCCCTGGGCAGCTCCA
AGGACGCACTGGACCCCCAAAGGGAGACTAGAGGGGTAATGGGAAGAG

>hg18 chr5:170780351-170780548 NM_003862
CTCTAAGACCCCTGCCCGCAGCCAGCGAGGGGTAGGACCTAGGGATTTTC
TCTGCCAACCTTCCCTTAACATCGCCGCTTCCAAACAAAAAGACTTTCAG
CCGAGTGGATTTCGAGTCCAGGGAGAAAGCTTCAGTTGTAAATTACTCTG
TGGTTTTGAAGGCGCTTGCAGCACTGAGACACACACACAGACACACA

>hg18 chr5:170777694-170777837 NM_003862
CTATTTATGGTTGGTCATTGCATCCTATCTTGGGATCGATTCATTTTCTC
CAGAACTTGGGAAGTTACGAGTAACTCTGCAAGTCCAGCTCTGGCAATCA
GAATGTCTAAGTAAATTCAGCTTAAAAGCTTCATGCAGGAATT

>hg18 chr5:170783253-170783382 NM_003862
TGACCACCCCCACACCCAGCCTCCTCAGTGAGGTTTAGACCCTTTCTTTA
AGCTGGTTAGGATGGGGAAGCTGGAGACAGTGTCCTTTGGTGCAAAAAGA
GGATGGGATGCTCTGTTAGTGGATGGCAC

>hg18 chr5:170778898-170779179 NM_003862
CTCGGGCGCAGAGCTCCGACGGCTTCCAGCGCTCACCAGCTTCAGTCTCG
CGGGTCCTGCCCCTTTGGAGCTGCCGGTCCCGTCTCCGAGAGTCTGAGCG
CCTCCCCTCCAACCCCGAGCCGCCAGGAGAAGGAGGAGGAGGCAGCGAGA
GGCCGCGGCAGGCAGGCGAGCAGGCAGGGCCGCCTTTGATGTGGGCTGGG
CGCACCCAGGCGAGCTGAGCGCCCGTCCGGCCGCGCCCCGAGGGGGGAGC
CCCCAGGCCCCGCATCCTCATTGTGCCGGCT

>hg18 chr5:170781295-170781617 NM_003862
TGTTACCCTCCTGATAGGCACTGAGCTGGGGGCATCCATTGGGGCTTGGG
GATGGAAGGGTGGACGGACTGATGGGTTCTTTCCTCCTGTTGGCCAGGCT
GGGGTCCCCAGTGACTCCTTGAATCAATATAACTGGAGTCAGTAACTTAA
GACTGGCTGTTTGCCAAAGCAGATGTGACCTGTGTGGTGATGGGGGTGGG
GGTGGGGAACGGCTGGTGTCAAAGAGGGAGGCCAGTGCCAGGCATGGCCT
GCCTGGTCTGCAGCTGAGTCCCCAAGCAGAGGGCAGGCCCTGGGGTCACT
CCAGGGGGTCTGCTTGTCTGAC

>hg18 chr5:170778386-170778607 NM_003862
AGAGGGCCTCAGCGTGGTCGCTGACCAGAGTCCTGCTGGCTGCTCCCCGG
CGTGCAGCCGTCCGTGCTGGGGTTGCAGTGACGTCTCGGGGCCGCTTGGT
GGTAGCCGTGTGTTTCCAAAGCTGGCTCGCCTACGGGAGAGTCCAGCTGG
GATCCCGTGAACCGACCCCAGAGCCCCGGAGGGGGCGAGGGGTGGGAAGG
AGAGATGCCCGGGAGCCCCCT

>hg18 chr5:170792739-170793186 NM_003862
CTGGGGGCTGATCTGGCCACAGAATGGGGCTTCAATGGTGGGAGCTGGGC
AAGATGGATTGTTCCCTCCCGCATCCTGGGGAAGTGCCACCCGATAGCCC
CTGCTGACCCTGGGTCACCCACACTGCCTCTGTCCAGTGGGCCAGGGAGA
AAATCATTAATGGGAGGCCGGCTTCTGGGGCAGGGCAGCTCCCCTTGGGG
ACCTGGGGGAAGGAGATTGGTTTGACCTCTGGTCGATAAGGTCTCCTGTG
AGCAGGAGGAGAGTAGAAGGACAGGGAGGGGACGCCAGAGGCCTGCCCTT
GGGGGAGGGGACAGGGCCAGCCACCTCCGGAAGTCATTCCAGGAAGGTCA
AAGGCCATGGGTGGGGAGTCTTCCGGACAAATGCCCACCAGGTGTGGGCC
TCAGGAGCACTGGAGTTCTTCTGTCCCTGAGCAGCAGGATGTGGAAG

>hg18 chr5:170778021-170778274 NM_003862
CAGTCCTACCTCAGTTTATGCTCCAGTGGACCATCAACCATTGCCAACGC
AAGGAGGCTTTAACCAAATAGTCCAGATTCCTGAGTTTTGCTTGAGCCTG
TCCTCCAGCGTCTTTCTCACTGTGACCTATTTTCCTTAGCATCAGGCTCA
AGCAGAGCTTGGCTGACACCAGCTCTAGACAGTGAGGCAGGTACGTGACA
AGAACACCTACGTTTTGGGGTTGGTGGGAAGGACAGGAGTTATGCCTCTG
GAA

>hg18 chr5:170788448-170788746 NM_003862
GGCTCCAGGGTTGGCTGCCTGCAGCAGCGGTGCCCATATTGATGATCTGT
ACCATGAAGGCTGATGTATGGGGAGAGGGAGGCCGACCCTCGGGCCCAAC
CCCCCATCCTGCAGTGCCCCCCTCCCCTGCTGATGGCTCAACCCTGCCAA
TCAATACATTGATAGCCCTGGGAGCATAATGGACAGTCTGGGGGGTGGGG
AAGGGCCCTTTGCGGCGTCACTGTCTGTCCTGGCTGAGTTGGTGTGCGGA
GTGTCACAGGAAAGAGGCCAGAAGCCCGGGGTTGAGGAGGTGGGGGCA

>hg18 chr1:31625318-31625467 NM_004102
GGCCCCAAGTACTCCCAGGTGAGAATTGCCCTTTGGAAAGCATGAGGGTA
GCCTGGATCTCAACAGCAGCTTTTTTGGGGGGATGGGGCTATTCCCAGAA
AGTGATTAAACCAGGCCCCAGACCTGGGGCTGACCCTGGCTCCCTCCTC

>hg18 chr1:31623714-31623818 NM_004102
AGAAGGTAGAGGTTTACTCAACACCAATTTGCTTCTAAGAAACTGCTGCC
TGTGGCAGAATGCTCCCTGAAATGAGAACAATGACCCTCCCTGCCCTGGG
GGAC

>hg18 chr1:31613934-31614080 NM_004102
GGGCACCATCCCCAGCTCTGCTGCCAGCCACCTGTGTGATCCTGTTCTTT
CTGGGGACAGCTATGAGGAAGAGGAAACAGCTGATGGGGCTGAATGATAG
TGTCATGATAGAACACTGCTATAGGGACACCCTATAGAGGTCAAAG

>hg18 chr1:31613519-31613619 NM_004102
CCTTGAAGTGGTTCCTCAGCTCTGGGTGCTGCCAGCATACATACATCAGC
TGGTTCTCATTTGGCAGCTCTTCCAGCTCTCTTTCCTAGGAGTTTGGGGG

>hg18 chr1:31617709-31617893 NM_004102
TGGGCCTCTTGCCCCACCCTACCACGAGGCTCACAGACAGTGATGAAGGC
CTGGATACATAGACTGCAGGACAAGGTCAGACTGGCTGGTGAGAAAGGGC
ATTCTCCAGCAAGAATTCTCTTCCCTAACCAAGCAGAGATGGGGATTGCT
GCTTACTGCAGGTTCCTGTCTTACGTCCTTCTCA

>hg18 chr1:31620206-31620719 NM_004102
TGCGTAGAGTATGGCAGGCCCTCCTTCCTGGGACTCTGTTTCTCCATGTG
CAAACCCTGCCTCCCTTCCCTGGACTGTTCTGAGAACAAGGCCAGGGAGG
AAGAGCCCTCTCCCCACCCTAAGATCTTGATTCCTTTGGACGGTCCAGTT
GCCAGAAGACTCAGAGGCTCATTTCTGCCAAAGCTATAGGGACAGGCTTC
AGGGCTGGGCATGGAGCCTTGGTGATCTCACTGTTGGAACAGGTGCCAGG
AGAGGAGGAGGGGGAAAAGATGATTTCTGACTCAAGGTCGCAGCCCTCAC
ACATAGGGCCTCCTCTCAAGGACTGTGTGGCCAGGAACTAGAACTGACTC
CTTATGTGGCCCTTGTAATGCAATGATGGAGAGCTGGGGCTGGGCTAATG
GCTGCTNNNNNNNNNNNNNNNNNNNNNNNNNNNNNNNNNNNNNNNNNNNN
NNNNNNNNNNNNNNNNNNNNNNNNNNNNNNNNNNNNNNNNNNNNNNNNNN
NNNNNNNNNNNNN

>hg18 chr1:31623569-31623684 NM_004102
NNNNNNNNNNNNNNNNNNNNNNNNNNNNNNNNNNNNNNNNNATTGCAGCT
ACAGTGGGTGGAGTGTTCTTTCTGCCACTAGGAAATCTGCTTCCTTGTTC
CCCAAGAGTTCCAGA

>hg18 chr1:31611055-31611319 NM_004102
GAGTTATGTTACCAAAGGCAAAAAGGCAACTGGGTGGCCTTGGCTCTGCT
TTATTGACCTCAGAGCACCCTATGAGTGCAGTTAAAAAAAAAAAAAAAAA
ACCACATACACCATGGGAACTGGAACTGGATCCCGGTCAGTGGCACCTGA
CCCCAGAAGAATTCGTGGATTTGTACAAAATGCAGAGGAAGAAATGAGGC
AATGTGGTGCTGAGTCGAGGGGTAGCCGATTGGCAGAGTAGTAGTCAGCA
ACAGTGCAGTCAGG

>hg18 chr1:31627035-31627410 NM_004102
CACCCTGCCTTNNNNNNNNNNNNNNNNNNNNNNNNNNNNNNNNNNNNNNN
NNNNNNNNNNNNNNNNNNNNNNNNNNNNNNNNNNNNNNNNNNNNNNNNNN
NNNNNNNNNNNNNNNNNNAGGAAAGGAACTTCCAAGTAGGGGAGAGGGCG
AGGTGGGGCCAGAGCAGAGACAGGACAAACTTTTCCAGTTTGTCATCAGT
GAGTAGGCTGGTAGACTCCCCTTTGCCCTATAAGTGGGGCCAAGGGAGCA
GGTGATGCTCAGCCCCAGCCTGAAATATTCACTGGTCCCTGAGGATCACT
GAGGTCTGACCACCAGGTCCGCCTGCCAATAGTCAGGCAAGGCCCATCTG
CTTCTGCTAACAGACTCCAGAGGAT

>hg18 chr1:31619136-31619269 NM_004102
GGCTGAGCTGACCTTGTCCTCTGCCTGTTTTGAGCAAAAGCCTGACCCTT
CGCGCCCCGCCCGCCTCACACGTGCTTGCCCCTCCCTGCGGAATGTCTCC
TGCTGGCCCTCCTCCGTCCCCACCCCACCCCAC

>hg18 chr1:31618475-31618643 NM_004102
CTACAAGAGAGCAGGCGTGCAAGGGCTCCGACGGCGGCTCCCTGCCCGGG
CTGCCGCTTTAAATAGCCCTCGCATCACATGAGGAGACGTGGCCCACGCC
CCCGGCTCCCGAAATAGGAAGCCCCAGGCTAGGGCTCACCCAGGAGGGGC
TGGTGCGCCCATCCCCCA

>hg18 chr1:31618104-31618229 NM_004102
TCCTACCTCCAAATCACATATCCCTCTTCCTGGAAAGAGCCTCCCACACA
GCTGCCTCCTTCCACCACCTCCCTACCGTGGTCTCTAACCAGATTTGGAC
CACCAAAGCCCCCTCTGAACAGGCC

>hg18 chr1:31610239-31610589 NM_004102
GACCACTGAACCAGACAGCGAAGCCAAGATCATTGTTCTACTTTGTATTT
ACTACTGTGTGAATCAGTTGATTCTACTTCAGGTCCTTGCTTAAATTCCT
GTCACTAAATGGAAATGTGTTTGGTTTTAAACTTACTGAGTTATTTTTCC
TATAATCCTTCTTCCTGGGTAACTTACAGACTTAAAGTCACTGAGCCTGC
ATTAGCTGACAAAAACATTTAATATGTTACCTTAGACCTTGGAGAGATGC
CCAGCAGAGGTACAGAGCCAAAGGCACTAGCAGATCACTGCCTTCTTGGG
AGATCACTTATAAGCCCTCCCTTTTGTAATGATCAGATGCCCTCTTCCCT

>hg18 chr1:31622224-31622598 NM_004102
CCTCTGTCTTGCCCTTGGCAGATCCAGATGTGGATATAACATCTGGCAGG
CAGCAAGACCAGCGCCTGCCAAGAACAGCATCTCCCCAGCCCTCATCCTA
TGGTGAGGTCACTGTTCTATGTTTCCACGGCAACCACAGGCTGGGAAGAT
GGAGAAGAGGAGAGATGAGTAACCAGAAGCCAGCCAATGAGATGAGCTGC
AGCACCGGATGATCCATGGGGCCATGGGGAGCGGGGACAAGGGAGGCCTG
CTCAGCATGTTCAGCTGTTTCCTGGACCCTCCCTGCCATCTGGATGCCTC
CACTAGAGAATGTGCTACTAGCACCAGGAAAGAGCTAGAGGCTGAAGAAG
CTGAGTAGAAGCTCTGCTGACCCA

>hg18 chr1:31611848-31611948 NM_004102
CTGGCATCATAGAGCCAGACCCATGGCCTCACCATAGTTCAGCTGCCACT
GAGAATTTGGTCCTGCATATCACATCCCCACCAAAGCTAGGCACCTCATT

>hg18 chr1:31614320-31614467 NM_004102
GCGGCATCTGAGTAGGTGCTTCTAGTTCCTGGCTGCCTTTTTTGCTGCTG
GAGGTCACAATGACCTCACTCAGTGGAGGGCCCTGACTTCTGGGCATCAT
TCCTAAAGCACTTCAGGTCACAGCCATGGCCACATAACTCTGCCATC

>hg18 chr1:31614485-31614691 NM_004102
CCTAGAGCTACTGCATACCTTGCACAGGGTCACCCAGCTGGAGCTGGAGT
AGATACTGAGGTCAGAAGAACATCCTGGCTCTGTGCTGCCCATTCCGAGG
CAGACAATAGATGAATCCCAAGAAGGGAGGGAAGAAAACAAGAGGACAGA
ACTGACATGTATTTAGCATCAGTGGCATTCCAGCACTACACAGGCTTTAT
GAATCT

>hg18 chr2:219235646-219235849 NM_004328
GTAAGTGAGGGGTTCTGGAGGAAGTGGAGTGGGTAACTGTGGAACAGGGG
AAGAAAGCAGAAATCCAGAGGGCTGGTGGAAGATGCCTGGGTTAGTGACA
AGAGCCCACAAGACACATGGATAAGTAGGGGAACATAGTGGGGCATGCTA
ATTTTATGCTGGGCTATGACTACTCATGCTTCCTTATCTTTGCCTTCCTC
CAG

>hg18 chr2:219235227-219235384 NM_004328
GTGAGTATTCAAAATTTCTCTCAACTTGGCAAAACGAAGCCTTTGTGGAA
ACACTAGGCTGATAGGGTTGGAAGGGGAAATGAATCTGGGGATCGGGGAC
CAGGATAAACATGAAACGTGTGGAACATCAGGGTGTGAGGTAGAAGTCAG
GCCTCTG

>hg18 chr2:219236353-219236485 NM_004328
TCAGGCTGGGCTCAGCTCAGCTCTCCTCCTCTAGCTCAATAAACATCTGC
CACACTACTCTGCTCTCTCATCTCCCTTCATCACTGGATTGGTACTTGAG
TAAGACGGGCTGCAATCACAGGTGCCTACAGG

>hg18 chr2:219233377-219233584 NM_004328
TGAAGCAGGAGGTGAAGACCTATTAAAATGCCATTTCAAGAACTACGATT
TTAAAGACAGTTTAGGTGGGAGGTAATAAAGGTCTAAACAAGACGTTAAA
TATTGGGGACGTAAGGGGGAGGATATTTGAAGGACATTACTCATAACAAG
ACATAGGGTTACTGACAAGTCAACGGACGCTTCTCCCTTGCTGACTGCAG
CCAATGG

>hg18 chr2:219232540-219232986 NM_004328
AGCCCTGAAGCCGGAGAAGCACCATCGAGAGCTCTGGGGTAGAGTGGCGT
GGGCTTCTCTGTGGGTGTGGCGGGAAGTAGATGAAAGGACCCGGGGCGGG
GCCGAACGCAGCTTCCCCAAGGTGCAGGCGCGGTGAAACCATCGAGACGG
AGGGCCAGAGAGTCACGGCGGTGAGAGGGCTGAGTGACGGGTTACCCCAA
ACCATGTGGCTGGAGGCGCGAGCTGGGGTGTGGGCGAGGTTCAGGAGGGG
GTTCCTGGGTGTCGCGGAGGGGCCGGGGACGGGAGAGCTTTGTCTGTGGC
CTTCCATGCATAGGTGTTTTGGAATTCTGGATCCCAGTTCTGAGGCTCAG
CCGAGGTCACTGCTGTCAGCTCACCTCCCTGCATGCCAGGCGCAGGGCAA
AGTGGCCGGGGTTCGGGGTTGGAGGAGAGGTGTACTAGAAACAACT

>hg18 chr5:172626968-172627150 NM_004387
NNNNNNNNNNNNNNNNNNNNNNNNNNNNNNNNNNNNNNNNNNNNNNNNNG
GGAGCTGAGGTTCCTGTGGTGGCCCAGGGTGGCATTACAACTTCATGGGA
CCCTCTTTGGACAAGGTCTCTATTGCTGGTGAGCTGATGGGACTCTGAGG
TGGGCAAGCTGTCCACCCACTCCATTTGCAGC

>hg18 chr5:172625110-172625368 NM_004387
GGGGCCCCTCTGGGGCTCACACTTGTTTTGGCCTTTGTGAACTGCGCAGA
ACCAGGGCTGACCCTGCCGAACTGTGGATGTGTGGCCAAGACAGGTCCCA
GTGTCCTGCCCGGGCTGTGCATGTGAGGGAGGCGGTGATGCAACGTGATG
GCATTTGTGACAGGGTGAGGGAAAGAGATTGCTGGCTGGGGCTTCAAGGG
GTGTGATTAGATTACGGCGGAGTTGCCTGTTTGGCGGAGATGGAAGACTT
GGTTCTGT

>hg18 chr5:172594987-172595173 NM_004387
NNNNNNNNNNNNNGCCCTGCCCAGCTTTTTTAAAGGGGCCACGACGCATT
TGGAAGGGTCTCCTTTTGCTCCTGCAGCCTGCGTTTGCTCCCTAATGTGA
GCCTGAAAAGCCTACCAGAGGCATGCAGAGTCAGGCCTCTGGGCAGGGCT
GGATGGGTGTGGGTTTGAAGAAATATTCCTCAGCAC

>hg18 chr5:172594692-172594958 NM_004387
GGTGGCAGCGCCAGTCTCACAGCGCCAGGTGGGCGGCAGAAAGCGGCGCT
GCCCACGGCCCCTGGCAGCTTCCCTGCATGGTGCCGCCGCCCGCCCGCGC
ACCCGTCGGCCAGCTCTGGATGTGTCCGGGCAGCAGGTAGCGCTGAGCAC
AAGGGGCAGGAGAGGCGGGACCAGGCCAGAGGAGGGGGACTCAGCCTGCC
ATTGGGCCAGGGGCCTCGATGACAGGAGCGATGAGCAGTTTCGTGTCACC
TAATATAGTCATACGG

>hg18 chr5:172606245-172606502 NM_004387
ACCCACGGGGATCCCCTCTCTTGAGAAGCTGTAGGGAAAGATACCTCTTG
GCTTCAACACAGACTTGCTCCCTTCCGACTTGCCCGGGATCACTCTGGAT
TACTCCAACTGCTGACGGAGGACCACCCACCAAAACACAGCCTGGCCTTG
GGAAAGCGTGGGTTCTCATTTATCAGGGTTTATTTATCCAAAATAAAAAT
TACTGTAGAAAAGTAAAGGAGGGAAAAACATCTTCCTCCCTTAGGAGGCT
TTTTTGA

>hg18 chr5:172565546-172566084 NM_004387
TGGTAAAAAGATTAGGAACATAAAAAGGAGCAAGTGTCTGGGCCTGGGGG
CTAATTGCTGGCAGGGCCTCACCTGCCACAGCCCCAGTGGCTCAACCCAC
ATCTGACTCAGGACCACAGGCCCCAGAAGGCTGCAGGATGAAAGGGCAGA
GGGGAGGAATTCCAGCATCTTCATTTCAGCCCACAGCTTGGACAGCTGTG
TGAAGCAGGCCCCTCATTCCACAAGAGAAAGACAGCCCAGCCATCTGGTT
GGTGGGAGTTGGGGGCGTGATTCGTTTCTTCTAAATGCTGTGCTTAAGCC
AGGTTGTCTGGCTTTGAAGATGATTCCTGCAGGACCAGCGCGTTCATTTC
CTTGCGGGGAAACTGTCAGGTTGAAAGCCCTCCTGCTCCAGGTGGCTCTA
TCCTCATCTGTAAACACTATTAAGGACTTGGTTTCAGCTCTAACCAGATG
AAACTCCTAGAGCTTTTCACTTAATGGGGACAGGGCGGCACAGGGAACAG
GTGGGCAATTGGGCCATAGACAGCCCAAATAGTTGGAT

>hg18 chr5:172602601-172602755 NM_004387
CAGTCCCAAGGAGATGACAGCCACACACACCACACGTAACCACTGGATAA
GTTTTGGGTCCTCATTTCTCGTTGATGTTAAACACATGAGCAAAAAAACC
AAAAAAACAAAGCGGAACGACATTCATTTCCAAAATATTTTATGAGCTTG
GACA

>hg18 chr5:172609419-172609558 NM_004387
TTATCTGTTTTCATCTTTGATCTATTGAGATCTTAGGAACCCTTTGTCAT
TTTATTTTGTGCTGCAAATATTTTTGCCATTCTCCCGTTTGTCTTTTCAA
AACGTTCATTTTTTAGTTGAAGACACTTGATGATAATGT

>hg18 chr5:172591675-172591845 NM_004387
GCTTCTGAAGCGCCGCAAGCTGAAAGAAGCACACGTGCGGGGTCAACGCA
CTCTCTTTAATGGGAAGGGGATCGTCATTTCTTACAGCAATAGGTAAAAA
CATAAATACGGGTGGGTGCGTGGGCGGGCGACGGCGAGATAGCAAAGGCC
CGGGCGCCCGGCCCTGGCTC

>hg18 chr5:172597248-172597431 NM_004387
AAAAAATTAGCATTGCCCTTGCAAATCAAGGTGGCAAGGATTTATTTCCT
ATTTTCGGGTAAGGGGGCTTCCTAGAACTGTCAGTCCTGTGGGTCAGGTG
TTACAAAAAGGGAAGGAAAAAAAACTCTCCCTATTTGAACAAGATCAGTG
ACTGTTACACTCTCTATGCTCTTTGTGAATCGG

>hg18 chr5:172599745-172599864 NM_004387
NNNNNNNNNNNNNNNNNNNNNNNNNNNNNNNNNNNNNNNNNNNNNNNNNN
NNNCTTTCTGGGCTGTCTGAGCAGAGCACTGGAAATACTAACTCTCTATT
GCCTAGCTGGGTTTTGGCT

>hg18 chr5:172609937-172610079 NM_004387
GATCCAGAAGAAAGGAGAACATCAGCCAGGCGGGAAATCTGATGGGCAGA
CTCAGGCTCTGGAGTAGGGCTGCAACCTACTGCATGGNNNNNNNNNNNNN
NNNNNNNNNNNNNNNNNNNNNNNNNNNNNNNNNNNNNNNNNN

>hg18 chr5:172608276-172608461 NM_004387
CTCTGGTCTAGTGACATACTTCTGACCTTGAGGTTGTAGCACTGCTAGTC
TACATCTAGGGTATCTGTGGCTGGGATATTTTCTTGGGCTCTGGACTACC
AGGCCTGCCAACATGGTAAAATCTTTGAAGACAGAATCCAGGGCTGGTTC
TGCTTGTTTTTCTCATAGTTAACTAAAGCTTTGTC

>hg18 chr5:172616237-172616829 NM_004387
GTCAGCAGAGGGTTTGCAGAGGTTGATTTCATTCTTGACCACTCGTGGCT
AACTCAGGGACAATCGAACTGCTGTGACCTTGAGGGGAAAGACCCCAGAT
ACTGTTACCGGCTCCTTCGGGAAACCTCCACTCTCTTCCCGCCCTCCTTT
CTGTGACTAATTTCTGAAATCTCTGTAACTGAGAAGGCATTGGATGAGGT
TTCCCACTCTGGGAGGGCCCTGGGTGCCAGACTGGGGCAAGGGGGGGCTG
AGGCTCCTGTGCAGTCACATGCCATCTCTCAAGAGCAGGAGCGCAGGCCT
CCAGATTGGGTGGCAGCAGCTGGTGGGGTATTGGGATAACCTCACTGATG
ACTGGGTAGATAGGGCTCTCTTGTGTTAGCAGAGTCCAGAAAACAGTGTG
CTCCCTGATGAAAAGGCCACGGTCACTGTCTTCTGGGCTCTGCCTGGCTC
TGACAGTTCTCAGCTGCTCCATAAATCTTCCATCAGTTCCATCTGGCCAA
AAAGATGTCATCACCGTTTTCTCCTAGCGACGAAAAGTAAAAGGTCATTA
ACGAAAGCGCTCCTCTCTGCCTGTTCAAACCAAAGAAGATGA

>hg18 chr5:172587853-172587967 NM_004387
CTCGCCCTCGGGTCTCTTCACTGCTCACCACTGGGGTGAGCTCTCCTCTG
AGTCGCAGCAAGAGGGCCGGGCTGCATCCCTGGAGTCCCAGCTGCCACCA
TCCCGTCTGAGATT

>hg18 chr5:172597785-172598403 NM_004387
ACAGCCTTCAGCCTAGAGAAAGGCAGAGAGAGACAAAAGGAGAGAGAAGA
GATCGAAAATCTATCTGTGTATTTCCTTGACTTTTAAAGAGTTGGTGCTT
TAAGATAATCCAAATTCCAGGGTGGCTCGAGCGCATTCTCCGTGAATAAA
TTATTATTAATTGAAAAGCGATCGGCGCAGCCGGAGCCGGCCCCCCTTTC
GTGCAATCAGCAGGGCTGGTCGCAAAAGGTATATATGATTAATTGAAAGA
TAAGCTGGAACTATCACCGGGAATGTCATTAATGCGCTGGGGAGACGTCC
ATTGGAGACAGGCGGCGTTATCCGCGGCTTTATCTTCAACAACGCCTCGC
TCTCGGCCCGCGCGGGGGAAACAGATGGGAGTTTCTGTCTGGGACGCTCG
CCCCATGTTTATATTTTGGGAAGAATCGCAACTCGTGGGAGTCCCCGGCT
GGCCCCCTGATAAATGAACATTAGCACTTTTTCGGACTACTGTATCAACA
AAGGGGCTGCGGCGCTGCAATAATTGGCGAGAAAGCAAACAGAGGGCCGA
GAGCGCGACTCTGCTCTTCGTCCGGCTGATGGATGAGCAGCTCCGGCTGC
GCGCCGGACTNNNNNNNN

>hg18 chr5:172596934-172597244 NM_004387
TTGAAGATTGTTTTCGAGCGCGGGCGGGGGGGGGTGTCGTTGGAGAGGAT
GCCTATCGCCGAGGCGGTGACGTCTGGCAAACGAGCCACATCCGATTCAA
TTAAATGTCTCGCTGAAAAGAGCTCGGAACGAGGGTCCTGGGAGCGCTGT
TAAGTGAATCTGCTGGCCAGGCGGCTCGCGATGACAGTTTGAAAGATTAG
TGTGAGCGGACGCCTGAAATATTACCGTTTAATGGGGGACATCGAGGCTA
CATCCGGGATCCCTGTTTTTAGTAAGGTTTTTTTTTTTTTTTTTTTGAGA
GCTCTGGAGA

>hg18 chr5:172593744-172593885 NM_004387
TTGTGCTGAAAAAATAAAGTGAAGTCAGATTCCTGAGGGTCCGCAGTATC
CCATTTTAAAATCAAGGCCCTCGATCCCAGACTCCACTTTCCTGGCGCAA
AGAAAGAAAGGCACCAGAAACCCGGGTCGTGGGTGGGCTGC

>hg18 chr5:172605122-172605518 NM_004387
GTGTTTTTGCTTTCCCCGCGCCGAATTGTGCGTCGCCTGTGCAGACCCTC
CGTTGTGTGGCCTTGTGTCTTTAGGCAGGGAACATCTTTTGTCTCTCCGC
AAGAAGCTTTCCTCCAGGAAAGATAAAGTAATCGATAGGGTCTTTTAAAT
AGCTCCGCGTTTCCTGTCGGGAGAGGAGTATCAGCGCGCGCACCAAATCT
GCTCTGGTATGTCACCTTATCTCTCGTCCCCGCTGTTGTCCCCAAACGCC
GCCTGTCAAAGGAGACGCCACCCGCATTAGGACCTAGACTGGGGCCCTTC
CGCTCGGGGTCAGGCGCAGCGCCCTCGGCTTGGGCCCCGCCGCCCCTTTA
GGGGTCCGGGAGGGTGGAGAGAAGGGGCGGGAGCCAGGATGAGGGT

>hg18 chr5:172627473-172627728 NM_004387
AGAATCAGAGAACAGCCTCTCAGAAACCAGTCAAGAGTCCTGTTCATCCC
CACTCCTAGATTGCATGTAGGTGACACATGTTTCTGTTTCCCCTTCCTTC
TGGTTTGTTCTGGGCGGTTCCTCTCTCCTTTTCCCACGTATAGTAACGCC
GGTTCTGTAAGGAATCACATATCTTGGGTGCTCACAGGAGAATTCCTTCT
GAGGCCCAGCTCTCCACCCTTCCTCTGGGCACCTCTGCGGCCTCTCTGTC
TTAGG

>hg18 chr11:47556729-47557219 NM_004551
GCTGCGTCCCAGAACTTGAGTCCATCCGCCCCCAGGCCGGGGCACTGGGA
GGCCCATCACCCTGTGCAATGTCCCCGCTCCACCTTGAGTCGTCTTGGAA
ACGGTCGCCAGGGAAACCGTTCTTCCCGCTCAGGCCCGCCCGCCCTCGTC
AAAAGCTTGGCTCAGAGAGCGGGGGAGGGGTGTGTAGCGTAGAACCCAAA
ACGCCCGCCCCCTCCCCTCCTCTCACCCGCCTGGTTCTTCAGCGTCCTCG
CCTTCTCTCTAGGCTCTGCCACAAGGAGCTAGGACCACGCTCACCTCACG
ATTTCCCTACCTGCCTGTCTCGCTTTCTCACCTGCGTTCCCTCCTTTCAT
CCCGGAGCCCGGAACCTCCGCTTCCGGCTCCACGTCCGCCCGGAAGAAGA
TCTGCTGCACACTTCCGTTTCCGGTCCGTGCCCTTGGGGCTCCGTGTCCT
GCTGTCTTTCCGTCCGCTGCCTAGTCTGCATCTGAGTAAC

>hg18 chr11:47558410-47558652 NM_004551
AAGAGGTGAACACCCCAGCTGCTATAGTAAGAGTCTTTCTGAGGACCGTG
TAGTTAAGGTGGCACTTTCCCCAAGTTTTCATCACTGTATTCCCTAGAAG
GGAAACCTTTCACATGCACCTTTCTCAAGGTGCTTCAGGGAGCCTTTCCT
GGATTTGACATCCCTTACAAGCCTAAGAGACTGCATGCAGGGCTGGCTTT
TGCCTTCTCCATTTCTTTTTTAAATATGCCTTTTCCTTCCAG

>hg18 chr11:47564375-47564586 NM_004551
CTGTGGGGCCGCCCAGCCAGCCCACCATGCAGTTGGAAGACTTTGCAGCT
GATGCTTTTGGCAGCTGAGGGGCTCCTTGGAGGCTGGGCTGGGCCAGACT
GGGTGTCGGGGCTGGCCTCAGTCGCAGGATATTTTGAGGGCGCAGACAGT
AAGATGGTCTTACTGCCTGAGCTCTTTCCTACCCTTTGGGAGGGCCAAGC
TACAGCTATTT

>hg18 chr11:47557462-47557649 NM_004551
GTGAGTATGTGCGGGCAGCGCTCTTCTCTGAACTATCGGCGGGGCCCCTT
AGATGCCTGTCCTTGCCCTAGGATGCCCTTCCCTACGTCCTCCTGGCAAA
TCTTGGAGATCTGACTTGCAGTGGTCTTCACCCTGCATGCAGAATCGAGC
CCTCCCTGTGCCCTTAGGCCTGTTATGGCCCTGATTG

>hg18 chr11:47558206-47558399 NM_004551
GGAGAGAGAGAGTCTGTGAGGGATCTTCAAGCCCTGAAGTTCTTAGCTTG
AGAACCTGGTATAAACTTGCGTGCTAAGGAGCTACAGAGAGGCAAAAGTT
CAGTTCCCATCCTCAAACAGCTCTTAGTCTGACAGGAGAACTGAGACTAC
TGCTTTAGCAGAAATGCAGGCAATGTGAGGGAAGAACTGTGGA

>hg18 chr11:47564671-47564861 NM_004551
GCTCCTGCCAACAACCAAAGATTCCCCATTTCTAAAGGATGGAAAGAGCC
CCTGGGAGGTGACCGAGGCCACAGCCAGCCCCTCCCTGTTCAGCACTGAA
GAATGACACGCATTACAGAGCTCTGGAGCAGCCCGCAGTGGAAAGTTGGA
GCTGAGGTGTGTGGCAGGCAGATGAGGGAGCAGAGAACTG

>hg18 chr19:5780099-5780267 NM_004558
TATCTCCTTCCACCAGCTACTAAAAATACCCGCACGCTGCCCACCTCCCG
GCGGGGAGAGGCCTGGGGCGGGCGCCAGCCCCATCCAGCCCGAAGCCGGC
GCCTGCTGGTGTAGAGCTGGGTCCCCAGAGACCTGGGTCCTCGGCCCATA
AAAGCCCTGGCCGGGCCT

>hg18 chr19:5763489-5763596 NM_004558
ACACATGAAGCCACCCCTAGGTTGGCCTCTGGCCCCCGCAGACGCAGTAT
CGGAACCAGCTGTGCTTGCCAGATGTTCCTGGTTTGCCCCCAGATGTGTG
TCGCCAG

>hg18 chr19:5780307-5780409 NM_004558
AAAAGCCCGGCTCGGTGTTTAGATTTCCCCACGGTGTCACCTTGATGCTT
GGCAGGCCTCGGGTGTTGGGTTGCCAGAGCGCGGGAGGGGTCGGCGGGTC
CC

>hg18 chr3:48570491-48570819 NM_004567
GTATAAATTAAGTATGTCAATCTCTAAGAAATTCATTTTAAAATACGTTA
TGGTTGCCTTTTACTATATTTGTATCTCCCTCTTGTCTTTGAAAATGCAC
TGGGGACAAGGAACAAGGGAGAGATCCAGAAGTTCCTAAACCCCTGGCTC
ACTTTCTTGTTTGGCCCCCACCGGACTCCTGCAGTTTCCCGCCTCCTCGG
GATCCCCAGCCCCGCCTCTCCAAGCTTTGTACACTCTCTGCCCCAGCCCC
CACCAACACGGCTTCAACCTGAGCCACACTGCCCTCTAGCGATGTCATCC
ACAACACCCCTGGCAGGTGCCCTGCATC

>hg18 chr3:48568353-48568486 NM_004567
NNNNNNCTGCCAGCTCATTTAAGGACAGGCAGAAACTCAAGGAAGCGGTT
TAAACACCTGGGACCCTAGGAGAGGTGAGCCCCTTAACAATTCCATGAAT
TTCAGCATTCTCCTAGCTGTTTCACTCTCCAGT

>hg18 chr3:48550666-48550934 NM_004567
CTTTAAGACCCCTTGCATAGAAATTCGGCTTGATTTCATGATGGAATAGT
ATAAAATCCTGACTCGCAGAGTTTTGGATGAGGTAACCGGTGTTCTGCAA
GTCACCTCTGACCAAACATTTCTGCCCCAAGGAAATAAACAAGAAAGGTC
AGACCATCTCTGCTTTTTGGTCCTCCAGCCACCACCATGGGGAGCCATAG
GAGGCAGCCAAGTATGACCCCTGCCGCCCACCATCACAGCTGCAGGGCCT
GGCGCTGCCCTGACTCAC

>hg18 chr3:48568862-48569117 NM_004567
CAGACCTAGCCACCGCCAAGCCGATATGCCCCCACACACCTGTCCCCGCC
CCCTGCTCTGCCACACCTGTCTCTGGCCCACCACTGTCACGACCGCCTCA
CCTGTCCCCAGCAGCCTCCCCAGTCACGGCAACCTCACCTGTCCCCGGTT
CCCCATCTGTCTCCCGCCCCTTCTCCATGCGAGACCCCCGCCCAGGCCGC
CCTACCCACCCATCCCGGTGCACCTCCCACCTCCTCCCAGAGGACCCCGC
CTCAC

>hg18 chr3:48568648-48568798 NM_004567
AACTAGCCCACCTTTGAAAGTTCTGNNNNNNNNNNNNNNNNNNNNNNNNN
NNNNNNNNNNNNNNNNCAGTTCCAGTCCAACAACCCGGCCCACACTCCTT
GGCCAGGAGAGAGGGAAGGGCCTGGGGTGCCCACAGGGTCCTCCCCAGAC

>hg18 chr3:48569782-48569882 NM_004567
GTCAACTCCGCTGCGCCCTCCTGCCCCTCCTCGGGGTCCCCCTTGACTGC
TCCGAGCCCCGGGACTCTTCCGCCGTCCATAGGAGCATGCTCAACCACGC

>hg18 chr3:48548900-48549106 NM_004567
CTGTCCAGAGAGAAAGTAGAAAGAGGCCTGTGAGCGTGGCCAGGGTTCTC
ACAGAGCACATCTGGCTAGCCACGGAATCTAGCTGCGAGGCCTTGCACTT
CCAACCACCAGAGATTACAACCCTCAGGACCGTCAGCTGGTGTGCGAGTG
ATGGGGGTGAGGCGGGAGCAACACAGTGCGTGTGACGCACAGGCAAACCC
TGTGGG

>hg18 chr3:48549249-48549349 NM_004567
TACACTGTCTGTAAGTTGAACCAAGAGACAGTTTTCCCGAGGGTTGTTGA
CTTGGGAGTAGCTGGCAAACGCTCCACGCCCTCACTCTTCCTGGTCAGCT

>hg18 chr3:48555876-48556016 NM_004567
CTTCCTCCCAAGGGCTGGCACCCAGAGCAGCTGGGGCACACACACCCTGC
CTTCCCCTCCAGATGCCTGACGAGCAAAGGCACAGATGTGGATGGGCTCC
CATGTGTCACTCCCAGCTGTCACCAGGGTGTCACACTCAC

>hg18 chr3:48537383-48537492 NM_004567
GAAGGTCTCCCTGGGTCTGGTGCCAGGGCTGGGGGTGGTGCCTGGAGCCA
CAGGAAGGACAGGATGGGCTCAGCCTGTGACAAGAGGAAGCATCCAAAGG
AAGGATGAG

>hg18 chr3:48565233-48565464 NM_004567
GCCTCCTCCCATGGCATTTGGTGGCATTTCCCTTCCCGCCTTCCACCCAC
ATGCGCAGCACAAGGTGGGCAGGCAGGGCAGCAAATCAGGCCTGGGTGCA
AAACAAGGCAATAAATTACCTATCTCCTCTGCTCCCCAAGATAAGCTCCC
AAGGAAATGACCCAAAAGAAAACCAAAGTTCAAGTGTATCACAACAGCTC
TGCTTACCATAGCAAAACACTGGGAAATTCC

>hg18 chr3:48537532-48537701 NM_004567
AGGCCTGCCATGGTCTCCCCAACTCCCCAGCCATTTGAGCGCCCCGGAAA
GGGCTGACAACTCGCTGGGAAAGGAGCTGGCCTGGGAATGCCAGGGGACC
GCACACTGTCTACAGGGGTCCCAGGAAAGCCTAACTCCGCAGATCCCCCA
CCTCAGGCCCTGCCCTTCC

>hg18 chr3:48551056-48551208 NM_004567
CTGCCGGAGCCAGGCACAGAGAAAGGACATATCAGGGTCAGGAGCCAGGC
GGGGCCAGAGACCAAGGAGACTGCTGGGCAGGGGGCTGGAGGAGGTTGCA
CCGGAGACCAGTGCGGGAACCTGAGGCTGGAAGCTGAGGTGGGGGCTGGT
CC

>hg18 chr3:48561935-48562074 NM_004567
CCAACGACCTGCATGGGCTGAGCCCCTCTTACCTCCCTGAAGCTCTGTCC
TTCCCAAGGGTTCCTTAACCCCAGGGCAGGAATGGCCCAGCCACCAGGAG
GCCACACAACACACCCTCTCCTCTCATCCCCAAACCCAT

>hg18 chr3:48564822-48564943 NM_004567
ACTCCTGTGCATTCCCCTTGTTTAAAGGTGACCCAAATGGTGAGCCTCAG
GGGCGGGAAGGAGGAGACCCCATGAAACAGGCTGACTGAGTGAGAGTGGA
GAAACTTGCAGAGAACTCTCA

>hg18 chr3:48570923-48571034 NM_004567
CCCATGCCCTCCCTGCCACAGCCCTGCCTTGGATCAGTCCAAGTCCACCC
AGCTCTTTAAAGCTTGGCAAGGACCCTTAAGATGACTGACACAGATGTCT
TGCCCACTTCA

>hg18 chr3:48566379-48566483 NM_004567
TGCCCCACCTGCCCTCAGAGTTCCTCCAGGTCTGAGCTCGGAGGCCAATG
ATGGGAAAGGTAAAAGCCTCCCAAGCCCTCAGGTGTGGCTTTAAATTTTA
TCAA

>hg18 chr3:48569214-48569449 NM_004567
CCCGGGGCCGGGATGAGTCGGACTGCGCCGCTTCCAACCCAGCAGCCGGG
CCACCTCGGGCCACCCGAGGTCCCGCCCCTTGGGCCCCGCCCCTCCTCAA
GCCGCGACAGCCCATGTCTATCTTCCCGCAGGTCCCGCCCCAGAGTGAGT
AGGCTCCGCCCCAGCTGAAAGGGGCCCGGCCTCCGACCACGCATGCCCAA
CTCACCTACCCGCCCGTTTTGGAACAAGTGGGCCC

>hg18 chr3:48562119-48562226 NM_004567
TGTCACACAGCCCTGTCACACAGCCATCAGGGCTGGGCAAGGCCAGGGCT
CAGGAGTAGCTCAGTCATTCACCAGCAGCTCCACTCCAGGGGCTTCTCAG
TAAATGG

>hg18 chr3:48567840-48568035 NM_004567
GCAGGATGAGCACAAAGAACTCTCCCCTTGCTTATCATACATAAGCAGAG
GCAGGATCACAGGGAGACCCAGGCATGTCACTCAATCTCCTGATCTCCAT
TTCACTGTCTGTTAAACTAGATGTTCTCTGAGGTGCTGGACAAGCTGCAA
ATTCATTACAATGTTTCAGTTACTCCTAAAACAAATCTTTCTTTT

>hg18 chr3:50629376-50629504 NM_004635
CCGAGGAAGTAACCGCCCCCTCGGGAAGCCACGCCTCCTATTTTGTTCCG
GCTCGGGGGCGGGACCCAGCCGGGGCCCGCCTGGCCCTTTAAGGCTGACC
TAGCGGGGCCCCAAGTTGGGATGACGCG

>hg18 chr3:50635376-50635607 NM_004635
GGATGCCTCACTCTCCCTGGGGGGATGGTGCCCACTGCTCCAAGGGTGAG
GCTGGCCTGTTGGGGCTGGTACTGTTGAGCTGGATTTGAAGCCAGGTGAA
GCTGCCAGGCAGGCCAGGCCCTTTTTCATTTGGCAGCCATCATCCCCTCA
CCTACCATCTCCAGACCGGTCAGATCAGCCTCTGCAGGGCCACTTGTTAG
AGTCAACAAATCAGGAGGCACATGGAGGGAC

>hg18 chr3:50638923-50639026 NM_004635
GCCACACTCATTTCCCCATTCTTAAGGGTTCAGCCTCCACAAGAGACCCA
TAGCTCATCCACAGATGCTCACCCAACATTAACAGCCCCCTTCTCAGGAT
GTG

>hg18 chr3:50637758-50638091 NM_004635
CTGCACCTGGGGAACCCAGCCCCTTGAGGGACAGGAAAGAATGGCGTGAA
GGGAGCTCTGGGTCCTGGGCTCCTCCCCACCCTCCTGCCCGTTTGGAACT
AAGTGGATTAGGCCCTGTGCAATTGTGATTAAAATCCTGCTGTGTGGGAA
CCGTGGAGGTTTGGCTTAGAGCAGGAACACGAGGCTCCCGTTTGGGGAAC
AAGGAGCCTCAGGAGGCCCTTTCAGCACTAGACAGGCCAGAGATGCTGAA
AAGATTGCTTTTGTTTTTGAGGCGGGTTTGGGATTAGGGTTGCCTTTTTC
TTTAGACTAGGGCTTTGTCTTTGCTGCCTTCTC

>hg18 chr3:50632346-50632457 NM_004635
CTCTGTACCCCTTTATGGGTGAGCATGGCTAAGGCTACTAGCTTGGGACC
TTCAGGATCTGGCCCTAAATTGGCCCTCAAAGGGGACATGGATTAGATGT
GGCTCCCACTC

>hg18 chr3:50636753-50636875 NM_004635
NNNNNNNACAATATGCCTGGTTTAGACATTCAGCACCTGCTGTGGAGTAC
CAGTTTCCCACTCGCAGACCTGTGTTCTGGCAGGATGTGGTTGACCTCAG
CAGGGCCGGTGTCAAAGTCCTG

>hg18 chr3:50631904-50632005 NM_004635
TCTGAGTCTTTTAGGGAAAAAGTGGCTCTTCTGAGGGCAGACGGGGGTAA
GAGGATGAGGAATGAGAGTTTTCATCCCCCTCTGGGCACTATTTAACCTT
C

>hg18 chr3:50629802-50630000 NM_004635
CCCCTTGCTGCACGTCTGTACTCTCAGGCCGTTCGTCCCGCACTCCCAGC
TTGCCCCGGGCTCGCAGCCCAGCCCAGTTCAGAGGCTCCAAGGCTGGGGT
GTGTTGGAAAAGTCTGGGCGGGACTCACTCTTCCCCTTTCCCCCAGGTGC
CACTAGAAGCGCCAGGCTGGGGCCGCCTCTGAGCGCCCCGCGGGGGCC

>hg18 chr3:50636420-50636529 NM_004635
GAGGCCAGCACACAAGGACCATGATGACTGTGAAGGCCACCTCAGAAAGG
TCGTGTGCCTTTTCCCAGGCCTTGTGAGTCTCAGACAAGTGCAGCTGGGC
AGAGCCCAG

>hg18 chr3:50639637-50639749 NM_004635
NNNNTGAGGGCCTGGGTGCTCTGCTTGGCAAAGGCCTCCCTTTTGGCTGT
GAAGACATGTTAGGTGGGCAATGATCATCGGCAGTGCCAGGGAAGCAGGC
AGGTCGTGGGGG

>hg18 chr3:50638518-50638721 NM_004635
CCCCATGGCTTGTGTGAAGTCAACTTCAGCTGCAGTCTCTGCTGTTGGGT
CTCCTTTTACGGCCCAATGGTCTGAGACTTTTGCTTGGGACAATTGTGTG
GGACTAGGCACAGTACGACCCCCAAGGGTTCCCTAGCCACAGTGAGGTAT
AGACAGGGCTGAGATCTGACCTGAGTCAGAGCCTTAGAGCCAGCCAGAGG
AGC

>hg18 chr3:50632901-50633056 NM_004635
TGTCTCATGCTCATCCTCTTGGCTCTGTTGCCCAAGATGGAAGATAGTGC
TTAACAGGAAGCCTGAAACTCAGCAAACACTCATAAAACAGGAAGAGCTG
TGGCCACTGTCCTTGTAACTGTTGCTATTCTGTGGAGGCCCTAGAGGAGC
AGGTC

>hg18 chr3:50632147-50632320 NM_004635
AGGGATGGGGTGGGAGACCAGAATTTGTAGGCCCACACAGTGCCAGCTTT
AAGTAAGACTGGACTTAACCCCTTCCCCATAGATGCTATGTCTGATGAGT
GACTTGGGGTAACTTCTGACTGCAAGAACTTCCACAGCACCTCATCAGTG
CTCTCCTTGTTCTGGACTGGGAA

>hg18 chr3:50629541-50629705 NM_004635
NNNNNNNNNNNNNNNNNNNNNNTCACGTGGGCGCCGGCAGCGCGACTCTC
GGCCCTGGGATTTCTGCGGCCGCCAGCTCCCGCGACCGCCTCTCCTGCCC
CTCGCCGGTACCTCAGCAAGGTGCGTTGCCGCCAGGTACGCCCTCGCTGG
GCCCCCTCTGCGGC

>hg18 chr3:50638322-50638487 NM_004635
CAGCTCACTCCCCCACCCCCACCCCAGGGGAGGGTGGGGGTGGGGAAGGA
AGGAGGAGTGAGTGCTGTACCCATGCCACTCACAGTGTCCCCTCCTGCTG
CCCGCCTTGACCAGGTGTCAGCAGCCTTGGCAGTCAGAACAGTGGACTCA
GGAGTTCTTGGGCTG

>hg18 chr3:50628475-50628591 NM_004635
GGATGGCTGGAAGACGCCTCTGAGTGGAACCGAGGTCCTGGTACCTGCAG
TCCTGTAGATGGCCTGTAGATGACAGCAGAGGCCCATGCAGAGCCCCTGC
GCTGAGCCGCACCTTC

>hg18 chr3:50629216-50629324 NM_004635
AGGGCCACCTGGCAGCGTGCAGAGCAAACACCCGACTCAAGGAGAGCTTT
CAAGAGAAATAAGACGTCCTGCGCTGTCACGTTCTAGGTTGCGAGTAAAA
CCCGGGAC

>hg18 chr3:50626974-50627225 NM_004635
NNNAGGATTTAGCCCCCCTCACTTTAAGCTATTCCAAAGTCTCTGTCCCC
TTGGACACACAGCTACATGAAGGGCTGTGTGGCAGAGTCTGCCATCATGA
ACCCACTCCTGACCAGACCTAGCCATCCTGCATGCCAAATCCTCCCATCA
TTGTGGAGGGGATGCTGCAGGTGGTTGCTGGAACATGAGCACTAAGGGAA
ACCACATATTCTGACTTTCCTGGGCTAAGTGAGTAGTTTCAAGGCATCTC
T

>hg18 chr3:50639756-50640022 NM_004635
TGCCCACTGCTGGTGCTGATCTTGCAAGTAGACAGACAGCATAGAGACTG
GTCAGAGGGTGCCCCAGGATGCCTCTCCCACACCAGTCAGCAAATGGTGT
TGTCAGGGGAACATTTGGCTATGGTGATGCCACCAGCAAGGGCTATATTC
TGCCAGGGTCAGGAGCTCTGAGGGTTATGACTCAGGTTTGGAGACCCCTT
CCGCTGTACTTCATGGACTAATTAAGTGCTTGAGTCAGGCTGAGCCAGTA
CCAGGGTGTGTCCTTA

>hg18 chr3:50627679-50627779 NM_004635
AGATCTTGAATCAGATTCTCAGGTTGGGCTCAGGGACATCAATCCTGGGT
CCAGCTGGGCATAAATGCANNNNNNNNNNNNNNNNNNNNNNNNNNNNNNN

>hg18 chr16:1940687-1940845 NM_005061
CTGGGGCTGCACGTGGCCAGCGAGGCTGGTCAGCCGCTCCTCTGGGTCTG
TGCCGAGGCTCGGGTATTTTTAGGCTGACATTTGCCACAGCTCCTGGAAG
CTGGGGTGAGGGAGCGTGGTCCTAGGGACTGACCGACAGCGGAGGGCCGG
GGGCTGAC

>hg18 chr16:1944633-1944809 NM_005061
GGTGGCCGATCCCTGAAGGTCAGGAAGGGGCCTCGCCGCTAGCCGCCAGA
GGTCGAGTGGCAGGGCCAGGACTCACAGCTGCCAGTTCCCAGATTAGCCC
CTGGCACAGTCAGCAGGGTCTCCGGTGCCAGGAGCAGGCAGGGGCGGGGC
AGTGTTGGGGGCATCAGATAGACAGC

>hg18 chr16:1935620-1935769 NM_005061
CTGGGGAATCCATGGTAAAGTAAACATCAAGTGTGGGGATCCCCCACACC
CTGCTGTGAACCTCCAAGCCCCACCAGGAAGGTCTTGCTCACCTAGTTCC
TACCAGAGCCCTCCCCTTCTGCTCCCACCACTCCATCCCGCTCGTAGCA

>hg18 chr17:44333620-44333776 NM_005175
CTCTGAGGGTATGGAAGTGGCTCCAAGGATGCACATGTTTGCCCTCTGCC
CAAGCTGCCAGGGGAAAGCAGCTAAGTGTTGGCCTTGAAAAAGTGAGCAC
GGAACTAAGAAGCACCAGCTTATGTTCTGCTCCCTCTGTCTGGCCCTTCC
TCTCTC

>hg18 chr17:44333787-44333900 NM_005175
AGGCCTCCCAGAGGTAGTTAACTGGTCCTTTAAGCAGCTGCCATCCCCTG
CAGCCCTTCAGGCCCTGACTTGCAGGTTCTCTGTGCAAGCTTGGCTCAGC
CTTTTTGGAAATA

>hg18 chr17:44328130-44328312 NM_005175
GGCTCCATGGGGGGGTCACCGGCCTGTTGCTACTGCAACTCCACACCATT
CTTGGTGCTGGGGTGTGTTAAGCTTTACCATTAAACACAACGTTTCTCTA
AACCCCTGTCTGTGCCTCTGTCCTTTGACCTTCAGGAGGGCCTTGGTAGA
AGGGTGAGGAGAGGGAATTTGCTCAGCCATGG

>hg18 chr17:44313480-44313677 NM_005175
ACCGAGACGCGGGCACCCAGCACCGCACCTGGGCCCACTTCATCCAGATC
ATGAAGGTGGAGGAGACTGCAGCCAGCAAGTGCAACTGGCCAGCAGTCAC
ACAGCTCCATGACTCCAAGGTTGAGTTCCTGCTGCCTCACTGGGTCCTCT
GTGGCCAGCAACAAGCCACGTGTCACCACCAAGAGGCCCGACATCTT

>hg18 chr17:44325817-44326064 NM_005175
GTAAGGTGCCGCGCCGCAGTGCTCTGTAGTACCAGGTGTATGGTGTGGAC
GCCATCAGTGTTTAATGAATGAACCCAGGGGAGCTTGGCGTCCTGATGAT
GTAGGCTCTTTGAGGTGGCTGTAGGATGTGATGAAGGTAACCCCTGTTTA
TCTGGGCCTGTGAACCAAGCTATCTTGGCTTTGGAATGTGGTCAGAGAGT
CTGGATTTGATTTTTATCCCCAGTCTGTCCTGGCCATAGAGACAGCC

>hg18 chr17:44326430-44326578 NM_005175
CTGTACCTGCTTTGGTATTAGTGTGGGTTCTTGTTCCATTCTGAGAAGCT
GATTAAAGCTGTGCCCAAAGAAGTGAACTTTGGTTTGGTTTTGAATGGTG
AAGGTTGCCACTGCTGACTATATCAAGCTATTGAGACAGCTGTCTCTG

>hg18 chr17:44311258-44311362 NM_005175
AGGCTGACTTGGTTGGATTCCCTGGTCCCAGAGCTTGTCAACTCCAGAGC
CCATGTGAACCATGCCCACCCTNNNNNNNNNNNNNNNNNNNNNNNNNNNN
NNNN

>hg18 chr17:44324600-44325778 NM_005175
CGCTCACCGCTTGGGGACTTTCCAGCCGGCCTTTACTCTCCATGGAAAGC
GGTCTTTCCACAAACCTCCACGGTGGGAATTACTGCAAAGGCATCGGCTC
TCCCGGCCTAGAATATCTCGCGGGATCTCAGCTGTCCTTGGGCCCCCCCC
CTCAGCGCAACTACCAATCCCAACATGCAACGCGCCCCGTGGCCCAAGCG
CCCGAATGAAGGCTCGGGGCCAAAGTCATGTGTCTGACTGCGTCACACGT
CCCGTCATCTCTCCCACGCCTTTTTCTTCAGCGTACACCTTGGTCGCCAT
CTTGTGCGCGAGGTTATGGAACCTCTGAGTCCCGCCAACTCTATGGTCGA
GCGTTTCAGGGATCGGCCAATCGTAATCCAGATCTCGTAGGAAAGCCCCG
CCTCTATCCGCATGGAGGCGGGAATTGCCACGAAGCTCCTGTGGAGGGAG
AGGAAGCAGCTGCGGAAAGCCAATAAGAGTGGGGAATCGATGACGTCAAC
CAATGGGGACGCGGGGATATTACGGCCAATGAGAATGGAGAAGGTCCAGG
ACACGTGGGTGGGGGAAGCTGAGCGCTGAGACCAAGGGCTAAAGCTGGGA
GGTGAGTCTGTCACCTTGAGCCGGGCGAGCGCTGTGGGCCAAGCAGGGGT
TGCAGGGTAGTAGGAGTGCAGGTGACTTGGGGCCGGGAGCCAGCAATAGG
CAGGGTTGTGGGCTGGGCAGTGTGGAGGGGTATTTCCCCCCAGTGCTGGG
AGAGGCTATGGCAATCTAGATATGGCCTTATCAATGAATGTTAATTACCA
ACGGTAATGAACGATTGACTGCCTCGGCTGGGGCGGGTCGGGGACTGCTG
TGTAAGATGGGCAGGATCCTGCGCGACACCTGCCCAGTATCCGCCTCCAG
TCTTCCCGAGAGACCATTCCCTTTCGCAACATTTCCTTCCTGGGGCTTGG
GCACATTTCCTTGACTTCCGATCTCCATGACTTTGCTTTGAAGACCCACT
GCTCTGTCCCTCTGACCTCTAATGCCCTCCTCAGCTGGGGCACGGTGCAA
GGAAGAGCGTGGTCTAGGGAGGACGGACGGGGGTGAAGGGGACGACCAAA
GGTCGTCATTATAAGCAAACAACCAGGGTCTCAGTGGGATTATTATTACT
ATTTTTTCCCCCTCTGCAGACTGAAAAA

>hg18 chr17:44333210-44333337 NM_005175
ATATTACAATCAGAAGCTTCAAAACATCTAGTCCAAGTTCTGATTATTCT
CTTTAGTGTAAGGTTTATGACATGGTGGGAATTCTTTTTCATTTATCCCT
GGCATTTAACCAAGACAAAAGGCTGGG

>hg18 chr17:44330886-44331109 NM_005175
CAAAGCCCAGGAATCTCACGGCTGAATAGGAAATGGAACTGAGGTTAAAC
TGGTGACTGATGTTTCACCAAGAGAGCAATGGATTAACTGGTAATGCTGT
TACACAAACAGAATGGCACAGCTGGCTTCCTACCAGGTCACTTCCTACCA
CCTCCAGTGGCAATCAAGAAGCAGCCCCCAGGGAAGGTGGTTGCTCTATC
TTTCCTGTGAAATTCCAGGAATC

>hg18 chr16:31347147-31347359 NM_005205
GATGGTGCGGGGAGCCGGGAACCAGCGCTGTCCTCGCTCCCTTTCCTGGG
GCCTGGGGTCACCTCCCCTCTCTGGGCCAATCACCTGTTGAGTCTGGAGC
ACTGGCGGCTATTCTTAGGGGTTTCTATATTTAAAATGGGGCCTGACTGG
CTTGAGGTCATCTCCAGACAGCTGTTGTCCTGTGCCTCTTATTTTGGCAA
GGAGGCATTTAA

>hg18 chr16:31346973-31347074 NM_005205
CTGCGGACGGAGCGGGGTGAGCGCGGCGGTCCTGGGGCGGCGGGCCTGTG
AACAGGTGGGCAGGGTAGGGGAGCCCCCGGATCCGCCCGTTCCCCACTCA
C

>hg18 chr14:93651777-93651879 NM_005532
CACCTCTTTCTCCAGATCCCCTGGGGTCCCCAAGCCTGACTCAGTGTATC
TGGGGGGGTCCCTTCTGAGCCCACGCACCGACCCAGCTCCTCTTCCCTGC
AG

>hg18 chr1:11830328-11831050 NM_006172
GCTGGCGTCGTCAAGGAGCAATCCACTGCTTGCTGCTCTGTCTCNNNNNN
NNNNNNNNNNNNNNNNNNNNNNNNCTTGGCCTACGTCTGTCCCTGTCTCC
CAGCTGCCCAGTGCCGCCTCTTTTTATAGCCCCCCAGCTCTCCAAGCACG
CAGGAGAGACAGAACCCTCCCCATTCTGTCACTTGCAGTGATAAAGCTGC
CAAGTGAGAAGCCAGCAGGAGATGCCCTTTTAAAGTTATCATCCCGCAGG
GCTTGTCACAGCCCCTCTCTGCCTTGGGCAGCCCCAACAGCCCCCCAGAC
CCTCAGCTGCAAGAGCCGCATTCTTACTGATTTGACTCAAGAGGCTCCCA
CTTCAAAGGTGTGAGAAGAGTAAAAAAGAGTCCTTGGTTATCTCACCGCC
GTGCCTCAGGATTCTTTCTCCTCGACGCTGGTACCCGTGCGGGGAAACAG
AGGGTGACGCTTGGCTGGTGCCCAGCTCCCCTGGTTTGTTTGTGGCTCAG
CTGTCAGGGCCTCCAAATAAGGGTGGAGAGGAGGAAATGGCAGGCAGCCA
GCAGCCCGAGACAAATGGATCCAGATGCTCAAGCTGGCCTCACACCTGCC
TCATCCGCCACGTGGGCAGACCTCTGGCCTCAGACAGGGCTGCCTTCACC
CCTGGCAGTCCCTCTCCATGGTCAGGCGAAAGGAAGTTATTTTTTAGTAT
ATAAAGTCAGCTGAGAACCAAA

>hg18 chr1:11828329-11828476 NM_006172
AAGAAAGCACACCAACGCAGGCATTTGTCTTCTGTCCATGGTGCTGAAGT
TTATTCACTTTCAAACCACTTTCAGTAACAGGTGAGGTTCTACCTTAAAA
TTTAATGCATGGGGTGGGAGAGGCGAGGAAGTCACCATCAAACCACT

>hg18 chr1:151870652-151870762 NM_006271
CTTTGAGGAGGCCTAGAAGAGTCCCATAATTCAATGCAGTTCCTCTCGCT
CATCTTTGCCTCCTGCTCCTCAACCACCCCCTTGCCTCTGACTCAGTGCT
GTACCCTTCC

>hg18 chr1:151871067-151871222 NM_006271
CACCAAGGGCGCAAGAGTAGCGGTCCAAGCCTGCAACTCATCTTTCATTA
AAGGCTTCTCTCTCACCAGCCATCCGATGTCTGTCTCCTCTGGGATCTGG
AAGTGGGTGGAGACGTGAAGACTGTTCACTCTCAACTCCCCTTATTTGGG
GAAGT

>hg18 chr1:151869428-151869621 NM_006271
TTAGGTCTCTTGGGGTTTCCCTCACATTGTAAAATCTCAGGGAAAGATCA
ATTGCAGTAGGGCTCTAATCCCACAGCTATTTGAGCTGTCAGCCAGGGCC
AGTCCTGAGGGTTCCCCTCACCTAGACCCCAGGTACTCCGGGCCTGGTCC
TCAGCTCACTTCCATGATGGGGGTGGGTAGGTGCACTGCTGCA

>hg18 chr1:151868276-151868804 NM_006271
CCACGTAAAATCCCAGGCTGCTTTAGGGCTCCAGGTGACCTCCAGCTGCC
CCTCTGGCATGGAGCAGGTAATCAAGCTACCAGCACCCCTCCCTCAAGCA
CCCCTTATCCCCTCATCAGCCACAGCTTGGGTTCCATCTCCCCCATGTCT
CTGTGACAACTGCTTCTCAGGTCCGGAGTTCAGATGACACTCACAAGGGC
CCCATTGAAGAACTGGGATGTCATTCGATCAGGGGCCATTGTCCAGCCCC
CTAGGCCTGGGGAAGGATGGGGACATCTGATCCGAGACACCTGAGCTGCC
CCCTCTGGGGTTGTGGAAGGCCAGACTGTCCCAGGGCCAAGGGAAAGAGG
CCCCCCGGCTTGGCAGTCTTCTCTCTCAACAGACCACTCCTTTCTCCTTT
CTTCTCCTACTCTCTCCCAGCCCCTTGAACTCAAAGGACCGCATGCTTTC
AGCCCTTTCTCTCCCCCAACACACAGCAGCCCCATTCCCCTTGCTCCCAC
TATCCCCGAATCAACCAGGAGTGAGCAG

>hg18 chr1:151867333-151867697 NM_006271
CTGCCTGGAGAGAAAGGAACGGGGCAAGCAAGGCTGGGAAAGAGACAAGG
GCCGCCTGTTCCAGCCCAGGAGACAGAGGGCGCCTCTGTCTGCTCCTGGC
CCCTTGCCCCACAGGGTGTTCGTCTGTGAAGGGGTGGAGTCGGTGGGGGG
GTCAGCGGGGGAGGGACTGTTGAAGACAGGTCTCCACACACAGCTCCAGC
AGCCACATTTGCAACCTTGGCCATCTGTCCAGAACCTGCTCCCACCTCAG
GCCCAGGCCAACCGTGAGTACCCTGCCCCACTGGGCTAGTCCCTGGCCTG
CCAGCTTCAGGGAGAGGGGTCTTCAGAAGGGCTCCAAGAGGCTGGGGACC
ATAGCACTGTGGAG

>hg18 chr1:151868853-151869052 NM_006271
GGCTCCAAGGAAAAGGCTCAGACATTCCTCTCTCCCCTTCTGCCACCCAC
CAGATGGAAGGGATAATTTTGCAGAGGCAATGGGAGCATATCCCAAAGAA
GCCAAAATGACATGTTCAGGAGAGAACAGAGTTGAAGGACCAAAAGGGGC
CCCCAGCTGCTGACAGGAAACTCAGAGTCAGTGAGACCTCCCTCCCCCA

>hg18 chr1:151869283-151869423 NM_006271
CTCAATCCCTGCCTGGGCAGCCACTGCAGACATCTACCACAGGCCTCTGG
AGCCAGCCCAGCTCCAACTGCTCTCTCTCCATGCCCCAACCCTGATTCCC
TCTGGCTGGGGTACAGACTGAGGGACACAGAGAACAGGCC

>hg18 chr3:9794387-9794625 NM_006354
TATCTGTCTTCCTTCTTTCACAATTCCATCCAATTTTGGGATGTCAGCTC
TCATCCCACCTCCTCCACAAAACTGTCTCTGTTCTTGGAACTCTCTACCA
ACAACGCCCACCATACTTATGGTGTGGCCCAGTGAACATGGAAGTGAGTG
GTTAAGAGGAGGGGGGTCTTCAAGNNNNNNNNNNNNNNNNNNNNNNNNNN
NNNNNNNNNNNNNNNNNNNNNNNNNNNNNNNNNNNNNN

>hg18 chr3:9810232-9810383 NM_006354
CTTAAGGCAGGCGGCCACACTTCCTTATCCCATTCTTGGTACCTCCAGCC
CTGCTTCCACCCCATTGGAGGATCTCTCGTGTTGCTTCCATTCAGGCCCT
TCCTGGTCAGAACTGAACTGTGTCAGCCTTAGTGTATGTTAGCTGTGATA
C

>hg18 chr3:9794868-9794981 NM_006354
CTGAGCCCTTCATTGCATTATCATTATGATTAGAGTTGGTTTCTCATCAT
TGCATGTGTGGGTGTCTTTTCTCTCTGAGAAGGCTGTGAGCAACCTGGGG
ACAATGAGTCACT

>hg18 chr3:9808757-9809260 NM_006354
NNNNNNNNNNNNNNNNNNNNNNNNNNNNNNNNNNNNNNNNNNNNNNNNNN
NNNNNNNNNNNNNNNNNNNNNNNNNNNNNNNCTCGGTCTGTTTCCCCATT
AAAAGTCTGANNNNNNNNNNNNNNNNNNNNNNNNNNNNNNNNNNNNNNNN
NNNNNNNNNNNNNNNNNNNNNNNNNNNNNNNNNNNNNNNNNNNNNNNNNN
NNNNNNNNGAAGTGGGACTGTTTAATGGCTGGCCCCGCCCGGGGGTCGCC
CAAATGTCCCGCCTTCAGAGTCCTCGTTCTCTAGGGACACCCTAGTGCGA
CCCCCGCCCCCTCTACCTCCTCGCTGCGGCCTCCTACGGCCCCAGGGGCC
GCGGGAGGGGGCGGGGAGTTCCGGTCGATGTGAGCAACCGCCCCGGAACT
GGCTATGGGCGGGCCCCTTGCAGTTGACGCGGGGGCGGGGAGTCAGCGAG
GGCGAGCCTACTGGAGTTTGCCGGGGGTGGGAAGAAGGTGGGCCTCGAGC
AAA

>hg18 chr3:9809652-9809805 NM_006354
AGCGTTCGTAAGGGCTCTCTACCCCGCTCGGAGCATAGATGGTACCGTCC
GGAAGTCCGGGCGGAGACCGTAGCTGCGCTTCTCGCGAAAGGGCAGGCAT
CGCGGGGCTGGCCACTTCCGTACTTCCGCTTTCCGGCCCAGCCAGCGCCC
GCG

>hg18 chr3:9809808-9809987 NM_006354
GTGAGAGAGCCGGGCCCCCGGCCAGGGACCCCCGGCTGTTCGGCCTCAGG
GCAGTGGGTCGGTGGGAGATGTGGCTTTGCCGCAGGGGCGCGGGGCCGAG
GGATGTCCGGGGGTTGTGGGGACACGATGAGGGTGGGAAAAAGAGACGGG
GCGGGGGCCCGAGGTGAGGAAGGGGCGAG

>hg18 chr3:9811980-9812373 NM_006354
TTTTTTTCAGTTCCATTATCCACTCCATCTAATGTCAGTCCAACGCTTGT
GATACTCTTTGCTTGTGATACAGTCTGCTGTATGTCTCACTTCCCTCTCC
AAATCATTCTCCACAGAGCCATCATGCAGCTGCAGNNNNNNNNNNNNNNN
NNNNNNNNNNNNNNNNNNNNNNNNNNNNNNNNNNNNNNNNNNNNNNNNNN
NNNNNNNNNNNNNNNNNNNNNNNNNNNNNNNNNNNNNNNNNNNNNNNNNN
NNNNNNNNNNAGTGAATCTAAAATGCTTCTCATATACAGAAACATTGTAC
TCATTACTACTCTGGAACTCTTGCTGTCCTTTTGTGTTACTCTAATCTTA
ATTATTTCTTTCGCNNNNNNNNNNNNNNNNNNNNNNNNNNNNN

>hg18 chr3:9809368-9809560 NM_006354
GCCGAGCGCCAGGAGCTGCGGGTAGGAGGGGCGAGAGAAAGGATGGGGGT
ACAGAACCGGAAGAAACGAAGGGCTCGTCCGCTTCGGCTTGTCCTAATTT
GGTGCCCAATCTGAAGCTGGGCTGTACCATTGCATACCTGGGGGAGGCTG
TGGCAAAGGTGACAAGAAGGCCGAAGGCACAAAGGGAAGCTG

>hg18 chr3:9814860-9815035 NM_006354
TTTTTTTTACCTACCAGCCTAGACACTCTGACCCCCTAATCCAAATACTT
CATATTTTGAATGATTTTCTCTTATCTAGTTTCCATTTCATAAATATCTT
TTTCCCCTTTAAAATTTAATCTGGANNNNNNNNNNNNNNNNNNNNNNNNN
NNNNNNNNNNNNNNNNNNNNNNNNN

>hg18 chr3:9796587-9796754 NM_006354
AAACCTTACCACCCACACTGGTTCCTTCCTCCCCACTGTAACAGACATTC
AAAGACTGGATGCTTTTTTTGAAAAACCACAGCAGTCACTTTATTCTTAA
GTTTGCACTTTACAAAACCACAAGGGAGAAGTCCTTGAAGGGGAGACAGG
GGTAGGGGATTAGGGAG

>hg18 chr3:9813642-9813760 NM_006354
NNNNTGTCCTTATTCTCCTTTTTCTCCTCCTAATCCCATTTCACCTTCAA
AACCAGTTTCTTCTGCAAATATAGATTACTTGTAAATCTAAATATTTCAC
ATGTCATCTTNNNNNNNN

>hg18 chr3:9814461-9814664 NM_006354
GTAGGGAAGGACAAGTCAAGGTGGGGATGAGGGGTGCAGCACACAGAGAT
GGCTGCTGTCTAGAAGGTGCCATGAACTTATGTCCTGCAGTAGTCAGGAA
AGCTGCAGTTGACATTTTGTCTTGCTGCCAGCTGAATGGTGATTCCCAAT
TTGGAGTTAAGAAAATAGGGTCAGTGGGTTGGCAGGACAGAACCCAGGGG
AAA

>hg18 chr2:219426621-219426732 NM_006522
CTGTGGAAGTTTTACAGCAAGAAAATGGTAGGATCGTGTCTCTGCTTCGG
CACAATGAGCCTGAGGTTTAGCTAATTCAGTGCTTTTCCTTCTGTGTTCT
ACAGATGCATT

>hg18 chr2:219437604-219438248 NM_006522
CTCCCTTCCCCCATCCCATCTTGTCTTTCACCCACCCCCCTCCTGGAAAA
GGAAACAAGAGCCAGAGGCCTAGGACAGCCTCATCTGGCCCCACAGGGAG
GCAGGGAAACGACCCTGGCTTCTTTGTGGCACTCAGGTTTTCTAGCTGCC
ACCCCCAACCCAGGCTGGGCCTGACCACCCTTTCCCATCCTGTCTTTATC
TGGGGCCCCTGACCCATCGTGGGCAGTCCTGTTGCTGGCCCCTGCTGAGC
TCCAGGGTGGGGTGTGAAAGGGGGTGGGTTGGCCATCCATTCCCCCCTCC
AGGCCTCCCGCCTTGGCAGCTTCCCCTGGAGGGATACAATGGGGCTGTGA
GCAGAAAAGGGCAGGGGCAGAAGGAGGCTGGCCCAATCCAGGCCAGAGCA
TGCCCTGAGCCCACCAGAGTTCTGGCACTGAGACATTTCCTGGGGGGTGC
AGCCCCCTCCTGCCCTGTTCTCATCAGAAGCCAGGAGTTGGTGGGGAGAG
GTCAGCAGGAGGTTTGCTCATCAGGCCCAGCAAGCGGGGGTTCCAGAATG
TGCACTATGATGGAGAAATGCCACTGTGGAGGGGATGAGGCGAGGGCAGT
GTGGTCAGGCTGGCAGGAGGGTGGCCGCAGACGCCTGTCCTTTG

>hg18 chr2:219429194-219429563 NM_006522
NNNNNNNNNNNNNNNNNNNNNNNNNNNNNNNNNNNNNNNNNNNNNNNNNN
TTCTTGGGAGGGGAAGGGTCACAGGCCCAAATTCCTAGGCTCCTGCAGCC
TTAGCCATTCCGAGAAACGACAGAGAAAGTGATTTAGAGACAGACACAAA
TAGAGACCGAATTATGAACATGGGAGAGATGTAAAAAGGCACAGAAAGAC
AGTGAGAGAGAATCCGCCAGAGACAGAGGGCTTTGCTTTCGCCCGCAGCG
ATTCTGATGTTATCTATTTCCAGCTGCCTCTCCCCCACCACTCCACTGCC
CCCACTCTGCCCCTCCTTCCTCCTCAACCTCAAGTCTCTCCTTCCCTGTC
TCTCTTTCGCACAGGGCCT

>hg18 chr2:219428961-219429169 NM_006522
AGGTGGGCTGCGGGCGTGGGAGTAGAGCTGTCTGTGATGCAGAAGGAAGA
GGAAAATGAGCCTCTCTCCTCGCTCTCTTTTCTTTTTCTATCTTTCTCCA
TCTCTCTAAGGGGCTGGCCTTTCCTCTCTCTGTTCTCCAGGGACCCAGAA
ACCCAGGGTTCTTAGGAATTCTCAAGGCATGTCACCTCCCTGAAGGAATA
GGAGTTCC

>hg18 chr2:219438839-219439295 NM_006522
GTGAGGAAGGGCAGAGGGAACCAAGTTGGGTTAGGGGTGGTGAGGTGGGG
AATGGGGTGGCTGGGGGGGCAGTGGGGAGGCAGGGGTTAATGGAGCTGGG
CATCACTGGCTTTGATGTGGTGGTTTGGGTGGGGGTAGGGGCTGGGGGAG
GGGAGCAGTAATTACCGAGTTAGACAGAGCAGGACAGGACAGGCGGGCGG
GCACAGGCCCGGCCCAGCCGCCTCAGCAGCAGTCAGGCAACATTTTTCTG
CCCCTTCTCCACCACCCACCTCCCCCACCCCTGTGCAACCCCCACCCACA
GCCCCAGGGCTCAGGGCTCCCTCTGCTGGCTTGTGGGAGGTGGGGTCAGT
GTGGGGACCTTGGGAGTAGGGGTGGGGAAATAGAGGGAGGCTGGCTTGGA
GACCCTTCAGAGGGCGTTGGGTAGCCAGTGGGCTGTGATCCCTTTGGCCT
CAGTGA

>hg18 chr2:219434948-219435235 NM_006522
GAGTGTCATTGGACTGGCTGATTCACCTTTCTGGGCTCTGTATCTGTGGG
GCTTCCTTTGTTCAGGAAGGACTGCTGGGTGGCAGCCAAGCCAAAGGAGA
GTGGCCTGGTCCCTGAGAGACTGACCCTGAAGCTGGGAAGAAGGGAGTGG
GGGAGGAGGTGACACGGGCAGGTGTGGGAGAACACAGAGGCCTTCATGGC
CACAGCTGCAGGGCGTGCCGGGTGAGGAGTGAGGGGTCCCAGTGATAACG
TGTCTGACTGCCTTGCTCAGATGTGCCTCTGAGGGAA

>hg18 chr2:219433372-219433544 NM_006522
ATATCCGAGGAAAAGAATGTGTGAGGAGGGCCCTGGATTCAGGGTATGGG
GCTGGATTTGGAGAAGACAGGAACAAGGTGGGAAGCCACAAGGCAGAGAG
GGCCACACAGCTGCCCCTTCCCCGCCCTGCTTTGCCTACCAACCCACCGG
CTTCTCTCTGGGCTCCTGAGGA

>hg18 chr2:219440084-219440637 NM_006522
AGGGGTACGGGGCTGTGTGGAGGATGGTGTGGGAGGCCACTGGAAGTCTT
CTGATATCTCACGTGCCCATTTCCCTCCAGCACTGTTTATGTTTGAAATA
TTCATCTACTGTGTCTTGCAATAGGGATCCCTCCACCAGTGGCCAGAGTC
AGTCGCCTCCTGTCTTGCTCATCTGCATAACGAGGGTGAAGTGGGTGGGG
CTGAACTGGGTGATCTCTGACATTGTTCTTGGCCCTCTGACTCAAGAGAT
GGAAAGGTAGGTTAGGCCAGAAACCTAGGACATCCAGGGCTTAGGTCTAC
ACATATTGCCAATAGGGACTGGCTGGCCCCTGATACCACCTCCCTAGGCA
ATTGATCCTACCAACCATGGTCCTTGGTAGAGAGACCTTGGCGCAGGCCA
AGCCGGTTAGAATGACCATCCATTGCCTTGTCCCTTCTTGTCCGCATACT
GATTTCTTTTAGGGCTAGCCTCATTTTTTTCTATGCCCAGGAATGGCTGT
TTGATGAGGATCCCAGATCCTATATATTGTGTATTCCCTACTACCACTGT
GCT

>hg18 chr2:219441295-219441486 NM_006522
CTCCACTCCCTCCTGCCTTCTTAAGGGAGGAGGAGGGAGAGGAGAAGGAT
GGGGCAGAGTAACCTTGGGAAGATAAGGCCAGGCAACCCTGGGAAACTAG
GGAGTTAGCAGAGGGCAGGGTTGAGGAGGAGGGACTGGGGAACTTAGAAG
TAAGGGAAGTGGGGGTGGGGAAGATGAGCTTGCAGAGCCCC

>hg18 chr2:219429845-219430049 NM_006522
TAAAAAATCACAGCACCGTCTGGGGGAGGGAAGATGTCCTGTGGTTTCTG
TGGGGTTATCTGGAGGCCTGTGCCCAGTGATTGGTGTGTGTGAGGGGGCA
TGTATGTCACATATCTTGATCTATCTTTGTGCACCATGGTCTGTTACCTC
CTGCCACCCCCTCTCCAGCTCCTGCTCCTTTGTAAGTCTTCTAAGGTGAT
AGTG

>hg18 chr2:219433752-219433855 NM_006522
AGGGGCCTGGCCAGCCAAGGGAAGGGGGCGTCTTCCCAGGCTTGGCCCTA
GCTAGAAGGGACACCTAGGCAGCGAAGGTTGCGGGAGCTTCGAGCCTTGG
GGG

>hg18 chr2:219442240-219442561 NM_006522
AGACCATAAAGGACTGAGCTTANNNNNNNNNNNNNNNNNNNNNNNNNNNN
NNNNNNNNNNNNNNNNNNNNNNNNNNNNNNNNNNNNNNNNNNNNNNNNNN
NNNNNNNNNNNNNNNNNNNNNNNNNNNNNNNNNNNNNNNNNNNNNNNNNN
NNNNNNNNNGCCTGTACTTGTGGAGCAAATGGGGACAGTGGGGCGGATAT
GCACTAAAGCAAAACTGAAAAGTAGGCCACCTTGACCTCTGGCACCACCT
ACCACCATTCTCTATGTTTTCTCTCTCCTGGGACCCCTACCCCCACCCTG
TCCTCTGCTGAAGAGCTTTTG

>hg18 chr2:219431331-219431440 NM_006522
TCACCTCTGTCTGCTCATTCCTTCCCCCATCAGCCTCCTCCCCTGGGGTC
ACATCCCTTGGCCCCTTGGCCTCATCTTGATCTACTTGTCCCCCCTCTCT
GGGTGACTC

>hg18 chr2:219438696-219438816 NM_006522
ATGGGCGAGCAGAGGGCCCAGGACAGTCTCCTGGGGGCACCTTTGCCTGC
CGCAGCCCTGACCAATAGGAAGCCCTTTTGTACAGCGAAGTCTGTCAGGG
AAGGGAATGCCTCCACCTCT

>hg18 chr2:219433868-219434241 NM_006522
GGGGCGGGGAAGGAGGGTGCCCGACCGGGACGGCTCAGAGATCCAGATCC
AAAGGACTTTTTTCCCCCTAGGTCTCCAGAGCCGCAAACCCTCGCCCGGA
ATAGCTCAGTGTTTAGAGAGGAGAGACTTGGACAATAACGCTGACGGGTT
AGCCAATCCTAAGAAGGCAGGGTCGTGTCTATTTGCATATTGCCATGTGA
TTGGCTGGATGCCGACCCTCCGCTCCTCCCTCGCCCCCCAGATTTGGAAG
AGAGGCAGATCCCCGTGCTCTGGAGAGATAGGGAGTAGGATGCCCACACA
GGGAGTGGCGGGCAGCAATCCCTACTCCGTGATGCGGAGAGCCGTCCGAC
GCTAGTGTCACGGAAAGGGCGAA

>hg18 chr2:219441493-219441646 NM_006522
CAGGTGGAGCCCCAGACATAAGGGGCTGGACGACTGCAGAGAGGACTCAT
TCCCTGCCTGATTCCCAGTGGGGGAAAAGAGCATGTTTGAGGAAATGAAT
TAGGAGTCATGAAATAAGATGTGGACAGGGGCCTGGGCTCAAGTGAGAAC
TTT

>hg18 chr2:219431626-219432145 NM_006522
TTAAAGGTTGATGGTTGCTCTTGATGGTATGGCAGGGAGAATGTCCCACA
CCACCTGTCCCTTGGCACCCCGGGGCACGTCGGGGACGGGAGGGGCAGGG
GCTGCTGCCCACTGCCAGCCGAATGGCATGATGAATGGAGCTGTCCCTCT
TCCCCACGGAGCCTTTGATCTCCCCCTCGTGGGGAGGGGGCCAGGGGCAT
CAAAGACATTTTTGTGGCATTAGAAAATCTGATAAACGCCATCTCACCTG
CAGCTGGCTCTCCCACCCCTTCTACCCGGGCCAGGTTGGGGGAGGAACTC
GAGGCAGGGACTCTTGGACACGCGAGGCCGGGCTAAAGCGAATTCTGACC
CCTCGATCTCTTGAAAGTCTGCGACCTCCATTCTCCCGCTCGCTTACAAG
TGCCAGCGCTTGCGCGCACGCCCTGGAGCGGCTACTCTTGCCCTCTCATT
TCCCCCACCTCCCCGCCCTAGAACGCGGGCTTGAGAGGTGGGATGGCTGG
GGGAGCGAGAGCGGAGGCC

>hg18 chr2:219432232-219432519 NM_006522
TCCGCCTGTCGGGCGGTCCAGTTTGACAACCCTCGCCGAAGCACCCCGCG
CCCCAGGCCAACTTCCTCTCTTGCCTCCGCGCCAGCATCTCCCTCCGCAC
CGCCCCCCGCCCCAAACTCCCTCATTCCTGGGAAGTTTTCTCTCTTTACA
GTCAACAAACCTGTCAAACGTNNNNNNNNNNNNNNNNNNNNNNNNNNNNN
NNNNNNNNNNNNNNNNNNNNNNNNNNNNNNNNNNNNNNNNNNNNNNNNNN
NNNNNNNNNNNNNNNAGGCGGCCGCGAGCGGCGGGGG

>hg18 chr2:219439387-219439488 NM_006522
GATCCAGGCTGAGAAGAAATAGCAGAGAGTTGGAGAAAAGGGTGTTCTCA
GGAATCCACAATGCTGCCTGCACCCTACTGTTTGTCCTGAACTGGGCAGG
C

>hg18 chr2:219434528-219434653 NM_006522
CCAGGGTCCCCAGGAGTGAAAAAGGGGATTCATTTACATTTAAAATCCAG
AGTTCCAAGGAAAATGTTGTAAAGGAATCTCTTTTCCCCATAAACGCCTA
ACTTTGCCCTTTTTCAAGGTGTGGG

>hg18 chr2:219441962-219442086 NM_006522
ATAGAGACCGATCAGCTCTCAAAAGTCACTGGGTCATTGGGGTGCCCTGA
CCCACCCTCCATTGCTTTACTTATCTAGGCTGGGAAAGGGTGGGGGCCAG
TGCTGGGCTGGTCTTAAGCACGCA

>hg18 chr2:219430292-219430954 NM_006522
TCTGCAGGCACTACTGGGCCAACTGATTCTGGAATGGGACTGAGTGCAGG
AGGGACAAGGGCTTGGGGAGTCCAGAGATGGCAAAAGATTCTGCAAGATC
TGGCTAGAGTGAGTGCTGCAGGAGGGGTGGGGCCAGCTGTGTATGTTTGC
AGGAAAGGTGGGGGGTGGGGGCAGAAAGGCCGCCTGCGGGGGAGAAGGCT
TCTTGGCAAACGCCCCAGTTTCCTGAGCTGATCCCTGCTCCCTGCCACTG
CTCCCAATTCTGTTGTTTCAATAACATCATTTTTATCCACCCCACAGAGA
GACTGTGTCTTAGGAAGGGGAGGCGAGGGGCAGGGCTAGGGCATGGGGGA
GGGGTGGTAATGGAGAGAGGCTGGGTCTGGAGGCAGCAGGGACTAGATTT
GGGGCGCTCCCTCCTCAGGCAGAGGCAGGGCGGTCTCAGAGCCCAGGTCC
CCTGATGACAAAGACAAATACATTAAAATTCTTGCCTCGGAGAAGAATGC
AGGATAGGGAGAGCATTTCATAATCTGCAATAACAGTAGCAGGGTGGGAG
CAGGGCTGGGCAGGGGGTTCGGAACCCAGACAGTGGCTCCCAGGAGGCTG
GCCACTGGCCACCTGTAGCCTCCAGGGACCCCCAGAGCCCTCTAGCTGCC
TATTTGGTACCA

>hg18 chr2:219423365-219423492 NM_006522
NNNNNNNNNNNNNNNNNNNNNNNNNNNNNNNNNNNNNNNNNNNNNNNNAA
CTGATACGATCTTGCTTGCCTTCTAAAATTAAAAGTAGGATGATGCAAAG
CTATAGTTAAGAAATCATGNNNNNNNN

>hg18 chr2:219429732-219429841 NM_006522
ATGCATATCTCTGCAGAGGTGANNNNNNNNNNNNNNNNNNNNNNNNNNNN
NNNNNNNNNNNNAAGTGTTTCAGCCTGAGCCAGCCCATCTGTGTGTCCGT
CCATACCTG

>hg18 chr2:219433084-219433307 NM_006522
GTGAGTCCGGCTGTCCTGGCGCGGCTCTGGACCCTGGAGGGTGGGGACCC
CGGGACCCAGGACAGACTGGGGTGTTCCGCAGCCTCCCGGCTCTACCTGC
TCTCCGAGCCCAGCTTTCTGGCCTCGGCCGGGGGCGTTTCTGAACTCCAC
TTCGACGTTCCTAACCCTCGGGAACATTCTATTGTGTTTCCTCCTCCCGG
GTTCTCTCCCACCCCCCGCCAAG

>hg18 chr2:219440830-219441156 NM_006522
ACGTGAGTCTCTCATGCTAACTCCTCAGTTTTTCTGAAGCCCACAAAGGG
GAATGACTTGATCAGAGTGGCTCAGCCCACACAGAGTTGACAGAAACCAG
AGATCGGAAGCGAAGCTTGGTGTTTTGCCCAATGCCCCCTGCCACGCCCC
TTCTGGAGTTTCATTTCCTATGTATTTAGGATGGGAGCAAGGACAGGAGG
GCAGGGAACAAACTGGTCCCTTGGGATTCTAGCTGCTACTACTGCCCATC
CCTCCCCCTGACCAGCTTGTAAACAAGTCTAGTTCCCAGGCAGCCAGCCA
GCCTGGGGAGCCAGACCCAGACCAGG

>hg18 chr2:219432878-219433004 NM_006522
ATCCCTCGCCTCCCGGCCGCCGCCGTTGCGCTCGCCGCGCTCGCACTGAA
GCCCGGGCCCTCGCGCGCCGCGGTTCGCCCCGCAGCCTCGCCCCCTGCCC
ACCCGGGCGGCCGTAGGGCGGTCACG

>hg18 chr2:219441183-219441293 NM_006522
CCAGCCCTACCTCCTGAAAGTCCCTGGCCTCCATACTCCTCGTGATTCTC
CCGTCTCTAGTCCCTGCGAAACAGAGAAGGTCAAGAGGTTTTTGTCTTTC
TGTCTTGCTC

>hg18 chr2:219436323-219436528 NM_006522
ACTCTGACATTCTAGCAGCAGCCAGGCTAGAAGCAGAGAGGACCCCAGGA
CCTTTGAGTGACTCGACTGTCTTGGTCAGGAAAGAGGCTCATGCCCTTGG
AATTGGCTCGGAGACCTGGCTCCAGGTTCCTGAGAAGTTTCTCTCCCACC
TTCTTTTTCACTTCCCTTCCTTACTCCAATGTGATGCATGCTTTCTAAAC
TCTGT

>hg18 chr6:13707472-13707575 NM_012241
NNNNNNNNNNNNNNNNNNNNNNNNNNNNNNNNNAAATGTATGTTGAGAGG
TCTTTGTGGTATCCTATAGAAAAACTGAGAAACAATGAATAAGAATTTGT
ATT

>hg18 chr6:13690355-13690482 NM_012241
NNNNNNNNNNNNNNNNNNATCCAAACAATATATAAACACATATGGAAAAT
CCTTGCTCAGCTCTAATCTCCTTACATAGCGTTTCCCACCCTATACTCAA
TTCTTTTTACTAATTTCTTGTGAATTC

>hg18 chr6:13697917-13698018 NM_012241
GGGGAGAAAGGAGAGCAGAGAACATTAGGGGCCAGCAAGAAAGAGGGGCC
ACTGGGCATTCCCTGGATTAGCAGCAGCAGAGGGTGGGAGGTCAGAGGGT
G

>hg18 chr6:13645847-13645963 NM_012241
AGAAGTTGGCCATAAACAGTGTGTTTTGTCTTCTGCATAACTCGGTTTCC
TCTGTTCTGATAACCTGTACCTTCCCAAAGCAATCTAATAAAATTTACAG
GAGTGGTTTCCTACTA

>hg18 chr6:13666081-13666566 NM_012241
AGAGATTACTCAGTAGTATTTGTAAAAATTATGGTTCAAAATAACACAGA
GAGATAAACAACACATCCCCAGCTTTACTTGGACAATTGATTGCTGTGAG
CTGTGGGTCTCAACCCACCCAGAACTGATTAGCAAAGCCAGCCCCAGGCC
CCCTCCTGGCTGCTCCATNNNNNNNNNNNNNNNNNNNNNNNNNNNNNNNN
NNNNNNNNNNNNNNNNNNNNNNNNNNNNNNNNNNNNNNNNNNNNNNNNNN
NNNNNNNNNNNNNNNNNNNNNNNNNNNNNNNNNNNNNNNNNNNNNNNNNN
NNNNNNNNNNNNNNNNNNNNNNNNNNNNNNNNNNNNNNNNNTAACACCTG
CCCAGGACATGGTGGACTCTTAATAAATATTTCTTTATTAAAGTTGATAC
TTAAAATATCTAATTAAAACTACTCTTGGGCTACCTTTCTCCAAGTTAAG
TGAGCTAACAACCATCTANNNNNNNNNNNNNNNNN

>hg18 chr6:13671387-13671489 NM_012241
GTAAAAACCCAGGGAGAGATGTCTCTAGTGACAGTTTTAGTGTCTGTGGT
TAAGGCGCTGAGCTGGATTGATTTAGAAGTCTTACAGCAGCAAGGTTTAA
GA

>hg18 chr6:13663009-13663273 NM_012241
TCTAAGGCAAAGCTCTTGTGCCTGGGTTGGGGCACATTCATCTGTTTTAT
AAATCTCAGCATGATCTTTTTTCCATGGTCACAGCAAAGACTGAAATAGT
CTTTCTTGTTAGTTTTCTTCTCTATCTAATAGGCACTGCAAGGAAGTGCT
GGCCAAGAGGAGACAGCATTTATCTCAAGTTCAGGGGCATGAAGGCCAGC
CTGCCTATGCTCCTTGAGCCTTTTCGTGGTAAATCCCAGGCTCAGAGCCT
GCCTCACCACGCAG

>hg18 chr6:13663888-13664053 NM_012241
AGGATAAAGAAGGGAGTTTTTTTGAGAATGTAAAAATAAAAATCCATTTG
GGCGTTCATTAAGTAAAGCAAGATGAATCAGGCTTTTGGTTATATAAAAG
CTCGGCTTTTTATGGAAAATCTGTCTTTGCAGTTCTCTGCTTGCGGGAGA
AAAGAATGCAAGAAG

>hg18 chr6:13646202-13646376 NM_012241
TTTTGTGATTAGCTGAATTTTTTATTATTTCAGAATATTAGAATATTGTT
GTTTTTTTCACAAATATGTTCTTTAAAGCTTTGTTGTTATCTTAAGAGTG
ATTTTATTAAGCCTGTGTAAAGAGAATGTCCAGATAATGAAATCCAATAG
GAAGAAGGGTGTGTCTATAGGAAT

>hg18 chr6:13645663-13645804 NM_012241
CTTGTGCAAAGGACTGGCTCCATCAAAATGAGACCCACTTCCAATAAAGC
AGGATACAATGTGGATTTCTATTAAAACAGTGTTATAAAATTAAAGTTGG
ATGATTGAGGAAGGCTTTTGCTTAGTAATGAGACTCTGTGG

>hg18 chr6:13671499-13671677 NM_012241
GCCAGCACTTCCCTAAGCCAAGCTTCCAAAAGAATCAGCTCAGCACTTAG
TTAATTCTTCTCTTGCTTTTGACTTTTAAAGTGGCCTGGATTTATTGCAG
CCTTCTACCAATGAATGATACAATGTTGAGATCACACAATCTCAGATTTG
ACAGTGCCTCACTCCCTAACCTTAGGCC

>hg18 chr6:13720260-13720449 NM_012241
AAAGTCACAGAACTGGAAAGTTAATTCATATTATTTGGTTTGAACTGAAA
CGTGAGGTATCTTTGATGTGTATGGTTGGTTATTGGGAGGGAAAAATTTT
GTAAATTAGATTGTCTAAAAAAAATAGTTATTCTGATTATATTTTTGTTA
TCTGGGCAAAGTAGAAGTCAAGGGGTAAAAACCCTACTA

>hg18 chr6:13671701-13671911 NM_012241
TAGTTGCACTTAAAACAAAAGATGTTAACATTGACCTGAAGATTCAGGGA
AAAATATCTTACTAATGATGTGAAAGCACTTAGGACCTATAGTGTGCTAT
AAAAATCTCTCCTTCAATAATATATGGATAGCCTAAGTGAAGCATGGTAG
CCAGCTGCCATGGTGGAAATGAGCTGCATAGGTACCATTTTGGCATTCAG
TGAAATGTAA

>hg18 chr6:13663429-13663687 NM_012241
AGCAGGCAGCGCTAGGTGGGGACAGTATGACGTGGCTGTGAATCAAACAA
CTTTTAAAAAGACTGGAGAGGAAGGAAGCAATGGGTGGAGAAAGTTCTGA
ATGTTTTCTGGTTATGGGATGTGTATAAATTCATGGGAGGTTATTTGAGG
ATATTTATCCCAAGCCTTATTCGCGGTTGTCCTTGAAATGAATACCAGAA
CATTAGAATTCAGGGATAGTCGTGACTTTTCTACAATGACTTGCCCCCAT
TTTCTTCC

>hg18 chr6:13645467-13645624 NM_012241
TTATTGAATGATTAAAATATTTCCAGAATGACTGGCTGGCACTGCACTCT
GATTTCAAAGTCTTTGCTTTACAGCTTTAAATTTGCCTTCTCTTTTTATT
GCCTGTCTTGTTTTAACAGCAGCCAATTCACACAAAACAGCTGTAGGTTG
TCTCCTT

>hg18 chr9:138864184-138864285 NM_014172
GGCTGTTCAGAGCTGGGATTTCAGACCCCTTCGGCTGGGAGTTCCTCCCG
CGGCCTCCAAGGGCGGCCAGGGCACGTCCTGAGGCCGCCCTCCCATCCCA
G

>hg18 chr9:138863456-138863703 NM_014172
TGGATTTCATCACCACCCATTCCCGATTCCACGTTTCCTTTAAGCGGGGC
TGGCGGAGCCGCAAGGCGGCAAGGAACTGGATTGCGATTGGTCAGCACGT
GCCTCGGTCGGCGGTACAATTGGCTGAGGCGCTGGGCCTTGGGAAGCATT
CCCCGACGGGATTGGTCGTCGCTCTCGCAGAGCCCGCCTCCCGCAGTACA
AGCGGCCCCCGGGTCGGGTGGGAGGAGGGGACTCCGGGAGGAGGAAC

>hg18 chr9:138862978-138863143 NM_014172
GCCCCACCCCTGAGGGCCGGCCGGGAACGCCCCTGGACCGGAATAATTTC
CAGGGGGCAAGAGCTTTCGAACCAAGTAAAATAGAACTTGAATGTAGCGG
CTGCCGTTGCCTCCTTGTACCGGTAGCGGGGTTGGGGACGGAAGCCTTCG
GTCGGTGGAGAGGAG

>hg18 chr17:22918963-22919160 NM_014238
GACACCTGGATCCTGGTCCTGGCACCATTGTTTGGGGTGACCCAGGCAGN
NNNNNNNNNNNNNNNNNNNNNNNNNNNNNNNNNNNNNNNNNNNNNNNNNN
TGGAGCCTGCCTTTGATCTCGGCAGAGAAGGGGTTTCTTCCCATCCCCTT
GAAGATCCATTGGCCCCTTTCGTGCCCCTAGAGCCTGGTAGCTGTGG

>hg18 chr17:22936702-22937030 NM_014238
TCCTACGTCCCAGCCCCTTGCCTGCTCCCGCCCAAGGGTAGTGTTCTAGG
AACACGCCGAGCCAGCGTGGTGACGTAATCCCCCTCTCTGCTTTTTGTCT
CCTCCAGGTTTGGTAAGAGAGATTCATTTCCATCCCCTCTACCACCTGGG
AGTCGTGTGTGCGTTGCTGTCCCCATCGGGGGTGGACCTCTTTGACCCAC
CTCTTAGCCCGTTCAGCCTCTCCATAGTCCAGAAGCAGAGGTGCTGGTGA
CCACCTCAGGAAATAGCCCTAAGACAGGTGGCCTTAAAGTGACTGGCTGG
CTTCAGCCCAGCTGGTGGCTGCTCTCTG

>hg18 chr17:22917379-22917733 NM_014238
GTCCCCAGCCCCTGCTGCAGGGCCTGCTGGAGCCTGCACATCTCCCACCC
AGCACCTGCCCCGGGAAGTATGTGCTGACTCCCCAGCTCCCAGGCACAAA
CTATTTTTGGCTGCAGTGACTGTTCACTACAGTCATGAAAACAGAAACCC
CTCTCCCTGCCTCCTTCTTCCCTGGGACACTGCACTGGGGGCCAGGGCTG
CCGGGGACCCTGGGCTCAGGCCCCCTTGTCATGAATCGCCTGTGGAGCTG
GGTGACAGCCAAGGTGTCCAGGGGCACAGGGCCCCCACCTCTGGGGATGC
CAAGAGAAGCCCGAGGCGTGAGCCCACCTGGGCTGGAGGATTATGAGGTA
GGCA

>hg18 chr17:22929259-22929514 NM_014238
TCCCAGGCAAAGTGTGTAATCCTGGCCTTGCCACGAGGTCCTTGGGAATT
ATTCACAGGCTTTCTAAATCTTGCGTCGGAAACAGCTTCAAATGCCTGAC
TTAATGGTCCCACTACCACATAGATAAGGCATTAAAATAAGCCTCATGAA
TGGAATCAGGCCTGGTTTTTAATTATCTGAGGCCCCTGTCTTATCTCCGT
CTGCCTGAGGCTTAAGGAAGGCACCAAGGTTTATATTCTGCCTGGTTTTT
TCTTC

>hg18 chr17:22920023-22920183 NM_014238
GGCCTCTGATCCCAGGCCCTCAGCTTTAGCCCCTGCACATAGCCCTATTT
TGTGCAGGGCGGGACTTTCTCATTTGCCAGTCCCCTAGAAGTCAAGTGTC
ACCCAAGGTTAACGCAGCTTTTTGGCTGTGGCTCACCCTCCCACGTTCCA
TCCTGACCCA

>hg18 chr17:22917917-22918018 NM_014238
GTTAGAATCTTCCTGAAATAGATCCTCCCCATCCTTCTAGTGAATAGTGT
TTGGTCATTTCCTGCTTTTGAGTAGGACACACACTTGTTCTGAGCATGCT
G

>hg18 chr17:22938332-22938461 NM_014238
TGTGTTTTGGTGGTCTTGGCTGCTGATGGGTGGGGTGAGCCCCAGGAGGA
AGTTGGGACAAGTCAACCTCATGGCAGATGTGCCAGGGAGAGCTGCGGGT
GAGATAGATTGTTCCTATCCCCCTCTCCT

>hg18 chr17:22917185-22917349 NM_014238
CCCGAAGCATGCGAGAAGCTGCAGGGGCTTGGGGGCAGTTGGAGTTCATG
TGGGGGTGGGGGTTCCCCAGATGATTCACTGGAAGGAGGGAGATGACCGT
GTTCTTATTGACTCAGGTCCTACCTTTTGGAGGGAGGTGGCAAGGCAGGG
AAAACCTCTTGGTG

>hg18 chr17:22929063-22929205 NM_014238
TGGTTTCCTCTCTGTTGAGGGCTCTGTGTACCCTCTGCCAGCTTCCCACA
TTCCAGCCCCCAGCCCTCTCCCCGTCTTCTCCTGTCCCCATTGCTGGCTG
GGTTCTGTGCTCAGAAGGCACATGCTGATGTGGGCCTGAGCC

>hg18 chr17:22918700-22918817 NM_014238
AGCCCAGAGCCGCATTGCTTCTGGATTGCACAGGGCTCTGGGCCCACAAG
GCACTCATGTGACTTGGCGTCCCTTAGGCAGAGGGAGGTGATTCTCAGGG
CAGACCTCAGGGACATC

>hg18 chr17:22923902-22924013 NM_014238
AATCAGACTTGGCTGTGCCTGTCACTGTGGGTGGGCGAGTCACATCCATG
TGTGAGGTTTCGGGGGTGCTGAGTTGCTTTGGGGCACTGTTGAGTCATGA
TACTGGGAGAT

>hg18 chr17:22946350-22946465 NM_014238
GGAATTGATGTTTGCATTCAGGAAGCACTGGTCAGATCCAGGGTCCTGCC
TAATGTAGAATCCCCCTGGAGCCCTCTCTCTGTTGGTCTTTTGGCCTTGC
TGGGACCCAAACTTC

>hg18 chr17:22935613-22935761 NM_014238
CCACCCAGAAGGGGCTGTAGAATGCAGTGATGATGGCCACACGAACATGG
GTCAGTCAGAGGAGGCCTCACAGTGGGCTCAACCCAGTCCCTGTGTTTCT
GTCTTCTCCCAAGAAGAGCATTAGGAAAGCTGTGGTCTCATTCCCATG

>hg18 chr17:22913650-22913884 NM_014238
ACTGTGTGCCTATAGCCCTGCCATGAGATGGCTTTGGTGTAGTGTGTGCC
TGAGCCCCCTCTGGGGACTACCTGGCTCCTGAGTGGTCAGCTTGTGTGTG
TTCCCTCCTCCTCCTAGGACCACCTCAAAGGCAAGATTGCTCTAGAACAG
ATCTGACTATGGCCAGATATCATTGGGAAACATTTATGTCAACACTGCAC
TGTTTTAAATATTATAAAGCAGCAATCTCTTATT

>hg18 chr17:22928918-22929051 NM_014238
GGGTTGGATGTTCACAGCCTCCTGAGAAGCTCTCCCAGGGTCCTCAGGGC
TCTGGATCCTGGTGGGTCTGGCCAGGCCGAATCTGAGGGGTTTCAGCCAT
GGTTAGAAATCCCAGGCCTGTCTGCTGGGCTGG

>hg18 chr17:22928365-22928683 NM_014238
AGAAACAAGCTGGGCAACATGCCCTCGTCCAAACCTTTCTGGTCTTTACT
TCCTCCCCTCACCCCCCACCGAGTCTGCTTCAGCTGCTGTCTCTGGGAGC
CTGGAGGGTGGGGGCCAGGGAGCTCTGCTTGTGTCCCCAAGCACGTGGTG
GCTCTGGTCAGAGGCCGGCCCAGCCAGCAGCTGGCCCCTGCCACTCAGCA
GGAGGCCAGCCTGAGGCTGAGGGGCTCCCGGCCCAGCCGACTGCTCACCG
CCTCTCTGCCTGTCCCTCTGTCCCCTTAGGAGATCCCCCGAGACCTCACG
CTGGATGCCCTGCTGGAG

>hg18 chr17:22924080-22924180 NM_014238
GTTAACATTGGGTCTCAGAGTCAGTTGTAGAGTTGGGAGGTGGGGCACTT
TGTTTCCAGGGTGGGCCCCTCACTGAGAAAGCCTGGTCCCCTGGAGTACT

>hg18 chr17:22911305-22911555 NM_014238
TTGCACACTATGGCTGTTTCAAGCGGCCCCCTGTCCCACAAGTTACGTCT
AAAAGTCTCAGCTTCATATTCTGGCAGCAGCTGGGGAAATGATTTCAGAG
CCTGCTGGCATGGAGCCATTTTTTTTTTCTTTAGCAATTTCCCGGTTGGA
AGTTGTTGAAAGGAAGTGGCAAGCGCTGCCTGAGCAGTTCTAGCTGGGAG
AGGTGGGTGCTGCAGAGTCTGGGATTCCAGGGTGAAAGCCACAGGTTCCC

>hg18 chr17:22940859-22940970 NM_014238
GCACTTTTTTTCTGGAGGACACCACCCACTCAGCCCCCATCCTTCCTTCA
AATCTATCTTTCGTGTTTTCTTTAATGTTCTACATTTTGGATTGAAAATA
CACTGATACGT

>hg18 chr17:22935962-22936087 NM_014238
GGGCAGTGGCTGCCCCCTGGGGAGGCTCAGGGTGTGTCCCTGCCTGACTC
TCCTTTCAGGGGCTACCTCTGCTCTGCACAGCTGTTATCTCTGCCCTCCT
GTCCAGCCACACCCTTGCCAACTGA

>hg18 chrX:21688483-21688618 NM_014332
GGGGAATAGTTCTGAGCTGAGCAGCTCTCCCAGTTGGGTCTCCAAGAGGC
ACCAAGAAGCCAAGTGCTTTTCCTTGACTTCTTGCAATAGCCTGAAATGT
GTACTCCTATTGTCACGTTATTGGTTTAAGACTCC

>hg18 chrX:21683372-21683623 NM_014332
CAAAAAGCAGTGTNNNNNNNNNNNNNNNNNNNNNNNNNNNNNNNNNNNNN
NNNNNNNNNNNNNNNNNNNNNNNNNNNNNNNNNNNNNNNNNNNNNNNNNN
NNNNNNNNNNNNNNNNNNNCCATATTACATACATGCTCCTGAAAAGGCCT
TGTGAACTGTAAAGCATGATGCAAATATTCATTGTTTACTACCATCGTCC
ATAGCTAATGACCTTGGAGTGCTGTACTCATCTCCAGCTTTAAGTTCAGA
G

>hg18 chrX:21679302-21679423 NM_014332
AAATTTTCAAACATTAAACTATATTAGCCTCTAATCTAATTAACAACATC
CCATAAAACTAGTATTCCAAGGAACACACTTTGGAAGCTGTTGAAGTAGA
TGATGATGGTGGTGAATGATG

>hg18 chrX:21677165-21677416 NM_014332
TAGATTGGGTAGCAATGGAAAACTTCCCATGCTAAGAAGCCACATACTCA
CTAATGATGCAGGATTCATATAATTTTTTTCAAATGTATGATAAGTTAGA
TTTAGTTTTACAAACGGCTTAAGTTGATCTAGCCATGGTTGTTTGAATTT
CAAGACCATGTTTATCATTGAGTCTCTTTACTTTGTACTTTTAACTCGAA
GCCAACTTACTCTTAAGGTGACTTTAATCAGTGTAGACTATCAGCTTCTT
C

>hg18 chrX:21679688-21680364 NM_014332
NNNNNNNNNNNNNNNNNNNNNNNNNNNNNNNNNNNNNNNNNNNNNNNNNN
NNNNNNNAACAAATGAACTGAATTGGAGATAAAATCCTAATAAAAATAAG
TGACTAGAGGGTATGGAGTAGAACATTTCAGAGCTTTAAATGGTATTTAC
ACAATGAGGAGAGTCCCTTATTAATCAGGGCTTCTATTTGTTCCAGACAA
GACTAACCTAGATAATGTCCCTACTATAAACCATTGTGTACGGTGTAACC
ACGTTCATATTTTATTTCATGTACCCTACTTAAGGTTAATGCAAAGATAA
TACGAAAATATCGGATAGTGCTGATCCTATTTACCCACAAGAAATAATAT
TTCATTTGAAGGTGCATTAAATTGGGCCTTTTGTGTGGCATAAAATAGAT
CGAAAGAGGCAATACCACATCCATAAGGAACCGCTGTATTGCCTTTGTCG
GCAGAATGGATGGATTTTTTGTAATGCGGTATAATAACGGCTACTGAGAA
CAGTCAGTAGCAGCTTTTAAAATATTACAAATCTAAAAATATATCAAGGT
CAAAATTAGTAAATAAAATACTAGTGAATTTTCAGTGTAGATTTGAGGGA
GGCCAGGGACCATTAAGGAAGAAAAACCAACACACTTTCAGTTTTAAAAG
GAAGAGGGAAAAAAGACAACCCGAGA

>hg18 chrX:21674521-21674983 NM_014332
GGAGACTTACACTTTGAGAGTGGTCTTTGAAAACGAGCAGATAAAATGGA
TAATTTCATAATAGATACCAAAGAAAAGCCACATTGAAAAATGAGCCATT
AACTCACTGACTTGACACTTTTTCTTCTTTAAAAGCATCACTCAAGAAAT
CAGAAAAACTTAAATGGGTTTTTTTTTTTTTTTTTTTGACAGCAGATATT
GACAGGAACCAAAGCAGCCTGAAAATATGTCGAACATTCGATCATAATGT
GCACCAATAAGGGAGTATAAGAGGCGTGCTTTGTCAGTTGTGGCATGCAT
TATACTATTAACAAGACGATTAGAGATGTTTCATTAGCATAATTGTAGGA
CAGTAATCTTTGAGTGACAAGTCATAGGCTAAATTATAGCCATAAGAAAA
ATTCCTTATAATTTGAATTTGATAAAAATATGTAGACCTGTACCTCTTGG
TTTTTATTCCAT

>hg18 chrX:21675080-21675180 NM_014332
CAAATTGAGTGTATTTGCTACACAAAATAGGCTTAAAATACAAGCTAAAC
TTTTATGAAATAATAAACAAACAGAAAATGTTTAACACCAATGACCTAGA

>hg18 chrX:21675199-21675807 NM_014332
TCCTTCTCTCTATAGATTCTATATAAATGCAAAGGAAGCAGTCTCTTTTT
TTTCCTTTTGTAATGCAATCCTTTGTATTTCTTTTCCCTCCCTGAGGTTT
ATTCATTTTAGAGATTTAAAAATATGTCCCTGATGCAGCAGACCTGGTGC
ATCACTTTCCTAAGCTATATATAATTTGTTACATCCTCCAAGTTGGGAAT
GGAAAAAAAATCTACTAGATCATCTTTTGCCGGAATAGGATACAGTTCCC
TGATAGAAGACCTATCTGATGTGAAATTAATACTACACTTGATCTCACTA
GGTGAAGAAAAGTAGAAAGAATTCCCTGTAAATTAATTCCACTGCTCCCT
TAATTATTTGTATTGTTCTCTTTGCTTGGCTCCGGGCTTTGAGCCCAGAG
GATTCTGGAAACAATATTTCCTCCACACCCCTTTCTGTGTGGCTTACAAT
GGAATGACATCTTCTTTCCCCAGTGGGTTGGATTCTGAGAGCTGCCAGCC
GGCTGGGTACTGACAATTCCTATTGAACTTTGCTTTCCACAGCCATTGTT
CTCTTATCTCCCCCTCCCTTTTCGTCCGCACTCTGTCTCTCCTTTTCTGA
ACCCACTG

>hg18 chrX:21682329-21682763 NM_014332
GCAGTCTTATCCCTAAAAAAACAAGTAAGAAACTGTTAGAGGTGGCAGCA
TTCAGATCCTCAGTCTTGATAAATTAGAATTTAACTCATGATTCAACTGG
GCAGTCACCCCTTTCACTGGCCATATATTCTTTCAGTCTCAGTTTCCAAA
GTTACGAAGACACTCTCCTTCCTAATGCCTCGGGTGAGGGAACACTAGAG
CACCAGGATAAATCATTCAGGAGGAGAAATGGTGAGACGCCTCGCCCCTG
ATGCTAATGATATACAATCAGAAACTTGAAAGGTGCTATCATCTCCTTTC
CTGCCCTCCTGACCTTCTGCCAAGAGCAGCAAAGCAAAGAGGTTGTGGGA
ATAAAACACCTTTGTTCCGGGCCTCTGAAGTTCTTGGCTTGAAACTGAAC
TTTTGATCTGAATTCATAATTGCCAGGGTTGCTA

>hg18 chrX:21689978-21690157 NM_014332
NNNNNNNNNNNNNNNNNNNNNNNNNNNNNNNNNNNNNNNNNNNNNNNNNN
NNNNNNNNNNNNATGTCCCATATAAAATTGGGATGCTCTTAGCAATGAAG
AAGAAAGGAAACAGCAGTGACACAGACAAAACGTGCACACACATACAGAG
CTTTAATGGAAAATNNNNNNNNNNNNNNN

>hg18 chrX:21681124-21681374 NM_014332
CTAACACTGTCAGGGAAATCAGAGGCTCACTAGGTAGACACCAGAAGGCT
GGATGTGACAATGCAGAGTGGAATCCTTGCCAAATTCATAGGCCCTTCCT
TGGTGGTTTGTTCAATGACATGTTTCCAGAGGTTGCTCTACATCCTGCCA
CTTAAGAACCCCTTCAGTTTAAGGATCTGTATTAGTCGTGACAGGTAAAG
ATCTGTCCCTCCACCTACCTCCACCAGCGGTGTGTGCTAGGATTTCTAAA

>hg18 chrX:21685466-21685769 NM_014332
AAAGATGGTTCTATCATTGATAGAACGTTATCATTGAGACCAAGCCTGGT
GCTTAGGGAGAGGAGAAAATCATTTTAAACTTGTACTGTATAAAAACTCT
GGCAATAATTTGCATTTTGGTAAATAAAGGAACTAGCATTATAGCTTCTC
TCTGGCCCAAATTCTGATGATTTCTTGGCTTAGGGCTTCAATCAATCTGC
AGCTGACCGACTGTAATCCTGGCCAGCACAGCTTCAAGGTCACAGTTATC
ATTTCTAGACTGTGGACATTTTATTGTTGCCACTATCGATGAAAACTGCC
TTT

>hg18 chrX:21675941-21676241 NM_014332
TGCCATTCTTCTGTAGCACGGGCAGAGGAAATTCTACAGGGTTGCATTTT
GCATTATTTCTTTCTGCTCTTTCCTATTCTCATAGTCTTAGTCATTCTCT
GAACGGAGCAAGATATGACATTTTGAGATTTATAGCATCTTTACAGAAGA
CTTCAGAAAGAGGTTTGTTTTTTCATAACGGATTAGAAAATGAGATTCTT
GTTTGATATATTAACGTAAAATGAGAGACACACACATATCTACCTACTAC
AATATAGTCAACTTATTTTAAAATAAAATTCTATATCACTGGAATGCATA

>hg18 chrX:21677729-21677875 NM_014332
ATGGAAATCCCACTGCACTGGGCCAGGTATATGGTAAACCTTGAATAAAC
TGAAACTATTATTGTCATCCTGATAATAAACCTTACAAGATATTCTCANN
NNNNNNNNNNNNNNNNNNNNNNNNNNNNNNNNNNNNNNNNNNNNNN

>hg18 chrX:21683168-21683363 NM_014332
TTTACTGGGGATAGGGGAGAAGAGAATGGTCTAGCTCTGGCCTGTTTTTG
TAGCTAGGCCTATTAAATGTCAGCAGGACCAATTGAAAAATTAAAAATTC
ATTGAATTCAAAACATGCTGTGTTTTAAACCCAAACTGTACAACAGGTTG
ATTGAGGTCTATTGACTGGTGTAAGTGGTGTGTCCACTGGTGAGT

>hg18 chrX:21679126-21679239 NM_014332
TTCACCCAAGCCAGACAAACTAGAAATCTAAGTCACTGTTTCTAGAAGTT
CGCACTGCAAAACACTATCTTGTAAGACAGTAACTGAATANNNNNNNNNN
NNNNNNNNNNNNN

>hg18 chrX:21678151-21678323 NM_014332
GCCAGTGGCTGGTGTCACTTGGTCTCATTAGAGAGAGTCACCAAACAGAT
CATTGATGGGATTAGATTCCCAGCAGTTCTAGCTTTCCCCACCACCTGTC
ATGTCAAATTCTTTCATTTGAGGGAGAGGATCCAATATGCAGAGAGTGCT
GATGTTACCTTCATTGCAGCTC

>hg18 chrX:21684760-21685315 NM_014332
AGAAAAGAAAACTACACCTTAGATACACACTCCACTCCCACCAGGGCCAC
TGCTTTTCGTCCAAAGAGGTACTCTTTACAGCACTCAATTACTACGTCTC
CTGGTTCTGGCTACAGTTTTGAAACATGGAAAGTTTGACAAGGCATATAT
TGACTTTTACAAAGCCTATAGTATAATGAAAATGCTTGCCAGCTAAGCAC
CGCTGAGTTTTCCTGGCAGTTCTGTAAGTCAGTGGGGACCATTAATGGTC
TGTATGCTGAGTCACCTATGATATATCCCTGCTTGTCTTTGATTGGGCAG
CACCTAATATCTGACTTCTAAATAGAACTCTTTGACTTACTAAAAATTTG
TCAATAGTAATATCACTCATTTAATAAGAAGGGATTCAGAGGAAAATCAA
TCACTATTCAGAGATAAGAGCTTTGTTTGTTCTTTTTAAAGGTCGAATAA
GTGGGTAAAGCTCCATCGCAAAGGGAATTATCTTCTGTCCTGCAGCTAAA
AATAATTCCTGAGAAGGGTGTAGAAAGATGTTCAGCTGTCTGAACTGACT
AACTC

>hg18 chrX:21672368-21672700 NM_014332
ATTGCCATAGTCTCTGAAATTGACACTCTTCTACCTTCTTCCCAACATGT
ACTTGTGTGGGTCAGTAAGGAGTAAAGAGGGTGCTTGGAAAGCCAAGTTC
CCTTCGTATCACCACCATTGACTCTTCTCCCTTATGATGATAAAATACTA
ATCTCCATCAGTGGTAAACATAAAATACCTTCATGACATCCTCTAAACAT
TAAATTAGGTAAGGATATATTGACACTGTAATTTGAACTTGGAGAGATAA
TATATAAATTTGAATTTTGCCCATACTTATTTGATGTCAAAAGGTGAATA
TATGTAATGCAGATCAAAAATGTCCTCAACCA

>hg18 chrX:21676253-21676935 NM_014332
TTGTTGAAATATGGAGTGGATTCAAAACACGGAAAACTTTCCCACACAAC
ACAATTTTGAGAAACTTCTACTTTGCCACTGTTCTTCACCCATGATGTTT
CATATTGAAAATGTTTTTATTTTTGCTCTGTTCTCAACACTTTTTTGTTC
CCTTCAATAATTTCCTGAATGACTCAATTGTAATCTCATCATCCAGGGAA
AAGCAGATTTCAAGAATGTACTGTACGGCTATTAAGATAATGTGCACAAT
CAGTCGGGGGCAGGTTGTATTCCTGAAGTGCTTTTGGATGTCAACATAAA
AAAAATGACATCTTTTTGCAAGTATGTGTCTGCTTTGCCTCGTGTCACAA
ATATAGAGCTAGGCAGAGCCGCAATGATCATTAGCTGGAGGTAATACTGA
ACCCACTTGAGAGTAAGACTCCTACATTCCAGTTCTTAATACACTTAAAA
GAAACCAGCATTGGAAATCATAAACAATGTATTATAGTGGTTTATGTAAG
AAACAGTAGATCCATGATCAACGAAAAGGCCTTGCATCTACATTAAAACA
AATGGCAAATGAAAGNNNNNNNNNNNNNNNNNNNNNNNNNNNNNNNNGTT
GAAGGAAGGCATGTGTGATCATTATGATTTTTAGCTTTAATCAATCTATC
AGATTAACAATGGATGGTGATAGTCTATTCCT

>hg18 chrX:21673096-21673197 NM_014332
GGCTTTAAAACACCCCATCCTTACTAGAATAATGCTGATACCACAGAAAG
AAATAGATCCAAAGTATTTGTGGGAAGTAACCGGAGAGGTACATCATTGT
G

>hg18 chrX:21681421-21681996 NM_014332
AACACAGTCAACCATTTATGATTGTGTTTCTGTTGTGATGGTGCATCAGG
CCTAAAATATTCAGGAACTGCCACATGACCTGCAGTATTCAGAAAAGTCC
AAGAAAAAAGTCCCTTTGGAGAAAGCACAGACAGCCTCCATGTTGATGGA
AAGATGGAATTTTACAATAAAGCACTGTGCCCAGAGTTTCAGGGTGGAAG
CCATTTGAGAGTCAAATACAGGGCCCTTAAGAGAAATAACAAATTAAATA
TTGAGTAAAAACAAATACTGCAAGTTATTTTCATAATTGTATTTTTGTTT
CCAAATGCCTGCTTCCTCCTTCCCTTTTTGTGGGTGACACTTAAGTCAGT
TTAAACAACCAAGGAATTTGTTTGCTGGGAGGGCACATGGACAACTAATA
ACATATGAATTTTCAAAGATGAATACCCAAGCCCTGGGAAGAACACTTAA
CTACAAAAGGATATTATTTAAAGAAAGATGTATTTCAAACACGTGAGTCA
ACAAACTGTGATTCATCTGTTTGTGCACATATCAATTGGAAATTAAAAAT
AAAATTGAATATATCCTCTATCAAT

>hg18 chrX:21684377-21684755 NM_014332
TTTAACTTACTACTGGATTGCTGTTTTTGTGTGAACCTCTGAGCCTCAAG
AATGGATGGGCCTCGTCTCCTGTATTTTTGGTAGATTCTGATTTGCATAC
AAATCTCTTAACATGCATGTCAATCTTTGAAAGAGAGATCTATAGAAAGC
TGGTCAGATCCCAACTCTCATTCCTCACAAACAGGCTGGATAACATTTGT
GTAAATCAGTTCAGCAGCGGTTCCTGCTGTCCTCATTATTTTCAGAGAAA
TCAGGGCAAAGCATACTGATGAATAAAAATAGACAGTGTTCCCTGTTTCC
CTGCCCCTGCAGTCACCTCTATCAGGGATGTAGAGTGCGGAACACACCTT
CCTTCTTCATCTGAATGCTTCATCCCGG

>hg18 chrX:21678024-21678135 NM_014332
AACGGTGGAGAGAAAGGATCAGTGACAATCCAGAGAAGATTGGCTCTGTG
TGAATTGGGGCCCTAAGGAGGCCTGTGGTGGTTCCCAAAGTGGGTGTGTT
CAGGAGAAAGA

>hg18 chrX:21689069-21689261 NM_014332
AGATAGGAGGAGAAGTTGGAAAAACATAGCCTTAAAGTATGGAAAATGGA
GAGCTAGAGGGTACTGGGCATTGAGGGGGTAGCTTGAGTCCTTTGGGCAT
ATTTCAGTGGAGATCACAAAGAGGGGTATGGTGGCGGGGGTGTTGACAAA
ATCGAAATTCACTTAAGTCATTCCTACCTGCATGCCTTCATC

>hg18 chrX:21683874-21684118 NM_014332
GCCTCCATGCATAAGGGTCTAGGTAGAATTATTTTTAATACGGTTACAAA
ATTAAAAAGCAATAACAAATGGAACAGTCAAGGATACATTTTTCTCTGTG
ATATGTTTCAAATAGATTGCTGTCTTTCCTGCAGTGTCATAAAGAAATGA
AGGATTTTTAATTTGTGGATCTAGGACATACAGCTTAATTCCAAAAAGAA
AAGCTTCGTGGCTTAATTTTTAACGTTTTTATTCTTCAAAAGCT

>hg18 chrX:21673590-21673701 NM_014332
CATAGGGGCCTGAATAAAGAAGATCAAGACAGTGTAAATAATACTCACAG
AAGATAATCCATATTGGACCAATAGACTATTTCCATCACTACAGTTTGGA
TAAAAGAGGGG

>hg18 chrX:21685782-21686492 NM_014332
GTTCAATATTCTTTCAGCACCCTCACCCCTCACAATTTATAAACAGAATC
AGCAATACCACCAATGAAAAATGAATTTACAAGGAAGCTACACCCACTGG
TTACAAGCCTACAAAGTTAAAAGTAGTCACTTCGAGTTAGGTATCAAGGA
AATTTCCTTTAGAAAACCCAGTCGCCGGAGCTGCGTCCTTCTGCTTACCT
GCTTTATGTATTTGTTTACTGCCTAAGGGAAGTCCCAGGCAGCCAGATGC
AAGAATACAAAGCTCCTTGGAAGGTGGAAGGGGCGCCCGGTGTCCTCTGA
GCTGCGATCTCAATTCCGATGCTTTTCATGTGGCTGAAATAGCTCTGTGC
CTCTCCCGGTATTGAGAACTGCTCCTGGCTCGGGGCTGGAGGGGAACTTA
AACCGTTAAGGCTAAGTGTTAAAGAGAATTCCTGTCATAGCTCACAGTTG
TTCTTCCTAAATATAGAGTTTGATACAAGCCATACGCTGGCTGCCTCCGA
AAGGCTTGACCGTGCGGAAAGCAGGCTCAAATGTCAGCCGGGAGGTGGCT
ATGGTATCTTACTTGCCCTCCTAATCTTCCAGAAGATGCTGGCTGCATTT
TCTCATATATTCTGAGTGGGTATAGCAAAGTTCGAAAAGTAAGGAAAGTC
TATCTTTAGCTTTATTACCTGGATGCCAGAAGATGAGTATTCAATAAAAA
TTGGGGGGTG

>hg18 chrX:21672724-21673076 NM_014332
CATCAAATACTATTTTAAAGTAGAATACAATATTTTTCCATTGAAGATAA
AGTGTTGCCTTATGAGTAATTGGATATGTGGGCTTGAAAAGTTGAAATTT
CGTTTTGATGTTATGCATGTAAATGATGCCTGAACAAAGGGAGCAAAATA
TTTTTTTATCTTATGACATGGATTGTATGATTTTGGCACCACACCAAAGG
AAGTTATTAGGAAGTGTGGTAAGTCCCATTTGGAACTGCCTTGTACAAGC
TCTGTTGCCAGGGGAATGCTTAACCCTATGAAACAGGAAGCATCCAGTGT
CCATGTTCATGCAACATGGCAGGTCTGTGTTGTACTCCCTTCAGGAGCAG
GA

>hg18 chrX:21677890-21678000 NM_014332
NNNNNNNNNNNNNNNNNNNNNNNNNNNNNNNNNNGTCGTAGAGCTAAGAC
TGGGGCACAGGACTCTTTTTTGGTCAGCCATGAAGTTCTCAGATCTCATG
GGAGAGGACA

>hg18 chrX:21684228-21684366 NM_014332
AAAATTATTGTACATCAATTTGAAACAGGGATTAGAAAATTTCTTTATGT
TATGACAATAGCAAGTTGAAATGTTTTTTAAAATTAGTCAATGAATGATT
GTTATACTGTATTTTTTTAAAAACCAATTTTATATTTT

>hg18 chrX:21673822-21673933 NM_014332
GTTATCATATTGTTTCTGAAAGACTTGATTGCTAAATTAACTCATTTAAT
CAAGTATATATGCTCTATGGTAGATTGTAGTTTTTAGTAAGGGGACATGC
AAAGGTCATCC

>hg18 chr5:132231173-132231324 NM_014402
GCAACGCATCCGGATGACGGTTCCCTGTCTCTGAAAGACCTTTCTCTGGA
AGAGGAGTCTGCATTGTAGTGTCTCAAAGACACAATAAACTTCCTATGGT
CTGCACTGTTGTGATATTACATTTTTGTGAGTAGAATCCTGTGTGACCAC
T

>hg18 chr5:132230053-132230269 NM_014402
AGGCTCCACCCCACCGGCCCGGGCAGGGCCTCCAAGGCACCTCCCACCTA
CGGGTCACCCAGTCAGCCCACTTCTTTCTGGGACAAAGGCGTCATCCCTT
AGAGACAGTAGGAAAATGGTATCTCCCGGAAGTTACCTCACGACCTCCAA
GAGCGGCTTCCAACCTTGCCGGAAATGACGAACGAGTCAACCGGATCGGT
GACTGTGGAGGGCGAG

>hg18 chr5:132234785-132235002 NM_014402
AATCTCTTGAGAGTTGTATCCAGAGTTACCAAGCTCTCAGCTATCAAATC
TGCTTCAGTCTCATTTTCTTNNNNNNNNNNNNNNNNNNNNNNNNNNNNNN
NNNNNNNNNNNNNNNNNNNNNNNNNNNNNNNNNNNNNNNNNNNNNNNNNN
NNGTTGCACTCTGTAGACCCCAGGCTACTGCTTACCAGCCAAGCATTCTA
CCTTCTTACGGCTGCAA

>hg18 chr5:132230825-132230944 NM_014402
NNNNNNNNNNNNNNNNNNNNNNNNNTCGGGTGATTCCAGCATGTTCCTCT
GAGGTCACCTTTATTTAGTTCTTACCAGTGGTGAAATGCTTTGTGTTAAA
CGTGCAGCNNNNNNNNNNN

>hg18 chr5:132234501-132234710 NM_014402
CAGTCCTCAAAATGCAGGCCTAAGGTAGGCCCAAAAGTCTATGCCAGTTC
CAGCTAGCAAAAAAGCAAATACACCTTGACCTTTTGTTGAAATTTTACCT
GGTAAAGTTTTTCCATTTCAGAGTCTTTCATCTTTTATTAGGCACCTCCT
GCTTAGGGACAGCAAAAAGTTTCCAATTACTGCCAACTCCTAGTGATCGA
CCTGGAATG

>hg18 chr14:49860177-49860311 NM_015684
TTCCTCCAGTGTGTGGGCATCTGACTGCGGAATGGTCCTGTCCATCAGCA
CAAGCTCTATAGTGAATTCCTTATATGGTTAANNNNNNNNNNNNNNNNNN
NNNNNNNNNNNNNNNNNNNNNNNNNNNNNNNNNN

>hg18 chr14:49854607-49854857 NM_015684
TATTTTCTAATTTGCGTTTAACTGGGTTCTTTTAATTTATTAGAGCTAGA
TTCACTAACTTCCCACTAGAGGTCTCCTCTTTCCCTATAGAAAGCGTTCC
CAAAGGCAACTGTTTGGACTCAAGTAGGAATAATTTGCAAAATCATTAGC
AAAGTTGCAGTTGAAATGTAAAAACCTACCAATTTTTGTTACCTCTATTG
CCNNNNNNNNNNNNNNNNNNNNNNNNNNNNNNNNNNNNNNNCTAATATCT

>hg18 chr14:49859419-49859540 NM_015684
TTTATTGACTTAAAATCCAGGGCCTTGTTTGTCAAACTATCTTTGTCAAA
CTTCTGTCATTGAGAAGCCCTCAATAATGCAGGAATAATTATATCCACAC
AGCTTCTGCTTACGTGGGCAT

>hg18 chr14:49855162-49855275 NM_015684
ATATTCTGCTTCTGCTTCTAGACTAACTGAAAACTCTTAATCATTAAGAC
CCATTTCAAAAGACACCTCTAGTGTGAAGGCCTTCTTCTCACTCCCTTCT
CTAGATTCTCATG

>hg18 chr14:49860584-49860725 NM_015684
GTAGATGATCAAAGCCAAAGTGGAAACTTGATAATGCTGTTAAGGTGAAT
AGTTAGAATTTAATTGACTGTGAGGGGTGGTGTCTTTTTTTAGTTCTAAA
AAAGATAATTTTAAAAAATGACCTCACTTTCATCTGTAATA

>hg18 chr14:49848624-49848826 NM_015684
CGCACGCTCCCCTCCCTCAGCGCTCAGAAGAAGCCACTTGACCCTCCACG
GCCGAGGACCCGCGCTCTTTAGCCCCGCCCCTCACGCGGGGGCCAATGAA
GTGGCGCGCCTTCGCCCCATGTGGGAGAGGCTGCGGTGGCCAATAGGCGC
GCGCGTCGGAGGGCGAAGGGCCGGCCAGGGTGCCGCAGACGCGGGGACGC
TG

>hg18 chr14:49854880-49855043 NM_015684
AAGTAAATTTGGCCTTTCGTTTAAGCTAAATTATAAGATGGGCCAAAATG
AATCAAGCAAAAATATTCAGTTTTCAAAGACCACTCTAATTCACCTGCTT
AATAACAGTTTAACTGGTTTTACCTTTCTCCATGGAAACATGTCAACCGT
TGAAGACTATTAA

>hg18 chr14:49860901-49861090 NM_015684
CCTATGGTTTTAATATTTTCAAGACATTTGGTATATACCTATTAGCATTT
TACTGTGTAATTATTTTGCTTGAGGGGAGAAAAACCTTGAAATATTCACC
TTTCTGTCTCTAGAGCCTAGAACACTGCCTGACACTGTAATAATCATCAA
AAGCATGCATCCACTGGTTAGGAAAGCTGTTCTACATCC

>hg18 chr14:49861973-49862076 NM_015684
TATAGATTCATTTTCTACATAATTTTCTTTCTTTAAGTCAGTAAATTGAA
TTTATTTTTAATGCTCTTGGCCAAATTGAAGTGACTTTTTTCTTTATTTG
CAG

>hg18 chr14:49859237-49859402 NM_015684
CCATTTTGTTGCAGTTGACTCACGATTATAGTCATAGGTATGTCCTTTTT
GCCCATTTCATTATAGTCAAGTTTGTTTCTTCCTGTGTTTGATATTTATT
TTCAAATTAAATTGAGGTTACAGACACCTTCCTCTCCTTCCTCCTCTCAC
TAAGCTTGTTTCTGT

>hg18 chr14:49862301-49862418 NM_015684
TTTAGAAGTGGAGAGTGCATCATATGTAGAAAATAAATATTCAGACGTGG
CTCATTAATGTTACTAAGTTGGAAGTGAGAATTTATGAACATTAATTCAT
TTTAAGAAAAGTGCNNN

>hg18 chr14:49858062-49858218 NM_015684
GTAAGTTACTCTAAATAAAGTGAAGAAATGTGGAGATGGTTACAGCTAAA
TAAGTTCCCAATAGCTTGTTTGGCTATTTCTCATATTTACAGTTTGTGCA
GTGTGATCCTAATTTTGTTTACAAACAAACAAAACCCACACAAACATGGA
AAAAAC

>hg18 chr14:49855554-49855700 NM_015684
GTGATGGGGGAGGGAGGCTAAGAGAAAACAGCCTGAGTAGAAGCTGGGAA
AGCCCATATTTGTAAATAAGATTGACAACTAATAGAGTTATTCAAGGTGG
GCACAGGCAGAGAGCGCTTTAACAAAAAGTTGGAAAGGGTTGAGAA

>hg18 chr14:49856947-49857155 NM_015684
TGCCTGCCTCTTCTCATGACTCACATGTGCTAGTGAAACTGAAAATAACA
TGCCTTAAATGTTCCTGCTTCAGCTAATAATCTGGCATAATTTTTCCTGG
CACCTTTGTTTGTTGAAATCCTTTCTGTCCTTATTTTAACTCTTTTGAGG
CATTTATCAAGTTCTGTCACTTATTTTAACTACTTGATAACGTGTCTTAG
CCCACTCC

>hg18 chr14:49856255-49856483 NM_015684
CCTGTTCTCCTAATGTGNNNNNNNNNNNNNNNNNNNNNNNNNNNNNNNNN
NNNNNNNNNNNNNNNNNNNNNNNNNNNNNNNNNNNNNNNNNNNNNNNNNN
NNNNNNNNNNNNNTTAACTGAGTCATATGGAACTAACTATGTAATGTCAT
TCCCATCCTTCCCCAACTAGGCCCTTTCGTATGGCCTCATGTGATTGAAG
CCCTTGCTGACTGGCTGTCCCATTCTGT

>hg18 chr2:242224080-242224192 NM_015963
TTTCCTCCCATACCATGTTAGACCGTTGCAACACGTTGCCTCGTTTTCAA
AAAACAATAACAAAACTTCTAGGACACAAGCTCTGAAGGAAATTGTCAAG
AAAGTGCGCTGG

>hg18 chr2:242172377-242172618 NM_015963
NNNNNNNNNNNNNNNNNNNNNNNNNNNNNNNNNNNNCCCTTCTTAATTTC
TTAGGGAACGCTTTGGAAAACAAACATCAGCAGATAAAAAAAAAATGTAC
AGCCTACGCAAGTGATAATATTCAAAATCCTCAGCCATAAAAATAAAGGC
CTTTTATTTGGTTTTTCTATGCCAGTACAGAAACATCTGGACAACACTCT
TGAGCCTGCAGAGGCTCACGGCCACACCCACTTCTGCCGCA

>hg18 chr2:242194130-242194277 NM_015963
ACATGCATTTGTTTTTATGTTTGGATTAACAAGCCTGTAATTTGGTGGTC
AGCTTAATATCTCCAAAAATATAACAGAACCAGAAAGTATCATTTTTACC
ACTCTGTGTCTCAGTTGCACATTCAGGCAAGAGGACACCTTTCTGAA

>hg18 chr2:242223852-242224038 NM_015963
NNNNNNNNNNNNNNNNNNNNNNNNNNNNNNNNCCAGGCCCTAATGTGCAC
ATAAGGGACAGGGTGGTCAGTTCTAACTGCTATTTGCTCCACCTGAGGCC
AGTGTGGACCAGGACAAATCCTAACAGGATGGACTGGGCCGTTCTAAGCA
ACAGGACCTTCTAACCTCCTTTCTGAACACTGTGAG

>hg18 chr2:242205170-242205785 NM_015963
AATCCAAACATCANNNNNNNNNNNNNNNNNNNNNNNNNNNNNNNNNNNNN
NNNNNNNNNNNNNNNNNNNNNNNNNNNNNNNNNNNNNNNNNNNNNNNNNN
NNNNNNNAAATAAATTTAAACATGAAACAAAAAATACTATAAAGGACCTA
GTCTATTTGTCACTTTCCACCTCTTTAAATAAACCAGACAGGCTTTTCTA
GGCATTTCTTTTCTGATTTCATTTTTCTTTTATTGAAATCTCAACCAAAA
CACAAAAACAAAAATTTAAATTTCCTGCAAGAAATTTAAATTTTCATGTT
TTGGCCCAAGACACTGAAAGCAGGCTTACCCATCCCTAAGTTTTCTAAAC
TCCGGACACTCGTCAAGGTTCCTCAAGGTTGTTTTCTGCCAATTGACGGG
AAATGTTTGCACCTGGCTCTTAATGGCTCTGCAGGAAGTGAATGCTAACT
TTAAATGGTGCATTCTGGGAATTGTAGTTCCACTATGAAAGATCACGTCT
CAGAAGAAAGTAAAAGACAATGACAGCCCAGNNNNNNNNNNNNNNNNNNN
NNNNNNNNNNNNNNNNNNNNGGTGAATTTTATGAAAGAGGGACTGGCCAG
AGGTCTGGGCGGAGT

>hg18 chr2:242222167-242222327 NM_015963
CTACAGGACAAATGACAAAAAGTAATTAGAAATAATTAAATGTCTCCCCT
TAAAATAATCAACTGTAAAAGCAAAACAAGTATTTTTGCACGCACCCTAA
GCCGTATTGACTTCATCCACTTAAAAAAATACTTCAAAAAGATTTAAAGA
ACATCTTCTA

>hg18 chr2:242224797-242224897 NM_015963
CGCGCGCAGGGCGGACCCAGGCGGCCGGGGTGGGGGCGGCTGCGCTGCCC
GAGGCGCCCGGCCCAGAGACGGCGGCCGGGCCAAGGTCACACAGCGCCCA

>hg18 chr1:22819324-22819434 NM_015991
CTGAGAGCCTCAGGAAGTCATGGCCGCTACCTCATTGCCAAGGAAGATGC
CCACACACACCTGGGTTCTGGGAAATGGGGCTGGGGGACCAAGAGCTGCT
ATGTCATCAA

>hg18 chr1:22836519-22836628 NM_015991
NNNNNNNNNGGGTCCTGGGGCTGGATTGAGAGTGGACATTGAGAGCCCCA
GAGGGTGCATGTGCACTTGGGGAGGACTGTGCATATATCATTGTGTGCAT
GGGACTCAA

>hg18 chr1:22835553-22835813 NM_015991
AGCTGTTGCTGGGGCAGGACGCCCAATGTCCCAGTCTTGCTGAAGTCTGC
TTGAAATGTCCCTGGTGAGCTTCTGGCCACTGGGGAAGTTCAGGGGGCAG
GTCTGAAGAAGGGGAAGTAGGAAGGGATGTGAAACTTGGCCACAGCCTGG
AGCCACTCCTGCTGGGCAGCCCACAGGGTCCCTGGGCGGAGGGCAGGAGC
ATCCAGTTGGAGTTGACAACAGGAGGCAGGTGAGGCCAGAGTCCCAGAGG
GAGGGGGCTG

>hg18 chr1:22838487-22838618 NM_015991
GCCAGGGAAGGACCCCCTCCCCCACCCACCTCTCTGGCTTCCATGCTCCG
CCTGTAAAATGGGGGCGCTATTGCTTCAGCTGCTGAAGGGAGGGGGCTGG
CTCTGAGAGCCCCAGGACTGGCTGCCCCGTG

>hg18 chr1:22825389-22825723 NM_015991
AGCCCCTGCAGCCGGGCCATATTCCCAGAGCCTGTCCCTGGAAGCAGCAG
CGCTTCCTACTCTGACAGCTTTTTGCAGGAGCAGGAGGGGTTCATTTGCA
TACTATAGGCTCATTTGCATACTACTTAGGAAACGCCTTCGCTTTTTCCC
ACCTGCAGCAAACTCCAGGCTGATTAGTCCTCCCCACGTTGGAGAGTTAA
TTACTCTCCTGCATAGACCGGGTGTTTATTTGTAATCAGCAGAGGGCTGG
GAGAGGGGGGTGCGGACAGGGCAGTGGCAGCTGTCATTAGCCCAAATTCC
CGAGCGGCTCCACGGGTAAAAAAAAATGAGGGCG

>hg18 chr1:22818960-22819237 NM_015991
CTTGTGGCTCGTGGTCACACGCATCTGGGGCCTCTGGGCTGGACCGGCCC
AGCAGAGCTGAGACTTGGGCAGCTGCCGCCCCAGGCCCTTTGATGTGACA
GAGATGGAGACACACGCATGCCCGGCAATTAATTAATTGTGACTTTCACC
GCACAGTGGCCGCTTCCTATTGACCTCCGCCCGTCTGGAGTGAGAGAGAC
AATTAGGAGGGAGTGCAGCAGCGGCAGCTAATTACCCACTGAATAAAAAC
CGTGCCTTTCAATTTATTCAACTTTTA

>hg18 chr1:22836141-22836349 NM_015991
CTCAGGTGGATGCTGAAAGGCGCTGAGCATGCAGAAGAGTGAGCAGGTGT
CGCTTTGGGCGTTTGTGAATTCCTGTGTGTATGCAGAGCTCCACCATCTG
GGTGAGCCAGTGTTAATTAAATAAGGNNNNNNNNNNNNNNNNNNNNNNNN
NNNNNNNNATCGATTACCTGTGGGAGTGTATGAATGTGTGTGTCCGTGCA
AGTGAGGG

>hg18 chr1:22825743-22825913 NM_015991
TGCGCTCAAATCCCAGCACAGGACCTGCGCACCATGTGACCCTGGCCATG
CCCTGGGCTCCAGGGAAAGGAGAAGGGTTGATTAGAGCTGGGGTTAGGGG
ACCGTTGGACAAAGGCCCACAGTGAGCCGCCGCAGGGCAGACAGAGGCTC
AGAGCCTCACAATGAAAAAG

>hg18 chr19:11477612-11477751 NM_016581
TGGTTACCAGCCTCCCCCGTTGTTAGGAGCCAGACCGGAAGTGGCGCGCA
TCTTCGGCGCCGCCGAGAAATTTCTCACGGTCTCTCGCTGCCCCAGGGCG
CCAAAAGGAGACCAAGAATGGAAACTGCGCATGCGCACA

>hg18 chr19:53920085-53920520 NM_017805
AGGGTAATAGAGCATGAAGATAGTGGGGAGCTCCACCAAAGTCTTCTGGG
AGTTGTAGTCCATTCTACAGTCAACACCCAAAGGGTCTCCGTGAGCAAAT
CCCTACTTGATAGAAGGGTATACAAGTTTCTCGAGTATTTTAAGATCACC
TCTTGTGCATTGTGGGACTTGTAGTTCTCAGCAGAGACAGCTCAAGGAGG
ACAAAGGATACTGGACAAAGAGTTCCCTTTCAGTCAAAGAATTATTCATC
CTGAATTCCCAAAGGAAAGAAAAAGAATGGAGAGTCAGGAAGTGGGAGTG
GGATGGCAGTTTGCCAGTGGAAAATGAGATCAGGCCAAGGACAGGAAATG
AGGTCAGAAACAGAAGAAATAAACGCACACTTGGCAGGAATGTACAGGAA
GTGAAGGAGGAAAGGGCTTCACAATCCAGGCTGCT

>hg18 chr19:53921609-53921712 NM_017805
AGGAAAAGAAGCCAGAAAGGCAGGAAGTGATGTAAGCTCTAACAAGTGGT
GTCAGAACAGCAAAGTCCTTGGGTGAGATGGGATGTCATGTCAGAGAAAA
GCA

>hg18 chr19:53935518-53935840 NM_017805
NNNNNNNNNNNNNNNNNNAGTCTTGGGGCCCAGGGAGGAGGGGTTTGGGC
TGCTGGGTCCCTGGCTCTTACCCTGCTTCGGGTCCGGCACACCCGGAGGC
CCTGGCTCCACTGGCCTGGGTCAGTTCCACTGCTCTTGCCTCTGCCACGG
CTCCCAGCACTGGGTGGGGGACAGGAAAAGGCAAGAGGAAACCCGGCAGG
AAGAGCGGGGAGGGGGCGTCCTGTGAGGAGACCAGGCCTGGGGGAGGAGA
TCTGGGTAGGGTTGGCCCTGCCCCATTCCTTGATTCTGGAATTACATCGC
AGTCAGTTGGTCCCCTCCAGGA

>hg18 chr19:53921957-53922075 NM_017805
CTGAGGACAGGCTTGGGGTTAAGAGGGAGAACCAGAAGTCGGCAGCCAGG
AGCCCAGGTCCCCAGGTGCAGGGCATGATGGGAGACTTGGACAAGCCTGA
GCCTGAGTCAGAGCTCAC

>hg18 chr19:53915474-53915866 NM_017805
GTGTTCTGAGGGGTGTGGGAGGCTCCTCTGCTCTTGGGTTGGATTACATG
CAAAAGGGCGAGCCAAGGCCGTGGCTATAAATACCTCCTCAGACTCGGCA
GGGGCCCAGACAAGGGCCCTGCAACCTTGTTCTGCAGAAAATCATCATTA
GCGCCCCTGAGTCTTAACAATCGAGGCGCTGCCGATACCACGGATACCTT
TATTGCTCCCTGGCATTCACATCCTAAGCCCATGCTCCCACCGTCCCATC
CGCTACTTCCCGAAAACTCAATCTCCCAACATTCCACGCGGGATAAGAAC
TACAACTCCCAGAAAGCTTTGCGCTCAGGCGGGCTCCTGTCCGTAGAAGC
CCGTGACATTTCAAGGTTCGCGCGCTCGTTTGGTATTGGTTC

>hg18 chr19:53914959-53915347 NM_017805
ACGTCAGGGTTCCCCGGCTCGCTCCTCCTGCACGTCCTGGGGTTGTGGGG
TCGGGGGGAACGGTGGCAGGCGGACTGACAGAAGCAGGTGCCCGGAGAGG
GGCGCCGGGTGAGCAGCAGCGGCAGGTGGTCGTGTCCTGGCCCTACCGGC
AGGTGCCACCTGTCGCCTACTTTTTCCCTGACGCAGCAACTGGAGTCAAG
TTCAGGGGAGTGAAAAGTTCAAACGNNNNNNNNNNNNNNNNNNNNNNNNN
NNNNNNNNNNNNNNNNNNNNNNNNNNNNNNNNNNNNNNNNNNNNNNNNNN
NNNNNNNNNNNNNNNNNNNNNNNNNNNNNNNNNNNNNNNNNNNNCGGCGG
TGTGCCCGGCAGGCAGAAAGGTCCNNNNNNNNNNNNNN

>hg18 chr19:53933269-53933393 NM_017805
NNNNNNNNNNNNNNNNNNNNNNNNNNNNNNNNNNNNNNNNNNNNAGGACT
AGTTCTTTAATTCAAAAAGACCCTTGTCAATATTCAGTATCAAAACAGTT
GCACTATTGATTTCTCTTTCTCCT

>hg18 chr2:128119547-128120301 NM_017980
GGCTTCCGTGCAGAAGGGGAGCTGCACCGGCGAGCACCCGGCCTCTGAGC
TGAGCCGCATCCTCACGGACAGGACAGCGCCCCATTATGAGGCTCCTGCA
GCTGTTCCTCGCTCCAGATAAAGGCCATGATTTATTCTGTGTGCCCAAAT
GGGGCCTCATTATACAGGGCAGGACACAAGGACCCTACAGCAAGTGTCCT
CAAAGAGTCGCCTCTCACTCCGTGAGCAAGACTCCTCGGCCTCCCACCCT
CCGTTCACAGGCCCCCTCCGCCGTCTGCGGGCGCAGGCCTGGGAGCGCCG
CCTGTTGCCATGACAGCCGGCCCCTCCCTGCCCCCCATCAGTAGGAAATC
ATCCCCTTCTGAAACGTCCTGTTGTGTCCCTCAGCTCCAGCCCAAGCCCC
CCACCCAGCCCCCGCCTGCTCTGAGTCTCTGAGACAGTCACACACTCAGA
CTATGTGGCCAAGCTGGGGGCGGGGGGCATGGGCTAGGGACACACTAGAA
TATTCACGCTCCGGTGGCAGCAGCAGCAGCAGCCAGAGGAGCAGCCCGAC
ACAACAAGGGACCCCTCAGGAATGAAGCAGCCTTTCAGGGCCAGAGGGGC
TGTGGTCTCCCTTCCTCTCCTTAAATAGCCAGCGTTCCACCCACAGCGGC
AAGGAGCCCCCTGCCACCACCGACACCCACGGGCGGAGATCACCTGCTGC
CCCGCAGACCCCTGTCCCTTCCTCCCGGACCAGCAGCTAGAGGTAAGGGG
CAGG

>hg18 chr2:128113551-128113678 NM_017980
CCCTCAGCCCCCAGCCTCCCCACACCAGCCTCTCCTAGCCAGCAGGCCAG
GCCCTAGGGTGAGATGGCCAGAGAGCATAGGGATGAGAAGGGCCTTGAGG
CTTCCCTTGCCTCCCAGAGGCTTCTCT

>hg18 chr2:128117521-128117848 NM_017980
CCCGGGAGGCCCACTCACCCCCTTCCTTCGGGGTTTGCCAGATGAAGAAG
GGCCCAAACACGTACAGGCGATTTCTGTCTCCAAAGACAAGCACTGCTAT
GTCAGATGGAGGCCCCCAAACCCAGGAACTGTCACTACAGAGTCTTTTTG
TGAAGACCTCAGAATAATTTCTGATGCTACTCGCTGTGTTGGACGACAGC
TGTGTTCTCAACGGAGAGACAAATCAACATGGTTTCTGTTTCCTTGGACC
TCAAAGGTGGCAGGAATCTAGATTCAGAGTCCCCAGGCAAAGATACACAA
AGGCCCCAATCCAACCTCCCTGGCCCC

>hg18 chr2:128114190-128114314 NM_017980
CTGTGAGGGAAGCGTGGGACTCAGCAGGCCTGGCTAGGCTGCCGCAGGCC
CGGCTGGGCTCACAGCTGCAGCACCCAGGCCCCAGGAGAGCAGGTGGGGT
GGGGGAGGGAACACAGGGCCTCAC

>hg18 chr2:128125927-128126053 NM_017980
TCTAGATCGCCTAGTCTCAACCCATAAAAAGGAAGAACTGACAAAGGGGA
TCCATCGGCCACCCCTCTGCAGGGGCTTGTGATGGCTACAATGGCTCCTA
GACACTCAACGACTTCATCTGTGGCA

>hg18 chr2:128149532-128149693 NM_017980
GCGGGTCAAGTCCTTCCCAACCCGGGCTCTGCTCGCCACCTCCTGGATTC
CGGGCATAGCTTTCCTTTTAAAGGGAGTAAAGTTATAATAAACGCGAACA
AGCACCCCCACCCCCACANNNNNNNNNNNNNNNNNNNNNNNNNNNNNNNT
CTGCAGTCCCT

>hg18 chr2:128155342-128155652 NM_017980
TGCCCATCACAGAGTCTTTACCTCTGTGGCTGAGATGCCGCTCCGCCTCC
TCGGGTGCTTCCTTCCCTGAGCGCCGCCAGCAACTTCTCTGAGGGAAATA
GCAGCTGCCTGGCCCGCTTGGCACAGCCACGTGCAAGACTGAGCAGCCGC
CAGGAGTGTCCGGCCACCACGGGGCACCCAGGCACGGCAGCTTCACCTCT
CCCTGGGCAGGAGGCTTGGCCAGAGGTCCTTAGCTGGAGGCAGAGGCCGG
AGGCACCTTGGGGTCAGGAGGAGACGGAAGAAGCCGCGGAAGGAAAGGCG
GCCTCCCCAG

>hg18 chr2:128152633-128152736 NM_017980
NNNNNNNNNNNNNNNNNNNNNNNNNNNNNNNNNNNNNNNNNNNNNNNGCC
GGCGTGGGCGTGGTCAGCACAGGTGTGGTGGTTGTGGGGCAGGTGTGTGT
GTG

>hg18 chr2:128116397-128116499 NM_017980
AGACTTCCTGTGCCCCAGACAGGCCCTGGAGCACAGACTTCCTGCACAGC
CCAGAAGAGTGGGCTGTGTTCTGCACCCAGGCCTCTGAGAAGCAGGTCTG
TT

>hg18 chr2:128146793-128146931 NM_017980
ATGCCACTCCAGGTCACTTTGGTGGCTCCCCACAGCCCTCCCTCTGCTCT
TGCCTGGTGAGGTCCTAGGGAGAGCTGGCAGGGAGAAGCCCTGAAGGTAT
GCGAGCAGAGAGGGTGTTTCCCAAAAGCAGCCTGGCTC

>hg18 chr2:128126277-128126437 NM_017980
TGTAGTGCCTCTGCCAGACACACACTGCCTGAGTTGAAGAGACACAGGCC
ACACATTTCAGGCTGGTTGCCAGCGGACGTCAGCACTCACGGCCTGCAGG
GACTCAGCACAGCTCTGGATTCTGGATCTCTCCTGCTGTAACCCCACGCA
CAAGCCTGCA

>hg18 chr1:149236126-149236341 NM_018379
CGTGTGACTATTCAGGGACCGGGAGTTGAGAACCAGAAACCCACCAATCC
TAGTGTTGCCCTGGATGGGAGGCAGAGAAGGCAGCAGCACGTGAGGTCAA
GGACATTACCAAGTCTGACCTTGGCATTTGTTGCCTGCTCTCATCCCCAA
CAGTCCATAAATAAGTTATCCAGCACATCTCAGGGGTGGAGGCGGGGGAG
CAAGCCAACTAGCCA

>hg18 chr1:149234638-149234900 NM_018379
GTGGGGAAATGAGTTTTCTTTGATAGTTTCTGCCTCACTCATCCCTCCTG
TACCCTGGCCAGAACATCTCACTGATACTCGAATTCTTTTGGCAAACTTC
GCTGTTGTTTGTGTTCCCTGATTGAAGGTTGGGTGGAGCAGGACATGGAC
CGGGAAGAGGCACTGGAGTTGGAAGTGCCTTTGATGTGCACTTGGCTATT
CCGCAGGAATCCTGTTTTGCCTTAGTGCTACAGTAATCCACACCCAGGTC
TCCCACTCCAGG

>hg18 chr1:149245181-149245387 NM_018379
GCCCTGTATACTTGCTCACAAGGAGAGGGGGAAGGTTTCGTGCTTTCATT
AAAAGGAGGAGGACCAAGCAGCATCCCCTTTACATGTCTCTCCTGACTTA
GCTCCTCTAAGCAATCCAGACTTGCAGACCAAAGGTGGAAGGACAGCAGG
TGTCAGCTCCCCAAAGCTGGAGAGGAAATAGAGAAGGGTGGGAGAAGAGG
TGAAGA

>hg18 chr1:149235943-149236058 NM_018379
AGAAGTTTTATTTCCAAACCCCAGGAAGGCATTACAAATAAGAGATAGAA
ACCCAAATTAAGCTCTGAAACAACTGGAGACAGGCCTGCCTAGGTGATCA
GGAGCATCCAGGCAG

>hg18 chr1:149244618-149244729 NM_018379
CCAGTGCCAGAAATGATCAATGATGAAGTGGGGGTTGGGCAGCTAGCTGG
CTGGAGAGGTGAGCCAAAGGAACCCAGGAGTGGACACCTGAGGGAGTGGG
GTCTCAGAGGA

>hg18 chr1:149243940-149244178 NM_018379
CTGCTTCCTTCTTGTAAACCTACAGGAATTTGGGGCTAGGGGAAGGCCTG
GGAGATGAGGTTGAGGAACATTAAAGTTACTGAAACAAAATAAGCCTAGT
CACTCAAATTGATTATCCTCTTGATTCACATATGTTTATGCTAGCTGCAT
ATCATTTACGTGTTGTTAATTTAGAATCAGAGTAGCAAAAATTGCCTGCA
GGNNNNNNNNNNNNNNNNNNNNNNNNNNNNNNNNNNNN

>hg18 chr1:149245452-149246075 NM_018379
TCAGCCGTGGCAATGAGATGGGGGAGATAGGTGCAATGAAGGGGGCTGCC
AGTGCCAGCTGCCTTCCAGCTGTCAACGCCTGAGCTTATACAGGTTTACA
CAGCTTTATAAGCGACGGTCCAGGCTGGGTTGTGGCCACTTCCGGACTCA
CGCCCAGTACTGGGGGCACTGGAGGAGGGTGAAGGCAGGCAGGGACACAG
CCAAGGTGCTCCAGGTCGCTCAGAGAGTCTTCAGGATTCCTGAGTCGCCG
AGTCTATGGCATGCGCTCCGGGCCCTGACTACAAGCTGGTTTTCAAAGGA
AGTTTGTGGTTTTTCTTTTCTTCTCTCTCTCTTTTTTGTTCTCATCAGGA
CGAAGAAAAATTAGGCAAGGACAAGCTCCCTGGAGGAGGAGGGGCCTGCC
CAGCGCTGGTGGATTTCCATCAGGACTTTCTGACCCGGTCAGCAGCTTTG
TGATCAGCAGAGAGGGAGCGAGAAACAGGAGAGAAAAACAACAGACCCTT
TCTCTTCCCTCTGCCTGCCTCTAGAAGGGACGGAGCGCTTGTGCCTCTCT
GGTGAGAATAGGGAAGAGCAAGTGCCCTTGCTAAGTAGGGAGGAGAAGGG
CTGGACAGAAGCAGCTTGTTGGA

>hg18 chr1:149246184-149246303 NM_018379
ACAAACCCAGCTCTTTTCCCTCTGGAGCCCTCCAGAGAGCTCCTTTCCAA
GTCCTTGCTGTATCATTTTTAAGTCTAGAAATGAAACTGGTTGGGTTGTG
CACCTGGTAGAGTGCAGAG

>hg18 chrX:46888503-46888607 NM_019056
GCAAGTGCCATATCGGTGTTTAGTATTATCGTTGTACTATACTGCTTCTA
ACGTGTTTTGAGCGCTGTCCACTTGAGGTGTGATTTCTGTCTGCAAAATA
AAAC

>hg18 chrX:46887817-46887978 NM_019056
CAGAGGTTAGTATTGATGAAGTACTTATTATGTGCCAGTCTTTTCACATA
GAAACACCTCACAATATCTCAGTGAGGTGAAACATGGCNNNNNNNNNNNN
NNNNNNNNNNNNNNNNNNNNNNNNNNNNNNNNNNNNNNNNNNNNNNNNNN
NNNNNNNNNNN

>hg18 chrX:46886479-46886659 NM_019056
GGAAGGTTGCAGCAGCCCTTTTAAAGCTTTTGACACCCCCATCCCATATC
CCCTTCACAACACAATCAACACTAGCGAGTCAGACTTTCAGCCCCTTTAA
TTAGGTGCTCTGAGAAGAGGTCAGAATGGCAGGCAGGGGGTGGGGAAGGC
GGTGCTTCTTGAGCCCCACTTAGCAACTGG

>hg18 chr3:42718022-42718171 NM_020707
CCAGCTGGAGGCTGTGCTATTTGAGGAGGTGCCCAGGAGTAGCGGATGTN
NNNNNNNNNNNNNNNNNNNNNNNNNNNNGAGGGCACTGGCTGCTGTCCAA
GGTGCTGACCAGAATCAGGCCCCGGCTGAGTCTCACCACTCCCTCCAGC

>hg18 chr3:42715398-42715527 NM_020707
CTGTGGGCAGGGAGAAGGCTTCAGTTTCGCCATATAAATGGGGGCGTGAC
CCCAGGAGGGGGTTCCCACAACCCTTGTGGTGAAAGAGGAGCTGGCAGGG
AGAGGCTGGGTGGCCCAGGTCCAGCTCAC

>hg18 chr3:42709989-42710112 NM_020707
AAGAGGGTGGTGGTGAGAAAGTTCTGGATTAGGGGCCAGGTGTTTGGACA
ACTCCAGAAAGCAGCAGTGCCCCCCCGCCCTCTATGACCCAGCCAGTCCC
AGCCCCAGGTCTTCCCTGCTCAC

>hg18 chr3:42718638-42719505 NM_020707
GCCAGCCTGATGGCTGTGCTGTCGGCCTGAGGGTGGAGGCACCTCCTCAT
CAGTTGGGTGGGGGTGGAGAGGCCCTGGGGATCAGGTTAATGGAGCAGGA
GCTTGAAACCGGAGCATGGTGAAGAGCCCGTGAAATAGCTTTGTCAGCTG
CCTCCCACTCGCCACTTTCCAATTTTAGCTCCCCATGGCCGGTGCGGGGT
GTCCCCAGTGAGGCCTCTGCAAGGAGCTGGCCCCCAGCCTGGGGCCTCTC
CTGATAGACCCCCAGACCAGGGCTGGCCTGTGGACACGGGGGCATACCCT
TTCCCCTGGTCCTGCCTGCCCCAGATGCCCCGGGGGTAAAGCCCCTTTTG
GGGCCTGTGATTTGGGATGAGGGCCTGGGGTGTGCCCCACAAGTCTCAAG
AGCCCCAGAGTAGCTGCATCCCCAGCTGGCACTGACCTTGAGGAGGCCGC
AAGGGACCCTGGCACACTGCCCACCTCAGGCTCTGGGGTCCGGCTTCCAA
CTGTCCGTCCGTGCGACCGGCTGAGCTCTGGGGCCACGGTGGGGTGTGTC
CAGCCCTGGGGTCCCCACCCCCTTGAGGTTATGAGCGGTGAGTGGTGACA
GCGNNNNNNNNNNNNNNNNNNNNNNNTGGCCTTCCTNNNNNNNNNNNNNN
NNNNNNNNNNNNNNNNNNNNNNNNNNNNNNNTGCTGGCCACAGGGAGCCG
CAGGGAGGATCCTTGAAGGGGGGCGGGTGCTGGGTGGGGGGAGGGTGTCC
AGTAGCATAGGCTCAGACAGGGACACCTGGGCCTCTCTTCAGCCTGCCTC
CCCTGGCTCCTAGAGAGCCTGTGCCTCTCTCTCACTGCTACCCAGGACTT
CCCTCTTCCAGGAAGAC

>hg18 chr7:44139747-44139947 NM_021223
TTTTTTTGCCTTTTATTTTTGTATATTTTTAATGTTAAAAAGAAAAGCCT
AATTACCACAAATTGCAAAGGACTAAAGACGTCTAGAATAATGAATGAAT
CACTTCAGCCTGGAAAGCAGATACTGTCAATCCTATTAATGTTATACAAG
CCCCTTCAAGTATTTTACATTTCTTTTTTTTTGTTCTTTTANNNNNNNNN

>hg18 chr7:44147429-44147692 NM_021223
TCTCTCTGCAGAGGTGTGGCTGCTGTCGTGGTGGCAGGGCCCAGCCTCCT
TTATGTCTCAGCCTTATCACCTGAAGGTCCAAATAAGGAGAGGAACAGAG
GATAGGCCCAAACTTGGCAGCCCCCGCCTGGGCTGGGGGAGGCCTAACAG
ATTCCAGCCACATTCCTGATGACCTTCATGTCCTCAACGTGTAACATCCT
GCTGTCTATCCATCCTGGCAGGGCCAGACACAATGTCTGCCTGGAGCAGA
GCAGGCTCAAAGC

>hg18 chr7:44146911-44147084 NM_021223
CTGTGGGATGGGGGCCTTCAGGTGGGAGCAGCCCCCAGCTCTAGGGAAGG
TGGGAGGTGGGGGAGAGACCTGGGTGGTGTGAGAGGCAAGGTCAGGGTAG
AAGGGGGGTATGTATGTGGGGTGGGGTGGGGGGGCCAGGATGGGATCTGA
GGCTACTGGGAGTGGGCACTCAC

>hg18 chr7:44143879-44144031 NM_021223
TAATTAAATTGCCAGGCGCCAGATAAAATCAAAACTGAACACCTGTCTGG
GTGAAAACGCCTTTCCTCTTGGGGCCTTCAGGAAGGGGTGCCCCTCCTTT
CTCGCTCACCTCCTTCCCACTGACCCCCAGGTACAGGGATTGCAGCAGGG
CT

>hg18 chr7:44144219-44144319 NM_021223
AGCTCTTGGGTTCTCAGATGAAGGGTGACGGGAGCACTAACTATTCTCTC
CTGAGAAGTCGTCTCCCTACACTCCAGCTGTCTGACCCTCTTACCCCTCA

>hg18 chr7:44138301-44138499 NM_021223
GGTCAGGACTGAGGTGGGCTGTGGGCCAGCACGCGCCCATCAGTCCCTGA
CAGTTACACTGGACAGCTAAGCTGGAGAAGCATGTGGGTCACATATTTCT
CATGCCAGGGCAGAAATTTAAGAGCCTGTCTTTAACCTTATCAGTGGTGT
TAACTCAGCTAAAGAAAGAATATGCAGAGAGAGAGGGCTGGCAGGCTG

>hg18 chr7:44147322-44147426 NM_021223
GGGGACCACCCTCAACCCAACACAAGCACAGAAAACTCTGCTCCCCCAGC
CCAAAGGCCAGCACCTGGGAGACCGCTAGCCTTTCTTCCCCAGCAGGCAC
TCAC

>hg18 chr7:44144604-44144749 NM_021223
GCTGGGCTGTTGGGCAGAGTTTGCTGAGTGCCCAGCAAGCAGCCTCTTCT
CTGCACAGCCCCAAGTAGCTGGGCAGTGCCCACTTTGTGGCTCATTCCTG
GGCTTGGTGGAGGTNNNNNNNNNNNNNNNNNNNNNNNNNNNNNNN

>hg18 chr7:149656718-149656937 NM_023942
GAGGCCCTCTCTTACGGGGCTCCCTTGAACCCAAGAATTTGGAAACGTTA
AGAATTTTAGTTCTTGCTTCATATATCCTTCCCTGGACAGCACAGGATGG
GTACAGGGGCACTGGTCTTAAAATTTAGCGTTCCCAAGTCACGTCTTTTA
CGAATACACACGCATACCCTCTGTTGTGGATGGTAGGCCTAGCACAGTCC
AGTGAAGGACGGACCTGGT

>hg18 chr7:149617312-149617931 NM_023942
ACATCTTCAGCCCACTTAAGGGGTAAAACAAATCAAGCCCCACACTCATG
GGAAGGGGAGAGGATGGAAAGGAGGGGCAGGGATGATGGCACCAAGGGGA
AGTGTCCAGAACACCATCTCTCTCACCCCCAAACCAGCCGGTTTCCCATC
TGTTTTTACCTTAATGGCTTTTGCGGTCTCCAGTGACTGCTCAGGAGGGA
TTCCCACCTCCCTCTCCCTTAGCAGCTGTTGAATGAAATACGTAATATCT
CTACCTGCAATCGGGATGTGTTTGATGCAGCTTCCAATTACATAACCTTC
TGCCTAGGGAAGAAGAGGAGGCAGAACAGCTGTGTTAGTGATTTCGTGGT
GGAGAGCAGCCTGGACTCACGAGGTTTCCTGCCTCAGCCTCCCTGTCTGC
CCCTCACGGCACTGACAAGCATTGACAGAATCCCCACCCTCTGCAAGCTC
AGTACAGAAGGTCTTTCAAAAGGACTGCATATGCAATTCCATTAATATTC
AAAATTCCAGATTATTCCAATAACCTGACACTCTCCAAAAGCAACCAAAA
TGATTTCATTAGGAATATGAAAAGAAAAACCACATAAGATAGTTCATTTC
CAAAAAGAAATGCTGTCTG

>hg18 chr7:149623565-149623699 NM_023942
CTTCTCTGAAGGCCTCTGTTCTTATTACCCACCCAAATTAGAACAAGTTA
CAGAAAAAGAAACTCTTATCTTCAATAACATAACACCTAAACACCCTGAA
ACTGAATATCCCAGAAGCAAGTTGCCAAGGGCTA

>hg18 chr7:149612713-149612922 NM_023942
AAGAATTATGGGCCTTTAATTGTGGAATGAAATCAAAGTACCTTACCCAT
GCAGCTCATACCTTATACAGCGGACGCCGCACATCGATGGGGCAGTTCTG
TATTACTTCATCAACAACATCTGAGATGGACTCCATAGAGTCTGGGTTGG
CAAACTGAATTGTATATCAATATAAAAGAAACATTACACATTTCTCTCAA
ATAGAACAA

>hg18 chr7:149665737-149665854 NM_023942
TCTTAGTTGCTTCACACTGGTCACTGGCCCTGCACACTGGGCTATTGCTT
TATCCCTATCCTGAGAGCAGCCCCTCCCCACCATCCCTCCACATGCTGCA
AGGACAGACTGAAGGGC

>hg18 chr7:149623215-149623383 NM_023942
TTCTTCCGCTACTAGACAGCTCAGGTGCTTTAGGAATCACAAACATAACT
GGTTTTACCTGAACTGCAATGTAGAGTCCTGGAACGTTAAATGATTCGAA
CATAATTTCTGCAAGATACTCTCTGTTTTCTGGTGTATTGAGTGGAGGTT
CTGTCTGTAAGAAAACAT

>hg18 chr7:149656269-149656701 NM_023942
GAAAGGATAGTTCAAAATCCCTACTTCAATATGGGGGTCCCCCAAACTCA
TGTTTTACATCCTTTTTGCCTGGTTCAGAACTTTCTGTAAAGATGCTTTG
GCCATTTTTCTCTCAATACAAAAAAGTTTGTAAACAATAAAACCCCAAAA
AAACATGGAGAAAGACCAACACAGTATAGTTACACAAACTAGGCCACCTA
GCAGTCACCAACTGCTACAAAGTCCAGACAGATACAGGAACTAGAGGGGG
CAGCGTCAGGGGGAAACAAACCCAGGATCAGATGTGCACCCCTGAACACG
TTCTATCGTGCTTGTCCCATTCTAGCCCAGCAAGGGAGGTTTGTGGTGAT
CCTATAGCGTGTAAATGAAGCCCCCTTTTCTCCTTAGTTACCGTGATGCT
GAATCAGCGCTGCAGCAGGGCAGGACGCTGGC

>hg18 chr7:149589683-149589830 NM_023942
NNNNNNNNNNNNNNNNNNNNNNNNNNNNNNNNNNNNNNNNNNNNNNNNNN
NNNNNNNNNNNNNNNCTGTACCTTTAGAGTCCCAGTGAGATCTTATTTTC
CTTCTAAAGAAATTGCTGACAGTGGCCCCTAATGTCATATACTGAAG

>hg18 chr7:149618251-149618462 NM_023942
CTAAGCCAGTGAAGGCATGTCTGTGAGGGGCCAGGAAAGGAGGGTGACCA
CGACCTGGGCCGATCAATGGCAGGGCCAGTGTCAAGTGTCCACATGCCCA
CAGCAATGATGGGCCCAAAGCTCCCTCATCAGCCTTCCTGTGGGCACAGA
CCTGCCACAGGAGCCACAGGCTTGGACACACATCCAGCTTGTTCTACAGG
GGATGAGCAGG

>hg18 chr7:149589995-149590227 NM_023942
GGCTACAGTGGGCCCTATGCAAAACAATTCATGTAGCATTATGGGAATTT
GTCCTTTGCACTTCCTGGCTATCTTGCTTTTATGTGCATTTATTACTAAG
AAGTTGTACTCATGGAGTATTGTATTATCATTGTTGATAAAATAATAATG
ATATTTTGCAGTCACCATGCATCTTTCTTTGTTCCCTGACTTTGTTTGCA
CAGGAAAATTAAAGAAACAAATTGCCGTTTAG

>hg18 chr7:149657080-149657600 NM_023942
CCCGTGAAACATTTTCAAGGTCGGGGGGTTTCAGGAGGACACTGTGGCAG
AAAAGCCAAGTCTCTGGCAAACATGAGGTAGTTCAATAGGCTGGGTCCTC
CATATAGTTGCTCTTCGTGGTTAGAAAAACAACCAGAAGTATTCCTGCTA
TGCAGGCCTGGAGCTTCTGCCGACTTATCCCTGAGGTTGCTCAGTACCTG
AGAAGAGTAAAGAGTGAGGGACCGAGATTAAAGTAGACAACAGCACAAAC
AACATTAAGGGGAATAAAAGCTAAGATGCACGGACGTATCGGTGACACAG
CTAGTGCTGTGGGCACCCGGGAGACGGGGGACCGAGGTACGGTATCCAAG
GGAGCGAATCAGTCCCATCGCACTGGCCTGGAGCTGGGTGGGGTGAGTGT
GGGAGCCGCAGGTCTGCAGCGGTCCCCCAGCCACACTCTCTGCCTGTCTC
CGCCACCCATTGCTTGGGACACTTCCCAGCACCCTGTCCCAAGAGTGGGC
TGTGAGGAAACAAGATGTGA

>hg18 chr7:149618971-149619096 NM_023942
ATGTACTTCTTAAATGTATTTTCACAGAATATTTAACCACAAGAGAAAAA
AACTAGGGTTAAATTAATACGCAAAATATAACCTTAGGATTGTATTATAT
GTACAATCCCAAACCAGACATGAGA

>hg18 chr7:149621250-149621515 NM_023942
GTTTTTTTTTTTTTTAATTTCCATCCTTACCTCGAATCAGGTGTTAAGCC
TACAGAGACTTATATATTAACTATTCTGCTTACCACTGGGATAACATGGG
TGACTCCATCTCCGCTGTCAATGACTATCCCCGTTAATGTACGTTCACCC
ACTTGTCGAGATGTCCAAGATGCCGCCAAGGCCAGCACTGCCTGGAGAAA
AGACATGAAAACCGCTCGCACATAGGAACTCTTTCTAAAGCCACCTGCCT
GCTCCTTCCAGGTCC

>hg18 chr7:149614272-149614711 NM_023942
ACCGAATGACGGCCACCCTGCTCACAGGCCCTTCGCTGGGAACTGCTCTT
TCTACACTCTGGGTGGCAGTATCGCTCCATCCCACACTTGAGCACACAAA
AAAAGAAACACCTTACCTCCGGGTGAAAGAATATTTCAGGTCCCAGGAAT
CTTTCGTAACCAACGTCTATAACAAACTTCTTCTGGTTGATCGCATTGAT
ACCCGTGTACTGTTTGATCCACTTCTGGGGATCCACATCATACTTGGCAA
ATTCCTTGACTATATCGGGGCAAATGTAACAGTATTTCTCCTGCATACAC
ACACAAAGATGTTGCCAGGCATTAACAACTGCCCAGTGTCTCTGCCCTCA
GACAAATAACCAGGAAGCCCATGCAGTAAACACACCCTGGGATCAGAACC
GCCCCCACCGTTACTCTAGTGTGGATATGCATCAAGCCT

>hg18 chr7:149634103-149634274 NM_023942
TGTAATACGATATTTTCTTATCTTTTTAATAATAAACTTGATTGTTTTTG
AACATTCATTGCAGGTACCCATTTTTAGCAAATGGCCTTTTCCATGTTCA
CACCAAACCCCTCCAATTCCATCCTGGCAAGTGGTTACATTTTACTATCT
CATGTATGCCAGCTAAATCAG

>hg18 chr7:149655223-149655597 NM_023942
TTTCCAGGGAAAGGAGAAGGGAAGTGAAAAGGGTCAGCATGTGTGTTGCA
AAGTGATTAGAAAATGGGAAAGGAAGTACCTGGTACAGAAAAATCAGCCA
TCCAATAGATGCACCCCAGAGATGGAGTAACCAAAGCCCAAGGGGCCCTG
GTCTCCTGCAGTTCAGGACTGAGGGGCAGGGATCAGGGAAGGTACAAGCC
TTTCTACCCTCCCTCCCTGCCCCTAAATTCAAGATTTCACATAAAGCTTT
GGTTTCTAGCAGTAAACATGGGGTTACATTCATCTGTCTCCTTTTAAACA
ATCTTGTAGCCACTTTGACATAAGTTCTTGCACCGNNNNNNNNNNNNNNN
NNNNNNNNNNNNNNNNNNNNNNNN

>hg18 chr7:149590242-149590503 NM_023942
GCAGTAAAAAATCGTCAGGAAAGCACAAGCTCAGAATTATCAATGAGCAG
ATGCTAACAGGTTATGAAACTATGCAAATCAAAGTACACTTGAACAAATG
AACTGAAGTTGCTGCCTTGTCAACTTAGACATAGCTGGTGGAACTCAGTA
ATGGATGTTAGGGAAAATGTTGAAAATAGAAATGTCTGTAACTTTTTTTT
TCTCTAAACCGAGCCTTTTCTGGGTGGGAAGAAGTACTGATAAATTTACA
AACTCTGTTTT

>hg18 chr7:149604094-149604358 NM_023942
TCTTTATGCTGGTAAAAGAATGTCACAGCACATACCATTATAAACGCCAC
ACGTAACCCATTCATCTCCTGAAATTTATGTCAGAAAGATTGGAAATAAA
ATCTATATTAACAGCAAGTGCTTAATATCAAATGCGGTATTAAAAATAAC
AAAAATTTTCATTCCTGTAATACTAAGAGGCTCTCTTAACTCCATTTAAC
AGACACACAGTGCCACCTATCAGCCATCCTCTGTAACTGCAGGTGCAAGG
TAAAGAACCGCTCA

>hg18 chr7:149617085-149617224 NM_023942
AGCTCTGGATCCTAGGTTGGCAGTGTTCTGCTGCTGTGGTCGCCTCCTGA
TTCTACAGCGAAGCATGGAGGCAGTATGGAAGGAGCGCTCTGGTAGATGA
GGCTCCAGCAGTGAGGCTCCAGCTGAACAATGCTGCCTC

>hg18 chr8:40821752-40822266 NM_024645
CATGACTGCAGGTGCCGAGCGAGTCTCTGGGTAGAATATCAATCACCAAT
AAATATCGCATCTACAGCTCTTACAACTTCACCTTTCAGTGAGCTCAGTT
CCTCCACTTTCATGCAACTTGGATCTCCTCCTGAATGAAGTGTGTGGATG
CCCTGGGTCTGTTCCCAGATCAATATGGCCAAACAGCTCCAAAAAGAAAA
AAAATTTAGGCATCTTCATTATTATTTTCAAAAGCCTTGCTTCTCTAGAG
AAAACACTCTTATTTCAAGATTTGACAGTCTGTTGATTGCCCACAGAAGA
GGACAAAAAGTTAGAAGTTATTAATGGGTATCTCCAGGCAATTAAAAACA
CGCTGCCCTCAGATTCTGGTCTCTCCCAGACACCGTGTGCCAGTTGACAA
TTTTTCTGCTTCTGAAAAATAATGCGGCTTTTGCTGAAGTTGGTAAAATG
GTCTATCAATAGGCAGATTATAGCAGCCTTCTGAAAAAAAAAATAACAGT
GTCCTGTAATCTAA

>hg18 chr8:40783225-40783624 NM_024645
TATACAGAGCTACTCTACCAAAAAACACAGGCAGTTCTTTATATTATTTT
CACATTTCATTGAATAGAGAATAAGTCAAGTTGTATTTTCTTTCTCACCA
AGTCATCCTAAATCTCTGTGATGGACGGCACATATTTATGCATCTGTATT
GCTACATACATCCTTCTCATTTGTGTGGATGTCATTTCTGCTTCTGTCTT
AATTCCCTACCGAAAATGAGTGCAAGATTTTTGATGTGTTTTTTTAAAAT
CTAGAATCCCCATAGAGGAGAAAATAGAAGCTATTATGGTACATTTACAC
AGTGTAGATGTTCAAAAATATGTTGGGATAATAAATGCAGGCACACATCA
CAGTTGTTTATCACCAGGCTCCAAACTTAGAAGAAAACGCTCAGAAATA

>hg18 chr8:40812041-40812145 NM_024645
CCACTCACATTTTAAAGAATAGGCTCCTACCCTCCCCTCACTCAACGGAG
AAAAGCCTACGTGGGTCCCCCCACTTTGCTATGTATTGGCTACCTGAGTG
AAGC

>hg18 chr8:40817447-40817749 NM_024645
TAGTGCCGAATTCTGGTTCCCATTCTTTTGATCTCAGTCCCCAATGTAGT
TACAGTTACTATAGTACCATCTGACTTGAACCGATGATTCTAAGTTCCAT
AATGTCAAAGAAGTCATATTTCAATAACACTTCCTACCCACTGCTAAAAA
TATTGTTTCTTCCCACACAGCCATTCCTAATGAGATATTACAAGCCACCT
GGCACCCGGGGGAGTTCTTCGGCTAATTTTCTGTGGAGCCCCACATAATG
GAAACTGTGTACAATAGAACCCTGTTGGATGCTGGCGTCAGGGGCAAAAA
GA

>hg18 chr8:40782616-40782737 NM_024645
NNNNNNNNNNGTTTTCACAAGAACAAAATTCTCAAAGATCTGATGAACCT
TGTCTGAGAAAAAATAACAATAATCTCATCTTATTCTAGAAAAAATATAT
CTTAATTGTTATCACGAAAAA

>hg18 chr8:40800757-40800931 NM_024645
GTGTGTNNNNNNNNNNNNNNNNNNNNNNNNNNNNNNNNNNNNNNNNNNNN
NNNNNNNTGAGGAATGATAGTGACAACTGGCATTTGTCAGACTTGTCAGA
CAAAAAGAAAATTGCTGGATAAGCCTTCCAATATAAAATTACTTACAAGT
TCTTACACTTGGAAACTCATGTTC

>hg18 chr8:40785044-40785285 NM_024645
CAGCTTAAGGGTGAATTTGGAAAAAAAAAAGACAGCATATTTTGGCTTTT
TATTACAGGATATTTAAGAGACAGCTTGGCAATAAATGTTAACATCTTTC
TAACGGTTGACAATGCAGTAGTATAAAGCTGAAAACTCACCTTGACTTAT
TGACACAGCTAGTTTTAAGTTACATTGCTCATTCCCAGAGGAACTGCACC
ACACTGCAAAAAAAAAAAAAGTGCTGAGCTTCACTCAATAA

>hg18 chr8:40820661-40820775 NM_024645
ACTCACATAACTGGAAATGGAACAATTCAGCAAAAGTCCAACTGATAGAC
CCTGGGCTTCTTCTTTAGCCCAGCCTGGAGCACTCTGGAAAGTGCCCAAT
GATTCCACCAGCCG

>hg18 chr8:40802530-40802630 NM_024645
TTATAGTTTTCTCACAAATGCCCAACAGAGTTGCTTTACCCTAAAAAATA
GAAATCCAGCTATAGTTTTTCTGTTGAACAAGCCAGACTTATATCTAATG

>hg18 chr8:40800621-40800725 NM_024645
AACTTTGCATATTTGATAGACTTCACAGCTTCCAAAGCATTTTCACAGGT
ACAATTTCGATAGATCTCATTTGGTCACCACAAAATCCTGAGGAGTATGC
AGGG

>hg18 chr8:40819788-40819908 NM_024645
TGTAGCTCTGAAATGCAAGCCCCTGACAGAGAGGCAAGGCCAAGAAGCAA
TTTTGGTTTCCTTCTACCCATCTCTTCTAAATGGAGCAAAACTGTATCAA
AGTCTCTCATTGCTAGGACC

>hg18 chr8:40812152-40812300 NM_024645
TGCTCCAGACAGGTGGATTTTCTTAACAAGCTGAACGACTACAGGACCCT
TCCTTTCAATGTGAATACATGCCTTCAAAAATACAGTTTCTAAATAAGTA
TTCCATTACTGTAACTTGTTTACATGATTTATCTTCACAAGACTGCCC

>hg18 chr8:40814598-40815018 NM_024645
TGCTCCTCACCCCTGGCACATTGGTGTTGGTGCCTTGCAGAATCTGCTTT
GCCATCTTGTGAGGGGCAAACGGAGCAGATGGCCCTGACCACTGGGATGC
CAGGTAATGATCAAGTGCCACACATCGAAGTCGCAGGGTCTTGTCACCTC
GCCAGAGATGACAGACAGCTGGGCCATCTGGCAACAGCCCTGATGCTGGG
GAGGAGGCACACATCTCATCACTCCACCGCTTAATGTAGTTACACTGTCA
AATTCTTCCCTCAAATCCGTTCTTCACGCCTTTTAGCTGAGGTGAGCAGC
AGTTGGCCAGTTTCCAGGAAATGAGACTGCATTGATATAGATTCATTCCC
TGGCTGGGAAGTTCCTGGCTCTGGGGAAAGCACGGAAGCATCACTGTGAG
CTGGTGATGCCCCTCNNNNN

>hg18 chr8:40804906-40805347 NM_024645
GAAATGTCTAATGGGAAAAGAAAACTTACTAAGGTATATTTTTTAAGCCA
AGCTCCTATAAGTGGTTGTGTTTAAATATTATCATGTTCCCTGCTATTTC
TAATGAAGAAGCACACAAAAATAGATTCACGGATGACCTGGTTAATAGGA
ATCTCCAAACTCACTGCACACTCCTTCCTCATTATACAACCAACTGCAAA
AATCAAACACTGTGAAAGGATATTCAAGGTACGTGTCGGACCAAGCAGGC
CCGTAGGAGTCTGAGTCTCGGTAAAGCAGCTGTGCAACAGAAATAGCTTT
AAAGGCAGAATATAAAATGTGTATACTAAAAAAAATTCAAGGGAAGAGAA
AATATCTTGGCTTTTTCCACTGTTTTATATAAGAATATTGATTTGAACAA
GTCCATATGCAATTTTTTAAAAGGCAATAAGGACCCCTCTG

>hg18 chr8:40817312-40817430 NM_024645
AACTCCTCCAGGAGTCCAGAAACGTATTGTCTGAGTAGCATTTATGCAGT
ACTAGGCAAGGCATTGTTTCTGGTGATGCTGTATTCTGAGATAGGTTCAA
TACTGCTTAATCATATGC

>hg18 chr8:40819261-40819472 NM_024645
TCAAGAGAAAGCAGTGATTTACAAGTCATCCTCACCTGCCAGTGACATAG
AAAGTCCATGAACAACTAGGCACTTCTCATCACTTAATTCCACTTTGAAT
TTCTGCAAGAAGAAGGTAATAATGATGGAGCTGTGACATGGCTGGTCCTT
GTCTGGTCTTTAGTCAACCAGAGTCCTACAGGATATTATAAAATACATTT
AGNNNNNNNNN

>hg18 chr8:40799101-40799255 NM_024645
GGAGACTAAGTGTGACAGCAATTTCAATGAATTGAATGGAATTTCGATCT
CCTAGAGACCCACTCCATAAGTCACTGCAGCAGGGAAGGTGTCTCTGGAG
AGAAGAGGCAGATTGNNNNNNNNNNNNNNNNNNNNNNNNNNNNNNNNNNN
NNNN

>hg18 chr8:40802352-40802460 NM_024645
CAGGCTACAAGAGAATCAACAGAAAAGAAAAATGAGTCCACTGCTTTGAT
GTTTATGCAAGATATTAACCGTATGAAAAGCCAGGATCACAGTAACAGGT
CTGACAAT

>hg18 chr8:40810661-40811013 NM_024645
CACCACTGCCTTCTCCTGCCTGGCGTTGCCAGGAGCTGCATCGCTGACTC
ACACCACTTGAATAATTGCCTTTTAATGGCACCATTTTCTTCACTTATAA
AACCAGGTTCTTTGATTCCTGACTCAGAGGCATCGGCCACTGCTGGGCAC
ATGCACCTCACCCCAGCCGCGGGCCGTGGAACCAGAGCTGTCAGTCTCAC
ATGGCACAGGCTGGCCTGATGACATCTGGGAAGCAGAGCAGCAAAGGCAG
CCCCAGCCTGCAGGGCGGTTCTCTGGTCCAACCTCCAAGGGCAGGCACAT
GCAACTGATTCTTTGCCACCTCTCCCCTCTCTGATCCCTTGTCCTTTGTC
TG

>hg18 chr8:40809799-40809960 NM_024645
CAGGAGCCTCAGAGGATGGGCTGGAAGCAGGGTCTGTCCTGTCCCCATCA
CACCTCTCTCCATGTGAAGGTGGTAATGCAGTGCTGGTTGCCGTGGCAGC
AAAGCAGATTTAGAGGGGAAAAAAAAACAGAAACAAGAAAAGTACTCTAG
AAATGAAATCA

>hg18 chr19:45888670-45889481 NM_024876
CCTGACCTCAGATCCCCTCCAGCTCCGCGTCCGAAAGAGTTGCTTCTAGA
GGCGCCTTGCCGCCCCACACCCCCAAATCTTCCCGCTAACCCCATGGTTC
CCCAGCCCGGCGGGGGCGGGCAGGAGCGGTGACGAGGCACTTTTTGCAAG
GAAGGGGAGGGGGTGTGAACAGACCAAGGCGTCCTGATGCGCGATCGGTT
CGGCTTTGGGAACGGGGGCGCCGGGGTGGGACCAGGGCGCGGTTCTGGCC
GCTACGGCGCCCCCGCCGCCCCCTACGCCAATCCTGTGGGTTTGGCAAAG
CAGCTGGCAGGGACATTAGAGCCCATTAGTAAAGGCGAGGTTGCCAGGAG
TGAGGGGAGGGAGCCCGCAGCCAAGAGGCACTGTGTGTGTGGGAGGCCTC
AGCTGCCACAGCCCTTAGAGCAGGTGGTCAGCACGTGGGGGGGGGTGGGG
AAGGCGAGAAGGAGGTTCCCGGCAACAGATGGCACAGGCAGGGCTGAGGC
TTTCAGACAAGGGGGTGCAGGGGGGCTGGCCATCTGCACCTGGAGGCCGC
TGGCGAGCTCCTCCCCCTCTCCCCCCAACCCTAGCGCAGAGAAAAGAGCT
GGGGGAAGGGGAGGGCTGCTTTTATTCCGATTGAAGATTCAGCTCCCCCC
CACCCCGCACCCCTACCTCTCCAACACACTGAGAGGCTGGAACCCGGGAG
AAGGCAGCTGTTGGAGGAGCGAGGGAGGCAGAGGTGAGGACTGCCTCCAG
GACCATCTCGCCTTCCACGGGAGGCTTGAGGCAGAGGTGAGGGCTCCCCC
TGATGAGTCTG

>hg18 chr19:45911691-45911811 NM_024876
TCTCTCTTTTTTTGTCTCTCTCTCTTTCCTGTCTCTGATTCATCCTCTCC
CTTGCTTCAATCTGTAAATGTTGCCCTTTCTAATTGAGGTCACACCAAGA
TCCCCCAAAGTCACACCTAC

>hg18 chr19:45913744-45914077 NM_024876
CCCCACAGAACCCCGCTGCCCCAACCCCTCTTGTCGGGAATCAGGCCTCT
TTGTCTCTATTCCCGTANNNNNNNNNNNNNNNNNNNNNNNNNNNNNNNNN
NNNNNNNNNNNNNNNNNNNNNNNNNNNNNNNNNNNNNNNNNNNNNNNNNN
NNNNNNNNNNNNNNGGTCTGTGAAAAGGTGACTCATTTTAGAGCCTTGGA
CCTGTGCCCAATGTCTCCCCCAGTTGACTCAATTTCAAGACAAACCACCT
CCTCTCCCCCTTCAGAGGTGAACGGCTGACTCAGGAGCTGGGTGGCAGCT
CAGCCTTGGGGGCAAAATATATCAAAATCACCT

>hg18 chr19:45902926-45903069 NM_024876
CTTGGGAGACAGTGGAACCAGGGGGGAAGTAAGCGAAGAGGTGAGGAGGG
ACCCCGTGTGAGTATCTGAAGTTGGGGCCTGTTGGTGGGTAGGGCTGGGG
TAGAAGGGAGGTCAGGGGTCAGGAGTCGAGGGTCATGCTGTAC

>hg18 chr19:45913152-45913365 NM_024876
CTGCACGAATATCTTGCCAACCCCCCTTCTTATTTTTACCCCTGGCAGGC
TCAACACAATTCCTTTGAATACACATTCTTCCCAGCAAACATTTCCCTTG
CACATGGAGCCCCTCCACTTTGCACAAACACCCACATTCTGGCACCCAAC
CTCCTTCCTTGTGCATATAAATCCCTTGCCTTGCTTGCCAACTGTTTCCC
GCTCACGCCTTCA

>hg18 chr19:45890782-45890952 NM_024876
CTGGGGAGACGGGTGGGAGTTAGAGGGACAAAGGCCGGGGCTCAAGGGGG
CTCTGGAGAAGAGGAGCTGGAAGCCTGGGCCTCCCATGTACCCACCTCCA
TTCTCATCTGCCTGGGCCCTCCCTCACCTGGAAGCTTCCTGCTCCCAACT
TTGCCTGTCTGTGACTCCCT

>hg18 chr19:45898410-45898514 NM_024876
GCCTCTCAACTGGGTGCTGCTGGAAACCCAGTCACCACTTCCCTACCCGA
AACCCTTCTATGACTTCTGGTTGCCCCAGAAGGATGAGTTCAGGTGTATT
TCAG

>hg18 chr19:45913411-45913563 NM_024876
TGTTCCCTCACACACCCTGTTCTCTCCGCTCCCCGCCCACCTGCGGAATG
GTGCGACTGGGAGCCCTCTGCTTCCTGTAGGCCTGACATTTCCCAGAACA
CACTCAGCCAAGATTCCCAGTGCTGAGTCAGGAACCTTGGCATCCCAGAA
AA

>hg18 chr19:45914388-45914489 NM_024876
NNNNNNNNNNNNNNNNNNNNNNNNNNNNNNNNNNNNNNNNNNNNAAAGTC
CGTCCCGCCCCTGCGTGAAGAATGGGCGCGCGGCTGGACTCGTCACCGGG
G

>hg18 chr1:18031858-18032114 NM_030812
CTCCTGGAGCGACTGAGAGCCTTGCCATGTTGCTCCCACTGGAGACATTC
GGCAGGGGGAAGGGGTTGGTCGTAATCCGGGTTTAATTTCTCCAGGGCCT
CCATTATGAATTCCATAACTCTACCAGTCAAAACATGACTAATTCCTGGG
ACTGCAACCCCCACCTGGGAGTAGAAAGCTCTGTGCTGTTTTTGCTACCT
TTTGTCACCACTAATAAAGGCTTGGCAGTCGGAATTTAGCTGCTGTGGGT
GGTTTT

>hg18 chr1:18052696-18052916 NM_030812
AGTGAGTATGAATTTTCAAGCCACGTACTCTGGTGTGCAAAGAACTGTAA
CTTTATTTTTCTGTCACGGAACTGAATTTCCGTCCCAAGTTCCCTTTCTG
CCCGAGGGCAGAAAATGTAATCTCAGACAATTCCAGGTAAACTCAGTCAT
TTCAGGTTTAAGCTCAGTTGATCTGGGACTTCCTTCCGTTCCTGCTGCTC
GGGATGCCATCTAAGTTCCA

>hg18 chr1:18028424-18029022 NM_030812
CTATATTTGTACACACCTGAGCCTTAAAAGGCAGAAGTGGGGGAAACTTA
GAAATGAGGACAAGGAAAAGGAGGGCCTGGAGAGGAGATGGGCAAGGGGC
ATTTTCTTTCCTTATTTAGCTCTGGGCAACTGTCATCAGAACCCTTTTCC
TCATTTCATTCTGAATGTAACATTTAACCTTTCTGTTCAAGCATCAAATC
TGGCTGCCTAGTGTATAATTATGAACTTTTCTTCACTTTCTCTCCCCCCT
CCCCCACTCCCAAAGCTTTTAGAACTCCCTTGTTGGGTACTATCTCTCTC
CTCTGACTCTCCAATTAAATTAAAAATAGCAGCTCCATGGGCCGTGTGGG
GCCTTCAACCTAATGCGGAACTGCTGGCACGCCTGGCCTGGCGGGGTGGT
ACGTGGTGCCCAGAAGATGCCTGCTGGGCTCCAGCAAGTCCTGGCAGCTG
CTCAGAGCTCGAGGAGGCTCATCCTCTGTGAGAGGTCTGGGGCTGCCTGC
CAGGGGCAGCCAGGTGCAGAGGGGAGGGAGGCAGGGTCTTGGCAGCTGGG
TCAGGGGCTGGGTGGGGCTGGCAGAGGGGACAAAGGGAAAGAGCCCCC

>hg18 chr1:18043596-18043740 NM_030812
TGTGGAAATTAGGACGATGCTGGGCCCTTGGATCTGGAGCTCCTGCTGGG
AGGAGGAGGGAGGAGGGAGGAAGAGCACAGAACCATGTGCCAGGGCCCCC
ATTCCTCCCTCCAGAGGCTTGGAAAAGGGAGGACAGGCAGATGG

>hg18 chr1:18036444-18036682 NM_030812
AACATGCCTACACAGTCTGGCCGACTCATAGGCCAAGATTTAGAGACGGG
AGCTGTAGTGAGGTCTCGCATTACTGAGCCTTCATTACTTTTACAAAATA
TGTTCTGGTGGGTTCACCCGCAGCTATAAAGTGCCGTCGTAAATAATTAA
ACTCCACTTGTCAAGGGGGCTGGGAAAGGGTGGTGAAACATGGTGTGTGT
GAGNNNNNNNNNNNNNNNNNNNNNNNNNNNNNNNNNNN

>hg18 chr1:17994491-17994680 NM_030812
NNNNNNNNNNNNNNNNNNNNNNNNNNNNNNNNNNNNNNNNNNNNNNNNNN
NNNNNNNNNNNNNNNNNNNNNNATTTGCTTCTATTTTTAGTTTTCCCTTC
CCTCTGTTACTTGGGTCTAAGAGAGAAGCTTTAGCTACACGAAGAAAGAT
TTAGGAGCAATAAAAAAAGAAAACTCTTTAAGAGGAAAC

>hg18 chr1:18060746-18060994 NM_030812
ATGAGATGGCTGGCTGGGGGCAGACGTGCTTCCTGAGGCTGACTTCTGCT
TTTGTTCTCTGCTTTGCATGGTCTCCACTCCAACCACTGATACAATCTTC
AGAGTATTAAAAGCAGAGACAAAGGGTGGGCAATATAGACAGCAGGACAT
GGTTAAATCAACTTCATCTCAGCAGGGGGCCTGGGATGATACTGCTGGCA
TCATGCCAACTGCTCATTAGAGACGAGAGACCTGCTCTGACATGCATA

>hg18 chr1:18058804-18058999 NM_030812
TCCCTCCAAATCCCCACTCCCCAGGACAGGGCTGCTGACAGATAAATGGG
CAAAACAGCACAAAGGTGCGTACTGACATAGAGTTATTTCAAAGTGATTA
TCTGGGATAACAGTAATTATGTCCAAGAACAGAGAAGGTCAAACTGGCTG
GTCCCACTGCTCAACTCCAACAAGACTCTTGCCAAGAGAACGCTG

>hg18 chr1:17994952-17995301 NM_030812
AGATGAGCTCGGGCATTTCCAAGACTGTCTGCACACCAAGCACACTGGCA
TGGGGTACAGCATTGCTCAGCATCTCATTCCCCTGATGCCCCTTTCTGCC
AGGGCTGAACCCTCAGGAAGTCCCCTGGGGCCTTTAAAAGCTGAGCTAGG
GAGGGAGAGAGCCCAGCTGGTGGCTCGCTCTGCTCAGTGGGGGCTGCTGG
GAAATGCTGCTCTTTCCTGGGTGTCTTACCAGGGTGGAGATGTTGAAGTC
AGCAATGGGGCAGCAGGTCCTGGGGACCCCAGCTGCTCTGGCTACTGAGC
ATGCTCAGACACGGACTCTGCTGGGGATGGTTTGGTTCCCTNNNNNNNN

>hg18 chr1:18053263-18053411 NM_030812
TTCAGTGCAGAAGCCCAGAATTTAACCCCCATTCCCGAGGGGCAGCAGCC
TGCTCAAGTTCTGTTTGCAAAGCGCTTTGGGATTCATTGGCTGGTTTCAG
ACATCTCAGGTGAGCTTTTCGGGGGCAGAGCTCTGAGCTTTTGCGTAA

>hg18 chr1:18032265-18032406 NM_030812
TTCAGGGTTAATTGGGCCTTTGATGATTTTGACAAGGGTAGGATACTGCG
TGATTTATGGAGCAAAGAATGGGTTGGTTGAAAGTAAAAGAGCAAAATTG
CAGGTGTGATGTTTAACCTGCTGAAGAGAACATGATTCAGG

>hg18 chr1:18053053-18053161 NM_030812
CTGGTCTCCAGGAATTAGGTTTGTGCCTCATTTCTGTCTCTTGAGGAGTA
AGACAGGGAAGAGGGTGCTNNNNNNNNNNNNNNNNNNNNNNNNNNNNNNN
NNNNNNNN

>hg18 chr1:18059383-18059589 NM_030812
NNNNNNNNNNNNNNNNNNNNNNNNNNNNNNNNNNNNNNNNNTATATCCAC
CTGTCATTGTCTGCCTTCCCACATTTTCAGTCTACTACTATCCATATGTC
TACTCATTCATCCTTCCAGATGATCATGTTAACACCCATCCATGCATCCA
TGTGCCGCTGCTCACATTTTCATTTTTCTCCTTATCTATCCATCACCTTT
CCACCC

>hg18 chr1:17990758-17990955 NM_030812
CGGGCCATGGGCACCAGGCCCCGAAGCCAGCCTGATTTGCCTGTGGAACG
AGGAGGGTGATGTTTTATGCATGGTGCCTAATTTTGCCCTGGCAGTCTCT
GGCTATATTTAACACCATTAATCATTATTGTTGGCTCCCAGGGGGATGGA
TCCCTGATTAGTGTCAGAAACACATCTTATGAGGAAGAGAGAGGGAA

>hg18 chr1:18060191-18060305 NM_030812
NNNNNNNNNNNGTCCTTTTTACCACTCCTGGTTTGTCCATATATCCCTCC
ATCTACACTAATTCTTTCACCTCCTGTGTGAACCTTAAGCCTACTCAGTG
CTCTTCATAAGCCC

>hg18 chr1:18005063-18005459 NM_030812
GTGTCCTGGACATTGGTGTATCCATTCCGGTCCTTGGGAGTGGCTGATTA
AAGGCATCATCTTCCTGCTTCCTCCTTTTCCTCCTCTTTCTAGGCTGCCA
GGATCTTATTAGCCCTGTTTACACAGCCGGGATGTCGAGCGATTAATTTT
TAATGGCTTGGTTTATTGCATGTTTGAATGGTTTATTGAGTAATTCTCAC
ATTTAAGTGATTAATTCTCCAGAGTTCAGAACGACTGGTTAGTTTTACAT
TAATGGGGGTTTCTGAATGCCAAGAGACAATCAATCAAGCCTTCCTGCCA
GGGAGAGTAATGTTAAGATACCTCAAGGTACAATGAGGTTAAGAAGAGGC
ATAATTAAAACCCTGTCCTCCCCTCATGCAAATTTGATGTCTTTCT

>hg18 chr1:18058103-18058203 NM_030812
CCCTTTGACCCCAAGGAAGTGCCCTTCCTGGTTGGGTTCATTATTTTATC
CACCATCTGTGCCTTGGAATGCTCCAGATATGACCAGCTCTGCTAGCTCA

>hg18 chr1:18059085-18059255 NM_030812
CTTGACCAGGGACTCAGAGGAGGCATTGAGCCCCTGGAGAAAGCTTACCT
CTTAGTTCCTTGGGTTCCCCAGGAAGCCTGGCTTTGGTTGGTTCTTGGAT
GTGGTGTGAGGGTGACTCTCTTTCCCTAGCAGCCTTAGGATGTACCTCAG
TGGTGATGGTGGCTGGGATA

>hg18 chr1:18048184-18048533 NM_030812
GAAGGTTAAGCTGAGGAAGCTCTGCTCTGCAGACCGAAGTGACATGGAGG
CACTTGAAAATGAAGTGTCTCCCATACAAGTATTTAATTATCCTATTATA
GGACAGTAACTGGGCACTAGGNNNNNNNNNNNNNNNNNNNNNGAGTATTA
AACAATTATCATGAACAATTAAAATTAATTACATTTCTTGGAATTAATGA
AATTATCCTTTTGATAGGACAAGTGGCTAAGCAGACATAAAAATGAAGAA
CCGGTACTCCAAAAGTCTGCAGGAGTTGGGTGTGGTGAGGCTGGGTGCCT
TTCTCTCTCCAGCCATGGGGAGGGGCTCCATGCACAGGCTGGGGCCTTG

>hg18 chr1:18030362-18030462 NM_030812
GCTCTTGAAGGACATCAGGGGTCACATCAAGGACAGACTTGTAAGCAGAA
TTATGACATCACTGGAGAACGCAGGGCTCTCTGGGTATAGCTCGGAGAAT

>hg18 chr1:26283133-26283344 NM_032588
GTCAATGATTACCCAAGAACTTCAACTACCTCTCTGCTTCCTAAGTAGAA
CGAGCCAAGCTATGAGGAAAACAAGACAGTTCCCCAAGATTGGTAGGGAA
AGGGCAAGGCANNNNNNNNNNNNNNNNNNNNNNNNNNNNNNNNNNNNNNN
NNNNNNNNNNNNNNNNNNNNNNNNNNNNNNNNNNNNNNNNNNNNNNNNNN
NNNNNNNNNNN

>hg18 chr1:26274942-26275274 NM_032588
TCACATGCTTTGATGTCATCCTCATTGAAGAATCATCCCAAATCACAGGA
TCAAACCAATGGGTCATTTGATCTAGTGGCTAAAGCTGGAGCAGTTGGCA
GAGGCAGGTCTATGGGGTCTGGGACATGAAGCAGTGCCCTCAGTGCCAGG
GCAAAGTCCACTGGGCCTGGCCTGCATGCCACAGAAGGGGAGCAGAATGT
CCCAGGACCTACTCACTCATGGCCTGGGCTGGGAGCCACACAGGCCTCCT
CCCACTGTCCCCAGGACCAGATAATGCTTGTGGACAGCTACAAAGGCTCT
GGGGAGTGGGTGGTCTTTAGAGAAAGGGACTG

>hg18 chr1:26260010-26260207 NM_032588
CTCCCCTGTGGCCACACCCAGGTGCTCTCGAGTGGCTCTAAGTATAACCA
TGAGCTCAGCTGCCTCCCCTAGGAAGGCCAGGGCTGCTGTCCCTGTGGCC
TGGGAAGTCCCTCCAGAGAGACTATTCCTGAAAGGCCAGATCAGCAGATC
TACAGGGATCAAATCTGCCTCCTGAATCATCAGGCCGTGCCCAGCAG

>hg18 chr1:26274674-26274833 NM_032588
AAGGGGTGGTGATGCTGGAGAGGAAACAACTGTCCATCTCCCCTTTCATG
TCCACATAGTTCAGGCTTGTGGAAGTGCTTCCCTGGTACATCATGGAGCA
GATCTTTTTCACATGTGTGTACCTGTTCTCCCTCATTTCCTCCCTAGGAG
TGTGAGGTC

>hg18 chr1:26250416-26250883 NM_032588
AAAACAACATATAACACAAACTCAGTTACCACCCCGTATGTCTGGGATAG
GCACTGAAATACAGCACATCGTCCCTGTGAGTGCTACCCCATCCTCCTGC
TCAGGAAAGGAAGTGGGCAGCTGTATCAACCTGGCTTCCTTCCCCTCTTT
CTGACAATCGCAGGTCACCCAACGACCAGGCATTATTATACAAAAGTTCC
TTTACAAAAAGCACCAAATTGGCATACATATACAAGTATATACAAAAATC
ACATTTTAAAAATGTACAAAATATTCCATTTTGCACCAATGTAGAAAAGT
GTCCTGTGTGATTGTTTCAAGCACGTTTCCAATTCTGGTTCAGTGTCTGC
TGGACGCAGCGGTGAGGGTCCTACCCTAGTCCCTGCTCTCTGAGCAGAGA
GAAGACATCACCTCCCCATTGCCCCTCCAGGGGCCCCGACCCCTCCCACC
CTGGGCCTGTCACCAAG

>hg18 chr1:26283563-26283705 NM_032588
AGAAGGAGATGGGAGGTGGAGAGCTGTTTGGGAAGAACACATGACTTTGA
GGTGACTGTTCTATGGGTCAACCAGCAGGCAGATGGAAAAGTACAGCTGA
ACTCAGAAGAAAGATCAGACTGGANNNNNNNNNNNNNNNNNN

>hg18 chr1:26282552-26282661 NM_032588
TTGCTCTGGGGAGGCAGTCCAGCTCTAGGAGGAAGGTCCAAGCTGCCCTG
AAGTCTCAGACCTCCCAGTTTTCTCTGCTGGGGCAGGTTTGGGACCTGGG
GCCAGACCC

>hg18 chr1:26282123-26282244 NM_032588
GCAGTGGGGTTAGGGAAAGTTTTTAACCTTCCTAGATCAATCCAGGATGT
CTTCCTGAAAGAAGCAGCATTTCTGTCCCATTTTAACCTGAGACCATGAA
TTCCCTAGGTATATAAGGTTG

>hg18 chr1:26282259-26282548 NM_032588
GGGGAGTATTTGGTAGAAGAGGGCACACCTTGGATAGGGAGAATTGCCTC
AGTCTGGGTGTGGGGGGTCAGGCCAGGTCTAAACACAGGCAGGACTCCAG
ATCTCGTTCTCGGAGAATGTCCCAACATCCTGCTTGGGCACCTTGGATGA
TAAACAGGTTGTCACCCTCCAAACCCCAGGTGAACCTGATAAATCCTGGC
AAAGCTGAGGCGAGGAGAAGAGGCCCATCTATAAATACTCAGTGACTCAG
GCTCAGTGTCGTGTTGAAAGAGCTGCTTGTGTTTATGGC

>hg18 chr1:26266648-26266982 NM_032588
CTTTGTCACAAAACACCGGGTCGGATCCTGTTGGCTTCCTTCTCCTGGTG
CCCGAATTCTGTCTTGGTCTGAGGCCCCTCTGATATTTATAGCTAGATCT
TGGTCACATGAGCCCCAGGAGGGGACCAGCTGAGCATTCCGATGCCAAGC
GGCTGGTGGGGCTTGAGTTTCCTCCAGGCCTGAAAGACTGGCCCTCTCAA
ATCACATGCAGGGATGAGCAATCACTATTCTGCTGGGACGGGGGTCATAA
ACAAGAACAGCCTGTTCAGAGGCAGGCTTAGGGCAAGACTGGGTACCCAG
AGCTTCCTCCAGAAATTGGTCTCCCCCCGGCACC

>hg18 chr1:26265755-26266225 NM_032588
NNNNNNNNNNNNNNNNNNNNNNNNNNNNNNNNNNNNNNNNNNNNNNNNNN
NNNNNNNNNNNNNNNNNNNNNNNNNNNNNNNNNNNNNNNNNNNNNNNNNN
NNNNNNNNNNNNNNNNNNNNNNNNNNNNNNNNNNCATGGGGAACCTCGCA
TCCTGCCTCCCAGCCAGGACATCTACCCCCTTCCTTTCTCGGGGAGTTGG
AGCCCCTTCTGCCCCCATATCATAGGGAACAGCCTCAAAAGGGAAGATGC
CTCTACTGCCCACTGCCTCCCTGACACCCTCCTCCCAAAGCTCTGGGCCT
CTTGCCACCAGGACCTGGCTCCAGCCCCAGGGGTCTGGTTTCTCTCTCCT
GTCCCTGCCTACCCCGCTTATCACTTGAGGCATTTGACTCTTGATTGGAG
AGTCAACAGCAGTGCTCAGGGCAGGGGTGGGGGAGCTGTGGGCAGGGCAG
GGAGGGGAAACTTGTGTTAT

>hg18 chr8:145697589-145697710 NM_032902
TGCAGGGGCCAGCTTTTGCCCCATCTCTCCTGTCTGTCCCTTCATGACCA
TACAGCCTGAACCCAAGGCCAGGGAGGGGGGAGGAGCCTCCTGATGGCTC
TGGGACCTTCACTGCCCGCAG

>hg18 chr8:145696048-145696172 NM_032902
AGGTGCCAGGAACCTGGATCCCTGGATGGATAGAGACTGCAGGAGGCCTG
TCTGGCTTAATGACAGGATCTAGGACAGCCGATGGGCCCCAAGGCTGCCT
CTCCCAGCAGCAGGTGGACAGGGT

>hg18 chr8:145698378-145698594 NM_032902
TGGCTGGGGTGCCACCCGTGCCTGTGAGCATGAAAGCCTGTAGGTGCGCG
CTGGGGCATGTGGCAGCCCTGGCTGTGTGGGAGTGAGGCTCACAGCCACT
GGGCTGGAAGCCTGGGCCTCACCCACTCCCTCCCATGCTCAGCCTCCTGG
AGCCTCCTCCGTAACCCTTTGCTCTCCTGAGAGGAGCCAGGTGCTTTGAA
GGAGCCTCCATGGGGG

>hg18 chr8:145698094-145698229 NM_032902
GGCTGTTGCTCAGCATGCAGGGGCCCTGTCGCGGGCACAGCCCAAGGCTG
CCTCCCCACGGTGCGTGCCCTGGTGCTGCGGGTGCAGCACGGAAACCCCG
GCTTCTACTGTACAGGACACTGGCCCCTCTCAGGT

>hg18 chr8:145699008-145699308 NM_032902
CACGGGCCCGTCAGCCCAGTGTCCTTTGGGCCTGCCCTTCCCCTAGCATC
CCTGGTTGGAAGGGTGTCCTCACAGGGCTGTGGGCGGGCCAGGGCTGGCT
GCTGGTTAAATTTAGTGTGGGGGGTGGGGCAGCTGCCCAAGGTCCACCTG
CCACCAGGGCTGCCACTTGGACTCCCTTGCCAGGGGGCGGGCAGGGGCTG
GCTCTGCCTGGGGCCAGGCCCATGTTAACCTGTGCCCCGGCCTGGGGGCC
AGAGGGGCAGGCCTGCGCACGGGGAGGCTGTTGTGGCAGCGGAACAGAGA

>hg18 chr8:145698640-145698941 NM_032902
AGGGACCATGGCTTGGAAAGGGAGGTGGTGTTTTCCACAAGACTCTTGTG
TCAGAGCCAGAGGGGCAAAACAAGCACAAGGCTGTGTCAGAAGCTCCCTG
GGGGGGTTGTGGGTCCCCAGTTCCTGGCACGCAGCCTTAATCCTGGGGCC
TGGCTGCCAGCTTCCGCCTGGGCTGGCATAGGGGACACGCAGTTGGCCAC
TCTGGCTCTGAGCTGGCTTGGCACAATGTGTCAGGGTGAGGGGGCCCCTT
AGGGGCCTCAAGCAGGAGGGCTGAGGGCACCGCTGGTTCGTCTGTTCATG
G

>hg18 chr8:145692906-145693385 NM_032902
AGCCTAGAAGGTGAAAAGAGGACTCTCAGGGGCTCACAGGGGCTCTCACT
GCTGGTTGGCCCTGCCCTCCCTTCCCCCTCAGCAGGGTGCCCGGAAGCTG
GAACCTTGTTATCTGGGTAATTAGTTTCAGACCCTGCACTGAGGCCGGCC
AGGTCTCGGGGCTGCCTCCCATAGGTTGTGCACCCTGACCCCGAGAGGGA
GGCGAGGCGCTGCTTGTCGACAGCTAGAGGCTGGCCTGGGGAGCAGGTTT
GGGGTGCCCTCCCACACTGCCCTCCCTGCCCCGGCCCATGCCCCCCAGGG
CTGCCTGGGCCTGGTTATTGTGTGGGGCCTCCTGACCCAGCCAAGGGCAC
GAAGCTCTGGGAAGGGGATGCCCCCGAGGGTGCCAGTCCAGCTAGCTGCC
CCACCCCTCAGGCCCAGCCTGGCCCCCAAGCTCCCCACTCTGGTGCCCCG
AGCAGCCCTGTGGGCAAGCAGCCGCCGCC

>hg18 chr8:145695529-145695629 NM_032902
TGGTCAGTGAGGAGGGCAGAACTGCTAAGGAGGGAAGCAGAGTGAGGAGG
CCAGGTGGCTTGGGAGGAGAGGGTACCTGAGCACAGGTAGGGCCTTTACC

>hg18 chr5:150808348-150808448 NM_078483
CGAGGTTGTGGAGAGCCCTGACGTTAACTTGAAGAATGTAAAGACCTTTG
CTTTATTTTTTCTGTAACTTGTCAGATTTGGGATTGCTTATTTGGATGGA

>hg18 chr5:150849489-150849646 NM_078483
AGTATTTCAGAAGGCCATTGATGAATTCCCCCTCTTTAGCNNNNNNNNNN
NNNNNNNNNNNNNNNNNNNNNNNNNNNNNNNNNNNTCCTGTGTAAGTAAC
AGACCAGACTCCTTTTCTCTTCTGTCCCGTCACCAGGCTCTTGCTTCACT
GCAGATA

>hg18 chr5:150819434-150819537 NM_078483
GCAGTCCTGTTTATTCCTCAAGCTTAGCTATTACCTTTTCTGTGTTTTCT
TGTGGACTGAGTGTGACTTACTGAGAGATCCTTCATGTCCTAGACTTATG
CCA

>hg18 chr5:150796098-150796198 NM_078483
NNNNNNNNNNNNNNNNNNNNACAGTACTGAAAGGCAGATTGAAGGGTGGT
TGGAGTGGATGTTGAGGGCCACCCCACCATATCCACCATTCTGCACCTTC

>hg18 chr5:150796695-150796860 NM_078483
GGGTGGTTCTCCTCTCATCTGAGCACTCCCAGGCCCTTTGTTCCCATTGT
GAGGTAACACTGAGGTCTGCCCACCCTACAGATGGGGCTTTGGGGGTTTG
CTCCAGAGCTCTTCATCCGCCTGGGCCCAACCCTGGAACTATTCCTTTCA
ATGGTGTCTTTTCTT

>hg18 chr5:150825281-150825394 NM_078483
GAAGATTTCCTGAAGTAAATTATGTGGTTCCTACCCTCCAGAGGCTTGTA
GTCTGTGTAAGGAAAAAGAAATGTGGGAAGAGAAGCCGGGGAACAAGATA
AGAGACCAGTAGT

>hg18 chr5:150849196-150849356 NM_078483
GCAGCTGGTCTGACACTACGCGCAGTGCTCGGTTGTTTACAATCAGTGGG
GAAAAGGGCAGAACCAGTGCCCGGCCCCACACTGCCTCTGTGGCCTGGAC
TTTGAAAGGAACCCACTGAACACTAATTATGAGCCCTGTCTTTCCCCCAG
AATGCCTCCC

>hg18 chr5:150847336-150847437 NM_078483
TGAGTGGTAAGAAAATGAGCAGCTGCTCAGGAACGTCCACCTCCTTTTCT
TCTCCCTACCCTCCCTCCTTGGGTAGAAACCAGATTGACCTGAAATGTAA
T

>hg18 chr5:150824154-150824267 NM_078483
CTGAAAACTGCCTTAGTAGCTTTTTAATCCTTTGTGAACTGAGTATCCAT
TGGGTTCACTCCTAATTCTACCTACTTTTCTCTCTCTCTTTTGCCTGCAA
TATCTGTCCCCAG

>hg18 chr5:150824664-150824827 NM_078483
CTGAATACTTCTGATCTTTGAAAGCACGAGATACAGGACTCAGAGTGGTA
CCTCCAGGGTGAAAGATGGGAACTGGCCCAGGTCTCAGTGGCTCTTTTTG
TTCTGTCATTGTCATTGTCTAATCCACGTGCTCTGTCCTTCCTCTTCCCT
CCTACTCTTCCAG

>hg18 chr5:150811985-150812095 NM_078483
TTCTATCTGATGCTGTTTTAAAAACAAATTATGTAGAAGCCAAACCATTT
TACTTCCCTCACTGTAGACCACACATAGCAACACAGTCTGTGTCTTTGTT
CATGTTTTTA

>hg18 chr5:150848317-150848652 NM_078483
CCTCGCCCAACTCATTCTTACTGCACAGTTCACTTTATTTAACAATTTTC
ATGTCCCCCACCTCATGTTTTCACCTTTTCTGGGCCAGGCATAGATTAAG
TAACTGGGAACGCCCCCTCTTTATAAAGCTGGGCTTCTTTCTCATCTCTC
TCCCAAATGTTGTATCTCAGTATTCTTCCTATTCGAGTCTCCAGGGGGTG
GCTGGACCTACCTGGTCATTTGAAACAGGCCCCCAAGCTGGAGTTTTTAA
TCTGGACTCTCTGGCTTGCTGTGACCCCTAAGGCAATGCTTCTCTTCCCT
GGATTCCTTAGTGTGGGTCACAGTACTGTGTTCTT

>hg18 chr5:150818345-150818546 NM_078483
AGTGAACTCAGCCCGCCTCTGTGTACTTTGCACTTTTCCATTTCCCTTGG
TACCAGGCACTTTCATACTTAATCCATAGTGGAGCTGTCACAGTGAGCAA
CTCTGACAATGACAGCTTCTACCCCAGAGGCCACCCCAAATATGGAGCTA
AAGGCTCCAGCTGCAGGAGGTCTTAATGCTGGCCCTGTCCCCCCAGCTGC
C

>hg18 chr5:150833127-150833231 NM_078483
TCTGGGGATGGGATTACCTAGTGAAAGAATGTGACTCTTTTTATGCAAGC
CCCAACATTTGAGTTTTTAATAGTACCTTGGGCTTGTCTTTCCCCCAAAC
AAGT

>hg18 chr5:150848008-150848187 NM_078483
GGATCTGGGTTCGTCTCTGCAGCTGCCTACCCCTGCCCCATGTGTCCCCC
GTTACCTGTCCTCAGAGCCTCAGGTATGGTCCAGGCTCTGAGGAAAGTCA
GGGTTGCTGTGTGGGAACCCCTCTGCCTGGCACCTGGATACCCTGGGCCA
GGTAACCTGAGGGCAGGGGAGAGGTGGGG

>hg18 chr5:150808054-150808325 NM_078483
NNNNNNNNNNNNNNNNNNNNNNNNNNNNNNNNNNNNNTCCTGCGGGAAAC
TTCACCTGTGAAAAGGCACTCCTTTCTGTCCCTTTCTCTTTTAGTCCTCT
CCCTTTTTAGCTGTCTGCATTTTCCACCGCTGGGGTTGGATTTGCTCTGG
GTGTGGTTCCCTGTTTGTTCATTATTTTTCTGCAAACTCATCCTTCTGTA
GGTTTGGTTTCTAACCTTCCTGCATTCTATGTAAGTCACACCAAAATATG
AAATATGAATCGGAATGTGCT

>hg18 chr5:150841035-150841253 NM_078483
TGCATTGTCATCCTGTTCAAAAAGGCAGCCCCCTTTATGTCTGAGAGCAC
TCGCCTCTCTCACCTTCCTTGGAGACTTTGAAGTAATTGTGGGACTCAGT
AGAGGCCTTTCATGGCAGCAGCAACTTAAATGTATTTATGCGCGTTCATT
TTGTTCTTGCTTCTCTGTTCTTTCAGATCTTTCAGCACCGTTGGTTAGTA
TGTGATTTTAGATCTTTA

>hg18 chr5:150840144-150840250 NM_078483
CTTTGGGATAAAGATAGATCCATATGACTTTTTAAATTCTAATTAGGGTT
GAATGTTTTAAGGATGAAAGATGGGAAAGTTGTCTAGCATTTGCTCTTAG
TCACTC

>hg18 chr5:150840492-150840684 NM_078483
TCCACCGTGGATGGAGTAGCTCTAAGTGCTTGAGGAGACAGCTTTCACGT
GTATGGTATTTATAATGTAAACTCTGAGGGCCCAATTCTTAAATCTAAAG
GGCACTGGAAGAAAGAGTGTGGTTAGTTCAAATAATTTGCTTTTATCCAA
AGTGCTCCCTCCGGAAAAAGTAGGTCTCTGTAGGTAAAATGT

>hg18 chrX:152519923-152520029 NM_152274
CTATGGGCCTTGGGGGATCAGGCTGCTGCCTCTCAGCTTCCCCCACCACC
ACATCTGTGNNNNNNNNNNNNNNNNNNNNNNNNNNNNNNNNNNNNNNNNN
NNNNNN

>hg18 chrX:152525164-152526344 NM_152274
GATGCGGCCCCTGGATGTCGCCGAGCTGTCAGAACCGGAGGAAGTGGAGG
TGCTGGAGCTGGAGGGGGGTTTTGAGCAGTTTCTGCTCCCGGTCATCCAT
GAGATGCCAGAGGACATCGCGTCGCTGACAAGCACTGGCGGGCGTACCTG
TGGAAGCGGAGCACGCTGTGGGAGATGGACAATATGCTCTTCCAGATCAA
AACCCAGGTGGAGGCTTCGGAGGAGCATCCTCAACCGCCTCCACAACCCG
GGCGACGCAGTGGAGGGCAGGGTGACCAAGAGGTGCCAGAAGGCCGAGGA
GAAGGCCAAGGAAATGGTGAAGATGGCAGAGATGCTGGTGGAGCTGGCCC
AGAGGATAGAGACGAACGAGTCGAGAGCACGGTCGGTGGTTTACAGCCAA
TGGATTCTGGTAAACTGGTGGAGATTGGCTGACACCCAGAAGAAGCTGAA
ACCAGAGAGCCTTTGGTTTTCTCTATTTTACTCTGTCCACGCTCTGTCCT
CACTCACACTCAGTTCTCTGCTATGGTCTGTGGTTGATGAACTCAATATG
AGTTTTGATTGTTTGTGTTTTTGTCTGGGGAAGTAAGTTTATTTGGAAAA
TGCTCTCTCATACAGGAATGAGGGCCTAGACCACGCTCTTGCAGCAGTCA
CATTTGTTCCTGGGCTTTGGTTGTTATTTCTAAATGTTTGAGGTGCTTTG
CTCTTTCTTGTGTGATCTGATAGCTCCCTGGAACTTTGGATCTGTGTGTG
ACACATGAGCCTCATTGTTGGAGTTCTCCAGCTCTGGAGGGGCTGAAGGA
GCCGCAATGATTCTAGAAGATGACTCCATACAGCAACTACTGAAGAAAGG
ACCAGACTTCAGCTGGGAATGTGGATGGGCCGACCTGGCTGGGACCCATG
AATCTGGAGAAGAGCTGGAGAATGGAGAGTATTATCTGTATTTGAGGACT
TTAATTTCTGTGTAAGACCAAAGGAGGAGAGACACATTTTGTTCAAAATT
TAAATTTTATGTGGTACACTATCTGATATAACCTGTCTAGTGAGTTTGTT
TGGACAACCTAATTCAGCTTTATCTGACATGGAACCTGAACTAGAGGATG
AGATCTTGATATTCTGTACAAGTTGATGTAATACCCTGATGCATTTCGGG
GACTCGGCATAAAATGAAAGAGATTTGCAA

>hg18 chrX:152517623-152517805 NM_152274
GATGAACCTCGCCACTCGGAAGTGCACCCTGGCTTCGGGCGCCGGCTGCC
CTCCGGGCCCCGCGCTGCAGGCCCCCCTCCGCCGCCTCCGGGGCTTCCAT
GAGGCGCCGCGGCACCGGCGGAAGGAGAGGCGGCCCCGGCGCGCAGAAGC
CGGCAGAACTGGAGGTGCTCGCGGCGGGCGTG

>hg18 chrX:152529001-152529202 NM_152274
CACTCCCCCTCCCTGCCTCAGCCCCGCACCCTCCACGCCGTGTCTCCAGC
ATCGAAATTCACAGCAAAATACACAACTAGTGAAGAACTGGGCTCGGGTC
CCAGAAATAGGCTGCCCTTTCCAGAGGGTGACGGGAATATCCTCCCTGCT
TCCCGTTGCCATGGTTTCCGCTCAGCCACCAGGCAGCCTGTTGCGCGGCA
G

>hg18 chrX:152512818-152512953 NM_152274
ACAGCATCCCCTGGGGACGGGGACTCTGGCCGGTCACAAAACCAGCCTGC
TTCCCCGAGGCCCAGCGTGCACACCATCTATATGGACCACAGGAGCTGCC
ACAGCTTCAGCGGGCAGCACGGACCCCGCCCACAG

>hg18 chrX:152529383-152529684 NM_152274
GCCCTTGGCCTGGGCGCTGGACCTAGGCCATCAGGACTGGAGAGCCTTCT
TCTCTTCTGGCCAGAGAAAGAGCAAAGGGTGGCTTCCTGACAGGTCCGGA
GCTGGCACAGCACAACAGAGCCTAGAAAATCACTAGCAGGGCTGAGCTCG
GGGTTCCACCGCTGCAGCCTTCCTGTTGGACCCAGTCTGCTCAAGGACTC
CCTCACAGCCCAGTGCTTTCTGTTCACCCCGGGGCGCTCCCAGCCCAGCC
TCCTAGCCTCAGTGAGTGGGAAATGTCTGTACTGCCCACTTGTCCTCAAA
C

>hg18 chrX:152506887-152507016 NM_152274
CTTCTCCAGCAGCACAACCAGTCCTCCCAGCTGGTCCTGTGGGGACCAGC
CGTCATGGCGACGTGGTGACAATGTCCCCAGGCAGCCGACCATCCTGGGC
TTCTCTTTGGGCAGGCCTGGGCCAGGACC

>hg18 chrX:152531429-152531734 NM_152274
CCCGACTGACAAGCAATCCGTTCGCAAAGACAGAAGGGCCTTCAGTGAAT
TGGTTTCAAAGTGCTTGATTTCTTAAAACCAGAACAATTGATCATTAGAG
AACTGATTAAGCTACAGCCGCTGTTGAATAAAAGGTAAAAATAAACTCCT
TCATTTGAATTCCAAATTCAGGCTTGGAGGTGACCTAGCCATGAGGCAAA
CTGGCTGTGGGTGGACAGGGCTGCACACGGAGCTGGTGGGTGGACGTCAC
CTGAAGTCTTCTCTCCTCCCAAAGTGTGGGTGCTGGGACCCCAAGGGCAC
AGTGT

>hg18 chrX:152529721-152530126 NM_152274
CTGGAGGGGACAGGGTGAGGAGGCGCCCTGGAGGCCTGGCCCCAGCTTGG
GCAACACAGCCTAGCGGGGTGATCACACCTGGGTCTGCAGCCCCTCCAGC
ACTTCCTGGGGCTGTGCCGGCCATTCCAGACCATTCCTGTTGGTGGAACT
CATGACAGGGCTTGTTTACGCCAGTCACTGTGTTCTGACACCTCCCCCAC
CCCGATCATTAACTTTTCTGGTCCTTTTCAGTTATTAAAATTCAGCCCAG
ACTCACATCCCATGGGCCTCCCCTCCCCATCCTTGGGGCTGGAATGGACT
GGAATGGAGAGGAGGTGACCTGACCTCCCTTCCCTCCCTTCCCACCCCCC
ACCCCCCCGGGCCGGGGCAGGCAGAACTTGTGCCAGGGTGAGGGGGTGAG
AGGGG

>hg18 chrX:152526384-152526588 NM_152274
CATTGGACCCTAAACTGGAGTGGAAGAGGCATCTTCAATGTTCATACATT
GTCCAGCTATAAGTTCATTTAAGTAGCAGACCTGATAAATATTTGAGGTC
AAAACCCTACCATGTTTTTTTTAAAACTTACCATGTTAATCAAAGTATTC
ATTTGCTTGAAAAGAANNNNNNNNNNNNNNNNNNNNNNNNNNNNNNNNNN
NNNN

>hg18 chrX:152506552-152506756 NM_152274
GCAGAGCAAAGCCAAGGGTCCCTATTGACTTGTATCACCTTTTATTACAC
AAAATAGATTTCAGCCACGTTGCACATTCATTCTCCCTACAAATCTGGCT
TTTAAGAAATCCGTAGGGATTCAGTCTCATCGATTTCATGACTTTCCTTT
CATTGATGTCATGCCTGTATTGTAGTCAAAGTCCTCTCAAAGGACAAACG
CAGA

>hg18 chrX:152520162-152520371 NM_152274
CTGAAAAGAGTCCGGGCTCAGCAAGTAAAAGGTGCCTGGGAATGTGAGCC
GAGAGAATGACTCAATGAACACATGAATTTTAAAGCCCTGGGTCACCTCG
GCGCAGTGGTTGATGAATGAATAATTCACTAGCCACCAACTGGAGCCAGC
AAACCTTTAGGCAGCACCTCCTCTCCCACTGGCAAGCCTGTCCCCAGTGT
CCCAAAGGT

>hg18 chrX:152523231-152524040 NM_152274
ATATTGGGCCCGGATGTCTGCCATGATTTTGGCAAGGTCCTGAGATTTGG
GGCCTCTACCTCCACGGTCAACTCAGAGCTGGCAATCTGGGCTTGTAGGC
CTTTTACTTCCTCTTCGTGGTTCTTCTTCATGAAGAGCAGCTCCTCCTTG
AGGGCCTCGATCTCTGTCTCCAGCTGCAGCCGAGTGACATTGGTGTCATC
AATGACCTTGCAAAGCCCATGGATGTTGTTCTCCACAGACTGGCACATGG
CCAGCTCTGTCTCATACTTGACTCTAAAGTCATCAGCAGCAAGACAGGCA
CTGTCGATCTGCAGAACGGTGCGGGCATTGTCCACAGTATTTGCAGAGAT
CTGAGCCCTCAGGTCCTCGATGGTCTTGAAGTAATGGCTCCAGTCTCTGA
CCTGGGATCCCTTCTTCTCCAGATGCTCCCGGATTTTGCTCTCCAGCTTC
TGGTTCTCAGTCTCCAGGCTCCTCACTCTGCCCAGGTAGGAGGCCAGGCG
GTCGTTCAGGCTTTGCATGGTCTCCTTCTTGTTCTGGATGCCTCCCATTC
CTGCCAGACCCCCGGCCATCCCCGTGGCCAGGCCCCAGACCCCATGCCAC
CCTGGAAGCTGGTGGAGCAGGACACGGAGATCCAGGAACCAGAACCCCCA
GCACCTGCATAGACGCTTGCCTCACTGCTGAACAGCCAGGGGCCGTAGCT
GGGCGCCTGGACAGAGCCTAGGGACTGATAGTTGGTGGAAAAGGTGGAGC
CAGTGGTGAAGCTCATGCTCTCCGGCGGGAGAGTGAGAGGACAGGACTCG
GGCTTTGCC

>hg18 chr14:104259459-104259664 NM_152328
CTCGGTGGCTCCCGTGCTGCCCACACCTGGGGACAGGCCCACTGTGGGGG
GTAAGGGGTGGAGGTGTTCTAATTCGGGCTGAGCCGTGTGACTGGCAGGG
GCCCCAGCTGTTGGGCCTGGGCAGGACTGTTTTTAGAAAAGCCCCAACTC
CCTGCCCCTACCCGGGCCCGTGGCTATTTATAGTCCGGGCCTGGAGAAGT
CAGTG

>hg18 chr14:104271792-104271901 NM_152328
TGGCACAGTTTGCTTGTATCATGTGGCTGTCTCATGGCAGGAGGGGGATT
GGAGCCTGCACATGCTAGTCCCAGGCCCTCTCCCCACCATCAGCAGGAAT
CCCCCCAGA

>hg18 chr14:104277840-104277982 NM_152328
GCACACACTCACAGCTCAGCCAGACACAGGCAGCAATGGTGGGCACTGGA
GTCATGAGCCGGCGGGGGTCATGGCCTCAGTGGGATGCCTGAGCTCCTCA
GGGCTCCTGGGTTCTCATGGGTACCCACTCCCCATCTTTCAG

>hg18 chr14:104283377-104283486 NM_152328
CATATGTGTCATGTCCCTCTGGTCTGGAAGGCGTGTAGTGTCTGAGCCCC
ACTGCTGTCCCCTGCTTACCACCCAACACTGAGAAAATCAAACTGGGCCA
CGTGCCCAC

>hg18 chr14:104262075-104262208 NM_152328
GGCAGCGGGCCAGGGCACAGCTATAAATACAAGTCGCTGAGTTGGGGACA
CCCGATCCTTAGGGGGTGGCGCATGCCATGGGTGTGACGCTGGACCCTCC
ATGGGGGAACCAGAGGACCCAGCCCCAGGATGG

>hg18 chr14:104280573-104280674 NM_152328
GTAAGCAACCCATGCTGCCATCCCCACTGGGACCGTCCCTGACTCCCGAC
ACCTGCAGAGGCAAGCAGCACTTGACGCAGGGGCTGAGGGCCACCAAGTC
T

>hg18 chr14:104261452-104261553 NM_152328
CAACTGGGCTTCCCGGGCAGCGGCGAGGGGGCGGGGATGTGGCGGCCGGA
GGTCACCGGGGNNNNNNNNNNNNNNNNNNNNNNNNNNNNNNNNNNNNNNN
N

>hg18 chr14:104284437-104284764 NM_152328
ACAGCAGCAGTCACGTTCCTCGGCCGCCACAACCAACACCAAAGCAGGAA
AACCATTTTCTGTACTTTTATATTTCTGTTCAACCTGTTGGTTTCTACAA
TGATTTTAAACATTGGAAAGCCAGCCTTGTGNNNNNNNNNNNNNNNNNNN
NNCAAAATGAGCCAAAGTGCTCAGAGACCTTCTATGACACATTAGTGTCA
CATGGTTGCGTGTCCAGCCGAAGCAGTGTAATAAACATCTCCAATGGCCA
CTGAATGGGAGCAGTTGTTACATGTTTGATTTGACTTTGTCTTTATTGCT
TTTAAACACTGAAAGACAACAATTCAC

>hg18 chr14:104279068-104279229 NM_152328
ATTCGGCCACTCCACCAGGACAGGCCAGGCTGGCGACCCCACGGAGGGGG
CCCCCCACGGTTTGAACTGCCCACTGCCCTTTACTGAGAAGGCCTCTTGG
GCCGGGTGGAATAATCTACAGGGGGTGACAGGTAGCCCCCTAAACCTGCT
CTGTCTTGCAG

>hg18 chr14:104261844-104261988 NM_152328
GTGCGGGCTGGGGCGCCGGGTCCCTCCCCCACCGCCCAGCGAGCCCCCCT
CCCCCGACCCAGACGGCCCCTGTCCTCCCATGCCCTGGCCGGTCACTCAC
CCGCTTGGATGCCTTCCTTCCGGGAGCACCTTTCCCAGGGCCAC

>hg18 chr14:104260102-104260213 NM_152328
GCCGGTGGTCTGTTCACCCCCGACCAGCTGTCACCCCCAAGGTGGCACTA
GGAAGTTCATGCATGAAGACTGCTTTTCCACTGAGGCCCCACTGACTGCT
TGGAACCCATA

>hg18 chr14:104276874-104276974 NM_152328
ACATGGCTCCATTAGCTTGTACATTACCCTTTTCAAAGAGCTTCAAGTTG
GGAGCTGGGTCAGGGGTCACTAGCCCATTTGCAGGTGGGGAGACTGAGCC

>hg18 chr14:104273785-104274002 NM_152328
GCTTAGCAAGCGGCAGGACGTGCCAGGGCTCACACAGACACCCTGAGCTT
GCAACACTCCGGGCCTCTGCCGCGTGTTTATTTCAGGATGCCGTGGCATT
TGGGTGACCTTTTGTGCTCACCATGGCTTGCGTCGTCTCCGGGTCACTCT
CGTCTGGACTGAAGTCCCGTCTCCCTCAGCTGAGCCTGTGCCATGGCCAG
CCTCAGCGGGAACTGGC

>hg18 chr14:104259933-104260038 NM_152328
CAGTCTGCCTCTTCCCTACCTGCACAGCTCTCTGCTGTGCCCCAAATTCC
CTCCTTGACACCCCCAGACCCACTGCCCCACCCTCAGGTGCAGCCCCTTC
TCAGC

>hg18 chr14:104262414-104262541 NM_152328
GGGGCCGCGCCTGAGGGAGGGTGCTTGGGACGATCCTAGCCAGACATGGG
AGAGGGAGGGCCACAGACTTCTGGCCAGGGTGACCCCGTGGCTGGCAGTG
CCACCGAGGAGGCCAGACCTGCTTTGT

>hg18 chr5:145299831-145300206 NM_152550
TAAGAGACAGCCATTAAGATACTGGGTCTCTCTGGAATTCTTTTGCAGGG
ACTTATAACATCAGACTATCGTCTGTGCCCACCCTCCAAGCTGCTCTGGA
CCAAGTCCTGTGGTGAGGCTGAAACTCAAGGGCTCCTGTGTTCAGGCAGG
ACCTGGGCTAGAAAGATGCTCTGCAAGAGAGCAGAGCTGGCACCCCCACT
TCCCAATTCCTTTATGTCCTAACTATCCTTTCTTGAAGTGACTCCTCTCA
TTCCTTTTGCCTTCCTCAGTGGGGATATGAACAAACCTATTTCTGGATGT
CAATATGGCTGCTGTTCTGCAACGTGCCTCTGCTCCCAAAAATATTACCT
ATCTTTTTTGCAACCATGAAAGCAA

>hg18 chr5:145289379-145289517 NM_152550
CTTGGATTTTACCAGCAGAATTATTTTCTAGTAATAATAGAATGGAAAGA
TGCATTCTTACTTTCCTACTTTCTCCTCTCACAAATCTGCCTTTAGAACT
TCCTTCTAATCTGTAGAGGAAAGAATACAAACATGCTT

>hg18 chr5:145305703-145305813 NM_152550
GCAGACAAAGCCAGTCTTTTCCATTGAAATGGTCAGGTTACCTGAAACCC
CTAGCACACATGAACACCAGCAAGAACATCCAAAGCAAGTGATATAACAT
GAGCAGGGAA

>hg18 chr5:145293144-145293370 NM_152550
GGGAACAGCGGGAGAAGGGAGGTGGCCTGGAGTCTGAAGAGGTATGCATA
GTTCACCTTTTTGTTTGTTTTTAAAGACTACATGTTCATCTGATTTGATG
CCAAGGTAGTATTTGGGTAAGCCAGAACAAATCCCCATTTAAAACTCTCG
CCCTTCTTTAAAAGTTTCAAGAAATTTTCTCTTCAAGACTAACCTCATGT
GGGTGGTGTTGGGGACCACCTACAGG

>hg18 chr5:145291675-145291899 NM_152550
TTACAAATGAGTAACTTTATGGCAGAGAGCCTGCGACCAAGTGGCTAAGA
GCCAGTCAAATGAAAATAGTACACCTCTAAAATCATAATTCCAATAAGTA
AATTTGATTGACAAAACTTACCTAAACACTTGTTTGTGATTTAATTTTTA
ATTGGAAAGAAACTGTCTTAGCCTGAGACAAAGGCTTGCTTCCTTGAAAG
TGATTTATTTGGGAGCAGGAGTTA

>hg18 chr5:145296659-145296932 NM_152550
ACTTTTCTAAACTGGAGGCTTCTTTTCATACATCCAAAAGGAAACTTGTT
TCTGGAACAAGTACTGTTTTCAGAGTACACACACACACGACCCCTACCTG
TATATGCTGCCCCAGTACGGTTTTTACAGGTCGTGACCACAATCCAGAAT
TCCTATCTGCTTCATTTGAAATTGAGAACAATGTCAAAGTAACTAAACAG
GCTGCACTACTTTACCTTGTGGGAGGAACATTGTCTCTGAGCCTAAGGTA
ATCGGGATGNNNNNNNNNNNNNN

>hg18 chr5:145301637-145301771 NM_152550
NNNNNNNNNNNNNNNNNNNGGTTGTTGTTGAAGTGACTCAATACTTTCTA
CTCTAAATTACACACACCCTTTCAGCCCCTTATTAAGCAAGTGCCATCCA
GAGACGGTCCTTGGTACCCTGATTTTTGCATTGT

>hg18 chr5:145298434-145298680 NM_152550
AACTGCTTGTTGCTTTTGAGATCTCTCAGAAATTTCCAAATGTCAGGTTT
TGTTTGAATTTTACCCAAATCCATCTTCCCACCCCTAGTCATAAAGTGCT
ATTATGGCAATACTCATTCATAATCTGTTCCAAGCTATCAAGATACTTGA
CGCGGGAGATAGTGCAGGAGGGAAGCATCTATGTGGGTGGACTGATTGAT
AGCAAAGGCTGGGCTGTGAAGTGCTTCAGCTGTGTATAGGAGCTCT

>hg18 chr5:145298917-145299091 NM_152550
GTCCTTGTGAGTCCAGCAGAATTATTTGCACTGTCACCCCTGGAGTCAGT
GTAAAAAAGTGGACACGGAAAGCTGTGGCTTGGGCCATTGGCATACTTAG
AAAATCAAAGCTACATTCCTTGAAGTCTTACCTAGAGCAAGCATTAGAGT
CTAAATGCTGGCAGCAGTGTCCCA

>hg18 chr5:145291164-145291300 NM_152550
ATAATGCCTCTTTGTCCTGGCCAGCAGTCTGGGTCACTTTACTGTGGGCC
TGGTGATTGCATGAGAATATTTTAAAGTACACTCCTCACCTGCAAACATA
CCCTCAATTGGAGAGGAAATCTCACATCTGACTTCA

>hg18 chr5:145296233-145296411 NM_152550
CAAAAGCGTGGTAAGTAGGCAGCGCCCTGGCAGTGAAAGCGTTAACAGGG
CTGGGTAAGGCGATCCCTTGAAATGAGTAAGACTGAGTGGTTAAAGTTTT
CAAAGCGGTTGGCAGCAGCGGCGCTTGGAGGAAAGGAAGCCGGTTGGAGG
GCGCAGCGCACCCCTGCTGCGCGGAGGA

>hg18 chr5:145299414-145299634 NM_152550
ACCCCTGGTCTAGTCATCAATCAGAATCCACAGGTCTGGAAATGGCGAAG
TAGGGGTGGGGAAGCAAATTGTTCTCAAACATGCCTTGTTTGTAGAGAAA
AGAGCTCTATCTCTGGGTCAGCAAATCCCCCTTGAATTCCTAAGACCTAG
CAACCTCTTCCCTTCCCCACCTTGCAGAAGTCTGACCTGCCTTTCAGCGG
AGTATCATCACTTACTCAGG

>hg18 chr5:145297102-145297202 NM_152550
GATAAACTTACCCACCTAAACTAATCTGCATGTGGTGCAGATAATAGATA
CATTTAGATTTAGGGGAAGGAGGAGGAGGAGATAGCTTCACAGAAATTGC

>hg18 chr5:145297276-145297684 NM_152550
CCCGCCCTGGCTGGTAGAGAGGGGTTGGGGGGCCACTTCAGCAGGCCAGT
TTATCTCCCTGCTTTCCTGTCCACATAGGCAATAAGCAGTCAGTCTTGTG
CTGAATGTTCCCTCTGATCCTCACAGCAAGCACGAGTTGAGTCTTATACC
TGCTAGCATTGAATCAGAATGAGTCATTTGAAACTTGGGTGCCGGAACAA
AGTACTTGCAAACTGCCTTATGAGACACTGCCTCAATGTAGGTGGGATAT
ACCTCTCGGAGCAGTCACATTTTTTTTTCTCTCCTCTCCCTCCTTCAAGC
AGGCAAAAATTCTGACGTTCTCAAGAGACCAGCTCTGCCCCCGTGGCTCA
ACTGACCCTACCATGTGGACGCTGCTCCTCCAGGTGGGAACTGGAGTTTT
GAAATAAA

>hg18 chr5:145304568-145304724 NM_152550
TTTGAGAAACGCTGTCTCAGAGTTCACATGCTCAGTCATAATGCAAAAGA
TATTTTTAGGAAACTGTTGGAAACTCACTATTGCCACCCTCTGCAGTATT
TATTTAGTTCCTACCAGTTTTCAGCTATAGGCACTATGGTAACCTGCACA
GCAAAG

>hg18 chr5:145298062-145298293 NM_152550
GTAAGAGAGATCTTATTTGCTAATATCATGTCCACATAGAGGTTGGATTT
GTGTATACAAGGAGCTAGAGATTATCTTCTTTTAGTTACATTCCAGAGTG
CTGCTGTTGATTTCCCAGTGATAAGTTTCTGTGGGCAGTGATCATTTTAC
TCAAATACAATGAAAACCTGAGCCTATCTAATCCATCTAAGAATTCTCTT
TAGAACTATTAAAGCTTCCTAGGTTCTCCTT

>hg18 chr5:145306541-145306643 NM_152550
TCATAGGGATACCAGTGACAGAAAGGAAGAGGCTCTGAAAGAATTTGCCA
CTGAGTTTATGAGTTGAACTGACCTGGCCTCCAATATGAAGGGAAGACAG
TG

>hg18 chr5:145299186-145299316 NM_152550
AACAACTTTCCGAAATTTTCCTTCTAAGAGCTACCACTTCCTGGGTTCAC
TGCATCTTTAAACCACCCATGGCGCATGTGTAAACATTCAACAATGAGGG
TGGGAAGAAGCAGGACATTTTTTCACTGTA

>hg18 chr5:145306954-145307104 NM_152550
TATTTCTGAATAATAGGAATAGGTATTTAGTATTATTTTTAAAATATGTA
TTCCAATTTTCTGCTGCTTCTGACCTTAGACATCTGATGATACAAGTAAA
CAAGACAATGTTTGCTTAATGTTTACAAGACAATGCTGTCCATTCATGAG

>hg18 chr5:145302127-145302494 NM_152550
CCCCTTATCAGCAAGAACACACCTGCCACCTCCAGCACACAGACCAGGTG
GCTTTGTCCTAGAAACTTTTCAGCTGGTGTTGCAAGCAACTGATGGGGAA
AAAAAATGAGGTCAGAAAACATATCAGGGAATGAGGCTGGGTAGAAACCA
GAAGGTGGACTAGCCCCTTTCCTGAGTCTCAGAGGTTGTGTCCTGTAATA
GAGCTGTGATACAGACAGTGGGGTTTTTGCTAAATTTGCAAGGGGATTAA
AATCATCCCAGGCCCCTGAAAACAGCAGATAGGTGCCATCTGGGACAGCA
AGGACCATATGTAGTAGGTGGAGGAAGACATAAAGGTAGGGGCTAAGGTT
GAGAAGTCAAGAGACCC

>hg18 chr5:145295795-145296104 NM_152550
TTTTTTGAAAAAGCTTCTCTGTGCTTTGATTTTTCACGTATGTGTATATA
CGTGACACTAGTTTTTTAATTTAAACANNNNNNNNNNNNNNNNNNNNNNN
NNNNNNNNNNNNNNNNNNNNNNNNNNNNNNNNNNNNNNTTCAAAGAGCAA
TATTTTCTAGGTGTCCGACTTATCCTTGTTTTCATAGCTTGACCATTTTT
ACTTTTGACCTTCCCAGGAAATCCTTATGAAGATTTAAAATAAACACAAT
CACTTTGGTATGTTTATAATGGAGCAGGTTCTGACTCCTTGGATACTACA
GAAAACGGG

>hg18 chr5:145305395-145305590 NM_152550
GATATCTTGAATGAGAATTGAAGCTGAAAGAGAAGGGAAGGAAACAGATA
GAGGAGAGGCAGAGTGACTAGATACTTGCCTTCCTATCAGGGTGACTAGA
TACCACCAGGAAGACGCATGTCAAGCATTCTCTGTAATAAAGTCTCTCCA
GCAGCCCTCATGCCAGACTTGTTGCCTGCCATTGTGAGGACTATC

>hg18 chr5:145306012-145306441 NM_152550
CTGAGTTCATCTCAGATCTCTGTCATTTCTTCGATCTTTTTTCCGAGTAC
AAACAAAACAGGCAACTCATCTTATCTCTGAATACTGTGCTCAGAGCACC
CAGCCCACAGCTTGGCCCATATTAGGAATTTTTTTTAATGGAAGAGTAAA
TAAATAAACACAATCATGCCTGTGGTAGACCTCATGGGATCATGAAATAA
CTCCTCATTATGCAGAAATGAACCCTTTATGAATTGAGCCATTACAGAGC
TATTTGAGAAACAAGTGGCACACTATATTAGGCATAAAGTCATGTGGTGA
CTGAAACATTCTTGCTGTGAATCACCTTATTAAATACCTTTTTGGGTGAT
GAACATCATTCTCGGGAAAATACAGTGGGCCAGCTTCAAGATCTCTTAGC
TCATGAGTCGCTAACCCTAAGAAGATAGG

>hg18 chr5:145291413-145291527 NM_152550
CCAAAGGTTTCTCAGTATCACTAGAAAAATCAAATCATATGAGCAAGGTC
AACATCACAGAAACAGATAACATAGGTCTATTTAAATATTTAAAACATAT
CTAGATTTATACTA

>hg18 chr5:145300261-145301206 NM_152550
AGAGAGTCAGAGGAATGGACTTACATCCTCGGTCAAATCCTCCTGAGTTC
CTTGCCCTCTCTGCCACAGTTCAGCCAATCTAGTCAAAAGCTACTTGCTA
CCCACCTTCCTCCAGGATAGTGTGAAAATTATCTTTGCAACATACTTTTA
CTGCCTTAGAAAACATCTGCTATGTAAATGCAAAGCATCATCATTAAGAT
TCATTTAGACANNNNNNNNNNNNNNNNNNNNNNNNNNNNNNNNNNNNNNN
NNNNNNNNNNNNNNNNNNNNNNNNNNNNNNNNNNNNNNNNNNNNNNNNNN
NNNNNNNNNNNNNNNNNNNNNNNNNNNNNNNNNNNNNNNNNNNNNNGAGC
CTTAGATGAAAGACATTTGGAAGATCATTATCACAGTGAACATTATTATT
GACTGTTTATTGTGCCCTGCCACACATGAGGCATGCTACAAAATGTAGAA
GGAGTTACAGCCCTTGCAGGAGAGTGTAATAGGTATTATTATTGAACTTG
ATTCTATGATGAGCTCAGGCCAGGATAATACTAAGTATAAAGTACTCCAC
TCAGAGAGCATAAATAACCTGTTGTCACAGGGCACCATTTTGTAAAACAC
CTCTTTCAAAGGACTTGCCGATAACCTGGCACCCTGAAAAAGTTCGTTTA
ACTTTCTGTCCATGAGCTTTTGAAGCCCAAAGTCTGTTCTGCTCACCTAG
ACTCATCTAAAAAACAAGCTCATCAAGCTCTTTTTGTTGGCTCAAAGAGG
CCTGATGCTTCCTGTGCCAACCAGTGTTCTAGGGTGGAACCAATAGTCAC
ACCTCATGGTGCCAGCCCATAGAGAGAAAAAAATTGCCTATTGTGCCTAC
ATGTCTAAAACCCTCCCTAGATGATTGTGTAAAAAGAAAACTTGAGAAAC
AGCTGTAGGTTTCTGCAGTGTGCATTTATTTCAAACCAACAGGCA

>hg18 chr3:9933374-9933501 NM_153460
NNNNNNNNNNNNNNNNNNNNATTTGAGCCAGGCAGTGGTGAAAAGCCCAC
TTTCTGGTGCCTTTTGTCCGTGCTTTTAGAGCTCCTGTCCCACAAAGGGT
TACCGAGGCCCAAAGAGTGTCTGAAGG

>hg18 chr3:9947420-9947520 NM_153460
GTCAGTGGGCACAGCACAAAGGCAGAGCAGCTGCAGGAACCTTAGCCGGG
AGATATGCATAGTTGATGCTGGGAATTTGGAGATCAGGCCACCAGAGCTT

>hg18 chr3:9941081-9941189 NM_153460
GAGACTGTGGCTCCCTGGGGTGGCTGGCCCTCCCTTGACCCTTGCTGTCC
TATGCCTTCTGTCTATTACATTCCCTGAATGCTCTCCCTGATCCTCCACA
GAACTCCT

>hg18 chr3:9943132-9943266 NM_153460
GAAATGAATGAGTGTTTTACNNNNNNNNNNNNNNNNNNNNNCCTTACTAC
AAGTGTGAGTTTGTGATTTCCTTGAAGGCAAGCAAATCATATCTAATTCA
AATGTAATAGCTTTGCAAGAGCCTTGCACATAGC

>hg18 chr3:9940373-9940564 NM_153460
CACACTAGGGTCTCCACGGGCTTGGCTTTGGGCAGCTGCTAGGAGCAAAG
TCTGGTCTGAAATGATGACACACGCTCTGCCCTCCGAGAGCCTCCCAGTC
TAGGGGGTTTGAAGGAAACTCCAAAGGGTCAGTCGGGGATGCAGAAGAGG
TGAGGAAGTCTAAGCTGCGCTCTCTTTGCCTCTCCCACCAG

>hg18 chr3:9950309-9950703 NM_153460
GCCCACACGCGTCTCCGTTTCAGTGGCGGGGCTGGCAAACGTCATTCCCT
AGCCCCGCGGCCCTTTAAAGCCCGGACAGGTGCAGCTCGGTGCCGCCTCT
GGTTGGCTGGCGTGGGGTGACGTAATGGCACATGGCCCGTCGCCATTGGC
TGGGCGGCAAGCTCCGCCCCCTGGACTGCGGCGCGGGTGGGGGTTGTGCG
TTTTACGCAGGCTGTGGCAGCGACGCGGTGAGGAGACGGCCCACGGCGCC
CGCGGGCTGGGGCGGTCGCTTCTTCCTTCTCCGTGGCCTACGAGGGTCTG
GATCCTTCTCTGCCGGCTCGTGGGCCGTGCCTTTGCCCTTCTGCGAGGCC
CTGAATCTGATCCCTTCCCTTCATATCCGGATCCGGGCTCCTCC

>hg18 chr3:9946833-9946987 NM_153460
GTTAGGACTGGGCGACCCTCCTCCACAGATCTCTCCAAATGCATCTCACA
TCTGGCCTCAAATTTTCACTCCATCCACCCTGTGCCGGTCTCTGGGAACA
TGGGGGGTGACTCAGACCAGGGCCATATTCAGCGGCATCACCAAAGTCTC
CCAG

>hg18 chr3:9936990-9937174 NM_153460
TGCTTTAGAATTGAGGCCCCTTGAAAGAAAGGTGAATAGTAGATTTCAGG
CTATACAGTATAAATACAGTCATTAGTTGGGGGAGGAGGGCAGTGAGCAG
AGTGGTCCCTGCAGATGATCCCACAGCCCTTGGCCTGGATTCTGAGCCCT
GCACCGCCAGCCTTCCTCACCCCTCTCCTCACAG

>hg18 chr3:9937653-9937767 NM_153460
GTAGGGGCTAGGGCCAGTGGGCCGGGGGTAGGGAGGGGCAGGGTCTGGAG
TATAAGAAACCCTTGGAGTCCACTTCAGATATGGGCTACCACATCTCAGA
AGCTCACAGAACAT

>hg18 chr3:9946407-9946535 NM_153460
TCTGCCTCAGGTCAGATTGAGTGCAGATTCCCAACCCAACAGGCCTTCTG
TTGCCTGCCCCATTCTGGTCTTTCTGCCTTTGGCTTTTGCTTTTCTTAGT
GGCCCTAACCATGGTCTCTTCCCAGCAG

>hg18 chr3:9933881-9933999 NM_153460
GGCTGAAGAGGGATTCCAGCCCCTGCCACCCACAGACACGGGCTGACTGG
GGTGTCTGCCCCCCTTGGGGGGGGGCAGCACAGGGCCTCAGGCCTGGGTG
CCACCTGGCACCTAGAAG

>hg18 chr3:9946581-9946711 NM_153460
GTGAGTTGGGCCTGGGGGCAGCTGGGGCAGGGCCACCTCCTAGGGGTGAA
GGTCAGGGCATGGGAGGCAGGCAAGTGGCCAATCCCAGCAAGGATGGGTC
TTGGTCAGAGTGGCCTCTCACCCCTTCCAG

>hg18 chr3:9933545-9933844 NM_153460
CCAGGGCTGTGTCCTCCTTAGGGCTCCGGGGGTGAGTAAGAGCTCCCTTA
CTCAGCCGTGATGCATTCGCTGTCTTCTTCAGGGGCCCCTCCCAGCCAGG
TGTCAGCAGAGGGAGAGGAGAGCCAAAGAAGGAGGAGGTGCGGCCACCAC
CCTAGTCCAAGGCTGCTGGCTCCCAAGCCTGGTGTTGGTGGGAGGGACAG
AGAGGGGCGGGAACAGCCAGCAGCCTGCCGGGAGCCAAAACGAAAGCACT
CCGTGCTGGAAGTAGGAGGAGAGTCAGGACTCCCAGGACAGAGAGTGCA

>hg18 chr3:49188238-49188698 NM_173546
AGGCTTGGTGGGAGCTGTCCACTGGAGCAGCTCATTGCCAGAGGCAGCTA
TTTCTATGGCTCCTTTTGCTGCTGAGGACACTCACTGTGGCTCTGTGGGA
TGAGAGAGGCATGGGGGTGAGCACTTGAAACACTGCCTTGGGGCCTTGGG
TTAGGGGAGCCTTTGTCTTTAGTGCAGGACACACATATGCTTACACCTAC
CTTTATCACCATTCGTTCATGAATCATGCCTAGCTCCATCCTTGCCCTGG
GACCTACTAGGCCTTCCATCCAACTGGGAAATGGGGAGAAGCAAAGCTGG
CCTCATGCTCTTCAGGGTCAGTTCCTATCTGGAGTTGACCAGGCCTACCC
CAGTTGCCATTCCTGAAAAATCTCAGCTGCCAGGCTGCCTTTAGGGTCCC
TGCAGACCCAGGAGAGTTGAGAGGGTGGGGGACACAGAGAGAATAGAGAG
GATGTGGGAA

>hg18 chr3:49186260-49186551 NM_173546
CCCAGACTGAGCTCTGTGCTAAGCAGATCCCCATGTTTCTTACCCCTGGC
TTAAGCCATCCCCCCATCTTCCTCCCCGAGGGGAGTCCCCACCTTGTGGC
CTCCAGGTCTGACCACCAGCCCAGGCCAGCCCTGCTTGGATGCCAGACTC
TGTTGCCATAGCATCTCCAGGGAGACAGAGTCGGATTATAATTAGATCGG
CTGCCTCCTGCTCTTTACTCGGAGGGGCCCTGGCCAGAGTAGGAATCCCA
GATCTCCCAGCCCCCACTGCAGGCAGGTAGTAGAGTGTCTG

>hg18 chr3:49189318-49189453 NM_173546
GTGGCCCAGGGCAGTCTCTTTCTGTCTCAGCTGTGGGGCAGCCGTCTCTT
GGACAGGACTGTGTGGCCACCCAACAAACCCCTCAAAGGCAGCTGCCTCC
TGAGAAAGCTGCCAACTCTTCCTTCTTCCAGCCTT

>hg18 chr3:49185693-49186106 NM_173546
GCCCAGGATGTGGCCTTGTCCCCTGTATCCTTTCCAACCTAGATTTGAGC
TGCTGCCTTCTATTAACTGCCTTTTCTGGCTAAGGTGGGAGGCAGAGCCC
AAGCCGATCCCAGGATGATGGGAGACCCCAGCCATGTTCCTGCCCCACTC
CTCATTTCTAAGAGATGGGGGTGGGATGGCCTAATGACTCCCAGGGTTAT
AAATAGTCTGGGGTGGGGGAGAGGAGTAGGGCCTTGGCTCAGAGCCTGTG
CTTAGACTTCCTGCCCCACCCCCAACCCTTCCCACACGCCAGGGAGCCTG
ATATGGACAAAGGCCAAGCTGATCTGGGATGGTTGCCATGGAAGCCCCCA
GCTGACTGGCCCATTACCCTAAGGCCCCCAGACATGTCGTAGCTGACTCT
GAGGGTTTAACAG

>hg18 chr3:49183507-49184404 NM_173546
CCTCCACCCCCGCTAGCCTCAGTGTACACTGTAAGACCTATTCCTGCTTT
ATGCCCAGGTAAGGGCGCCCCAGGCTGCCCCCACACGACAGAGGCCCAGG
CCATGTCCCCAGTGGCCTCCAGGGGGCGCCGCCGGGAAGCCTGTAATTGG
GCTCCTGGGAGCTCCGCGGAGGTGGGCAGGCGCCGGCCCCTCAAGCCCTC
GGGTTCGGCTGGCCTGCTCGACACAGCCTGCGCACCCAGGCTGGGTCGGG
CTCAGAACTGCCCCTTGCCATACACGTGTTGTGTCGCTCGCCGCTGCCTC
ATTTCTACTCTTGCCCGAGGTCGGACGCTAAATTCTGTCAGGCCCAGTGT
CCAAGTGTCCGTTTATCTGTCCGTTTGCATATGACCGTAGATCGGCACGC
CCTGCTCCAGCTGCGGCATGTGCAGGGTTAAGGCGAGAGGAGGTTTCCCT
GAGTCGGAGGGGGAGGGGGGCGAGGGGCGGACCTGGCCCAGCCCCGCCCC
GCGCCGGAGCAGTGCCGGAGCCCCGCCAGAGCCCGACTTCAGCCCCAGCC
AGATCCCGCGTCAACGGAGGCGGAACGGCGGACCCCGTACCCTGGCAGCA
TCGGAGCACCGGCGGGTGAGTCCCGCGGGAACCGCGCTCAGGGGAAGTTT
GGGGCGCGGGGTGTAGAACCCCAAGCGCGTTAGCCCAGACCCGCCCCCCA
CATCCTTGAGCTGGAAGTTTGGGGCCAAGAGGCCCTCCTGCCAGGGGTCC
AGGAGTGTAGCCACCAAGAGAAAGGGGTGGCTGGAGAACTTGGGGATCTC
CTGCGAGGGAACCCAGAAGTCCAGCTGCCCATTCCTGGTGGAAACGCCCT
GGACTCAGACCCTGGAGTCCTGTGGTCATGAGATTTCTCCAACGGCC

>hg18 chr3:49186569-49186675 NM_173546
ATAAACACATGGGTCTCCAGCCACCCCCAGGACTTACCAGGGCAGCTGTC
AGGGTGGGGTACCCTGGCAGGCTGAGGTACAATCTGAACTACTCTTTTCT
ATGCAG

>hg18 chr3:49184818-49184940 NM_173546
TTGGGTAGTGGGTGAGAAGGAGAATCCTTCATGCCTCCATGGGAAAGGGG
AAAGGCTCCTGGGTACCTGGGGCCTGCCCTCCTTCCCACTCCAGGAGGGC
CTCCACAGTGGTGTGCTAGCCA

>hg18 chr3:49187045-49187178 NM_173546
GGTGGATGATTCATGTGCAAGTGTGCACACAGCAGGATGTGGGAGGCTGA
GGCAGGCAGATTAGCAACCTAGTGAGCAAGGAGCCCACCAAGCCTCCTGG
GCTCCTTCCCAGGTACCCCAATTCCATTGACAG

>hg18 chr3:49184959-49185206 NM_173546
CTGCCTTTCCCACCAGTGATTTTGGGCCAGCCCTGCCCTTAGCTACAGGC
TGCTTATTTGTTTCCTGAGGGGCCGGTCAGTGCCCTGACCCCTGTTTTCC
CTCTTTCCTCCAGGTGAAGGCAAGGTCCCTGGACTGGTCATATACCTCTT
GTGGCCCTGGCAGAATCAAGATGAGGCCCTGTCATGCCTCCCCAGTGAGG
CCTACAGTCTGAGCAGACAGCATGGCCTGCCACTGGCAGTGAACACC

>hg18 chr12:122525773-122526003 NM_178314
AAAACAAAGCAGTTTAGAAAGCTACAGGGTGAACATCAAAAACATAGGGT
TAGTGTCACTCGGGGACCGCAGTGGGCGTTGATTACTGACCCGTCACTTA
AAGGACCTTCTTTACTGGATCATGGGCAAGGTGGTTTTAAAACAGAAACA
GAAGAGACAAAAAGAATTATCGGTGACAGAGCCGAGAATTCTGAGGCTTC
GCTCGAGTAGACCGAGCGCAGCCAGTGGCA

>hg18 chr12:122530087-122530293 NM_178314
GCTTCCAACCAGCAGTAGAGGTGGACAAAGGCGACCAGTGTCCTGCCTGC
ACTGGTCAAAAGCCCTTTGTGCCAGTTTGCTCTCCCAGTTATCCCCCAGC
AAGTGGGGCTGCCACGGGACTGGTCACCCGCACCCTGTGGCTGGGAGGTT
CTGGTCTCGCTCTCTCGTCTTTCTCTGAGTCTGTCCCTGCCCGGCTCAGA
GCCCCA

>hg18 chr12:122541687-122541787 NM_178314
GGCTCTTTCCAAGATGGCAATCGAGCTCCATCTGCCGTGGTCCTCCTAGG
CTTACTCCATGCGGGACCGGGAGGTGGCTCGGGTTAGCTGAGATAAGCTG

>hg18 chr12:122534514-122534679 NM_178314
TTCAGGAAGGGAGATGAACTCAAAGTCGGGGGCCAGGCCAGACGTCTCAG
CAGGATGTGGTTAGTCACAAGCCTGGCCCTGGGAGCAGGTGCCAAGGAGG
AAAAGTCAAAGGACACGTGAACCGCCAGGTCAGCCGAGCGCAGAAGCTGG
CAGCGCATCACTTAC

>hg18 chr12:122582553-122582842 NM_178314
AGACCCAGCTTTGGCTATTTTACTCCAAAACACAGAGATCCATCAAAGTA
CACAATAAGGGATGGCCTGCCCCTGAGGTTCAGAGAGGCCATCTGTATTT
CCTGAGGCTGAACAGCAAGCTGGAGACTGCTCAGGCACCCTGATCCCTCA
AGGAAAGGTGTTTCCTCCCATTCTCAGTCTGAAGGGGCTGCCAAGAGCAT
CCCTGGCTGAGGTTAGGGCAGGAAACCACATGTCTTTCACTTCCTTTTCT
CCAGAAACCTCGTCTGAACTCCAGGCCCAGTGGGGAGGC

>hg18 chr12:122582248-122582543 NM_178314
NNNNNNNNNNNNNNNNNNNNNNNNNNNNNNNNNNNNNNNNNNNNNNNNNN
NNNNNNNNNNNNNNNNNNNNNNNNNNNNNNNNNNNNNNNNNNNNNNNNNN
NNNNNNNNNNNNNNGGAGTCTTGAAATTAATTACAGGTCAAAGCATTTTC
AGGCTCCCAGAGTGACCTCGGAAATGCTGCTCAACTCTTGGGAGCCTGAG
TTTCCTTCCTGCCCCTAGGGCATAGGGACCCATGAGGACGAGCACAGTCA
AACATGGCAATGGTGCTGTTACCTACCTGTGGGTCTGCCCTCAGG

>hg18 chr12:122584343-122584469 NM_178314
GGTGCGGGCCTGAGGGGCGGCAGAGCGCGGGGCCGGAGAGGAAGGGCGGC
CCGCGGCTCCTCCGGGAAACTTTGGCGGCGGCGGCTGCGAGGCCGGGTGA
TCGCTTCCCCACAGGGAGGCCGCGCG

>hg18 chr12:122522773-122522926 NM_178314
TTGTGGGATTATTAAATATATATCCTACGGGATCAGAGTCATCTATTAGA
AACAGTGATAGCCCTGGGTATAAATAAACATTTCTTTAGAGTTTGGCGTC
AGTTTTTCAATGTCCATCCTCAAATCAGACAGTCTGTTTGAGGGGTCAGT
TTT

>hg18 chr12:122544981-122545101 NM_178314
GGTGGTGTGAAATGTCCCTTGCTGCTCAAGAGTCCTGGAACAGCGCTGGG
AGTCTCGATGTTCTTGAGACCCCGGTGTGGGCCAGGCCCTGCCTGGCCAG
GAGACCAGCCTGAGCTCCCG

>hg18 chr12:122583910-122584028 NM_178314
GACGGTCAGCTCGGCCACGTTCTTCTCCAGCGCCGACTCGGCCGCCAGCG
CCGACCCCCGCTCCTCCTCCATGGCCACCCTCCTGGCCTGTCCCCCGCCC
CGCAAACTCGTGCAACTC

>hg18 chr12:122522990-122523176 NM_178314
GCGCTGGTGGCGGGCAGTCCAGGTTGGAGGGTGGAGATGGGCCAAGGTCA
CAGATGCTGCAGGGCTTCCTGTCCTTGCTCTGTGTAACCGTCATCGCGGT
GGGTGTTTGCCCACTGTCCAAAGGACTCCTGGATGTGCACGTTTCTCTGT
GTGTTGGCCAGGCGCTTCTTATCTCGGGAGAAGAAG

>hg18 chr12:122529266-122529581 NM_178314
GCAAAAGGCAACTGTGTGTGCGTCCATGGGACCATGACTGAGAGACAGGG
ACCACGCAAAAGGGGGCACTGGTGCCTGGTGTTCACTGGGGACGAGGCTG
AAGTCACTCCAGCACTCCCTCGTGACCTTCCTGGGCAGTGCCAGCCTGGC
CTCTCTGGACAGCAGCTGCTCAATCACAAACTATTCTTGGAACATCTTCC
GGGCACACTGTTTTGACTGGCAGCAAAACAGTTCCCTTGTCCGGTTCAGT
CTAGAAATGTGAAGTCTGACGCCTGTGACTCATGATGCACTGTGCAGACA
AGGGGCCACCACCAG

>hg18 chr12:122533458-122533561 NM_178314
CTGCATTGTCTACTCACAGGGCAAGAACTAACCAAGAATTTCCAAACATA
ACTGGATTTTAAAGGTTGGGGTATATGGGTAACACTCCACTTCCTCTCCC
TAC

>hg18 chr12:122536409-122536513 NM_178314
GCCTGTGGAGGGTGCTATTTTCAGCACTCGCAGGCGGCCCTTGCTCACGT
TCTGTACAGTTTCCCTCTGGAGGTGGAAGCCAGCAGCCACCTGTTCATTG
TTCG

>hg18 chr12:122522209-122522455 NM_178314
CTCTGGGACATCTGTCTTCTTCTTTGCAGGGGACTAAGTATATGACTTAA
TGAATCCTAAAAGGAAAAAAAGATGTCAGGAAAAAAAAGTGCACACAAGA
AATGTTGCAACATCTCATCCTTAGCAACTTTGTTTGGTTAGTACTGCATA
ACTCACAGCAGATTCCAAGGCACCTGCCTTGAACATTGCTACATGCTCTA
GGCATTATCAGGAACGCAGCCAGGGTGCCTGCAAAGTTGTCTCCAG

>hg18 chr19:45539526-45539848 NM_178830
CCATACCTCAAAAAGGGCAGTGGGGAGAGGGGGCCCTGGAGAGAAGGCCA
CAGACTCACCCATAGTCACGGAGACCATCGTCTCCCTGGCCCTGACACTG
CTCCCTGGAGCCTGAAAGAGAAGAGAGGAGAGAGCCCATGAGCTGCTGCC
GGCTGTGAGTGTTTGTCCCTCTCCTGTGCCTGTCTGTCTGCATGCCAGAG
GAATGTTCCTGGGCTAGGGGCTCACCGCCCAGGAATAGCCTGGAGCAGCT
GGCAGGAAGTCAGCCTGGGACAGAGCTGCCACCACCATCATCGCTTGTGC
CTGAGACAAGGCCCAGGGACAG

>hg18 chr19:45526055-45526159 NM_178830
TGGCCTTCAAAGCACCTTACAATATTGGAAGCATGACCCCCAACACCTCC
TACCAACCCACGTTCCCCTCCAGCTCCTCCTACCACCTGCCCATGTTCCC
TCAC

>hg18 chr19:45519320-45519455 NM_178830
GAGAGGAAGAAGCCCCCTGGCACTTGGGAGAGGTAGAAAAGTGGGTTCTG
CCAAGGCCACAGCCAGAGAAGAAAGCACAGAGGACATGAGAGAAGGGGAG
TCCTGGAGCAGGCCAGGCCAGCTGCGACGACCATC

>hg18 chr19:45546022-45546245 NM_178830
TCCCTACCGCAACCGGCCCAGTCCCACCACCCCCGGCCCGCGCCTCACCT
GGCCCACCGGGCCCGCGCCCACTCGCGCCGCCCGCCCTCCCTCCCGGCGG
CGCCAACTGTCAGACACTCCTCCCCCGGCCCGGGCTGCCCGCCCCGGAAG
CATCCTCTCACCGCCGGAAGCTGAACTGACTCGTCCGCGGCCGCTCTACC
CCAACAGGCCGCCACCAGCGAGA

>hg18 chr19:45534083-45534206 NM_178830
CACGGCATAATTGACGGCAGGTCCTGGAGGAATGCCGGCTTCCTTAAAGA
ACTGGATCCACTCGGAAGTGGCTGTGGGGTTGGACAGGGCTCATTACTCA
CACTGTCCTCTTTAGAGAATAGC

>hg18 chr19:45518736-45519238 NM_178830
CCACCATCCCCAGCCCAGCTGCGCATAGTGTGAAACAGTCCTGCAACTCA
CCCTGAAGGAGTGGGGGAAATGATTTGAAAGTCACAAAAATATATTAAAA
CAGCAGCTGTCTTCACTCTAGGCACTGGCCTCCCTTCCCAGTGCCCCTTG
CCCACCACCCGCCATACACTTTCAGAGACAGATGCCCAGGGCAGGAAAAC
GGATGCGCCTCAGCCGCAGCCCAGGGTCTGGAGAGGTCCCTCCAGCCTGG
GAGTAGAGGGCGGCTAACAGTCTCAACAGGCTCGACGCCACCGCCGACGA
GGGGGCCGCTGGGAGGCCGGAGGTACAGGAGGGTCGGGCAGGACGCAGCG
GACAGTCGGGCCTTGCCACGGGGACAGAAAACAGAAGAGAAATGAACAAA
GTGAAGACAGGGAGAGAGAGAAGTCACAGCAGTGGGGGGAGGCGCAGAGG
AGTGAGGGAGGTCAGTGGGGAGTGGGGGAAGGGAGGCCCACCAGGTGACA
CC

>hg18 chr19:45526297-45526433 NM_178830
CTGTGGGGAGAAAAGGAGAGTCCGGTCGGGTGGGGTCCTGGAAGACAGGC
CTCAATCCAGCAGTCTCAGGGTCAGGATGGAGAAGGTGAGGCTTGAGACT
GAATGAGAAGGTCAGCGGGTATCACCCTGTAACTGC

>hg18 chr11:67152032-67152351 NM_181843
CAGGGTGAAGCCAGGGGCTGCTTAGGGCGGGCCAGACCCTCAGCCCCTGA
GCAGGTCAGGCCGGCCAGGCGGGGCTGGTAGGTACCAGGTGCCAGCAGCT
GCAGGGCAAACTCAGTGATGACAGCTGTGAGGCCCCAGACCCGGTGTGGT
CCATGCAGGAAGACGGGTAGTGTGTAGCGGAAGTGGCCACCCCGGCAGAA
GTGGGTATAGCCCTGATTCTGCGTCTGCAGCAGGTGGGCCAGCGGCAGTG
CAAACACCTCATCTACCTGCAGGCAGGAGGCAGAGAGGGTAGACAGAGGA
CTGGAACAGCCCAACCCCC

>hg18 chr11:67153250-67153464 NM_181843
NNNNNNNNNNNNNNNNNNNNNNNNNNNNNNNNNNNNNNAGAGAGGCCCGG
GACAGCGCAGGATAAGAGGGTCTGCAGCAGGGGCAAGAAGATCCTGGGGC
TCAGATACCCAAATTCGGCCTATGGTGGCCCCAGCAACACTGACATTGTC
CTCAGGATGTTCTTAATTCCCGCCGGGCGGGGCCCGAACCTCTCCGTAGT
CGCCGGCAGGGGGC

>hg18 chr3:39194281-39194445 NM_194293
CACAACTCCGATCACTGCTCCTTCTTTTTCTGCGCTTTCCTTTCTCCCCC
ACAAGCTTCTGATTCTTGGAACCAGGCTCGGTGACCTCACGCGAGTGACT
TCATATCCGGGACTTTCTGGGAATTCTCAGCAGCACTTTTTCGTAAGAAA
CGTAACTGGGGAGG

>hg18 chr3:39199198-39199326 NM_194293
TTCACCAAAACAACCTGACTTTCCAGGCCAGGATCTGAGCACTTCATTTC
TCAGGAACCACTGCTTGGCACACAACACCTGGGCTGAACAGGCAGAAGTG
ATCCAGCCATCTTGGGCACAGGAATTCT

>hg18 chr3:39197239-39197544 NM_194293
TCCCGGGCAGGATCTAGACGTGGGTGAGGACAGGAACCCTGTATCCGTCT
GGAATCCGAAGGGAGCCTCAGCGAGAGGGCTGGCCAGGACGGCGCGTCCT
GGCGCCCGGCGTCTGCAGTGCAGAGCCAGTCCCTGGCTGCACGCCTGCCG
GGCGTCTCCCAGCAACAGCCGCCGCCGCCCGAACGTTCTGAACTCGGCGG
CCCCTTAGTCCTCATCGTCACCTTGGCGACGGCCGGTGGGAACACGCCCT
GCGGGCTCCGGGGGCGGGGTCTGGTCGCCACGCGCTCCGCCTCCCGCGGG
GTGCG

>hg18 chr3:39200288-39200408 NM_194293
CTCTGAAGATGCCATTTCCTCTTGGTCCTTGCTCCAGTGTACAGGAGGCA
GGTACCCACTTCAGTCCTGGGGCAGTGGAGGCCAGGAACAGGTGGCAGGT
GTGGTGGGAGGCGGTGGGCC

>hg18 chr3:39189856-39190003 NM_194293
GCTTTCTTGAAGTCTTGAGTTGGAAGGAGTGGAGTGAGGGGCAAGTCATG
AAGCACATAGCAGGACATAATTTAAACCAGATGTCAGAGGTCACTGCTCC
TAAAGCCATTGGCTGGACTGACACATGGAGAAGATGCTTCCAGCCAT

>hg18 chr3:39209898-39210102 NM_194293
CATTCCAGATTATCTGAGTCCTTTCTTCTCGACTCTTCCCTCTGACTCAG
GGCCCAGGCTTTCTGGGAATGGAGGGGAGGGGAAGGGCGGCATGCAGGGA
GCTGACCGTGGGGTTATTTCTGACCCTGGAGTCATCAGCTTCCCAGTCAC
AGATGGAGTGGCGGCGGGGGTGGGGGGGTCACACCTGCCTCCTCCTTTGC
TTAC

>hg18 chr3:39198392-39198498 NM_194293
NNNNNNNNNNNNNNNNNNNNNNNNNNNAGAACCGTCATGCTATATAGGCC
ACTGGGCCCTGTAATCAAGTGAGATCCCACAGAAGGCAGGGGATCAACAA
GATTCA

>hg18 chr3:39237318-39237464 NM_194293
CCTGCATGCACAGAGCACTGAGGCCCCTTCAGTCTGGGTGGAGAGTTCCT
GGCCTGGGTTATCTTTAGCTGGTTGCTGAGAGTTGCAGCATTTCTCAGCC
CTGGTGATGGACACTTCTGTTTTCCCCCGTCTCATAAAAATAGACC

>hg18 chr3:39200016-39200118 NM_194293
TAAAGAAATAAAAACTCTGGGTAGAGGGACACTCTGGGGGGCTCCAATTC
AGGCAGTGGTGTGCAAATTCACACATGTCGATGCGTGGGCCAGGCCTGTG
TG

>hg18 chr3:39207113-39207394 NM_194293
CCCCAGCTCAGCCTCTCCCCGGCTACACCCCCGCCCCTCAATGACCTACC
ACCCCTCAAGCCCTTCTCTGGTCTCTGTCCATGTATGTCTTATCTCTCTT
GTGACAGGTGTACTAACAGTCCCCAGAGGCCAGTAGGGAAAGAATGGGAA
GCACGTGCCCCCTCCTGCTGCCCCTGACCCACTGCTCTGCACCACACAGG
GTGCTAAATATAGCTGAGGTCCTGGCCTCAGAACAGCAGCCCTGGGCTCA
GAGGGAGGCTGAGGCCCAGCCAGTGGGGACC

>hg18 chr3:39206347-39206643 NM_194293
TTCCCTGGAAGACTGCCAGGGGAGTGGCCTGGGGGAATCCTGACTTTTGG
AGTCCCAGCCTTGGAGAGGCAGGTCTCTAAACTGGTGACTGATTTCCTAT
GGAGACGAGATTCCTTTGCAGAACACCAGAGGGCAGACTTGCCATGTTGA
CCTGGAACGCTGCCTAACTTTTACCTCTTGGCTGTCAACGCACTCCAACC
TTTCCCAGGCCCAAGGAGGCAAGCAGAGGCCAACAGCCCATGCTAGAGCG
GAAGCAGTTGAGAATCAGGGCTGGGAAGCTGCTCATCAGATATCTC

>hg18 chr3:39208251-39208351 NM_194293
CCTCCTTGGCCCAGCTGGCTCCATATGTCTTTACATCTGGGCAAATTCAG
ATCTGGTCTCCCTCCCGTGAGCCCCCCAAATCTGCCCTGGGGGCTTTCCC

>hg18 chr3:39199668-39199855 NM_194293
CATACTGGAACAGATGTACACACAGTCAGACATGCACAGAGTAGAGAATA
AAACTTGGATTTATTCAGACCGTATGCTTCCCATTTGGGGTGCAGAGTGG
GGGACAGTCATGGGGACAGAGAAAGGCAGTGCATTTGGCTTCTAGGGACA
TGCTGATTGCTGACTCTTTGGGTGACCTTTGGGCCAC

>hg18 chr3:39230671-39231244 NM_194293
GACCGTGGCGGCAAAGACGGACTCAGGAGTGCAAGTTGCTGATGAAGTAT
GTCACATTTTTTGTGACATAAAAGTTCATAAATGCTCCACATCAGAAGAA
ATCAAGAAAAGAAAGAAGACTGTCATTTTTTGTCTCAGTGCAGACAAAAA
GTGCATCATTGTAGAAGAGGGCAAAGAGATCTCAGCTGGAGATATTGGTG
TAACCATAACTGGTCCTTTCAAGCACTTTGTGGGAATGCTTCCTGAAAAA
GATTGCTGCTATGCTTTATATGATGCAAGCTTTGAAACGAAGAAATCCGG
AAGAGTATTGTTTGTTTGTTTGTTTTTGTGGGCACCAGAACTACCACCTC
TGAAAAGTAAAATGATCTTCACAAGCTGTAAGGATGCAATCAAAAAGAAA
TTTCAAGCAAATGGACCAGAAGATCTCAACTGGGCTTGTATTGCTGAAAA
GTTAGATGGGTACTTAATTGCAGCTTTTGAAGGATGCTCTGTGTAGGCCA
TCATTCAGTGCCACAAATGGAAAGCTTCCATGTTTAATGTTATCCGCTTG
CTATATAAATAAAGCAAACATAT

>hg18 chr3:39199353-39199557 NM_194293
GTCCTGACTGGGCTGCTCTCCAGCTCTGGGGCAGGATTCTAAGAACCCCT
CCAGGATGGTATTCAAGAACATCCAGGAGGCGAGGTCGAGATAGAGAGGG
CAGCACNNNNNNNNNNNNNNNNNNNNNNNNNNNNNNNNNNNNNNNNNNNN
NNATGGGGATAGGGGCAAGGAGAATAGAAGTGTGGGCAGGGCATTTCTGG
TTGC

>hg18 chr3:39199880-39199987 NM_194293
TGGTGATGAAGGGGCTGGCGGCCAGGTCCTTCTGGAGACCTCACAGTGAT
TCCAAACAGAGACCAACGCTGTGTCCAGTTGGCTCTGTTCCTCTCCAGGG
ATTAAGG

>hg18 chr3:39209017-39209343 NM_194293
TTCTTGTTCAAATTGGTTCTGTTCTGCTGGCTCCAACAGACACCTTCTTG
CTGCCCTGGCTCCAGGTCTCTGTCCCCTGCCAGCCCCAGCAGCTGCCTTT
ATCTTGCTGGCTAGTGGGTGGGCCGTGGTGGGGGCGGGTGGGAGAGGCTA
TGTTCCGAGTATTAAGTGGTTCGGTTATTTTTAGGTCTTGTGGAAGTCAC
TCTTCCATCCTGGGGAATCAGTTACATGTCCTTTGGGCTGGGGAGGGGAA
ACAGAGGGGGAGAAGCTTCATTCATCCAAAGTCTGATCTGGGGATTGGGG
TCAGTGACTCAGCTGGGTTGTGAGGT

>hg18 chr3:39237480-39237612 NM_194293
CTGCCTTGTTAGATCTGTTCTTACATAGACAGGACGTGTGGGGTTTGTGC
TTTTTTAGCCTCCAGTCTGGTGTCTGCTTCCTTCATGTGGAACTGCTTAC
TAAGAATTTTACCACAGGAGGATTTTAAGAAA

>hg18 chr3:39206812-39206914 NM_194293
AGGCCGTGCTGGCTTGGGGTCCCTAGACTCCATTTAGGGCATGGCCCCAA
GAAATAAGAGGGTAGCAGGTGTAAAGCTTTCTTATTGGCCATAGAACCCG
TC

>hg18 chr3:39221299-39221400 NM_194293
NNGTACATAACTTCTAGGAAGCCTAAATTTTAGTTGAAGAGGCAGTTAAC
ACAAAGAAGTGAATTATCTTCGTAACTGTCAATTAACTCTCCAAACTCCA
A

>hg18 chr3:69259417-69259673 NM_198271
CTACAGCTCTGATCTTCAGTGATTACAGTGTTTTGCCACATCCCCATACC
CCCTGCTTCACACACCCACCCCCTGCAAGGAGTATACTAAATTTTAATAG
AGAAAAAGCTCATGCCAAATAATAATAATTTCTGGCTAAATCTACAACTG
AGAAATTCTAATATTTTAAAATAAACTAGAAAAAAGAGTTACATGCATGT
TAACTGATCTCTGGTGAAAGATTAACATTAGTTCATAGTAATAACATATA
TTTATG

>hg18 chr3:69240962-69241105 NM_198271
CTGCGATTTAAGCATTTGAGGAAACGGGGGAAATTAATCCTGGAAATTTA
AGAGCTTTGCAGCAAAATTTACAAAATTTACATGCCTTAAAAGATACAGA
ATAGGTTTGAAATTCTGGCCAAAGCACCTCCAAAATCAAGATA

>hg18 chr3:69248970-69249171 NM_198271
TGCCCAAGGGCAGGCAAAGAACCATTGTCTGACCTCATGTGACCTCCAGC
GTTCTCACCCTGGCCACTGCTCCAGGAAGAATCAGAGCCTCTCTAAATCA
TAGATGAAAGTCAGCTTTGATTTAGAAGAATGGGCTATTGATAATTCTCC
ATTCTAGGAGTTGGGAATAAGGACGATACATATGTGAAAGACTAGCAATT
A

>hg18 chr3:69258272-69258436 NM_198271
CAGGGAGGGTTTTGCTGGTGTAATTAGCCTCATTTGACACAGAGATGATT
TAGTTGTGCTTTCTCTTAATGATGTTCCAGTGCTGCCACCTCAACAGCTT
CTCACATCAGAATCCAGCTATGATACCAAAAGAATGTAGCTAGCTGTAGG
ATNNNNNNNNNNNN

>hg18 chr3:69253700-69253933 NM_198271
CAATTTTTAAAAAGAGACATTTGCAAGAAATTACCCAATTTTCCCCTTGT
AAATATAAATGTGTTTCAGAAAGTTCCAGTCGGAGTAGGATTAAATATTA
TGGTTTAATCTAGATATGGCAAAAACAAAGCAGAACCAAACCCTGGAGTC
TTGAGAAATCACAGTTACAACAGAGAGACCTAACAGCCCATCCCAGGCAG
CCATTTCTCGGTTGTACACAAATCTCTGGTTAC

>hg18 chr3:69250342-69250444 NM_198271
GTACCTAGAGATGGGGTGCTACAGGTGTACATCCTTAGGGATAGCAGTAA
TTTAGTTCTATTGGTAATGCTCATTGGCTTCCCCCAGTTGGTCTCAATTA
GT

>hg18 chr3:69255740-69255841 NM_198271
NNNNNNNNNNNNNNNNNNNNNNNAACTCTATCATTTTTTCTCATCTGTTT
TTTTGACTGAGAAAGTCAGGATTCTTTTTTTCTAGGCAACTGTGTACTCT
A

>hg18 chr3:69261428-69261787 NM_198271
CTTATTTTTCCATTCTACATTCACTCAGGATGTGAAGGCTGTGGATAAGT
CATCCCATCTCTTTCTTCAGCTTCAAACCACTGGCTATAAATTGACACAA
CTATAAACGGTTTCCAAATGTCACTAAATAAATCAGTTCTGTCCTGTTTG
TGGTATGCTATTCTCTTGTGCAATTCCATCTGGATCACCAAGGTTCTGCC
CACTGGCTGCAAATTGCCTGAAGATTTTGTGAGTGTAATATAAATGCCTA
GCTCTCTCCTCAAATTTCCCTGACCCATAGCTGCAAGGCCTCAGGATGGG
CTCTGAAATGTATGAGGCAAGTGCTTCTCTAAAGTTAAGACACCCAGACT
GCCTTGCCT

>hg18 chr3:69253240-69253344 NM_198271
TCTGTCCTCTTTTTGTTAAGTCATTTTCAAGTGGAACATAAAAAAAAAAA
TTATGCTCATGCACAGTAAGTTTGCAGAGTTAACAATTCTAGCTTTCAGG
TTTT

>hg18 chr3:69239616-69239758 NM_198271
NCAAAGCTTGATTTTCTAATTTCTAGGGTTCACACTACTTCTATTATTAC
AAAAATCTCAAATTCTATGCACCTAGTGGCTAGAATGAATAATTAAGGCC
TCTAGGAACTTGGAAGAAGGACAGATTGGAGTTGTCTGGAAA

>hg18 chr3:69254820-69255063 NM_198271
GAGTGTGGAAGCAAATAAAGTGGTGCACAGTGGAACAGAGGTCTTGCTAT
GTCACTCATCCTCTGTGTAAGCCGAACCTTTGCAAGATGTCCTGTTTGCA
TCTAGATCCTGTGATCTAACAGATGGGGACAACCAGCACTTGGATTTCCA
CTATAAGTGAGTTTAATATTTTAAATTATTTGCTTTTCTTATTAAGTATC
CATTAAGCCAATATCAATGAAAATGGCTCTAAAGTGAAGTGTT

>hg18 chr3:69246187-69246360 NM_198271
TGGCCCACGGAGTAAACTTCTTTTAAACTGAATTGAATGGGTAATTTCTC
AGAGGAGGAAGCATTTGAGCAAAGCAAGTATATGGATTTTCCTTTATTTT
TTTGCCAGCAACTTCATTTCAGGTATCCCAGGCCAGAAGCGTGGGGTAGG
GAGAGAATAAGCATTAATTTAAA

>hg18 chr3:69247505-69247656 NM_198271
CAAATCCCCAAAACCCTTCATTTCACCTCTATCAAGTGAACATTGTCTTG
TCTCACTTGATTGGCTAAAACTATCCCTTTCTGCTGAGATTTTGTGACAT
TACCATTTATAGTGTTTACTGTACTNNNNNNNNNNNNNNNNNNNNNNNNN
N

>hg18 chr3:69240493-69240683 NM_198271
ATTTGTTCCCTTTAAGATACTATGTGATGAATTACCGCAGAAGAGATGGA
AGGAGAAAAAAATGGGAATACAATAGTTAACACTTCTGTTATATTTATTA
TTTACCAGAAGAAAACAATAATAAAGCAAATGTTTAAAAAATTTTCTTTA
ACTTCTGCTTCGGGAAATATGACTCTAAATTTCACCTGAG

>hg18 chr3:69240072-69240172 NM_198271
TATGAGCGTGTGTGTGTGTGTGTGTATTTAGCCAAAACCAAAAGCTTGTC
AATAACTATATTATGTAAAACTTCTTTTCTATAAAAACAGCATGCTGTCT

>hg18 chr3:69249235-69249439 NM_198271
TGAAAAAACATGAATCTGTGTAACAAAATAATATACAGACTATTCTGCCA
ACATAATCTCGTGGCTATATTACAGGAGATTTTAAAATAATATAGTTAAT
TATCAATCACCTGCGGCCTCTGAACACATCTTTCAACCTCAATAAACGCC
ATCATAATAATGACCAAAATATCTTCATTTCTGCAACTTAAGTTGCACGG
AAAA

>hg18 chr3:69257879-69258016 NM_198271
CTACATTTTAAAAACCATTTTCAAGATAGAAACCGTTATATTAATGGCAA
TAAACAAAAGAGCTTTCAAAATCTTGTTGCTTTTACAGAAAGGAACTGAG
AGACTTTTAGGTGGAATTATGTATAAAGAAAATAGAA

>hg18 chr3:69240203-69240311 NM_198271
GCCAGGAAGTTTTCATATATGCAGGGTTTACTTTCCCATTACTTTTCCTA
GTGACACTTAGTTTTCACCATGTTCTGTGGCTTACGTGTTCTGCCCCTCA
CAGGTACC

>hg18 chr3:69258135-69258263 NM_198271
TGCTTTTGATGATCGAGCTGATTTAGGAATTTCTGTAAGGAGTGCTCCTT
CATCTGACTTGCATCTTGCTGAATGAGCGTAGGCAGTGGGTAAATCTCTC
CCAGCTGCTTCTACTGTGCATTTTATCC

>hg18 chr3:69254227-69254617 NM_198271
TATTTTTTCTAAATATTATTTTACTAGAAAAGAAGAATAATCAAAGATGA
TTTTTAAAAAGAAGGAAAAAAGCCTCAAGAAGGTCCCCCAGTTAACGAGT
GTCCCAAGTTAACACACCCTTGAGATATTTTTTTTTTTTTCCCAGGAACC
TCAGTGGTTTGCTGAGCAGCTAGGAGTGATCACAGCTAAGCTCTTGCCGG
ATCTATATTAAGCAGGGCTTGGCTGGATGGGGTCAATTTATGGAACAACT
ATGCTGCTCTCTTTTTGGCAACTTGAGTCAGCTGCGCAAATCCATCTGAC
ATTTCAGTACAGCTGCTATGTTTGCCAGAGACTAGCAGAGACTACAGAAT
CTCTGCAGGAATAAAATTAATTATCTTCCTATATGCCATC

>hg18 chr13:113105673-113105821 NM_199162
CACGGTGTGTACTCGGGGCCTCACTTTGGGAGCTCAGACGTGTCGCTGGC
CCTGACGCTCATTGGTCTGAAGGACAAATCGAAGGCCCTCTGGTCACGGA
AGCTCTGGGCTTTGTACTTGGCCAGGTGCCTGGACCTCCCGCGACGCT

>hg18 chr13:113109027-113109132 NM_199162
GGAGGGGCTGGCATTTCATGGACAACTGGAATTTGGACAGTTATCCGTGG
AGGCTCCGTGGCAGGCTGTGTTCTCCGAGCAGCCTGGACCGATGGAGCGT
TCAGG

>hg18 chr13:113109151-113109279 NM_199162
CCTTCTGTTCTGGGAAATACTTCTGGGTGGCAAAGAGGGGGTCTCTCCCT
GGGTCTGGGAAGCCTGCTCCTTCCCTTTCATCCTCTGAACTGCAAACAGT
CATGGTGATTTCAGGGCCCTCCCCTGCA

>hg18 chr13:113109627-113110379 NM_199162
GGGGGCACGCTGGCTTCTCCTCTGGGTGGACGCCTTGCCTCCGAGTGGCT
GATTTTGGTGCAGTGGGACAGCCAGCTCCTGGGGCCACAGACGACGGTGG
CGATGCTGAGGGCCGGCAGGGGCTCAGCCGTGCAGGCCAGAAAGCGGGCA
GGGGGCATCTTGACGCAGGTGCTGGCCATGGTGGCCGTGTGCAGCACGCG
CACCTCCGGCCGGTGCATCCTCTTCCTCTGCAGGTTCCTCTTCTTCCGCT
CCTGCGTGTGCAGCCTCAGCGCACTGGCCTCGGAGCACAGGCAGCTGTTC
TGCTCGAACTTCTCCCGCAGCTTGGACAGCACCGAGCTCTTGCCCATGAT
CTTCGGCAAGAGGCCCCTGGCGGCTTTGGGCCGCTCCACAGGGGGCTTCT
CGCGTGCTTCTTTCTCCTTCGCCTCCTTCTCCTCGGCGGCCAAGAATATC
TTCAGGATGTTTTTCACGGTGCTCTTCCCGGCCGGGTGGCCCCAGCGGGG
CTTCTCGCTGAGGCAGGGCTTTGGGGCCGGCTCCTTGGTCTTCTCCAGGA
GCTTGTTGATGGTGGCACCCACGAGGCCCCCACCCGGCCCCTGCTTGTCC
TTGGAGATCAGCCGGCCCACCTCCCTGGTCCTCTTGAGGTAGCGCTCCCG
GCCAGTGCCCAGGAACTTGGCCTGCAGGAGCTGGAAGCGCGTGGGCCGCT
GGGTGGCCTCCTGGGTCTGGGGCTGGTGGCTGGGCCTGCTCCCCCCGGCC
TC

>hg18 chr13:113113793-113113992 NM_199162
TAACCACTTATGAGGTCAGCGTGTCATCAAGACCTGGCCAGCAACCAGCG
GTGAGCGTGGAGGACGTACTTGGCCACCCGGTCCAGCTCTTCAGCTGTCA
CAGCCGGCTTTCACCCCGCAGCGTGATCATCTGAGACACGTTTTCACTCA
CAGAGATCAGGATGCTCTTCTGGGTTTATTGGCTGAGGATTAGGGGATT

>hg18 chr13:113113304-113113479 NM_199162
TTTCAGTTGTCTTAATGACTTTGCAGGTGAGTCATTCGGATGACTGAACC
ATGCTGACTGCTTGTGGTGGGGACATTCTGATCATCTGAATAAAGGCCAC
CAGGCTCAGCCACGTGTGACGTCAATCCGCCCCTTCCCACATCCCTCGCT
GATGGCTTCTGAGCCCCACCGTCCA

>hg18 chr14:23669889-23670084 NM_203402
AGGGATCTGAGGGTCAACGTGATCAACAGATGAAACCGCCAGTTTATACA
GCAGCCCTGGGCCAAACTAGTCCCTTAGAGACCCTCAATCCAGACAGGAA
CTAGGGCAGAGCCAAGCTGCTGGGGTCACAGGGCACTGAAGTGGATACCC
ATGCTGATCTGCCTCCCAAGGCCTATGATGGCCACAGTGCTGTGC

>hg18 chr14:23670878-23671113 NM_203402
GTGAGTCCACTCAAGGCTGTGGGAGCCGGGTCCCTGCACTCTGGGATCCT
AGCTCCCTTCTCCAGGCTTCTGTCCTCCTGCCAGTCTGAACACTAAAAAT
AGGCTAGGAGGTTGAGGAAAAGGTCGGGGGAGGGGGAAGGGAACAGAGCC
CTGGGGTACAGGGGAAGTTGGGAACAGGACTAAAGAGGAAATATGGACCC
TGGAATGCTGAATTGTCTTCCAAGGAGATAGCAAA

>hg18 chr14:23670208-23670596 NM_203402
TTTATCTCCATGACCTCTGATTTCCCTGTGGAGCAAATGGTAAAGTAGGG
GTGGGTGGAGAGGGACTTTGGCAGACTATGGACAAGGACAGCCCTGAACA
GCTGGCCCTGTCACAGGAACTGGAACATGGTCGGAGCCAAGGACACAGGA
CTAACAGGAAAGGACACAGACTGCTGTCAGGACACATACTACCACACACC
CGAGGCCAGGACCCTGCTGACGTGGCAGACCTCCACCCTGGCCCCTTACT
GCCCCCCGCCCCTCTCCCCCACCTGCCAGCTGCCAACAGGGCTCTGCCTT
GTGTCTGCCACACCTGTCACTGCCTATCCTTGTCCAGGGGGGGCCCCATC
AGCCCCTCCTCAGCTGCCCAGCAAAGCAAGCAGTTAGT

>hg18 chr19:5629412-5629514 NM_205767
CCAGCACACGGGTCAGGGAACACTTCTGAAGTCCTTTATTGGGCCGGCAA
GGCCGGGAGCTGCCCTCGGAGTGGGGTCCCAGTCCGGAGTCTTCAGGTCA
GT
