# Supplementary material for: Predicting tissue specific cis-regulatory modules in the human genome using pairs of co-occurring motifs
Source: BMC Bioinformatics. 2012 Feb 7;13:25. doi: 10.1186/1471-2105-13-25 (PMC3359238; doi:10.1186/1471-2105-13-25)
Supplement: Additional file 1 — Software. The CrmMiner software. [file 1471-2105-13-25-S1.GZ › crmMiner/test/heart_fasta/train/ctr.txt]

>hg18 chr3:18103105-18103225 similar-to-chr17:26584025-26584145
TCCCACCTCTTATGCACATATGCCTGGTTTTTGCAGTGCACGTAGCTTTGTTTCTTTTTTTTTTCCTTTTGGTGCATTTTCATTTACAAGCACATGTATATTTTATAAGTGTATGTGTAC

>hg18 chr22:32637719-32637819 similar-to-chr3:58060707-58060807
CATTTCGGTATTGTACTCTCCTTGCCTTTTTACAAAGCCATCAATGTTTGAACCACAACAATGATCCTTCAGAGAATTCATTCTGCTGATCTGAAATATC

>hg18 chr17:60326122-60326316 similar-to-chr1:116099673-116099867
NNNNNNNTAAATGATTGACAGAAAGATCTTCAGCAAAATATTCCACCCAAGATACGTGGGAGATATTGAGATCCAAGCAATAAGCCATATTTGAAAGGCATTATAGTTTTCAAAAGCTGTAGCGCAATCATTCTTAAGGCCAGTTACCTTCTCCCCACATCTCTGGGATCCTGTTTGAAGGGAGTTCTAACAAG

>hg18 chr21:18872890-18873021 similar-to-chr2:210886883-210887014
GCAACCAGAGGCATATTTGGATTTAAGGCTCTGGTTCTTGAAAGAATATGGTGGTTCTATAAGAGAACATTGTAAGATTTCCATTTAGCATATAACAGTGGCTGCCTGTAAGAGATTTAGACAATAATTAC

>hg18 chr21:16537180-16537361 similar-to-chr3:41210658-41210839
TTGGGGTTTCCTTTTTGTCCAAAAGGCATTGTTCTATGTGAATTAGACATACCGATTTAATATTCTAATTCAATGCCTATAAAACCAACCTTTATTTAATTCTCTGCTTTCTGCAATTCCTCAAGGAGTGAAAAAATAGACTGTGACTTCTTTAAAAGAGGCATTTTGTTAAAAGAATAAA

>hg18 chr5:102635066-102635233 similar-to-chr2:189536495-189536662
AAATTTACAATTTCATTCTGTACCCAATGCTTTAAAAATGTACTGTGTACATTTTTAAAGAATTATTGTTACCTTTGTCTGATGTCATCTAGTTGGATCCACGTAAATTTCAGCAATATAGAAGCATCTATAAACGTTGCCAAATCTTTCATGTTTTATAAATACAT

>hg18 chr9:99502604-99502760 similar-to-chrX:153888000-153888156
GGCAGAGGGACAGTGCCAGGCTCAAGAGTACAAGGCCCTGCTGAACATCAAGGTCAAGCTGGAGGCTGAGAGCACTGCCTACTGCTGCCTGCTGGAGGATGGCAAGGACTTCAATCTTGGTGATGCCCTGGACAGCAGCAACTCCATGCAAACCAT

>hg18 chr17:10586899-10587037 similar-to-chr5:74527936-74528074
TCACTTATGAAACCCATCGTCTTACATCCATAATAATGGTTTACTCTATTTAGTGTAAATGAGGAAGCTATGTGATAATAGCTGGAATCTTCTGTCTAAGAGGAAGAAAAGAAACCAAAGTAACCATAGCTTATACAG

>hg18 chr10:59838784-59838911 similar-to-chr7:134095824-134095951
TACAGTGTACTTTCCTGAATAGAATATAAATCTAGGAAATTCAGTGAGTAATCAGAACTTTTTCAATTGTAAACAAAACTACAAATATTGGTAGATTTGAAAAATATGACAGAACTGATGAAAAATG

>hg18 chr8:22700581-22700717 similar-to-chr16:87071253-87071389
AAGGGCTGGTCCCTTCTAATGGGGATTCTGATGTTTGGGCAGGAGAGGAGTCTGTAGGGGTGGGTTCCTCTAGGAACACTATCTTGGAGGGTGGTAGGATTTGCACAGGTGAGGAGAGGGGTCGTATTTTTCTAAA

>hg18 chr20:43344651-43344796 similar-to-chr17:26419069-26419214
CTCCAACAGCAGGGCAGACACCTGTTAGCCAGTGATTTTTTTATTAGAAAAATAATACAAGAACTTCTAATTAAAGATGGCAAAATGAAAGTGATGTAGCTCCACTTTCTTCTTGGAAACCCACAGCCTTCCTTCTTTGATGAAA

>hg18 chr20:21075691-21075865 similar-to-chr9:79795551-79795725
AAGCCAGTTAGTTCTTTCTATGCCATTCTTGATAGACATATTCTTAGCACGGCAGTGTCAATGGTACTTCAGGAAAACGGAAGCTTTTTTTTTCTTTATTTACCCACTGATTCTTTACCTTGCATGTAGTTGTGGAGTCTCCTTTTAGGACATATTTAAAATTAGGGCAAGAGA

>hg18 chrY:23615311-23615479 similar-to-chr17:61677529-61677697
TAATATTTGTTTTTACAGATTATTTGGCAAAATCAACCCTGAGACAGCAATGTGTAGAAAATACTACTAATTATGTTTTTGAGAATCTTATGGACTTTGGCACTTTGAGAACCTTCACTATAGGCCCAGGATTCCCTAGGCATTTGTTCCAGGAGAATATCTTATGGA

>hg18 chr18:20368442-20368545 similar-to-chr10:50503798-50503901
GTGACCACAGAAATTCTTAGTGTCCCCGCCTTCAGATCGGGAGGCTCTGCTACTTGTGTGCCATGTCTTTGGGCCCAGGAATCCCGAAGGAGGCCGAGGCATC

>hg18 chr15:33664971-33665074 similar-to-chr8:75349093-75349196
CTCAAAATGTTATTCTATTGGGGTTATTTATCTAGATTCCAACAAACACTGTCAATTTTTTCTTATGGATTTTGTTTGAGACGTACATCACAGGTAGATATGT

>hg18 chrY:1568435-1568597 similar-to-chr2:158420262-158420424
ATTCACTTCTGCAAATGTAGAGAGAATGAATGAATGATACCCAGATATTCCCTGCAAATGTGGAGGGAACGAATGAATGACATCCAGGGCTTCCCTGCAAATGTGGAGGGAACGAATGAATGATACCCCAGATTCACTTCTGCAAATGTAGAGAGAATGAAT

>hg18 chr9:33454164-33454320 similar-to-chrX:153888000-153888156
GACAAGAATGGGTCCTGGGTCAGCCTGCTCCTCCCTGTAAGACACCCTCTACTCCCCCAGGTCCTCCTACGGTGCCCCCAACGGCTGCTCATCACAGGTATTTTTCAACACTCCCCCCCACCAAGTGGCAAAGGTGACGAAAGGGACATCGCATTT

>hg18 chr20:5832368-5832528 similar-to-chr6:105651527-105651687
GAATTACTGAAAAATAAAATATTCATTGCTGTAAAACTGAAATTAACCTACATAAAGTTTTCCTGGAGTCTACATCTATAGAATACATTTTTGTTGAGGAGAGGTCTGCCTGGGAGTTGGTACGCTCTAATATTCACTATAAGTAATTAAAAATTGAGCA

>hg18 chr9:108523464-108523620 similar-to-chr3:95124766-95124922
TAACTCAACCATGTAATATGTTTGTTATCACTACCAGATCGGAAAAAAAAATGGGGAGGGAAAATTAAAATGCCTCTTTTACCTAAAGGCAAAGGACCGAAGGAAATAATCTTGATTTTCTTTTTGTACAAGGTCTGTATAGCTCAGGAGCCTTCA

>hg18 chrY:10244790-10244959 similar-to-chr5:75807595-75807764
TTGGGAGACTGCAATGTGCAAGGATCATTTGGTGTGTAAATTGGTGTTATTCTGGCAAAATCCTGATTTGGGGGCTTTCATACCCAAAGCCAAATGGGAGCAAAATGGATTGATGCTGTGGGGATGTTGCCTCCACACTTGCCTCTTCTTTTCTGGACTTCCATTTTTC

>hg18 chr3:129472790-129472910 similar-to-chr20:62289886-62290006
CTCATTCTGGGAGCAGTGACTGTGAATCAGGTGCCCGAGGCTGCAGAGCTGGCTTTCCAACACCTGTGGATATCGGCTCTCAAGGCTGAGCTCCCTCTGCTGCCATGTGTTTTTATCTAG

>hg18 chr13:42596861-42597043 similar-to-chr5:172626968-172627150
AAGGACACAAGCCAGGTCTGCTCGCAGAGTTCCTGTGATAGATAGACGGACAGAAAACTTGAGGGCCCTGCCTGCAGCACAGGCCTGGGGGCAGAAAGACTGTCCCAGAGCTTGCTAGCCTGGAATCCACAGNNNNNNNNNNNNNNNNNNNNNNNNNNNNNNNNNNNNNNNNNNNNNNNNNN

>hg18 chr8:2994209-2994342 similar-to-chr5:52419818-52419951
AAATATTTATACCAATTTTATTTTATTCATAAATACAATGTTTCCAGTTAGTTTTGAGAAGAAGGTGACAAACATTTGGAAGAATAATACAAAATACAACTGGGTGACTTTCCTATTTGTTTCACTTTTNNNN

>hg18 chr19:15010058-15010253 similar-to-chr9:79658554-79658749
AACAACAACTACTACTGCTGGTATGACTGCTACTACTAAACGTATTCGAATTTTTTAATTGTGCGTGCACATGGCAACAGACACCCAGAAGGAACATAAAAAATCAGATGAAGTAAAAAAAATAAAGAATTATCTTGGGGATTGCTTGAGAAATTACAGCTGCACAGCTGGGCTCTCCATTGCATTGCAAGCTCA

>hg18 chr21:27289963-27290121 similar-to-chr1:116126204-116126362
ATAGACAATGCCATTATGCTCAAATTCAGCTAAATATTGACCCATTGGAATAACCAGCACATTAACTTGAACTTTATAGTGTATCTTTTTTGGGGGAGCGGGTGGAAGTGGAGTGGGGGAAGGTCAATCTTAGAAGAAATATTTTTCTGNNNNNNNNN

>hg18 chr14:102081354-102081522 similar-to-chr3:58140841-58141009
GGCCGCCGCCTCCTCTGGGCCTCGTCTCCCCTTCAAGCCCCCGGCCTTGTGGGGAAGGGGGAATCCTTGACGCATTTTACAGACGGCACATAGGGTCGGGGCAGTGCTTTAACCGGAGACCAGGAGCCTGACTCTTCCAGGGCTCTGTGAGACAGCCTGGTGCCTGGC

>hg18 chr21:13585373-13585510 similar-to-chr1:62927658-62927795
CAGTCAAAACAACTATTGTGATAAAGACTTCCTGGACTCATCTCTCTTAATATTATATAATCTTTCTATTTAATCCCATAGAAGTGATAGATATCTCTACAATATCCCTAATATTATTATTTGGTTTTCAGTATATC

>hg18 chr15:41852062-41852226 similar-to-chr4:174624973-174625137
TTTAAGGGAAACATATAAACTTGTACAAAGGACACAGAAGCAGTCAGTTTTAATTTTTTAGCCATGTTGGTAAAAGTTCATTTTCAGTACATGGGTAACACCCAGGCCCTTTCCCATTATATCCAGGTATGCTACAAGTTCTTTTAACTCTTATCAGAAGTTAT

>hg18 chr22:47843871-47844052 similar-to-chr3:113203207-113203388
TCATTAATTCCTTTAAATTTGTGAACAGAAAACCCCTGCGCTCCTGAGTCTCAATGCCTACATGGGTCTGGACACCAGGGATGGGAGCAGACGTGTGTGTGCTCCGCAGCCAGCCCAGCTGGCAACTGGGGAAGAAATGGAACCGTCATGAGGTCATTTTGAGCCATGAGGCAGCCCCTCA

>hg18 chr18:40304460-40304630 similar-to-chr16:66678192-66678362
GAATAAAATTGAATATTTCCTGAATAAACCCCCAAACTGCCATAATTCTTCATTTTTTCTCTTGCTGTCAAAGTCCACATATGCCGAAAGAAAAAGGTCCTGCGAGGATTAGAAGTGGGAATGAGAAGAGAGAGAAAGATAAAGGAAGAATGGATAAAGGCCAAAGTAAG

>hg18 chrY:1581155-1581257 similar-to-chr7:155371062-155371164
CACATCACTGAAGATACACGAGCAAGAACATGGATTTGCTTATCTCTGTTTTGGTCATGTCCTCCCGGGGGGCAGGGGTGGGGGTGGCAAACCTCCTCCCCT

>hg18 chr11:123267530-123267630 similar-to-chr3:95137149-95137249
CAACGTTAGCATCAAGAGGCAAAGTGCTATACCATTGGTGTACTAAGTTACAATAAGCTCAAAAAATGTAACAAAAACATTGTAGAATGTGATATAAATT

>hg18 chrX:146634352-146634473 similar-to-chr9:107420734-107420855
CCTGCAGCCTGATTCATTGGCACACTCTCCAGAGTCCTGCATGTGGTACACCCTCAGCAAATGTTTATGAAATGCTAGGAAAACAATTGGCTAAAAAATGGAACTGCCCTTTTTACACTGT

>hg18 chr5:101175030-101175138 similar-to-chr3:95044642-95044750
TTATGCTCAAAATCCTGAAGTGTATTTTGGAATGCTCATGACTCTTGAATATTTTCAATTTTATTAAAAACTTATTTCTAGTTATTTTCTGGTTTGTTCTTTTAGTTT

>hg18 chr2:24278332-24278456 similar-to-chr17:30527166-30527290
TGCCGGTTCTGTTTCCCAGTCCTTTGCCCAGCAATTATGTTTAAACAGAAGCGGGGGCTAGGGTGGAGGCCCAAGCCCTTGGGACATTTGAATCCTTCCTTGTTCCTCTAGTTGCCTGGAGACC

>hg18 chr14:62464668-62464770 similar-to-chr3:153994055-153994157
CACATGATCCTGCAGAAGTCATGCGGTGATAACCTCATTTCTTGCTTAATAGAGTTAACATGTTTTTCAGNNNNNNNNNNNNNNNNNNNNNNNNNNNNNNNN

>hg18 chr6:116550008-116550111 similar-to-chr15:56633739-56633842
GTTTCACAAAACCATGGCTACCATAATACTTTTATCCCATGACAGTGATTCATGAAAATGAGCTAGGATTGAAGAATTCCTCTAGAATAAGTGCAGTGGAGGT

>hg18 chr20:23954377-23954544 similar-to-chrX:32290658-32290825
CTAAGACATGTCCAAAAGTTCTTTACTTACAGGGACATGATCTAGGGGCTTAGAGGGCCCTGGAAAAGTAAGATAATATATTTTAAAGACCCAATTTTACACAAAAGAACAAAAAGAGGAAGAACTATAGCAGAATGCCACTGCTGTGGATTCAGACTTCACCTCCC

>hg18 chrY:19356783-19356954 similar-to-chrX:152795216-152795387
TGAATGACAGGGAATGTGAACATGCCAGCACTGGTTGCTAGATGGATGGAGGATAGAAAGAGCATGAGAANNNNNNNNNNNNNNNNNNNNNNNNNNNNTGGGATGATCCCACCCAGGACAAAGCTGGTGCTGTGAGGATTTCACATGTATATGGCAGGAAACTGTCAGAAC

>hg18 chr3:146103207-146103351 similar-to-chr6:105687749-105687893
CATGGCTGATTTCCCTGCTTGTATCTATGACTTTTATGTCCAAACATACACACACAAAAAAGATGTTCCACTTTTGTATTTTTACCTTCTGCATGACATCTCTGAAACTCAAGAATATTTAAAATGAACTTGGCAATCCCCTCT

>hg18 chr16:85996716-85996860 similar-to-chr12:54780080-54780224
TGGGAAAGAGCTACTTCAGGGTAGGGCCACATTGCCAAGGTATCTTGAGATCCATTCATGCCAACTTTCATTTTCATGGAAACTCGTGAACTCGTGCTGGAACATCTTTAACCCCAAATCAGGAATTTACGTCTTTGTTATTAG

>hg18 chr15:23530041-23530235 similar-to-chr12:54760568-54760762
TGAGGGCAAAGCAGGAAAGGATTTCATGCTGGGAGAGCTGCTCTTCTCATGTCCCTTTCTCGGGCAACATGCCGGTGAGGACACCACAGGAGGAACGCCTGCTGGCGGCACAGGCTGGAGAAGCCCCGGTGGGCCTGGCTGGCTGGCTGCAGGCAGATGACACCCACTCAAGAGGCATCTTCCCCGGCACCCGG

>hg18 chr10:107158122-107158223 similar-to-chr17:10450581-10450682
GTTTTGTCATTTTAAGATGTTATAGCCTGGGTGCATAAAAACAATAAATATGCTTTAATAATTATTTTGCATCTGTTTAACATGAATTATGCCATTAAAAC

>hg18 chr2:143074694-143074878 similar-to-chr7:80143381-80143565
ATTTTCAAATGCCAGAAACTTCAGGTATTGTGTACAACTGAGAATATATGTATTCCTCTCTTTCAATTTACAGTCAGGAAAAGGAGGCAGATAAAGACAGCATGAGGGCAGAGGAAAGAGCAGTTATTTCCTCTCCATCTCTTAAAATATGATGAACGAGATGAACAGATTTCAATGTTCCATT

>hg18 chr4:148265685-148265837 similar-to-chr2:85669827-85669979
NNNNNNNNNNNNNNNNNNNNNNNNNNNNNNNNCAGGAATGATAACTCCTATCTCTTGAGGCTTCCCCTTGTGGCTGGCATCTCTATGGGCCTAGAGGGGCCTAAATATGCTACAGGACATCCCCAGGTCAGGGAAGAAGGATGGCCTCTGCC

>hg18 chr7:141885382-141885528 similar-to-chrX:153710979-153711125
CATTTTATTTTTCTCCAGCCTGTATCCCTCTTTAGCACTAACAGGTAAAGCAGACACCTAGAGGCACGGTTTCTTTAGTTGGGATCCATTAACTGTAGGACTGGGAGGTCCATAGCTGGGCTTCACAGGGAGTTCAAACCCCACGT

>hg18 chr5:85032778-85032879 similar-to-chr17:42710285-42710386
GCAAAATAACCAAAGTGAAAAAAACAGTTTTATTTGTTTTGCATATGTGTTGGGAAAGATCAAATCTGAGTCAGAAAAATTTGTAAATATGTATAATGGAG

>hg18 chr19:58533381-58533485 similar-to-chr2:85666230-85666334
ATCTCCATTTTTGTCATCTGTGTCACTGCCTCACTCCAGCTCCCGGGTCTCCGTGCTCTGTACATCACCAGGACCCAGTTTGGCCATTATGGGCAGGGGCTTTG

>hg18 chr7:14635101-14635214 similar-to-chrX:149489166-149489279
NNNNNNNNNNNNNNNNNGGATCTATTTACTCAATCTATATGACACAAATTATATAACTGAATGCATGGGGATGCTTTGGAGATTAACAGATCTAAAGAGAAAAGTTTAGATCT

>hg18 chrX:137657615-137657787 similar-to-chr19:3074852-3075024
TTTCCAAGGATGAGGCCATCTCCACTGCTTCTAGTATTTTTGGTTCTCTTCTAGGCAAGGGTTCTTTGAGGGAGCTTTTGGAGGCCTGGTACCTTGGAAATGGTAAAATTAAAGTCCTTGAAGACGTCCGCTTGACCTGGAGAGAATGGAGCTTCTCTGCCTGCCAACGAGA

>hg18 chr6:150910569-150910751 similar-to-chr9:79688877-79689059
GCTGGGTGGATTGAGGAGCATGAAGTCCCTAGAGGTGAAGGAGAGGAAGACCAACAGCGTGTGTCTGTGACTGGAATGCCAGGAACTAGTTTTCTCTGTGGCTGGAAAGTAGCCTTGAAGGCAATCCCTGGGGAAACGTTTGGTAAACTAAACTTCGAACTGGTGTTTTGGTTGGGGGGGAG

>hg18 chr8:126827985-126828091 similar-to-chr3:182147855-182147961
GGTAGTTACTTTGAGTTCTCTTTTTAGTCTTTGAGCTATCAGTTCAATAACTTTATGGCTGGTTAATATATTTTAATTCTTTCTGTTTAAATTGCCAGTATTGGCT

>hg18 chr8:145312869-145312997 similar-to-chr12:120781112-120781240
GCCACCTCTGAAAGCCCAGCAGCGAGTGCTCCAGGAGAGTGCCACTTCCCAGGCAGTGCTCCGTGGGCTCCGCAGTGGGCTCTCTCCCAGTCCTCAGGGCTGTGTCACCCCGGGGAAATGAAGCAAAA

>hg18 chr13:43517927-43518124 similar-to-chr4:52593202-52593399
CACAGTGACTGGACCCGAAATTCTCACTATTACTCATTGCTTGATTTAGATAACAAAGGCAAGAGCTTTTGCCCAGAATATTATTTTCAAAATGTATTTATTTTCTGGGAAGAAAAGACAAGCCTTGGGGAATCTCTTCCTGTCTTTCCCCCCTTTTATTCTTTTCTCCCTTCCTCTCTNNNNNNNNNNNNNNNNNN

>hg18 chr4:15654695-15654826 similar-to-chr20:32766054-32766185
CTGGCAGGATGTCTTAGCTTCGTGGGATTCTCTTGCAGTTTCTCACTACACTTCAACAGGACATGCAGCAGGAGCTTCTCCAACAGGCTGCGTGCGTATGTGTGCGATTTATGAGTTTTGTGATGTCTGAG

>hg18 chr13:85607018-85607193 similar-to-chr22:19486393-19486568
GTAATGCCATCTTGATATTATGACTGAGAAAAAGAAAACTCTAAACAAACCTAAACACATTTTAAGCAGTTGTAGAGTAGTTCGCTGTTGAGTTTACAGGAGAAATAAGTCAGAAATATTATTTAATGCATCATAGTTAGTGTCAATGTATTTACTATTTATTTAAACATGTTGA

>hg18 chr16:75342868-75343065 similar-to-chr3:57935856-57936053
TAAGCGAAGGAGCATCCGAGGGTGAGAGATAGACCCTCCCAAGGCATGTGGATAGAGAAGTTGGTCATGGCTCTCAGACCCTGCTCTCCTTGGATCTGAAGGAATCTTTGTGGAATTAGGGATGTAAAGCCTCAGACCATCAGAGCACAGCAGCCTCACACACTTCCATGTCTAAGAAGTTTTGACTGATGATTCTG

>hg18 chr18:21013610-21013769 similar-to-chrX:138331445-138331604
GAGCCAAGCCAAAAAACATCCTTTTCCAATATCTCTCTTTCAAATATCAGACTCCAATATAAGCTCCACAGTATTCATTTCACTTTTGTACCATCTCCCTAAGCTGTTGGAAACACGCTAAACACAAGACACGGAGTGCTGCAGCAGTGAGTGTGTGGT

>hg18 chr4:171051727-171051843 similar-to-chr22:19471354-19471470
AAGACATACAAGAAGAATCAGAGTGTAGCGAGGGCTACAGGGTTTCCACAGGCCAGTCTCTTCATATAGAAACCAGGTGAGTGCTATTGCCTATGATGCAAAGCCAATGACCAACA

>hg18 chr17:59529686-59529851 similar-to-chr1:94775845-94776010
TAAGACGTTATGATAAAAAAGAATGCCAATACCCACGCATACACACATTCATGAAATTTTAAAAAGCAAAGAATTAGGGGAAAATGCTTAAAGCAAAATAGGAAAAACAGCTTTCATTATACAAAGAATTTATAAAATAAAACACTAAGATTCCAGTAAAGATAT

>hg18 chr4:84847620-84847735 similar-to-chr1:158158004-158158119
TGCCCTCAGTCTGGAGTTGGTGGGAAGAAGCTTTGTGTGTGTTTCCCATGAACTGAATGTGGGCCATGCATNNNNNNNNNNNNNNNNNNNNNNNNNNNNNNNNNNNNNNNNNNNN

>hg18 chrX:139008802-139008953 similar-to-chr18:55203724-55203875
TGTTTCCTAATGTACTGCCCCAAACCCTCACATATGGCATGTATTATATAGTATGTCATACATCTACCCTCCTATCCCTAATAGAGACCCCAGCTGCAATTTGTTCATTCTTTACGTCTTGAAATCTCAGGCTTTCTTGACACCAGAACCC

>hg18 chr17:43540456-43540566 similar-to-chr11:10306383-10306493
CCTTTCGGTCCTAGTTTGTTGAGAATGGAGAAAGAGTGGCCGTAGTAAAAGACTCTGGGGACATTTACTTAAATGGCTAAGACTGGGGGCAATGGCGAGTATTTTACGTG

>hg18 chr9:30658714-30658847 similar-to-chrX:138388639-138388772
TCCTTCTAAGAAATGAGGTATCACAGTAGAGATCTGCACACTTATTCACTATCTCCAATGGCACTATTTAGGAATTTTACATTATATTGCTGTTTTACCATTGTTTCTACCCTCACTTAACATTCCAATCTNN

>hg18 chr22:48205744-48205853 similar-to-chr5:52371366-52371475
TGAATTCTGTATCCTGAGGACAATCTAATTTTCCAGCAGAAAGCAAGAGTGTTCATTTCTCTATTCTTCTTCTTAGAAAAAAAAAAATCATTCTAAGCTTTTATTTTAA

>hg18 chr10:22677412-22677608 similar-to-chr2:189572548-189572744
TACATACCTGGAAGATTTTGTTTGTTTTCTCATTTTTCCCTCCAATATGCTAAGTAAATATATATCATGGATCCAAGATAATGTAAAAAATATTTTCCATATGGGTATCATGATCAAACCAGTAATTCCCTTGTTAAGAATTTTTGAATTTATTCTATGTGAAAGGAATATTAAAGGTGAAAATTGTCAATGGAGT

>hg18 chr16:10970099-10970212 similar-to-chr12:54774607-54774720
CCTACTGTGGCCTTCAGAGTTGATGATGTGATTTGTGATGGCAGAAGGGGGCAGCTTTTTACCCTCATTCATGGGTGGTTTGTGAAAATGCCCACACACCAGCTAATCTCCCC

>hg18 chr9:131324001-131324162 similar-to-chr7:155355128-155355289
AAAACCTCCCTTCGGTTGATATCACGACTTCCTTACCCTCCCTTTCGTTCCACCATCCTTTCTGGGGTGGGCCAGGGCCTGATGCAGATGAGGTGTACAGTAAATATTGGTTGACAAATGAATAAGCAGACGAACCCCATGAATGAATGGGTGCATGAATG

>hg18 chr19:605027-605137 similar-to-chr12:21818711-21818821
CAGCAAGCAAGATCCCGGCCTCACCCACTGACTCTGGGGAGAAGCGGGGGTCTGGCGTGCAGTGCCCAAGGGGAGGGCCGACAGCTGGGCCCCCGCCCACACCACGCCGT

>hg18 chr4:144486599-144486722 similar-to-chr3:30374592-30374715
GTATTTAACTCATTAGCCAGCCAGTTGTTGTAACATTTTATTTGCTAACTTTTTAAATGAGAGGAAGGTAAAAGCACTCTGTGCCATAGTTCCCTACTCTCTCTTTTCCTATTCATTTCTGCT

>hg18 chr9:66006871-66007007 similar-to-chr3:182162950-182163086
AGGGGCATATGAATCTACCCATGTTATTTTTCCACAAAGTGGTAACTCATATTTCTTTACTGGTTTGAGCATTAATATACACTTTTTGGGATATTCTATTCTTTTTTATTCACCAATCTAGACTCTATTAAAATTC

>hg18 chr16:67940318-67940500 similar-to-chr3:58109993-58110175
TGTTCAAGATCTTTTAACACTGATACACATGCTGTGCTTCATAGTGAAGGACTGTCTGATGCCCCTGTTGAGAAAATGTCTTTTTTAGTGCAGCTGGCTATTAAAGAGGGCAGTTAAGACACTGCTGCTCTCCAAAGTGGGACAGGCTTGACCTGGCTGGAGGAGTGCTTTGCTGTGGAGTG

>hg18 chr16:26259025-26259129 similar-to-chr7:155566775-155566879
AGCATGTTTCCCAGTATATGAATATATCTGGGCATGTGTAAGTACTTGCGTATATACACCTTTGAGGTCTGTGCAAGTGTGTGCATGAGTGAAGAGCTAAATGA

>hg18 chrY:22131023-22131154 similar-to-chr1:116042534-116042665
AGCTTTTAAGTCTATACATTAGTATCACTGTGTCAGAAACTCAGTAGTCATAGTGAAATAAAAACAATGATCACAGTCAGTCAATTCCATCTCATACCTAGACTGAAATATGAAACTTCTAAAGAAAAGAA

>hg18 chr13:44882279-44882454 similar-to-chr16:66805833-66806008
CTCCAGAGAATAAACAAACAGGATCTGATGTGGAACCCAACCGATGAGGAAGTCACAAATGGGAACTGGATAATGTGCATCATCAGAAAGTGACTAGATAACTACAGTCCATCTCATCTGGCTCAGGGAACACCCTTGAGCTTCTCAAACCTCTTTACAGCCAAACAGGTTAACA

>hg18 chr11:11436536-11436655 similar-to-chr3:113210203-113210322
TTCTTCCACTCCTGCAGTGCATTGTTGCATGCTTTATTTTGGGTTAAAAAGAAGAGGGCTAATTGAATGTTCAGAAATGTACATTTCTCTTGTCGGCTTTCAGTAAACTCCTGCCCGCT

>hg18 chr21:20032073-20032224 similar-to-chr3:153607516-153607667
NNNNNNNNNNNNNNNNNNNNNNNNNNNNNNNCTATTATATTTCAATAACTTGCCATGGGGTATGATTTAGGTAAATGTGAAAGGTATTATAGTCACGGTGGTCAGGAAAAAGTTTCAGAAATGTCAGTGTTTGAACAATGTTTGAGAAAAG

>hg18 chr16:48628327-48628485 similar-to-chr4:77161450-77161608
TCATCTTAGCTTTCACTTGTATAAAATTTGATTCTTTGAACTGCAGCAATAAAACCCTCAGCTCCTAAGAAGTCTTAAGAGGGTATTCTATATATTCTGCTTTGTTTTATTTTCTGTAAATTTTGTAGGTAAATATGTGCATTAAAAATAAATACTTT

>hg18 chr3:86977365-86977477 similar-to-chr20:17946610-17946722
GGATTTACACATTCAGAGTAGAAAATCTCAACGTTAAGCAGTGACCATTTCTTGGTAATCACATCTATGTTTATTTCAGCAAAGCAATAAAAAAAATTTGATGTTTTTGTAG

>hg18 chr13:22398227-22398355 similar-to-chr7:155489315-155489443
GAAATTAGAATAGGCAGCTAGACGTGGTCTGGAGCGCAAGAGGAAGGTGCGGTGCGGTGAGGTGAGAAGAGAGACCGCGCTAGACCAGGCGATGTCTTAGGGACGGGAGAGGGGTGAGGCCCACGGCG

>hg18 chr11:103443044-103443185 similar-to-chr16:14264928-14265069
GGGACTAAAATAAAATGTGTATATTAGTGGCATGTCAGTTCCCATGATTGTACACATAGTTTCAAACATCTGTCTAGAGACTAAAGCAGCCATTTCTGTATGTGGACATACTTGGGAGTGTGACAAATATTTTTTGAGGGA

>hg18 chr13:27072600-27072736 similar-to-chr20:32819322-32819458
ATATATGGTACAGAAACATAACCGTAGAATTACTCAGTAGGTAAAGAAATCTGTAAGAAACATTAATATATAAGATACTGGGTGAGCAACTGTGTGNNNNNNNNNNNNNNNNNNNNNNNNNNNNNNNNNNNNNNNN

>hg18 chr16:49084956-49085083 similar-to-chrX:149585134-149585261
GGTAGTTTTTTAAATTATTTTTTCTCTTGGTTATTTTCTTTCTTTTCAATATAATCTATAGGTTCACAAGAAGGATAACTTTTGATGGAAGAAGGAATACAGATGGAAAGGCCTAAGGCTGAAGCCA

>hg18 chr16:61968746-61968860 similar-to-chr2:190636433-190636547
TGATCTGTCTACAACAATACAGGATCCAGTATGGGATATGTTTCTAACAACTATGTGGAGTGCCATGTTTCATACGTAAGTGGAAACACAGCTGAGAGTATTTTATCAAATTTT

>hg18 chr10:20312809-20312929 similar-to-chr4:186659528-186659648
CATGTGGGAGCTTTTCCTAGATTTTCCTTAGTACCTGGCCTGCCCAGCTCATCACTCCAATAATTAATCCTGATATTTACAATATAAAAGGCAGGCCCAAACTATAGGGTGATACGTCAG

>hg18 chr18:8066894-8067027 similar-to-chr3:95123749-95123882
ATTCTTGCTTAGCTATTAAATATTTTACTACTGAATTATAGAAGGACACTGATTATCCAGTTAGCAAAGTCAATAAATATTGTCTCAGGACTAACAATAGAATAATATCTTTTGGTTTCTTAGTATTACCAAA

>hg18 chr5:175761062-175761165 similar-to-chr7:155447427-155447530
ACAGGAATCCTGAACGTCACTTCACTTTTCATTCCCCAAACTTGCCCCACCCTCCGTCTGAGAAAAAGGCACCACAGTGCCCTTGTAGGGGAGGAGGAAGGGA

>hg18 chr19:35663818-35663946 similar-to-chr7:80056796-80056924
CCTTAATACTATATTTTTTCTTTCCTTGGCTTTCATTAAAGATAAGATCATTTCAAGTCCCAGTCACTTATGTCTGAGGTTCCCTAAGAACATGTTCCTTCTTGTTTCCATGTTTTATTCAAATCATC

>hg18 chrY:19675724-19675913 similar-to-chr12:21825326-21825515
TTTCAGCATATTCATCACCACTGGTATACTTCCTTCTGTCACGAGCTTCATTTTATAAAAACTATCATTAATACTGGCTCAGAGTTTTTCAATAATTTCAATGTAGTACACCATGGCAACCTGTCTAGTTCACATTTAATACAAAATTAATTCCTTATGTTACCACATAAGCAATAGATTGTTATGAAG

>hg18 chr8:106012429-106012529 similar-to-chr5:52404846-52404946
CTAAGGTGATGTTGGGAGTAGTTCACAGAGAAAGGAAGAAGGTGTTGGCTTATGGGCTATGTAGACACTTCAAAGGTGTTCATTACAGTTTCTTTTACCA

>hg18 chrX:88351404-88351570 similar-to-chr3:139605479-139605645
TCAATCCAGTTGAAACAACCTTTAAAACATCCCAAAGGAGTGCCATACTCTGTTCCAGAGAATTTTTGTATGTGGCTTCTCTTCGACACCCCTTAGTAATCTATTGCTAGTTTTCTCTATCTTCTCTTTTTCCTTGTTTTGTTCAACCTGAAGTGTCTCTCTTCCC

>hg18 chr3:115494710-115494827 similar-to-chr1:94792885-94793002
NNNNNNNNNNNNNNNNNNNNNNNNNNNNNNNNNNNNNGGGAGGGAGGGAGGAAAGAAGGATGGGTCCATAGTAGGACCTGGTGATGGGCTGGGAGCTCCAGGCAAATGTCAACCAAT

>hg18 chr15:47215973-47216076 similar-to-chr3:30361644-30361747
NNNNNNNNNNNNNNNNNNNNNNNNNNNNNNNNNNNNNNNNNNNNNNNNNNNCTAGGATTCATATAAATTGGAATATAAAAATATCTTTATTACACGTTTGTAA

>hg18 chr15:24508289-24508448 similar-to-chr8:42195007-42195166
CGTCATGCACTGGTGAGACAGCAGGTTGGAGCACAGGGCCTAAGTGGGAGGCCAGGGAGGTGGGCAGAGGGAAGACTGGGGAGGATGTGAAGGAGAAGGAGAATGCTCACATCAGTGGACTTTTCTTTCTTNNNNNNNNNNNNNNNNNNNNNNNNNNNN

>hg18 chr19:42985467-42985597 similar-to-chr3:182173155-182173285
GATTTGGATTCGAGGTATGAAATAATCAACTACGGGAACATGTACATTTATAGAAAACATTCATTTCTTACTCTCCATCAGATAATTCAATATGGAGAGAAACCCTATGAATGTAAGCAATGTGGAAGGC

>hg18 chr10:72358785-72358885 similar-to-chr8:26523409-26523509
NNNNNNNNNNNNNNNNNNNNNNNNNNNNNNNNNNNNGAACCGAGGGAAGTGCGGTCACACTGGAGGGCCTTTGGAGACAGGAGATATGGGGGTCCCTGCT

>hg18 chr20:57650159-57650289 similar-to-chr9:79813175-79813305
NNNNTGCATATCTATAGATTGTGTGTGTATGTACATTTGTGTATATATAATATATAATTATCCTGTTAAGGATGTCTCACAGCCTTGAGGCAGAGATTAATTGTGACCTGGTGGTTTCCAATGTTTCTGT

>hg18 chr9:17225106-17225211 similar-to-chr6:12441443-12441548
GTAATTTAGGTATCTCACAGGTGAGAAGAATGTTCGGTTAAAAATTTTGGCAGCCTTAACATTCTAAATATTCTGTCTACAGAGCAAGATATTATTAGTACTAAA

>hg18 chr8:108919778-108919922 similar-to-chr1:21376642-21376786
CTGCCTCATGGACCAGACTCAGGCACCTTTTAATCCCTCCTAGCAAGGAAGGATGGGTCCCACTGCCTGAGGTCAGACGAAATTTGGAAGGCCAGTGAATCAATACATTATATCAGCCAGTGTGGGGGATGAGGACCATTTCAG

>hg18 chr13:90073667-90073775 similar-to-chrX:153878564-153878672
GCAAGAAGAAAACAATATTTGAAAAGCCACTTTCTAAAGGAGGAGATTGTATGTGGAGTGTTCTGCTTACTCCACCTCCAACCTCCCCACCCCTGATATAAGATACGT

>hg18 chr21:24029566-24029714 similar-to-chr2:211957030-211957178
CACTAAGCAGACTGAGGAATTATACTTAAAAATGAATGAGGAATTCTTAAAATGCAGGCTTAAATCTGGCTATTAACCACTGGAATGACAACTCTTAAGAAAGATCAAATTAGTCATAAAGAATAAAGAAGCTGCACTTTATTTTATT

>hg18 chr9:2021331-2021436 similar-to-chr1:94858102-94858207
GAAATTGTTTTCTGTTTAGATTAAATGAATTTGGGAGCTATATTCTGGATCTGATCAATGACTTGTAAACCTTCCTCTAAGTGGCTTACATAATTTCAGAATAAT

>hg18 chr1:65127662-65127763 similar-to-chr7:94058209-94058310
GAATTCTTCCACCCGAATTTATTTATAAAATTGTCAAGGATTTGAAAGAAAATACCTTTCTTTTGGTGACAGAGGATTACTTTTGTAGCTCAATTTTGTAG

>hg18 chr14:58446760-58446861 similar-to-chr5:2027898-2027999
CCTGGAGGATCATCGGCCATACTCCAGCAGAAGGGTGGATTTGAAAAAATAACGTAAGTTTGACGCTGTGCTCCTTACCTTGGTGAGAAGGGCGGGAGGGT

>hg18 chr1:90943510-90943660 similar-to-chr3:95041634-95041784
TTAAAATCCTCTTAATTTAATGGAAACAATTTGGTAAGCTTTCATTAATAGAACATTTGTGGGAAATAAAACAGATGAATAAGAAGGTGACGCTTTAAAGTGGCTACAGCTCTGATGCACCCTACTTCCAGTGGGAAACTGTCTTTCTTA

>hg18 chr13:108142383-108142493 similar-to-chr7:80113075-80113185
ATAACAATATTTTGAAATCTTCCTAAAGTCTGACTCATTCCCTCTAAAGTTTTTGACTTACTGTTTACATTTAATAATGAACTTTAGAAAAAGACATCATGAATCAAATG

>hg18 chrY:16799761-16799922 similar-to-chr11:116578633-116578794
NNNNNNNNNNNNNNNNNNNNNNNNNNNNNNNNNNNNNNNNNNNNNNNNNNNNNNNNNNNNNNNNNNNNNNNNNNNNCCAGGCCACAGTGGGAGCCAGGACATGAGTGCCGCAGGTTAGGGCTGTCTGCGTTTCAAAAGTTTTCTTGTTACCCCTGGCAATG

>hg18 chr20:14669404-14669531 similar-to-chr22:34330347-34330474
AAAACCAGGTCTCTTGGCTTTGGTAAATATTAATGAGCTCATAGAAAATCTTGTTACTGAAGTGGGCCCTCTTTTGAGAGTTTTCTGCCATCTTGGCCCTTTGTGGGCCCTTCTCCTTTGTTGGGGA

>hg18 chr20:20900652-20900754 similar-to-chr8:42152418-42152520
AGAAAATAAATGAGGAAATAGTCTAATGTGTCAATATTTGTCTTTTGGCCCTAATTGTCCACAGAGGGGACTTGCTGAGTGTGTGAAGTTGGCAGCCTGGGT

>hg18 chr17:44692099-44692263 similar-to-chr16:56069271-56069435
CACCCAGGCCTGTGCACTGAGGGGTAGGGGAAAAAGGCAGGAAGGGGAGGGTGGAGTCACCTCGCAAAAGGAAGCCAGGGGAGCCCAGAACAGGATCCAGGGTCTCCCTCCCCCGTGGTCTGGAGATCCTTGACATCTGCCATCCCCTTAGCAGAAGCTGCAGC

>hg18 chr18:29581185-29581337 similar-to-chr5:52418760-52418912
TGGATCTTCCTTGGATTTTGTACACATATTGTAGTGAAATGTGTCCTACATCTGAAATTGCATGGGACTCATGCCCAGCAATCTGGTTCTAGGCCTTTGACACCTGATAATATGAGAGCAATTGGCCAGCCAATAGCCATAAGCCCAGAGGA

>hg18 chrX:68169605-68169711 similar-to-chr11:10306572-10306678
AGCATGGGATGATGTCCTGGTGTGAGCTCAGGAGCTAGAGAGAGCAGGTTTCAACTCAGAGATCCTAATAGTAAATACCTCAACCAGGAGCAAGGAGTGTTAAATA

>hg18 chr22:31932659-31932804 similar-to-chr4:174635272-174635417
ATAGGACAGTCCAATAGGTCTCTGCTCCTCCATAATAACTCTCTTGGAGAAAAGTTGGGTTCTGTGTCTAGTGTGAAACTCTCATAAATAGTTTTTTGAACAATCATGTACTTGGTGGACTACAAGACAAAATGATTTTGTTTTT

>hg18 chr3:108438184-108438378 similar-to-chr7:80300823-80301017
ATACCTTTCATTAATATGAATGTTGCAATAAAATTCTTCCTCTGTAAATGTACAGCTTCAGATAAATAGCCAAAAGCTATAGTTGTTATCTATATCTGATATGTTTGGAGGTAGGATATGAACTACAAACTGAAATATGAGAGACTTGAAGAACAGTCAAGGATTCCTGCAATCGTATGGGTTGGGAAAGGTGC

>hg18 chrY:683682-683864 similar-to-chr5:139689631-139689813
CACTTCCCTGGAAGCCAGATCCAGGCTGTTTCACAGTTATGGCAGTGGAGGACTTCCCAGAGCTGCTGGGCAGTTGTCCAAAAACCAATCTCTAAGTGGTGCTTTTTGGCAGCTCTAAAGGTGCAAACTTCATGGGCCTACACAAAATTGCACACGGGCTTAGCGTGCGTGGGGTCCCTTGG

>hg18 chr13:44951415-44951582 similar-to-chr8:75244663-75244830
AATAGGTTAGGAGGGATAGATGTTAGTTTTTAGATAGCTCCAGAAAGAACTAGGTTCAGGTAGGAGTTGTAGAGGAATTCTAGGAGGTGTTTGTTGCTTTTTAGAAGGAGAAACATCCCTGAAAGACTTTCAGGATGGCCACTTAGGTTGGTTGTAACTATACTTCT

>hg18 chr17:50417524-50417636 similar-to-chr1:172130786-172130898
NNNNNNNNNNNNNNNNNNNNNNNNNNNNNNNNNNNNNNNNCACCTACTGTACCTCTGTAGAAACTGAGGCTTGGAGAAGCCCAAAATTTCAAATGAGAACCCAGGCCTATCA

>hg18 chr21:42564597-42564709 similar-to-chr4:4816624-4816736
TGAGCTCAGCCTGGCTAAAGGGACAGGAGGAAGTAGGAAGGTCAAGTTCAGGGAGAGGGGTGGCCAGAGAACTTGGAGAGAACAGGAGTGAATGCAAGTTGAAGAGAGACAA

>hg18 chr19:7188956-7189066 similar-to-chr3:41252733-41252843
AAAATGTTCAGTTATGTACAAAACCAGGAAGAAAAAGGCAAAAAAGGGAAGGGGAGGTTTCCCTCCATCTTGGGCATGTTTTTATACTCATTCATTTCCCAGAGGAAGGA

>hg18 chr10:80648891-80649008 similar-to-chr3:49700541-49700658
NNNNNNNNNNNNNNNNNNNNNNNNCAGAGGGATATTTAAGAGGCAAAACTATGCCACAGAGGGAGAAGGAGACCTGGAGAATGGGCTGTCCCAGGAGCCCAGTGCCTCCCCAGAGGA

>hg18 chr7:28054136-28054267 similar-to-chr1:94834200-94834331
AAATTACCAGTAAAATAACAAAATCTGTCCCTAGTATCGTTGAGGAGGAAGGAGATTTGGCTACTTTTCAGAAAGAATTAGATGGTTGGTTAGAATGAACGGTGCATGGATGGACAGACAGAAGAAAGACC

>hg18 chr15:71349130-71349248 similar-to-chr2:188002588-188002706
CACTGGATTATAACATTTTAATATGCCTATAGAATGCAGTAGAGAATATAGTTTATTACTGCTTCTCTTAACATTTTTCTGTAATTTTTTCCTGAAAGAACACAAGTGGAAATAGTCT

>hg18 chr17:25955338-25955476 similar-to-chr1:195276111-195276249
TAACCTTGTCTATAATGTAAGGAAATTTAACTTTAAAAATTTCCCTTTATATATGCTAGCGTCTTAATCTTGTTTCACTACATATTTTATTAATTCAAGGCCTTGAAAATTATGGCTTTATTCTATTACACAGGTTTT

>hg18 chr16:45401909-45402043 similar-to-chr3:153566616-153566750
GATGATACCTTGCTTTAACACATACCTGCACTCAAAAGCAAGAAAGAGAATTCCCCAAATGCCAAAAATCTCAGTGGTAAAGGGGCAAAACAAACAGAAAAATTCATATCCAAAGAACTAAAGGGAACAATGTG

>hg18 chr5:123547180-123547282 similar-to-chr21:33225833-33225935
CTGCAGAGATTGGATGACTGAGGTCTATAAGATTTATAAGAGTTGACTAACTCAAAACATGAACCATCTATTAGAGGCTATAGTCTGATNNNNNNNNNNNNN

>hg18 chr17:26709210-26709366 similar-to-chr3:182156025-182156181
TTTTTCTTTTTGTTTTGCACAGATCCTAAATTTAGTTTTAACTTCCTAAGCGCATGTCAGTATACAACAGATGGAAATAGTACTAAAACATGCTAAGTAGCAGACAGAGCCAACCTTGTCTTAAGCAAACATTTACCGTATATGGTTACACATGGT

>hg18 chr15:52363732-52363908 similar-to-chr7:80123952-80124128
TCTTCAAACAAATAGTTTAATTTCTGCTACAATAATTATGCCACTAATTCAAACAAGTATATTTGTAATATCTAATGAGGAATTAAAAAGAGAGTATAATTACTCCTACCTGTGATGTTTCTCTTATTTATTATGCAAACGATTTTGAATACCTACTTGCTGCAGGCACTAGAGCT

>hg18 chr10:34883118-34883227 similar-to-chr20:10336644-10336753
ATTCTCAAAACATCAGGTTTTCACAGCACAATGCAAAATGTTATATGCACTCTAAAACAAAAATGTAACATGTAGATCCTGTTTAAAATTCAGTAAATGCCAATTATTA

>hg18 chr8:10983411-10983548 similar-to-chr2:210891596-210891733
ATCATACCTGAAGTACACGCTGGAATCTAGGCTCTCAGTAAATGAAAGGGCTGAATGGCCAGAGTAGGACCTAACACCTTTCCTTCCTTCCTTAGGTGACAAAGACAAGAGGGAGTGCATGGTACTCCTATTAAAAT

>hg18 chr11:126291771-126291894 similar-to-chr17:26418888-26419011
TCACGGGACAGGAAGTTCCAACCTGGGGATATTCTAACTTAGAATGAAGGTTAGCTGGAGTCTTTCTAAGTATGAATTTAGGTTTCGAAAAGAGATTTTGGAGCTGGATAAAGCATTAGTTAC

>hg18 chr15:47327380-47327531 similar-to-chr5:39378721-39378872
CATTTCAGGGGCAAATTAGTTATATAGACAGGGGTTGATACTCTTTTCAGGGGAGTGTTTTTGAAGTTTGAAACCTGTTCTGTACTGGAGACCTCTAAGGTTCATAAACAGAGTAAGTGGAATGTTCAAAGTTCTGTGCCAAATATGTCCA

>hg18 chr21:17741236-17741336 similar-to-chr17:26708234-26708334
TCCTCAGAAGAAAATTTAGCAATCATCTAAACTTGTTTTAAACATGCCCTTTGAGATATCACGCCCAGCTCCAGCAGTTTGTATTAGAGTATTTCTTCAG

>hg18 chrY:24165537-24165724 similar-to-chr7:87686352-87686539
AAGGAATTGGGGAAATAGATTTCGTATTTCAATTTTTGGAAAAGCTGTAACACTGGTTTAACTTAGCACTATACAAAAACTGGCCATCAGACTTCTCTTGTCTGTCCCACTTTCTTATTCCAGCCTTCTTTAAGATTACCAACTTTCCTTGCTGGAGATGGAGGGAGATGGGAAGAGAGATGTTGGA

>hg18 chr4:187574721-187574845 similar-to-chr3:8758361-8758485
ACTAAATCAAAATCTGCCAGCAGGAAACCCAGGCACTGAGGGCCAGCCCATAATGCCAAAGGCTTTGCAGAGTCCTTGCTGTGCCCTCGGGATGCAGAATTAAGCTGGAAGCAAGCCCTGTCCA

>hg18 chr7:43323707-43323824 similar-to-chr15:55361513-55361630
AAAGACTAGTAACTTTTCTAACAACTGGTAACAAATGCCTTTGGGGAAGGGTTTGACCTCTCAGCCCAGGCAAGAATACTGACTACTCTATTTTTCTTGTGTGATACTTGTGATTAA

>hg18 chr21:25734084-25734233 similar-to-chr5:78418902-78419051
NNNNNNNNNNNNNNNNNNNNNNNNNNNNNNNNNNTCCTCAATATATTACTCATCTTTTAACATCTTTTACTCTTCCTTTTTTAAAAAAAAATCTCTATCTCTCTATGTATGCTATAGAGAAAACATTTTTGTATTTCCTTCAAATTCCC

>hg18 chr15:71108356-71108473 similar-to-chr5:75917940-75918057
NNNNNNNNNNNNNNNNNNNNTTATCACAGAAACGAGAGTTTAAAGGGCATAGGGTATATGAACGAAAGCATTTTGACAATTGTGAAAAGCAAAATAGATGTAAAGAATTCTTATTAT

>hg18 chr18:5230587-5230719 similar-to-chr3:113211830-113211962
ATTTTTTTTTCGTGGAGTTCACGTCTAGTAAGTTGGTCTTGATTTTTTTTTTCTTTCAGAACCTTCTGGATTTCAGCTTTGGCAAGCTTCCTCTGTTTCTGAGACACCTCCATCACCTGGGTTACAATCCCA

>hg18 chr15:34055500-34055693 similar-to-chr7:80066362-80066555
TTAAAAAAGTTAAGTAAAAACCTTGCGCCTATGTGAAGGTATTATATTGATTTACATAACACTGTAGAAGGTCTATACATGCTAAACCTCTTTTCATTGTGACATTCTTGGAGCCTGTTATTCTTTTACTTCAGCTATCTAAAGAATGGAATCGTGGAATAGTTCTGTGATTTTCTAAGCCATTCTACAGTTA

>hg18 chr7:13856200-13856301 similar-to-chr3:139560355-139560456
GTGGGGTTCTTCTGCCGGGCCCATTAGAACACGGTATGTTATTTCACACACTCTCTTATTGAAGTAAAATTACCCTTCAGCCCCTAACCATGCTCGGCAGG

>hg18 chr15:60508486-60508671 similar-to-chr22:49033403-49033588
AAAGCTTCTCTGGGGGAGACAGATATCATCAGCCTGACTTCCGTCTGGAGACCGGCCCTGGAGCAGCATGCCAATTTTGACAGGTCACCAGGCCAGAGCTTGTGGCTCTGGGTGGGAACCGGGGTTGGCGGGGGTTGGGGGGGTAGTGGTGAGCCCTAAGCAATCACTCAAGCGGGGTGCAGTGA

>hg18 chr1:175461212-175461337 similar-to-chr10:95973191-95973316
TCCTAGCATATAACATGGAGGCTTACTTATGCAGTCAGCTTCAGGACAAGAAGGAAAAACTGAAGCACGATGGGGAAGGTACTAACTATTTTATTTTGCTGCTTATTAGCAGTTCCACCAGAAGT

>hg18 chr19:62483128-62483270 similar-to-chr20:22989212-22989354
CCCGGCCAAAGGAGGCCCAATAGAGGGCGGTCTGTCCTTTCCCAGCAGGCTGGGCACACTGTCAGGCGTCCTCCTTTGGGTGGCTATTTTAACTGCTCATTTATCCTTTTCTTCTATGAAAAGATCCAGAAAAGAGGCAAAG

>hg18 chr15:53288364-53288496 similar-to-chr2:68953551-68953683
NNNNNNNNNNNNNNNNNNNNNNNNNNNNNNNNNNNNNNGGAAGTAGATATAGTGTGGTTCCCTCTGAGGAGGTAGGAAGGAGAATGGAATCAGCAAGGAATTTTAAAAGGGACTTCAATTGTATCTGTAAGA

>hg18 chr2:178452919-178453094 similar-to-chr6:105677021-105677196
TGTTTTGTTTTCTAAATTCATTTTTAATGTATAAGGGGAAAGTCAAGGACTATGTATCATTCAACTTCAGCATTCCATAGAATGCATTAGCTGTGTCCTCCAGTAAAATGGCTTATGGTGCCATGATCAAAGTCAGACACTGTATTCATGAACCACGATTGACCTTGTATGTAGG

>hg18 chr18:28573214-28573364 similar-to-chr16:66717701-66717851
AATCCCTTAGGCTTTATTAGATTTGGGAAGAATCTGGGATTCTGATGAGAAAGATTTCTTCATTTATTATTAGATGGCCCAAAGCATAGCAATCTGTCAGTTGCCTCTTTCTGTTTTGCAGAATAAGGTATCTTAACAAAAAAAAAAAAC

>hg18 chr4:109995855-109995972 similar-to-chr10:28053896-28054013
AGGTTATAAGAAAAAAATAAGGTCCCAGAATTTTACACCACCAGATCTGTGTAACATAATTCCATTCAGTTTATGCTTCAGGAATTCACCTAGAACAAGAATTGGATTTGTAGTTAT

>hg18 chr20:59533273-59533431 similar-to-chr7:80108901-80109059
TCCATTCTCATTCATTAGATAATACCATTGTAGACAGATTTATTGAACAAAGTTTCCATGCCCTTGAACAAAAGCCAGAATCTCATACACAGAAGTGACCACTCCTCACCCTGTCCACCTCCAACATCTTTCATTTAAAAAAACCTTCTTTCCACTGT

>hg18 chr15:59715116-59715220 similar-to-chr4:174653086-174653190
AAAATGTACCTTGGCAAAAGCTCCACAGAGTAGTAACAATGAAGGTATTTTCTCAAAACATCAAGCCACACACTGGAGTGTTGAGAATATAATTGCCAAAAATA

>hg18 chr8:8783100-8783285 similar-to-chr7:31328844-31329029
GGATGTCTCAGTTGACTGGTAACTGAATACGCTGGCTTTTTTCATGCTTAAGAATTAAATTCAACCTAGATCCAGGGCAACGGAAAGATGTCACCTTCGGAAATATTGGTATTCAATTCCTTCCTGATACTATTACCAGCTGCATTCTTGTTGTCCCTCTCTGACCAGGACAAAGATCAGAGTGG

>hg18 chr17:64768616-64768736 similar-to-chr11:120688699-120688819
CACTTCTAATTATATACATCATTTTGAGCATGAGAGAACCTGTAATGAACATAGCCCTTTTCCTTTGAGAATTTACAGTTTGACAAGAGCTCACAATAATTTATGCTGCATTAATAATAT

>hg18 chr4:94677435-94677545 similar-to-chr3:113218196-113218306
GATTTATTATTTTATGCCTTCTTTTAGTGTTTACATAGCTCCTATTTTCTGCCTTGAATTAAGCAGGTTTTTGAGAGATATATTAAGATGAGAAGTAAGACACAGAGATT

>hg18 chr19:53814646-53814782 similar-to-chr7:155387201-155387337
ATCTGGAAATTTCCGACCCCACGCTTCGGGCGTTTCCTTATCAGGTTCACCGCTCCCTGATCTCGCGCTGCACTTCGTAGGCGCAGCCGCTGCTTGGGAAGTCCTACTTAAGGTCTAACCCGAGATGATCTTGCTG

>hg18 chr2:228181451-228181557 similar-to-chr3:154139174-154139280
ACTATTCTATATTATAGATGGCTTTAAAAAAACAAGTGAAAGCTAAATTTAGCAAATTTTTGAAGTCAGAAGGACCCATTAAGGAAGTGTACAAAAGGCCATGTGA

>hg18 chr21:33559789-33559959 similar-to-chrX:70229284-70229454
ATGATTGGAGGTTGGTAAAAAGTAACACAACAGTACTTTTTTAATACAAACTTGGTGTGGTCTTGAGTTGTCTTCCATTGGAGAGCGTACGTGTGCCACAGATTGGTGCACCTGCCGGCATCTCTAGGATTGCACCAACTCCCTCTAGCTCTTCTTGGTGGCCTGCAGGG

>hg18 chr22:18708025-18708174 similar-to-chr5:39368548-39368697
ACCAAGAAAAGAAATAAATACAATTAATGCTGGTGCATGGTATTAAATCTAGTTTTTAAAACATTCACACATAAACAAGGCAGAACCCTATACCCTCCATGATAAATGCAGTAGCAGTGTATGTGGGTCTGTGGAGGTTGAAAGGGACT

>hg18 chr18:73470081-73470199 similar-to-chr15:65666305-65666423
CCTCCAGCACCATGGCCCTAGATGTGGTGGCCTCACCTTATTGACTGAGTTGCTTTCCCTGATCTATGAAGATACATAGTGAGCCAGTGAGAGCTTAAAAAAACTGTGAGCCAATTTT

>hg18 chr20:20162243-20162410 similar-to-chrX:32290658-32290825
GGCTCAGAGTCTCAGTCTCCCCAGGCAGCAAGAGTTGACATTCTGCCACCAGAGAATAAGGATCCAGAACTCACCCTGGTGTCACTAATCACAATGGGGTTTCCTATTCGACTCCAATATTTAAATGTAATTAATGTTAAATAAAAGCACCTTCATTTACTGAAATT

>hg18 chr6:34218297-34218408 similar-to-chr4:174667303-174667414
CCCCGCAGCAGGGTGGGGATGGGTGTGGCCACACATCCTGGCGCTGGACTGTGGACCCCTCAGGAAGTGAGTGGGAGCTGCAGAGCCCTTCTAGGCCTGAACCCGGCCCCC

>hg18 chr6:34611059-34611163 similar-to-chr20:33226061-33226165
GGATGCAGGGGGGTAGGGGTGGTGCCCGAGCAGGACTGGGTGCTGTCCTGGCCCACCATCCACAGACTAGGCCACTGAGAGCCGGTCCCTTCGCCCTGCGGGGG

>hg18 chr18:1963390-1963500 similar-to-chr4:4805272-4805382
CAGCCAGAGAGATGAGGAGACTCAGCGGCAGACAGAAAGCAGAGCCCAGAACACAGAGGAGGGCCTCGGGAGAGTTGCAGCAAGCCGAAGGCAGAGGCCCATGGAAGCCT

>hg18 chr8:142375188-142375368 similar-to-chr1:21534824-21535004
TGCCCCTCTGGCACAAAGGGACAAGGTGTCCACAGCCCGGGGTCAGCCCGACAAGACCACCATCCAAGCCTGGCCCCTAGGAAACAGGCTTNNNNNNNNNNNNNNNNNNNNNNNNNNNNNNNNNNNNNNNNNNNNNNNNNNNNNNNNNNNNNNNNNNNNNNNNNNNNNNNNNNNNNNNNN

>hg18 chr22:30674624-30674781 similar-to-chr9:100892477-100892634
NNNNNNNNNNNNNNNNNNNNNNNNNNNNNNNNNNNNNAGTAGGAAATCTTAAAGCCACATTGATACTACAGTTTGAAATATGTAAAAACTAGGGAGCTATGTTTCCCACTAACTGGGCATTTAAAATGTAATCGTCTTTGAGGAAGGAAGAAGGCTC

>hg18 chr6:23553190-23553308 similar-to-chr17:26606010-26606128
GTGACACATAAACAATGGGCCCACTATGGGTGACAAAGATATGGAATTCTACAATATTTAACATATAAGTTTTAAAAACATTTAGAAATAATTTTCCATGAGAATTTCTACAGTAAAC

>hg18 chr2:116647213-116647362 similar-to-chr6:70926049-70926198
AAGACTTGGATAACTCTCATTTTCCCCACATCTAACAGTCTTCAAGGAGATCTCTGTCTCTTTCTTTGTACATATATATGTATGTGTAAGAGAAAGAGTGTGAGAGAGAGATTTATGAATGATTTAATATATTCTGCTTCCNNNNNNNN

>hg18 chrX:127684942-127685116 similar-to-chr9:79795551-79795725
TTCTTCCTAGGCTTCACAAACTCCAGAAATGAACCTTGAGCCTCGTATACCTTTGGGAAGTCCTAACTGTTCTTACACATTTATCTTTATCCATAATGGGGTTGGAGACCTTGAGATGTTAAAACAATTACGTCAACTCTCCATTTCCCTTTGCTTGTTTAGACACAGATTTAG

>hg18 chr20:13149578-13149695 similar-to-chr4:39205650-39205767
CCGCGCCCGTCACAGCGACCTCGGCAGCGGGCACTTGGTACAGCCCGGCAGGCTGACGCTGCCGCCGAGGGCGCCCCGGCTACCGCCAAACCGTGACAACCTCGGTGTGCCCGGGGC

>hg18 chr20:15919046-15919150 similar-to-chr5:52343188-52343292
AACATCGAGTTATTATTTCACAAAATTTTCATATATGTTTTATTATGATATATATTGGATATTTTTTTCTCTAAGTGTTAAACAGAATGAATACATTTGGTCCC

>hg18 chrX:25358991-25359165 similar-to-chr9:79795551-79795725
CCAGCACAACTATAGTCATGAAGGAGGTCAAAAATCTGTGAATTATTAGTATGATGGGATGGCAGTAAACATGAAATGAACAGGGGACAATTAGTGTAGCAGGTCTTAGGTTAATTCCACTTCATTCACTGAACTGTGTAACTCCGGGAATTGAAATGTCATATTGGTTTACCG

>hg18 chr15:34972386-34972514 similar-to-chr7:94086204-94086332
TTCCTCATGAAAAATTTATTACACAAAACATTACAGCATATTCATTTTGAAGAAATGAGCTTTTACGTGTATTTAAAATGAAGCCCCCTTTTTGAATTAGAGGCATTCCTATAGCAGTACACCCAAGA

>hg18 chr13:50723004-50723124 similar-to-chr17:67868409-67868529
CTATAGAGTAAGCCCCAGGGGGCAAGCACAGGTCTCTCTTGTCCTCCATCATTCGCCTTGTGCCTCACTCCCTGTGAGGCAGGTAGGAAGGAGCCCATGAGTGTGTGTTAACAAAATAAA

>hg18 chr18:59055020-59055164 similar-to-chr3:46629358-46629502
GTTTAGGGGCATTAGCTCTGAGATCTTGTCCGGGACAGGTCCCTTTTCTGCTCTGGGCTCTTCTTGTTTAAAATTGAGGAGTAGACTACCATCTCGAGGCCAGTGAAATTCTAGACTCTTCATTCTGTTTTTCAGGATTTTTTC

>hg18 chr9:106278771-106278885 similar-to-chr7:100049637-100049751
NNNNNNGATACCTGGGGGAAGCAGCTCACCTGTGAGCACAAGAGGATGGGACAAGGCAACCTAGCATAGCTTAGCGGGCAGAGGTAGGATCATTGGCGTATAGGCAGACAAGAG

>hg18 chr6:31585175-31585281 similar-to-chr1:21461663-21461769
GGGGACTGAGAGCAAGGGTCAGGGCCTCTCTTTGGGGAGGCCTCTCACTGTAACAGGACTGGTCAGGCCTGAGAGGAGGGCACTGGGTTCCCTCTTGGGTCTTGTC

>hg18 chr13:82908741-82908910 similar-to-chr5:146787243-146787412
TTATTATATAGAAAAAAATTTCAGTTGTTTTTTAGTAACCTCAAATTAGTATCTATTCTGTTTTAACTCTGCTATAACAGTAAGGGATTGAATGAGTCCTAATTTTGGTTGAAATGGAACAAGGAGAGCTGTGTCAGCATGAAAGGATCGTAGGATAACAATGTGGCCA

>hg18 chr20:39219090-39219235 similar-to-chr17:42736613-42736758
TCTTACGGAAGACAGTACAAGGGATCAGGTGTGGCCAACAGGAACTTGGGAGCATTGGATGCCTGGCGTGGAGCTGCGCTATGCTTACCTGGTTCCTATCTCAGGCACCTGTTCTGCCTTCAACTGATCTCAATGGAAATATGTG

>hg18 chr14:35963955-35964082 similar-to-chr21:18414539-18414666
TAATATCAAGATGAAATGTTATTCTGTAAAAGAAAAAATCAGAACCTCTAACATTTTGGAAATCAGTGACCTTTTCTCCCCAGTAGCACCCCTCCCCCACAAAAGCATGTGCATCCAAGAATCAGGA

>hg18 chr7:149532128-149532235 similar-to-chr1:116137686-116137793
CAGGTTTCCTCTCAGCACAAGCCAAAGGAGAAGGTGTCACAGAGCCATTCGGTGTCACAGAGCCTGAAACGGGTGCTTTGGAGAACAGAGAGTCCTTCAAGCATAAG

>hg18 chr9:9877778-9877898 similar-to-chr1:21381348-21381468
AAATGTGGAGGGGGCAATATTTTTAAAATACTCTTTCGTACACTGATTCAGCTGACACGTATTTATGGAATATCTATTCCATTACCTGAAAAACAAATAAGACAAATGTGTCCCAGTAAA

>hg18 chr10:102630218-102630332 similar-to-chr3:153687030-153687144
CTACTAACTTGGTTTCAGAGTCTTTCAGATGATTATTGTGGGGAGTACAGGGTTGAGGGGGATCAAGAAAAAGCCAACAGACTCCTTCACTNNNNNNNNNNNNNNNNNNNNNNN

>hg18 chrX:103887266-103887374 similar-to-chr9:79741203-79741311
TAATCAGTTTACAAAAATGGATAATCCATCTCTGGGGACTTTGAGGGAAACACACATGTTATGTAAAGCGGAATTAACCTATACTATGCAAGAGTCATGTGAAAGTGA

>hg18 chr1:105610732-105610916 similar-to-chr17:61638768-61638952
TTCTACCACCTTGTTGAAATTATTTGATATATTGATTTTAGGGTTATTTATGACTGCCAAATTTAACTCCTAGAAAACATGAAATTGGTACTTAACTTAGGGTCTTTCTGCCTTGATGTCAACCCTGGTTATACTACAAACTAATGTGTGAAATTGACTTTGAATCAGCTTTAAGATCTTGAGT

>hg18 chr21:32778947-32779084 similar-to-chr22:18123604-18123741
ACCCAGTGAGCTCCCTCGACTCACCCCCACCCACTGTGTGTGCTTCTGTCTGTCCGCCGAGCAGCCACGCCACTGGAGGAAGTTCCGGCCTCTGCCATCTCCATAGCCATTACGTCCCCACTCACCCACAGGGAGGG

>hg18 chr15:55875859-55876003 similar-to-chr20:10363431-10363575
TTGAGGGAGCCAATTAATGAAAAGCATATCTCAAATGCAAATATGTCCATTCAGTAGTTCTGCTTTATAAGAAGCAGAGTAGGTTTTTTTTTTTTTTTTTGGTAAAATTCTTTTTTTGTCCTCTCTTCACTGACATACTTTATT

>hg18 chr12:66407820-66407960 similar-to-chr5:75828735-75828875
AAATTTGGTCTGCAAGAGTTTAATGTTATAAAGATTAGCAGACAACTAGAGAGAACTAGATTTTGGATTAAGCAGGAACAACTCTCCTCCCTGACGATTTATTATTCTCTGCCTTGAATAAGCACTGGCATTAGAAAGCT

>hg18 chr4:42303968-42304079 similar-to-chr18:17676978-17677089
CCATTTACTGTGTTCTTGAAATACAAAACCAGAATACAGAAATGAAGAAAGGAAATACACAAACTTGAGGCTAGTGTCTTCTTGGAATATAGATGAGTATACTCTGATAAA

>hg18 chr21:24446419-24446526 similar-to-chr3:113221603-113221710
NNNNNNNNNNNNNNNNNAAGGAGGTCAAAAAAAAAAAAAGACTGATGAACCCTAAAACTAATCAGCATTTTTCTCACTGATACACCCAGAAAGAAATTAGAACATCT

>hg18 chr22:15396371-15396500 similar-to-chr2:190780922-190781051
TATCAAATAAAAAATGTTATTAGCTCTTAAATTAGGATTTTTAGGTGATATAGGAAGAAAGGAAGGCAAGTTTTTGTAACTTTGTCTAAATGAACTTTCTAAATGCCTGAGTATTAAAAGATAGCATGT

>hg18 chr21:20929496-20929609 similar-to-chrX:149573446-149573559
CTGTTGTATACTATTCACTTGGCTTAAATGAAGATATCTGAGCATGTATAGTGTTGGAATGGCTGTGGATAAAGAATTTTCACAAATTACTGTTGAATGTGTCAATCGATAAA

>hg18 chr10:27334208-27334326 similar-to-chr7:87673119-87673237
TGATAAAAATTACAAAATACAAATAAGCCATCAATTAACTGCACTAAAGTATTAATGACAACTTAGTGGTTTGGCTGTTTAAACAGCTCACATTTGGGCAGTTTGAGTATGTAAAACT

>hg18 chr12:31518507-31518610 similar-to-chr5:39392193-39392296
AATTCCCCTTTTATTCTTCCACTAGTTCTTTGAAAAAAGAATCATACTCTGATTTTCATACTGTGCTGCTCCAGGTATTTCCCAGTTGCAGAACAAAGTGCCC

>hg18 chr12:1775668-1775785 similar-to-chr22:49037520-49037637
CGGAGTGGGGCGGAGCCCGCCCGCCAGGCCCACGGCCTTCCCAGCAGTCCCAGCGGCCGCCTACCGAGCGCCTCCCCTGGGATGGGCGGTCTCACACACCCAACGTGCACACCACAG

>hg18 chr8:137356356-137356456 similar-to-chr11:19186197-19186297
GTTCTCTCAGCTGAAGGAAGCAAGAAAGACAAAGAAGAGGCGACTTTGGTTTTTACACTCCTGCCAAAAATTAAACAGGTATCAAAGAACGATGCATAAT

>hg18 chr14:105624948-105625071 similar-to-chr18:17832885-17833008
GACACTCATGTCCTGACTTCCATTTCATTAGGTTGTGCTTTTTCTCATTTTCAGTCAGTTAAAATTGCTTTCCTTCACTTTGGGTAAAATAGCAACACATAGTAATCTGAATACATTAAAATA

>hg18 chr10:111783111-111783243 similar-to-chr12:21775888-21776020
AATTGGTCATCTAGCAAATTTAATATAAAGAGGATAAAGAGAATATGTTCATGTCGCCATACAATTGTTTGGTTCTCAGGGCAGTCCCAGAATGCATCTTTAGTTTGTGTTCCATGTAAAATGCAGGGTACA

>hg18 chr17:9688386-9688501 similar-to-chr10:50528768-50528883
GAGTTAGTTATGGAGATCGGAGACTGGGGCCATGCTGGAGGCAGAAGGCAGGGACAACAGGCAGGAACCGTGGCAGCAACTCAGGCCGGATAGGAAGAGAGCGCCCAGGGGTGGA

>hg18 chr7:134651373-134651544 similar-to-chr1:21512265-21512436
CAGCCTCCAAGGCTCACCTGACCTAGGCTCGTTTCCTAACACTCCCGTTCACCTGGCTCTCCCCAGTGGGTTTGTCCAGGTTTCTCCCAATGTGGCTTCCATGGTCCTGCCTCAGTGCCTTTTGTCACCCTGGGCCCCCCTCCATCTCCACCACCTGCTTCTTGTACTCGC

>hg18 chr6:22552344-22552500 similar-to-chr7:2738159-2738315
TCAAGAGACTTTATATTCCATGAAATGTGATATACCTAGTGTTGAACACTGGACGTTTCAGGGGAAAAAACTTCCGCTTTTCCCCATAAATATGAGAAAATACATAGTTTGTTCCAATGATTTCTTTTGTTTACCTGTGAAGAAATTGAGATGACC

>hg18 chr3:65496473-65496598 similar-to-chr18:17632498-17632623
TAATATTTCTTAAAATAGAGATCAGTTAGGTAACCTCTATCTTAATTATGACACTTCAGTATTTTTTCTTGACAGCTTAAAGTCAAAATCACCCTTCATTGCTGTTTCTTTGGTTAAACAGCAGC

>hg18 chr2:18544390-18544549 similar-to-chr7:134040417-134040576
GAATACAACTTTTTTTGTAAAAGTAAAAGAGATTTTCTCTCTGACTTCAGGAAATCACATCAACCAGTGAAGTTCCAGTTTGAATGTTAGCTGGGAAGCACAATNNNNNNNNNNNNNNNNNNNNNNNNNNNNNNNNNNNNNNNNNNNNNNNNNNNNNNN

>hg18 chr1:235928336-235928488 similar-to-chr5:75876690-75876842
CATGACGTTTTGGTGCTTTTTGGTTTTTGCCAAAGACCAATAACATTCAAGGAAATTAATTTACCTTCATGCAATGGAATTCAGGCAAATTAATTCATCTTAATGCAGTGGGATGAAATAAGAAAGCAGAATTTTTGGTGCAATTAGAATGG

>hg18 chr11:98525241-98525342 similar-to-chr3:30348752-30348853
AAAAAGAAGGAAAGAAGGCAAATGAGAAAAGGGGAAGATGAGAGACTTAAAAAATGCAAGGGGTTCCAAATTTTATTGAATAATATGAAAGAAATGTTTTC

>hg18 chr19:8115593-8115745 similar-to-chr10:50529706-50529858
TTGGAGAACAGATGAGCAAATGAAAGAAATGTCCTCAGACTGCCCCAAATGCGGGAAGGAGGCCAGCTGGTTCCTTTCAAGGCCTGGCCATGTCTCAGGGACTTCCAGGAAACCCCCTTTCCTCCATCGAGTCCCCTGTCTACCTCCCACCC

>hg18 chr21:44762061-44762184 similar-to-chr3:139570952-139571075
CAGAACACTGAGCCCTCCTACCTCCTGATATCCAGGGCTGCCGATGGGAAATCCCAGGCTGCCGCGGCTCCTGTGTGCTTTGAAGGTAACTTTCCTTTGCTCTCGCGCTCCTTGGGCTCAGCG

>hg18 chr15:56264038-56264189 similar-to-chr5:39378721-39378872
CCAAACCCTAAATTGAAAGACAAAACTATGGTTTCAGTCAACATATTCATGAATTAGGGAGCTAATGGGTTAAGCTTCCAGTTCCCGCTATGCTACTGGATTTGTATAAATACTGATATTCTCCAAACCTAGTGGTGTAGGGAGCAAGAGA

>hg18 chr21:30303559-30303742 similar-to-chr8:75324706-75324889
ATATGAAAGCAACCCAAGATCTTTTCCAAGAATTTGTAGTCAGCAGGGATGAAGAGACTTCTGACACTCATGACTTGTGAGACCTCATGACGGTCAAATAAGGAAGACCTTGCTGTATTTTTTAAGGATGGAAACGGCCAAGAGGGAGAAGGGGAGCTTTGTACTGATAGTCAAAAACTTTGT

>hg18 chr9:18715410-18715546 similar-to-chr16:85161096-85161232
AACCATAAGCAGTTAGGACCATTTTTGCTTGTGAGCTGCCAGTGAGAATTTTCCATCAAAGTTAATGAGTAATTTGTGTGTCTAAAAGCCATATCATCCACCCAGTCCTTCAGTGGTGAAACCAGCTCGAGGGAGA

>hg18 chr8:139020821-139020925 similar-to-chr9:100932140-100932244
TTACTGCGGACAAGTGGGGAGTTTGCCTAAAGTTTCAGGATAAAGGAAGATCCGGAAATGAAGGCTAAAGTTGTGCAGTCAGTGGAATGGAAAGGAGAATAGAA

>hg18 chr13:94384289-94384437 similar-to-chr7:155353777-155353925
ACTGAAGCATGCCCAGTAAATGTAACCAATACCCCAGCCCCAGCCCTTTATGGAAACAACTGCACTGAACTCCCATCCTCTGANNNNNNNNNNNNNNNNNNNNNNNNNNNNNNNNNNNNNNNNNNNNNNNNNNNNNNNNNNNNNNNNN

>hg18 chr11:127756318-127756435 similar-to-chr20:32838993-32839110
CTGAGATTTCTAGATGCCAGTTTTTTAAAATTTTGCCTTTATCACACTTTAGAATTTTATATCAAAAATCCTTCCCACTCTCTTTTTACGTCAATTCTCCTGNNNNNNNNNNNNNNN

>hg18 chr20:55607747-55607882 similar-to-chr17:26712265-26712400
CACTGCTAGTTTGTGAGTCAATAAGCACGCTAAAAAAAAAACAACAAAAAAACCTGCTTTTTGTTTTGATTCAAAAGTACAAATAGATCTGCAACATCCCACCTACAATATTGAACAGATGCCTAAACATANNNN

>hg18 chr3:151571813-151571942 similar-to-chr17:26625894-26626023
NNNNNNNNNNNNNNNCCAGAACAGTGATGGTAAACAATAAATAGTAAACAATAAAGGTTAGCCATTATATTCCCAAATTTCAATCAGCTATTGCTCCAGGATTTAGGCATTTCTGTGGGTAGTTTTAAA

>hg18 chr13:90638796-90638897 similar-to-chr16:14250782-14250883
ACCATTTTGTATAATGATTTTTAATCTTTGTAATAGTAGTAGTGTTGTTGTTGTTACATATCCCTTTGAGAATCTGATGATCTCTCCGGAAAAATCCACGT

>hg18 chr14:43818831-43819008 similar-to-chr5:146802329-146802506
TACAGGTTCAGGAATTAAGAATATAAATATACATGATGTAGCCACCTTAAAATATTTTCTATCATAACCCCAAATTCGTCATATTTTAATGATTTAATAATTTAAGATATAAGCAATCATGTGACACATAACAGATTTCCCATTTTAAATACTTTAAATGCCAATATTGTATAATAT

>hg18 chr9:92146864-92147025 similar-to-chr6:161095150-161095311
TTCTAGTTCTTCCTCTGCAATTCACCTAAGTCTAGTCTCCCTGACCCTGACTGAGTCTTCAGGGCAATTCATTTCTGTAATGCTTTCAGTTTTATTTTACATTTCTTTCTCCCAGCTTGCATATTATCTTCAATTGCCCACATTTTCTTTTTTGATTTTAA

>hg18 chr14:79396319-79396502 similar-to-chr6:46597399-46597582
CTAAGTCAACATTTCTGAGTCTAACAGTTTCAAGTCATGGATATCTAGGCTGAGTATTTTGAAAATCTAGCTTCCAGCTCAGCATATATTGCATACAGCATGAAAGCAATGCATACAAATATTAGACTAATGCAAGGCAAGCTGTCATTTAATAGTCAGGGGGATTTCTGGAAAAGCATGGTC

>hg18 chr13:22271044-22271144 similar-to-chr8:42175837-42175937
AAATCACACCGAGAAAAATTACACAAATTTCAAAACTGAAAGTAAGCAAGATTCTGGGAAACAGGAAGGTCAATCTCGACAAACACAATTTTCATCAAAA

>hg18 chr4:190433592-190433787 similar-to-chr7:2848764-2848959
CCTGCTAGAACAATTGACTTTGCTCTCAGCATTATGGAGCTACTTGGGGGGAAAGTAAAACCAGATAGGAAGAACTTGAACTATTTTTTTAGCTGTCTTTCTTTAGAGCTGNNNNNNNNNNNNNNNNNNNNNNNNNNNNNNNNNNNNNNNNNNNNNNNNNNNNNNNNNNNNNNNNNNNNNNNNNNNNNNNNNNNN

>hg18 chr11:1257129-1257299 similar-to-chr19:47602995-47603165
CCTTCCTGCAGGGCAGAGGCCATGTGCCTGGCCTGAGCCGGCCCATCCTGGTTACCAAGCACGGATGTGTCCATCAAGCCCTCCGGGAACGGTGAGCGTATGTGTCAAGGCTGCCTGGGGACTTCAGGAGGACAGACCAGGAGCTCTGGGGCCTGGCGGAGAGCAAAGTC

>hg18 chr16:45392110-45392249 similar-to-chr4:122784935-122785074
GACACCAGTGACAAAGTAATATTTTCTGGGACCATTACAACATGCCTAGACAAATTAAATTTTTTAGCTTTATAACAAGAAAGCTCATAGAGTACAATTTTTTGAAAAATTGGTTAAATAGGTTATGTCACAGAGGAAA

>hg18 chr6:10986332-10986508 similar-to-chr3:139574864-139575040
GGACTGCTCCCCAGAGCAATATGGGACTGTCATTCTCCTCAACAAAGAGCCACATGGCTGCAATAATAAGTTGTATCTAAAATACTGAGCATTGCCTTAGTATTCATATTTGGTAGTCTTTGTCAATTTAATGCATTATTTACACTGCAATAAATGTCACTTTTGCATATAAGTTT

>hg18 chr19:14857760-14857923 similar-to-chrX:138395448-138395611
GTTTTCTGAAAGGAAGGTCTCCATGGAGAAGTGTAAATTCCTCTCTAGCAGGTTGATGGTGGAGATGGAATCTCTGTCTCAAGACAAGGCATCAGGAAAAGTTGAAGCATCATCTATACTTGAGCCAGACTAAGGACTCCAAATGAAACCACCATGTCATTTC

>hg18 chrX:153023739-153023859 similar-to-chr3:153421911-153422031
GAGTGAAGAGAATGTGGTGAGGATGAGAGGTTATCATCAAAGGACAACAACTTTATAGAAAGCATATGGGAATTGATTGATGAATAAAATAGGCAGTAAAAATCCAGGTGAGAATATTTG

>hg18 chr8:42406112-42406221 similar-to-chrX:137877590-137877699
GCCTGTAGGAAAAGGAAACTTCCCACATGTTTTAAAAAGACAGAGATTTCCTACCACAGGTGGCTCCAAATTTTGGTCATATTCTGAAAGTTCTGGAAGTTCCTTTAAC

>hg18 chr19:37204167-37204311 similar-to-chr3:153470411-153470555
AACCAAATTAGGCTTTTGTTACCCTGACAGCACTGAGAATCATCTGGCTTGTGAGCTTTTAAATACTCAGCGTATAATGAACATCTCCAGCCAGATCCAGTGGGCATCACTCGTGGAGACTGGCCACAGGGTACGCCCACATCT

>hg18 chr8:18343443-18343580 similar-to-chr2:210891596-210891733
TCCTCCCACCCGTTCTGCCTGATCTCTTCAACTTTCGTCTGCAGCCCAATTTAACTTTCTTCCAGTTTCCAAAAGATGAAGCTGATGAGGGCACCAGATGTCAAAGAATTTAGGGACTGAACACATTTATTCCCTTT

>hg18 chr5:54683780-54683933 similar-to-chr17:26551412-26551565
AAATTATTAGAATTTTAAAAATCAAATGTGAGATTTATCATGAGAACCTCAGCACTAAGTAAAATATTTAAGATAAATTTACTTATCTTGAAGAACATATTTGAAGTCACTTAGATAATGAATTTTATACTTACTTAGATCCTGGTATGTCCC

>hg18 chr6:127087307-127087422 similar-to-chr3:153478987-153479102
CTTACCCATTTTTTTTTGACAAAGGGTACAATTTTTTATTTTAACAGATAAGATCATCTCAACTAGAGGCAATAACCATACTATTACAGTCTTGTTTTTCCTTCGTTTGAGCCGA

>hg18 chr15:52599096-52599247 similar-to-chr5:39378721-39378872
ATCTGAATAGGATAAAGAAAATGCCATAGTCTGTCTGAAAATTGTCGTGTAAGTTCTTGGAGTTTCTCCTTAAGAGGCATTTTAAAACGAAACAAAAAACAGGGTAGTATGGTTAGAGCTGGGCACATTTGTTTCCGGTAGAGAGGACCGT

>hg18 chr1:16876916-16877029 similar-to-chr12:54774607-54774720
TTTCTTTGGGCCGATGACAACTCTTGGACCTCTGAGGTGACTGTCCTGCCCGCAGCTTCTCTCCTTCCAAGAGTGTCATTTCTTGATCCTCTCCATAGTGGCTCAACGGTAAG

>hg18 chr4:97344396-97344581 similar-to-chr21:18544663-18544848
CAGACCAACCAAGGAATATGGATTTTGATAATCTTTGAAGGTTTTTAAAGAAAACAGCAATATTTGTCAGGATTGAACTTAAGGGAGGTATAGCTGCAGTGAACTATAGAATGAATGGTCTCCTCAAANNNNNNNNNNNNNNNNNNNNNNNNNNNNNNNNNNNNNNNNNNNNNNNNNNNNNNNNN

>hg18 chr15:68245488-68245651 similar-to-chr7:94124635-94124798
GCAAGCGATCATAATTTACTGGCTCAAGCCAGACCCTGGGCCTTCCTGCAAACTGCTGTGACATTTGGTAAAAATATCAGCTGGGGACTGGGCCAGGCCGGGAGGTGTGTATGCAATTCATGCTGACTTGTGAAACAGAGGTGCTGTGTGGGTCACAGGCACT

>hg18 chr10:71488947-71489104 similar-to-chr17:35116611-35116768
TTATAGGTTGGAGAGGACCTCAGAGGTGAGCTGGTGCAATGGTTCTCAGGTGGGGCTCCACAGAACCCAGTGCTCCTTGGAGGCCCAAGGCAGGAAAGGTGGCGACCAAGCTGTTGAAGTTCCCAGGCACTTGCCCACTCCAGCCAGGACAGCTCCC

>hg18 chr20:51394346-51394486 similar-to-chr14:53434280-53434420
CCTACCGCTGAATTGACCATACTGTCTGCTTGGCCACTGAAGTTGAGACCAAAGATGTTTTTCACTATGCACATCCCCCAAAGATTTTTGGATAAAAACTGATTGACTTACAGTTCTGGCCAAAAGTCAAGCTGATCATT

>hg18 chr16:74140931-74141036 similar-to-chr2:158434952-158435057
ATTGGGACTAGGACCTTGTGGGACAAGGATCTTGGTTTGCTGACTCCTGATTCAGGGCTCTTCTATAATAGCTCATAAGAACTCTAACTGAAAAGATTTCTCATG

>hg18 chr10:60417115-60417231 similar-to-chr2:210863283-210863399
CCATCAAGACCCATTTTTTCCTACTTCTTCATTTACAGACCTATAAATGATTCTAGAGCTGTACTTCCACTTTGGCAAAAGTATAGCTAAGACAGAAGGGATGGTGACACAGCATC

>hg18 chr15:84434945-84435143 similar-to-chr20:32820050-32820248
TAGTGAAATTTACCAAACTTTTCTTTAATGGATTATTTTTGCTGCAAAGCTTTTCCCCCATGATCTAACTCTTATACTTAATGATGTTTGAGTTTCACACCATATCATTTCCTTTTTCTTATATCTTGTTGCTTTCATAGAGCTTCTCTGCCATACTACTATTCACTTGCTTATGCCAAGAGTCAACACATTTATGGC

>hg18 chr12:70276386-70276553 similar-to-chr10:50538644-50538811
ATCTTTTTGTATTTTTTTTTACATTTGTCTATACAAAATTTATGTAGCACACATTTAGAAAAATGTAACTATTCAGTAAACATTCATTGAGTGGGTACCTTCAGGGGTAATATAATACAGTGACTGAGCATTCAGATGCTGAATCCAATTAGCCTGGNNNNNNNNNN

>hg18 chr10:78442500-78442612 similar-to-chr5:75952931-75953043
CTGGAAGGGGGTGAGTAGAGCTTATTGAAGCAATAGGTAGGTAGAAGGAGAATGAGATGAAGCACTCAAAAAGAAAATCCCCTAATCTGACTTGAATGTCCATAGGTGATTC

>hg18 chr18:22676749-22676898 similar-to-chr7:65132107-65132256
AAGTTCAATATAAGTGTGATGGGCAGAGGAGTGGTAGGGATGATGAAAAGGGCAGAAATGAGATATGAAGCTAGAGGATTAGTAGGGGCTAGATCATGAATGGGCTTTAATTTTATTCTAAGGACAACGAAAATCCAAAGAAGAACACT

>hg18 chr8:110351824-110352002 similar-to-chr5:75950223-75950401
ATAACTGCAATCATTACTAATAAAAATATAAGTGGTAATCAATTTGTCAGAGGCTTATGATTCATTAATTTGAATTCTGTAACTCGTTATTAGATAAATATCCCTGGAAATAGAAAAGGCTTCATATGACAGAGATTTTTAAAAATAGCATCATCATAAATAATGTACTTTAAAAAAG

>hg18 chr11:100317869-100318065 similar-to-chr9:100944442-100944638
TTTAAGTAATGGAATTAAAACAAAAAAATCACATTTGTTTCTCTAGTTAACATGTACACATTTACAAAAAAATAGAAGGTCAAAGGTTTTCTCTCATTTTTGTGACGTGAATGACTTGAAAAGAGTAGCCAGGGTCTTCCTTTAACTTGGCCATGGCATATTTATAAGCAGTCGAGTTAAATGTAGGGATCCTTCA

>hg18 chrX:105551904-105552008 similar-to-chr18:17581177-17581281
TATAAAACATTTATTTAGGCACTATCAATTTCCACAAAATGAGATGACAAAAACTCATCTTAGCTCCTCTGACGGCTCCCGTGTTCCTGATGCTGTTTATGAAA

>hg18 chr12:31519447-31519547 similar-to-chr1:94889466-94889566
ACTGTATGGCAATTTTTTGGGGTATGTCACTTTAAATTTTTTAAAAATCTAGCTCTATAATCTCAGGATTCACTCTGTTGTTCTCGGCATACAGATTACA

>hg18 chr18:50724601-50724784 similar-to-chr1:94914618-94914801
AGTTAAATACTAATTAATAGCTGTAGCTAAAGCGTTGGCCAAAAAAAGCATTCTCTTCAACATGACCCCTATATACCAGCCAGAGTCTCAGCATTCAATACTAGAGTAGTTACCATATGAAGATAACCAGCTGTTTCATTGTCTGCTCCATTCTGGCCCCATTCCCTCCAGGGTCCAAGCAGC

>hg18 chr7:128528004-128528192 similar-to-chr6:161094397-161094585
GCAGGGAAGCAGCTGCCCCTTTCACTAGGACATGGTCACTTTGTCCCTACCCAGCCAACTTGGCTTGTTTCCCTTGGCCTCTGAGAGGGTTAGAGTTTTTCATCCCTGGTTACTGATTAATCATATTATATTCCCTTCCCTCCACCCTGGAGGGATGAAAACAGAGCAGAAACATTTAGTCTATAAAC

>hg18 chr22:15471883-15472026 similar-to-chr17:42742569-42742712
CTTGGCCTAGAATGCCTACCCTCATCTCCAGGTCTCCCAGGCTGTTCACCCTCCCAGGCAAAGTGGAAGCTTCCTCTGTCCTAAGATCGTTTCCCACTGAACCTCCTTCATTTTCCTTCACTGCAGAGAAATAATCCTACAAG

>hg18 chr5:101289639-101289746 similar-to-chr6:12380485-12380592
AACAGTTTTCAAACCACTTTCCTGAGTACACATAAAACAGTTTCATCCCCACAAGCCACGTGTCTAAAACGCAATCTCACAAGTGCTGTTCATCACACTGTACTCCT

>hg18 chr2:120819369-120819563 similar-to-chr8:75395504-75395698
AGGCAGGCGGAGGGAAGGAGGGAGGCTGCGAGGAGGCGGGCGGAGCAGAGGCCCCGGCGAAGCGCGCTGCGGCCGCCCGCCCGTGGATGCGGCGCCCAGGGATCCTGGAGACAACTTTGCCGTGTGACGCGCCGGGAGGACTGCAGGGCCCGCGGCCGAGGGCTCGGCGCCGCCTGTGAGCGGGCCCGCGCGGC

>hg18 chr13:112305249-112305352 similar-to-chr9:107439694-107439797
TATTCCCAAAGCAAGACCTGCATTATAGTCTGGTGTGCAAAGTCGGTTTTCTGTTAAAAAGCAGCTGATTTAATAAAGCACAGAAAGAGCTTGAGGCCGAAGA

>hg18 chr7:124755111-124755300 similar-to-chr11:34431023-34431212
TTTTGTAACTACATCTTGTACATATGTATTTTAGTTGAAATGTGTCAGAACATTTTCATTGCAAAACAGGTTAACTAGCTATCTCTGTAAATATATTAGTTTTTATTTTCCATTTTGTGGTATCTACATTCTAGAACTAAGCCTAGAATTAAGGTGAGAACCAGCCATTATTAAATTTATATTCTACAC

>hg18 chr1:91006837-91006992 similar-to-chr4:89158446-89158601
GTTTCTCCATTAAAAAAATAAAAAAGGAGCAGAGAGAAATCAGATCCAGCCTATAGAAAACCACAGGTAATGAAGACCCACTGTAGTAACATTATACTTCTGAATCTGCTAGATATCCATTATGTGAGATATATACATAATATGTATGCTCCAGA

>hg18 chrY:4267712-4267815 similar-to-chrX:138313778-138313881
ATTGGTGTCCGCCACAGAGCCCATAACATCACCAAGATTTATGCTTGCTATTCTCTGATCCTTCTGCTGTGCATGCTGTGACTTAGGAATTATTTGTATGTGG

>hg18 chr13:92824528-92824640 similar-to-chr2:190666845-190666957
CCCTAGGGATTGCGGAGCAGGTGGGCAGAACCAAAAGTAGAATTAGGAGGCCCGATTAAGAACATTCTCCATGTTCAAACACAGGCCCCCATCTTTGCCGCAGCTGGGAAGT

>hg18 chr1:60960989-60961103 similar-to-chr15:55331982-55332096
AGTGAAGGGAAGCATGAAGGGAACACAGTAGCATGCACATAGTAGAAATAATATATGTATTATTGTTGTTATTATTACTATTAACCTGAATTGTCCATTCATTTTTTAACAGAT

>hg18 chr1:166270799-166270942 similar-to-chr2:190541953-190542096
CATTAAAGTAGGTTTTTCTTAAGACATTTGTAGTTTAGAATATGCATTTTATCACAAAGAGTGAATGCATTCATTAGTAGTCCAGGAATCCTAATTCCTGAGAAAATGTAACCTGATAGGTTGTATATGACCAAGCAAACTAG

>hg18 chrY:26003348-26003537 similar-to-chr12:21825326-21825515
ATTTGCCACTCAAAACATTCTGGTTTGTTGCTTTTTATATGTTTTTCTGCACATAAACCTTTTAAAAAGTAGAATTGCAGTATGTAGTCTTTTGTCACTTACTATATTTTGGGCATATTTCTGTGGCAGTAAATATATCCTGGAATCATCATTTTTAATAGCTGGATGTATATTAAGTTAATCACTGCC

>hg18 chr7:6428490-6428618 similar-to-chr3:57995582-57995710
TCCTCCCAACAGGGGCAGCAGGACCCGCTGGCTGGGGCCCTGGGCACGGCTCCACACCAGCCATATTNNNNNNNNNNNNNNNNNNNNNNNNNNNNNNNNNNNNNNNNNNNNNNNNNNNNNNNNNNNNN

>hg18 chr1:94218617-94218727 similar-to-chr5:75807465-75807575
CAGAGCTGACCCAGGGCCCACTGCTGCCGCCAGTGCACAGGGGCCTGCAGGCCTGTTACAGCATTGGCTTAGTCTGGAAGGTCATATATCTGGCTGTTGTATGAATAAAA

>hg18 chr12:54312104-54312267 similar-to-chr10:88587429-88587592
CAGTATCTGTCCCTGGGCGTGGGAGAAAAAAGTCCAGAGACGGTTCCCAAATCTCTACTATTGCATTTGCAGAGGTGTGATTCAGATATCATTAAGCTGGCTGGACAGGGAGAAGGGCTGGGAAGGAGACAGAGAATGTTGGACAATTTCTGCCAGATAAAAC

>hg18 chr4:78445614-78445715 similar-to-chr5:75836936-75837037
CATTGCTGCCTTGTGGCCTCATACATGCAGATGCCAAAAAGGAATTGAATGTTTGAGTTGTGGGAGGAGAAAGTTCTGTGAGGGATACAGGAGAGGAAGCT

>hg18 chr6:20004600-20004767 similar-to-chr1:116116100-116116267
GCTGAAAGCCTTCCTTTGTCTGCTTTCTAGCCTACTTTGCCATCCAAAAAGATTCCACAGAGTTGATGTTTCCGCTCCTTTAATTCAGTGCTTGGGATGACACAGCCCCAGTCCAGCTGTCCACCCAGCAAAGGGGTGTGTGTAAATGTTGCCCAGTGTTCTCGGCC

>hg18 chr13:112753216-112753413 similar-to-chr15:54998826-54999023
NNNNNNNNNNNNNNNNNNNNNNNNNNNNNNNNNNNGCCAGGTCCGTGTGCCCCTCTCGGAAGAGGCGAGACCGTCCCCCAGGGCAGGGAACTGAAATGCGCGCTGCATAACTGCGGCGACACGGGGGTGGGGGACCCAGCTCTTCCCGGTGTGGCTGAGCTTTCTCAGAACACCGCTGCTGTGTGCAGCAAGCACCT

>hg18 chr18:4256922-4257028 similar-to-chr10:50547415-50547521
TTGGCATTTTGATCAAGTCTGATATCCATACACTCATCTCAGGTGCTGAGTTTACTAATGTGCTCACCCACCCACTGATAGCTGCCTTAGTTGAACAACTCTTACC

>hg18 chr18:46912862-46913040 similar-to-chr1:158147626-158147804
TGAAGTGGACTAATTTTTTAACAATATAGGCAGCCTTAGTTATAACTAAAGCCGAATTCCCTCCCCTGCAGAGGGAGCCTGCCCTGTCCAGCCTGCCCTGTACTGCCTGTCCATTTGCAAATAAGATAAAATCCCGAAGTCTCTTGGGGCAATTAAGAGCTTCCAAGGCCTTCAGTGG

>hg18 chr18:38994159-38994295 similar-to-chr17:26612718-26612854
CTTTCAGAGGAATAAAAATAATGATGGTTCATGGAGATACTGCTTGTCCTCATTTAGGGTTGGATTATATTCTGGTGTTTGTAAACTTAACAACTCTTGATCACTGAAACTCTAATAAAATCTAGATTTTCCCCCA

>hg18 chr15:97630436-97630612 similar-to-chr7:80123952-80124128
GAGATTTAATGAAGAGAATCCTTGGCTTGATTTAGAGAAACAATTTCTAGGTAATTTAGTAGGAGGTATCTGAGTACATGTTATGTTTATCTGATAAACTTTTCTGTTTCAAATTGTGAAAAAAGAAGGTAATAATAGATTTGAGAAGCACTTTAAGACTATTGCTTTTATCAGGA

>hg18 chr4:55431667-55431816 similar-to-chr2:189519847-189519996
TTTTACAGATTACAAACCACTGTTCCACTTTATGAATATCAATTTTGTGAGTTAAAAGGAATATTATCATACACTATCTGATTTTTATACAAATTATCCTGGGCCTCTTTCTCATTTCCTGATCATTCTTCAGTCTTACAAGTGCTTCA

>hg18 chrY:26656601-26656722 similar-to-chr10:28055190-28055311
TCTAGATCTTCAGGCTTGTAGTTCTCCCTGAGGGTCTTGGTTATTTTTCCTAATAGACTCACCAGTCTCGTTAATCAAACAAGTCCTCAACACTAAATATAAATCTCATCATAAAATCAAA

>hg18 chrY:15585201-15585398 similar-to-chr1:62833057-62833254
NNNNNNNNNNNNNNNNNNNNNNNNGACCTAATGCCTCCAAGTGATGAACCATGGGAGATAAATTACTCAATGTTTTCACATATCACATTTTAATTTTGTACTCCACACCATGTGTCTGATAGTACCATAAATAGCTTATTTGAAGGTCACTATGCACTGTTTAATGTATTAAAAGTAAAACTACAGTTAGGACTAAA

>hg18 chr16:12426611-12426797 similar-to-chr11:57116818-57117004
AAGCTGGATCACCCCGCACATGCTAAGAAACCAGGATGGCAACGTGGATGTGGCGGGTTAAGCAAATTGAAACTGTGGATAATCATTAGCTCAACAGATGCCATAAGATCAGAGTGCCCCTGAGGCCTCTGGTCTCTGGATGATGCCCATGTATTTATCACTTAGTCACCGGAGCACAGATCTTAG

>hg18 chr19:16416865-16416965 similar-to-chr1:116116424-116116524
GGAAAGAGGTTTCCAAGCTACTGTGATTCCAGTGGAAAAAAAAGAGTTTCAGTCTTTGAGGCATGCAGGGTTATTAAATATCTGCTCTACTTCCCAGGCG

>hg18 chr16:79291669-79291842 similar-to-chr6:1457574-1457747
TTTTAAGACTTACAGTGGAGAAGGTCACTGAAACAAAAATCTAATGGCCATGAAGAGTGCTAAATTTCACTAAACTATAATTAAAATTTTTCCTTTCATAAAAGACATCAAAAATAAAATTAAATGACAATGGACTGAGAAAATATTCACATTTGCAACAAAAGAGNNNNNNN

>hg18 chr5:66581379-66581492 similar-to-chr20:22975354-22975467
CTGACAAAACATTTCATCTCTGAGTACTCAGAATTTTCGTTGCTCCTTTTTTTTTCTTTTTTCTCTTANNNNNNNNNNNNNNNNNNNNNNNNNNNNNNNNNNNNNNNNNNNNN

>hg18 chrY:6919207-6919393 similar-to-chr7:2878503-2878689
CTCCAAATTTATGGGAAATATTTATACCCAGAAGTCTTTGAGCCAAGTTTGTCCTTTAGGAACAGTGCTGCCAGACAACCATCAGCATGGCTCACTCCTGGTGGTGCAAGGATATTCTTCTTAGATGTGAGCTCTGATGTTCTACTGACATGTGTGCCCAAGAAAGCAGGGATGAGACAGCCCATA

>hg18 chr8:67582340-67582463 similar-to-chrX:149488752-149488875
AAGGATCACTTTCATTCCTTTCTAAGTAGTTTGTGGAAGCTTGGGCTGCCTGAGTCAGTCTTTTATTCTGAAAGACAAGAGCAATAAGTTATGATATGGAGAGAATCTGCCCAGCACGTGACA

>hg18 chr10:44581301-44581438 similar-to-chr3:47431917-47432054
NNNNNNNNNNNNNNNNNNNNNNNNNNNNNNCAGGACAGTCCAACAGCCCAACAGCATTCTGAGCAAACACTGAGGGCACAGTTGGAGCTTTGGTAGCTGCAACTTGTGGAGGAGTCGATGAAGTTTACCAAAGTCCC

>hg18 chr20:361153-361258 similar-to-chr4:185695714-185695819
GACGAGCAGGCCCAGGGCACCCTCTACTGCAGGGTCAGGTGGAGGTGCCTCCACCTCCCAAGGCTCACCCATGCCAGGGGCCCAGAACTTGAGAGGCCAGCACCA

>hg18 chr18:57772299-57772491 similar-to-chrX:153705138-153705330
ACAAATATTTGTATACATTTTGTAGAAGGGTATATACATACTCCATGGACCTCAGGCAGAAACCTCTGCTGTCAAGGGATTTAGGTCCAACCAATTACTCAAGCCATGAAATAAAATAGTATTATCAGNNNNNNNNNNNNNNNNNNNNNNNNNNNNNNNNNNNNNNNNNNNNNNNNNNNNNNNNNNNNNNNN

>hg18 chr5:138637524-138637658 similar-to-chr17:7071312-7071446
CCCAGCCCTTCTCTCCTCTAAGAAGCAGGTTCACCTCTGCCACCGCACTCGCATTTTTTTTTTTTTTTAAAGCCCGGCCTTTCCTAGGCGGGGTCAAGGGCCCCGCCCACCGAAGCCACGCCCAGTAGCCGCCC

>hg18 chr16:21372270-21372417 similar-to-chr2:158434022-158434169
AAATATTGAGTGGGAAAAACAGATCATAAAACCATGTGCCTATGTACGCTGATGTTTTGGTGAAGAATGGAGAAAACGACATGAAAGAAAAAAGAATTACAAAGCGTATGGATATGGAAATATGGGACTACAAAAGGACACACAACA

>hg18 chrY:22861739-22861921 similar-to-chr5:139689631-139689813
AAAGATTGTGATGAAAGGAAAACTTGATCCTGCCACCGGTACCTGGGATGGCTGAGTTCCTCCCCTTACCTGGCCAAGAAGGAGGAAGAGGATGCACTCAAAGGACCATTTCATGTAGCTGGGGTGAGGTGACCTGCTAGCTGGGGTGAAGCATGCGTTTCCCCTTCCCAACTCTCCCGCTG

>hg18 chr20:10866328-10866437 similar-to-chr9:100916349-100916458
NNNNNNNNNNNNNNNNNNNNNNNNNNNNNNNNNNNNNNNNNNNNNNNNNNNNCTAAGGTGAGTCCTACATCTTGGTATTTCCTTGGTTTCTTGAAGATCTTTATTAATA

>hg18 chr12:62302434-62302535 similar-to-chr14:54437781-54437882
GAAATCTGAATGAGGAGGAGGTTCCTAAATCCAAATTCAACCGCAGAATATACTTGTCAGGTTGGTAAGAAATCAGAAGTTAGCCTGCTCCATTCTCAAGG

>hg18 chr16:52935078-52935186 similar-to-chr1:26131346-26131454
TTAAATTGTAATAACTCAGCTGGATGCCTGGGTATCTGTAGGTTTTATCTTCTAGAGACTTACTATGGAACATCCGGAGAATAGAGCAAATCCACAAGACAGACAGAG

>hg18 chr14:20742368-20742512 similar-to-chr4:174671917-174672061
GGGCAAAGTTGGGCTGGCAGCTAGCTCTAGCTGGTTATTTAGCAGACTACCCTGTGGTTTGAGGTAATTTCCCCCAGGAGGGCCAATGGGGACTTTGAAGTATTTATGCCTCTTTAAAAACTTAAGTATCCTTAAAACAGGGAG

>hg18 chr5:153938308-153938473 similar-to-chr15:78324027-78324192
TGTACCTCAGGAGGGGTGACTTTAGGGGCAGAAGTCTCATTCACTCACATAGAGAAGGAAGCTCCTACAGCATCAGGTGTCCAGGGTTTTAATCCCAGTGCCAAAGCANNNNNNNNNNNNNNNNNNNNNNNNNNNNNNNNNNNNNNNNNNNNNNNNNNNNNNNNN

>hg18 chr1:1523945-1524097 similar-to-chr15:89299043-89299195
AGCGCTGCAGGCCCTCACCTCATGCTTCTGCAGCGCTTGAGGGTGAAGGTGTCTCCAAGGGGACGCTGGCCAGATGCATGGAGAGGCCGGCCAATCTTAGGGCCACAGACCCCCCCTGGACAGCAGAGGGTGTTGGCTCCTGCAGTGGGCCC

>hg18 chrY:26035602-26035738 similar-to-chr7:155387201-155387337
CAGGTCAGGGTTGTCCTGGGCCAGGAGGAGCTGAGGCTGCAGATCCCAGCAGAAATGCTGCTGAGTGACTCCATCCCCTACACTACAGTTCTGACTGTCTCAGAGGGCTGGCCCACATTGTCAGTCAATGGGTTTC

>hg18 chr17:51597161-51597328 similar-to-chr3:46581544-46581711
AAAATACTTGATGGTGATAACTATTGGACAAGCCACACTGGAAAATAAAATCCAGTTCAGACTGCCAAAATTATAACCTACGAAGAAGAAATGGTAGTATACACAAAATGCTCATTGTTANNNNNNNNNNNNNNNNNNNNNNNNNNNNNNNNNNNNNNNNNNNNNNN

>hg18 chr2:227178835-227178938 similar-to-chr6:43248648-43248751
ATACCCAAGACCCATGTCTTCTCGCCATGGGAGAGACAGTTCCGATGAGTTTCTGATCCCAAGCACATAGAGATTCTTCCACTCAGGATGTTGTTTCCTAACT

>hg18 chr6:100548300-100548418 similar-to-chr1:21417384-21417502
CCGGCCACCCACCCGCCCCGCTCCGTCTCGTAGGTGCCTCCACAGAGCCAAACTTTGTACCTTCTGGGGATGGAGGGGGATCCCCCAGCAATCAGACACTACCGGCGAGCCAGCCCCG

>hg18 chr14:53751056-53751233 similar-to-chr5:153900910-153901087
TCTATCCTCCNNNNNNNNNNNNNNNNNNNNNNNNCCAGGGCTTCTTTGGACGCTTTTAAATAAAATGTAATAGCTACCTCCCCAAGCCCATTCCTCTCTGCTCTGGTCAGTGACCCNNNNNNNNNNNNNNNNNNNNNNNNNNNNNNNNNNNNNNNNNNNNNNNNNNNNNNNNNNNNN

>hg18 chr3:129757444-129757591 similar-to-chr20:61520691-61520838
CCGGCGCCACAGTCCCCCCAGCGCCCCCCGCCCCTGGAGCCGCCTGGAAACTGGGCCAGGTCCAGCTGGACAGGCTGTGTCAACTCCAGCTGGGGGGCTTCGCGGAAGCCACCCATTTCCTGCGGCCGTGCAGGCTGTCTGCAGCAG

>hg18 chr22:29957241-29957398 similar-to-chr7:42093672-42093829
GCTTCATGGACTCTATAATGTCAACAAAAGTGCTGTTAACTTTCTTCTGGGTCTCAGGCTCCTGATGTAGAGTCAGTGGAGCAACCCTGCCATCTGCTGTTATGCTGTTGATGTTGCTGCCACACTTACTAACCTAAACCTTTGATTCTGGCTGTGG

>hg18 chr10:8745482-8745637 similar-to-chr1:119818273-119818428
AAATATATGAGGGGTATAGCAAAGTGCAAACTCATTAAAAATTGTCTGCAAGAAATTACGATTGTTACATTTAAAGCAAAGGTGTGGTATTGTGTTTAATTAAACAAAGTTTGTAAAGTGTTTTGTGAACTTTGCTTGGATTGTGCAAACTTGAA

>hg18 chr3:170641051-170641152 similar-to-chr2:188023578-188023679
TGGGGTGGGGGAAGACAACACTCTAAATAGTTTGCAATTGAGTGAATTGACAAGGTTTGGATTATTTTATGTCAAGTTACAATTGTCATACTTGTAATGAG

>hg18 chr10:96460893-96461034 similar-to-chr5:153846552-153846693
TTCATCCTGTATAGGTGGTTAATGTCCAAACTCTCTGTCTTCATGTCTGTAGTGTCTCTTCAATTTCTATATTCTTATTCATTCCTGTGCTTGTTTACTAGATCAAGTTGACTATTACCTCACATCTGGAATATAATAATG

>hg18 chr8:13419483-13419658 similar-to-chr15:55010697-55010872
GTGTCAGGAACACTGAAGGAGTTCAAAATATTTGTCCCCTTCTTTCTACTTGCAAATCTAAATACCAACTTCCTTAAATGTTTGACTGTTACTCTGTACTGGATCAGCTAATCAAATAAGGGGACAGGGACAGTTAAGAACTTGAAAACAAAGTATCAGGATAGGAGTCTGCTCC

>hg18 chr12:61506505-61506690 similar-to-chr10:96043386-96043571
GTCATCTCGTTGCTACCCGGCTACCATATTGCCACTCAATATAAGAAAGGTCATGAAATATAAAGTCACACTTCTATTGAAATCCTCTGTACATCACTGATGTTTCTAACAAATAAAAAATTCCTATAATACTGTTTTCATTGTAAATTTCATGTTATTTTATTAAAAATTTTAGGTTTTCTTTA

>hg18 chr4:40123796-40123973 similar-to-chr20:10315582-10315759
TGATGGAATATGATCTGTCTCAGAGACAGAGAGAGGAACAGACTGTGTCAACTTAGAGAAACCAAATATACTGATCTCCAAAGGGACAGCTTCTTAAGCTGTGACCTTAAAAAATTGTGACCATACACAATTTTCAGCCAATGTGATGGTTTCCATCACCTCCCACCTAAGAGATGA

>hg18 chr21:20516395-20516531 similar-to-chr5:78332530-78332666
CTGAGGAAAAAGTATGAGTCACAGAAAACCTGGGTAAGGAATATCCTGTAATTTGATCTAGGTTTACTTAAAGAAAGAAATTTTCCTGAGAGGGAAAGGGCCCCAACAAAACTGCCCGTTAGAAACAACAACCACA

>hg18 chr12:22394945-22395046 similar-to-chr1:94792055-94792156
GTATGATAAATATTTGTCTTAACCTTAAGAAAATCCTAGGTCCCTAGGTTATGGGTAGAAAGAATAAAGCATTGGTGAATGTCTCCCAGCTGATCAGTGCT

>hg18 chr8:131622861-131622985 similar-to-chrX:48276513-48276637
GACTGTGCCAGACGACCTCCCTGATTATTACAATTATGAGGAACAGCAAGAGAAGAGGGCTGGGAAACAGGGCTGTGGATTCCCAGGGGATGGAGTGGATGGAATTGGCCTTGGTCACTTAAAC

>hg18 chr2:154348175-154348289 similar-to-chr22:34309778-34309892
NNNNNNNNNNNTTCCCAGATGAGAATGTATACCAGAGAAGTCTTTTATAAACCTCATTTTCCTCACCTTCCATATTTCATCAGTCACCTTCAATGGTACCATATTTCTTTCAGG

>hg18 chr9:135034801-135034917 similar-to-chr10:50494274-50494390
CCCTGAAGTTTGAAACCCTTGGATTGGCTGAGGGGGATGGACACTTTCCCCCTGGCAGTGGGAGAAGGGTCTGGACTCTCCTTCTGGAGGGTGAGTTGGCACTAAGACCCCAGCAC

>hg18 chr7:151660091-151660244 similar-to-chr5:153947663-153947816
TTATTACCCATTCTAAAAGCTTAATATTTGAAAAGGACAAACCTTCACTTTATTGCCTTTTTCCATTCTCCTTGAATCCAACCCCAAACACCTTAAATGTTCTTTCTCAGGAGGCAGCCTAACAGCTGAGAGGATTTCCACACACCACTACCC

>hg18 chr8:115555389-115555497 similar-to-chr2:158281479-158281587
TGAACTCTGTTTACTCCAAAATTATTTGTGACTGATGTTCACATCACAGCTGAGCTTTATATCATTTCATAAATTTACATATTTTGATATTATTTTATACTTTAATTG

>hg18 chr3:145654708-145654826 similar-to-chrX:138313922-138314040
GTACCACTTTTAGATGAACCCTAAAGCCCTTTTTAGACTCCTAAAATAATATTTCAAAAATAACTCAAACAAATTTCTCGCCCTGTAAGTCTCTATTATTTGTGTATCCTACAGAGGG

>hg18 chr22:36978406-36978539 similar-to-chr1:94893199-94893332
TCCTGAGGCCTCTGGACTCCATGCCAGGCACCGGCAGACCCAGCCTCAGCCTTTAAGGTGCTCCAAGCCATTCTTCATGCCTTCTCTATGCCACAGGCAGGAGTGACCTGGAGGCCTCTTCCCCTTGCACTGC

>hg18 chr17:48756551-48756660 similar-to-chrX:138451400-138451509
AGGAGCAAAATCCCATTTAAGATGATCCTGCAAATCAGAACTTAATAAAAAAGCGAGAAACAATCATATTCAAAAGGCAGCTGACAAAAATAACTTTCNNNNNNNNNNN

>hg18 chr13:62051486-62051623 similar-to-chr7:155429601-155429738
CAGAGGGCTGCTCACTCATCCTGTGACATTGAACATATTTTCTGTAAATATCCAGACTGTAGGAGTTAAAGATGAAGAAATTTACAGACTACCTCCATATTAAAACTCTATTTAAAATGTTCTTGAGNNNNNNNNNN

>hg18 chr5:169729160-169729260 similar-to-chr7:87673628-87673728
AAGGGGGAAGAAGCCATTAAATGCACTGAACCCCAAATGAGAATCTCAAAGGGTTCAAGCTGTACTTTAAAGAAAACTCTTCTCATCAGGACCAAGTTTG

>hg18 chr10:71835546-71835662 similar-to-chr17:10490432-10490548
TTTACAGAGAAATTCAGCCAGGCCGCTCTGGGGGCTGGGCGGGCTGCCTTGAAAGGCTTTTTAAATGACCCAGGCAGAAGTTCAGTAATATATATGGAGAGCTGGGTTTAAGGAAA

>hg18 chr9:101761219-101761344 similar-to-chr3:47475022-47475147
GGTACGTCTCCTTGGAACATTGGCCAAGTAGAATAGTTTTCTTTTGGTGCTTCTTCCACATTTAGCCCTAGTTATTCAGATTGGATAGATAGTATTTGTAGCCATTTTTTAAATGACTGTGTAGA

>hg18 chrX:118036708-118036810 similar-to-chr3:95032096-95032198
CCATAACCCACCTCTCCCCGGGGTTCTGAGGATCAAGACCTGGACAGAAACACTTGATAAGGACTTTTTATTATTAAAATGTAAATAAGACAAATAGAGTAG

>hg18 chr20:16246569-16246704 similar-to-chr10:96033658-96033793
AGGAGACGCCAGAGAGCAAGCGTTTGGCTTTATCGCCCACAGCCAGCAACTCCACAGCCCCCATGAACCAGAAAACAAGAGAAGATGTGTCTCAAAGTGAAGGAAAAAATTGGTGAAAACAGTTTCAGGACAATT

>hg18 chr3:35618332-35618499 similar-to-chr10:95757099-95757266
TGATGGAAGAAGCATGGTACTACATGGCAGAATGCTTGGCTCCTGGTCACTTCACTGAATCTGACTATTATCATCCACAGTGCAGAGCATTTGTACCAAATGCTCTATTATTTTAATTTAAAATTGCATCTCCTTGTGATTCATCCCAGGGCTAAGACAAGCATGCA

>hg18 chr10:117972949-117973053 similar-to-chr4:5797224-5797328
TACATTTTCTAGAGTCACCCACTTACAGGCTTAGATAGCCTATGTGGCTCCTCTCTCTCCATCGTCCCATGTCATGGCTGTGCATGGCAGGACCGCACACTGGG

>hg18 chr16:81263055-81263186 similar-to-chr17:42719823-42719954
ATGAATTCTGCCCTCCCCCTCTTGCCCTGAGACTATCACCTGCTTTGGAAAGAATGGCATCATTTCCAGAATGCCCCTAGGGGCATTAGCTTCTCTTCTACACTCTCTCTCTTGCTTTTCAATATGGAAGT

>hg18 chr3:13535789-13535948 similar-to-chr1:21506790-21506949
TCTGGGGAGTGGGACAATGGTGTGTGTGCGTCTGTTGGGAAGGCCTTCCTGCAGTGGTGCTGATGCTGCCGCCCGATACCCACAGGATTAGGCTGAGACTGCACTGCCCCTACCCCGAAACCCCATCTTTGCCGCTCCTGCCTCCCTGGCTGCCTGGCA

>hg18 chr13:73766975-73767129 similar-to-chr7:94110094-94110248
NNNNNNNNNNNNNNNNNNNNNNNNNNNNNNNNNNNNNNNNNNNNNNNNNNNNNNNNNTATTTTATCTCCTTATTTTTCTTTCAAAAATTGTTTTGATGAGCTCCTTTCCTGATTAAAGGCCCCTGCTGGCTCCCCTTGCTTAAAATAGAGGTTG

>hg18 chr12:90572630-90572773 similar-to-chr5:39360909-39361052
GTAACGATATTTCCCAACTGCTCAGTAACTATTGTTTTTCATGTACCTTTCATAATATCCCTGGGAAATTTAGATTATACTTTTCATCTTTTAAAGTAGAAACTTGTGATCTAGCAATTTTATTTCAATCATTCTCCCATTTT

>hg18 chr20:21690263-21690424 similar-to-chr21:18538087-18538248
GTCAGAAAAGACAGAGAAGACAGTCAAAACTGGTTTGAATGCCTTGAACATTTATTCATTTGTTACATTTCAGGTAACATTCTTCTCCCCTTGTATAGAGAGTTTCAGGTGATATGAAATAGTTGAAATGAAGAGGTCTATGTAAATTTTAAGACAATAAG

>hg18 chr16:8156-8259 similar-to-chr15:54999300-54999403
TCAGGCAAGGGCTCTGAAGTCAGGGTCACCTGCTTGCCAGGGCCGATCTTGGTGCCATCCAGGGGGCCTCTACAAGGATAATCTGACCTGCAGGGTCGAGGAG

>hg18 chr2:226074704-226074862 similar-to-chr3:58101287-58101445
TTTCTGAAACTACCTAGCAGTTTTTACTGGGTCACATCTTTCTCTCTCTTCCACTATCTCTACCCACTTTCCACTTGCTACNNNNNNNNNNNNNNNNNNNNNNNNNNNNNNNNNNNNNNNNNNNNNNNNNNNNNNNNNNNNNNNNNNNNNCTGAAGGG

>hg18 chr3:176153097-176153250 similar-to-chr10:28056563-28056716
GAATATTGGACTGAAACATGGTAATGGGAAGACACGTAAGGAGGTTGCTGACGTGGTTGTGTTTGTAACCCATGGAAATTAATGTACTAAATTGGAGTCTATGGTGTTGCTTTTAAAAGTGATAACAGTCTGTACTAAAGATGGATTTATATC

>hg18 chr13:88570433-88570591 similar-to-chr9:107410269-107410427
CAAGAATTCACACCTCCACCATCTGTAGGACTGTGGCTCATATTAGAAAAAGATCTCTTCATTTCTGGGGCTCATCCCTTTTTTGGAATTTGTTTAATTTAATTTTTTTTTTGCACCTTTAGGCCTCCAATGTATTTAAAACATTAATTGTTATAGTT

>hg18 chr15:58939574-58939674 similar-to-chr4:122867366-122867466
ATGACTAGAAATGTCAGGAGTCTTCCCTCTCGAGGTTTCAAGCTTTGTGTTTCTGACTCAATGGTCCGGATTGAGATCAGATGAGTCAAGTTCAGATGAC

>hg18 chr8:11512034-11512166 similar-to-chr7:133866102-133866234
AGAGAGGGACAGAAGGACAGGGCACATGGGGAAGGCACAGAGTGTATTTCTAAGACTTCCCTTAAGAGCTGATGCAATTCGGTGGGGTTCAGGAGAATGGAGATGAAGACGGGCCTCACATTTTCTATCTGT

>hg18 chr14:61762217-61762375 similar-to-chr4:4821669-4821827
ACCTGGGAGCCATTTTTGCTTCTGAAAGAAGTGACTGTGCTCAGAGGCAAGATTATATTATATTATAAAAGTCAGCAGGTTACTTTACTTCCTTGGCTGCAGATTGTTGGGATAACCTTGCCTATGTGTCCATAAAAATGTCTTCAAACTCGGGTGCC

>hg18 chr13:30883409-30883547 similar-to-chr4:4911268-4911406
ACCCTGATTTGCAGAATTAGCTTGTCCTCTGTCTGACTTTAAAGGCTGTTTTCAATCACATCGCGGTGCCTACTGCCTCAGTACAAAGATGGTGCCAAAGCCACGGGATGGAATACCACGACCCAGAATGAGCAGGGA

>hg18 chr22:47864123-47864235 similar-to-chr18:55147873-55147985
TGAGGAGACTCTCTCATAAGTGTGGAGTGCGTTAGGTTTTCTAAATCAAAACTTTAAACCCGGATGTCACAAGCAACATTCAGTTATGTAAAAAGTTTCAACAGTGTTATTA

>hg18 chr19:53458756-53458930 similar-to-chr4:122782239-122782413
TTAATTAATTTTAACACAAAGTGTACAAAATATATTAGTTTACTAACTCTAGTTTTGTCTTATATTGACAAACTCTTTAATATCTAGATACTAGATATTATAAAATTAGGACCCATTTGTCCAGTACCTACACAACATATACAGTGTAGCAAAGTTAAATGAAATGCANNNNNN

>hg18 chr9:124785420-124785520 similar-to-chr4:122836683-122836783
TTCACAGAAACAGAAATTGTCATTGAAGCCAAGAAAGAGGTCTTTATTTCTAAGGCAAAAGTAGTTGAAGTGTTGGAATTTCCTTGGGAAAATGTCCGCA

>hg18 chr20:920546-920655 similar-to-chr5:75806650-75806759
ATCAAAGGAGAGCAAGGTCTTGCTAGATGGATGCTGATGATGTGCTGTGAATTAAGGAGTCCGATTGGCTCAAATGCCTGCAGGGAGGCGGGGGAAGTGAATGACGGGG

>hg18 chr10:135190655-135190830 similar-to-chr4:89147290-89147465
AGTCCAACTCCATCCTCACCAGGTCACTGGCTGGAACCCCTGGGGGCCACCATTGCGGGAATCAGCCTTTGAAACGATGGCCAACAGCAGCTAATAATAAACCAGTAATTTGGGATAGACGAGTAGCAAGAGGGCATTGGTTGGTGGGTCACCCTCCTTCTCAGAACACATTATA

>hg18 chr10:122541753-122541857 similar-to-chr4:5797224-5797328
CATCTGGGTAATAAGATGTGGTCCTGCCCATTTTTGAAGGTCAGGCTCAGACTTAAGTGAAAACTGCCCCAAGTCCAGCCAGGTCTGGGAGGAGGGGAGGAGCC

>hg18 chr13:113891142-113891244 similar-to-chr20:42464846-42464948
CGGAACTCCAGGCTGCTGCGGGTGTCTGCTCTGCCCTGGGTGAGGCTCTAGAAGATTCCTGTGGAAGCGACTGTGTCTAGGGGAGCCCATTCCCCAGTTTAA

>hg18 chr5:133904372-133904475 similar-to-chr20:42453287-42453390
AGCCAGTCTCCTGCCCTTGCTCTGCTTCCTCCAATCTCCAGTGGGAGGATGGGCCACCTCCCAGGCGCAAGGCTGCCATCTGCACCAAGGATCAGGCCTGCCT

>hg18 chr19:4071980-4072090 similar-to-chr12:21818711-21818821
CCACAGTCCCTGACACCTGGTTCTTGAGGGGTCACACCGCAGGCACGGCACCCGGACCCCAGCCAAGGGCCCCGGGGATCGCCCTGCCCTGCCTCGGCCTGCAGAACGGG

>hg18 chr2:99146518-99146695 similar-to-chr22:19504649-19504826
TGTCTGTTCATTGATTTTAATACCTGGCATGTATTTATATTTCAGCTGCTGCTGCTTTTACTCTCTTGGGGCTATATATAATATTGGACACTCTGACCTCAGACTTAGTTCTCTGTTTTTCTTATCTCTCGGAGATATAACCCAGATTTCTTGCCACCTCTCCTCATATCTCAAACT

>hg18 chr1:6570499-6570676 similar-to-chr19:19127321-19127498
CTCTGTGCCCCCGGGGCAGATTCTGAGCTTCCTTAGTTTCCTGTGACTCCTGCTCATAGATTGTCCTTCTGCTCTCGGGGTGGAGGTGGTGCCCCTTTCCTAGCACTGCCCAAGCCCTCTTTCCACCAGGCATGCTCCTAGCTGTAGCAGAGCAAGGGGGTCACTTCCCTTGGTGAT

>hg18 chr18:74357082-74357269 similar-to-chr11:66800250-66800437
CCTGCTAGAAGTCAGCAAATTGCCTTGGCAAACAAGAGCAGCCACCTCTTCTCCGAGGCCCAGCGTGGGACTTGCATCCAGATTGTGGATGCAACAGGACCGGGGAGTCCTCCCACAGCGGCTGGGGCGGAGCCGACTTCCAGGCTGTATCTGGCCCTTCAGGGGCTCAGCCGGGCCAGGCCACAGG

>hg18 chr1:239644802-239644952 similar-to-chr3:95041634-95041784
TATGTATAAGTAACATTTACCACAAGTATGTTTAACTATTTCACACACAAAAATGAACACAATCACAGAAAATAGGAGAGACCTTAAGAAAATACAGTATCATCTAAAAGCTGTCCCTTTTGTTGGAGGAAGTGGAAAAGTACAGCTCCT

>hg18 chr5:140165528-140165636 similar-to-chr2:188051775-188051883
ATTGGGGAAATGTCTAGAGACTTTTTTTGTATCTTTAGAAAATCATAGAGGCTATTGAAACACCACATTTTCCCAACTAGATATGCGATCACCTTAAATTAATGCATT

>hg18 chr9:36848517-36848691 similar-to-chr6:1460178-1460352
ACTCTTTGCTTGTTAAAATTATGAATCCAATCCCATACCTTTTAAAAATGTTCTATGAGGCTTTTTCTGTGTTTGGGCAAATAGATAATTTCCACAAGACTGACTGGAAAGCTAAAACCAGCCCCCAGCCTCTATTACTGGCTCCCAGCCTCCAAAAATGGCCCAGCCCCCTCC

>hg18 chrX:149145592-149145699 similar-to-chr19:47608197-47608304
ACAGGGGAAAATCCAAATGCCTGCGTGCAAGTACTTTAGCCCTTGTACCATTTACAGATGCTGAAGGTGCAGCGGTGGGGATGGCCTGTGTCCCTACAGAAAGCACA

>hg18 chr20:9748742-9748918 similar-to-chr4:89141829-89142005
NNNNNNNNNNNNNNNNNNNNNNNNNNNNNNNNNNNNNNNNNNNNNNNNTTGAAGATACGCCCTGCTTCCCATAACATCCAGCTGCAAAGACAAGTTTAATCTATAGAAAATCTATTCATTATTTCCTCCTCATAATATCAACTGTCATGAAAATGAATTTGAGAGTTAGAAATAAG

>hg18 chr2:48692506-48692700 similar-to-chr4:174670763-174670957
TGGTGGAATAGAATCAGATGTTCAAATAAAGCAAGTTGATTTTGGAGCTGTATTAGAAAATTGAAAATGTTACAAAAGTGCAGAGTATAAAATAAATCAGAACTGCCAACACTGTAACCATTTCAAAGTTACAGGGTGAGGCAGAGATTATCTGGATTTTCATTTCCTGTAAGATGTAAAGGATGAAACAGGGT

>hg18 chr10:22963510-22963622 similar-to-chr8:42176563-42176675
CCAATTAAGAGGTTATTATTCACATTAGAAATGGAGACTGCCTTAAAGAAGGATGCACTTATGTATTCCTGTCCAAGGTCCAATTCTTCTCTCTTTCTCTCTCTCCCTCTCC

>hg18 chr18:26987741-26987841 similar-to-chr7:87673628-87673728
GTAAATATTTCCATTTCTGATGCATCTTCCTGGAATACTTGTCTACCACTTCCCATCCCCACAATTGTTAACTTCTTTCATAACTGCCTTGAGGTGGCCA

>hg18 chr9:88400694-88400808 similar-to-chr7:100049637-100049751
GCTATTGCACTTGGCTGCAAGCTCCATGCTGAATGGGCATCTGCTCCATGAGTGTCTCATCCTCCTTGGACCAGGGGACAAGTGAGGCATGTTCTTCTCACAATGTGNNNNNNN

>hg18 chr11:405905-406036 similar-to-chr1:94880005-94880136
GGGCTTCATTGTGGAGGGCTGCCATCCAGCCTCCCGGCCCTGGCTGAGCACCCTCTCAGCAGCAGGCTTTCTACAGGTACTTGTCTGACTGAGTCCCAGCCCTGCTAGGACCTTCCTTTGTCCCGGTACTC

>hg18 chr2:86448079-86448221 similar-to-chr5:139701821-139701963
TTTGCCTCACTCAGGTGATATATCCATTTGTGGTCCAATCTCAAGAGAGAGTCGGTAAGGGACAAAAGTCAAGAGGTCTGGGATATAATTTCAGGAGCAGAGGGAGGTTTGCTGGGCTGTGTGTGGGGCAGGCAGGCCTGGG

>hg18 chr16:12416380-12416538 similar-to-chr15:78233618-78233776
TGTTGTCTTTTTAAAGAGACTCCTTTGAGAAGACAGCTAGGGGCTAAGGGCTCCATGGCAGGCCCCAGAACAAGAGAGACCTCCCAGGGAGGCAAGGCTCCAAGTCCGGGCAAAAATTCCAGCTTGCTTGTGTGCCCTGGGAGCAGAAAACCAGGACC

>hg18 chrX:9725712-9725866 similar-to-chr20:10362842-10362996
ACCCCCACCCCCCACTTGCTCTTCCTTCTCCTCCCCGGGGATGATTTCCTGGGAGCCCTGGAGCATTGGGGCAGGAGGCCGGGAGAATGCCCAGTCTAGATAATTAGTCCTAGGTGGGGCTGGCCGGAGGCACAGTGGGTGGGGTGGGTGGCCA

>hg18 chrY:16922886-16923007 similar-to-chr3:95064254-95064375
GCCTAGACTACTAGAACCTAAAATGTTTAATTTTAGAGGAGATAATTTTAGCATTGAAATTAAAACATAGCCCTTCTATCATGAAAACAATTTTACAATTTATTTGGTGTTCATTTTTCAA

>hg18 chr12:129235684-129235869 similar-to-chr1:120111453-120111638
TCAGCCATTTTCAGCTAAGGGGTGGGGGTGTGGGGTTGGAGGGGAACGGACATGAACAGCAGGTCAGAAGTCCAGAATTTGGAACCAGGAACCGTAGGGCAGATAGTCTTGCCCCGTGCTCCGTGTGGCTACAGTTAACATAATAATTCCCAGCTGTCCTCAGTTTCCTACCCTGATCCCCAAGA

>hg18 chr7:804029-804165 similar-to-chr11:10284284-10284420
ACAGTGAACCACCTGGACAGGCGAGGGCGTCCCGTCAGAAGACCAGTGAGAATGCAGCCAGCACAGGGCCGCGGGGTTCCTCCATCTGCCTGCGGCCCAGGAAACCTTCCAGCCCAGATTCTTTCCCTCCCGGGGC

>hg18 chr3:188606804-188606930 similar-to-chr7:80174153-80174279
AATTTCTCAGTTTAATTATATTTTTAGGCTCCCTACAAAATTAGCTCTGTATTAAGCCATTTATTCTTATCAGTTGTTTTAAAACATAACAGCAGACCACTACTTCCATTTCAGTGATTAATCATC

>hg18 chr13:66607891-66607996 similar-to-chr20:22994404-22994509
TTGTAGTACATTTGCAAAGTGAAGAGAGGTGCTGGCATGTTTTTCTTTCAGATTTTTTCTCTCATATAATGCCTTCTTAAACAGTGGGAGAATTAGAGACCTGGT

>hg18 chr21:30100685-30100800 similar-to-chr6:161177464-161177579
GTAATGTCATTTGACCCTCTCTTGCCTTATCAACTCTAAATGTAGGTAATTCCATATTATTTAAATATCAATACTAAGGGAGTATCATCCATATTGATCAATCACTAGGTAGGGG

>hg18 chr3:149883779-149883973 similar-to-chr7:80300823-80301017
CCCCGCAAAACTGAAGCAAAATAAGAAATATGGTGGAAAATATTTGGGTTTTATTGTAATGACACCATGGAAATATAACTACAGTTGGGACAGCCTGCCCTCCTTATTGTTCCTCAGTCAGTTAAACTCAAACACAATTTTTCAAATGCCACCCATTTTTCTAAAATGTTTAATTTCAAGGTCTGTTGATTCTT

>hg18 chr17:51661135-51661282 similar-to-chrX:153717546-153717693
CAACTATAAGGTAGATGGTTGAGTCATGTACCCTCATGGAGGATACATCAACTTCTAATTCATGTAGAATTTCCAGCAGAGAATACATCTCAGTAGTCACTGAAGCATTTAATTAGACATTCTAGTACCTATCAGAATCCAAAGAGT

>hg18 chr16:77077218-77077349 similar-to-chr22:19502639-19502770
GCCACTCCTGGATGCACTTATTTTGCGAGCCTTATTCAGAATGTCAGCATGGATCACTTGGCGACAAAGGCCTAAAGGGCAAGCCAGGAAGCTTCCATGGATACGTTATTTATGGTGTTTAATTATTATTG

>hg18 chr1:30865207-30865311 similar-to-chr5:159556876-159556980
AACAAGGCTGGATCACTTCAGACCAGACACAAAACGGCCATAGTTTATGAGCGAACAATACATGTTTGNNNNNNNNNNNNNNNNNNNNNNNNNNNNNNNNNNNN

>hg18 chrY:18111795-18111982 similar-to-chr7:87686352-87686539
GGATTTATGGTAACATTGTACAGACATGGGGAAAAAAGAATGAAAGAAAAATCCTTAGAGGTCATATGGGTTGGTAAGAGTATAAAAGAAAACTGAGTCCCATATGATACATTAAAAACAGAAATCAGGATGTACATCTCAGCTCTCACCAGGAGATGTGGCAACCAGATTGTCCTTGGGCTGAGGG

>hg18 chrX:95994796-95994985 similar-to-chr20:32843848-32844037
TTTAAATAATTTCATTTTTCACATTTTGAGGGCTAGAGAGATGGGGACGGGAGATGAAGGAGTACTGAAGTTTGCTCACTTGATGACATGTTTATGTATACTTTTCCTGTACTTAGGAAATCAATTTCACAAGACATTGTTTTAAGAAATTTTAAGCCTGTTATTATAGACATGAATTAACTACACACT

>hg18 chr1:70696990-70697155 similar-to-chr17:3331285-3331450
AAAGTGGTCCTACAGTTTAGTTTTGCAGACACCCAAACTTGCCCTTCTCTGGAAGTTAAAATGTTCTTAGAGAAATAAATAAATAAAATTCCAAATATGTTACATTGATGGTCTGAAAGAGATGGGAAAAAAGTCTTGGGGAATATTTCATATGAAGGCAATATC

>hg18 chr5:74862109-74862210 similar-to-chr2:189557933-189558034
GGATAATTGTATTACCTTATCCAAGGTACCTACTAAATACATACCTCAGTTTCCTCATCTCTGATGAATATTATATCATGCATGTAAAATACTATAAGAGC

>hg18 chr13:109079517-109079637 similar-to-chr17:67868409-67868529
GCCAACCGGTTTTTCCAAGAAACTCTGTAACTTAACTAGTGTGTTCTCAGCACCTGAGTGAAGGGACATAGAAGCCCAGGCTGTTGAGAAGCCCTTCTTTCCCCTGGGAAGGAAAGGCCA

>hg18 chr5:17966108-17966232 similar-to-chr2:189582643-189582767
TAAACTTGAACATTTTTTCCTTGAGTACCATTTTACAATCAACTGTGCTTTTATGCAGTGGACTTTCACTGAATGTCCCCTATTGGAAATTTTAACAACAATTTAACAACTATTTATTTGATAC

>hg18 chr5:94916234-94916339 similar-to-chr22:18136152-18136257
CCGCCACCTCATCGCCGCCCAGTTCACGCTCTCGCCGAACACTCAGCCACGCTTGCGCGGCCCAAAATGAACAGCCCCGGCCCCGATCCTTTCTTTCTCTAAGTA

>hg18 chr3:134318824-134318932 similar-to-chr11:120734624-120734732
AGAGCTGAACAGTTTCTGATGACTGCTCAAAAGCAAGTCAATCAGCGAGTAATAGAGTTCAGAATCTTTATTCTCTGTTTTGTATCTGGACTGTGAACAACCCTTAAT

>hg18 chr1:239375879-239376058 similar-to-chr3:139610121-139610300
TCTCCTTTAAGGGGAGAAGCAATGGCATCTGAATCTCAAAGTTTGGAAAAAATAAACCGTTTTTTATCTCTTGGCTGAAGGCAAAGTGAAGAAGTAACCACAGCTCAGCTCTGTGGAGAGTGGGGGTGGCAGATGGGAAGGTGAAGGAAGGAAAAGCAAACANNNNNNNNNNNNNNNNN

>hg18 chr9:37027620-37027771 similar-to-chr22:18127015-18127166
CGGCCCGATGCCCCTCTTCCCCAGACCCCTAGCCCGGAATCCAGCAAAGGCTGGGCCATCGCCGTCCGCCACTGGGCCTCCCTCTGTGCGAGCCCTGGGAGAAGCCTCAGGGAACGACTCTGGCACTGGGGCTCGGCCCCGGAGCTAGCGC

>hg18 chr12:24179986-24180166 similar-to-chr21:18436774-18436954
AGTCCAAGTGGAGGGGGAGGTGGAAATCAAGATGTGGATGTTGGGAAGGGCTGCATGTGTTCAGGGAGTGACAACACAAAGAATGCACTTGAAATCACTGGGAAGTTAGCCTGAAATCTGAGACTAAAATGGATGTATTTCATTTGGTAGATGATATGAAACCATTAAAGGTTTTTTTAA

>hg18 chr11:123415057-123415231 similar-to-chr18:55149751-55149925
CTTCCTTTTGCTTCAGTATAGGTCTTTGAAGAGGAATAGCACTTTCTTATTCCAGTACCAGAATAAGCCATATACAAAAGAGGAGGAAATTAACATAAAATCAGCCAAATTTTGAAAAGAAGAACAAATTTTGTATCCTATTTTCTGTAGAATTGGAAAAGATATACTCAAATT

>hg18 chr2:203807180-203807346 similar-to-chr13:22739729-22739895
TATTCCACAATCTTTTGCAATACCCATTGTTGCTACCAATAATCACTTGACCATGTAAAATTTCTTCCCTACTGACATTCCATCCCATGTCACCACTGGCAATAATTTGAATAATCTTGCTGTCATTGCATGCTACACATTATCACTATCAAGAATGAATCTCATC

>hg18 chr21:14518753-14518936 similar-to-chr8:75324706-75324889
AGTATATAATATGATACAAACTATGAAGAACATAAAGGCTATTTGTAACATATGGTGCCCAAATCTAAACTGGGATGAAGGCACAAGATGTCCCAGCACTGTCCTCCAGTGGTGTCCTGGCCTAACACCATCATCCTAAATTTCAGTTCTAATGCCTTAGCAAATGGCCAGGGTGTCAACAGA

>hg18 chr22:49400237-49400401 similar-to-chr18:17660023-17660187
ACCTCATTTTTGCTGAAGTTGAGCTGAGGGTGTTTCTCTTCCTTTTTTTCCTGCAGCAAATATGTCTTAATTTTTTGAAGTATTATTTGCTACTTATTAGAGACCTCCAAGTGCAAATGGAAATATCCACAGAAAAACTAAAGATAAAAAAGTTAAGATAAATT

>hg18 chr4:142853289-142853437 similar-to-chr2:188019246-188019394
ATATTTACCCACTATCTGTTTAATTAATGCTTTTTGATAGTGATTGAAACTAAGATGTCCAAATCTTACTGCTACCTCTGTCCCTGGCAGCTCAAAAAATATTTATATAGATTATTGTTTGCTTTGGAAACATTTCAATATAATTAAC

>hg18 chr1:227509548-227509673 similar-to-chr9:106653219-106653344
TTGCAATCATATAAAGTTGGTTTTCTGATATGTGCTAAAACAGCAAAATGTGTCTTTCGTGAAGCATTGGAGACAGTGACTTCCCAGCATGTGTCCAGTTGTACAGAAGTGCTATTCCCTGGCCC

>hg18 chr14:62311080-62311210 similar-to-chr7:80706323-80706453
CTTTCTTTGATGTATACCTAAGAGCTGGTCATCAATTTAATGAATACCATTTTGTCATTCCAGGAAATAGCATCTTGAATTGGTTAAATAAATACATACATAAAGTAAGCAAATGAGTCAACTTTCCTCT

>hg18 chr15:42706893-42706993 similar-to-chr5:52394944-52395044
ACAGGGTCTACAATTTTTACCAGAGTAAAATATAACCCCTTCCCCTGGCAAAAGTTGAAAATCAGTGATTTTGAGTAAAAAGAGGACCATAGACAGAGCC

>hg18 chr22:26830947-26831051 similar-to-chr17:10502362-10502466
AGGGTTCTGAAAAGCAAGGAGGGTATCAGCTCCTTGGGCAGCTGGCGAGCAGTAGATGCTGTCACTGAGAGAGTAAGACAATCTGGGTCCGAGAGAGCAGGGCA

>hg18 chr19:35763604-35763776 similar-to-chr12:113169593-113169765
ATGGATCAGATGGGGGCAGCAGAGACTGTGTCCACAGGAAGTGGACAGCTGTGACTGCAGGTGGCCCCAGCATTTTCCAAGACCTGTAGGAGCCCATCGGTCCTCATTCGATCTGGAAGTGATTTTCCTAGAAGAATTGGGTATTAGCTTCTGGAATTATGAGCAGGAAAAG

>hg18 chr9:26673891-26674006 similar-to-chr10:28048032-28048147
TTCACTTTCAAATACTACCAGAAGTTTCTTTGAGATTCAGAGAGAATGAGAAATCAGAAACCAGGAATTTTACTACGAATTTTTGCATAGTTAGAATTTTTACAACAAGCGTATA

>hg18 chr18:55089729-55089865 similar-to-chr17:26612718-26612854
TTGTCCTCTTTTACTTTTAAGACATGGATAAAAGCTCCGAACACTTGAGTGTTCTCATTTCCTGGAAATCTAATTTATTAGACACACACAAAAATCCCATCTTAGTTCCACTGCCTTTCAGATGCAGTGAAATTTG

>hg18 chr6:81271921-81272023 similar-to-chr2:188049740-188049842
AAAATATTGTCTATGAATGGAATAAAAGCCTTTACAAAAATAGATCCAAATTTCTAATATACTATAATTCTGATTCAAATTAAATACTGATGGATCCACACT

>hg18 chr11:84521284-84521405 similar-to-chr14:93880463-93880584
ATCACATAAAGACAGGACCCCCCAGACCCTCAGGGAACAAAATGCCCAGCAAAGTAAATTATACTAATCATTTTCTCTCATGAACTGGCAGCACCTACTAGAACTGTTTAATTACGGGACC

>hg18 chr9:4548891-4549061 similar-to-chr2:188025751-188025921
TAAGGTGGTGATTCTTTTTGTTTCTTTTTAACCTATGCATCTTAGAAATAATTATTACAGTTATCAAAACAATATACCAAGCTCTAAAATGAAACAGGCACATATTTTATAATCATATAATATACTTAGCAAGCTTACATATTTGTATTATGATTTGCTCTTTCTTTAAG

>hg18 chr2:112108005-112108141 similar-to-chr15:65620802-65620938
AAAAAAAAAGAATCAGAGAAGACACTAACCAGAGCACATATACCTTCCTTCCCTCTCATCCCAAATCTCTGGAGACAAGAATAAAGTATGCTTTATAAAAGAAAACAATCCTTACCTGGGTCAGATAACCAGAAAG

>hg18 chr5:143499328-143499429 similar-to-chr2:188042938-188043039
ATCCAAGGCTTGGAAAAACATTCCTTTCATATATAGATAGCTCGTGATTTATTTGCGACAAAACCAGCAGGAAATTCATTTGGCCAAAGCTGTTTATAACN

>hg18 chr13:48071665-48071817 similar-to-chr10:50502931-50503083
NNNNNNNNNNNNNNNNNNNNNNNNNNNNNNNNNNNNNNNNNNNNNNNNNNNNNNNNNNNNNNNNNNNNNNNNNNNNNNNNNNNNNNNNNNNNNNNNNNNNNNNNNNNNNNNNNNNNNNNCTTGCTACAGACTATGGTTAGGCTACCAGGACA

>hg18 chr15:35451500-35451603 similar-to-chr2:210861120-210861223
CTATTCTATTAGAGTTATTTATGTACATGTCTTATAACACATAGGAAATTGTAAGAAATTTTAGGATGAGATTTTAATCATGTTTATTCCCCCAGAGAATAAG

>hg18 chr11:46784121-46784271 similar-to-chr4:185793291-185793441
AAAATGTCGTTTCAGGTTAATTTTTACAACTGAAGTTAACTTTTCATTGTTTTAAATATTTTAGCCACAAAATTCAGTTTCTTTTTACTTGTTTGTGGTCTCTGATTCCCTCCACCCCACCACGTGAAAAGGGAAAGAAGTTTCTACTGC

>hg18 chr21:21256676-21256848 similar-to-chr3:153308772-153308944
AGTGGATAACACGGTTTCACGTGCATTATCTCATTGAGATTTACACTTTTTATATGGGTTACAAGACAGTAGTAAAGGAGGTCTTCAGTTTNNNNNNNNNNNNNNNNNNNNNNNNNNNNNNNNNNNNNNNNNNNNNNNNNNNNNNNNNNNNNNNNNNNNNNNNNNNNNNNNN

>hg18 chr13:21893032-21893133 similar-to-chr6:1562908-1563009
GACTGGTTATAGATAAGTTTGCTAAGCTAGGAGGGAAGGCCTGGGAGAGAGGCATCCGGGAAGACAAGAGTATGGTGCCTGGGAAAGCAAAGAAATGGTGA

>hg18 chr9:122954374-122954511 similar-to-chr5:39338239-39338376
TAGTTGGACTGTTTGAAAAATTAAAGGTTCTATTTGTCTGTCAGTTTCATCCGTGACATTTAACTTTTTATACCAAAGTCTTAGAATCTACCATCATTTTTTGGGCCATTGATACCACTTTAACCACAGTTAATTTC

>hg18 chr22:28657088-28657265 similar-to-chr17:61640057-61640234
GTTTCTGAATTGATTTGGCAACTTTATGTCACTATTTAATAAGTAAAACTTTTTGTGTTAAATTCTGCAGTGGAAATACTGACACAACAAGGTTAACAGTACTTGAATCTCTGAAATGAGATATAGTCAGTGGAAGGAAGACAGTAGTTTAATCTACCCCTTTTTCCATACTTGCCT

>hg18 chr15:32415403-32415601 similar-to-chr20:32820050-32820248
TAAAAATACAGATTTCAAAAAAGAATTTTGCAATACACATTCGAAGTCTTGGAGGAAAGCTGCTAAGATACGACCAGTAACTACTCCATGAAACCAGTCTTAAAGCAGACTGAAATAGCCAATGATGGCTACAGAACACATATCCAACTCACTAAATTTTAAAATTTAGGATTCTGTGTGCTGAAAACGATTACATTC

>hg18 chr19:20577287-20577414 similar-to-chr2:85629709-85629836
NNNNNNNNNNNNNNNNNNNNNNNNNNNNNNNNNNNNNNNNNNNNNNNNNNNNAGGTAAACAGATTTTTAAAACTTACATACAGGACTATATGAGTATGTCTAGGTAAATATTTATGTATACAAAAAA

>hg18 chr5:5424902-5425056 similar-to-chr22:23164201-23164355
NNNNNNNNNNNNNNNNNNNNNNNNNNNNNNNNNNNNNNNNNNNNNNNNNNNNNNNNNNNNNNNAAACTCATCTATTTTCCCCACCCTCTCTCTGGGTTCTATCTTTTTTATGCCTAAAACAAGGCAACTGACATCCATCTGGTTTACTTTAATG

>hg18 chr14:96238629-96238755 similar-to-chr22:23153847-23153973
CAGCCTGGGCAGAATGTGGCAGGCCAAGCCCCTGGGCTGCTGATCTTAGCAGAGGGAAGGGCCTGGGAGCCAGGCTCTGGGGCTGGCTGAGAAACACCCATGGGGGACAGACCACCCCTGCCTGGT

>hg18 chr19:19829281-19829382 similar-to-chr2:210883382-210883483
ATTAAATTGGGGTTCTATATTGAAATACATCTGACAACTTTCAACAACACTTTTTGATGAAGAAATAGAAACTGACTGTGTTCATATAGTGGAACATATTA

>hg18 chr22:17230593-17230702 similar-to-chr5:52371366-52371475
ACGTACATGTTAATGCAACCTGCTGAAAATAGGCATGGAAAAACTAGAAAATCTAGAAAAATTAGAAAATCACTGAAGAGGATTTTCTTTAAAAAAATACATACTTTAA

>hg18 chr4:71482426-71482527 similar-to-chr17:42706154-42706255
GAACTACAACTCAGGTATGAAAAAAAGGGAACCAAGAAAGTCTTTTATGAGTATGTAAACATTAGTGCAATGTGCACTCTGTTTTGCTGGCTTTGAAGAGA

>hg18 chr17:57315164-57315350 similar-to-chr20:10337451-10337637
AACAATCAAAAATGGCATTACTTTAACATTTAAACTTCTAAATGCATACAGGAGTATATATACAGTTAAAACTATACCCAACCATCACAAAAAAGACTGCTTACAAAAGTGTAAACTAATCAACATTTCATACTCTTTTCAATAAAGTATATCAATTGCCAAATGCTGTTAAAAATAACATTATTT

>hg18 chr21:45493046-45493167 similar-to-chr22:23160062-23160183
CTCTGCTCACCTCCAGCTCTGTCCCTTGGGAAATCTGAGAGGGAGGGCCACCAGCTCTATTCCCAGGTGTGGGCAGCAGAATTCCAGCCTCGGCAAACGCCGTCCCAGAAGTGAGGTCGNN

>hg18 chr22:24963822-24963965 similar-to-chr17:42742569-42742712
CCGGCTGTTTAAGTGTACACCTAGTTACAGCTGACTGCCTTGGATGATTGGTTGAGAGGGCTGAGTTCCCGTTTGTCCCCAATCAATCTGGAAACTGAAAAGGAGCCAGAATATTCATTTTCCACCATCAAGCCTGCAGCCCA

>hg18 chr17:24862251-24862385 similar-to-chr21:18529515-18529649
ATGGGTATTAGTTTAAATGATGACATTGATTATAATCAGTTACCCTTAACTGAGTCATTTAGTTGAGTAGGATTTAAAATGAATCATTTCCTGAAAATATACTTTTTTTATGNNNNNNNNNNNNNNNNNNNNNN

>hg18 chr1:39983345-39983476 similar-to-chr16:56068620-56068751
CAAGAGGAGGAAGCAGATGCATCTGAGGGCAAGCATGATGAGATAACACCCCCGTGTGTGAGGCTCAGGTTAGCCAGTGCTGAGACCTCCTGTCGCTGGGCATCCAGCTGGGTGCTACGGCCATGGCTCCT

>hg18 chr3:73239325-73239503 similar-to-chr20:17960524-17960702
NNNNNNNNNNNNNNNNNNNNNNNNNNNNNNNNNNNNNNNNNNNNNNNNNNNNNNCCCTTTTCCCAGACATTCCTAGTAACATCTTCAGGAACTAATGCTCCATGGAACACTGAAAAGGGAATCCCATGTGCTAGGTTGGGGTATTTTGGCTGTTTCATTGGAATTTGTTTTTAAAATG

>hg18 chr11:31633531-31633650 similar-to-chr3:113210203-113210322
TTGTCTTGAATCTGTAGCAAAAGGTATAATCCGCAATTGGGCCAATTAGTGAACCCCATAGTTAGCTATGCTGCAGCAAACAATTTGATTAGATCTGACACCATCCTAGTTCCCACTGT

>hg18 chr21:42961316-42961455 similar-to-chr4:5763722-5763861
AAACTGGGCTCGAAGGGGCTGCGTGCTGAGAGAAGGTCCTCTCCCCCAGTGATCCTCCAGAGGGGCTGCCGCCTGGGTCCCCCGAGCACCTCCTACCCCACCCTCCCCATTCCTGCCATCCCCAGGGTCCAGGGAGCCC

>hg18 chr22:32969347-32969463 similar-to-chr6:161081591-161081707
GCCAGTCCAGAAGATCTACCCATTTTGAAATGGGAGTGAAAACTCCCTAATACAACTCTAAATATCTGTGATCTATTAACCACCTTATCAGAAAGGTAACATAAAGCCATTGGAAT

>hg18 chr11:119818391-119818528 similar-to-chr7:155429601-155429738
NNNNNNNNNNTATTTGTGTTTTTTGCATGTGCATAATTAGAGTGAGGAAATGAAAAAGGGAATACATATATATTAAGACCCAAGGAATAATACTTGAATAACTGAACTCTGGGTGGCCTCTTTGAAGTTTGGAGGCA

>hg18 chr6:124704656-124704762 similar-to-chr2:190634864-190634970
AGGTTGATTTAGATGTAACAGGATTTGTGAATTAGAACACAAGATTTACATCGTAATGTAGACTGCCATTGGTCCTAAAGGAAATAAGTTGCTTTATTTGGGCCAC

>hg18 chr3:99019179-99019328 similar-to-chr4:185793566-185793715
GTAAAGGACTAATTTCTCTTTGAAGTATCATCATATCAAAGGGAGAAAAGTGTAAATGTAGTTTAGGTCAGACTAACACATTTTACTTAATTTAAGCATTAAAAGATGTGTGTTCGAAAGATCTCAATCTCCACATGTTCCGCAAACAA

>hg18 chr7:77035445-77035630 similar-to-chr3:40986448-40986633
ACTGGATAAATGAAAATCCAAACTTAAATAAGATAAATATTTGGACGCAAAAGTTCTCAAGGTTCATTATGAGAAATGTAGTCATTTCACATAAAAGCTTTGTTTTGCACATTTCTCAATAATGTAATTTGTCATGTAAAAGAAGAAAAGTCTGGAGTGNNNNNNNNNNNNNNNNNNNNNNNNNN

>hg18 chr16:75805-75920 similar-to-chr6:122054268-122054383
AATTGTTTAAAAACCGAATAAATGTTTTATTTCTAGAAAACTGTGCCTTAGCCAGAGCTCCTCTAGGTGATCAACCCATGTCTGGAGCTAGCTCTTCCTCCAGGACACGAGAGCT

>hg18 chr8:133375973-133376087 similar-to-chr10:50506299-50506413
GGGAGATTTTGAGATTTACTTTCTTTACCCAGGGACACAACTTTCATAAGTTCTTGTGGAACGTTTGGTGAGATACTCTGTATTTTGTAAGCTGCAGATGTGTAGACTTAAGGC

>hg18 chr13:26368124-26368315 similar-to-chr5:1922278-1922469
GCCAGTCCCTATCTCACTCAGGCTCATTTACCTGATGCCTTCCTCTACCAGGGTTCTACTGGGGAGAAGCACTTGGTGCCCTTGGGCTCGGCCTCTCTGCGTAACCGGGTGTCTACTGAGATTTTTATTGTCTGTTTCTTTCGCCTGCTCCTTCTCAGAGACCCAGGCAACATCCTAATCATCTCTTTCAG

>hg18 chr11:106429127-106429244 similar-to-chr20:32838993-32839110
NNNNNNNNNNNNNNNTCTTTTAATTACTCTAAGGCAAATAAAAGAGAGGTTTTCTTGTTCATATGCATGCATGATTTCATCTAAGATCACAGGAGAACACATTTTACAACTTTCATA

>hg18 chr21:42546659-42546776 similar-to-chr10:99322848-99322965
GAGAAATGCCTTCATTTGGCCAGACCCATCTGGCAGAGGCAGTCACGATGCCATTGGACCCCCAGGCAAGCAGCCCCTCCTAGAGAGCGAGGGTCTTGGAAGGCCTGGTATGACCCC

>hg18 chr17:69690075-69690226 similar-to-chr5:1927037-1927188
GTGATAGGGAAAATTCGAGTGACCCTTCCCAGGGGTGGGGACCCTGCCATGTTTGGGCCACCCTTCCTCCTCCCTGCTTGCCAGCTATCCGCTCTGTGTGCGGCACCCATGAGAGCGTGGCATCCACGAGAGTGTGGTGTGTGTGCTGCAG

>hg18 chr18:8154159-8154346 similar-to-chr9:100908405-100908592
TGAGACTGTGTTAGCCAAGAAGTCTCTTGCTTAGTTAATTTTGTGATTTGGCAAATACAGTCTGTAAAACATTTTTCTTTAACAGCATGCAGTCCCTTTTTAAGTGTGCATTCAGTGAAAAAGGTTCTATGCTGGGACCCAAAAATGCAGCCCTACCGCCATTATTTACAAAAATATNNNNNNNNNN

>hg18 chr4:9712696-9712807 similar-to-chr11:34443049-34443160
ACAGATGGAGCTGGAGAAGATCTAAACACAAAAACCATTAAATGCCTACTATGAGCCAGACTCCGGGCCCAACCCTTCACCGTGACCTCAGCTGACCGCCAACAGCAGTCA

>hg18 chrY:22201547-22201666 similar-to-chr4:89199003-89199122
ACCATCTGGATACAGTTCAGTTACTTCTTCAAAAATTGTACCTAGTAACATTCCAAAATTATTTTTTTTAAGTTCTTAACTTGTAGCAATAAACAAAATGTCAAGACTAGACATTTTTA

>hg18 chr16:83476634-83476816 similar-to-chr3:58109993-58110175
CTTCTGCCTGCAACTCCAGGGCCTCCCAGATACCCGGGACCCCGCTTTGGGCTAAGGAACCCCGCCCTCATCCGTTTAGTTTATTTATTGAAGAAGATGAAGACATGTTAGCACAGAGTTTTTAGAAAGTGGCCTTCAGTTACTCGGTAAATGAATCCTGGAAAGCAGGAAATCCACTTTTC

>hg18 chr4:106917946-106918048 similar-to-chr8:42152418-42152520
AACATGGATCCTCCAGGCATAACTAGTTTCTATTTCTCATGTACGTCCTCAGAATTCCCGAAACCTCTTTGTTATTGCCAATCTGGAATGACTTTCCTCCCT

>hg18 chr2:26941604-26941722 similar-to-chr1:94843003-94843121
AGCACAGAAAGCATGGTCTTTCCTCCTAACTGTAGAGTCCTCTGTTCTTTGTTAAGATGTGGAGATAGGGTTTTGTGNNNNNNNNNNNNNNNNNNNNNNNNNNNNNNNNNNNNNNNNN

>hg18 chr6:30364869-30365051 similar-to-chr9:79688877-79689059
AGGCCAGACAGTGTCAGTCTGGCAGATGTACCCCCAAGGACTCTCCCTCATGGTGTCTGCTCCTCTGCCCCACCCTTCTGATCTCACAGCTTCTCCTTAGGTGACATTCACACTTTAGACAAAGTTGTTTGGTCCCCTGATTATGATCTCCTTTACTTGCTGTCAGCTCTGCCTGGGAAGAG

>hg18 chr12:27076113-27076293 similar-to-chr2:210880110-210880290
TTGGCCCCACTTGGAAAGCTGTGTGGATATGACTGTTGGATTAGGGGGTTCTCAAAGCCAAAATGGATTTATCAGCAATGACCTTACTGCCTGGTACCCAGCTTTGAGAGGACCAAAAACGACGGATGTGTCTTGCATTCCCTGGTCCCTCTTTCTTCTTTTACCCATATCTAAGTTGTT

>hg18 chr13:53931283-53931441 similar-to-chr9:107410269-107410427
CTAGAAATATGACCAGATGTTCTCATTAAGCATTAAATGAGTACTGTGCATGTATATCATTCCTTTCTTACACATAATATGCCCTGCAATTTTAGTTTTAATTAAATATGGATTTTCTTTTATACTTAGCTCATTCTCCAGATAGCTACCCTGACTGT

>hg18 chr3:197619395-197619495 similar-to-chr5:74544811-74544911
TTAATACCAATGGCAAAGAAGTGAGATGGAACATTTTTTGTCTAAGACATAACTAAGTCAAAATCTGGTAAGAAATGTCAATCTTCATCATTTAAAAATG

>hg18 chr21:31192029-31192187 similar-to-chr1:116126204-116126362
NNNNNNAAGCACCAAATCCTACGCATTCATCGTGTGCAAGATTCTATATGGAACACTGCATCTCACAATGAAATAATCTCACACATCTTTGTAATTTAAAGAGGTTAATGTCAGAAAATATACCATCAATTTCTTCTCCTCCATGTAACCTGAAGGCA

>hg18 chr3:45650799-45650997 similar-to-chr1:21479227-21479425
ATTTGACTGTAATGGGGGAGTTCTTTGGGAGGGAGACTCCAAGGCCTCCTTGATGTGGATGGGCCCGGAGCCTGGGCTGCTACTGTAGGGGTTCTGGGCTGGCCTAGCCTGAGAGACCTCCAGCCTGTTCACAGAGCCCATGTGAGATCCCGAGAGGCCCAGAACTTCTTAGACAGCTCTTTTTAAGCTGAAGGCACT

>hg18 chr18:5779935-5780057 similar-to-chr13:22740155-22740277
CCCCTCACCTAGAAGTCATGAACTCTCCTTTAGAACTTATTTCCCACTACCCCATTTTGCATGAAATTTTAGGCCTTATGTGTTCTGCCCTCCCTAACAATCATCTGTTTGCCCTCTTCTTG

>hg18 chr10:82950202-82950383 similar-to-chr6:70626967-70627148
TTTAAATTGATCTTCTAAAAAATAATATTCCTGGGTCATCTAGCTATTTATCCCTCAATTGCTGCCCACTCTTGACATCTCATCACTAATAAATTATTTAGGAGATAACTTCATATAAGTTTTACACATATACATATATCTACTATATATAGTAATAAGGCTGATTATATTTTGACAAATT

>hg18 chr22:17252332-17252522 similar-to-chr3:113229561-113229751
CCTGCAATAAGGTCTGGCTAAGAATGGGCAGTGGCTGCACCAGCTCTGGGTAAAATTTGACCTAAAATGACCAGTCTCATTCACTAACCTCACCATAGTCTTATGGGTTCAATGGACCTGTCCAATCCTTTGCTCTGTTCTCTCCATCACCTTCCTGTGTAATTTTCCTCCACCATGCACATAATAGAAA

>hg18 chr11:41074609-41074802 similar-to-chr5:75813896-75814089
TGAACAGCATTCTGGGGATAATTGTTGAGATTATATGCTTTCTCCTGAGATCATTCATCTCATTGGCAGCAATTGAGTTGGTGCTTCTTTGTGTTTATAGTAAACATATTTTTAAGAATAAAAAAGGAGATAGGGAGTAAGAAAGGGAAACAGAAGATAAAGGAGGGAGAAAGAAGAGAGGCCAGGAGGAAGT

>hg18 chr12:125565527-125565658 similar-to-chr3:153643009-153643140
TAAATTTGAGTATCATTCTCTACTGAAGGATTTCAGAGTGTATTAATGGCAAACAACATTCAATGTAATTGTGCATTCTCTTTCATGTATCATTCAGTTCTTGAAAAATGAAAATTATTATATCATAAATA

>hg18 chr16:21276953-21277103 similar-to-chr6:161080969-161081119
CATTTTAAATGAAAATTGATGGGTTTTTTATGAGGTCATGGGAACTTTTGCATGAGGTGGATAGACCAGTTGGCCACTTCAGGGGGCTGGCAGGGGAACCGCTGGTTGGTCATACCCGCATCTTGGTGCAGCTGCTTTGCTGCCGTGGGT

>hg18 chr8:56469446-56469563 similar-to-chr6:12340791-12340908
AGAGGAGGTCCTTAGTATTTGAGGAAAATTAATGCCAAAGAAGAACAAGTTACAATAGCTCTCATAGGAGCCAAACCTCATAGAGCTAAAAAAGTTATCTTTATTTTGAAAAATAAA

>hg18 chr22:31091336-31091479 similar-to-chr17:61626690-61626833
TATTGTTTTCATCAAAACTCACTTTAGATATTAATATGTTCATCTTGGTATTTTCTTCTAAATGCTATAAACCTGTGTTTCCCATTATTTGTTTCTCTTAGTGAGCTATATCCTTCTGTGAACCCCTGCTTGCTCTCAGAGGG

>hg18 chr15:81811911-81812018 similar-to-chr14:63880353-63880460
NNNNNNNNNNNNNNTTGTCAACTCCTGGTCTCCATTTTCTATGCTGGAGTAATACGTAAACAGCAGAAAGAATGAGGAAGGAGGGAGGGAAGACAGAGAAACATTAC

>hg18 chr4:65802430-65802577 similar-to-chr11:10298308-10298455
AAAAATCACCCAAGTACAACTGGCTGCTTGGGCCTGACTGACAGGAACAGTATTTACTGTCAGGTTCCATCTAGGCCTGGCCCCTTCATTTCTTAAAGCCTTCATATATCAGACAGTGTGAATATTAGACCCCATCTTCTGGGATGG

>hg18 chr15:55559176-55559366 similar-to-chr4:4917163-4917353
TGAAACAGGCAGAGCAGTTTGAAGAAACTTCTCAAGAAACAAAAAACAAAACAAAACAGGCAGAGCAGTTTGAAGTATGATGGGAATGAGGTACAGGGGAGGCAGGAAGGAGAAAAGTGCAAAGGGATAGTGAGAAGATGGGAGGTGGTGTGGAGAGGAAGCAGGGAAGCTGGTAGCACCAAGAAGTGAA

>hg18 chr21:31484932-31485061 similar-to-chr17:42726492-42726621
GGGCTGAGATGGAGAGAGAGGCAAGAGAGAGAAATTAAGTAAATGTTCCCGCTTTAAGTGTGTTCAGTCAGTTGGATTATTAAATTATATTCTCCTCCCTAAAGTGTTCTAAAATAGAAAGCAGCATAT

>hg18 chr21:30976583-30976744 similar-to-chr9:79599328-79599489
AAGCAATGATCAGTAATGGTTGAAAATTAGTAGGAAAAGTTTTGATTGTGTATAGTAGTTTTTTATTTTTCATTCTTGCTCAAAATTGGATGCCATCTTTTTAAAATATAGCTACTACCTATTTTGTGATTATCATTAGATAGCACAGATAAAATTAATAC

>hg18 chr21:25395766-25395914 similar-to-chr2:211957030-211957178
ATATTGTATGTTTTCTAAACTAGTCAGTTCATTAGCGTTCCACCAAAAATTTTTATTCCACTTCACTGTCTTAAAAATACCAGTTTGTTCACTCATCAGACTTCTTTACCTTGACATAAGAAATCTAGGGTATTGATAGTGAAAGATG

>hg18 chr7:22013370-22013501 similar-to-chr1:94834200-94834331
AAAGAGACATTTCTCTCCTTAAGGGAATGAAGAAGTCCTTTATGAAGCAAGACTGCATTTAAGACTGTGGAGGAGTGAAGCTGTCTACTCCTGCTATATCCTTCCCATTTCAACATTGTTTATGAATCAGT

>hg18 chr5:115935144-115935268 similar-to-chrX:32712135-32712259
TCATTCAAGAACGTCCCAAAACCAAAATAATAACAGGGAGTAAGGGTTACTCAAGATTCAAATAAAAGTTACCATACAAACAAGCATGGGTAAACCAAATTCAAATAGCTAGTGCAATTATTTT

>hg18 chrY:22055409-22055526 similar-to-chr17:10472270-10472387
AAGCTCTTGCAACAGAGAACATCCTTAGCAATTAGTTGACCAAAGTCTCAAAGTTCCCAAGGCCAATCCTTAGGGTTCAATCTCAGACTGTCACAGTGTTTTCTGTAGAACACTGGC

>hg18 chr16:78652243-78652344 similar-to-chr9:100927954-100928055
ACACACGAGGTTAACAAAGGAGTTTTGAGTTTGACTTCATAAGGACAATCCTCCCTGACAAGTGACATCCTTATTATAAGATGCCAGTGACTTGAAGGATT

>hg18 chr2:153004436-153004539 similar-to-chr5:52343348-52343451
TCTTTGCTCTCTTTGATCCTGAAGACATCAAGGAGGGTGCTGACTCCCCATACTGATCCTAGCTGGGGAAAGAATATAGCTTGGGCTACTTTTGTTTTGGGGT

>hg18 chr20:55388185-55388326 similar-to-chr1:177567540-177567681
CTAGATGAGGCCCAGGCTCATTTCTCTGCTGCCCAGGACCTAAAGCATAAAAGCACACTACATGTTTGCTAATGAGGATCTAGGAAGTATTCACTGAGATCGTTAAGCTTCTTCAAATATTTATGTTCATGTTTCCTAAAA

>hg18 chr12:18621038-18621170 similar-to-chr5:52339374-52339506
CTGTTCATTTATACTGTAGTCAAGGGCTGTGGATATGGCAGTAGCTGTAAAGGAAAGTGCTAAGGGAATGGTGGATGGATTATTATCTTTGCATGCTGAGGGCTGTCTTACTGATTATAATAAAGCAGTTTG

>hg18 chr15:73108955-73109149 similar-to-chr12:54760568-54760762
GTCACCCCATCACCCCACCCCCAGGGCTGGGATAAGCCATGAAGCTGCCAGCCAGGGATGACAGCCAGGCCAGAGTGGGGGAGGGAGGAGAGTCTCGTGGCACTCTGACACTGGGTGCTGCACTTTTAGGGCAGTGCTGCTTAGGCCCAGCCACCCGCTGTGTACCCAGAAGCATTGGTAGGAGCTGCCCAGCT

>hg18 chr9:77728876-77728978 similar-to-chr3:95095093-95095195
NTACCTGCATTTCATAGAGATTAGATATCTGAAATCATAGAGATTATACATCTTTCCTTGAGCACCCTGATTTAAAAATATCTATACTGTAGTGATTTTGCT

>hg18 chrX:95602643-95602808 similar-to-chr20:32782011-32782176
CCACTCCACCACCCTCAGAATTTGTTCAAAGCTAGTATAGGTATATTCAAACTGTACCGGTATATTCTATTACATTCAACAAGCTTTATGGTATGCACAAGGCAAATCCACCACCAGGTTTAAGGACAGAATAAAATGTAAACCAGCACACAAAAATGTCATAAT

>hg18 chr7:55596912-55597037 similar-to-chr17:42703128-42703253
TTCACAGACTGCTCCCCTCTTCCAAAAAAAAAAAAAAACAAACAAGCAATTACAGTATCTGAGCTCAGAGCACGTGGGAGTAGCTTGCCTAGGGAGTAGCTTGCCCAAGTCGGGGACTTAACTCA

>hg18 chr12:121560007-121560196 similar-to-chr1:172135972-172136161
TATTATGCTAAGTCCAAGTTCAATAAAGCCCTGGTATTTCCACTGTGATTGAGCAGTCCTCTGTAAAAAAAGACACCTCTGATTACCTATTTTTGTCAGTCCAGAATATAACCTTAAAAAGTACTTAAATTACCAACATTATGGGAACCAGAGTTACCAAAGAGAGTAATGATGTAGTAAAAATAAAAT

>hg18 chr4:140172616-140172802 similar-to-chr17:10478365-10478551
TCCCACTTGTGGTTTTTAGGAAAGTAAAGGTATTGCCAAATGGGAGTTTACATACTTGCTACTGTGTTTCAGAAATCTAAATAATCTGAATTCTCTGGCAGTTCTTCAAAGGCTGTTTATAAAAGTAAGAAGAGTTATATTCTTATACAGTAAAATAGCAGTGAGGGCTTAGCAATAGTGGTACAA

>hg18 chr11:98866785-98866886 similar-to-chr22:23161778-23161879
CCCATGGAGCCATCCTTAGGGAATCCTCTGGGCAGGAGCTGCAGGCATGAGGCACAGTTGTTGAAGTTGCCCTTGTGTGGGGTTACTCAGAGCTCACCGAG

>hg18 chr2:209219567-209219702 similar-to-chr9:79855485-79855620
GAAATGAGTCTTTTTGTAATCTTGTGGGGTACTCACCCAATTTTTTGGTTAGTAAAATGAAAGTTAGGTAAGAACACAGCATGAAGTAACAATTTCCCTCTTCTCCTGCATATCACAGAAAGGAAATAAGACTTA

>hg18 chr4:119468266-119468372 similar-to-chr3:58024572-58024678
NNNNNNNNNNNNNNNNNNNNNNNNNNNNNNNNNNCACATAAAAAGGAACTTCAGTTAAAATGTCTCCAACTAAACTTCACTGGGTACATATGCGTTCTCAAGTTAT

>hg18 chr15:25375654-25375790 similar-to-chr16:85155088-85155224
CTGCCCAGAGATCAAGGAGCCAGCCCCAAGGCACAGGCACAGTGGCCATCCTACCAGCCCCAGAAGAGCTCCCCACTTTCCCGAGCTCCACCTACCACGCCGACCTCAGAAGGACCTGTGACAGCAGGGGTGTGGA

>hg18 chrY:17704357-17704543 similar-to-chr7:2878503-2878689
CACTTCCTGTGTCTCTGTTGTGCATGCCACACTTCCTGTTTTGGCTCTGTGGAGCATACACTTTTTGTTCTTCCTTTGTGCAGGACACACTCCTGTGTTTCCCATGTGCCTGAAATACTTCCTGTTTCTCCTGTGTTCGGGACACAATTTGTGAGTCTCACCTGTGAAAGACACACTTCCTCTTTC

>hg18 chr17:29046585-29046715 similar-to-chr12:79566048-79566178
CATGCATTACTTTTAAAATTGCTCTTTTAAAAATTATGAAAAAATGTAAAGAATTTAACTTTTATAAAAAAGCTTTAGTTCTTAATGAGATGCACTTTCAGAAATCTGGCAAGCTGAACTATACAGAAGG

>hg18 chr2:70241534-70241674 similar-to-chr4:4845435-4845575
CAAATGAATTACAACTTCCCTGTTTTTCAAGAAAATCCTGTCAACAAATCTGCCTTTTCTCCCTTACATCATTCATGGCTTTCCTTTTTTCTCTAAAATCTTAAATTTCCACCCCAGCCAAACTATATACCAATTGAGCC

>hg18 chrY:552992-553109 similar-to-chr17:10472270-10472387
CGTTCAAGCCAAAGACACAACACAAACAGCTCCGAGAGAGGGTGTCATTGAAAATCAATACCATCATAAGAGCACACAGCACCGTCTTTCTCTTCTGCCCGTTGATACACAATTATG

>hg18 chr4:19816229-19816335 similar-to-chr3:58038174-58038280
NNNTCACATACATACAAACACACACAGAGGCAAATTTCCCCTCTGAAACTAAACCCCTGGCCTCCAGTTTCTGTTTTTAGAAGATCTAACAATACCTGTGTAAACA

>hg18 chr1:107806228-107806333 similar-to-chr7:2838105-2838210
TGCCTTTGCTGAAAAAGTGTTAAATCTAAATTTTCAGGTGGTCTGAAGCAAGGATGCACTTTTTCTGTTTTCTATTGCCCTTGCCACATGGATGCCTTGTAATAA

>hg18 chrY:15159717-15159837 similar-to-chr9:79649859-79649979
ATCATTTTGATGAAAGGAACAATGAGAGAAAGCAAAGAAAGACATGTCCTGCATTAAAAGCTGCATTTGATGGTAACTCATTTTGTTTTATGAGTTATGATGAATGCATCTTAGCTGTTT

>hg18 chr20:11576700-11576863 similar-to-chr11:30520014-30520177
CCAGCTTCCCTCCCAAGTTGAAAACCATTTAAAAATAATTTGAGATAAAGTTCAGTCAGTTAGCTAGTTACAGCATTCTCTTAGGGTAGCATTAGCATTAATTAATGCTTGCAGATTGCTTTGAAAATCACAAATGCTATGGAAGTGCTGACTATTAATTTAG

>hg18 chr4:160298473-160298616 similar-to-chr5:176769134-176769277
TCCTTTCTTCCTATGGCAGTGGCAGTGGCATGAAGGTTGAGGTAGGGAAGCTGGGTTTTGAGGAATTGGGGTAGGGACCGAGACAGGCAGCAGCCAGGTGTAGTAAATGTCTATGGTGGGGCTAGCAGATGGTGCCTGGGGGT

>hg18 chr7:36000025-36000138 similar-to-chr16:30814886-30814999
TACAGACATGTAGGGAAGAGGTGAACCGCAGGGCTGGGCCTGCCTTGGGAGTCCAACACAACGAATTCATGGCTCATGAGTGTTCTGTAAGCAAGAAATAGATCAGCCATGGT

>hg18 chr20:19555852-19555989 similar-to-chr6:12554203-12554340
AGATGCATGTATCTGTCTGTGTTGTTTCTTAGAAGTGGTACAACCGCACATAAGCCATTCTTCCCAACCACTATCTTCTTCATTTTAACATGTAAAAATATTGTTATTCCATTATGTCTAAATTCTTCATTTTCTTG

>hg18 chr16:9477892-9477994 similar-to-chr3:153994055-153994157
NNNNNNNNNNNNNNNNNNNNNNNNNNNNNNNNGAGAGTCAAACTGATGAAGGTCTTGATCCTCTTGGAAACAAATATCTGGAAAACATCTCTACAGTGATCT

>hg18 chr22:38374521-38374658 similar-to-chr5:139703477-139703614
GACTCCAGAGGTGTGAATGAGCCAGGGGTGCTTATTCAGGGCTTGGGAGGCATCTGGAGGCAAGTGTGGAAATGAAGGGTAGGCGTGACATGCTTTTCTTTCCCTTTCATGTTACTTTTTTGGCTTACACAAGCAAA

>hg18 chr10:70288611-70288789 similar-to-chr1:94830506-94830684
TGTGATGCTTTTGGTAACGTATATGTATATGTGTATAGTCTGGGCTAAATGGTAGCACTACACATGTTTTATCTCATGATGCAAAGTGGAGCCCTATCCCAGCTCCTGTCACCACAAAGCCTGGGAGTGGGAGGCCTCTGCTGGGCTTCGTCACCTCCACACCAACCCTGCCCACAGA

>hg18 chr7:95997350-95997480 similar-to-chr10:50493557-50493687
TAACATGACAATGAGGAAAGGCCAAGATTACAGTGGATCTAGCCCCTGGTGCTGAGGAAAGGCAAGATTGCTAGGAAAGGCCATAGCTTGTCTGGACTGGGTGGGTGGCAATTGACAGCTGGTGGTGGCA

>hg18 chr21:21730388-21730518 similar-to-chr2:210863569-210863699
TTTTGACTGAAACGTTCTACTTTAACCAAACATACTTTCATTTTGTTTCTGTGATTTCAATGAGTCACTATGTCCTTTAAAGTAGCATTTCCACCTTACTCACATTTTCCCATCTGACTGACTTAGGTCC

>hg18 chr7:23610561-23610735 similar-to-chr5:52412751-52412925
GACTGGGTTGTGGAGGCCCATGAGAGCTAATCAGGAGTTTTATTTGAGTCTGTTAAGACATTTCCTGTATTACCTAATGTTACTCAGATTACCAAGAATTAGTAGCATTGTTGCATAAATGCCTGACACTAATGATAAAGATTAATATTTATTGANNNNNNNNNNNNNNNNNNN

>hg18 chr8:26057155-26057275 similar-to-chr7:80113467-80113587
AAAATGTCCCCCCCTCTCTCCCACCTACCGTAGCTTTAACAGTCTCCATTTTCCTCTCAGAATTATGCACTGCTGAACTGGTGATGGGTATTTCTATTGACAACTTCCCCGCCTTAAGAT

>hg18 chr10:32127863-32128015 similar-to-chr1:94836624-94836776
GAATACCACCAATATGACTGTTGAAAACATTAAATTTTCGCCTATGTTTTCCTCATTATTCCATTGTAAATGGTACTAAGTCTTCATTTGTCAGTGTTTATAGTCATTAAGGACTCNNNNNNNNNNNNNNNNNNNNNNNNNNNNNNNNNNNN

>hg18 chr9:103911361-103911526 similar-to-chr5:52380064-52380229
TGGTGCTGTACTTAATAGGTGTATTTTGTTTAATTATATATGTAAGAGGTGTGTGATGTAACTCAGTTCATAAACAATGAAACTGACTATAGATGGACCTCATTTTTGTTTCACTCCCACCCACTGCCCTGCAGGATGCCTAAGGAGGACATGGTGAAGAGCACA

>hg18 chrX:141714777-141714883 similar-to-chr7:80421804-80421910
TTAAAAAAAAAAAAATGTTGAAACAGCCATGCCCTGAGAGAGTTTTGCTTATTGCATAGAAGAATTGTTATAATATCAAATTAAATTGCATTGCACAAGAAAGAAC

>hg18 chr14:85420213-85420320 similar-to-chr10:50503090-50503197
TCAAAAATGTCTCTACAACTGCGCAGGCTGGTTAAATGTGGGTAAATTATGCACATCTGCAAGGCAGCTGTTGCCTTCAGCTCGATCCCATTCAATGTAAAAAGCCC

>hg18 chr10:133041037-133041202 similar-to-chr1:154729643-154729808
GGCAGATGAGAAGTCCATTATCAGACAAGTATGGTCTAGTTCAAAGAATCTTCCCATTGCAGCAATGGAGCACCCTCCCATCCCTGAGGATAGAGTTGCTATTGAGACTTGAGTTCAGCTGGCTCTGGATCCCACAGACCACTCACCATCAGGAGCTGGAGGCCA

>hg18 chr8:91038046-91038152 similar-to-chr6:21613636-21613742
AGTTGAACAATTCTTTCCAGTCATCCATGTACATTTGCAAGGAATAAAAAAACTATCCTAAGANNNNNNNNNNNNNNNNNNNNNNNNNNNNNNNNNNNNNNNNNNN

>hg18 chr10:49859100-49859208 similar-to-chr4:185801390-185801498
GCCAGTAAACACTGATGAACAATTTTGCTGAACTAGGCATGCAATTTAGAAAGCAATAATACACAAATCCAATTTGGTACACAATGGATACCGAGGCACGTCAGCACA

>hg18 chrY:1471690-1471813 similar-to-chr6:1549672-1549795
CTTTGACCCCGCGGTGCCCTCCGCGCCGGGGCTGGGGGTTCCGTGGGCCGCGCCCACCCGCCCGGGCTCCCCTATTTCCCCGTGTCTGTGCCCGTGTCTGCCCGGCGGGGGCTGCGGCCGGGG

>hg18 chr8:120044482-120044636 similar-to-chr20:33228585-33228739
AAGCATGCAGAGGGGGAAGGGAGCCGGGGTCTGGCAAGTCAAGGTGGAAAGTCTAACAGTTACAATAAACAACCAAACAAATCAGCTAAAGTTCAGTTCAGGAGTTACCAAATAAAGTGATAAAGGTAATAACAACTACCATTTATAGAATATC

>hg18 chr1:198646073-198646244 similar-to-chr5:75909399-75909570
GAAGTTACGGGGGACTGTACTACAGCGTGGCGTGGGAGATGCAGAGAAAGGGGCTGGAAGAGAAGGTGAGGGAAACTGAGGATTCAATGTTAGGGCTTTCTTCACTCTAGGTTTTGCAATCCAGGTCTTGAAATAAAATTCAAACCTAGAAGTGGATCATTGAGGGCACTT

>hg18 chr2:241928521-241928687 similar-to-chr5:39374434-39374600
TTTAAGCAGCATGTAGTCATGTTTGGCAGCCTTTTCCTAAATTGTCTCAAGTGCCTGCCAGTTTTTTAGAAAGTATTTGAACCTTTGAAGAACCCCTGGAAGCGTAGACGTTTTTATGCTAATAAATACTTTAGTAATTCCTACTTAAGGGAACTTCACCTTTTGT

>hg18 chr10:61737398-61737570 similar-to-chr7:80094272-80094444
NNNNNTATGATGTACTTTTAAATGAAAGGCTGTGGACTCCCATGAACCTAGAATGTTGTGTGATCCTGAGATTGAAAAAATGGTAGAAACCACACATGCCCCAGAAGAGTCCACTTACCCATTAGCTTTATATGACCAAAAAAACCCTACTATCTTTTCATGTAATAATTTA

>hg18 chr8:100216547-100216700 similar-to-chr2:210887726-210887879
CCGTTTCCTCCATCCTTTTTTGGATAGGATATAGGAATAATTAAGTGCTTACTGAAGTGTTTAACCATATAATATCTGTTAGACTATATATATCTCAGGCTTGAGAGAGGAGCTTTACTATTTCTCCCTGTGTTTCACCTGCCAGAAATTATA

>hg18 chrX:17860203-17860305 similar-to-chr16:14281947-14282049
CGGGGCCCAGCTGTAAGCAGCCTCATTGACTCCATGTGTGTACAAATATAAGTTTCAGTGTCGGTAGCCATGGAGAAAAGGTTGGGAAGTCCTGCTCTAATA

>hg18 chr6:169980017-169980156 similar-to-chr4:5763722-5763861
GGGTGCTGATGAGAAGTGCAGCTTCCTGGACTTCACATGCAGGGGCTGAGGGACCCCAGAGCCTGTGCTGGCCACCTCCCAGCCTGCCCACGTGGCTGGGGCGCTGCCCCAAACACCCTTCGTGCCAGCCCCCCGCGGG

>hg18 chr12:14690626-14690727 similar-to-chr1:94792055-94792156
CAGACTAATTCTTTTCTATGCCTTCTCTCCCTTTAGCGCACCATTCACCCATCCTACCCTGTTCTCATCTGCCAAATTGTAAAAAGCATATTATTCTGTTT

>hg18 chr10:46347606-46347777 similar-to-chr17:42725159-42725330
GTTGCAGCCAGACCTCCCTGCCCTTAGATTCTAGGAAAATAGTAAAGAAGACGAAGAACAAGACCTCAGTGTATCCTTTTACTACAAGTGACTGTAAATCAACTATAAAATTAGCCATGTTTGTAAATTAAAGTTATAATTTTGGCCCAATAATTTATAACATATCTGTTT

>hg18 chr3:6855850-6855968 similar-to-chrX:138313922-138314040
CTAGCAGTTTATTTCCAAAATGTCTCCCTTGTTTCTCCATCTGAGTTGAATGCAAGAGTTACCTTTTTGAAAGTTTGCATTTCCAAAGAGATGGTAAGATTTATATCTCCAAGTGAAA

>hg18 chrY:14361394-14361541 similar-to-chr16:66680451-66680598
GCACAAGTGTAGAGCAGGCAGCAAACAAATTTAACACTGATTGATGGTGACATGACATGAGAGGGCAAAGAGAAATTCTTGAGAAGTAGTGGTAGTTAGAAGTCATAGTATTAGGCAATTCTTTGTATATTTTGTAAAATAAGTTTA

>hg18 chr12:129458439-129458557 similar-to-chr4:4909845-4909963
AACAGGGCCACGTGCTCCTGGGCACTCACATCAGCAAACGTCTCTACTTTGGGTCAGTGGTCTGGGACTCCATATTCTTATATTTTTGCTGTAGTATGGTTTCTCCCCCTTAGACTAA

>hg18 chr1:194721385-194721536 similar-to-chr11:120688304-120688455
ATCCATAAAAAAAAAAGTCCTACAAATCTCATATATAAATTTCAAAGAGATCTCCAATGGAAAGACATACTTTTACCAGTTTCCTTAACATTAAGTTGGATAAATACATAGAAGGAAATGTATATATTTTGGTAAAAACTAGTGTTCAAAC

>hg18 chr5:2241079-2241277 similar-to-chr17:45604525-45604723
TCCTGGCTTGAGGCAGATGCGCACCTGGCAAGGCTGAGGCGCCACTGGGAGGATGCCGGCCTGGTGCCAGTCCCAGAGCCTGGGGTCTGCAGGATACCCCTGGACACCCAGGTCCTTCTCTTCTCGCTGGCCACGTGAATCTGAACGGCGTTTGTAGGCCTAAGGACTCATGCGCTTTGTTTGAACTTCAGATTCTTT

>hg18 chr12:61342224-61342398 similar-to-chr2:189546124-189546298
AAGCAAGACCAAGCCAGCTTAGACACAGAAAAAAAGTGCTGAGTGCCTTTTAATGCATAACTGGCAGGTGGCTTTGCAAAGCTTTATAAAAATAATCATAGTAGAGAAAAATCAACATGAGAATGTTGCTAACAAGTGGGATACATAACATGAAACTTGAAAGGCGAAAAACAC

>hg18 chr4:32771575-32771729 similar-to-chr12:21755357-21755511
AAAATTTAACACTTCCAAGCAGTATGATTTTGTCGCAAATAGAGACATGGAATGGGAAAGAGAAGAGGAAGGACAGAGAAAGAGGATGAAAGAGACAATGGCTTCTGGCACCACCTGTCAGTATGCTAATAGTTGCTTTTATAGCAGCAGCAGG

>hg18 chr3:42976850-42977022 similar-to-chr17:30501459-30501631
NNNNNNNNNNNNNNNNNNNNNNNNNNNNNNNNNGTTTGCTTGGTAAACTTGGAGGCCATGTTTTCGAGTCTGCAGAGGGCCTAATGAGTTGGAGCTGGCATGACTGAAATGTCAGTGGATGGGTAGGCTTCATGCCACTGTCTGTGGTCCTGAAATGTCGTGCTCAAGATCC

>hg18 chr5:177609027-177609130 similar-to-chr20:42453287-42453390
CAGGGCAGGGGCCGGGGCAGATGGGTGGATCATGTGAGCCTGGAGCTGCCCCTCTGGGGGCACTCATGGGGCCAGCTCTGTGCTCACATCTCAGAAGCTAGTG

>hg18 chr12:46558248-46558377 similar-to-chr1:154712653-154712782
CTTTCAGGCTATTCTCTCTCTCTCTCTCCAATACATGCCAAATGCTAATTTCTCATGATTCCCAGTTCCTGCCCCAATTCATCCCTTTCCCACGCTCCCACCCTGGCTTTGAATGGGAACCTCCAGTGC

>hg18 chr11:17990948-17991048 similar-to-chr9:100907927-100908027
CTTCAACCCAGAGCCCGGCTCGGACCTCAGCCGCCCAGCCCCTGAACTGCCCACGCCGCGGCCAGCAGCTCCCACATCTCGGCGCCCCTCAGGGCCTGCA

>hg18 chr16:61609867-61610014 similar-to-chr2:158434022-158434169
TTGACATGCCTATTAATTTACAATCACTTCTTCTCTGTTAGACATATCTCATTGGATTATGAAAAACATGAGGTAGGTAATTTCTGCAGTGTCTTGGCTTGAAATGGTACAGAGTCTTCTTCACATTCAGTGATAACACATCATCCA

>hg18 chr17:74758311-74758456 similar-to-chr20:33225223-33225368
TTGAGGACCTCTGATTTATAAAAATAAAGCAGCGTTGAGGTGCCACAGGACAGTATCCTCTGCAAGACTCCCTTCGGCAGCCACCCCTGTGCTTGGCTGTCCCCGNNNNNNNNNNNNNNNNNNNNNNNNNNNNNNNNNNNNNNNN

>hg18 chr22:39561368-39561493 similar-to-chr7:87675816-87675941
ATCTCACTTCTTGATACTAAGTACACACTAATTTGAAAATTAAGTCATTAGGAACTTTTGTGTTTTTGTTTAAACAAAGCATCTTAAAACATCAGATTTAAATGTAAAGAGTTCTGAAAATAATT

>hg18 chr7:80685736-80685896 similar-to-chr3:58069666-58069826
AGTTATACTATAAATTCAAGTAATGTTTGTCCTTACACTATATTCACAGCAAACCTGGAACCAAATTTCTTGAGACAAAAAAATACAATGGCCTGAAACTCAGGAACATTATTCTGACAAGCAGAAGTGGAATATGTTTCAATTCCTATTTGACAGGGCA

>hg18 chr10:89174380-89174519 similar-to-chr17:42746766-42746905
TACTTCTACTATTCTACCCCAATCAACAGCAAATTTACCTAAATCATGAGACTACTGGTACTGCTAATTTTTAGAAAAGAATGACATAAGAACTACTATTAAACCCAATGAATCCTTTACCTGAAATGAGAATGTCCAC

>hg18 chr20:9531416-9531516 similar-to-chr8:75392651-75392751
CTGAGGGAATAATTAGAACTGAATCCAAGGATATTCCCCATCTTGCCTGAACTGTACATGTAACAGAGCTTTAGCAGGCAAAACTATCCATTTATTCAAT

>hg18 chr16:32143556-32143708 similar-to-chrX:153783636-153783788
CTAATACACTTATTGAACCTAGATTTAATGGAATTTTTTTCCTTTCCTGACTTTGGCAAATGTGTGTATTTTTATAGAGAACATGGTTTTACATATGCAATTTTCAGACTTTAAGTCAGGCCCATCACCAACGCTCTATGAGTTGAGTGGCC

>hg18 chr10:20367711-20367815 similar-to-chr15:55369339-55369443
TGACTTAATTATCTGTCCACACCTCACTCCCTATAGGTCACCTTCTAAGGTAATTGAAAAAGGTGGAGATTCAGGGGTGGGAACTTTATCTCACATTGCTTTCA

>hg18 chr1:164369358-164369530 similar-to-chr17:10483844-10484016
GGATCTTTCTGCAAATCCCACAAATGTGTAACTGTTAATTTCAATGATTTATTAAAATATTTGCAACTTTTAAATAATATTAATCTGTAAAGTTGAGCAATCTTAAAAAAAAAAAAGAACCGTAAATATAATGTGAAATAGTGAATCTGATTTTTGGTGGTTAGAAATGTAT

>hg18 chr7:152300990-152301110 similar-to-chr20:42481123-42481243
NNNNNNNNNNNGGGTCAGGCAGAGGCAGGTGCCACCTGGAGCTTAGGAGAGAGAAATGGGATATAACAATGGACTGGTAATGTAATCATGACCTTTGCAAAAACTTGGCTGTTTCGTCAT

>hg18 chr19:39633291-39633405 similar-to-chr4:5947488-5947602
AGGAGTGTTCTGGTGGTCCGCCCTATGTACACAGATGCAGGCATTCGTTATACACTGCGTAAATGGAATCATACTATTGATAAACTCTCACTTGCTTTTGTCAGTCAGTATAGT

>hg18 chr18:43650284-43650389 similar-to-chr3:182165389-182165494
CTGTTTTGAGAACTGAGGTATATTTATGTAGTTCACAAATAAATGTGGATGGTGATGAATATGATGAGATGAAATGAACAAATACCATATACGCAAAAAAGAAAA

>hg18 chr1:71825321-71825501 similar-to-chr2:190634336-190634516
AAATGAAAACCCCATCTCCTTTAAGTTGCAAGAGGAGAGATAAATTTCTATCTAAAATGGGAGTCATTCACATCTGTGGTATCACCTTTCAGGGTTCATTATAATAGGTAAAAGTAACAGAGCCCATACAGTTGCTTACTGGCATGTGGGAACATCTGAAGCAAGCAGAGAGCTGAAATA

>hg18 chr12:39197965-39198145 similar-to-chr21:18436774-18436954
TCCACCACAGGTAGTTTAACAAGAAGGAAATGCCCTTATTTAATGTCACATGTCACAATATCTCTTTTAGGACTGCTATGATAAATTACACCCCCAAATCCCCTCCAGTATTCCAAATTCCCAGACTTCACTATTCTATTTTTTCCCTCAGAAGCCACAACTTCCATTGTAGGGAGTGGC

>hg18 chr1:14574258-14574442 similar-to-chr11:34424186-34424370
GTTATGAATTCAGCACACTGTCTTTTATTAGTCACAATAGCATCATACACACTTCAGAAAGAGTGCAGGAGGTTAGATTCAAAAATAAGGGACCATCACAGAAAGCCAAACCACTAGGAAGGCCCCAGGTATGCTAGACACCTAGGCACTGTCTCTCCATAAGTCAGTCCAACACAGACAGCCT

>hg18 chr4:150661357-150661544 similar-to-chr7:2736820-2737007
CTTCCCTCAAAGTCTTTCCCAGTTATGTTAGAGTCTCCAGAAGATATACCACATACCTGTAGACAAAATGCTTTCTAGCTCTTCCACCTTGCCTCCTACTTTGCAGGGACACTGTTCCTATCTCATATGCCCAATAGGAACTGCACTCTCTCAAGCACCCCAGCCTCTCTCGCTGCTCTGCTGTGCA

>hg18 chr8:108880933-108881039 similar-to-chr3:182147855-182147961
ACAGAAGCCACTAAAGTATAAATAGTTTTCTTCTGTAGGAAGGTGTCAAAATCTTGATTAATTTACACGTAAAAACAACCCCATCCTAAAATACCATGATTTAATT

>hg18 chr9:2001185-2001359 similar-to-chr7:94070700-94070874
CCTTCAACAAAGTTTTTTTTTCTTTTCTTTTTTTAAATACAATGTGCTAGGTATCAGGGTAATTGCTGAGGTTTCAAAGATGAATCGAAACACCCTCCAGGCACTAACCATCTAGAGGACAACACCAAACAAATAATTGCATCAAAGTGATAAGTGCTATAATGGAGGCGCACA

>hg18 chr4:185614827-185614964 similar-to-chr21:33320482-33320619
ATGTCCTGCAGGCGCCTCTGTGTCTGGACAGCAAATAACAATTGGAGGACCAAGTCAGTCACTGCAACTGAATTCAGCCAACACGTACTGAGGGTACCGAGTCTACGCGAGTCCTGTGGCTCGGCCCTCCACAACAT

>hg18 chr2:47983655-47983790 similar-to-chr9:100934923-100935058
ACAACAAAATCCCTTTCTTTCCAAACTAGAAAGTGACACTTTGCGTGCTCCATAAAACTTTCGAAATAGAGTATTCTTAGTTAACTTCTGATCATTATATGAATCGGACATTTAAAAAAACGTAATTAAAATGTC

>hg18 chr3:73993578-73993683 similar-to-chr8:75225575-75225680
NNNNNNNNNNNNNNNNNNNNNNNNNNNNNNNNNNNNNNNNNNNNNGACTCCACATTTTAAACACACATCTTCTCCTCCCTCTCCCTAACCATCACCATTATCAAA

>hg18 chr21:26182499-26182621 similar-to-chr17:30526474-30526596
GCTCTGAAAGCCCACCGTGCTCTCTCACCTGGGAACATCCCTAGGCTGGGTTGCAACTCCCTGTGTTCAGGTTCTACCATCNNNNNNNNNNNNNNNNNNNNNNNNNNNNNNNNNNNNNNNNN

>hg18 chr12:102249694-102249809 similar-to-chr1:172133226-172133341
GCAGCCTAGATACATGGAATTAAATAGATAAGGAGGGTATCTATAGTCATTGCCCACAAGGGGGAAGACACAGGATAGCAGTATAGGCAGGAAGCATGAACTCCTATGGAGAATT

>hg18 chr6:110502656-110502756 similar-to-chr2:190682707-190682807
ATTTTTTTTGACAGTCAGGTCTGCTGATGCTTAAACCTAGGTTGACAGAGTCCTGAATCATGGGTTCTCCCATGTACCTCATTCTTTCTTCCCATAGTTC

>hg18 chr4:7263590-7263735 similar-to-chr11:124854140-124854285
AACGGTGACCTGGCCTGGGTGGAGTGGGCCCAGGCTCCACTGCTCCTTGGAATGCCTGAGGGTTTGTAAGCAGGGCTGAGTCATGGACACAAAATCACTTGTGCAAGAAATTTTTGCATTTTTGCATTTTTTTCTTAAGTCAATA

>hg18 chr2:60328125-60328229 similar-to-chr6:161094693-161094797
CAGCCACCATCTTCCTCTCCCTTTTCCATCTTGAATGGCAATTAGGAGAAGGTTAACTGAGTGTCTTTCTCCCAGGAATCCTCTTCCACTTTTCAAAATCACAG

>hg18 chrY:4374176-4374365 similar-to-chr12:21825326-21825515
GTCTATAAAGTGATGGTAGAAGCAGTTGTTACATATTGTTATTATAATTTCAAAAAGTTGAGCAATAATTACATCCAAGTCTGAAATTCCACGGTAAGTCTCAAGAACCCTTCTCTTTTTTCTCAAATCACTAACATTTCTCTCTTCTCTCACATAAATAATTTCTGCAACCATTTTTCTTTACAAAGT

>hg18 chr3:123755748-123755892 similar-to-chr6:105687749-105687893
AGAAAGCTTCCCCTCCTGCCAATCATACCCATCGAAACTTGAGATCACATTCAAAACTCATACCTTCTGAAGCAATCTTTCTTGGTCCACTATACTCCACTCTTGTCACAAATTTACATACTCTTAAGTATTATTTTTGTTTAC

>hg18 chr22:30257116-30257218 similar-to-chr8:75348101-75348203
TAGTATTAGCTCAGAACAACATAATTGTGTTGAGTTCATTCTAGGGTTTTCTTTTATATTAAGCCTGTATATAAACTTCATTATGGCTTGTGCTGTTACATT

>hg18 chr4:24243081-24243215 similar-to-chrX:138280176-138280310
CATGGTTTCCATTATCTTTGGAAAACCTATGGGGCAGGAGATTCTTTTCTTATTTTGGAGTTTATCTCATTGTTCTAACACCCTGATAGTAAATAAGTTTTTCCTTATGTTCCTCCAAACTCTTCAACTTTGCA

>hg18 chr18:71757542-71757684 similar-to-chr4:52598899-52599041
GCTCTACGGAGCAGCGCGGGGTCCCGAAGCCCCCTACCGCGAGGCCTCAGAAGGGGATGGCGACCTCTTGCAGCGGGAGCGCCTCCCCCACCTGCGCGAAGGCGAGGAGGTNNNNNNNNNNNNNNNNNNNNNNNNNNNNNNN

>hg18 chr6:168760119-168760220 similar-to-chr4:4903173-4903274
AGTTTAGGACTCTGATGGGCCAGGGGCACTCCACTCTTGTCCCGCACTCACATCCGCTTGGACAAGTCCTGTCTCTGCTCCAAGCTCTCTTGCATCTCGCT

>hg18 chr9:95663597-95663786 similar-to-chr1:116054534-116054723
TTGGGACTGAAGGAACTTGAGGTGCCTTTGATACTCGTATGTGGAGATGCCAAGAAGGTGTCCATTGGGCTTCCAGGACCTGCCCGGCTGTGCACTTGGTGCTGGGGGCTCCAAACCCAAACGAGTAAGACAAACGCTTAGCAACTTGGCAAAAGTCTATTGGAGCCTTGAATGCGTGNNNNNNNNNNN

>hg18 chr9:8747814-8747928 similar-to-chr7:94121796-94121910
AAACCTTTGCCATCAAAATATAATCCCAATTTTGACCTGTATGGCATGAGACATTTCTGATTTCCTTGGGATCTCTATCTATATAAAACACATGACATTCATTTTATAATTTGA

>hg18 chr20:12462387-12462499 similar-to-chr2:68951056-68951168
AAATAAAATGTAACCATCATCAAAAGAGCCCCTTTTAGCTTAGTAATGTCACTGATAGAGTTTTTGGCCAACTTGGTCCTGAAATCTGCAATTACAGGAAAATATGTAATCT

>hg18 chr17:17655366-17655554 similar-to-chr13:22179855-22180043
TGAAGATTGTGTGTATCGAGCTGTTTCTAAAAGATGTTTATTTTCCTTAAGAGTAAAAAACAGTCATTGCATTCAGAAAAAAAAAAAAAAAAAAGTCAATAAAGATACAACGATTGTTTTGGAAAATCTGCAGCCCGTGGATTCCGACCAGATTCAGCTGGGAGCCGGGCCAGGCTTTAGGTTGGGGA

>hg18 chr4:189526052-189526175 similar-to-chr9:100946711-100946834
TCTCCAAGATACTTTTGTGCTCATTCATCCACATCTGATTTATCTGGTGTGAAACTGATCATAGGTCTCCTTATTTATGAAGTATTCTGGTAATTCCGACTGAAAGTCCTCTTTTTCTTCTTC

>hg18 chr18:66578322-66578446 similar-to-chr1:21491772-21491896
GGCTTCTCAAGTGTAGGATTTACCCTAAAGCTGAAGGAGCTGTGACTCTCTGGGCAGTTATCAGGCTGATTCAGTTATTCACTAACTCCGAGGGACTTGCAGTCGAGTTGTGCTTGGGACACCT

>hg18 chr6:20513124-20513255 similar-to-chr2:189581475-189581606
TCTGTTACTATTTCATAAACCTAACCTTAAACAACCAGCTATTGACATACTTCTTGGATTAGATTCACAGATTTGCAGGGGGTAGTTTTGATAATGGGAAATTATGAGAGCTTCAAGTTGATTTTTAAAAA

>hg18 chr15:55452671-55452791 similar-to-chr12:101603406-101603526
CTTCCTCCCCTTAATCGTTCTACTGGCTCAAAAACCATAATTAAGGGAGCCAGACTTACATTAAATAAAAAAAAAGACAAAAATGTTTTTCAGAAGCATTCCCTGGAAATGTTTGCTTTA

>hg18 chr13:65081561-65081670 similar-to-chr4:122867938-122868047
AAGGCATTGAGTTTTCTCAAAGAAATAGAGGGTTTAAAGATGAAGCACTATATTGTACAAGGTCTTTCACCTCAGAGAAGTGCCTTTGTCTTTTCCAGCAACCGGTGGA

>hg18 chr22:42301703-42301818 similar-to-chr2:190661910-190662025
NNNNNNNNNNNNNNNNNNNNNNNNNNNNNNNNNCAAGGTTGTTCTTGTCATCATCCCCATCATCGTGGGGTCTAGATTACTGCTATCCTTTTTTACGTATATTTTTTGCATTGTC

>hg18 chr21:34838839-34838941 similar-to-chr3:58023906-58024008
NNNNNNNNNNNNNNNNNNNCGAGCCTTTGCTGAATCTCTTCCTTGTCAGAGGAGACTGCTGGTCCCCAAGATAGAAAGTAAAGGAGACCCAGCCCTGCTGTC

>hg18 chr5:646729-646870 similar-to-chr17:35137326-35137467
GGCATTCCTGTGGAAGAGGCACTGCCCCATCCATGTGCCACCCTGTGCTGTGATGGGGAGCCTGGCTGCTGCACTCACACTCGGGGTGGAAAGCAAAGCCCGACCCCTAATTTAGCCAGTGGGACTCAGGAGCAGGCCATT

>hg18 chr12:113068080-113068209 similar-to-chr1:154712653-154712782
CAGGAAAGCATGGATGTTCTAAGCATGAGTATATCTCACTTGTTCTCAACAAGCTGACTCATGGTCTACAATCATGATGCTTCATGTCTGAGATGGCTCCCTCACAGTGCCCTGTCCCACCCCTGAGCT

>hg18 chr12:127818571-127818733 similar-to-chr2:85671711-85671873
ACAAACAGTTCGGCTTTTGCAAGACAGACAATTTTCTCCTTCTTCCCGAGTTTCCTCCTGGGCTTCTAATGTAAGGATGTCTAACTCCGGGACAGAAAGCAAGGAAGGAAGCACCCGTTCTCTCCCCGCCCTCCTCACGCGCCCTCTGCGGAGGACTCCCCT

>hg18 chr12:87840956-87841059 similar-to-chr4:122700210-122700313
TAACTGAGAAGTCTCCATAGTGAGCATGAAAACAAAGCAGTGGATGTCAGTTATATAATTAAGATATGTAATGGTAGCAAACTCTCAAACTCTAATTCAGTGT

>hg18 chr1:106579233-106579408 similar-to-chrX:149517538-149517713
GTTTCACACCTAGGTTCATGAAAACTTGACATTTGCCATTCTAAATGCCTAAGATGAAACTGTCACCCTAATTTTTACCAGGATATAATTGAAGAAGTTGCTCAGATTTGTAGCTCTAAAAATAAGAAACTGACTAAATTTGAGTTTTAAAAATGTGAGCTACAATATAAATGTT

>hg18 chr6:133102757-133102915 similar-to-chr3:46642020-46642178
TAATACATTAAACACTGCTTGAAGCATACTTCCATGTCTTTGCATGCATGACTAACTCTATTGAGAATGCCCTGATTATCTTATTCTGCTTGTCTGTGACATCCTTCTGGTCTTCCAAGGTAGAATTGATCCATTTCTGGTCCTTGTATTGATCATAG

>hg18 chr2:43822415-43822604 similar-to-chr13:22204938-22205127
GAGACCAAGGATCTGCCTACAGGGCACTTGAATACAAACATATTTGACAGGTGTTATCAATCTGCTTGAATAAGCAGTAAAATTTATGTATAACAAACAAGGACAAATAAGATTTCTATCCAACTTTTACATTTATTTATTCTAATGAGTTTTTCTAATGCTTAACAGTTTTTCACAAATGCAGTGTTT

>hg18 chr13:39900070-39900212 similar-to-chr7:2871429-2871571
TATTTTCAGCTCTAACCCCAGCTCCACCCCAGAGATCTGTCACTCATCTTCAGGGTCATCATATCCCCATCCTTGTGCTACTCAAAAGGGACAAGTGAAGGGTAGGTGGGCCCCAGGGATGGAGCCTGGGTCAGGGAAGAGA

>hg18 chr11:67600106-67600301 similar-to-chr15:55330913-55331108
CACATTAAAGCAAAAAGTATTTTGGTCACTTTTACATTTTGTGGGGGTAAATGGATTTGCCGGTAATCCCCCCACAATTATCGTCTACAACCATCATTCGTATAATCCTCACAATTATGGCCTGTGATCTTGTGAGGCTCAATCTTTCCTAATTTGTGGTTTTGTGTATATGACAATAAACTGATAACATCTATC

>hg18 chr5:163363472-163363574 similar-to-chr8:19416646-19416748
ATGAGCAAGTCCCCTATCTTGTACATATTTACCTTTTAAAATATTTGTAGCTTTTAAAACAAGGAATACATTATGTTTTGNNNNNNNNNNNNNNNNNNNNNN

>hg18 chr19:44768594-44768746 similar-to-chr20:32807500-32807652
AGCACGGACCATGTGACACAGAGTGGTAGAGCCTTGCTGGAAGAATGATATGAAACATTAGAAAGAAAGTAAGCAACTCTCTAAAATAAGCACAAATGTTAACATGTAAATAGAAGTGTGTGTCTTGGGTTCAGTTATATAGCTAGTAGTTT

>hg18 chr1:238942821-238942939 similar-to-chr8:75336178-75336296
NNNNNNNNNNNNNNNNNNNNNNNNNNNNNNNNNNNCATGCATTTCTATTTACATGGTACCATGTTCAATAAATCACTGAAGACAGAAGTATACTCAATCCTCTTTTGGGTTAGAAAGA

>hg18 chr22:44800981-44801152 similar-to-chr13:112815049-112815220
CTGCAAGATGGGCAGGCAGTGCTCACAGACCCCTAATCAGGTGAGGATACCGAGTCTCTGGAGGACAAGTGATGGGTCGCCAGTCAGCTGCGGGGCGGGGACATCAGACTCTGGGTTGTGGCTCTGTCACCTATCACAAATGTGCCCAATCCAAATTTACAGAAGTTGCTG

>hg18 chr14:60184333-60184459 similar-to-chr22:23153847-23153973
AAATATTGCCTTGTGAGCTCCAGTGCGAGAGAGGGCTGCGACTGGAGACCCTTTCCTCGTCTGGGCATGCGGCGCGGTCAGCCAGACCGACGGGCTGCAGTGCCGGGCCACGCGCGAGCGAGCACG

>hg18 chr21:22448988-22449109 similar-to-chr9:100954748-100954869
CAGGCTCTGCCAGAGCAGGGGTATGGGGTAAAAACACCAAACCCAGAAACAACTTTCTCTGACAGGAAAAAAAAAATAGCAAAGCAATACTTACTGCTACATTTTTCAAGCATGCAAAAAT

>hg18 chr20:52697749-52697874 similar-to-chr9:100930032-100930157
NNNNNNNNNNNNNNNNNNNNNNNNNNNNNNNNNNNNNNNNNNNNNNNNNNNNNNNNNNNNTCTTTTCCTTCTTGTTATATGAATAAGCATTCACGTGCCACCAGTGCAGTGCTGAAATCTCAGAT

>hg18 chr19:58664812-58664999 similar-to-chr1:21523307-21523494
GGAGAAGCACAGCAGGGAGGACACCTGGGGATCTAGGCTGCCAGAGAGTGGGGACAGGGGGTATAACAGGGAAGAGAGAATTTAACGGGGAGAGCAGAGGAGGCGCAGAGATGGNNNNNNNNNNNNNNNNNNNNNNNNNNNNNNNNNNNNNNNNNNNNNNNNNNNNNNNNNNNNNNNNNNNNNNNNN

>hg18 chr6:99146321-99146498 similar-to-chr20:22982360-22982537
NNNNNNNNNNNNNNNNNNNNNNNNNNNNNNNNNNNNNNNNNNNNNNNNNNNNNNNNNNNNNNNNNNNNNNNNNNNNNNNNNNNNNGGGGTGAGCATGACTCACTTAGGCACTACAAGAGTTTAATGTGATAGTACATAGGGTATGGCCCGTGAAGGTGCAGATGAGCCTGGAGAGGG

>hg18 chr18:69255411-69255512 similar-to-chr4:17114998-17115099
GTCATAGAAATCAAGGAGGAAGGATTGCTGCAGAAGACAAGAGGGAGGTGCCAAATTCAGCAAGAAAAATAGTTGCTTGAAGCCTGGCAGAGAGTTGTAGA

>hg18 chr19:23772391-23772517 similar-to-chr18:17800740-17800866
CATATGAACCCATGAATTTTATATAGCACCTTTCTCTTTTCTGCTTTTTCTTCCGTAAACATTCTTTCCTGTGTGCACAATGTGCAAAATGTAGATGTCCATGAGTTCAAGAACATGTTTAGAGAC

>hg18 chr20:56148685-56148860 similar-to-chr12:54766707-54766882
CTCCACGCTGCACCCTCAGCTCCTGGGGGAGGTCGGAGTGTATTGAGCCAGGACAGTCCCAGTCATGGAGTTTGTCTAACCATTCACAGGCTGCTCACATCCCTCCCAGAGCCTGTTATGCTGGGCGTTTGGTTTGTATGTTTTGTTTGAGGTCTCCTCCCTCAAGGAAGATTTG

>hg18 chr11:56727229-56727353 similar-to-chr1:94788029-94788153
CTGTTGTTCATCTGGAAACAGCACAATATTTGACAACATCTGTCAGACCCCGTCACAACATTTGGTTCTAAAGAGCACGGTCCCTGTATTTTGATGCAAGGTAGCAATGTGCAAGCTCTGGCCT

>hg18 chr8:134490159-134490293 similar-to-chr11:10345364-10345498
GAGCGAGAGATCAAAGAAAGAGTAGAACGAGTTAAGAAGGCTCGAAAAGAGCATGAGAGAGCCCAGAGGGAGGAAGAAGCCAGACGACAGTCAGGAGCTCAGTATGGCTCTTTTCCAGGTGGCTTTCCTGGGGG

>hg18 chr2:191498527-191498689 similar-to-chr8:64112856-64113018
TGTAATGTGAAGCCACATAGGAGGCTACATTATTGTTAATTTCTAGTTCACCTTACATTTGCCTGTCTTTACTATTAAAGGTTCCTTAATTTTAACCTTTCAGTAATCTTAGAGAATATATAAGGGAGGTTGATAATGAGTTAGATTTTGATAGATGTCCAG

>hg18 chr22:34636666-34636799 similar-to-chr4:122824645-122824778
AGATGATTCATTTGTAATGCCAACTTATGTGTCTGAATGCATGCAAAGGAGGTTGAGGGTCTTCTGAACTAGCGGAAAAAAACTGAAATAACATTATTTTCTGAGAAGGTAATCTATTTTAATCCATACAAAT

>hg18 chr17:64661286-64661408 similar-to-chr3:182178212-182178334
CAAAAAACAGTGTGATTATACATGAAGTATATGGCAAATGGACCTATCTAAAACAACTGTAGGAAACTCTAAGCACTATTATTCTAGATAGTAAATTTAAGCTTCCTTAACGTTTTCATAAA

>hg18 chr9:98873439-98873550 similar-to-chr3:95094355-95094466
TGTGCCAGGCCTTTTTGTCATAATTTAAACAAAGTACTTTTTTTCAACAGGTAAGTTGCTGGTTCCACACCTCTTCCAAAAAATATAACAAATGAAAGGTTTGAAAATATA

>hg18 chr10:50381011-50381176 similar-to-chr6:161096061-161096226
ACTGATGTGCAATTAGTTTCCAGAATCACTACATTCTAGTCAGTTGACCTCTTTTTGCTGAGATACAGAACAACTGGACCAGCTCCTCCAGTCGGGGAACAAAATCTCCCAGTGATTATTCTAGTGTATTACTCCTACACCACACTGCCTCCATCCTACATGGGT

>hg18 chr6:10618345-10618491 similar-to-chr1:154702197-154702343
CACGTCACCCCGGGGCATCTTTCCACTTTCACATTCTCTCCTGGCTGCTTTACCTGCCCTGCCAGCACAGTCCAGAGGGCCCCCACTAGCATTCCACATGCCAGGCCTTGCTTAGATGGAAGGCCTTTTCTTCCATCTAATCTAAC

>hg18 chrX:149126929-149127030 similar-to-chr15:56537798-56537899
TAGGCATAATTTTGGGCAATTGTTGCTCTGTGGCCAATCAGGGCCAAGCTAGATTCCCAGCAGGGTCCCCAGAGGTATTTTCAAGGTTTGGGGGCCACAGA

>hg18 chr7:66191950-66192074 similar-to-chr6:108599607-108599731
TTCCCACCCCATGACAAAGAACGCCTGCCGTCTGTCCTGGGTCTGGTTCAGTTGTGTGAAAGGTGGAACTGGCTGTGGGGATTGTTGCTTATTGTCTGAGTTCCCCAACTGGAGCTACGTGGCC

>hg18 chr15:60268996-60269099 similar-to-chr3:30361644-30361747
NNNNNNNNNNNNNNNNNNNNNNNNNNNNNNNNNNNNNNNNNNNNNNNNNNNATTACTTATTTCTTTTGATTACGTTTCTCACATTAAACTTTGAAAAAGATTT

>hg18 chr3:170838069-170838175 similar-to-chr2:190634864-190634970
GGCACTGTGTCCTAATTCGGACTGTTGGAGAATATCACACAACAGTAAAATCTTACGTAACTGCAAATTCACTCAAGTGGAATTTCAACTAATCACAAATTCATTA

>hg18 chr14:22502146-22502328 similar-to-chrX:138375032-138375214
AATTTCTGTTATACAAACTAGAATGAGCCTGGTTTTACTTTGAGACACTATTGTGAACTAGTATATGAAGTAGGCCTGATAGAAAATTTTAGAGCTCAAAGAAAAGCTAAGAAATTTGGCTCAAAAATGGGACAGATTGAAACCATTTTTAAAGGAATATGAGACTATAAAGGAAACTGATT

>hg18 chr8:35739293-35739439 similar-to-chr2:190666673-190666819
GCAAACTGCATGAGAAATGTTTTTAGAATGGTGTGAGTTCAAGGTTGGGCCCTGAGATATGCGATGAGAGCCTGTATATTGAAGGATCAACTAGATCTTAAATCTTGTTGGTTTAGGTTCTGGAGGATTACAATTTATGGATGTAA

>hg18 chr10:95469948-95470048 similar-to-chr20:42493818-42493918
AGGCAGAGCACAGACTCTGGGGGGCAGTGATATGGGCAGGAGAGAGAGAGCGAATGAGATGGAGAACAACAGAATCAGAGAGCCCAAGGGACAAAAAATA

>hg18 chr17:53425923-53426045 similar-to-chr8:75376667-75376789
CAAATACTACTTGAAGCACTTCACCCTTGGTTGCCTGAGTAGTGGCAGAAAGCTCTCTGCTAGGCCTGAGGGAAGACCAGAATTCCTAGAGGACAGGATAGATTTTGACCTGATGAACAATT

>hg18 chr3:14493475-14493670 similar-to-chr17:45596276-45596471
CTCGGTGTGGACCACCGAATGTTGCGTTGTCTGGCTCCGAGGAGTGGCAGGCGGGACTCCCCAGGCACAGTCAGGGAGGCCAGGCTTCCACACTTGGACTTGATCTCACAGGCCAATTCTGGACACAAGGATGGTCACGTCTGCTCCTGCATTGTGTGTTCCTGGGCCCTTCCCTCCGAGCAGCAGGCAAGGGTG

>hg18 chr4:158822199-158822325 similar-to-chr13:22559477-22559603
TACAGAGGTTTTAAAAAAAAGCTGCTATAAAACATAAAGGTTGGTAAAGTTGAGAAAGCCACCACAATTGTCATCTCTACTCTATGGCCCTCGAAGAGGGAAATAAAGTCAGGTTAATCACTGTAA

>hg18 chr10:32840758-32840954 similar-to-chr20:32801983-32802179
CGCCACCAGCGGCGCTTTCCGATGATCTCACCAATGTATAGCTTTTTATACACAAATTACATACCAATAAAGTGATTTAAAAGTATAGGATAAAATATAGAAACTAGGATTTTATTAAATTATTATGCATAAATTTATATAGTAGCAGGATAGGACAATCATGTTGGTCTTTGGGGGAGCTAATAGACATATTCTT

>hg18 chr3:78610220-78610324 similar-to-chr4:186713113-186713217
TCTCAACACTTTCACAAACATAAACATACTGAGTCAATCTCTGTGATCAGTTACTCACGCCCAACTCCAAAGCTGAATCTGGTCCTCAGCAGCTTCCCCAGGGA

>hg18 chr2:84877141-84877263 similar-to-chr6:123141442-123141564
GTCTGTGTCAGGTCTCCACAACGCTGTTATAGCCACACCCTATCCCCATGCTTGGCCACCTTCAGAGCTGGTTTGATAGTAGGATCACAGAGATACATAGTACATGGTAACTACTTTGAATT

>hg18 chr17:50261411-50261589 similar-to-chr2:210884505-210884683
CTCTTGATAATAATAATTTTCAACTTTTTCTGATCTCTCTAACGGAGGACAGAAGCAAATGTGTATTCCTAGAGAGGTTAGGGTGTAGCCCAAAGTACACTGCAGAAGTACAGAGTTTCCTGAAAACATTGTTATTTTAAAAATCCATGCAAAACTTGCACTCTGCTTCATAATTTAC

>hg18 chrX:119269054-119269184 similar-to-chr1:158158789-158158919
CCCCTTCGCCGTTAGGGGCCGAGGGGCTGCCGGTGCCCTGGGTAGGCCCCGGGGCTTGGGGAATCCATCACAGAGACCCACTTGGCTTTTCCCTCGCCCCTCTCGCTGCTTTTTTGTGCCTCTTTTACTC

>hg18 chrY:2177081-2177182 similar-to-chr2:188004548-188004649
TCTGTTCTCCTATCACACTGTCATCATTTCCACTGTGAAGAACATGGGGAAAACTGGCCAGACAACCAAAGGAAGGGCGTGCACATACATTTGCACATCTT

>hg18 chr4:139052710-139052852 similar-to-chr7:80081513-80081655
CCCTCTTCACAACTCCATTTTTCAGTCTCTTCCTCTGTTTCATCTTTTGTAATGCAGTCTAACTCCTTTTTAAGTTTTGCTTATGTGTGTTTGCGTGTGATTTTATGAAAATAATCCTTTGGTAAATTTCTTTAGGGTCAGG

>hg18 chr11:24664534-24664682 similar-to-chr7:94059969-94060117
AGTAATAGAATACAATAAAAAAGCCACCTTAAATATGTCCTCAGAAGACCCTGTCCCCCATTCGTACAGTTAAACATCCCAGCAAATGCATCTTTTAAGATCACTCTCTTACTGTGTTTTTATTCTAAATGTGTAAGTATATCTGTTC

>hg18 chr8:71683025-71683214 similar-to-chr5:176832313-176832502
CGGTTCTGCTCTTCCCAGCTGCTCACCGACTCGCCGCCGCCTCCCGCTGGCTGCTCCTCACGGCCCCGCTGCAGCCGCTCGCTGGGGCTTCACTTCCCATCCCACAGCCAGTACGCAGCCGCCGGGCCGCCCGGGGGAAAAAAAAAAACACAACAGCTAGCCCGCAGCGGGGGCGAGCATGCGCACCAG

>hg18 chr9:99593135-99593327 similar-to-chr16:30822248-30822440
CTTTCCCAGACAGTCTGTGTATATGAGGATACCAAGTTACCTTCTCACTATCTACTTCCTTGCTTGGTTCTGAAAATGCCATCTCCAAAGGCTTCCCCATGGTTTGAGGAATCATGACTTTCAGGGGATACATGTGGGACAATCTNNNNNNNNNNNNNNNNNNNNNNNNNNNNNNNNNNNNNNNNNNNNNNN

>hg18 chr7:35957120-35957232 similar-to-chr3:182135886-182135998
AATTCTCACAAGTGAGAAGTGAGGGGGAAAATTTAAGAGAGTCAAACTGCTACCTCAAGAAATACAATAGAGATGAGAGTGAATTTTGAAATGAAAGAAATTGACATGTAAT

>hg18 chr16:12766531-12766637 similar-to-chr4:122732340-122732446
ATTATCTCTTCCTAATTAATGAAGGTATGTAAATTCATTGATCTAAAACTTTGCAGGCATAAACGTTACTCAGGTAGTGATCCAGCCCCACACTGCTAACAGCTCA

>hg18 chr5:64375249-64375430 similar-to-chr1:116103982-116104163
ATGGGAACTGAGAAGTTCCCTGTTCACCAGCCTCACACTTTGTCCTTAGGTCAACACGTTGCACTCCCATGCAGCAGAGGGACTTTTTCATAGAATAAAAAAAGAATCCAAGATTAGGTGCTAGATCCAGCACCCCACTTTCACCACAATACGATATTCTACTCTCCCTACAACATTTTAA

>hg18 chr13:51931136-51931286 similar-to-chrX:43403750-43403900
GACTCATTTCCGATAACCCTTCTGAGGGCAGTTTTATAATAAGACAGAATAGGATTAAGTCTCCCCACTGGACAGGTGAGTAAGATGGGTTCTTCTTGTCATCCTGAGTTTTGTTTTGTTAGCTGGCAGTTAGCTACTAAGATACCCTGT

>hg18 chrY:20123792-20123894 similar-to-chr1:21443966-21444068
CGGTTCCCGTTCCGATGTTTGTTCCCACACTATTCCCAGTTTCTAGTTCTCATGGACGCTCCAATGCCCAGGGTTACCGCCAGCTCGGCTCCGTGAGGCCGC

>hg18 chr19:47924873-47925061 similar-to-chr6:105681526-105681714
GGCTGATAAAGCCCGCTCCGTACCTTTCTCAGGCCAGACACAAGGTCAGCCATGAGAAAACAGAAAAACAAGGAGAAGAGAGTCTGTAGAGACAAATTGGGAGGGTTCAGGAGGAGAATTTGGGATTTGCTTGTGCCCATGGGACACAGGCTGGGAATAAAAATGTTTTCCTGACTCTTCTCTGAAAG

>hg18 chr21:24443593-24443778 similar-to-chr2:190901063-190901248
GCTGGCCACTACTTAACACATCCATGCTCTCCTGCCTTCAGCAGTTGAATTGTGCAGTCACCAAGAGACAGTTGTGAAGATTCCAAAACATATATATTGTTTGTTCAAATATTCCCTCAAATGACAAAATATAAATACAAAAAGAAAAAAAAAGAAATGGGNNNNNNNNNNNNNNNNNNNNNNNN

>hg18 chr13:90306090-90306217 similar-to-chr3:154157296-154157423
CAAAGAAAAGAATAAAGTCCTACTTAGGTTTCCAAGGCCCCCAAAATCATAACCTGTATAATAATCTCACAAAGCAAATTCAGGGGAGGAAGCAAAAATAAAGCATATCAAACTTGCTGAAAATTAG

>hg18 chr2:10422710-10422822 similar-to-chr4:174681595-174681707
CACCACCCGCCCTGAGTTCTGAACTTAGCCACCTCATGTACGGAAGGAGAAATGGAGGCCGCCAGAGAGGTCTAGGCCTCCGACCCTGACCTTGCTCCTCTTGGATGGTATT

>hg18 chr21:23958983-23959090 similar-to-chr5:139689819-139689926
TACTGAGAAAGGTCAAAATCGTGACATTGGGAGTTAGCTTAATGCACCCAGAGTTTGAACTTTTTTTTTTTTTTGATTAATGAAATTCTTCAACCTACAAAATTGGA

>hg18 chr3:99094648-99094841 similar-to-chr8:75268625-75268818
ATGGAAAGTAAAAAATATTAGTTACTTATGGTTTTCTGTGGACTCTTGTTTGTATTAAATATTTTGAGATATATTAAATGTAGAAAATAGTTTCTGAAACTGCAGCACCTTGTATTTCTGAACACAGGATAGACTATAAGAATTGCAAGATAAAATTAGGTTTTCACAAGTTATGAACGTGAATGACAGCCCC

>hg18 chr22:38283923-38284048 similar-to-chr5:1930957-1931082
TCCCTCTCGATCGCCGGCTTCGGGTGGGGACGCGTTGTCCCCGCGTCTCTAACCTGGACGACCCCCCGCGGCCGGGCCACGTCCATGCCAAGGTAGGTGGGGGCTGGGTGGGTGGGGGGAAGGAA

>hg18 chr3:114311168-114311303 similar-to-chr6:12384720-12384855
GGAAAAATCCCAGAGCCCCTCAGGTGTCATTTTCACAAAGTTTTCTTCTGGGTATCCTTATGCGTTCCGAGTTATTCATTGGTTCTCTTCTGTTGTCCTCACTGGCAATTTTCCTCTGCCTCTTCTTCTTTCTCT

>hg18 chrY:7457130-7457241 similar-to-chr2:210859756-210859867
TTGTGGTCAGAAGTTTTTCTCAGAATCTTCATTAGAATTCACCAAAAGAAATTCTGTTCACCTAATTTAGAAAGGGATTGGTTAATATTCCCAAATTATAGATTAGTTGGT

>hg18 chr16:64330592-64330694 similar-to-chr11:19181105-19181207
AACTCACAGATCTAATTAGTTCTATGAGAGCTAAACTGGGTCCATCGAAGTCAAAATATTCTATTTACGCATGGTGACAGGCTCTGCAAATGTTCACAGGGG

>hg18 chr13:101035057-101035158 similar-to-chr2:210881220-210881321
ATGCTCATGTTCTTCATTATCATTGCTGTCAACACAGTGGTAATAAAAGAGCTCATGACTAGTGAGTGGCTTCTGTGTTCCAAAGAGATGATGAGAATAGT

>hg18 chr11:89011858-89011992 similar-to-chr21:18395601-18395735
AACTTAAAAATCTGTTTGCATGACTCTTTTTCAGTGAAAGTAGGCAAGAGAAATTAAAATTCAGAAATATCTCACCTAATGTCAGAGGTAATATTGATAATTTGTGTTTTACAAATGATACATACAACAATAAT

>hg18 chr10:75786048-75786247 similar-to-chr1:116060539-116060738
NNNNNNNNNNNNNNNNNNNNNNNNNNNNNNNNNAATAATTCATATTGTTAATACCTCAACCATATCTTGATATTCTGTTAGCTTTTTAAATGATGGTTGTGACCAACTACAGTTCACATTTTTCACTAGTGGATCACACTCTGCAGCATTAAAATCACCGTGAAATAGATTAATTAGAATAAATGAAGTGTTCTTTTTT

>hg18 chr12:128142305-128142415 similar-to-chr18:55195495-55195605
AGAGACAATCTGAGATGTGTTCCTCCAACAGCTGGATGGAGCAGAACTTCTTCCAGCATTCTGACATTCATCCTTGCCTTCATAGCTCTGTTCATTGCATTAGATTGTTA

>hg18 chr1:212261042-212261153 similar-to-chr2:158357102-158357213
CAGCCCTGTGCAGGGAGCATATTGGGAGAGGCTGGTACCTGTCATTGAATCATTTTTCAAAAGGCTCGAGATATATCCAAAATATTCCTAACCTCCCAGTTGCCCACCATT

>hg18 chr13:85532138-85532239 similar-to-chr9:107416083-107416184
TATACTTTTCCTAATTACTTCCCTGGATTTAGATGGCATTGAAATACTTTCATGGCTGGATAAGTCAGGCAACATAATCATAAGATTGTCCTGTGTAGGCA

>hg18 chr12:88874014-88874161 similar-to-chr17:61653951-61654098
GATTTCTGTGTTTTTCGCAAGGGTGAATAATATTGTGATAAATAATTTTATACTATGTTATATTTTCAGGTATTTGTAGTCCCTGGAACTTGGAACATGTATACCTAGATAATATGTATCAAGGTGTACCTCATTTTAAAAATAAAA

>hg18 chr8:94076846-94077044 similar-to-chr2:190630609-190630807
TTAGGGTCTTTGTTATTAAAATCAAGGTATTTTTCCATTTTTTTCTTTTAACTTATGCTAGGTCTTCTGGGTCTATCCTATGAGATTTTTATCATTTATCTTATTTTTTTTCACATTTTATTTTCACTCTGTGTTTGAAGTAGTTTTACCCTTCTTTTCCATTCACTGATTTGGTTCACAACAGTGATCATCTTCCCT

>hg18 chr8:135746946-135747046 similar-to-chr11:19186197-19186297
TTCAGGCTTTATGGGGTCCCCCAGCCCTTACACTGGCTTTTAATATTTCCATTATTGTTTATTACAAAACGTACATAGAAGTACATGCTCATGGTAACAG

>hg18 chr14:84346132-84346234 similar-to-chr9:107441726-107441828
TCTGAAACATCAGAATGCCATTTTTAAACAAAGAAGAAGATTTAAATGGATATCACTAATTCTTTCAGCAAATAAAAATGAAAATCATTAAAAATAATTTTG

>hg18 chr20:51588419-51588601 similar-to-chr5:52361921-52362103
CATAGAGCTGTTTCAAAGTCTTCTTTGTGAAAAAGAAAAATCAACCCTCTTCAGCAGGATGAATGTGACGGCCCAGACTAGATGTGCTGAGCTACCTCAGTTAGTAGCCTGGTGACCTCTGGGAAGGTTTCGGTGCACATGCTGATGGGCCTGGAAGCCTTTGGTTCTGAAGGATGGAGGGA

>hg18 chr1:155110817-155110920 similar-to-chr20:42453287-42453390
TGAGTAGCCCAAGGTGGAGGGCAGGTTCTGCCTGGTCTCTGGAGCTGAGGCTGGGGCAGAGGGTACAGCTGAACTGATCCCTGAGAGACCAGCTGGGGCCAGG

>hg18 chr19:61920946-61921056 similar-to-chrX:153829376-153829486
TATTTCTAACATAATATAAAATACAATTTTAATTTAGTAATATGAGCCAATGAGTGTTAGAAATGGTAATTACCTTCTTTGTGATGTTTTCTCCATCCGCTGCTTTCACA

>hg18 chr5:6846600-6846784 similar-to-chr1:19084175-19084359
AAGAGAACGGAAGAGCATTTCTCCCCAGCTCCGAGGCAGGTGGTGTTGGCAACTGCAGGCAAGGTGGGGGGAGTGGGTGGTGCGGCCCCCTCACCCTCACTGAGCCTCTCTTTGGGCTTCTCCTCCTCCCACATCCCCTCTGTGCTGAACAAAACTCACCACTCCTGGGCCCATTGCTTCAGGC

>hg18 chr14:98169215-98169343 similar-to-chr16:14294245-14294373
ATCAGGCTCTTTTACAAAGTTCTGAAGACAAAACTCAGAATGGCATTCCTGGGAAGCATCCCTTTCCAGGGAAGACTAACCCTTGCCAAGATTGTTCCGTACACTGATTCTGCTACCATCCTCTCATA

>hg18 chr17:11262065-11262246 similar-to-chr5:2153177-2153358
GGTACATGTGGAATACACCTCACATGTGTTCTTCCCTAACCCTCAAACTTCATAACAAATGCCTTCCAAATTTTAGAATCAGAACAGAATATGTCAAAAGTAGCACCAAAAAATGTGAAAAGTAAGTAATGGTTCTTTATGCTCTGTGGGTTTATTTTTAATTGTTATGATGGAGAATTTT

>hg18 chrY:13527600-13527717 similar-to-chr17:61643250-61643367
CTAAATGATTTTAAATTTTGCTGTTAGGTGTCGTTTGAGGGATTTAATGGTCTGCCTTTGAAGGTTATTTTTCCACTGACGACGTATTAACGCCTGCAGTTTACTGAGACTTGACGT

>hg18 chr16:22548897-22548997 similar-to-chr15:56645441-56645541
NNNNNNNNNNNNNNNNNNNNNNNNNNNNCTCCTAGATAATCTCGAGAAACAAGCACTGTTGCCAGTTTGATGTGAATTGTTTCAGCTTATAAAGCTCTGT

>hg18 chr14:19413515-19413692 similar-to-chr2:190642204-190642381
NNNNNNNNNNNNNNNNNNNNNNNNNNNGGAACACAGTCATATTTTAATTAAAAAGAAAGGACCAAAAGAAGTTAAATGCCTTTCCTTTGTCTGTATGACTGTATTGTAATAAATTAGTCTCTCTGGATGAATATCAGCAAAACTAACTTTCTATGTATTTCTTTTGAGTTTCAAACA

>hg18 chr22:38749597-38749792 similar-to-chr7:155300456-155300651
CTCGGGTGGTCACGGCGGCCCTGCCCCTGCTGCCGCTCTCTGGTGTCTGCACATGGTGCCCAGGAGCCAGCCTTGCAGACACAGACGGTACCCTTGGGAAGCTCCTCTCCAGGGCACCTGATGCTGGGATAGAGAGAGAGAGGGAATAGTGAGGGCGAGGGCACGGACAGCCAGGAAGGTCCGGGGATGCCCGGA

>hg18 chr12:119138372-119138536 similar-to-chr19:3072752-3072916
NNNNNNNNNNNNNNNNNNNNCAGAGTGGGGGATGGCTCAGGCATTAGGACAGGGGACAGAAAGGGAGGGGCTCCTTTAAGGCCTGCCTGCATCGGGGGGAAGAGCGGGTCCTCATCAGTCTGGCAGCCCACGGACCTCATGGTGTGGGGTGCAGGAATGGGAAG

>hg18 chr14:96393890-96394021 similar-to-chr6:105699592-105699723
ATACAATGTGGGTTTCTCAGAATTATCCCATGGACCTCATAGCAATCAGTAGCCTCTCCCTCCTGGCCGAATGAGTCACTTACCTTAATTTCCAACACCAAATATTTGTGTTTAAAATTTATAGAAATGGA

>hg18 chr6:9644530-9644632 similar-to-chr3:154158026-154158128
NNNNNNNNNNNNNNNNNNNNNNNNNNNNNNNNNGGAGTATGTTTTTATTTGACAGTGAGTGCACTAAGAATTTCCTGTGGTGCCAGCACACAGCAAAAGGTG

>hg18 chrY:662088-662205 similar-to-chr11:66791377-66791494
AGGGACGGCCCCAGGCTCTCCCTCCTTTACAAGCTGTGGTCAGTCACGCCGTCTGGCCGAGGAATCCGGCTTTCACAGGGGGAAGCAAATAATAGGACGGGGAAACCGCAGGGTCCT

>hg18 chr12:97889628-97889802 similar-to-chr17:9886354-9886528
GAGGGTCCTATGTTACAGATGTCCCTCTGCCTGCACAAAAGGCTGAAGAACAAGCCATCATGGAGTGTGGGAGATCCAGCTGTTGTCCATTTCCAGAAGAGGAGTGAATAGTGGCTTAACAGAGAGGACCCTTGCCTGGTTCTCTTTGGAAATTTCACAGTAGTGANNNNNNNN

>hg18 chr4:174091630-174091731 similar-to-chr17:42706154-42706255
GCACTTTTCACATTGATGATTCCAAAAGACTTCCAAAATATTTAAACACACACATAGACACACAAATGTCTGAACAGCCTTAAACAGCCTACTGGTTGGTG

>hg18 chr20:13156526-13156641 similar-to-chr2:190685263-190685378
TACCAGTTTTATTATACTACCAATAATTATTTAGACTTAATTCTAAGATTTACTTATTTCTTTATCTAGCTGCTGCTGCCNNNNNNNNNNNNNNNNNNNNNNNNNNNNNNNNNNN

>hg18 chr7:20349792-20349984 similar-to-chr11:10302190-10302382
GTTTTCTGCTCTCCACTCCCAGATGATAATGTCCTGTCTCTTTTGACTAAATATTCACCCATTCTCTTCCTCTAATCAAGTAGCTTTTGATAATACTAACAGAGCTACCTATGAGCAGGTAAAAAATAGTTATAGGAGAATCCTGGTCACCTAGAGTGCCTATGAAAAGTGATGTTTTAATTAATTAAATTC

>hg18 chr7:24781264-24781434 similar-to-chr1:85727711-85727881
TTTCCCAAGAGGAATTCCAATACCAAGTCTGTTGGTACATTTTTCTCATGCTGTTACAAAATATTATATGGACACATTAACTTCTGAACTCTATCGTAAGTCTAGGAAAGCAAAGACCTTCTTTCAGATTTCTTAGTAACTCAGGAAACAGGAAGGTGATGGANNNNNNN

>hg18 chr2:237582306-237582420 similar-to-chr22:34309778-34309892
ACATAGTATGGATGTGTTTTGTAAAGCCCTCTTGAGCTAATTCTTTCGTACAACTCAATAACCTTGCAGGAGGATTAGTGTAGAAGGTATGTTTCTGTGAAATNNNNNNNNNNN

>hg18 chr8:107832509-107832647 similar-to-chr11:10302749-10302887
CATGTTCTTGTCCCAGAGTTCTTTAGGTTAACACTAGGGACTGCGTCCATGTACTAGTATAACAGCTTGGGTTTGTTAGAATTTGGGCAACATTTTGATTATAATGACAACTTCATTTTCACATGTTACTCAGTTCCC

>hg18 chr9:111937469-111937582 similar-to-chr3:182172972-182173085
GAAAAATATGATGGGTTTTAAAACATTAAGAAGATAGGGTTTTCTTATTGAATCACAAACTGAAGATATCACATATAAAGCAGTTAAAAAACTGGAGGAGAGGTACCATTGGC

>hg18 chr22:16762724-16762846 similar-to-chr2:190632646-190632768
GAGAGTGAACTACTGACTTTTTAATTAATCTAAAAAATAGATGTAATGAAAAGAAATCAAGTTCTAGAAAACAAGAGAATGAAGGCACATTTAGCAAAATATCTAAGTTGATCTATTCAAAA

>hg18 chr15:86744430-86744579 similar-to-chr22:18130321-18130470
CCCTAGAGCCCCTGTAGACCGAGCAGACTCGGCCCTGGGCTTCCTGCTGCGCAGCACCTCTCAGGAAGGGCCAGACAGCTGGGGCAGCAATCTCCAAGGTACCCTGTAGAATACTGGGTGGAAACAGCTGTTGTGGGGGATAGGGAATG

>hg18 chr17:66793580-66793727 similar-to-chr8:42152180-42152327
CTGTCAAAATACTGTAGGGATGGTGGGCAATTGACTGGACTTAAATATGTTTCTTCTAAGCTGGAGGATGCTTATCAAACTACAACCTGGAATGGTCTTGGAGTGAAATTGTTCTTCCATTCTCTAGCAATAGGCCTCTGAGGGACC

>hg18 chr9:85086408-85086590 similar-to-chr17:35106806-35106988
TTAATGAATTCAACTTTAAAACCAGAACATGATTCCCAGAAGGGAGCGAGCTTCCTGTGGGAAGTCTGTTTCCCCTGCAGCCTGGCTCTACTAAGAATTCTGTTTGCTGCAACACACTCGGTCCCCAGCCTTCTCACCACTCCTTCTAGGGTGATGGAAGTCTCTGAGGAGTCAGCAGGTCC

>hg18 chr3:9039039-9039215 similar-to-chr22:49034256-49034432
ACAGGAAGAAAGGAAAAACATGGCATACTGGTTTGGAGAGGAAATTTAGTCACGAGTTAAACCATGTGGGATGTGAAGAGTGGGCGAGAAGAGAAATATTGAGCTGGGCCCAGATTTGGGCCACCCCGTCGCCAGGGAAACACAGAGATAAGCAGGCTGACGGCCAGGAAGAGGGA

>hg18 chrY:6030927-6031035 similar-to-chr1:21370637-21370745
TGGAGGCTTTTTTGAAAGCTCTGAAATATCAGTAGTTGAGATAGGGAACCATTAAGGAGAAGTCATATATTTTATGTTTTGGCAGGAAGTCAACCCAGTTGGCAGAGA

>hg18 chr22:38344591-38344760 similar-to-chr17:45598589-45598758
AGTGGTGACATGGGTGGTGACAGGTGGAGCTGGCAGCAGTGCTGAAGTCCTGGGGTGGGAGGTGCCAGGGGAAGGGTCTGGTGATGGGGGGCAGGGGGGGTCATCCTGGAAATGCAGGCCGGGCCCATCTCCCAGTCGCCCTCAAATGAGGTTTGCTGTGCTTCCACCG

>hg18 chrX:152712533-152712695 similar-to-chr3:8751113-8751275
GAGTCCCGGAACCGGATTCCCGAAGCGGTTTGAGAAAGGCGGGCCGGGATACGTGAGTGACTGCCTCAGAAGGGCTCCTTCAAGGACACTAAGGAGGTGACAGCCGCCGTGGCCCACTCTCCCGGCCCGTCCGGAGGGCCCCCCGCCACCCGATGCAGACCC

>hg18 chr7:27849810-27849938 similar-to-chr3:57995582-57995710
ACTCCAGCCCCCACCTCCAAGAGGCTACAGAGGCCAGGAGGGAGCGCAGCTGGGGCTCAGAGCACNNNNNNNNNNNNNNNNNNNNNNNNNNNNNNNNNNNNNNNNNNNNNNNNNNNNNNNNNNNNNNN

>hg18 chr17:11022710-11022831 similar-to-chr10:50504315-50504436
ACAAAGATAAAAGCCATCTGCTAGACCCTCTGCTGCAGGCCCCTGCAGCAATTGCACTTTACTGCCTTATAACAAGGAAGTGGCGGTTATGCTGGGAGCAATTACCCGAGCTTAAAAACAT

>hg18 chr6:144977823-144977948 similar-to-chr7:87675816-87675941
CTTTCCCGATATTCATTTATAGGGTATAAAATACTTGACAGAAAAGTTGAGATACAGAAAAGATGCTAAATTTCATGAAACATTGTTATGAATCAATTACAGACATTTTAGTTTATTTAAAACAG

>hg18 chr5:43099375-43099506 similar-to-chr2:210886883-210887014
GATAAACAAATATAAGTGCATATACCAGTTATGAAAACATGTCTTAAGGACTATGATTAGGACTTATCTATTACTCAGTGTCATGCTTCTAATGGCCGGTTGTGTTTTTTTTTAAAGAAAGAAAAGCCCCT

>hg18 chr21:35884331-35884513 similar-to-chr17:10466582-10466764
CTTGTCCTGAAGATTATGCCGTGTGGTTTAAGCACAAGAAACTACTAGCAGCAGCATCTTTAAATATTTACAAGCCTCTAATATATGTATGTGTTTATGTTTTGGTCAGTTTGTCTAATTGGTGGGAGCTTGGTTTTTATAAATTCAGGATGCCTTCAATGCATGGGCTTTTTATTCACATC

>hg18 chr19:35803965-35804162 similar-to-chr1:201318093-201318290
CACCAGGAATGAAGCAGTTAGGTATTATTAGACTTTTTTTCCCCTTTTAAGAGCAGCAGAGGTGTCTCTCATAGATCATTACAGATGCTTCGAAGGTCTTTCTGGAAGTAACTGACCTTCCTTCTCACATATCGTGCCAGAATTTTCATTCCAGAGTTTTAGAAAGGGGGTGTGGCCTCTCCATGCTGCAAGCTGGG

>hg18 chr8:27310470-27310597 similar-to-chr6:139701208-139701335
TCCACCTGGGCCCTTTCCTGCCTTCTCCATTCCCATTCCCTCGGGGCCACTTCTTCTCCAATCTGTTTCTTCTCAGATTTTCCGCCTTGTCCCTGTTCCTCTCCTGCTATTTTCTACTGTCTCACTC

>hg18 chr21:17924923-17925053 similar-to-chr2:158410627-158410757
GAATTTGTTATAATATTCATTTTAAGTTATTTTTCTGCAATATAATCTACATTTCACTGTATTGTTTCAGAAATTCTGCTTCCTACTCAGCTTTAAGTCAAAGGTAATTATGGGAGCAAAGGAACTTAGG

>hg18 chr14:85332235-85332366 similar-to-chr3:8755301-8755432
TTTATTTATTGTGCATAGAATGCACTGCCTTCTAAGATGGGAGACAACTTGGTATTTCAATGTTTTAACTTCCCTGCTGGTTAAATTTTAGCTGTGTGACACATGGGAGCAAAGGAACAACCAGGATTTGT

>hg18 chrX:28958407-28958510 similar-to-chr7:155416032-155416135
NNNNNNNNNNNNNNNNNNNNNNNNNNNNNNNNNNNNNNNNNNNTGTAGGTTATTTTCTGAACCTGACTAATGGGTACATAGGTATTTGTTTTACTCCTTTACC

>hg18 chrX:46005611-46005717 similar-to-chr3:139583826-139583932
CATAACTATCATCCAGGAAGTGTGCCTCTAAGACTAGGCCATACCTGATCCTTTGCCCCCTGCCTGTNNNNNNNNNNNNNNNNNNNNNNNNNNNNNNNNNNNNNNN

>hg18 chr18:14326656-14326792 similar-to-chr17:30499144-30499280
GCTCAACATGCTTAATGACTAGAAGAAATCTAGGAGCAGCAAGAAGGTAATGTGGAGAGGGGAGGACCTCCATGGGACCTCCATGACCGGTGTCTGCAGAGCCAGGGGTACAGGCACCCAGTGCTGTGGTCTGGCA

>hg18 chr6:27955537-27955697 similar-to-chr8:22610126-22610286
AGCAGGAGACACCCAGAGTGCAGGTCTGAGGGGCTCACTCACTCCTGTTATCAGGGGCAGAAACCATGCGCATTAGGCTGGCAAATGGCAAGAACACTCATTCCCCCACAGCCCAGGAAGAGCAAGAGTTCTAAGGCCCTTAAGAGGAAAAGCAACAGCC

>hg18 chrX:91513495-91513635 similar-to-chr7:80272750-80272890
TAATAAGGGTTTAGGTACTTTTGGGTATATAAGGAAGACAGATTTGGATCATAGTGCCAACAGAGGAGCTATGAATGAAATTAGCATAATTATATTATGATATACAGATGATATTTGAATTTTCTTTATAATGTAAGAAA

>hg18 chr11:76349569-76349746 similar-to-chr15:89298163-89298340
GCGGTTGGAATCTGAGTGGGATGGAGAGAGTGCCACATAGTGGGGACAGCTTTGTGCCATGTTTTGGTACCCTGGGAAGGTGAGAGTGACTTCTACATGGCAGAGTGGCCCAGTGCAGGATCTGAGAGCACAAGCAGAGTCGAGAGGCTGTCTAAGTGGAGGTGCAGCAGCAGCCCA

>hg18 chr4:74628567-74628669 similar-to-chr5:139697512-139697614
CTCAAGACCCATGGACTCCTGGTTTAAGCCCACTGAAGACTGTTTATTCCTCATGCTTGGCCTGGCTTCCCCTTCTTCCATCATTGCCCTGGAATGCGGGGG

>hg18 chr18:10650728-10650877 similar-to-chr1:172152830-172152979
TTCATAATTTAGAATTGCTGGTGTGCCTTCTGTAATGTATTATGACTGTGTTAGGAAGGCCTGGCCCCAAAAGCTCCCGGCATATGTGCCAGTGGCCTCAGAGGTCAGACTCTGGGCGGCTCCTCTGGGCCGGGAGAGTAGAATGTTAA

>hg18 chr8:49985525-49985716 similar-to-chr2:19417047-19417238
TCAGAGAACTGGAGAAAAATGCATCAGGTAACATCCCTTTGGCAAAATTCCAAACATTTAAGAAAAATGATGGTTCCAGCGCAGGACCCGCAGAAGCCGCGCTCTCAGCCGGAATTGCCTCAGATGTTCCAGGCAGAAGCCCAGGAGGCCTCCAGGAACCGCCAGACCGGCAGGAGGAACGTCGAGGTCCA

>hg18 chr15:18579715-18579830 similar-to-chr2:68951994-68952109
AGGTTTGTCCAGCTTCGCTGTCTGGGGAGAGACACAGAAAGACCACATTCGGTGGAATTCTGGCTATAACCTTTTGTGGCCGGCAAGAAGGATCACCAAGCTGTCCTGTTACCTT

>hg18 chr10:21547126-21547291 similar-to-chr6:161096061-161096226
AAGGGCCACTCATCCCAACATCCTGTGGCGATCGTCACCAGGCAGGTGGGAAAAGACACAACACTCCCCAGCCCCACCGTTACCATCGATAAAAGTAATGTTTGCAAAATGCATACCTAACAATTTAGGACAGTTCAGGTCTGCTTGATAGTGTTCTTTAATTTG

>hg18 chr2:1842424-1842596 similar-to-chr22:23156705-23156877
ATGCAGATGGTATCACCCGCTGACAGCAGGAATATTGGCCAGGGGATTTACACCGTGGCTTGCGGCTCCAGTGCCTATATTAGCACTGGGTCAGCCTCTCACCTGCACCACGTCCCATCCAGCCGCCCTGCCCCCTGGCCCTGGTGCCCTGATACCCTGGAGGACGCACGCA

>hg18 chr20:29877887-29878055 similar-to-chr1:158159754-158159922
GGCATGACTTGGGAGTGGTGAGGACCACAGATGTGGGGGTGGGGGAGAGAGGAGAGGCAAGGAGGAGGCTGAGCAGTGATCTGGGCAAGGCTAGCAGGCCTGTTCAAGGGTGCGGGTATGGAGGGTGGGTGGCAGGGAGTGATGGTGCCCAGCTGGTACCCTTGACTT

>hg18 chr15:95165187-95165310 similar-to-chr7:87685986-87686109
TTCCTTTACAAACTCAGGACTGAATACTTTTCTGTAAAACACAATTCTTTCTTCTTCTGCTTCTGCTTCTTTTCTTTTTCTGTTTGGCTATTTATGTACCATGGGCACCAGGCAATTTCTGGA

>hg18 chr8:76756056-76756230 similar-to-chr10:28068204-28068378
CATGCTTTACTGTAATGCTGGTTTTCAAAAACAAACGAAAAAGCAGATCNNNNNNNNNNNNNNNNNNNNNNGCTTCTTCAAACATAGTATGTTTAAACTTTTCAATAAAATTTCTTTTTAAATGTAGTTTTTATTAATGCATTCATATATTTAAAGCACTTGAAATTATCTATT

>hg18 chr5:122560687-122560787 similar-to-chr10:28091015-28091115
NNNAGAAATATTAATAATTGTTTTATTTTTAACCTCTGTAATAAGAGAATTTCAAGCTTCCATTACTTATATGCTCTTGTGAGTTTTTACCATCTTTGCC

>hg18 chrY:26100678-26100840 similar-to-chr2:158420262-158420424
GAATGTGCCAACTCAGTCTCCACTTGTGGCTGGTACACAGAGTGCTTGACCACTGACATTTAATTATTTCCACTTTTCTTTCTAAAGTTTAACAAAGAGTGTCTGTGGTGTAAGCTGTCACTAACTTCCCTTCCTTTGGGCCTTCCAGAGACTACCTCAAAA

>hg18 chr13:30579084-30579240 similar-to-chr3:8757752-8757908
NNNNNNNNNNNNNNNNNNNNNNNNNNNNNNNNNNNNNNNNNNNNNNNNNNNNNNNNNNNNNNNNNNNNNNNNNNNNCAATGTTAACCTTTCAGCTAGCAGTTCTAATGTAAGACCCTGTTCACAGAAGCATTTATTGATCAGTTATTTGACATTTT

>hg18 chr5:115573095-115573201 similar-to-chr4:164465393-164465499
TCATTTTGTAGCAGAAATAATAGACCAGGAGCATTAAAAGGACGTATTTGTTTATTCATATGGCTAGTATGTGTGGTACTACTGAACTGAACCCATGCTTCTGCCT

>hg18 chr14:34733719-34733910 similar-to-chr18:17682963-17683154
CAACAGCCATTACTGTATTAAAGAAAGTAGCATCCAATATATAATCTTCAAAATTATAAAGAAAGTCTTAAACTATGACTAGTATATCCTATTTCAAAAGATAGGCAAATTGTGATTTCTTTTTTGAAAATTTATAATTGTAAAGAAAATCGTAAATTGTAACTATCTGCATAATTAAGAAGGCAAGAAAA

>hg18 chr6:151336229-151336334 similar-to-chr5:153876889-153876994
GCAAGAGTGGCTAGACATACTGTCTAAGTGGATTTGCTCAATTGATCGCTGCCTAATTGTAGAGCTAATGGACGAGGAGGCTGGGTCAGGGCGGGCACTGGAAAG

>hg18 chr16:49443540-49443652 similar-to-chr15:55022173-55022285
TCTAGATAGACCATTTTTCTACTTTTATATATGTAAATATGTGTTTAAAATAGCAGACACTATTTTGTGCATTTATGTTCTCCATAATTTTTATTTCATGCACACAAATATT

>hg18 chr6:52877762-52877864 similar-to-chr4:52598565-52598667
TAACCACTGGCTGAATATACTCAGTATTTAACAGGCAGTTTGTCACAATCCACTCCCTCCCTGACCTCATTGTGGTTTATAGTTTATGTTTAATGACATTTA

>hg18 chr12:36916292-36916407 similar-to-chr7:94105385-94105500
AATTGAGAGCATATACTTAAAATGGTTAGACTTTTAAATGCATTTTCATCCAAGACAGAAAACAAAATGAGCGATGAAATGCATTTCTGTGAAATATATTCCTGTGTTCTTTGCA

>hg18 chr3:47612580-47612744 similar-to-chr4:4983431-4983595
CTGCTGGGTCTGTCATGATTCAAAGGAAAAAGGGCTATATTAATTCAAAAAGGAGTCATGCATGTAGAACAAGGGGTGAGGACTTCAAAAGTAAGGCTACAGAGGACTTAGTGAAAGGTTCTGAAAAGAAGAGAAGCTTGAACCTAATTTTCTGTGGGATGGAA

>hg18 chr4:65623119-65623219 similar-to-chr10:88650022-88650122
GAATATTAGGAAGTCCAAAATCTGTATTGTTAGAAAAGCTGACATTTTGTTCTCTATCTACTCATTTTGCTTATCCCATTTGAAATTAGTTTAAAACCTA

>hg18 chr12:55707100-55707270 similar-to-chr10:50491544-50491714
AATGACCAGACACTTCACTGGGAAAGTGACGACAATTTGGGCCCTGGGAGCAGGAGATGAGATGGAGAGCGGGGGCGATGAGGCGCAGGTCACCACCCCACTCTCGGCCAGATAGGCTCTTCTCGGCCTGATTCTGAGAAGTCAAGGATGGGGGGAGCTGTTGGGGGCGG

>hg18 chr8:61023096-61023216 similar-to-chr12:21822908-21823028
TTGACCTAACTTTTGTCTTTCCATTAAACAATTCTCTCTTCCATGACCTCTTTCCCATCAGAATGTAGAGAAGTTATTTATTGATCAATAATATAATAAGCATTTGCCAGGTGCCTTCCT

>hg18 chr13:29675220-29675334 similar-to-chr15:56399134-56399248
AGAAAATAGATGTGTGTTATGTTTGGAACTGCTGCTTTGAATGCAATACATCCAAATAATGAAGCTGACCATAACAAAGACGGGAAAAGTAATTCAGACATTTCACAGAGGCCT

>hg18 chr22:44525781-44525935 similar-to-chr15:88642407-88642561
TCTTCTTTTATACTTTGTACACCTCTTAACCCTTCTTTGGCCAAGATCTGGGGGCTTTAGCAATGACAATTTCAATTATACTTTCAGTTGAAAGATTTTTAAAAGTAAAACGTTAGCATTGGATCTGGAGAATTTTGCTAACTGAGATAATTAA

>hg18 chrX:84510497-84510615 similar-to-chr2:210861773-210861891
CCCCATACCTTACCATAATTTACAATCAATTGGCACGACTCCATTATATCTTCCTACAAAGGTATAAATATTTTTTCTGTAGAACAAGGGAACTATTAAAAATCAGAATCATTAATTT

>hg18 chr7:67311044-67311188 similar-to-chr3:58032279-58032423
NNNNNNNNNNNNNNNNNNNNNNNNNNNNNNNNNNNNNNNNNNNNNNNNNNNNNNNNNNNNNNNNNNTGTCTGCCAGGCAGCCATGGCTCATTAGCACACGTGCAGAATGACTATAAATAAGCCACAGTCCACTTACAGCTTTTC

>hg18 chr16:81970337-81970506 similar-to-chr1:21316696-21316865
AGAAGGGCACTGACTACCTCTCCCTCAAGTGTCAACTAAAAAATATTAGATACGAAGCTTGAGTCAAGAACTGTCCTGGGTGCTGTTGACTCTTCTACGTCCGGTGTCTTCCATGGCCTATGGTACAAAGTCACTCCAGAACATNNNNNNNNNNNNNNNNNNNNNNNNN

>hg18 chr22:47339635-47339815 similar-to-chr1:21525145-21525325
ATGTGGGCTCCGGCTTGAGGCAGGCCCAGGGAACAGGCAAGAACCCCACTGTCACGGCCAAGTGCTGGGTGGGGTGTAGACCCTGAGAAGGCACAGTAGGCGGGGCACTCCTCAGGCGCTGGCTGCAGGGGATGGGAAGTGGCCCTCCTAGCGGTGGGTAGAGGAGTGGGAATGTAAATG

>hg18 chr20:39711135-39711322 similar-to-chr3:153946279-153946466
ACTCTCTATGGTGGAATTGTTGGGCGAAAGCAATGACAGCATGAAAGGGATTACGAATGTTTTACTGGGATCAAGTGGGTATCAGCTGTGCCCACACATGGGGGTATGGCATGTCTGGGTATGTCTGTATTGAGCTTGCCAACCAGACATCAGTTTGCATAAGGGCTTCTTGGGAGAAAACTCACCC

>hg18 chr14:18485907-18486023 similar-to-chr1:62922737-62922853
AAAACAATAGGACATGGCTACTGCTTTGCTTATGGGATTACACATACCAAATTAACTCCAGATTAGAACATGCATACTTGCCATGTTTTACATTTCTAGTGCCAGGGNNNNNNNNN

>hg18 chr14:60153102-60153258 similar-to-chr4:52599976-52600132
GGAACTGAAATGTATGTCTGCAAAATATGTATAGCCAAGCAACTAACCACTTCAACCTCCCAATATCCTTTCTCTAGGCCCCTTAAGAGCTGTCTTCCCACACCTTCCACCCCCTTTCTCCAATAAAGTCCAAAATCAGCAATCAGTGTTGACATC

>hg18 chr10:74560673-74560798 similar-to-chr17:42703128-42703253
TCAAGTCACTTAGATCGCTCCTTGGTATTCCTGAGGGACAAACTAGAGATCAGTTGACAAAGGAGAAGTGACAAAAGATAAGCTGCAGAAGGACCTCAGAAGGGCAGAGCAAAGGGTGAGCCTAC

>hg18 chr22:27070792-27070894 similar-to-chr8:75348101-75348203
GAGGTTAAATCATTCTTTGATTAATAAGGAGTGAAAGAGGAAGGAGAAGAAAGGAGAGGACTAATATGAGCAGATCTTTACATATCAGACATTTTACATAAA

>hg18 chr20:7946379-7946491 similar-to-chr2:68951056-68951168
GCTGACAAAATGCAGTTTATCCCAAACTCTTAAAATTATTACAAACATGGAAGTCTTAACACAGCTCCACTTATTTTAAAAGTTTCTCAAATAGAATATGACCCCCTCACCT

>hg18 chr4:46415522-46415636 similar-to-chr21:18534329-18534443
TAATCAAAATTTACACATGGCCTACGAATCTCTAGTTATTTCCTTAAAATTAACAGTCATTTGAGAAATTATATAGTCAATTTAATTATGTATGCCTAAAATAATTTAATAAAT

>hg18 chr16:65638990-65639187 similar-to-chr2:190683168-190683365
AAAGTTTGTTCCATATAATAACAATGATAGTTTCTAATAATCGTGTGGCCCTGTTTGCAGAACAGTGTTCTAAGTAATGAGCCATTTGGGAGAACCCTTTAAATTTTTTTTTTAGGATATTTATTCACACCAGCTTTTTAGTCCTGAGTTTCTATCCATCCCTTTGCTATCCAGAACATTTCTTGGCCATTTTTTTA

>hg18 chrY:8856664-8856814 similar-to-chr8:75349351-75349501
AAGACTTTGATACAAGTAAGGAGGAAGAGCACTTTTTATAATAAAATGCTGTATCTGCATCTATATTAAGGCATTTTACAAACTTTATGTCTATTTTTTAATGTCACAGGAGATGTCTCAGGGGCCGGGGAAGCATGAGTGAGGATGGCA

>hg18 chr10:56183277-56183458 similar-to-chr3:95098665-95098846
NNNNNNNNNNNNNTTAAATTACATTCTCACCCCATCAACTTATTTGATCTTACCAAGTCATTTCATCTCTATCTTCCATTTTTTAACCACAGTGTAAAAACATTTGACTTTTCTTCCCACTATATTGTTGTAAGTATAAAATGCCACAATATATGTGAAAATGGTCTGAAAATCCTAAAGC

>hg18 chr7:29965203-29965328 similar-to-chr17:42703128-42703253
ATCAGCTTCATGCCGTCACTTCACCCCATCCACATTCCAGCACACACTATTTCTGGATATGACCCAGTGAAAGGGGAAACAGAGACACTCACACAATAGACGTTTCAATTAATGAAACACAACCA

>hg18 chr17:52855893-52856080 similar-to-chr9:100909904-100910091
AGTGTCTGTTGCGTGGATCACCATCACCATCCTCCTTCTGTTCTGAGCTACATCCCAAGTTGCCCAAAGTCAGGTTAAGTCCAGCATAATTTGCCATTTGTTAAAGTATGCCTGTTGATTTGTCATCTTTCCTTCTTGACTTCCCTCCCTCAGCACAGATCTCTCATGCCAGTAGTCAAATATAAAA

>hg18 chr11:115372155-115372300 similar-to-chr3:46616064-46616209
TTAGAAACAAATGAAAAGGAAACCATGGAAGTAAAGAGTTTCACAAAGGAGGGCACAGCAAGTTCAAATGTGGCCAAGACACTATGAGATGGAGAACCGAGAAAAGGCCCTTGAAGCAGGTGGTGAAAGACATCACTGATCATCT

>hg18 chr7:62846387-62846523 similar-to-chr11:10284284-10284420
AGCCTCCCTAGGCCTAGCTCCGGCCTCTCGGCGGCCTCTCCAGTTTCAAAAGTTCCTCGAGTCAGCCTCTCCAGACCCAGCTCCTCCTGTCTCCCAGTGGCCTCTTTCGGCCCAGCCCAGCTCATACCTCCCGGCG

>hg18 chrY:7383697-7383804 similar-to-chr3:41106045-41106152
CTGGGGAATGGTGATGCAATGTGTGAGAACCATGCCTGTCTACAACAGCTCTTGGGCATTGGAAAATCCGCACATAATTTCTTGCAGAAATGGCTGCCTAAGGGCGG

>hg18 chr15:26337970-26338083 similar-to-chr4:122818840-122818953
GAATCACTTCTTGTTTTCTTACAAGTTATAACCTCACTACCCTAGAGTCACATTTTTTAATAACTTATGAATTTTCTGAAACTTCAAATACCCTATGGCCCCATGGTAAAACA

>hg18 chr1:172664895-172665009 similar-to-chr15:55331982-55332096
AAAGCAGGGTATTGTAAATCATTAATCTAAAGGATAGTAATATTTATTTTAATGAAAGGCAATAGAATTATATTAGGCTAGCTTTAAAATAATAGTGGCCATCACTAGTCGTCT

>hg18 chr10:13043286-13043402 similar-to-chr17:10490432-10490548
CTAGCATCCCAAGAGCCTGCCAAGTGGCCGCTACCTACTAAATCCACTCTTGCCAAAAATATGTCAGGAAGGAAAAAGGCAGGTGGGTCAACTCATTGCTGAAGACCAACATCTCC

>hg18 chrY:24477618-24477732 similar-to-chr10:27946857-27946971
TCTTTCAGCTACCAGTGTGTCAGCACTTAACCGTTTATAGAAATTACAAAACACACACTTTCTTCCTCTTTCTTAGACAGAGAAAATTATATCATCCAAGCATCGCAGTCAGGG

>hg18 chr20:42873193-42873348 similar-to-chr12:54766314-54766469
CTCCCTCACGGGGAGACTCTCAGATGCCACAAAACCCCACGAAGTTCAGGTAGGCATACACAGTCTCATGCATTCACACTTACCAAAGACACCCCAGAATTCATACACACATTCATACACTCAGATGAACACACAAGCCCAGACCCAGCACACAC

>hg18 chr18:76041039-76041146 similar-to-chr1:94791437-94791544
TGACCTTGAACTTCTGTCTCCTCCTCCCAAAATGCCTGTGACCAACTGGGCTGCCTTTGACGAGCTGCTCTGAGGAACAGCAGCCACTTGCCCACTGGCCCCCAGCC

>hg18 chr19:56353096-56353196 similar-to-chr17:35121303-35121403
GCAGAAGTGGCTTCATTCAGACAGAGTCCGTGGCATGACCCTGACTGTCTCATGCAATGAGACCCTCATGAGGACCCTGCTCTCAGGAGGGGGGTGTAGG

>hg18 chr1:115344319-115344433 similar-to-chr15:55331982-55332096
CACAGTCAAGGAGCAAAATTTTATATGTAAACAAATGAATCAATTGTAATTAATTGGACCGTACACACATGTAAGAGCTACAGAGAAGTGAATGATAATTTCATGACATAAATG

>hg18 chr13:52534173-52534318 similar-to-chr10:88641310-88641455
AACAGGCTTAGGCTTCCCAAGGGGAAAATGGGTGGATTTTTCTCATTTCATTTTATTTCAAAGTAAAAAACACATTCTTATTTGTTCTTATTCTACTTGCAAACTCTAATTACTAGTTCTAGTGTTAACTACTTAACATATTTTA

>hg18 chr5:113573267-113573369 similar-to-chr2:158334905-158335007
TTATCAAGTTAAATATAGAAACTTTATATCCAGGATTCCAAAAAAGCTAACTGCTAAAATCTCTGTTCAGCTTTCTTTCTCCTAAAATTATAAGATTTCCCT

>hg18 chr8:79895552-79895658 similar-to-chr6:21613636-21613742
AAATAGTAAAGTTCAGCTTATAAATGTGCTCAAGTCTCTCCAATCCGAAATAACTTTTCTTNNNNNNNNNNNNNNNNNNNNNNNNNNNNNNNNNNNNNNNNNNNNN

>hg18 chr15:34437581-34437710 similar-to-chrX:153847765-153847894
TCAAGAAACTCAAGATGTCTGATTCTGATCATTTATTTTAAAAAAAATCTGTCTTTAGGGGCAAGGATTGTTAAACTGCTCATCCAGGCCTGCAGCTGAGGTTGACTCAGAGCTCAAAGCTGGAAAATG

>hg18 chr16:24211728-24211828 similar-to-chr8:42178276-42178376
TGTGATGTGAACACCAATGTGTTGGAAAGAAAACCAAAGGAAGGAATTTGATGAGATTGGAAAGGCAGCAGACAGAAAATGAGAAGACATTTATCCAATC

>hg18 chr13:77837681-77837818 similar-to-chr7:83085910-83086047
GATGTTAGCATATCATCTTAAATGCAAAGGTGAAATACATTTTATGGTAATGTTATCAGTTCACAAAAACCCTTTTTATCATTTTATCGTGACAATTACAATGCAATTTTTACATTTTAGACTGTAAATATCATAAC

>hg18 chr3:151176672-151176778 similar-to-chr2:189562861-189562967
CCATTTTTCCTGGTTACATACAGACTTCAGCTCTGCTTTCTGCTCAAGATTTGTTTCCCTTTATTTGGCAGGAAAAGGGTATTTTGAAGATTTCTCTAATAATTTC

>hg18 chr14:97807403-97807537 similar-to-chr7:2847767-2847901
ATAACCGCATGTGTGTGCCTATGTATGTGTATAATTTTTAATAGGCATATATAGAACACTTAGGGTCTTTGTCCTCACAGAGCACAGTCTAGTGATCTAATGGCTGGGACATTGTTGGCTGAACTGGAATGTGG

>hg18 chr1:89707327-89707518 similar-to-chr15:65694803-65694994
TCATAAGGGAAGATAATAATAATAGTTCATAATAATTGAATGCTTATAGACCTTATATTGCCCATCTCATTGCAGCTTCAGAACAATGCTGATGGGGTGGTAACAAACCACCCCAAGCTATATATAATAGGTAACCGAAACACCTAGAAAACTGGTTCCCATACTATATTTCACATTGAGCTACAGGAGCA

>hg18 chr9:139902684-139902865 similar-to-chr15:89294501-89294682
GGGGGTCAGGGACATGGGCAGGGCCCCCAGAACCCCAAAGCCCTGCGCGTCCCCACCCCTGTTGTGGCTCCAGCCTGGTGCTACCCTCCATGGCCCTTGGGGACATCAGAGAAACACATCCTGGCTCAGGCAGGTGGCTCTCCGGGGGAGCTTTCCAACCACGGCTTCTTGTTTTAGTCTA

>hg18 chr22:44200082-44200187 similar-to-chr3:139583004-139583109
CACTGTTGTCAATCACTCTGTTGAGCGTTCTTTGCAGCCCACAGATGTCCAAGGGTTGCCAGGGGCATAGAGCCCTGCCTTGGGTGGGACCAGGCCCACGCGGGG

>hg18 chr22:25761592-25761699 similar-to-chr17:10499464-10499571
GTTCTATAGTACATACAGAAAAGCCCTGAATATCCGCAAACAGGATGAAGGTTAAGCACGCTCTGAAATACCATACAATAGCTGAAAATAACCAAAGCAAATTTTTG

>hg18 chr4:26971415-26971527 similar-to-chr2:158401104-158401216
CTGCTTGGCCACACCAGGCTATGTGACATCTAAGAAAGTGGTCTCAGGCCAGGAATCAGAGGCAAAGTCTTTGTTTGAAGGAGACTTGAAGCAAAAAGGCTGAAAGAGAGAG

>hg18 chr1:39978524-39978644 similar-to-chr2:189568435-189568555
GAGTTAGTGTCTCTCACGTTCAGAATCCTCTTACTAGGAAAATACCTTAAAAAATTAAAGTCACATCACAATTCTAAATATGCATTCTAAATATGGTTAGTATACACTACAGGTAAGTTC

>hg18 chr18:44374986-44375135 similar-to-chr1:172152830-172152979
CACTTGGAAACACCAGGTGCACGTTGTGACCTTGTTGGCAAAAAGCAAGGTGCCGGAAATCCATGCACCCACAGCAGATAACTGTCCCCCTCCTGTGCCCATCCTGAAGCTGGCCCAATCTGAGCTCCCCACAGGAGTTTATTTTTGAT

>hg18 chr11:44088288-44088448 similar-to-chr5:39290366-39290526
TGAGAACAGCCTGAGGCTAGTTCTCAACTTGTTAGAGGCTAACATTATCATTTATGAAAATCGACACTTAGTATTCCTTTTCCCCAGAAGATTAAATCTAAACCTTCTTTGCATTAAGTGATTATCTAAAGTCAGTTTTGAGTTTCTGTCTGGAAATATA

>hg18 chr7:146534950-146535082 similar-to-chr9:100914212-100914344
CTGGTGGAGCAAAGGTGACGGAAATTACTGCTCATTTCAGTAAATCAGAAACTGGGGAAGTTACAGAAAACTGTTACTGATCTCATATTTGCACCAAGGAAGTGAGTTAATACACCTGCCCACTGCAGTCCC

>hg18 chrX:152004692-152004860 similar-to-chr1:172159990-172160158
GGCCTTAGAAAGCCCTCCAATAATCCATTATTTAGCACATTGGAAAGGTTTCAAAGATTGAATTCGCTGAACCATGCCAATATGTAAAAGAAAAAAGACAAAAAGCCCCCACTTTTTTCTGGTCAGTTAGCGCAGGTAGTCACTCCTGGATTCCCGGAGTGTTTTCCG

>hg18 chr8:28531781-28531963 similar-to-chr3:58109233-58109415
ATGTGACTCAAGATTCCTGGCATGGGAATAGACTGAGGGAACTATGGAAAAGAGACAAAATTCAGAGGGGGAAAATGCAAAGGCCTAGAATTAGAAGCAAACTAAGCTCGTTGGGAAATGGGAACCTGGGTTCAATGAAGTCACCCAGGGCTGGCAGTGAATGAAGCTGGGGAGCTGAGTGG

>hg18 chr11:4116312-4116412 similar-to-chr5:52411040-52411140
AATTGATTTAAAGTACTGTTAATGATGATAATGATTTTTTTTTTAAACTCATATATTGGGATTTTCACCAAAATAATGCTTTTGAAAAAAAGAAAAAAAA

>hg18 chr20:60896324-60896502 similar-to-chr11:10282690-10282868
GGTGGGGCCTCCGCAGCGACCCGCGGTTAACGCTTCCCCAGAGCTTGGGCTGCGCGGCGGCCGGGAGTCGGAGGCAGGCGGTCAAGGCCGGCAGGGCCGGACCCCCTACTTGCCCTTTCTCCCAGCAGGCGCTGGACTCTGGGGGCGGGCGTGAGCCCCTCCGTCCCGCACCCAGACC

>hg18 chr8:131815438-131815571 similar-to-chr5:52419818-52419951
NNNNTATTACTTTAAATATCACTTACCAGTAGTTTTTCTACTAAATAATTATCAATGATCTCAATAGATACTTGTTTTATTCATTAAAAGATATAATACCTCTCTATCCCACTAGACTATAAGGTCCAACTTA

>hg18 chr2:66616050-66616204 similar-to-chr17:42685492-42685646
GATGAAATATATTTTTGCCAACTTTATCTCACAGTCTTGTTGGTGACAGGTCGAGCCTTCTCCCACTCATCTAAGATATTCCATGAACATTTGTGATAACCCTGCAGAAATAAGTCCACATCTGTGCCGGCATCCGCACCTCCCTGCCCCCAGC

>hg18 chr8:145746697-145746819 similar-to-chr17:45593783-45593905
TGGGGTCTTTCTGGACAAGGCCACATTCCCCATTGCCTGGGGGGTTGGTGAGGCAAGGCCAGGAAGACATGGCACCCCCTGACCAGGGACAACCTGCTCCAGAACACTGGGCTGTGGGCCCT

>hg18 chr17:6873807-6873923 similar-to-chr4:185696260-185696376
ATGGTCCTCGTTGTCCCCTTCCCTGCCCTTGCCTTCCTGCTCATTGTGTAGGAACCAGTGACTTCATGAAGTTTCTCCGGAGCCACCTGCATCCTGCTGCTCTGAAGTCACTTCCT

>hg18 chr7:157360833-157360982 similar-to-chr11:19179082-19179231
AAACCTCTATCGGCAGTTTCTGATAACCTTGCTCCGGGTCACACGTTATCTTCCTGAAGTGGCAGCCACGGAAGCTGCAATTCAGGCACCAATATCAGAAAATGAGTCATTGCCGGGAACTTCACTGTGCAGTCCCAGAAGTCTTAATT

>hg18 chrX:3954349-3954482 similar-to-chr10:95754849-95754982
GCATGTGTGTCTCTATACATTGCTACATGTGCACCTATTTATTCACGCAAATGTATGCAGCATCTACAGGTGTCAGAACTGGAGTTCAGCTGTGAGCAAATTGGTCATCTAGTGTCTCCACGTTGTATGATAT

>hg18 chr17:43698404-43698508 similar-to-chr5:153931863-153931967
CACTTGGTTTGGCTGACATCACTGTATGATTATTAACCTGTGAGTGAGCTGGAAATATTTCCGAGATAATCTAANNNNNNNNNNNNNNNNNNNNNNNNNNNNNN

>hg18 chrX:2282803-2282952 similar-to-chr3:139574608-139574757
GTCCGTCCATCTTAAGCAGCTGAAGAACTGAACGGATAAAACAAAGCCCTCAAAACCACAGACACGTGTGTCCATGTCTGAGGTCCACGGGGCAAGGAGGAAAAAAGAACCAACTCACGCATCCTCCAGGGGTGAAGACTGGGCATTAA

>hg18 chr16:33342199-33342347 similar-to-chr21:18497792-18497940
AGATAATCTGCAGCTTCAAAGAAAAAGTTAATACATTAATTTGTATAAAATATCATATCTGCCTACCTCATAGAACCTTCATAAGCATTGAATGCAAGTGAAAAATCGTAAAAGCATAAGGCATTATTATATAGCCCTTACTGTAATA

>hg18 chr21:31962213-31962338 similar-to-chr18:55174709-55174834
TTTTAGGATTATACCTTACTTATAGGCCCGTCATTCATTTGGCATGAAATTTTGAGTTTTATTCACTTTCACTTTCCTTTTTTTCCAAAGCAATTAAAAAAACTGCCAAAGTAAGAGTGACTGCG

>hg18 chr22:25675434-25675597 similar-to-chr6:105687135-105687298
GGTTCATGGTCTCTACTCTGAGAGATCCTTCTGAGTTCACTTCCATATGATACAATCTGCAAGTTCTGACACACATCCTATATGTTAAAAAAGTAACCTTCAAGCACCTAATAGCCCTGATTCTATTCTAGTCTCTTTTAATGACCAACAACTCCTGTAGTTA

>hg18 chr11:106764900-106765001 similar-to-chr3:30348752-30348853
TTTCCATTTAAACTCTATTTTACTTTATTGCCCTCTTCCCCAACACAACATACACATACAGATACCTTGGTTACTTTATCTTAGTTTTCATTAAGTTTAAT

>hg18 chr7:34951629-34951791 similar-to-chr14:73602105-73602267
GTGTTCTGCACAGATAGGAAATAAGAAGAAATGCCAGGAAGGGAAATGACCACAATAAAAACATCAATTATCAAATATTAGGTACACAACATGTAAGTATACAATTAATACACTGTAAATATCTATTTAATAAATGAACAGAGGAGGTAATAAAATTCTTAA

>hg18 chr20:22939683-22939833 similar-to-chr11:70796343-70796493
TGTGAGCACCCGAAGGGCAGGGTCCCGGCCTCACCCTCTGGGTCCCCAAGTTTGACACAGGCTCAGAGGAGAGCGGGCTCCGCCAGTATGGTGGATATGGAGGACAGAGGAGGTTGTGCTTTCTGGCTTCCTGCCAATGTGTTTTATCTG

>hg18 chrY:14679120-14679281 similar-to-chr11:116578633-116578794
NNNNNNNNNNNNNNNNNNNNNNNNNNNNNNNNNNNNNNNNNNNNNNNNNNNNNNNNNNNNNNNNNNNNNNNNNNTCTTGCGGGCTTGAGGGCAGAGGGAGAGGTCACAGTTTGCCAGACAGGAGCATAAGGTTTGCGTCATGGCTGAGCACTGGAGACAAA

>hg18 chr4:187647000-187647121 similar-to-chr2:68962389-68962510
CTTGAAATATATACAGATTAAAAATGTATATATTTCAAATGTATTTAACAAAATTTATAGCTAAGCAAATATTCCCTACGATCTACCAAAAAAATGTAGAAATTATCCACAAAGAATTTAG

>hg18 chr16:16763124-16763264 similar-to-chr5:52409392-52409532
TGCAGGCGAAATGATTTATATCCCTGGGAGTTCCCAGTAAAAAAATGTGCACAGTACCCTTTAATTTGATCTGCTTTCCCTGTAGCACCTAAATATTTAGGGCAAATAGAAAATAGTTCTGATTTACATCTCTATAAAAA

>hg18 chrX:86509065-86509165 similar-to-chr11:10298857-10298957
GATTTGAAGTGCCAAATCTACCTTTTCTCTAATTTCTATCAGCCAAAGTGGCCAGAGTGCAGAATCTTGAATTAGACTCAACCAATAAGGTATTCCTGCT

>hg18 chr8:138902394-138902582 similar-to-chr4:122755149-122755337
GAGGGGAAAAAGAATGAGACCAGGATGATCAACCTCAAAGCCACACCCTCCTTGCTGAAATTTGTTAGTTGCTTCTCCCCTGTGTAAACCACTATTTTCCCAATTGATCCATCCCCAANNNNNNNNNNNNNNNNNNNNNNNNNNNNNNNNNNNNNNNNNNNNNNNNNNNNNNNNNNNNNNNNNNNNNN

>hg18 chr17:15461147-15461314 similar-to-chr3:46581544-46581711
NNNNNNNNNNNNNNNNNNNNNNNNNNNNNNNNNNNNNNNNNNNNNNNACTGTGTCTTCATTCTATATTATCATTCTTCCATACCCCTGACACACCAAATAAATCAAGTGACATATATTGTGATCTAATTGTGTCCTAGGCCATCCAGCTTTAAAATTCTTTTGGATT

>hg18 chr12:73640534-73640664 similar-to-chr20:62267154-62267284
CTTCCTTTTTTAAGTAGAGGGGAAAAAGAATAGGGAAGTTTTTCGCCTCCACTTTTTCCATTTTACATTGACAATATCCTTATGTTTGTTTCTCATTATCCACAGAGTCGGGGTGGGGGCAGGCAAGAGA

>hg18 chr9:133282845-133282945 similar-to-chr11:64638024-64638124
NNNNNNNNNNNNNNNNNNNNNNNNNNNNNNNNNNNNGGAAGGATGAGCTGTACAAGCCCTCAGTCTTTCTGCCATGTTTAACCAGAAGCCCCCTGTATTC

>hg18 chrX:4879923-4880041 similar-to-chr2:210861773-210861891
AGAATACAAAGTTGCATAATTCACACTGAATGCTAAAATACACGGTCACATCTACACTAAAATGAGATTATGCATATGCAAATGTTATGAACGATATTTTATTAAAGACAATTTTTGA

>hg18 chr9:117010781-117010920 similar-to-chr17:42744345-42744484
AACTGAAGTCCTTTGATTCAAACCACAAATTCCTTATAGCTAACCTCAGCAAAACTCCTTACACACTCTGAGTACTTAGTCCCTGTAACCCTTATTCCTCTTTTCTCTTCCATCTTCATTAAGTTAGTGGGAGCCAAGC

>hg18 chr11:108334376-108334524 similar-to-chr7:94059969-94060117
ACGAGTAGACTTAATTGGCTTTACGGTGCATTTTTTTCTCCCCGTTCTCTGACATGTAAGAGCTATGTCTGAAAATCTAGTATATTTCTAAGCTATTGTTATGCTGCTGATGGGATGAATCATTTGAAGATTTCTGACTATTTTTATG

>hg18 chr21:33418747-33418932 similar-to-chr18:17830602-17830787
ATTTTGTACTGCCCTACCTCCCTTTAGCAAAGGAGGACAGGACAATGAAGAATCTATTGGCAAAGCAGAGAAAACAGGCTATATCGCTTGCCAAGCCCCTGGAATTCTGAGAAGGTGCTTCTCCTGTGATAGCGGTCACTGGTACGGCAAGAGGTTGACAATCCCTGGCCAAAACTCCGAAGGGG

>hg18 chr21:45721900-45722039 similar-to-chr4:5763722-5763861
GTGAGCCCTGATGAAGCCCCTCTGTGCCCGTGCCTCCTTTGTGCCCAGCACTCGGTGCCAGCATGCGTCCACCCTGCGTGTCCACTGTGGGAAGCAGCCCAGCCTGGGACTCTGGAGGGCGCAGCGGGACACGTGGGCA

>hg18 chr20:47694830-47694987 similar-to-chr17:26509996-26510153
AAATGTAAGATTTTCCTTTTCTTGATCTCACTTCTTAAAAAAAAACAATTTTAAAAAAAGAAGTGGGGAACCATATTAAGAAGCCTAAAAGTATAGGAAAGGTATAAGAGTTTACTGTCCTTGTTTTAGCTTACACGAGATTCAAAAAAAAGAACAA

>hg18 chr15:83807538-83807638 similar-to-chr4:174692073-174692173
ATGTAGGAATTATGTAGAGATCGTTGCCGTTTGACAAATTAAAAGGATGCTTCTTTCACATTGAGCCTAAGAATAATTTAGGCTTGACTTTCTTCTCCCC

>hg18 chr10:36579460-36579646 similar-to-chr5:74542326-74542512
CCATCTCCGCTTGCCCGTTATTTCTCTTAATTTTTGTTAATACTATATTTTTAGTATGTCTATTAGTAATAACTTTTGGTATTATAAATGTTACTTTTAAACTTATTTTTCTTGATCTATCGATTTTCAGTGGTGCTTTTTGATGCCACTTTAAGCAGTTTTTTATTTGTGCCATGATTTCTTAGA

>hg18 chr5:67649469-67649620 similar-to-chr8:22598597-22598748
GTGATTCGCATAAGAATTCACGTGAGACTTATCTGGGGAGACCTTCAAAAGTGATCTAGAATTGCATTCCAGCATTGCCATGTTCCAAAAAGTTCCCAGGTGATTCTAAGGGGAGTAAAAACTGCCGCCTACACGTTCAGCTTTATCTCAT

>hg18 chr7:72755249-72755373 similar-to-chrX:153259680-153259804
TGGGGGTGGGAGCAGGGGGCTGGGACCCAGAGGCTTGCTGAGGGGCAGGGCAGAGGGCCGAGGGGGAGGGCGTTTGGGGTGGGCAGAGCTGCTCCGGAAGGGGGCCTGAGGCTTCCTCCCAAGC

>hg18 chr1:244854401-244854518 similar-to-chr20:32803704-32803821
AACATTTAAACTCTATTCCTACTGTCACTAATTCAGAGATTGCTCATTGGAAATCAAGTCTGGGGATCAGCAAAGAAATACTGATGCCATTAGAAAGCTGAGACGTCAGGGTGACAA

>hg18 chr21:41773835-41774018 similar-to-chr1:21493485-21493668
GAATGAAGTGAAACTGGCACAGGATTTGTCTCTGCTGCTCTCCCCAGCCCAACCCTCCTCGCCAGCTGTTCTGGTCCAACCTCTACCCAGGGAGGTGAATGGACCCTGGCTGAGAGGCACCTTGGAAAAAGAGGCACCTAACGCCCTCAGCCTACCCCTCTGACCAGATGACCACAGCACTGG

>hg18 chr22:25621755-25621954 similar-to-chr9:100970651-100970850
NNNNNNNNTACTCTCCACTAAAAAAATGCATAGGACCTGATGCAAAGAAAGTGTTTCTGGGTAAGTGGGAGCTACTGNNNNNNNNNNNNNNNNNNNNNNNNGATTTAGTGTATGGTTATCTGTCCCTGTGTGGCTTTGATCTGAACCCACCATCTCCCTGGTCCTATCGGGTTAGAAGGTGATTCTGGTGTTTGGGCTG

>hg18 chr8:35391388-35391501 similar-to-chr17:61643628-61643741
TTATGGTGATTACTTTGCCATGTAGTTATAACACATTATCTTACCTCCATCCATCCTCAGACTGTAGCTTCCTTCTTCTACCTTTGCTATACTTTTCTTACAGCTGCTCTTGC

>hg18 chr17:40905105-40905238 similar-to-chr21:18497453-18497586
AGGCCAACTGCAATTTGGTTTCTGCCAAACAGAACCGCTTTATATTAATAAATTTCATTTTGAATGTTGTGTCTTTTATGCTTTTCTTTATGTTTGATTTGTGGATGTTTTGATTTTATATGTGTAATGATAA

>hg18 chr5:2670856-2670956 similar-to-chr7:87673628-87673728
TAGAGTGCCTGTCATTATCCAAAGGGTTACCCACTGTCCCTCCAAAAGGCAACCACTAACTTTAATTCATTATGATTTGAAAGTACATGCCATGTGGATT

>hg18 chr21:44181453-44181553 similar-to-chr4:4813338-4813438
TGTGGCTTCCTGTGGCCCTGGAGAAAACTCAGGCTTGCTGTTATCACAGGGGTACCCATGAGTGACTTTTGGATTTTGGGAAATGCAAAGCATGTAGATA

>hg18 chr3:28678395-28678559 similar-to-chr4:4983431-4983595
CACTAACAAAGACAATGCTTACAAATAATTTGAGTAATTTTCCAACTTCTTTCAGCTTTCTACCTGAATGTGGGTCTTTTCAATAAATCCAAGAATCCAAGGACCTGAAATACCTGTTCTCCTTTAATGACAGGGGCCAGACAGGGGCAGAAGAGGGTCTCACA

>hg18 chr17:20677672-20677773 similar-to-chr2:189466382-189466483
AGTTCTGAACACTGCGTTTAATGTATCTGCATGGTTCCCATAACATTTTATAAACTTCAAATATTCACACTTTATAATTGAAACAATATACAAACTTTATT

>hg18 chrX:139340822-139340922 similar-to-chr1:94910406-94910506
TGATCAGGTAGCTTTTTTGCTTAAAATCTTTCCCCTCCAATGCCAAGCCTGACTTCTAAGTAGCCCCAGGCACGGGTTCTGGGCTTGGCTTGCATGCTCT

>hg18 chr13:66521079-66521210 similar-to-chr5:52397781-52397912
ACAGGGTTTATGGTGTTGCCATGTGCTGAAAGCCTTGGGAGACCAAAAATCTGAGTCACCCTTGAAAGGCAAATTACTTTGTAGATAGGAGTGCATTGTAATCAGATATTTCTAATAAGAATAAAATTAAA

>hg18 chr13:70257676-70257786 similar-to-chr7:80113075-80113185
GTCTTTCCTTCAGTTCTGCTGGAATTGGCATTTTAATATCTTTAATTTCATTTGATTTATAGTATTTAATTTGCCTTTGCTAGATTTGTAAAATATGTTATGATTTTCTA

>hg18 chrY:22236586-22236705 similar-to-chr4:89199003-89199122
TATCCCATCTGTGTTAAATAAGTTGTGCTTATTTTTAGGATTCTATGTATATTTTTCTAAAATTAGGGATTTTTCTGCTACAGAAAAAAATTTGTTTTTCTAATAATGCTACGTAGACC

>hg18 chr9:14618779-14618879 similar-to-chr6:161175855-161175955
AGTAAGCATCATCNNNNNNNNNNNNNNNNNNNNNNNNNNNNNNNNNNNNNNGTGCTAATTTAATTCATTCGATTTAAAATTAAACACCGAATGCATTAGA

>hg18 chr21:31356567-31356707 similar-to-chr16:14122917-14123057
ACTACCATTTGCATAGTAAATCATTTTCAAGCACTTCGAAGCAGCAACAATGGCATCATCATCATTCACCAGATTTTGACTGTTAAATTCGTTGCTTATGACTTTGTAAGTAATAAGTTGCTGAACTGTCTCCATCATTC

>hg18 chr7:136803819-136803952 similar-to-chr2:189559896-189560029
AACAAAAACCTACATCATGATTTATGTGGGTTAGATCTCATACAGATACAAGTGCCCATCTTCATAACACTAGAAAAATATATATATGGCATTCAAAGTGTTCTGTGATCTGGCACCAAAGTTATAACCTTCT

>hg18 chr18:56354304-56354421 similar-to-chr8:75399477-75399594
GATGTGCATTTTTTTTCATACTGAAATGTGTCTCCTTGTTTCTAATAAAAAAGAGATAATTCTAAGAAGGTGAAACCCTTTTCATTGTATGATTTTTACTGTTATTATTTTTTAAAA

>hg18 chr18:49306793-49306982 similar-to-chr6:12549046-12549235
TAATCAGAATTTGTCTTCCATTTAGTAGAAATAAAACGAGCCCACTCATTGTGTCAGAATTCATCTTTACACTACAGAATGAGCAATAACCTAAAATCAATGCCAATCTCCTGGATATGGTGTATATACTTGAGAAAGTGTTCTGCAGAATGTTTTCTACATTACTTTCATCACTGTGTTTTCTATTTC

>hg18 chr13:101912478-101912596 similar-to-chr7:80094140-80094258
CTCACATGCATTTCTGAACAACAACTCTCCTTTAACCTGTTCAACATATTTCTTTTTTTCTTGTATTCAGATAGAAGATAAAAATGTCTTACAGCTATTTTCATGATGTCTGCAAAGC

>hg18 chr9:120855948-120856076 similar-to-chr1:19077645-19077773
AGACAGCCACTATACATAGAGCAAGGGAGCTGATGGGGCAAGTGAGCAGGACCAGACAAGCCATGTGTTNNNNNNNNNNNNNNNNNNNNNNNNNNNNNNNNNNNNNNNNNNNNNNNNNNNNNNNNNNN

>hg18 chr5:141925609-141925716 similar-to-chr6:12400728-12400835
CCACGGTCATTTACACAGACCTGAGGATGTCAGTCCCCATTACTAGATAACCTCACTGTAAACCAGGTATGTTGCTTAGATGGGAAACTGGAACTGAGTGGAAGGTT

>hg18 chrY:26030850-26031042 similar-to-chr6:12404286-12404478
CAAAGCCCCTCTTCAACTGCCCCCCACCGCCCCACCACCTCCAAGACAGAGATTCTGGGTTCCTGCAACTGCAGCCCCTCAGAGAGTGTAAGAGGGTCAGAAAAAGGAGATTAGGAAATGAGGGAAGCAGCGCTGTCAGAGTTTCCAAAGCCCTGGCCAGCAAGGCATCAGAGGCCTCTGTTGGGGTGGGGG

>hg18 chr15:50300911-50301051 similar-to-chr1:172158531-172158671
AACCTATATAGTCTCAGGAAACACCAGTATGCTCAGAGGAAGCAGTTCTCACACAGCTACGACAGGGAGAGAAGGATGTGTACATGTATAGAAATCCTATGCTGAGTTGAGGGAGGAATTAGGTGAAGAAATGGCAGCCA

>hg18 chr15:49329712-49329819 similar-to-chr1:21444615-21444722
ATGTGTGTGAAGACCCAAGGCTCTTGGGCATCCATCAGGCAGGACCGTGGCTTTCTCACTCACCTCTGAGGTTCCGTGACTTCTAGCACAACACCTCCCCAGGAGGT

>hg18 chr4:128660965-128661066 similar-to-chr3:193535947-193536048
ACTGTGACCCATGTTCTTTGGAATTCTGCAATCTGAATTGGGCTAAGAGCTAATTTCAGGAATGGAATGGTGGAATTGGAATTTTTTGCTTATTTAAAAAA

>hg18 chr14:90523853-90524009 similar-to-chr4:52599976-52600132
TTCTTAAAGAGGACACCAGGGACCAAGGTAGACACAAATGGTTACTGCTCATTAGACACTATCATAAGCAAGGCCCTCTGAATTTCTATACTTTGCCAGCACTCACTCCAAGGTTTCATAAACTCACAAATAACTCTGCATTACATGAAGACCAGC

>hg18 chr16:31254537-31254640 similar-to-chr4:174675357-174675460
GAGTTCACCTCCGCGTCTTCAAATGAGAAGCTTGTGTTGAATTCAGCCAGATAGGAGCTTTATGATGGGTTAGAAAAGTCAATCATTTCAAGCGACAGATTTC

>hg18 chr16:87650474-87650664 similar-to-chr10:99332160-99332350
GGCCTGGTGTGCGTGTCTCTGGGTGTGCCACGCTCAGTGCTGGGCACCCTCCATTCCATCAAGCCTCAGTGTCAGCCCCTAGGTGAGCCCTGGGGACCAGCGAATGGGTTCCTTCTGCTGGGAACTACCTGGTCACCCCACCCTGCTCCTCCACACGGCCATGGCAGCCAGCATCAGTGCAGAGCCAGGG

>hg18 chr18:28299071-28299258 similar-to-chr9:100908405-100908592
NNNNNNNNNNAAATTATCATTCCCCCCACCCTGGCCATGTGTACTCTCTTAAAATACAGAATGCCAGGAGAAATGAAGCCACAAGATGAACACCGAACATCTTCCAAGAGCAAAACTAAGTTACTTTGGGAAAAAGAAAAGAAAAGAAAAAGAAAAAGACATCAATTACAAAGTAGATTTTGAGAAC

>hg18 chr6:27848134-27848301 similar-to-chr1:116116100-116116267
GTGCATTTTCAGCCTCCCTCCTGGCCTATACCCGTCATGCAGACACTAACCAATCCTTAACCAACCTCATCCTGGCCTCTTGATTTGTAGAGTCTTCGCTGAGGGGAGGAGGGCCTTACTCGTGATGTGTAAGAAGAGCAGCAACCAAAGGCTAACGTGAGAGTCAC

>hg18 chr4:182001453-182001644 similar-to-chr18:17632296-17632487
CGATTAGATATGATTATGGTCCGAGAAATGAATCTTGTTCTATGCCATTCAGCTAAAGAACAGTGCATGTAATCCAGGCTGTACTACTTTGTGTATTGGCGCCGGCTCTTAGGTTAAGTTTTTAATGGAACATTTTCATGATTTTAAAAATGTATTAGTAAAAGTACTAATGGTATTTGTCAAAATGCAGN

>hg18 chr15:57602683-57602783 similar-to-chr16:14063351-14063451
AGCAGGTGACACTTGGCTGTCAGCTGAGCTTCTCAGGTGCTTCTGACATTGCCAGCCCCTTGAGATGAGCCACCGCAGGTNNNNNNNNNNNNNNNNNNNN

>hg18 chr13:110658317-110658430 similar-to-chr3:139554821-139554934
AGATGGAAGGAATGCTTTGCTTTTCTGTTTGCCCTTTGTTTTTGTTTTTGAAGTCAGTGGGAAGGCAATACCCGTACGNNNNNNNNNNNNNNNNNNNNNNNNNNNNNNNNNNN

>hg18 chr17:66389063-66389261 similar-to-chr8:26488878-26489076
AAACTAACAAACCCAGATGATGGATCATTTGGCTAAATCTTACTTTTCTGTCCCAGTAGGGTAATCACAGACACCATCCCAGGAGCAGAATTTTAAAAATGCCTTAGTAATNNNNNNNNNNNNNNNNNNNNNNNNNNNNNNNNNNNNNNNNNNNNNNNNNNNNNNNNNNNNNNNNNNNNNNNNNNNNNNNNNNNNNNN

>hg18 chr3:191635164-191635350 similar-to-chr4:186694197-186694383
TCATCTTTGACGATTTAGAGAAGGAACTAAGAAGGTCTCAGAAGCTACGGCATGGATGATGCCATTTGAGAAGACATGAGGTCATTGAGCGGACGCTCTCTGGGTTGTAGCAGAGATGGTGAAGGAGAACCGGATCCAGAAGATGAGTGAAGTTCAGGGGAACATAGTAAAGGGAGAAGAAAGAGG

>hg18 chr12:39364277-39364389 similar-to-chr6:1560895-1561007
ATACTTGCTAAAAAGGGAACAGGAGAAGGATGAATTTTAAAAGCCTGTCTTCTGGTATTTACTGCAACTAGTCAGCCTTCAATTGGAACACCCATGAAAATTCAGAGGAAAT

>hg18 chr21:44392175-44392297 similar-to-chr17:45608140-45608262
TCTCCATTCCCACCTGTTCTTCCTTCCTGGTGTTCTTCTCCCCAGACCTGGTCTGACTGTCCCTCCCAGTCCCTCATTACCTGGGGATGGACGTCTTCCGCTCTGACCTCCAGGCTCTCTTG

>hg18 chr1:226948708-226948868 similar-to-chr2:189495158-189495318
AGAATGCCACTTTGGCTGAACTACAAGTGTAGGCCACCATTATAATTTATAAATACAGCATACTTCAAAACTGTTTGTTATCTCTTGTTACCATGTATGTATAAATGGACCTTTTATAACCTTGTTCTCTGCTTGACAGACTCAAGAGAAACTACCCAGG

>hg18 chrX:66669938-66670078 similar-to-chr20:17983708-17983848
GGATCAGGAGCCTCTGGCAGCCAGGATGAGAAAGAGGAGCCAGGACTATTTGTGGATGATCTGGGGTATGGTAGCATTGAGGACCCGGAGCTCAAGTAAGGAAGACAGAGGAAGAAGCTGAAAAGCTTCAGGAGCTACAG

>hg18 chr18:41659458-41659570 similar-to-chr16:30829853-30829965
CCCCTCTTGGTTTTCCACATGACTAAACTCCACGGGGCTTGAATGATCAGACCTCAGGCTGCCAGGCTTCCTGTCCCCAGTTCCTCCGGCTCCCGCAGAGCCCACAGGGACC

>hg18 chr12:14878979-14879080 similar-to-chr9:79533780-79533881
ACAGGTCATGTGAGGGGTGATGGAATAATTAGAGAGGAAAGCTGTTAGTTTAGAATGACAATTTTTCCTTTTGCAAATTTACTTCCTTAAATAGTATAATT

>hg18 chr12:5665964-5666107 similar-to-chr7:155417151-155417294
TAGAGGTATATTTAAGGACCACAGAAGCACACAGGGGAGCGATTAATCCCAGTGAAAGTGTGGGGACATGTTAAGAGAAGGCTGGAGGGGCCTTTACTCTAGAGGCCACCATCCCCTCCATGGGCCCCTCTGGGAAGCGGGCA

>hg18 chr17:20378866-20378996 similar-to-chr7:87670688-87670818
ATATTACCCAAGCTTTTTCCATCTGTTATATAGAGTAACATAGATAACTTCATGGACATCATCTCTTTAATTTGTTGTGGAATACTTAACATGACCTCCTCGTATATAATTATCAGTGCTGTTCTTAAAT

>hg18 chr18:47373471-47373639 similar-to-chr1:158152962-158153130
TCCAAAGAATTCTGTATTTCCCATGTGGTGTCGTAGAGGGAATGCAGCCCTTCTCTGATGGTGAATGTTTAGGAAGGGCTGGAGAAATCCTCTGAGACAGTGGGGACCCCAGGGGCCTTGAGGAGGGGTTGAGCAATAGGTCTGTGCTAGGGAAGGAAGGGGAGCAGT

>hg18 chr9:139515207-139515348 similar-to-chr22:49039532-49039673
CGCGGGCAGGACGGGGGCAGCTCTGGGCCCAGAGCGGACGATGCCACCAGGCTCAGCCGGGAGACCATCCGCCGACCTGATCAGCTCTGGGCATGGACTTCACTGGAAACATTTCGGCAGCGTCTACGGTTTCATGATTTC

>hg18 chr20:35667109-35667220 similar-to-chr2:85673019-85673130
NNNNNNNNNNNATTGCTTATGCTGAGAGCTGTAGGGAGCCATGGCAGCTTTCAGCAGAGGTGGGAGTCATGGGGTTGGATTTGCTCCTCAGATCTCCAGAGGGGGCTCTGG

>hg18 chr13:43437831-43437988 similar-to-chr18:55194241-55194398
CTTTGCTGGCTCCTGTTTCATGATGCAGAGAGGTCTGGGCTGGGGCACAAATGGATTTTTGTGTAATAATAATACAAGATTCTGAAGATTTAATGAAATAATCTTATTAACTGTAAAGTATTATGTAAATGTCACTCGACTTAATTTTAATTTTCTG

>hg18 chr14:103567582-103567711 similar-to-chr3:139561131-139561260
AAACCCTCCTGACGTGTGCTTTTTTTGTCGGACTAAAGGAAGCACAGCGTGTGGGTTCAGAGAACTGGTGCCAGCCTTGGACTCCCTGGCTGGCTGTTAGAGCCGGTGCTGCCCGCCTGCTTGGAGAGG

>hg18 chr11:81016028-81016129 similar-to-chr1:94838318-94838419
CATATCTTGATTTCTCATTATACCATGAATCAGAAAGTCAGCCTCAGATCTGTATATAGGGCTGAATCTTATGTAGCCCTAGCTAGAGCTGACAGCAGTCC

>hg18 chr9:111358587-111358750 similar-to-chr17:26447949-26448112
GCATCGAGTTTGCAAATTGAAATTTTTCTTATCAACTTGTAGGGGTTCTTTTTATAGTTAATAGAATAGTTATGATTATAGGCTATCAATATGTGGCTCTTCAGCAAACGTTTACAAATACCTTTTCTTTCAGTCTGCCTTTCTTCCAAAATATTTTCCTCAT

>hg18 chrX:106442468-106442609 similar-to-chr6:12517064-12517205
AATCAGCAGCTTCAAAAATGGGCTCCCCACCTTGAGGTCATTGTTCTCTCCATCCACCCTCCATCCCACATGTGCCTGGCTGAATATAATTTCATGCACTGCTCCTACCTGATCTGTAATCTTCTCCAGTCAATTTTGGAT

>hg18 chr17:31023163-31023293 similar-to-chr12:79566048-79566178
AGATGAAAGGTGGCTTCAAACTTAGCAGTAGGAAGCACCATTAGCATCCTTGTTAAACATTTTTATAATTAGACTTAAAATTTGACATATTAATTATTTGAGTTTTGTTCTCATGTTTAGAAATATTGTC

>hg18 chr12:26843794-26843897 similar-to-chr4:122700210-122700313
TTTGAAAGCTTACAGTCCTAATCCAGCCAAAGAAAAATCATCGTGACTTTTTCTTCTGGGCTTCTCTTTCTCCATCTAAAATAACTTCCTTTTCTTGATCCTC

>hg18 chr11:98272078-98272183 similar-to-chr9:6530461-6530566
ACTACCAGCTGGAAGCTCTGGAATAAAAGGAGTACAAACAATAGCTATCAAATTGAATCAGGGCAAAGAAAATTAGCAGAACTAATGACTATATAGATTTAGTTA

>hg18 chr18:35036955-35037055 similar-to-chr5:52410738-52410838
NNNNNNNCACTTTACTCCATATCTGGGATAGCTTCCCCTTTTATGTATTTACAGAGTCCAGGGGTTTCTCTTATCATACTCATTTATTAATTCTAGCATC

>hg18 chr14:54216247-54216370 similar-to-chr9:79838726-79838849
GACAACTCTGAACTGACCCCTTTTGCATTCCTGGTCTCTGCACAGTAACTCTTCCCTCTGCTCATCAAATCCATTTCAGAATGTGTATACAGTAATACTTCTGTTTGAAAGTCTTCAAGATTT

>hg18 chr15:57741050-57741248 similar-to-chr20:32820050-32820248
TAGGAGTATGATCAAGCAGAACACAGAATCAAATTATTTCACATGAAAAACTTCTGACTAAAAAAGGGGCACTTAGAGCCTAGTGACAGAAGCATCAAATTAAGCCAGTTAAATTAGATCCATGATCCCAACAGAAAGATAAAAGTACAATCACATATACTTTCACCTTGGTCAGTAATGGGAAATTAAAATGGAATA

>hg18 chr5:167789606-167789716 similar-to-chr11:111284901-111285011
CCATAGGCCCCAGGGCAGCCAACAGCCACGTCCTGTGACTTTTAATGGAGAGAAGGAATGAGAGAGATGAGTGTGTTACTAATAGGTACTTCATATGCCCCTTTTCATTT

>hg18 chr2:177118338-177118443 similar-to-chrX:149562160-149562265
CAGAAATTAGGAGTATGGACAAAAACAGCATCCACTAATCTTTGGGGGATGTTTCTAAGCAACCAGCATTGTGTGATACAGAGATCATTACATCTGTTCCATTAG

>hg18 chr20:34633118-34633277 similar-to-chr2:85639391-85639550
ACAATAACTTATCACTTGGAAAAAGTTTTCCCACTAAAGTTCTCACCAACTATGTCCAAAGTCCCTCCTTGTTGGGACACTGTAAGCTGTCAATAAATATACCTTGGTCATGCCCCTACATTAGCGCGCACCAACTTACCCCATTTTAAGAGCCTGCGG

>hg18 chr15:70391637-70391739 similar-to-chr9:100954030-100954132
ATAGGGAGGCAAGCTTTCATAGGGGACAGAAATTGGCAGGGGACAAATGGAGAGGAGCCAAGCAAAAGAAGGTCTTAGTCAATCAGAATCCATGAAATTCTT

>hg18 chr20:23446891-23447036 similar-to-chr17:42736613-42736758
TGTTGGCCTCTGTGTGTTGTACCAGCTTAGAAAGGGCTCCCTAGTCGAGCGTGCAATTCAGTTTCAAACACTTGGGCCTTTAACCCAGGGATTATCAGGGCCGACTTTCTGTTTGGAATTGGACCTCAGGTCTGATGTACTTTGG

>hg18 chr12:59593745-59593850 similar-to-chr4:122825018-122825123
ATATTCTCTGATTCTTTAGTACAAAAAGTCTCTCCCAACATTTTCCAATTCAATCAGTCACCAAGTCACGACACACTGGCTGATGAATAGCAGGAGAGACAAGGC

>hg18 chrX:80263860-80263993 similar-to-chr10:50493751-50493884
CATTAAACACGCCAAGACGCAACCAAACTACGTGAATGGTTAACCGGAGTGGGAGCCACATTGGAGTGACAGGCTCTCAGGCCAATAAGAAGAGGCAGCCGGCTTTGAGGGGCGTGGCCCGCGAACTTGCCCG

>hg18 chr20:20568589-20568736 similar-to-chr10:50523954-50524101
TTTAAACAGAATTTAGGGTTTTAAAAATGGTCTCTATTAAAATACATCTCTCCATCCACTGAAGCAGCTCACACTGAGGAGCACACTCCAAGGCAGTGTGCATAAAGGGCCTGGAAACACAGCCCAGATGCCCACGAAGCGCCTTCT

>hg18 chrY:10175360-10175465 similar-to-chr3:41254646-41254751
CTTTCACGCTAAATGTTTTCACTTCATGGAGGACAACCCTCATGGGAATCCCTAGTGTTTCCTTCTAAACACTGTCACATTTTAATGACTGGGCAGCTGTGATAT

>hg18 chr19:58266812-58266919 similar-to-chr12:113299384-113299491
TCAGAGGATTATTTTTCCACGCTGACCTCACGGCACATACCAATTGGCCAAAAACATATGGCTATCTCAATTGAAGAAAAATAAGTTATACACATTTAAAGCATATT

>hg18 chrX:57496103-57496223 similar-to-chr5:52363244-52363364
AAGGCAGACCTTAAAGACTGACAACTCCCATTCTTTCCAGACCCATGTTACACAGCATCTGTTGTGGGCAAGTAGAGAATACTGCTACATCCAACAGCTTCCATTACCTGTGGCACCTTA

>hg18 chr14:97536292-97536471 similar-to-chrX:149565002-149565181
TGATAACAATAATGATGAAATAAATTGTGTTTGTGTGTGTAATCATCAATAGGAAAGGGGCTTCCATTCCTTACCTCCCTGAAAACAAATGTCAAAAGTATTATAAGAATTTATATTTGGCTAGGATGGTCCTGTCTCTACTGCTGAGTACTGTGTTATATCTCCTTTTTGAAAATATG

>hg18 chr21:45640946-45641131 similar-to-chr1:116098175-116098360
TCTAGCTATGTTTCCCTGAAAATCTAATCAAGGCAGAATGTTACCCAGGACGTGACCCCTGATGGGCGCATTGCACCTAAATTTGCAGGTCTTTGCAGGCACTAGAAATATCTGCTGGGGGCACCCTTGATTTCGGTTGCCCGGGTGCAGTGACCTGCTCCTGGGCATGTTCCTTGATGCGTGCT

>hg18 chr14:98634056-98634209 similar-to-chr1:154725069-154725222
GGGCTATTAGATCCAGCCTTCTTCCCCATTCACTGAAGGCCAAGGTTGGTCGGGTTTCACCACATGCCCCCAAATCCATTTAGTCCATTGATCCCACTGTAGGCCCCCATCTCTCACTCCTCACCCCTTCCCACCAGCACTCTTCACCACAGG

>hg18 chr2:135323764-135323866 similar-to-chr17:72233532-72233634
AAACATTATTTGTCTTTTGATTGAATATTTATAAAAGTGTAAGTAGCAGGCCAGTCCTTGGTTTGTATGACAACCTGCCAGGATCTGCATGGGGTGGGAGCA

>hg18 chr22:38044708-38044874 similar-to-chr4:71858153-71858319
AGAATGCTTTTGTATTCGACAAAATTTAAGCTGAATCTTATTTCAAATCCTCTCAACCTGTAAGAAAACGACCCATTTTTTTTATCTAACCACACAAAAATACACTAAGTAGTGGCACTAAAAACTGCTTAACAGGCAGCTTTATATGCCAATTAGCAAGGTTTTG

>hg18 chr15:54709854-54710024 similar-to-chr4:89216704-89216874
TCTTCATATTATTCATTTCTATATCTATTATATTCTAGATGATAAAAAGAACTGAAAAATCAATTTAGCAGCCATCTTATAGATAAATTAGGCTAAATTTCCAAAACCAGTTCTTTTACATCACTGTTTTAGGTCCCATTTGAAGTTTTTATTTTACAATTACAGAAAAG

>hg18 chr21:33156794-33156894 similar-to-chrX:153718091-153718191
AGAGAATCTAATAAGAAAGAATGACAACAGCTGATATACTTGGATGCAGAAAAAAAGAATGGAATAACTTTGAATAGTTTAATGTCAAAGTGGATCCCTT

>hg18 chr1:45937285-45937448 similar-to-chr22:19468993-19469156
TAAAAAAGGGAGAAATTTCTAGGTGCATACTGCCTGCTGGACTGTATAGCCCATTACAACATCTGGTCACTAAGAACCTCCTATTAATTCCTTACTTGCATTCTCAGGATCAAGACAAAAAATATGAGCAAGCAAAAACTTATCATCAAGCAAAAAGGTATCT

>hg18 chrY:137809-137933 similar-to-chrX:153259680-153259804
CCGTGCAGGCGGAGCGGGGGGCGTGCAGGGGGAGGGGAAGCCGTCCTGGGCCTTTTCCAGCTGGCTGCAGAGAAGGGGCCAGCTCCCTCCTGGGGACCCGGAGCCGCGGTACAGGTGTGGTTGC

>hg18 chr21:21168844-21168980 similar-to-chr3:30537615-30537751
AAAGCATTTGGATTAGTGATTTCTGCGCAAAGTGGTAGATATATTATAATACTGATAATATTATATGTAATGTGTCATATATATCATATATGTCATACATACATACCTGTTCTAAATGCATGATGTCCATATATAT

>hg18 chr21:29599767-29599869 similar-to-chrX:149503701-149503803
CTGCTTCTCAGATGCCAGTGTGGAAACAGCCTCTTCTTTTTTGTTGAATTAGCTTGGAACAGCTCTCTAATCTCTGAAGAGTGAGGAAAAACTGTGTTTTTA

>hg18 chrY:14070616-14070805 similar-to-chr22:19622343-19622532
AGGTATTCCCTACTATGATAAAGTTTTCTAATTTTTCTTAACATGCAATTCACTTTCTAGAAAGATAAAAATTCAGTCACCTAAGGCACAAAATAACTTTGTGATGCTTCCCTTTGCACAATCAGTAGACTACTATTATCTATAGTTTAATTCCAAGTTAGGATGCCTTATGCCCTAAAACCTATCTAA

>hg18 chr18:41190334-41190493 similar-to-chrX:138331445-138331604
CATATAGGAGTGCTGGTTAAACAGCAAAACCCATCCAACAGACTTTTATCTTATTTAGGGAATTTCCCCAGAGTGTGACGGTATCCCACTTACAGATGCCATGGAAGAAACCTGTCACATCAGCACAGACAGTGACAAATTGGACTAATGAGATACGGG

>hg18 chr11:27656685-27656786 similar-to-chr1:195295197-195295298
GTAAAGATACTGATACGAACACGAATGTGAGATCAATGTTGAATGATGGACCCAAAAGGATGGCTCTTAGTCCTTGTGAACATATAGTTGTTGGAGACATG

>hg18 chr22:48709252-48709375 similar-to-chrX:153261120-153261243
GCGACCCCTGCCCGGGCCCAGCAGGTGGACCGCGAGGCCGCGCGAGGTACCGCCCCTCGGAGCCGCCCGGCCTGGGTCGGGGACCGGGACGCGCGCGGCCAGCAGGTGGCGCTGTGGGACCGC

>hg18 chr13:92831039-92831227 similar-to-chr7:80092133-80092321
CTCTTTTCTTACTCATTGTCTTAGATTGACTCTAGCAAAGACACCCCATGCAATATTGGCGCACACATTTATTCAATCAGCAGGTATTTATTGGTCCCTGACTCTATGCTCATTGATTTGTCTCCAGGTAGAGAGTGGTCTAGATTAACTCCAGATAGTTGCCTAAAATCTCTTCACACACCGACTGG

>hg18 chr12:48721954-48722069 similar-to-chr6:161026847-161026962
AATAGCATTGTCCTGTTACAAGACAATGGGATTCCTGGTGCGTTCCCTGACTGAAGGCTGGTCCTGGACATGGCTCCACAGGGTTCCTTCTTGTCTTAGGATCCCAGTTCTGGTC

>hg18 chr16:26308927-26309044 similar-to-chr8:75357741-75357858
NNNNNNNNAAATTTTCAGTAACTTATAGCATATAAAAATAACATAAATCTTATATCTGTACATTTACAACACTCCTTTGAATCCATCTATTGATGTGGGTCCTTTGTAAGTCTTCAT

>hg18 chr10:122434837-122434957 similar-to-chr19:47597426-47597546
GGAGGGTCTCCTGGCAATGTTTGTAACACCTCCTTTGGATGTTGATTCTGCCCTAAGGTGCATGATGTTCTGCAGTGGAAATGGGTTGGCTCCCAGTTCTGCTCAGACTTTCAGACATTA

>hg18 chr21:18829476-18829646 similar-to-chr4:122824082-122824252
ACACTATTAGGACATATTCATACCATACATATAATGGAAAGCACCCTAGACTGTTACATGTCATGCCATGAAATTTCCTTTTTCAAAATTCTTTCTGGATGAATAAGGCAGACTAAGGGTCAAGTTATTCTGTTAGTAGATGATGCCTTAAGTATTATATACCTTTGGTG

>hg18 chr13:113526344-113526448 similar-to-chr17:70367795-70367899
CTGCACCGAGACTCACAGAGCCTCCTGCTGAAACAGCAGAGGCCTTCGCGGGCAGGGGCCAGGGGCGGGTGGGTGGAGAGAGCAGCAGGCGCTGGCCGGGCCCT

>hg18 chr12:27084413-27084531 similar-to-chr7:155287580-155287698
AGCACTGGCATCAACCACAAAGAAAGTTATGTGAGCACTTTCTCTGGATGATAAATTATCTTCTATGTGCATGTGCATGTGTTGTGTATGTTGACAGGTCACACATCAGAAACTGCCA

>hg18 chr21:45724892-45725022 similar-to-chr1:158158789-158158919
GATGTCTGTGCCCATGAGGAACAGGCCATGGACCCCCAAGATTCAGCTGGGGTCCTGTGGGGGGTGGGGATGAGGCCCGTTCTGGGGGTGGTGGTCATCCCTGGTGGGTGCCACATGGGCTGTGACTATC

>hg18 chr14:39787722-39787825 similar-to-chr2:85635892-85635995
TCATGAGTTCTTTGGACAGAGGCATTTCTTTTTCTGTCATGATCAGAATGACTTATGAGTTTCTGCATAGTGTAGGCTCAAGGAGAAGGTATGTGCCTCATCA

>hg18 chr20:9408738-9408868 similar-to-chr7:87670688-87670818
ATTTTACACAAAAATATTTATGCAGATTTTCAGAATTTCATATCAGGAAATGACCTTTTTATGTCTGTTAAATATCAAAACAATTTGCTACAGTGTTAATCTGCATGGTCTTTAAGCCTGCTGTAGTTGA

>hg18 chr22:31478287-31478435 similar-to-chr1:21453698-21453846
TGGTCACTGACTCAGTTTAGAACATTCGTCTCCATCCTTCTCACCAAACATTTGCTCTCCTCACTACCAAAATCTTGCTCATTTATGAGCTGTCCTCCTCCACGGAGCCACCTCTGATAGAGCTGGCCTGCCTCTGGCCCCAGCCTCC

>hg18 chr13:91192250-91192354 similar-to-chrX:70439931-70440035
CAATGAAAAAAAATCTGCTTAATGTAAAACAGTGCTTGTTAGGTGGTGGTACTGAGGGCTTCCAGAGCAGGGCAGGCCAAGACAAAGCTTTGGATAGGAGGCCA

>hg18 chr16:72085785-72085916 similar-to-chr6:105699592-105699723
TAAACACTCAGGCGAGGTCTATTTTCTAGGTTGAATCAATTTGCCTCTTCCATTTACCCCTTGTTTCTTCCTCCCCATTGGCCTTCTTTCCTTGTTGATGCACCGACCTAATCATTAGTATTATAATCTTG

>hg18 chr9:26938231-26938405 similar-to-chr2:188051473-188051647
ATTCCCATATTGTCTTCTCCAAACTCTAGATCTGTATTTCTAGCTATCTGTTAGAAATCTGTACCAATTAGTCCTACTTAAATTATTTCAACATTTCTCTGGCCTTTCTACCCCTTCTCTCCAGCCAATCCTACACATTAAAATATAATTATCTTTCTGAAATATACACTTAAT

>hg18 chr1:90867412-90867513 similar-to-chr7:134041026-134041127
AAAGTAAAAAATAATATGAAAGATTAGACTTTTGCAAATGACAGTTTACTAGTTCCATTAGGAATCTTCCTTCAATCATAGAAGTAGGCATGCTCTAAAAA

>hg18 chr7:25057438-25057547 similar-to-chr10:27937437-27937546
NNNNNNNNNNNNNNNNNNNNNNNNNNNNNNNNNNNNNNNNNNNNNNNNAACACCTATATGGAAAGATAATCCAATATTAACTTAGTGGGAGGCTGGCTAAGGAGAAGGT

>hg18 chr2:232131944-232132074 similar-to-chr3:153545759-153545889
GTATATATATGCTCTAATGACATTGAAAATGAGAAATCAACAGCTCTTCCCTGATCGTTTAAACATGGAAACATCTGTGGAAGATTGTATTATTGTTCCCAATCATTCACTCCCCCTTCCTGAAAGCTGA

>hg18 chr12:34252364-34252475 similar-to-chr1:158150289-158150400
AAGCCTGGCCTGCGGACCCTCACATATGAAGGAGACCGCCCACCACCTGGTACCTGGGAGGACTCTGAAATCCTTGGAATACTCAGGAAAGAATGACACCCCTCATCTGTA

>hg18 chr13:82772032-82772170 similar-to-chr9:107397566-107397704
AGAATATGGAAAAACACTTCATTCTGAAGCACTAAAATTTTATCATAGCTCCATATTTATGACTTCTGTAAGAATTGCTCTTCATGATTAGTGGCCCAGCGAATCGCATTTACTGAGGGAAAATTTATGCCTTGAAGA

>hg18 chr9:117543699-117543835 similar-to-chr3:182162950-182163086
TTTTTTAGGTTATTTCTGACTCTTTATTTTCAGTGACGCTGACTTAAGTCATCTTTAGAAACCTTACAGAACTCTATTAAAGCATAGCATATGGAACTATTGATACATCCTTATGTTATATGAGATTTACCAATAT

>hg18 chr15:62221228-62221328 similar-to-chr16:14063351-14063451
GGCAATAGGTTTGGGGCAGATGGGAGGGGAAGCAGTGGTGGGGGCAGTGAGTGCTGAAGGTGTTTTAAGAAGCGGCTCTGNNNNNNNNNNNNNNNNNNNN

>hg18 chr3:193063976-193064115 similar-to-chr7:155570658-155570797
GCAGTTAGACGGCCAGCGAAAGACCTGATGAAGAAAAGAAAGTTATGCTTTTTGAATGTGAAACTTCCATTTAATTTTTTTAAACCATCTGCTTAAAAATTATTTATGGCAAACCTGAGATGTATTTCAATTGTAAAAA

>hg18 chr15:35145724-35145874 similar-to-chr17:10452197-10452347
CCAGTTTAACTTGAAGAAATAAAAATAAAGGGTTGTAATAAAGAAATAATAGAAGCGTGGCAGCCTTTTGATTAGAGAAATGACATGAGGGTTTTAATGACTTTCTCAGGACAGTCACTTGCCTTAATTAAATTTTACATCATTTGTGAA

>hg18 chr5:129236685-129236838 similar-to-chr3:153502798-153502951
CAAAGTACTATTTATATTTTATTTGTTTTATTTGAGAAATAAGATACATAATTTTACCAAAAGTTTCTGGAGATAGTATATGATGGATTGAGTTTGAAAATTATATAACTCACAGCCATGACTTCGTTTTATGTAAGTACAAGATAAAAATTT

>hg18 chr14:74610207-74610384 similar-to-chr2:190642204-190642381
AATAAGTGTTAACTGAATAGAATTTCAGTACAATGAGGAATAAAATTATAGGAATTAGAGTATAAGAAGTAAATTACTAAAGGATCTCATATACTTGAGGAACTTTCCCCTGATCAAATTCTTTGAGAGGAACTTTCCCCTGATCAAANNNNNNNNNNNNNNNNNNNNNNNNNNNNN

>hg18 chrX:39890366-39890482 similar-to-chr7:2850364-2850480
CCCGCTCTCCGCACGGTAGCCTGATCCATCTCGTGGGCGCGGAGGCGGGGCGCGGGGCTCCGCTCCCGCGGAGGCGCGGAGCCGGGGCTGGGGAGCCCGGTGCCTCCCCCCACGGC

>hg18 chrX:146818113-146818213 similar-to-chr4:89188910-89189010
ATTGATTTTAAATTTGGTGGACTTTGGCAAAAATGGTTTGGTTTGCAAGAGCAATGGAGAAAAAACTTATTTAACTTTTCCTACTTATAGAATCAAGGCA

>hg18 chr7:81885141-81885254 similar-to-chrX:149489166-149489279
TAAAATGACATACAAAAAAAGTATTATGGAGAGGACAATATTAAAAGGAGACACTAACCACATCAACATGAGTCTTTCTAGTCTTTCCTAAGACAANNNNNNNNNNNNNNNNN

>hg18 chr10:19236281-19236429 similar-to-chr6:105660462-105660610
TCTCTAACAATTTTTCTTCCCAAATGAGAGTTACTAGGAATTAACTTTAACTTTAGTTGACTTTAGTACATTCTCCCTTCTAATCACTATGGTTTCTCTCTCCTCAGTTCTATATTATAGTGAAAGTCAGCAGGTGTTCTAAAATATA

>hg18 chr8:89344514-89344622 similar-to-chr2:158281479-158281587
GCATTATAATAATGTCATTTTCTATTGTCTCAATGTGTGCTCAAAAACAAACATAACATAAAGATGCAATTTCCTAAAAAAAAAATTCAATTTTTTCTTCCCTTTTTA

>hg18 chr22:20879700-20879859 similar-to-chr11:19169978-19170137
AGAATGTCTTAACCAGAGTACTGAGTCTTGGCCTATCTGAACATATTTCAAAGTTTAAATGTACAGTGAGCATAGGATGCTGAGCAGAGGCCCCCTGGACAGTGGCTGGAGTTGGGAGCAGTGCAGGATGGAAGGACAGGTCAGGGGCCCTGAGCACCT

>hg18 chr13:50900964-50901068 similar-to-chr10:28025322-28025426
AGCTCTATCTCCATGAATTATATCCTAAATTCCCTTTATTATCAACTGTTCAAATAAAACAATTTTAGCTCTTTTCCCCCAAATAAGAGCAGAGAATTATATCT

>hg18 chr7:128306395-128306500 similar-to-chr4:4921625-4921730
TACGAATTTACGAGTTGTGTTTCCTGCTGGGGGCAGGGGGCAAATTACTCTTCCACATGAGAGTTGGAAGGAACCTGAGACACCCCCCCAGGAGACTTCAGCTGA

>hg18 chr3:199378941-199379103 similar-to-chr22:18112617-18112779
AGGTATTTCAGGACAGCCAGGAGGGGGCGCACATCCGCCGAGAAACTGTGAGCAAGAGCGTCTGTGCTGAACCATGGCGCCACCAGAGGGCGCGCGATCCCGCCCCAACCAACTTCCCGCTGAGGTGCCAGAAGCAGCGAGGAGCTTCAGCTTCCTCAGGGC

>hg18 chr10:55344551-55344713 similar-to-chr2:189514236-189514398
TGTTGTTTCAATTAAAAGCAATCTATTACAAACAACAGATTTCTCTAAAAAGTTTAACTTTAGGAAAATATTGACTCTGAAACCATTTTGGAATTTGATGGGCTATTTGAAAACATCTTGAAGATTCTGGTTTTTATATCATTATTAATTGTCTTTATGTTC

>hg18 chr11:76211918-76212044 similar-to-chr7:87693029-87693155
ATATTGAAATAATGTTAAGATTATGTAGAATATATAATATTCTTGGAATCATATAGCATGTAACAAAAAGTAGTATGTATGTAATCAAACGAATACACACTTTAGTGTATTTCTTGCATTACAATG

>hg18 chr18:8980022-8980218 similar-to-chr13:112832719-112832915
AGGTTTGCTGACTCTTGGGAGTCTGGCTGTGTTGTAAGTGACAGGCTGCCCTGGGTTCTCCACCTTCAGCTATGAGCACCATCCTGCATGAGGTTCCTCAGCAGGGGACTGAGCACTCGCAGGTCGCTGCCAGGACGTGCAGAGGAAAGCAAGACCATCGCGTCAGTGTGGGAAAAGTGAAGAGCGAGGCCCAGGA

>hg18 chr9:46272645-46272782 similar-to-chr19:41298165-41298302
GAAGTGCTGAGCACAGGGCGCAGGGCTAGGGCCCAGGTTTTGTGTTCCAGGCCGAGGGCGAGGCAGCGGCCCCGGGAGAGGGGGCGCCGGGCAGTCAGGCACCGGCTGGCGACTCTGCTCAGCCTCCGCAGCCCGGC

>hg18 chr5:90247438-90247540 similar-to-chr4:186674930-186675032
TGAGACTCTAATGGTAAGGCGTTTGGCCATACCTAACATAATTTATTTGTTCATACTTTCAAGCCCTTGAAAGTTTTTGATCCCCTTATATTTAAGGTGGCA

>hg18 chrY:2007655-2007763 similar-to-chr1:21370637-21370745
TGTAAGGTGAGTATCCTACTGGACCAGTTGGGTTTGGAGCTACCCTCTAAAATTTCTACTTCTGTAAATGAAGTAGTTTTGACACTCACCCCTTGACAAATTGTCAAA

>hg18 chr22:15461756-15461922 similar-to-chr3:95016903-95017069
CAAGTGGTTGGGTTTTTATTGGCTTATTTTGTCTCTAACCGTTTTATTTCTCGAGCTGTCATCGTTCTTTTCGTCTTACATCCTTATGAACCTTTTCTGGATTAAAAAAATGACGTTATAATAAGGAAACTGTAACTGGCGTTGGATTAGAACGAAGTTGACTCCA

>hg18 chrX:11007272-11007378 similar-to-chr3:139583826-139583932
NNNNNNNNNNNNNNNNNNNNNNNNNNNNNNNNNNNNNCCTTGCTATAAGATTCCTGTTAAAACAACCCTGGGCCAATATTCCCATCACGAGCTCCACAGCTGGTCT

>hg18 chr22:19896474-19896639 similar-to-chr12:54772871-54773036
GAGGCAGCAGATAGAAGTTTCTAGAGCAACAACAGCTGCCTTTCTTTCGGGAATAATCCGTGATAAAGAAATAAATCATCAGAGGCAGACAGGAGCATTGTAGGAACAGCACCCCGAGCCAGTGAGTAGATGAAGGAGCTGGCCTTAGCCAAAAAGGAGGGCAGA

>hg18 chr8:21033753-21033888 similar-to-chr1:94917929-94918064
NNNNNNNNNNNNNCTCCATCAGAAGGACGTCCCTGGGTAAGCTCGCTGGTCCCAGAAAGAGGAGACACATGGGGCTGAGCCAGCTCCCTTCCCGCTAGACATGGACCCAGGATCCAAACAGGCAGATTAGATGCC

>hg18 chr12:30285204-30285389 similar-to-chr10:96043386-96043571
GGGTTTTGTCCTACAGACCTCTTCTGACTTTAATGTTAAAAAGTTAATTAATTTGTCCAAGATGGATCCTCAGTTTCCTTTTTTTGCGGATTCCTAGAAATACAAAGATTGCCAGAAATTTATTATTTACTGAATCTAAAAAGAAATACTGTTGGCTTTTTTGTTTTCAAATCATTATTAATATT

>hg18 chr13:103034501-103034613 similar-to-chr12:21826215-21826327
NNNNNNNNNNNGAGACCAAGGGCATTAACTGTTTTATTTTAAAATGTTCAGACACCGATTCTTTAAAGACTCTAATTTACTAAATGTTTTATTTATATAGCAAAAGCCAGTA

>hg18 chr6:39427790-39427909 similar-to-chr5:172599745-172599864
CAAATGCTAAGCTGCCTGCATTGCCATGGCATAGTGCAGCTGCCTAGTTATTCTGCTTCTGCAGNNNNNNNNNNNNNNNNNNNNNNNNNNNNNNNNNNNNNNNNNNNNNNNNNNNNNNN

>hg18 chr14:104674161-104674284 similar-to-chr17:45607493-45607616
GTGGCTTCGGAAGGTTTCCGTTTCCCCAGGCCTTACCGTGGCGCCAGGTTCCCAGCCTGCAGCCGGTGGGCCCCTCGCTTGGCCGGCTCGGGTCTTCACTTAGCTCAGAGAAATGCTCTCTTT

>hg18 chr3:197434769-197434941 similar-to-chr17:30501459-30501631
NNNNNNNNNNNNNNNNNNNNNNNNNNNNNNNNAGTTTTTACGCTCTCCAAGGGCTGATGAGCACACGGGGCTGGGGGTAAGAGAGGCTCTAGCAATGGCCCCCGCTTCCCAACCACAGAACATTGGTTTTGGAAAACCACCTGCATTAATGTTGGCTTTTTCCTATCTGGAC

>hg18 chr19:57405856-57405993 similar-to-chr6:161096399-161096536
CGTTTTCTCTTCTTTAAAATCAGGACTTGCTTTATAGAATTCAGTGAGGAAGAACAAGCACCCCTGGTACAACACGGAGGTCCTGCCTAGTACACACAGTGAGTAGATGTTCTACACAGTGTCAGTGATGATCATTG

>hg18 chr2:216592025-216592165 similar-to-chr5:75972373-75972513
ATTGCTCTAGGCTTTAGATGCTTAGAGCTTTCCTGCTCTTGCATTTCCGAAACAAGATCTATTATTCTAGCTCTTTAGTACTCCCATCATTCTATGGGTTACTCCATAACTTGTCAATCAATACTAATTTTTTTTTCTTT

>hg18 chr4:37213429-37213553 similar-to-chr3:8758361-8758485
ATCCACACCTTGTTGGATATGCCCACAATTTGGGGCCATTTACAGATGGAGTGGGGGGCCACAGTGATCCTAAGAGCCAGGGAGGGAGGAGCAGGAAGTGGGAAAGGGGTTTAAGTAGACAGCT

>hg18 chr9:33792667-33792808 similar-to-chr20:32781356-32781497
AACCAAAGGTAAAGTGGTATGATCTTCCACACCTGAACCAGTTTGTAGCCACCAGAGCCTGCTGGGAAGGGGCCCCTCAAGGATGCATTGATCTTGTCACCTGGAATTTGAGAGATCAAGAAGCCCCATAGCAACCTGCCA

>hg18 chr2:132303786-132303967 similar-to-chr22:49042243-49042424
TTGGCAAGGGCGCGGCGATGCCTCGGCCCGCGCCGCACGCTGGGCCTCCCGCCCTCGGCGGGGCAACACGGGCGGCAAGGCGGGCGCGGGCGTCAGGCCCGGGGGCGCGCTCTTGGAGCGGGCGCGGCGGCGTGGCTCGGCCTCGCGGGTCCGGGCGCGCGGCACAGCGGGCTCCGGGGGC

>hg18 chr6:54351884-54352060 similar-to-chr5:74544192-74544368
AGTTTGAATATTAGGTTTAGGTTAATGTGGTAATACACGGGCAGAATTAATTGTGTTCTCATAATTCACCAAATTACATGAAAGTAAGTACACACTACAAGTGGGGCCTATATGTCTGTAAAAGAAAAGCAATATAATGTATTAAGAAGAATGTGNNNNNNNNNNNNNNNNNNNNN

>hg18 chr18:72027424-72027549 similar-to-chr8:22597701-22597826
TATGATACACATATGCAGACTATGAAAGGGTTAGTGAGAAAGTCCTGCAGGCACTTTTGTGTTTCATGTCATGCAGTTATTCTAAATCTCTCTTCATCCACTACACCTGGCAATCCTGCAGAGCA

>hg18 chr13:109333233-109333390 similar-to-chr18:55194241-55194398
TTAGTATTATTTATCTAGATGTAATATTCAGCTGTAAATGGGACAGACATACAAGTTGTATTCTGGTTTATTTTGAAACGGAAAAGTACAGTGACGTTACAAAAACAGTCACTTTAATCAGGAGCATTCATTTCCTTGCTAATGATGGGGTGTATTC

>hg18 chrY:6183488-6183645 similar-to-chr17:42727205-42727362
TTCCTACCCCTTGTATTCAGGGTGGCCGAGTTCCTCCACCTGCCTGTCCAAGAAGGAGAAACAGGGCTGTGAAGGGGCAATTTCATCTAGGTGGGCTGAGGTGGCATTCTAGCCGGGGTGAAGCATGCGTTTCCCCTTCCCAGCTTTCCCGCTGAGA

>hg18 chr9:24673499-24673686 similar-to-chr5:39286812-39286999
TATATGCACACACATCATGTAGCTGTGCAATACTTGCTGCATAATTAACTATATAGATATAACAAACTTCCTTTTCCTATAGAGTTATAATCGGTTATTATTATGAACAATGCTGAAAAACTTATGCATATATCTGCACTATTATTCATAATTTTCTATACATATTCCTAAAAGAAGAATGGCTGGA

>hg18 chr12:77203902-77204005 similar-to-chr4:185796601-185796704
GGTGTTTTTTACAGAGGAAATTGTGGCCACTATAGAAAAAACACTACTAGAAAACATTTAAATCAGAGAAGTAATGTAAAAGATTTGAATTTTTTTTTTAAAA

>hg18 chrY:22659161-22659343 similar-to-chr4:89192781-89192963
GCTCATCTGGAAACCTAATTCGAGGTTAATTCAAGGGGCCCTGCAACATGACTGGTAGTGCCGTTTTTGGGTTGGCTGTAGGACAATAAACCATCCTCCAGCAATCATGCAGCTTTTCTGTAGAAGTGGGAGAACAAGAGTTTCCTTGTTTGTGGCTGTTGCAGGGATTTACAGTTTTAAAA

>hg18 chr16:10729955-10730138 similar-to-chr3:58023454-58023637
ATCATTTGGCTGAAAACGGGGGTGGAGGGTGGTGTTTGCAGAGGTACACAACCCGCCAGAAGGACCAAGGAAGAGGACAGGAGAGGAGCTGGCAGAGGGCAAGAGGGAGAGCTTCCAGGTGTGCTCTTTTGTACATTTTGTATTTTGAACTATGGTAATGTATTACTGATTCCAAATGTTGAC

>hg18 chr22:25045914-25046041 similar-to-chr3:153995719-153995846
AAAAAAGAGGGTCAGAAAAATATGGAAAGACCTTCTGGGGACATGGCCTCCATTTTTTAGTAAGTACAGGTTTATTACATGACAGGGAACCTGGTTGATAAGAAATAACATTTGGCTAAAAATTATC

>hg18 chr4:162404170-162404344 similar-to-chr12:101716817-101716991
TTTCATTGCTGAAATACTGACATACACACTTGTTTTTTCAGGGAAACCTATTTTTAGTACGTTTCCTCACTTCTCAGATGCCATCACTTCTCCGATTTCATTTTTCATCTCCACTCTTTCTCTCCTTCTTTGATATTTATTTCTTGTTACCAATGGAATACAATGAAAATTATG

>hg18 chr19:33971907-33972023 similar-to-chr3:153589440-153589556
ATTTTATTAATGTCAATGGACGATGTCTAAATTAAACAATAAAAAGTCCCTTCAGTTTATGTGACAGAAAATGCGTGAGCATTAGATATTTATCTTACACCATAGTTACTGATAAT

>hg18 chr22:19308308-19308463 similar-to-chr5:153919874-153920029
GGAATTAGGAATTATAATAAAGTTTTTAAAGGAATGTGTAAGACATGCTCCAAAGAGAGATGTCAGCAGAGCTATACCTCTGCTGGAAAATCCTCAATGACTTTAACCAAGTCTTGGCATCACTGTGCAAAGGGCTTATTTACAGAGTCAGCTTT

>hg18 chr21:29398414-29398529 similar-to-chr6:161177464-161177579
CACAGACAACCCTTTAAAAACAACAGACATTTTTTTTTTCTCGGGGTTTTTTCTGTTCTCATTTCAAAACTATTCTTCATTTCTCCTCTTGGCAAGAGCTGTGGTTTACATGTAA

>hg18 chrY:10514390-10514498 similar-to-chr1:21370637-21370745
ATACTCTGTGATGGGATTCAGCTAACAAGATGCATTGTTCACAAAAAGCACACCGAATCATCAGGCAGTAGCTTAAGAAAATCCATCAATCTAAACAGTCTTGTGTGG

>hg18 chr1:56395597-56395761 similar-to-chr5:52397929-52398093
ACCTCTGATTGTTTCTGCTACATTAAAACTGGCTGGAAAATGTGAAAATTCCCTCTATCTCAGGAGAGCAAGATGAATGAGTACAGGGAAGTTATTTTTAAATCTCCTCAAAATAAAAACAATGTCAGAGGTGGTCAGGAGAATGAAAGAAAAGTAAATAAATA

>hg18 chr7:28807005-28807125 similar-to-chr20:42481123-42481243
ACAGTTCATTTCTCTCTTTGGCAAAGTGTGAATGGCATGGCTTGTGGCACCTTCTCTCTTGGTTTAGAGAACAGGCTTTGGAGTTAGAGTGGCTTTGCCTCTCCTTTAGNNNNNNNNNNN

>hg18 chr8:58440324-58440444 similar-to-chr15:43439015-43439135
ATTCCATCTCTCCATTGGGCAAGGCAGTACTGGACAGTACCAAAAGGAGTATTAAAGGTGGGAGGAAGAAAATAAGATCTTGAAGCAGTCATACACAACAGAATTCCAAAGTTATAACCA

>hg18 chr18:59061040-59061170 similar-to-chr3:153545759-153545889
TTTGGGGTAAGATGTATAAAAATAAAGACAAGAGTTTGAAAGAGGGATCAGGTGGAGAAGACAATGAAAGGGAACGGAGAGGCGCTGGAATATTGTGAAATGCCCCAAAAAGTTGTTTACAGTAATTTAG

>hg18 chr11:89531132-89531252 similar-to-chr2:190596366-190596486
TTCTTATGTTAAACACAAAGTTTTATAACTAAATAACTCCTGAAATAGGAATAACAGAGTATACTATCTTTTTATTTCATAAAAGTAGTCATTTTAGTGACTAAGAAATCAAAATAAAAT

>hg18 chrX:31765689-31765829 similar-to-chr3:30705939-30706079
TCCTGATTAACCCGTATCTCTCTTCCTCCCTCCCCTACCCCGGAGCCTCCCAGCACTGCTGTGTTTAAGTGTCTCCGTGCCACTGTTTCCTTCGTATACTGTGTTTGTACCTGTTCCCTCTCAGTTCATTAGTAGGAAAT

>hg18 chr15:66465580-66465765 similar-to-chr4:4918419-4918604
CAGCCCTGGTCCACTTCAGGGGCCATGGCTGCCCATCTGCTGTGTCATGCCAAGCTTNNNNNNNNNNNNNNNNNNNNNNNNNNNNNNGTGTTGGCAGGATCTGCACTTGGCCATGGTGGATGATTTGCTTCTAAGCCAGGCAAGCTGCTGGGTCTCCCTCCCTACTGCCTCGCAGTCCATCCTCA

>hg18 chr6:94487533-94487691 similar-to-chr3:46642020-46642178
GCTCCTGTCTATTGAATCTTTTCAGGATTCAAATCCAACTTCAACATTACCTCCAATCAAATGCTCTCCCTGGACCCTACATTGCTAATTGAAATGCCATTCTAAAAGCTTCATATTATAGCTCCTGTCATGGCACTTCTCATATTTTGTTATAATTG

>hg18 chr13:52397835-52397937 similar-to-chr4:174669006-174669108
GTTCTTGTCTCATTAAGAAAAAAAAAGACCTCCAACCACCTCTGAGCACATACAGCCACATCTTTATTAAAACATCACCACCACCAGGTCAACAGGGGTGGT

>hg18 chr13:110987283-110987421 similar-to-chr4:4911268-4911406
ATGTTTTATCTCATTTGATCTTATTCCCACTCATATTATTTCCCTTTCAAAACGCAGGAAGCAGAGCCTTGGGGGCTTCCGTGACTCATCTGTCAAATGCTCCACGGAGGCTCCAGCAGGGCCCGGACCTGAGCTCGG

>hg18 chr19:22101868-22101995 similar-to-chr2:85629709-85629836
AAATATTTAGGTCTCAGATATGTATGGATTTTATGTATACTTGTATATAATTTTTATTATGACCGTAAAATGACCNNNNNNNNNNNNNNNNNNNNNNNNNNNNNNNNNNNNNNNNNNNNNNNNNNNN

>hg18 chr4:153827859-153827975 similar-to-chr22:19471354-19471470
TTGCATTTATATGATCTTCGAAGATGAGCCCCATAATGTGAAGCAGAACACAAAATCAGAAACCCAGACTCCAGCCTAGTATAGCCTATGTCAACCAAACCGCAGCTGCAGACCCA

>hg18 chrX:135539734-135539871 similar-to-chr3:139604878-139605015
ATTCTTAGCATGGACTGGGCATATAAGAAGTACCCACACCATTTTAGTCCCATCCTGTTTCTTTCCCAACCCAAGGCACATTCTGAAGTACTGCAATATCTTGTTAGGTGTCAAACAGGAAAGAATTGCAAAAACAT

>hg18 chr1:213782374-213782488 similar-to-chr15:55331982-55332096
TTAAAAATAACTGATGAATTTGATCACTGTTAGGGAAAAAGATGTCTCATCTTCTCTCTGGCCAGCGAATCCTGTTAAATATTGACAACTTCTGAATTATAAAAGTAAATTTTC

>hg18 chr13:48393191-48393304 similar-to-chr3:139554821-139554934
NNNNNNNNNNNNNNNNNNNNNNNNNNNNNNNNNCCATCTAATTAGCTTATAAGGGAAGGAAATTATTTGTGAACGAAGGGATTGTCCAGTAGACAGAAAGGACACACAGGTGG

>hg18 chr15:49072520-49072646 similar-to-chr6:105690371-105690497
GGTATTTTTGAAAAGTCAGTGGAGGAAAGAAACTGATTTACAGTAGTTCTATTTTTGTATAACTTAAGCAGTTAAGTGAAAATTAAATGCTCTGAAATTTTTAACTAAGTCTGGAGTTCTGCAGCC

>hg18 chr9:73200890-73201028 similar-to-chr8:64105615-64105753
CTGCCTTGTGATATTTAGAAGTTATCACTGGTAATTTGACAGATACGTATTTTTCATCTTCAGAATGGTAAACTGCTTTCAAGAACTACTGCTCTTCAGTTAATGACCTAAGAACAAAAAACAAACAAACAAAAAAAG

>hg18 chr11:85451882-85451982 similar-to-chr15:55226737-55226837
AACAATCAGTGTTTTTTAAACATCAAAGTAAATGTTTCATATAAATGTCTCACAAAGCGTATGAAAGAAAAATGTCAATCACATCTTATGAAGTGTTTCA

>hg18 chr5:134735330-134735501 similar-to-chr3:46583117-46583288
AGGCTACCCTTCTGGGCCCAACTCAAATCTGACCTCCTCCCAGTACTAAAGAATTTCTAATATTTAGTTATGTTGTAAACACTAGATTTCTCCAGCAACACCAGCACTCAGAATCATTATGAAATAACTAGGAAGAAAATTCTAGCTGCATAAAAATCGTGTGTTAAAAAT

>hg18 chr5:10787739-10787863 similar-to-chrX:32712135-32712259
CTCTGAGCAAAACTCCTTAAAATACTCACAGCGTCATTTCTACTGATCATGCTAAAATACACATATCCACAGGTGTTGGGAGAAATGTTTAATTTCTATTATATACAACAACAAAAGTGGTATT

>hg18 chr7:157560928-157561052 similar-to-chr6:1546902-1547026
ACACACTGCAGGCCCCCTCCCCGCCCCCAACGCAGCAGGTCCAGCAGGAGACGGGCACTGAGCCTGCGGGGCCCACTGTGCAGACCCCACCAGCACCACCGGCCCACGCTTCCCACGCCGCGCC

>hg18 chr19:46485636-46485790 similar-to-chr2:210886396-210886550
TGAAAACTGTGTTCATACTCTACAAATTGTTCGGTTTTAAACCTTGCATTTTTTTCCCATTGAAGAGTAAATCTTGGCCATCTTTCCCTGTCCACACAGACAATATATAGATCTAGCTCAGTTAAAGTTGTTTCTTAATAGTTAATCATTGTGA

>hg18 chr7:103877325-103877439 similar-to-chrX:70440272-70440386
AGTCAGAGGGTTTGCCTTAATCCATTTACAGCCCAACGGTAATCCTTTGCTTAATACATGTGTGATTCCATCAAAGCACAGAACAGTTTGAGACCAAAGGACATCACTCCAGGG

>hg18 chr22:39001900-39002003 similar-to-chr2:210837886-210837989
NNNNNNNNNNNNNNNNNNNNCCGCCCCCCACACACACACCAAAAAAACCTGTACTAAACTTAAGTACTTCGTCACTTTCAAGGATAATAAAATTGATTTGATG

>hg18 chr9:8889678-8889781 similar-to-chr1:116071632-116071735
ACCCACAAAAGTGAACGTTTCTCCTTTCACTTGCATTTGCAATGTGTCACAATGGGGATTGCTAAATTTCGCCCAGATGCTAGTATATGCATGTTTTAGGTAT

>hg18 chr12:15252981-15253129 similar-to-chr6:105660462-105660610
GCAAAAATATTAGAAGGTTTTAAAGCTTTAATTTTTATAACGATAAGATTTGATTATTAAAACATTATATAAACACACCATGTGTCCTTCTCTGATAAGGCGTAAGTCTAAGTTATTGTCCTAAACCCTCCTCTCCTTTTTGACTGCC

>hg18 chr22:26777428-26777543 similar-to-chr10:88639528-88639643
GTCTTTTACCTCTGGGATAGAGCCTGTTTTCTCTTTCTCTTTCTCTCAGCAAAGAATATTTCCTTCTCTCTCTAATTGGATTTCTACAAGGATCTGTTTCCCCTTCTCTCTACCA

>hg18 chr2:141241977-141242092 similar-to-chr3:153959098-153959213
AGAATAAAATGCAGGTACATAAGAGACAAGGTAGATTATTCATTGTAGAGGTAATTAGCCTTCCACCAATAATGAGATTTGATTAAAGTTTGATCAAAAACCACACTGAGATTTT

>hg18 chr10:71072523-71072623 similar-to-chr20:42493818-42493918
TCACTTATCTCCCTGGGTTCAAGTCCTTTAACTTGTTCAATCAGGCCCTGTCCTTGGCTGCTGAGTCTCTGTCTCACCTTCTTTCGGCTCCGTCCTCAGA

>hg18 chr5:56576838-56576965 similar-to-chr9:106707622-106707749
TTTTAAGCCCTTGTTCTTTTTATCCTTTAGCATTTCAATAGGTGAAGCACCATACCGGCTTTATCTTTTGGAGAGCTTGAATCCTCCCATGAACTGGAGAGTCCCTCCGGGTTTCCCTAGGAGTCCA

>hg18 chr16:51101242-51101436 similar-to-chr6:21698733-21698927
TTAGTAGTTTCATTAATGTAATTAACCTTTAGATTTGAATTATCAAGTTCAAAGTCTAAGACCGAGAGCAGTGGTTCTCAGGCCGGTACAATAATGGCAAGTCATGGTATTCAAGAGATGAGTCTAAAAGGCCCCTCAGTCCTGCCCCTACCAGAAACCAGAGATATTTGCTGCTGGTAATAATGAGGAGGGGG

>hg18 chr9:12564700-12564802 similar-to-chr6:105688579-105688681
CCTTCTTCTTCTTAAATGCATGAGTTATTATTCCTTCACTAACTCTGAACTGTTCCTTTTAATAATCATATCCAAATATATGGTTTTAAATGTGACTATAAT

>hg18 chrY:17792630-17792776 similar-to-chr3:182115341-182115487
NNNNNNNNNNNNNNNNNNNNNNNNNNNNNNNNNNNNNNNNNNNNNNNNNNNNNNNNNNNNNNNNNNAATTGCCTTAGGGTTGTTACCATGGACATGTAAAATAAAAAGCCAAATCTGGTCAGGATCCAAGTCCAGGACTTCCAAAT

>hg18 chr17:8357276-8357437 similar-to-chrX:138477162-138477323
CAGTACCGGGAACCTCATCGAAAACAGGTGTTAAGTACATGCTTGACACCAAGAATAACAAAAGCAAAGATGCAAGAGGTAAGGTTGATTTTAACTTCTACAAATCTAAAATGCAAGGCAGAATGTATCTGTTAACTCTATTGGCAAAATATATACAATTT

>hg18 chr3:141886516-141886616 similar-to-chr7:80098358-80098458
AAAATGCCTGTCCAAATTCCAGGAAACCCAGCAGTTGGAAAGGGAAAAAGGGATAATTGGTAAATTAGATATTAGCTGTAAGTAAAGAATTTAACCTTTC

>hg18 chr5:142676085-142676228 similar-to-chr7:80106190-80106333
CCAAACAGTTGTTTGTATATTAGTTTACAGAAAACGAGTGCATTGTTTAAAGGTTAGGACAGTATTCTGTAATGTTTACCCCATTAATTATATATACACACATATGCATATATAGTATGTATTTATATTTTAAATAATAGTTT

>hg18 chr1:236983250-236983423 similar-to-chr6:12540476-12540649
TCTGTCACAGAACACACCTTTGAAGGTCTTGCAGCCAGCTCTTGCTGGCCTGAGATGAAGGAGGTAATACTCCTACCATTGTTTCCTGTGGGCGGACTTAGTCTGGCAAACGCTTTCCAAAGAAATTTCTGCCTAACACCCTCCCTCTCTTTCCACTCTTATCCATAAATTTA

>hg18 chr12:112251679-112251849 similar-to-chr10:50491544-50491714
TCTGGCCTCCAAAATCACATTACTGTGCAGTCTGTCTCGCTCTGCCCTCCCCGAGCTGCACAGCCCTCCCCCAGGTCCCTCAGGACCCCTCCCCAGCTCTCTGCTCAAGAGAGACAGAGTAAGGTGGGATTGCTCTGCGTCTGGGGGAGGGAAGGAGTGACTTCACTTCC

>hg18 chr6:87948557-87948740 similar-to-chr7:31434090-31434273
CCATGGTAATTAGCTTTGTTATTAAAAAATATCATGGTTGTAAATGCAGTTATTCACTCTAGTGGAATATTACTATGCAGGAGTAGCCCTTCAAAGTCATCGATCCCAAAAATGGTTGAGCTGAGAGAATGGAATAATTGTGTAAGTGTGTTTCCATAGTTAAAAGTCTATTATATTGTAATT

>hg18 chr1:164867265-164867457 similar-to-chr6:12359061-12359253
TCTCTTGGATAAAGATGGCCCCAGTGAGCCTGGCATTTCTGGCTGCTGGCTTGGCATACTTTCGATATACTCCTTACGGTAAATGGAAATAAATGAAAGAACACTGAGGGGGAAAAGCATGGAATAGTTTCTACTCATCCTGATCGTTATATCTTTTAAAGTCAATAGCATATGTCCAATATTATTTAGTAC

>hg18 chr1:209348092-209348236 similar-to-chr3:95033823-95033967
TTGGCCAGCTTAGGGTATTCTCACTACTTCCCACATTTTTGAAAATCAGTCGTCAATACTTTTTATGCTCAGGATATCAACTGTCCTTCCTTTCTTTTCAAGCATTTCAATTAAGCAAATAACATCCAGAACTTAAATGTAATC

>hg18 chr22:16511317-16511442 similar-to-chr4:186665752-186665877
AAAAAAAAAGTTGCATGGCTGTTTTATACTGTAGGTCTGTTATGTTTATAACCAGAATAACAAATATGCATTTAAAGTCTGAAAACTGTATACTAGATTTAAATGAATAAATATAATCCTTCACC

>hg18 chr22:45004965-45005116 similar-to-chr1:94850948-94851099
ATTATTGACCTGTGTCTGCATGAGCTGTGGACCACATTATAATCAGAGAGATCTCTCAGATGTTGTCACTTTCCTGCTCTACCCGCAGATGTAAATTTCAGCCAACAGCAGTGTTTGTGCTCATTTTCCCCGGCTCTCCCACACATGTAAT

>hg18 chr10:103060204-103060398 similar-to-chr7:100330965-100331159
TCTGGGCGGGCCTGAGAGGGGGCAGATGGTGGGAGGGGCTCCTTCTGACCCCTAAGTCCCCAAGCTCTCCAGCCCCCCGCTGCCCGACCCGCGTCAGGCCTCGGGCTGGGCTCGGGCCCCAGGCGCTGCCCCGGCTCCCTCTCTGGTTCCTGGCCTCCGTCCTCCGCAGCTGAGCCCCGCTCGGCTCCACCCCA

>hg18 chr3:8704693-8704826 similar-to-chr2:85633364-85633497
AATCATGTAATAATTCTGAGATTTTTGGGTTTGTCACAACTGAGAAATATTGCTGACGGTGTATGGTCCTCAAGTGTGAAAATGTTCCTTGTGAATTGTTTGCATCCAAAATATACACACAGCATTAAGGGCT

>hg18 chr22:21974285-21974394 similar-to-chr15:88610414-88610523
CATGGAGCCTCTATCGTGCAAGAAGGGAGGTGGGGACCTGGCAAGTCATCCAGGACAGGCATTTGAAGAGCAGGAGCCAAAATCTGAGACTCGGGCAAGTGGTTCCTAA

>hg18 chr4:75987496-75987608 similar-to-chr2:158401104-158401216
CCCAGATCAATCTCAGCTGAAATCCATTCCCCAGGATCTGCATAGACTAATCTTCCACCTGACCATGTCGTTCTTTTTCCGAAAACCCTTCTAGGGCTTTCCATTTTTCCCC

>hg18 chr4:131004791-131004988 similar-to-chrX:153874207-153874404
ATCCTTTAACAGATATTGTTCCTTAGGTTTACTTTTCAAAGATCTTTCTTCTCTCATTAAACCTACCCTTTCTGTGGGACTTTCTTTCTCAAAAATTTCATCTATTTCCATGCTTTAAGTATGAATGAATCCTGAAAGTTTATCTCTAGACCAGCGTTTCAGTCTCCTTGACAATGAGCTTTGGATATCTGCATGGA

>hg18 chr14:57411107-57411207 similar-to-chr11:70637655-70637755
CCCCTGACCCTGTGCAATGCCATCTTCGGCTATGTGGCTTTCTAACTGCTCCTTATGTGCAATCAAATCAAATCTACTCATGTTGCCATCCCTCCCCACC

>hg18 chr10:709008-709110 similar-to-chr5:153838830-153838932
GAGCTTTCCCCGGCCTTGCTGCTCAGCTGGGAGGGGCTGCCACAGCTCAGCCACCCCACCCCAGAGCACCCAGGATGGCTGTGGAGCTCCTGCCGCCCACCC

>hg18 chr7:49012128-49012312 similar-to-chr14:53593849-53594033
TAGCCACACTCTCTTCAACCTGACCTGCATGACACCCTGAGAGGGTGGGAACTCTTATCCAGGTTTGTTCCTTCTTTGGGGTTCACTCCAAATTCCTGCCAACTCATTTCTATTTGTGTGAGGAATTCTGATTTATGTCTATTTGCAGCCATCATTACTTTTCTGATATCTATCCTATTCATTT

>hg18 chr1:224246895-224247009 similar-to-chr16:66772764-66772878
GGATGAGGGAGGAAGAGATATAACTGAATAGATATATTACATATACACTTTTATATATAAAATGTCTCTGACGAATTAATGCACTTGTTCATACTGTGATATTCTCTTAGAAAG

>hg18 chr14:51772008-51772124 similar-to-chr11:10297896-10298012
ACCTAATTCATTCTAATAGAGGGCTATTAAGGGTACATTAAGGGCTACTGTGTACTTGGAGGAGGAAGTGGAATGAAGGTTTTTGTGCATGAGGGAGTAAAGAGAGAAGTGGTGGC

>hg18 chr20:16560386-16560567 similar-to-chr17:66910517-66910698
CCTGCAAGAGCAATCACTGGAGCTGCATAATGAAGTCAAATCAATACATGTATAAAGATTGCTATGTGACTATCTGTACAAGTAATAGGCAAGAGGTAACTAGACTTTCATCTTTGCTCTGAAGTGAGACCTGCGCTTTTTGGACATTTTTTCAGGAACTAGGGAGGACCCAGGAGTGACG

>hg18 chr3:131415197-131415325 similar-to-chr2:210893817-210893945
AGAACACTAAAGTTTTAAAGGCTAAAGGGATACAGGTACATTTTTGGCTGGTTGCATTAAATGTCCCTCAACTGTCCAGGATTGGAGAATCTTCCTTAATAAACTAAAAGAAAAAAATTCTACAATCT

>hg18 chr4:54990667-54990801 similar-to-chr5:75921309-75921443
TATACTTTCTTCCTTTCTCAAGGACAAATTCAAATATCTTTTTTCTTCTTGTCCATGACAGTTACCCTGATGGGAAACTCTGCTAGAATGTAAATATTTTGAGATGGTAAAACAAAAACAAAAAACAAACAAAC

>hg18 chr20:15214555-15214660 similar-to-chr4:122700051-122700156
ATATGTGGCAATTCTAAATGATTAATCAAAAAGTATCATAAATTATTTTTTCATTCCTCCAAAGACTATCCTGTAATTTCCAGCCCAATACCTACCCCATCTCCA

>hg18 chr13:68342963-68343077 similar-to-chr1:116102162-116102276
CCAATTACTTTTGATGGTCATCAGATCTAAACCTCATCTCATCAGATTCTAAAGGAACACTGGGAAATTTAGGCGCCCTAGGGAACGAATAGTTGTATTCTGCTGTTCTTCAGT

>hg18 chr14:36525889-36526015 similar-to-chr3:41241702-41241828
ATGCTTATCTGTACTGATTTTTCCCTAAATTACAAAACTATTAATGTCCTTGAAACACCATGAGACTCTCTGCTACAGCCTGGTTATTGGTTCAAGGCAGAAAAACAAGTGAGACTAGAGAAATTA

>hg18 chr9:106134135-106134281 similar-to-chr3:30656736-30656882
TAAGATGCAGGTTATCAAGGAAATTCTTAAATTATGAAACTTTATATCCAAATTCTACAAGAAAGCAAGGAGCTGGACAGCCTCTCTACAGTTTTTCAACAATCTCAAGGGAGGTGTATCCCCAAGGGCAATGCCAACTAACAAGT

>hg18 chr14:50401331-50401475 similar-to-chr10:96063129-96063273
AACTTAACAAGTAACACCAAACACAAAAAAGATTCCTGATTTAGATAGTGCAAGACTATAGAATTGCATGTGAAACACTGTAGCCCTTCTGCTGAAAAATTGTTTAAGTGGTCACCTCGCAAAGCTACCCAACACTCACCTCCG

>hg18 chr19:6107609-6107772 similar-to-chr1:62793370-62793533
CAGGGCTCTGGGCAGGTGTTCTTTTTTTCCCAGGTAAATTCTAATGATAAGATAGGGCCATGCATCTGTTCAGCGAGTCCTCCATGACCTCATTAGTATATGTGGTGAAGCTATTTTTGGAGAAGCAGACTGAAATAGAGGAGTTTGATTTCCAATTCATATT

>hg18 chr6:46698023-46698125 similar-to-chr3:154158026-154158128
NNNNNNCTATGNNNNNNNNNNNNNNNNNNNNNNNNNNNGTTGATGCATGTTACATGCACACAAACTTATAGCTCAAGATGACAACCTGAGAACGCACTTCTA

>hg18 chr2:153423799-153423911 similar-to-chr4:174681595-174681707
GTCAGTAAATTAATTGCCACTGGGGTGTCCCCAGCTGGGCACAGAGGCTGGCTGCCCCTGGGAATTGTGGAGAAGAGCTGATATCTGTGTGGAGGGAAAGGAGTGAGGGTGA

>hg18 chr16:50591987-50592090 similar-to-chr4:174675357-174675460
TGGTTACTATAGCAAATAAAACAGCTCTAAATTGATGAGCAACCTTTATCTTGAAGTCAGTGGTCACTCTGAAGACTTAGATGGTGGCTGTACCTTTAGAGGT

>hg18 chr16:9962440-9962553 similar-to-chr3:154062191-154062304
NNNATGACTTTAGCACCCAAAAGACTATTAGAAAAGTACAGTACTTATTCACGTACTCGTTTACTTAATGGCTCTTTATTAAGCCTCAACCATGTACCAAGAACTACTATCTC

>hg18 chr15:56321328-56321429 similar-to-chr9:100921804-100921905
CAAGTCGTAATAACAATCACCGTTGCAAAGGTCTTCCCCAAGAAACAGAAAATTACCTGGATTCCAGAGATAACAGATGACGTTTATTGGAGATTCGATAA

>hg18 chr18:71941750-71941864 similar-to-chr20:32765049-32765163
GCTCTGCAGACAGGTTTGCCAGCCACATTGAATCCTTTAGTGCTCAACTGTTTGGAGAGCTTGTTATACAACAGAACATGCTGTGAATCAGAAACAATATCCTATGTCTCAAAC

>hg18 chr12:30869945-30870045 similar-to-chr17:30510761-30510861
CTGCTTCTGAGCAACCACTGCTTTGCAGCTGTTGTTTCCAGCTAGTTCCACCCACCTGGGATTCACATGCCATCATTTTCACCCATCTCAATCCTACCTC

>hg18 chr22:17337991-17338114 similar-to-chrX:153261120-153261243
GAGCCGGGCGGAGCGGAGCGCGCGGAGCCTAGACCCGCTGCCGGGCCGGGGCTGGGCCGGAGCGGCGGCGCCTGGATGCCGGCCCGGGGCTGGGCCGGAGACTGGCGCCCGCCCCGAAGCGAC

>hg18 chr9:85802785-85802957 similar-to-chr4:5794033-5794205
NNNNNNNNNNNNNNNNNNNNNNNNNNNNNNNNNNNNNNNNNNNNNNAAGATAGGAAGTATTTCCATTTGGTAAATCAGAGAGCTGGCGTGGAGATTTGGTTTCTTTGTTAAAGAGACCTGCTCATTTGACCTGCATAGTTTATCTTCATCACAACAAGTAAAGACTTTTTGT

>hg18 chr10:102560274-102560411 similar-to-chr3:139583617-139583754
CAGCATGAGCCATCCTTCGCCCAGCTGGGAAGCTCTCTGACCTGCTAGGTATTCTGACCCAAGGCAGAGAGACGGCCCAGGCCAGGCCACCTTTCTCCTGACCTGCTCAGAAGTACAGTGGTCACTTCCCAAAGATG

>hg18 chr10:4081169-4081269 similar-to-chr5:92961337-92961437
TCAATAACACTGATCAAGATAGCAACAAAACAAAAGCTATGACAAAAAAAGAGGTACTTTTAAAACTCTTGGCTTGATACTCAGAAATTACATATTTAAC

>hg18 chr16:18078376-18078505 similar-to-chrX:153847765-153847894
ACTGAACAAATTCTAAAATAGCAGATTTATGAAGGCTTAGAGAAGACTGATCAATAAAACCTACTGTAAACTTACCAAGATCGTGTGGTACCAAAACACACTCCACAGGATTACGAGATTGGGAGCTCT

>hg18 chrX:124551210-124551313 similar-to-chr7:155486012-155486115
GGTAGTTTCTACCCACTCAGATCCTGGAAGGCAGCAAGGTTTTGTGGATCTAGATTCATTAGGAATGTCTTCTTGTCAGCCAGGCCAGGATCCGGTCTTGCCA

>hg18 chr6:56812654-56812781 similar-to-chr2:189475475-189475602
GGGGTTAGTGATATTACAGGTAAGTAACCAAAACGACCATTCCATGCAGCTTTCATAGAGAATGATAAATGCAACACTTTCATTACGGTTGTCTAGGTACAACGGATTTACTTCCAGATCAATAGAA

>hg18 chr16:49770150-49770336 similar-to-chr1:201316837-201317023
ACTACACAGATTTCAAGGATATTGTTTTATACCCAGCCAAGTCTGAAGCACTGGAAGTGGATCCGATCTTTTACCTAACTCTAGCATTGATGTTTTTTATTCTGTTGAAGGCATCAATATTTGTTTAATAGTATAAATCTTAAATAAACATCTAAACTACATATTACAGATGATGAAAGTCATTTC

>hg18 chr18:28599496-28599610 similar-to-chr3:30578327-30578441
TGATACAAAATTTAACTACCTAACAATTTTTAATCTGAGGGTATCAAATTGATATAAAGGGAAGTAACAATTTAGAGAATGCATGGATACAAGTTTAGTTTGCTTTGTTAAGGT

>hg18 chr17:26569455-26569584 similar-to-chr3:182027398-182027527
GTTTTCATTAGGATTTTCCCTGGACATTATTCACATTAATGAACAAGTATAGATGTGGATTAAAAGAATCCCTAACAAAAGAAGTTTTGATTTAATAAAATTTTTATNNNNNNNNNNNNNNNNNNNNNN

>hg18 chr1:220030075-220030177 similar-to-chr22:18120851-18120953
AACATACAAAAAAGTTCAGAGCTTGTCCAAATTGTATCTGACGGCCTAATTAGGACACCACGTGACTTGGTTGGGGGTTGTGTCATGAGGAACAGGGCGTCA

>hg18 chr20:13960261-13960372 similar-to-chr7:94090461-94090572
GCTGTACATTTGTAGCTATTTATATTTTGTTGTATTTTTATAAAACAAAGAAATACATCAGATCATAGTCATTATAAAGCATTAAAAAGATATGAAAACATACAGTTAAAA

>hg18 chr3:29980907-29981048 similar-to-chr5:75902019-75902160
ATCTAGTGGCATGTGCAGGATAAGCTTAAACAAACTGGTTAGTCTGGGACTATCCAATATCCCATTTCTATTATACTCATTCACCATTTTATATTCTCTTCTCCCGGGCTTTTCTAAAAACTTTCTTTTTCTGAACTTTAT

>hg18 chr2:67146896-67147091 similar-to-chr20:32819101-32819296
NNNNNNNNNNNNNNNNNNNNNNNNNNNNNNNNNNNNNNNNNNNNNNNNNNNNNNNNNNNNNNNNNNCACCTTCATCCTTATACTTCAACTAAACTAAAGCACTCTCAGCCAGACATGCTGTGAATATCTCCAGAAGCACCACAGATTAGTCCACTGCTTGCAACTTGCATATACATCCTTTCCCCACTCCCATTC

>hg18 chrY:19076766-19076943 similar-to-chr7:137447537-137447714
AACTGAAAATTCCAACAAAACGTCACCTCTCCTTACAGGCAATTTCCTAGGAATATATTGAAATATGAAATATATGAAGATTGAGAAAGTACTCACCTTCCAGTCTCAAGGGCAATATATACAAGATTCCAGGAGGTTATATATACAGTAAAAATATTATAAATAAAGAAATACATT

>hg18 chr1:94086379-94086479 similar-to-chr4:174666038-174666138
CTCCCCTCCCCCATTATTCCAGTGCAAAGAGGTCCTAGGCCCAGTGCCCATCAGCTCCTCAAGACAGGAATTACTATATCTTTTTCTGACAACTGTTAAC

>hg18 chr6:31575520-31575625 similar-to-chr22:18136152-18136257
GCTGGACCATCCCTCCCTGGTCCCTCCGCCCCTCTCCACCTTGGGACCTTGTGCTGCTCCTATCTCTTGCCCAGCTGCCTGGGGCCCTCAGCAAGTTCTCATCTT

>hg18 chr1:193493787-193493959 similar-to-chr7:94092352-94092524
TAAGACAATTTACAGTATCATTAAACCTAGTCATGTATATAACTAAAATCCTTTCATGTCTTATAAAAATAATAATTTTCTTGTATTTTATGTAAAAACATACATATTCAGAAATAAACTTATAAAATAAATACCCGAATTAAATAAGTATAAAAATCAATCGTACAGCTTA

>hg18 chr5:1609560-1609728 similar-to-chr11:66804971-66805139
GGGAGATGCCTGGGAGGTCACGAGCACAGACTGTGGGTGGCCCAGAGCCAATGACTGACAGTGGCGGGTGCCATGGCCACCCTGGCCTCCCCAGGGCCAGCAGTGGGGTGCGGGTCACTGGCTGACAGGGACCCCCTCCTGACGCCTGGTCCTGCCCTATCCTGCTCG

>hg18 chrX:142473678-142473808 similar-to-chr2:210863569-210863699
ATAAACTGTGGAGTGCTTTATTAAACTATGGAGTTATATTGATTAGAGGTAGTACACTATCAAAACATTTACTTTGAGCCTTCCAGTTCTAGAAATGTCTTTGCAAAAACAAACTTCCCTGTCGTCTGCT

>hg18 chr7:141583914-141584113 similar-to-chr5:78362716-78362915
NNNNNNNNNNNNNNNNNNNNNNNNNNNNNNNNNNNNNNNNNNNNNNNNNNNNNNNNNNNNNNNNNNNNNNNNNNNNNCAGAGGTCTACCTATAAGCTTTAATTTTTCATGTTAAACCATCTCTCTGATACTGTTTCGCTTTTTAGATAATGGCTACTATTTTCTTACCAGTCATCCAGATTAAAACTCCTTATTCCTCT

>hg18 chr14:35653225-35653327 similar-to-chr7:87685325-87685427
AAGTCCTCTTCAGGCCATTAGACAGAGGCTGAGTTGGATTGAAGAAAGGTCATTGACAAAAACCGAGAATGGCAATACGAGGAAAAATAGAAAATGGATAAA

>hg18 chr15:35772850-35772994 similar-to-chr20:10363431-10363575
TTGAATTATTCTATATGCATATTCTAATGTGTTTTACATCACTTTCTAATTCTCACGTGTCAGTTCTATTCATGACTGCCAAGTAGATGTATGATACTCCTCATGTATCCAAACAGGATTTGAAACTACATACACTATAAATTC

>hg18 chr12:96804458-96804566 similar-to-chr7:87709191-87709299
CGGTAATTTTTTTCCTTGGGAAATAGGAATCTCAATGCATGAAAGTACATCTGCAGAAATGGTAAGCATATGGGGTAAAAACCCAAAGCAAAAAAAAAAAAAGTATAA

>hg18 chr17:57927077-57927209 similar-to-chr15:55117238-55117370
CTAGTTAATATATAGTACACAATTCAGAATCTTTCACAGATATACAGTGAAACATCTCTTCTACATTTCTCCCTTATCCACCTGGTTTCCTTCCTAGAGACAACTGTTAAAAAGTTTCTTATATTTGAGAGA

>hg18 chr22:27342969-27343077 similar-to-chr20:22984033-22984141
CTTTATGTAGTGTTATACCATATGAAAATTCACCATTCCTTTGGGTTCTTTTCCACTGACCCTTGAAGATATCCTTGAAGAACATAACCATTTCTGTAACTCATTATT

>hg18 chrX:141540889-141541002 similar-to-chr4:186682662-186682775
TATAATATTCTAAGAATACTAAAAACAGAGACAAGCAACGGTTTTATGGCAAGGTCAGAGAGGATAGAGGAGCGAGAAGTAGGGATCAAGATGGCACTTTCTAAGGTTATCGG

>hg18 chr15:80293143-80293259 similar-to-chr4:185802374-185802490
GTGGCAGCTTAATAAGATGTATCAATTGTTAAGGTTAAATGGCATTTTCCAAAGGGATGGAAGAAAATAGGTAACACCGATGAGAAGCTAAGCATTCTACAAATTTCATGCCAAAA

>hg18 chr17:55395728-55395857 similar-to-chr10:101147568-101147697
TGTTAATGAGCACCAGTCCTCACTGGGTACTCTGGTACATTTACTTTTCCCAAATGGTGCAGTTTCATCTCTGATGTAGATTCTACATCAAAGAAGTTTCATAAGGAAGAGTGAGCCAGTATTTTTTAA

>hg18 chr21:25364824-25364931 similar-to-chr3:113221603-113221710
NNNNNNNNNNNNNNNNNGAAGAGGTGAGAGAATCTCTATTGATATTTCCTCCCATTTTTGTTCTTTATCCATGAAGAATGAAGGAATAAGGAGATAACAGAATTTCT

>hg18 chr9:11694127-11694264 similar-to-chr5:39338239-39338376
ACAACTTCTGTATTAGGTGAAAAAATTAATCCTTTAAAACTATTATAGAAAAGAATCACTCAGTTTCAAAACTCCACAAGAGAAGGCATTGTTAAATTTAGGATGCACATCTCTAGCAAAAATAGTGAAGTTTTGCA

>hg18 chr18:67530478-67530617 similar-to-chr5:39298690-39298829
CAAAAGCTGATTTAGATATATACATATATCTTCAAAGAAGCATTCACATTTTGACTTGTGACTCTTTCTGGTGCTATATTGGAAGAGTCACTTCACTGCAAGAATTCTGAGTTGTTTCCATCTTAAGACACTGACAGCA

>hg18 chrX:124892087-124892280 similar-to-chr3:182075660-182075853
TAGGCTTTGAAACTTTGGGAAATCAATTATATTCTATCAACATAGATCAATTCATCCTTGTAGGTAATGATTAAAAAGGAATACTATGTAGCAATGATGTGAAGACAATAGTGTGATATCTGTTGTCATTGAAATAGATTGGCTTTGCACTCTATGCTCCCCAGAAGCTCATTATTTTGTGTTTAAACACTGA

>hg18 chr13:87951666-87951822 similar-to-chr3:8757752-8757908
TAAAAGTAAAGCTTATAGTTGCTATACGGAGCAGGAATTTCACTAGCACAAATTCAAACCAGAGCCTTTCATTTTTATTCNNNNNNNNNNNNNNNNNNNNNNNNNNNNNNNNNNNNNNNNNNNNNNNNNNNNNNNNNNNNNNNNNNNNNNNNNNNN

>hg18 chr19:9094019-9094153 similar-to-chr8:75393120-75393254
CACAGCTGAAAAAAGCTTTATTACTTGCTGACGGCATTCTCAAAACAGACAAGGCTATTTGAGAATAAGAAAACATGACCCCAGAGAGAAGAATATCACCAAATATGCAAGTTGCAAAATAGACCAGAAAGTTA

>hg18 chr16:69008966-69009148 similar-to-chr3:58109993-58110175
AGACAGCCACAAGCCAGGAGCAAGATTCTAGAATACAAAGCTATTATAATAAGGAGTTTCTCTGCAAGGCCAAAAGCCTCAGACATTAATAGAGGCAGAAGATGAGTTGCAGACCCTGAAGGTAGGAGAGAGGGGGATGAACCCAAGTCTCCAGGGGAGACTTCTGGAGGAAGTGGGAAGTG

>hg18 chr9:19763355-19763531 similar-to-chr20:17978011-17978187
ATTATATAAGGCTAGAAGGCAAAGAGAACTATTTTGGGCCACAGCTGGAATAAACTGGCTTTTAGAATTGAAATGCCTTACCTACCCTGATGCCCACACTTGCAACCTGAGGGGACAGGAGGGTTTCTAATGATTCCTCTTTCATAAGTAGGAAATTAGTCATTTGCTGCTTGAGT

>hg18 chr17:9399052-9399158 similar-to-chr7:80133588-80133694
TGTTACAGTAGAAATAGATCAATTATTTGAAAAAATAAATAGAATTTTAAAGAAAGTTGTTGTATTCCAGTTGAATTTTTGATGTCTCCTGGTAAATTCTAAATTA

>hg18 chr9:111926031-111926214 similar-to-chr1:21323601-21323784
TCTTGAAGTGCCTTTGGCTACACAACAGAACATTCCAATTATTCCACAGGGCAGCATAAATTCGGAGTTCCCTTGGAGCTCCCTGGTGACTTGATACCACCAAGTCAGTCATTGAGGAACTCCCCAATATTTCTAAATAAATTTGGAAAATGTTTTTAGCATATGGAAAATGTTGTTTAGATG

>hg18 chr22:24269189-24269296 similar-to-chr17:10499464-10499571
AAAAACAATCAGAGCCTTAGGAGTGAAACAGAGGCAGTAGTTGTTTTTTTTTGTTGTTGTTGTTTTTTTTTAGAGGAGTAGGGAATAGAAGGTACTTGTAGTGTCAT

>hg18 chr10:27956029-27956136 similar-to-chr22:18123984-18124091
ACATGCTATCGTCACTGCCGGGGCTGCCGGGGCTGGAAAGTACAGAAAGCTGGGGCTGGAAAGTACAGAAAGTGAGAGGGCATCCAAAGGGGAGAACTTCTCTCGGT

>hg18 chr6:45737731-45737863 similar-to-chr22:23172044-23172176
GTACTCGAGCAAGTTCTGCCTTTGAAAAGCTTGGAATCCCCAAAGGGCGGGGCACCAGGGTGGGCACTCAAACGGACAATGCAGAAAGCCAAGCGCAGACGGTTCTAGCTGGAACCGGGAGAGAAGCCTCCA

>hg18 chr21:18717889-18717989 similar-to-chr1:116074400-116074500
NNNNNNNNNNNNNNTAAAATAAATTCCTCATTTGTATTGCTCAGTGGTTCCGCTTCCCTAGTGATACACTCAATTCATATGCATCTCTATGAAACTGAGA

>hg18 chr16:63449533-63449702 similar-to-chr4:71849310-71849479
TCACACTGAATTTTAAAAATCACGTTAGCCCATAGAGCTCATTTTTGTCTGTTACTGTCTAGATGTGGGTTTCTGTCATCTGCAGTAATTCTAGCAATATAGTGGGTGGTACATATTCCCTGGGTGCATCATTACCCAAACTCTTCCCATGTCTGAGATATCTGCATGG

>hg18 chr7:18356119-18356219 similar-to-chr6:161053271-161053371
GTTTGTGCCAGTTCTGGCCATCATTCATTATTATTAATAGTAGTATATAAGCATGGTAATGCTAATTCAATAGGTTTTCCAGGTTTTTTCTCCCTCTTGT

>hg18 chr6:43749894-43750090 similar-to-chrX:149485015-149485211
GAGAGGCAGGGTACCAGGAAGAAGCCCTGCATTCCCACATCCCACACCCCCTACCCTCCATGCCTGAGTTCTGGTGGGGATCAGCCTAGGAGGTCTGCTGGGGGCTGAGGTGTTTGCTTTGCGTCAGTCATCTTTGATACCTTACAGAGAGCAATTNNNNNNNNNNNNNNNNNNNNNNNNNNNNNNNNNNNNNNNN

>hg18 chrX:131694833-131694939 similar-to-chr17:42709117-42709223
AAGATGTCAGCTGTCTCTGTCCCTTTCTCAATGGCTCCAAGGATATTCCCACTCCTTTAGACAGCCCTGCAGTTCCAGAAATCTCTTCCTCTCATGCATTTTCCAA

>hg18 chr14:24798803-24798920 similar-to-chr9:79596074-79596191
TTAGCTTTGAGGGAGGGGGGTGGGGTATTGTTTTGAGATTCATAAGGATTGAGGAACATCATCTATCAACTTTCCATGTATGGTGTGTATGTAAGTTTGGCACGCTTTCATTCAGTA

>hg18 chr8:63673798-63673934 similar-to-chr16:87071253-87071389
AATTCATGTCCCTTCTAATTCACGTAGAAGGGACACTGTGTTGGAGGGACAACAGAGGTCAGAGAAGTAGGAGGCAGGAGGACTGGGTTTGGAACAGCTAGGAGCTTAGGTAGACACTGGAGGCTCAGAGGAATGA

>hg18 chr11:20996942-20997043 similar-to-chr4:122817607-122817708
ATGAGTTAGAGATGGATGCTATGTGGCAGGATCCTTATTCATTTCTCATCTGCAGAGGCTGCTTCCTATTCAGCTCTGTGTTCTACTTCATTTTAAGTATT

>hg18 chr9:76275280-76275419 similar-to-chr4:186692408-186692547
GATAAATTTTAGGTACTATGACAGAGATTATATCAGAGCTGAATTTTTATGGAAAAGTATAATTTGAATATTTTGATATGGGAAGAAAAAATATCCAGTACTACAAAAATATACAAAGAGAAAAGGAACAGAGACAGGA

>hg18 chr7:108446630-108446763 similar-to-chr9:100908954-100909087
GGACAGAGACCTAGGGTCAGAATACAGAGCACAGAGCGCGGACAGCCCAAGAGGCTGGAGGTGTGGGAAAGGTGTGATCAGTTATATAAAGTAGCTGAGTTCTTCCTTGAGTTTTAGTGTGTAATTTTGTAAG

>hg18 chr1:226938869-226938971 similar-to-chr22:18120851-18120953
GGAGACGCCGGGAAAACACTTGATTTAGTGAAAAAGCGCGAGCGGCCCTCGTGAAGGCTTAGGTTTGGATGAAACCTGAAGAGTAAACACCATTTCTTTCTT

>hg18 chr1:105918666-105918800 similar-to-chr21:18529515-18529649
TCTCTAATAATATATATCATACATTTTAATCTATTAATGTGGTTTAATTAGAATTCTAATGGAAACCATGTGTGTGGCACATTGCTAGTGTTTAGCAAGTTTTTTATGTTATGNNNNNNNNNNNNNNNNNNNNN

>hg18 chr1:216970379-216970480 similar-to-chr7:80114373-80114474
TGCAATCAAATTTAAAAATACAGGTATAACAGTTTGTTATAGGAGGAGATTAAATGTCTTATCATTTGGGCTTTCCTTCCAGTTAAGTTTTTGGTAAATTA

>hg18 chr22:32702989-32703165 similar-to-chr2:188284458-188284634
AGGAATATTGAAAATGGAATGTAGTTGAAAGAATTGGTAAATGCCTATTATAATTTGTCAAACATTTATGCCTCCTCTTAGTTACCTTCTTGCTGGAAACAAATAGTGTTGTTCTGAGGTACTGAAAGAAATGTTTTTACAGTGGAAATATCAATTTATTTCCATAATAGAAAATT

>hg18 chr6:1026730-1026849 similar-to-chr5:172599745-172599864
NNNNNNNNNNNNNNNNNNNNNNNNNNNNNNNNNNNNNNNNNNNNNNNNNNNNNACATTTCGGAGTCGCCCGTCTTGGCTGCCTATCTGCTCTTCTTCCCACATTTTCTTTCCTTCTAGA

>hg18 chr8:7656965-7657124 similar-to-chr6:43246269-43246428
GCGACCTTGGGGAAAAAGGAAGGGAAGGAAAACCTGAAACCATGGAAGCCCCGGGTTGAAGCCAACCCGGGGCCCTTGAACAAGGATAAGGGAGAGAAGGAAGAGAGACCAAGGTGAGCAGTGGGAGGGGTTTTCACCACTCTTAGGATGCTGCCTCCT

>hg18 chr15:20728529-20728686 similar-to-chr3:95015572-95015729
TCATTAATCTATACATTTTTGTGGACCTATTTTGACCTATGCAACTTTCTTGTCATTCACTTTAAGTGCTTTATGCCTAATCAAATGGCCTTTCTTCAATATTTTTCCCAAAGCATCTCAATATTTATAAAATTATACATCTCATGAAGTTTTTAAA

>hg18 chr1:224912083-224912266 similar-to-chr20:42494480-42494663
TCCAGGTTTGTGCCACTTAATTCCAAGGATTTTGTCTCAGCCAACAGGATTACTGGGCTCCCATCATCTCTCTCGGACCTGGGGCTATCTGCTTCCCCCCTATTTATAAAATAGCCTCACATAAACAGCAAGGGCTTTGTCAGAAGAGTGACCTTTCAGATGGGGGAGGCCTGAACAAAGGCC

>hg18 chr4:41328937-41329115 similar-to-chr22:19473081-19473259
GTCTTCCAGGAAACACATATAGGACATGTGTAAAACCGGATTGCCCTGGGAACCTCCATTCCCTCTGTACAGCAGGAGCAAAGTGAGGCTCTCCGTAGCAGGAAGAAGTGTTCATAGCATTCTTCTTTATACCTTGCCCTTGAAATCCAAAGGAAATGATGGATGGCCTATGACCTAT

>hg18 chr18:9875308-9875486 similar-to-chr1:158147626-158147804
CAAAGTACATGTAGAGAAGGCAAAATTCCACACTGATTCTTCCTGCCTTGGACTGGATGTGTTGTGCAGAGTGAGGGTGGAAAATGAGCCAGTGGTCCTGAACTAATAAAATAAGTCTCCCTGGGGGACAGGTATTTGGCTTCCCATTCCACAGGATGGGGTAGATGTGGCTTATGGA

>hg18 chr4:49275312-49275415 similar-to-chr11:66374163-66374266
GACTGGACTTCCTCAGATACTGTAGAGGGCACAGCCTCCAGCCCAGGAGGGGCAGCCCCTTGGTGCAGCCTGAGCTCCCCATGGGCCTGGAGCATCCCCTGCC

>hg18 chr11:12674226-12674341 similar-to-chr1:195289888-195290003
TAGAGTGGTTAAGAAGACAAGATGATACTTTAGGAAAACTTTGTGGATTTAACAAAGGTCGGAGTTCATTCAGTGGCTGTCATGTACATTGTGTGTGTTTTTTTGTTTTGTTTTT

>hg18 chr11:120791724-120791901 similar-to-chr17:42709629-42709806
AGTCAGTAATAAAGTTCCAGGACTGGAAAGACTGTGACCAGGATTGTAGGGAAAGGTAAGTANNNNNNNNNNNNNNNNNNNNNNNNNNNNNNNNNNNNNNNNNNNNNNNNNNNNNNNNNNNNNNNNNNNNATTTTCATCCCAGAGCAAAAAGCCCTCTCCCCCTTCAGTTCCAGCTG

>hg18 chr18:59663824-59663932 similar-to-chr15:55330540-55330648
ATAAGTGACTGAATAAAATAGAAGTGAAGAGAGGTGGTATTCAAATTGTTTAATTGAATTGTTTAATTATTTTGCCAGTGGGCGTCAATCCATCAGAACGACTCCAGA

>hg18 chr16:85041035-85041221 similar-to-chr1:201316837-201317023
TTGTGTTTGCCTAGGATGTTTGGAAGACATTTTGCACTTTCTGACATTAGTATTTTTGTTGTTCTAAAATCTTCGGTGCCTTCAAACTTTAATTTGGGGAGTTATTGAGAATCATGTGCATGAAAATAAATTTAAAATGTATAATGGATCTTTATAATCGACATCCTCATCTTAAAGATGAGAGAA

>hg18 chr9:39808187-39808376 similar-to-chr1:116054534-116054723
NNNNNNNNNNNGTGGAAGTCTAAAATTTACGTTTTATTCCAGCTTTCTGTCCAAAAGAGCAACCCCTGCAAGTGTAGGATGAGGAGCTCAGTCCAGCAGCAGCTAACACTGCACTCCTTGCGTGCCTACTGTGTGCTAGAGGGAGGGGCGGAGGCAGGGGGCGGGGGGGGTCTTTCTCTTTTTCTCTTC

>hg18 chr13:51623132-51623260 similar-to-chr5:74660661-74660789
CCAGATATATTTCTGCTTTCAGATATATTTCTTAGAAACCAATATGATCCATGCATCTGTTTTGAAGTGACGTCAGACTCTAGCATCATTTGCAGGCTAAAATGCCTGTCACCAAATGGGCACCCTGA

>hg18 chrY:17992509-17992629 similar-to-chr9:79649859-79649979
AGAAAAGTCTTACCTTATTTTCCCCTATGATTAGGACTAATATTGGAAAGTGCATGGTATGGAACTAGTACTCAGTGATCTGTAAAAACCTGTGCATTATCCAAGACAGAGATAAATTTT

>hg18 chr4:156773673-156773864 similar-to-chr18:17632296-17632487
CAGGATTCATTCATTTTTTAATTCTTTCTGTTGATAAAATTAATGGAACAAATAAGCTTATCATAGAGAAATTGAGTAGAGAGAATCTTATAGATTCTACTATAGAAAATATGCTGCCACACCAGAAAGGTTCACAGTTCCTGGGCTGGATCCTAGCGCTTTTAATCTCTCTTGAATTGCCACATATCTCA

>hg18 chr20:57092564-57092741 similar-to-chr1:21479019-21479196
GACTTTTGGCTCCAATGGGGAACTGAAGAAGACATCTGAGTAAAATATTAGGCAGTGTGATCTGGCGTGAGGCGGGAGATGAGGTGGGCAGGCAAGACTCAGCATGGCTGAATGGGCAGCTTGATGGCCCAGGCACATGCTGGCTCCTTTGTCATTCCAGAGNNNNNNNNNNNNNNN

>hg18 chr1:230701398-230701499 similar-to-chrX:138334805-138334906
GCTTCAAAATGTTTTAGTGCCGTGGGGGTAATAATATAGGAAAGAGACAAAAATTACACTCATCAATTGNNNNNNNNNNNNNNNNNNNNNNNNNNNNNNNN

>hg18 chr6:43952408-43952590 similar-to-chr9:79688877-79689059
TGCCAAGCTCAATAGAAATAGCACCAGGGTGGGTTATTTTTAACAAGATGAATACCCCTGTCCTCTGAGGTCTCCCCTGGCCCCATCCCAGCCTCCTTTGTCTCTCTGCCTGGACAGCAGATTTTAAAATACGCCCACAGTTGCCAAACCACTAAATGCACCCAAGACAGCGACTGAGGCCG

>hg18 chr22:17011430-17011620 similar-to-chr3:113229561-113229751
AGCAATGTAAGCGGAGTCTGGGCTGACGATGGACGTGTGGATAGCCTGTATGTGTATATCTGTGCTCATGCTTCTAACACACATCCACCCTATTATGGACACGTTTATACATCTTCATGCCATGGTATTTTGTACCTTACTGCAGACCCTACCAACGCTTCAGTGAGGTTCTGGCAGCTTTGGGTTTTTG

>hg18 chr2:23566544-23566719 similar-to-chr6:105677021-105677196
TGTTTTTGTGCCTTTTTACTTCTGGGAACAAAAAACCCCCACTTGTTTCTGCTAAAGATAAGCTATTTTGTAGGCCATTGAAGCCAATTCCTGGAAGAGTTGGGTTGGTGGTTAAAAAAAAAAAATCTGATTGGAAAGCAGTAGATCACAGCAGCTAAGTGACTGAGTTTAAAAA

>hg18 chr9:20392690-20392849 similar-to-chr3:113226837-113226996
ATTATTCTGGTTGGCAATATCCCAGAGACAATAAAGGATGACCAGGACACAAAGTCTATCAAAATTCTCACCAATTAACTTACATGACATCCTTTGGGATTTGCACCCTACCCTTTTTTAGACAAGACATGAAGCACTGCAGGTGGAATTCAGCTGGGG

>hg18 chrY:7068925-7069087 similar-to-chr2:158420262-158420424
TCTAAATAACGGGGCAGGGAAGGTAGTGTGAACGATGTAAAGGTGTGCCAAATTGGTTCTGCAGAATTAATGTTTTTTGAATAAAGTATTCAATTTTCTCAAGTGAGCAGGCCAGTTTCTCAAGAAAAATTTCATTTGAATCCTCCACCCCGAGCCTGCGNN

>hg18 chr12:81698623-81698732 similar-to-chr2:189469534-189469643
GTTTGTATTCTCAGAGGCAAATCTTAAAGAAGGCACGTGACACAAAATGTCAATTGTGTATTTAAATAAAATTTCTCAACATGTAAGAAGTTTTGTTTTTTTTTTTAAT

>hg18 chr1:246001866-246001993 similar-to-chr10:101195950-101196077
GATACCATGCTTGATGACTTGCATTGTGCTACCTCTTAAGATAGTGGGATTCTAGTGAGTACAATGAATGTTTTGCACCAAGGGATAATGATCCAGCAAAAAATCCGAAACACATTAGCACACAGCA

>hg18 chr9:70329162-70329279 similar-to-chr5:52397646-52397763
TTCACTGCTTCCTACTGTTGACTGTAGAAGAAATATGTTAGGCACTCTAAAAAACACTGGAATTAGAAAAAACAATGCTATACTCTAACATAATTGATTAAAGTCTCCATTAATTTA

>hg18 chr6:147572401-147572507 similar-to-chr2:190634864-190634970
CAAGTAGCTATGTATTCTAGAGGAGTAATACAAAAGAAATGAAAATGTGATCCTTCCTTCAAAAAGTTTCCAGTTCTAACCAAAGGACTGGAACTAAATAAGCAGT

>hg18 chr11:98423438-98423545 similar-to-chr16:14210206-14210313
GATAATTTAACAGTCTTCTAAGAGCTCCAAAAGTAAGTATATAACATTTTGTTACAATAATCATGTGGACATCAGTTTCCAGCAATTAATCTGGTAAAAGTTCATCG

>hg18 chr11:79241669-79241769 similar-to-chr3:8765252-8765352
CAGCCGTAAAGGGAACTCTCTTCTCCGTCCCAAGCCAACCACTTAGTTCACATGGATATTCTTTTTTCTTGATGTAATGAGGAGAAAAAAGTTCATGATG

>hg18 chr11:11712079-11712181 similar-to-chr9:100905514-100905616
AGATGATTTTAAAACATGTTAATATGCTTGAGAAGGGGAAAAAAGAATGTTTATTGAGTTCAAAAGANNNNNNNNNNNNNNNNNNNNNNNNNNNNNNNNNNN

>hg18 chr12:32156894-32157009 similar-to-chr11:10301995-10302110
GGCAGGAGATGCAATTGTGAAAGGGCCATGGCCACATTTTGTCTTGGGGATGTGGAGCCATTGAAAATAAATGAAACAGTCACTGTGTTTAATCTCACCAGTCTTCAAAACAATT

>hg18 chr15:87438109-87438215 similar-to-chr2:210884719-210884825
ATTTAAACATGGTCTTATAGTCTTCAGTGGCTCCCAGGTCTTGCCTCTCGGGTTTTTTTTCCTCTTTCCTTTGAATGTGCCTTAACCTTCGTCTTGCTTTTATTTA

>hg18 chr11:132044099-132044297 similar-to-chrX:149521617-149521815
CACAGTGTGTTGACACAGTGGTTGATGGGCTGGTTTCTAGATTGATGTCCTGTGGTTGGTGAAATGCTGTATTTCTAAAAATACATAATTGGGAGATCAATCAACACAATTGTGCACACCTGAAGCAGAATTCAGTTGGCCCACAGGCCCCAATAGCTTAGGCACTAGTGTTGTCCTTTTCTTGGACAGCGTCAGTGT

>hg18 chr14:24589211-24589326 similar-to-chr9:100907007-100907122
CCTGCCCGCGCGGCCGCCTCTGAGCATGCTCAGTGCCGCCGTGGGCGAGCCCGAGCGCCCTGGCCCGGGGCAAAGAGCAGCGGCTAGGGGCTGGGGGCTGGGGGCCGGGACCCGC

>hg18 chr14:75493519-75493648 similar-to-chr3:139561131-139561260
TAGAGGCAAAGTGATCTCACTAGAAGAATGTGTTTCTCAGGAGCTGCTAGATGGCCTGTCGCTCTGTGCCCGCTCACTGTGGACGGCTGCCCCACGTGGATGTCCATACCACAGTGGGATCCACGGCCT

>hg18 chr9:106712737-106712853 similar-to-chr1:94854335-94854451
CAAAAAGTTACCAGAAGTGAGATGGAAGTTGAAATTTCCAACAACAGCTATCAATATCTCTCNNNNNNNNNNNNNNNNNNNNNNNNNNNNNNNNNNNNNNNNNNNNNNNNNNNNNN

>hg18 chr17:55661545-55661701 similar-to-chr6:70804994-70805150
NNNNNNNCCCTAGTGAGGATTATAGTCTCATGCATTTGTTTTTATAATGTGCTCCAGATGTTAAGAGCTTAGAAATTGACTTGTTATTAAATCTGCTACCTGCTCTGGAACTTGTGTTTTAGAAGAAGATTTAGATTTATTTAGTTTTCAGGTCAT

>hg18 chr13:71930240-71930371 similar-to-chr3:153908313-153908444
TTAATATTTTCAGAACTGCATGGCTTTAAAAACATACAAATTTGGGGAAATATAAGTTACATTAAGGAGGTATCAAATACAATTAAAGCTTAGAAAACCAAAGAGGCCTTAGAACAATTATCTCAGAGAAA

>hg18 chrX:35428786-35428917 similar-to-chr10:101184438-101184569
TAAAATGTGCTTTTAGAGGATTCTTTAACACAAATGCTGCCTAAAGTGACAACTGCTTGAGGCAAAGAGGTTATGAACCACCACTGTAAAATTGTGAGAGCTGCAAGACTTATGCATGTGATCACTGTACA

>hg18 chr5:130019774-130019887 similar-to-chr20:22975354-22975467
NNNNNNNNNNNNNNNNNNNNNNNNNNNNNNNNNNNNNNNNNNNNTACATTCGAGAAAGTAAAGTTTTTACATAGTATTATACAAAATACATGCAATATGCTCCCCTCCAATCA

>hg18 chr18:7332383-7332525 similar-to-chr7:94102572-94102714
GGTCAGTGTTTTAAAATCATCATTACCTTTATTGTGCCACTACCACCTTAGCATATCTCAACATTTAGTGCTACGTGATAGATATTAGTCAATTTACTGTTCTACACTATTTAATTCGATTCCACTCAAGAAACCACATTTA

>hg18 chr20:24556660-24556763 similar-to-chr7:155532285-155532388
TTCGTACTTATGGCACTTAGAGGAGCACAGGATGGTCCCCCTCTAGGACAGAGGAAGGAGGAAGCTGGTGAGCTGTGAGTACGGCTCGCTCTCCGGGGCATCC

>hg18 chr19:47046022-47046202 similar-to-chr2:210880110-210880290
CTCACAGTAGCCCTGGGAGGAAAAACTGGCAAGGATTTTTACTTTACTGAAAACAAAATAAGTCAAGACACAGCTTAATGGCCCAGCAGGCTCTCAGATTCCCAGATCAAAACATGGCAAAATCCTGCCCCTCTTTCAATGTGTGCATGTCTGTTCATCTGTTTAACCACCCTGGCATCT

>hg18 chr15:67716433-67716596 similar-to-chr7:94124635-94124798
CCTCCAAAGACAGCAAAGAAGTTTTTGTGGTCAGCCACAACCTTTCTCATTCTGCCTTCATTGTTGCAGAGGTCACCTGGGTGGGAAGAGTCTCAAAACTGCCTCTTCACCCCCTCACCCGCCAAGTCCACCTGAGATCTGAACATCTTTGCTCAGACTGCCC

>hg18 chr14:98582825-98582981 similar-to-chr4:52599976-52600132
TTTTTTCCCCAATCTCTCAGAGTTTAAGTAAAACACACACAGATACACACAAACCTCTTCATGATCACCAACCCAGAAAACTTTAAAAGTTGGCCAGATGGCCTAAGAACACATTCAAAATACTACCGATTCTCCTCCAGGTCATGCCCAGCACCA

>hg18 chr6:11879604-11879786 similar-to-chr16:87108823-87109005
AAGGAAAAGAAACCTGCAAGAGCTGGGGCGTGAAGGGGCTGCCAGGAGCAGCTGGGGCACACGGAGAGCGAGAGAGCCTCTCCCAGGCTCCATGGGGAGGCTTCCAGGAGGGCAGCAGGGACAGGTGTGGATCAGCCCATCCCACCCGAACGGTCTGCTTATTCTCCAAAGACGATGCAATG

>hg18 chr18:42400612-42400775 similar-to-chr10:28044256-28044419
GTAGCCACCATTCCCTTCTCCTAAGCCCAGCACACCTCCCAGGGCCATAGTGAGAAACAAGAGGGGAGTGGAGGTGACACAAAATTTGAAAGCTCCACTAGTACTTAATCATGTTAGGTCATGGCCATGTGAGAAAGCAAATGTTTAAAATGTTTGCCATCAC

>hg18 chr22:35469758-35469894 similar-to-chr20:33223226-33223362
CCCTGGAGACCTAGGCGAACCTGGATTAAAAGGGTCCAAGCAGATGTAAGGAGGTGATTAGGAGGCTTCGGTGGTCATTCTAGGGGGCCCTGGGGACCTGCCGGGCAGGGGCCACTGAGCTCTTCGTGATCTCCAG

>hg18 chr13:107502152-107502254 similar-to-chr1:94839461-94839563
TAGTTAGGATGCCTGGATTACTGTAGGCACTGGAAAAGTTGAAAAAACTTTGAGTAGAGCAAATCTCTTTGAGATAATTGAAATGAATTTATTAGTTTGAAA

>hg18 chr3:82332116-82332247 similar-to-chrX:153850668-153850799
GGTCATAAGCAAATAAGGAGTAAGGATGAGGTATTTTACTTAATTACTTTTGTTCTCTTTCCCTGGCATAAATATGTAACTGAGAGGTAATCACACAAAATATATAGTTGTATTTTTGTGTGTTTGCTTTT

>hg18 chr15:53308243-53308365 similar-to-chr5:75917535-75917657
CACTCCTGAAATATAAAACTACAAGCAATGCCTTCAGCCTCTTACAAAAGTTTACCAATAACAAGCTACATGGTGATATTTCAAAAGTATATAGGATAGTTATTTATCACTTATATCAGTTT

>hg18 chr14:21808574-21808676 similar-to-chr9:107441726-107441828
AAAATTCTAAAGAATCAGAGTAAGGTATTTAAAAAGAGTTTTTTTCACAATATTTTTTCAAAATGGAATGAAAATGATAAGAGCAATTCTTGATATAAATAT

>hg18 chr16:30168465-30168566 similar-to-chr1:195287101-195287202
AGATACATGAAATAAAATATTTGGCTTCTTTTCCAATTTCACACTGATGTTATTTTGTGAAAATCAGTGCTTTAAGATAAATCGTTATACGTTAAGATAAA

>hg18 chr11:109384973-109385127 similar-to-chr18:17658958-17659112
AGATCCTAGGCAAATGAACAAATAGGGAATCAAAATTGATTGTTTTATTCAATTTCATTATCTTTTATTATGTCTGGGAAGAGCTATCATGCTTTATTTTTTTACCAGCTAGAATGGAGAGGAGAATGTGCCTAATAGAAGTTGGAAATACACA

>hg18 chr2:136217188-136217298 similar-to-chr4:122822887-122822997
TTATGCACTGCAGTGAAGAACGAATTACTGAAATGTGAATGTCATTTAGCATTAAATTTGGAATTTATAATTGTTTTGTTACGCCAAGTTTTTAGCTCAATGCTGTTTAT

>hg18 chr3:139014524-139014634 similar-to-chr8:128697496-128697606
NNNNNNNNNNNNNAATTATTAATGTGAGCCCTCTTAAAATTAATTATTTTGGAAACTTAGTGCTGAAACTAGCTGAAGGTCACTAGGTAAGGCTTGCTGACTGGTGAGCC

>hg18 chr6:161294297-161294425 similar-to-chr2:188024358-188024486
TCATGGGTGCATGTATTTAACTCTGGCAGGAACCTTTGACATGTTTTTTCCATAGTTCCTTTTATTGTGATTTCCTAGGTACATTTCAGTGTCAAAAATGTAAGTAGAAAAGAAAGTATGCAATATTC

>hg18 chrY:10638726-10638830 similar-to-chr3:40895160-40895264
TCTTCCTATTCTTCTTGGTTGTGGAACTGTCACTAGTAAAGAGTTGTGAACTTTTTTGATGCAGTGCATTTGGGGGAGATGTCATAGTGGGGCTCAATACCTGA

>hg18 chr4:45743045-45743192 similar-to-chr20:32788435-32788582
AAATATTAAGCAGTGTTCTTTGGTAGCCAAGGTAGAAAAAAGAGCTGTTGGTGGTGGTATCTATACACTCCAGGGAAGCATCATATGGCCATTGTCACAACTGGTACTAACTGGTTACTCTATCTATTGAAAACATTCCACCATGCA

>hg18 chr10:83857787-83857901 similar-to-chr17:42738046-42738160
TGCCTGAGGTTGGATCTGTTCAACATGGCCTTGCCACTTAAATGTGACACCAAGCCATCTGATATGCCCAGATGAAGAACGACAAAGTAATCAGATAAGTTTATAATCTCAATG

>hg18 chr13:104999066-104999171 similar-to-chr8:128841387-128841492
TGTTTGGTGAAAAAACAAAGGAGTCTCAGAATGTTATTCCTCTACAAAGGCAAAAGAATGTTTAGCACCACGTTTAGTTGGGCTCTGAGGAGGGACTCTACAAGT

>hg18 chr21:44671048-44671198 similar-to-chr6:1559383-1559533
TGAGTATGAGCCGCTGTCCGTGCTCCCAGCTGGCCCCAAACCCAGGGCCTCCTAGGGGCTCCCTTGAGAATCCCAGTCAGAGCCCAGCCCGGGGAGGTCCAGGTGAGCAGGAGGGGCCCGTGGGGGCCTGAAGGGGCCCAGCTCCTACTG

>hg18 chr6:83013974-83014074 similar-to-chr22:18135207-18135307
GGCAGCGCCAAGCCCTCCCTCACCAGTCGCTAGATGAAACTGCGCCGGTGGATTCCGCAGGGTCCACATAGAGCCACAAAGGGACTCATCCTCAGTGAAG

>hg18 chr21:18884998-18885121 similar-to-chr6:161097642-161097765
TAAAAAATACTTTCAATATCTACAACCTGAATCAGTCAAATCAGCTATAATGGAAAATACTTCACTCACAGGAAGAAAGTAACCACTCGATGCCCATTATTTTCACTGATCCAATCAGTTCTC

>hg18 chr11:110196611-110196717 similar-to-chr16:14211803-14211909
TGCCATTTCTCCTGTCAAATTATTATGAGACATAAGTGTCTCATAATTTGCCTCTTCCAATCTCCCCAAACTTGATATAAACTATATATATGTTAGTGTTCAAAAG

>hg18 chr8:92037836-92037953 similar-to-chr2:190680663-190680780
AGTAGTGAAAGTATTAGACAGAAGACATCTGTTTTCGAATTTCAACACTAGAATGACTAAAACTATCTACCTATAGAACTATCTGTAGATAGTATACTATCTACACTCTGCTCAACA

>hg18 chr19:19269428-19269530 similar-to-chr22:23154862-23154964
CTACAAAGGGAAAGGGCAGGGACCCTCAGACCCTTCCCCAGGGCCTGGGAAAAGTGAGACATTCACACCAAAAAATCTCAGATTGTGGGGAGACACCAGACA

>hg18 chr10:99621681-99621833 similar-to-chr12:54767693-54767845
GGGAACCAGCTATCACCTGAGAACAGTGCTGAGTGAGGCCCCAAGAAGGGGGCAATGTTACACACAAGCTTACACACAGCTTACAAGACCTCAGAGATTGCGAGGGTCCTTTTCCCTGCTGCCCACAATTAATCAGTACACTTCTCAAGGGC

>hg18 chrX:92915109-92915216 similar-to-chr4:122723991-122724098
CATCACCTTAGAGATACTTCCTTATCAGTATGTAATATTTTCCTTACTCTTTCTTCACTTTTACGAGCACTGATATTCATTCTCTTGGATTATATGCATGCAAAGAA

>hg18 chr7:84561955-84562059 similar-to-chr4:5860385-5860489
GATCTAGTGTTGGGGGAATGGACTGTCAAATCAATGGGCATCATCTTTCCAGACCCCGTCCCAGAGAAGGAGTCCACGAGTATTCCCTAGCCGAAGAGAGGCCT

>hg18 chrY:22501562-22501745 similar-to-chr5:172597248-172597431
CAGGGTGCCTCAGGCCCAGTATCACAGCAGTGTCTTCAGGATCCCTGAGTGCATAGGCAAAGATTTATTACAGTACAATCATTAGAAAACCTGAACCTTAAACCTACATCAGGCTTTCCGGAATATCGCTTTTGTCATGATACACAAGGTTCCTAGCTCATCTTCATTGAAATCAGAAATCTA

>hg18 chr22:31441365-31441471 similar-to-chr2:190660866-190660972
TCCTATGGCACTGGTGTTTCCTGAAACACACTTTGGGAATTGCTGATGTGAAATAACGTAAATATTTGTTCGTTTCTAAAAATTCATCAGCATGCTACCATTTTTA

>hg18 chr11:111913008-111913206 similar-to-chrX:149521617-149521815
CAGGTGTGGTGGTCTCTCTGTCTTCTTTATGGCCATACAACTCCCCCGGAGAGGAGATTTATGGTAGATTTATTCTTGGTTTCTCTCCTGGGAATAGACTTGCCCCAAAGAGGGAATTTATGGCAGTTCTCATTTCTCAGAAGTATCTCTGTTGAGTCAGATAAGGGAAGCTCTGAGAAGTCATCTTTCTCTATCTGT

>hg18 chr21:42846746-42846931 similar-to-chr1:116098175-116098360
TGGAGTGCATCAGTGCAGTCCTTCCACCTCCCTGCCCTCTAGCAGCAGGTCCACATTCTGGGGCTGTTGAGCAAGCCACACTCTCCTTCCCTAGAGACGGTTTTTTTTTTTTCCTTCAGAAGCATTCGGCTGACCTAGGGAGGGCAGGTGTTCCTCACATGTTAAAGGGAAAGATTGGTCTGTGC

>hg18 chr20:56280918-56281031 similar-to-chr10:95354022-95354135
AGAGGCTTCTTTTGATTTGGCATTTCTTAGCAACCAGTAGTCTGGCAAAACTCAAGAAATACCAAAGGCCTAACTGCCAAGGCAAACAGCATTCGTAGCCATTAATCATTTTA

>hg18 chr3:74980499-74980637 similar-to-chr11:27039885-27040023
CTCTTTTGGTAACCTTTCCTTTTTTCAAGGCTTTATACGTGAAATAAAAATGTGTGCTGCTTAATCTGTTCACTTTCCAGTTTCTCTCACTGAATTAAGTGCAATTGTATTTATACAAAAGGCCTCATGCAACTTGCT

>hg18 chrX:86871550-86871654 similar-to-chr18:17581177-17581281
ACCAAGATAAGGAGACAAAAAATGCCCAAATATGGCTCTATGGTAGTTGAAATGAGGCAAAACATTTGTGATAAAAGTTAGAAGAGGACTCAAATGTTGTAGGA

>hg18 chr16:78435829-78435973 similar-to-chr12:54780080-54780224
TCATGATGATTAATGATTATTCTTAGCAGCTAGTTCAAAATAAACCCATAAGAGGACCTCTAAACACCCAAATTCCTCATTTGGGTCCTGGGTTACTTATGCTAAAAACTCAGGGAGAACAGCCCTCTGTGGAGTTGACGCAGT

>hg18 chr12:20021779-20021882 similar-to-chr4:185796601-185796704
GTAAAAATTATTATTCTTTTAAAAAATCTTTTCTCATTCTTTTCCTTAATACCATCTGTGAAAACTCTACCATCCTGATTCAACATAAGGCTTTTCATATTTA

>hg18 chr15:68397931-68398073 similar-to-chr9:6542962-6543104
GTTCAGACACTGAAGTCCCCTGTAAAAATGGAAACGTGAGTGGGAAGCACATAAAGTCATCATGGTCCATGCCTTCCTGAACCAACGAGAGAGAATTGATTTCTTGGATTGATAACAGGTATTTGGCTAGGCCCCAAAGTAG

>hg18 chr4:159564564-159564666 similar-to-chr6:70907602-70907704
TGTGTTTTTTGCCATATATTTTTCATGTCTTTTAGTAAAATATATCTACCTTTATTTGTATAGTTTCTAAGTTTCTAGACTTGCTTAGGAAGGTCTTCCACA

>hg18 chr4:73377435-73377595 similar-to-chr7:94052223-94052383
GTAAAATGAATGTCTCAAGGCAACTGGACTGAGGAATTTTGCTCAATTTTGAAGACTTCAGTGATGACTCTCTTTTGAAGACAAATATTATACTTCACAGATATAGGTACTTCTGATTACCTCCATNNNNNNNNNNNNNNNNNNNNNNNNNNNNNNNNNN

>hg18 chr9:66136008-66136108 similar-to-chr7:155298854-155298954
GCAGGGCGGTTGTCTCTGGACCTGCGTCTTGGTTATCATGGAGCTGGACTGGGCCTGGGTGAGAGGGCCTGATGGGGTTGTCCTGGGTAATCACGGGGGT

>hg18 chr20:592130-592308 similar-to-chr11:10282690-10282868
GGTGTGGAAGTGAGTCGTGGGTTTGGGGGTTGGGGAGAAAAGTTCCGGGCCGGGCCGGGGGTCCCCACGAGAGGGTCATGGGCAGGGAAACGCAGCCGGGGCTGGGCGAGGGCGCTGCGGGCGCAGGTAGGGGGCCCGGGGCGCGTGGAGAGCGAGTTCCGGGCGCGAGGGCGAGGCG

>hg18 chr11:54963628-54963747 similar-to-chr10:50523402-50523521
CATTATACACTTGTGTTTCTTAGCAGGTGTGTCTCTATCGGTCTATAGCTTCAATATGATAGAACTGTGGAATCAGCTGGAAGTGGTAATGTGAAGGAGACATGTGGAATGTTCAGCGC

>hg18 chr3:119303685-119303788 similar-to-chr8:75296189-75296292
AGTCACTCTGAGTATAACTTGGTGTTTGTAAGTTGGAATTGCCTTCCAGCTAAATTCCTATGAACCTATGTCTCATTCTAAGGAGAAGAGAAAACTGAAAAAC

>hg18 chr7:105683830-105683962 similar-to-chr15:55117238-55117370
AATCACTCCAATAGAAGTTTCAATGATACCCAAGAAGACTGAATCCATAACTGAAACACAACAGAAAAAGAAGATAGGCGCTCTGTATTTTGTCCAACACAAAAGATATTTTTATTTTCCTAAATAAGCAGT

>hg18 chr13:103366950-103367055 similar-to-chr10:28043302-28043407
AATAACCGCGTATACCTTTTGGCCAGTTTTCTAACAGCTACATTTTCAGGAAACTGTTAAATTATCATATGATGAACAAATGAATTGTTAAAATATACAATAAAA

>hg18 chr9:108337003-108337135 similar-to-chr3:95041787-95041919
CTAAAACCAATTATGTTATTATTTACATTTTACTGAATCTGAAACTGAAACTCACACTCTTGCTGTGGGACATTGGGTCAATTAAAGTAAGAAAGTGAGCCAAGTGCCATCAAAGGCTGGACTTAAACTCCT

>hg18 chr20:49119262-49119451 similar-to-chr7:80389688-80389877
AAAATATATATTCGATGAAACAAAACTTGTATTGCAAAGATTATCCTAATAAGAATTCCCTATAAATGGTATATGCACATGGTGGTTTTGAAACTGGTACAGATTAGCCTGCAACAGCAATAGGCAAGTGATTCTGTAACTATAAATGGTGACATGCAAAATTCGAAGCTGAACTGGTGACAACAGCCT

>hg18 chr3:37010303-37010434 similar-to-chr17:42719823-42719954
GCCAGTCAGGCCTTCTCCTTTTCCGCAGACCGTGTGTTTCTTTACCGCTCTCCCCCGAGACCTTTTAAGGGTTGTTTGGAGTGTAAGTGGAGGAATATACGTAGTGTTGTCTTAATGGTACCGTTAACTAA

>hg18 chr9:6394084-6394186 similar-to-chr6:105688579-105688681
TAACTCAACTCTTGCTCAAAAACCTCATTTAAATGATAGTAAAGGAATATTTAATGTAATTCAAAAGAACAGAAACAAGATACTAACACATCCTTAGAAGAT

>hg18 chr1:118785929-118786122 similar-to-chr10:27985261-27985454
TCATATCCCTTATACAAAAAAAAAAAAAAAAATCATTAATAAGAAATAGGTGGCCTGGTTGAAGCAGAGAGGAAGAAAGGGTATCAATGTGCCAAATGTAATTTCTTTCAATTATTTGCCCCCTCAATGTATTTAAACTATTAAAGTACAACCATTAAGGTACAGTTGTAGAGAGTAATCATGAAGCTTCATT

>hg18 chr13:56531541-56531649 similar-to-chrX:153878564-153878672
AGACGGATGCAATCATGTTGAAGACAAATTTTCCTTGGGAAGTTTGTAAAGGGAGCAAATGAGCAAAGAATGTTTAGCTGTGGTCCATCTTTGCCCTGCTTCTCTGGC

>hg18 chr14:99898238-99898429 similar-to-chr7:80068068-80068259
TCGAAAACACTTCATTTTTATCTGTTATTCTAGTGCTACCATGAACACTTTGGGACAGTAGCAGTGACACAATATACACTGTCATTTATGACAAAGTTCATATGCTAAAGATTTCTCAAACACCACTGATGCCAGAGAACGTGTGTGACAAGCTCCTTTAATTGAGATTCCTGGAGTTCTGCATTGGAACT

>hg18 chr12:18158410-18158513 similar-to-chr4:122700210-122700313
GGTTCATTAAAGAACTCAGCCTCAAGTGGAAGTCATATTTATCCACAAAGGCACTCAGTTTTGGAGTCAATTTGGCAAAGTTTCTTTTGCAAAGAAATAAAAT

>hg18 chr11:69754517-69754618 similar-to-chr1:94838318-94838419
CAAAGTTCTTTGAGGGCTAGCATCTCATTTTAGTCTCAGGGGAATCTTGAGCTGTTATTAAGGAAGGTTCTGCTTGTCCCATTTGACAGGTTTGGTGATTA

>hg18 chrX:91607796-91607928 similar-to-chr2:190632110-190632242
ACATTAGTCATATTATATACCTCGTCATTCATAATATAAAATTCGGTTGGATTATTTATTTTAAAAATTAGTTTCAGTCATAATGATTCACATAGACTATAGTATTTCAGATGACAAGGACTATGCTGACCT

>hg18 chr4:140895859-140895974 similar-to-chr1:158158004-158158119
GCCTGCTCCTTATTTGGCTTGGACCTCCCACTGCCTCGGCAATGTGGATTTAAGAAAACTGTGCCAGCGCANNNNNNNNNNNNNNNNNNNNNNNNNNNNNNNNNNNNNNNNNNNN

>hg18 chr20:56269794-56269973 similar-to-chr4:186673444-186673623
ACAGTTCAAATCCTATCCATTCAAGTAATGAGACCAGCATCTCACTTGGAATGAAAAATACAATTTATGTGAACTAATTTGTTCTGCAAGTGATTTGTGCAGATAGCTTTTTGAAGGCTTGTAATATTTTCCAAATATTTCTACCAAAAAAAATGAAGAAGAAGAGGAATATTGCTGAC

>hg18 chr21:30771651-30771810 similar-to-chr13:22041361-22041520
ATTCTCCTGTAGATTTTTTGTTGTTGTTGTTAGAACATAAAATAATTAGCTAAAGCTAAAAATTAGCTTAATTAAATAATTAATTAACTCTTCTATTTTGTCCAAGGAATTTAGAACTTACTAAAACTTAGATTGCAAAACCTCACTAGCAAAATTAAG

>hg18 chr12:109934751-109934922 similar-to-chr8:22594747-22594918
CTGGAAAGAAATTGGAGGGCCCTGGGCTTGAGCTGAAATCATTTGCTCTCCACTGAGAATACAGAAATGGAACCAGGAATTTGTTAATGACTTTCACTCCAACCTCCTTCCTGAAACCCTCCTTTTCATCCAGCCCAGCCAGCTCTCTCACTGTCCCCTTCCTGCCTGCCT

>hg18 chr2:158193543-158193724 similar-to-chr22:49042243-49042424
GTCAGTGTGGGCGCCCCCCTCCCCGGCCGCCCCCATCCCACGCCCCCTGCGGCTGGCGGTGCGCGGCGCTCCTGCCACTGGCCCCGCAGCCGGGCGGGGAGCGGGTGGTGGGGCGGGCGGCAGAGCCCGCCCCTGCCGCGCCTCCGCCCCCTGCGCCCTCTCGCAGCCGCCCGGGCCTGCT

>hg18 chr21:27775954-27776103 similar-to-chr4:122722574-122722723
AAGATTTGGGAAAATAGTAGAATATTTTTTCAGTTCTTCAGAGTAATGATTCTGTTAACTATAAGTCAATTTATGTTGCAAACACAACACTAAACGTCACAGCTTGTACTATGTGTGCTTTAATTACATCAAAACACTGTTAATTTCCA

>hg18 chr17:42438181-42438303 similar-to-chr3:182178212-182178334
ATCCTGCTATTTTGTTTTATTGGAACAAAAGCAGTTAAGACAATGAATTTACTTCTAAGTATAGCTTTGGTTAAATTGTAGACACTGATATGTAATGCTGTCTTTCTCATTGTTTTAGAAAC

>hg18 chr8:20937088-20937188 similar-to-chr5:52404846-52404946
GTTGGGAACCCTGGTGGTGCTTAATAAATATCTGAAGATGGATTCTATCATTTCTGAGTCTGAGTTTGGCATTCCCTTAGGAGGAACCAAGAACCTTGTG

>hg18 chr18:22152703-22152833 similar-to-chr1:116140040-116140170
TTTATTACCAATTTAGTGAAGACATTACAACATTTGGTTGTTCCCTAAACCCTGGAATTGTTTAATCTCAGCACTTATTTCCAATATTTAAAAGATATGTGTGTTTTTATGTTGGATGAATTACCTCTGT

>hg18 chr21:42421917-42422025 similar-to-chr6:43246524-43246632
CTTCGTCTCTGCAGGGAGCGGCTGGCTCTCAAGTTCTCTACAAGAGAATTCTTTACAAGAGGAGCGGCACACAGTGTGTTTTTCAAGCTCCTTTAGGATGGATAGATA

>hg18 chr12:114960558-114960738 similar-to-chr21:18436774-18436954
CACATATTCTATTGACTCCCTGCCTAACTCCATAGCTCCCTATTGCTAAACTGAAATGGTGTACCTTCCCAAATTACAAAATGTGTCTCATTGTACACCTTAAAATCAGGAATGTTTATGTTTTACAAAAACATCCAACCATTATGACAGATTCTGACACCCATGGGGGAGCAAGTGGCA

>hg18 chr21:32203342-32203468 similar-to-chr11:10306909-10307035
TTTAACTAAGTAGCAGCCTTCTGATAAGAATTCCAGCAATTGCACAAGCCCCACCGTTGTCTGTACAGCCCAGCAATTCTACCTTGCTATCTCAATATTCTCCGTTTTGCATTCCTCTCTTGCAGG

>hg18 chr1:92449584-92449692 similar-to-chr6:105666106-105666214
GGATTTAGTCAAAGAGGGTGAATGGAACCAGTGACATGGGAAAGTGCAATCTAGAAAACTAAGTATGTTTTGCTTTGATTATCTGAGCCATATACATACATATTTGAA

>hg18 chr20:20237076-20237181 similar-to-chr4:185695714-185695819
GGGAAGGGGGCTGGTGTGGGGGAAGGGGGCTGGTGTGGGGGAAGGGGCGGAGCAGGTAAGCTTTCTGGGGCACTTGGTCACTCTGCAGGCCTTGCAAGGGACACT

>hg18 chr20:61958848-61958989 similar-to-chr5:172593744-172593885
GACTGCAGTGGCGCTCAGGACACACCTCGGAGAAGAGCAAGCCTGCTGCAGAGTGACATGAACACCAGGTCTGTTTCTGTACGAGCCAGTGACAGAAGACCCCTAGATAAGACTCTCTGTACGTATATGTTTGTAGGCAAA

>hg18 chr3:32974290-32974468 similar-to-chr20:17960524-17960702
NNNNNNNNNNNNNNNNNNNNNNNNNNNNNNNNNNNNNNNNNNNNNNNNNNNNNNTGTTCCTGGGTCATAGATAAAGGAAAGTTTTGGATATGCCCAATCAGCGGCTGCCTCTCTTTTCCTGGTAGAGCTGTTTATTTTATTCATTTAATCATAGTGAGATAGAAACTTTAGGGCACCA

>hg18 chr7:151217866-151218031 similar-to-chr3:139603801-139603966
GCCCTGTTGCCCTCTGAAGCTAATACACCTGGCCCCCAGAGGCCACCCTCACCGCAGAAGAGAGTGTGTTTCCTAGAAGGCTGTTCCCGTGGGTCCAGGGCAGCCGGGGACCTGGCACCTTGGAGTTAGGAGCAGCGTTTCTCAGAGTGGCCCTCAGGCCCTGCT

>hg18 chr17:72406476-72406664 similar-to-chr19:3072354-3072542
NNNNNNNNNNNNNNNNNNNNNNNNNNNNNNNNATAAGGCCACATTCTGAAGTTCCAGCTGGATATGAATTTTGGAGACACTCTTCAGCCTAAGTGATGGAGCCCCGAGCACAGGGCCCACGCTGGCCAGCATCTGGTTCCACACAGGAAAGCCAAGTCCCTGTCCTGGAGGACTCAGGACTCCATTCG

>hg18 chr19:33854523-33854626 similar-to-chr5:75871789-75871892
AGCTATAAATTAGAGATATTTAATTTTGCAGTAACACTCACAAAAAACTACAATGCATTATGCTTCCCCTGAAAATAATGCAAAGATTCTAATTAGTTTTTAA

>hg18 chr5:164399877-164399978 similar-to-chr3:182076414-182076515
ATGCAAATTTTTATATCTCCATTTCTATATTCTTCAGGTGATATTATATTTCCTGCATCTTAAAGTTGTCCTTTTCATGAGTGTCTTCCTTTTTCCANNNN

>hg18 chr9:31755910-31756079 similar-to-chr16:14146466-14146635
AGACTCCTGACAAAGCACATTGTTCTTGGATCTTAGATTGATATTTCTGTTTCCTTACAGATAAAAGTGAAAGCTAATTTTAACAAACATATGGGTATGCTAATTATGTGAATTTAATTAATTGTAATGAAGAATCTCTAGCAAAATGAAATACAGTTTTTATATATTA

>hg18 chr14:72551027-72551198 similar-to-chr7:87673755-87673926
AGAAACCAATAATAGATATATTCATATTCTGACCAGAACTTGCCAAAGGGCTAACCAGCTACTGCACCAAAATTAGTCCTTACATTATAATACTCTGGCCATTGGAAGAGAAAAATGGGAAAATTCAACAATTTGAAAGATTATGATCCCTCTGGCTCATGATCTACTGAC

>hg18 chr22:18606489-18606659 similar-to-chr16:56077392-56077562
AGCTTTCTGCACCTGCTCTGGGGTCTGGGTGATCAAGGCTGGACACCAGCTGCCACCCCCAACCCCTGCCTGGTCCAGCACCTGACCTCAGGGGCCCAGCCGGCCGGGGCTGGTCAGGCAGAGCTGGGGAGTGCCGGGGTCGGCGCAGGAAGGAGCTGAGTCCCTGGGCC

>hg18 chr21:26373939-26374111 similar-to-chr3:153308772-153308944
TTATTTTTACTTCTGTGGATGCCAGTGTCTGTCTTAGTCTGTTTCTCCCTATATACACTGTATATGGAAACCAACTAAAAGCCTATCTANNNNNNNNNNNNNNNNNNNNNNNNNNNNNNNNNNNNNNNNNNNNNNNNNNNNNNNNNNNNNNNNNNNNNNNNNNNNNNNNNNN

>hg18 chr2:230660123-230660238 similar-to-chr4:185687948-185688063
CAGATCTTTCTCCCAGAAAAGGAAAAATACTCAAATAGAAATAATTATGCAAGGGAAGAAAACAGTCTGAGATTTTGTAATTTCAGGGTTTCAGTTAGATACTATTCCCTTTCNN

>hg18 chr20:57022218-57022379 similar-to-chr7:155355128-155355289
CAGAGAAACTGGTAAAGACCGGCAGAGCGGGAGGCTAGTGCTGCTTTCACCCTCTAAGTCCCTGGAGGGCAGGGCCCATATTTTCTACTTTTCTGAGGTCCCTCAAAACTAATATATCCGAGATTTCTTGGACAAACACTGGGCTTGAAGAAGTACATATT

>hg18 chr18:73406147-73406326 similar-to-chr10:96004054-96004233
AAATACACTAAAAGAGTTTATTATAGTTTTGGTAATTGCCATATTGGTTATCACTCACTAGTCACTGCTGCCTCTGTTGGAAATTTTTCCTAAATACCCATCTGAAATAAGATGTAAACAAAGCACTTAGTAAAATTATGTGAGTGTCAGCATTCAGATACTCTTCAAAGTAATTTAAT

>hg18 chr7:27584796-27584913 similar-to-chr4:89196883-89197000
CAGATTATATTTAGAGCGCATATTGGACACTGATTTTTACTAAAAATAAAACCACATTTTTTTTTGTTGTTACAATAAGCTAGGTCTTCAGTACCCACAAAAGTAGTCAAACTCTGC

>hg18 chr18:8145776-8145956 similar-to-chr5:75919812-75919992
ATTTACATGTGAGGTAGTTTCTTTCCACTGTAAGTAAGTGTGACTTCTGTGTGGAAAATAGCTTAGGTCTGGATGCATTATTCAAAGTTTTATTTCAAAATCACCTTTCCTGAGACTACACTGAGAAAGTCACACATAGATGTTTCTTTGTGACAATTATTTAAAATATGTGGCTTTAAT

>hg18 chr2:41343859-41343989 similar-to-chr1:94825027-94825157
TCCAGAAAGTAAGATGAATTTACTGCGTTAATCCATACCACAGTTATTTATAGATTACCTACAGNNNNNNNNNNNNNNNNNNNNNNNNNNNNNNNNNNNNNNNNNNNNNNNNNNNNNNNNNNNNNNNNNN

>hg18 chr2:176834488-176834593 similar-to-chr6:12500433-12500538
TTATTCTTGTGAATGCTGAGATATTTGATGATGTTTCAAATATCTGAAATTATTGAAGGTGCATTTTCTATTAGCCCGGTTAGTTATTTTTCAGATATCCAAATT

>hg18 chr14:80661906-80662009 similar-to-chr10:101207439-101207542
ATGCCAAAGGAGCCGAGTTGTTGGGGAAGCAACTGAAGTAGGTCATCCCTCCTAAGTCACACGCTCACATCTCCAGAGGCACAGCAAAGGGTCTGCAAGGAAG

>hg18 chr12:123239905-123240094 similar-to-chr1:21493223-21493412
NNNNNNNNNNNNNNNNNNNNNNNNNNNNNNNNNNNNNNNNNNNNNNNNNNNNNNNNNNNNNNNGAGCTCCTTGGATTTCTGCAGCCTCTGCATGCAGTTCCTCTGCCCTCCCAGCTCCCATTTCTGCTGAGGGTGTCACCGTCCGCCCACTTGTGTGTCCTGAAGTCTGGGGTCTGCTCACCACCCACA

>hg18 chr13:110910594-110910722 similar-to-chr7:155489315-155489443
TTATGAGATGGGGTTCCGTATTAGGGAGGAGACCTGGTTGCTGGCCACACTGGACTGGTGTTGCTGTAAGGCCTTGTCTCGGGGCCTGGTTGCCTCCTGAGGTCCGTGCTGCTCAGGGTGGAGTGGGT

>hg18 chr20:31333039-31333224 similar-to-chr7:100328536-100328721
TCAGGAGGGTGAAGGAGGTACTCCAGAAAGAGGACACGGCACAAAAAGGCCTGGGAGCTGAAGAGAGGTGGAGCCAAGGCCAAGAGACGCCAGCAACCTGAGGAGGGGCCACGCGGTACTGAGGGCAGGTGTGGAGTCTGGGGACCATGGGCCTGCAGAGATGCAGCCAGCTTTGCTGTCCCAGC

>hg18 chr5:104599102-104599223 similar-to-chr2:85639239-85639360
ACAGGAGACTATGTTTCATTACTGTGAATTTGATTTGATTTTCTAAGCAACTACCTAAAAGTAGCTACTAAAGATTAGGCCTGGATCAATGCACCTGGGGAGAAATTCCTTCATGGTCCGA

>hg18 chr6:170653611-170653713 similar-to-chr3:58110769-58110871
TGCAGCCATCAGGGGAAGGAAATGAGGGACATGTTCTGCAGCCATCAAGGGAAGGAAATGAGGAACATGTCCTGCAGCCATCAGGGGAAGGAAAGGAGGGGC

>hg18 chr13:90364498-90364608 similar-to-chr7:80113075-80113185
ATATTTTGGATTTAGGGGTAAAATTTTATCTACCTCGTTGAATGACATGTTTTATGTATATGGGCTTTATTCTGAATTATTTGATTGAAATGGTTTTTATAAAAATCATC

>hg18 chr15:71946802-71946918 similar-to-chr22:23155021-23155137
TGCCTCTAGGACTGAGGGTGTCAGTGTAGATCTCCATCCTCCTGCTTTTCCTCCCCCAGCCCCAGCTTCGTCTGTCTCTTCCATCACTCCAGGCCCCTGGGGTCTCCTGCTCTGCC

>hg18 chr11:89909840-89909942 similar-to-chr9:100905514-100905616
TGTAATTTCAGTATCCTCATTCTAGTGACATCTTTGAATAAATTTCCAGATCATCTTTAAATTGTTNNNNNNNNNNNNNNNNNNNNNNNNNNNNNNNNNNNN

>hg18 chr11:114920238-114920430 similar-to-chr17:72224170-72224362
TCTCTTCATTAACTGAAACCCTTCCTCGGGGGAGCAGTGACAGCTCCCTGTGAATTGGCTATTGGCAGTCATGCTGAGGCTTCTAAGCAGCTCCTTGTTAACCTTGAAAGATGACTATTTTAGTTTTCTGGAGTCTCTGTCACCACCTGCAGACAGAAGCAGATGATTTAAGAGGTGAGCAGGTAAGAATTT

>hg18 chr19:9999216-9999354 similar-to-chr5:153901975-153902113
TCGGGGTCTAATAAATTAGAGCCCTTAATAGTTATGTTGATGGTAGCCTTATTCCTTGGTCTCCTGGGTCCTGCCCGGCCTTCCCTGGGAAGCTCTGAGCTCAAAGCCCTGGAGGAGGGAGTAAAACCAGAGGCTGCA

>hg18 chr11:34654193-34654384 similar-to-chr7:87670904-87671095
ATTCATAGCAATTCTTTGACATATTTTTTTCTTCTCCTATCCACTTTCTCACAATAGCTGCTCTCTTGTGCTTCTCAGAAATTCTCATTTCCTTCTTAAGATTTATTCCTCCAACCCTACCTTGTCCTCCTGTCTCTCTCCTGCTTCCATTCCTTTTCTGATTCTGATCCCAACATTTGGAAGACTCTTCT

>hg18 chr1:171620114-171620235 similar-to-chr10:28045384-28045505
GCCCCACTGGGAATAAACATTTGTGTGTGTTGGGGGAGAACAAAGGTTGTTAAAGGTATTCCCAAGAGCAGTACACAATATTGTTCTCACCTTCTTTAGAGTTACTATAGTAGCTCTAAAG

>hg18 chr22:21483981-21484129 similar-to-chr1:21453698-21453846
CAGGTCAGAGAGGTTTGGGACAGTGGTCATATGGCCAGTCCCCAGGAAGGTGACTGTGATCACAGGCCTCAGAGGTCGAGGCTAATTTTCTGACCAAAGACCCAACTCCTTCTTCAGTCACCTGTGCTGCCCCCACAGCTAGTTTGAG

>hg18 chr5:76550396-76550523 similar-to-chr9:100949887-100950014
TTTGGGTAATCAAAATGAGATTTTGGTTATTTAGATTTAGATATTTTTGAAACATGTAATTTTTTTAATGGAAAATATATCCGACACTTTCAAGTACATTGATTTGGCCAATAGATGACTAACTGGA

>hg18 chr9:128148371-128148488 similar-to-chr20:33228277-33228394
TGGACATGTGAAGCAGTACGTGGATCCTGGGGCTGTGGGAGCGTGGGACGTGGGAACCCAAATATGTATTTTTGATGGCAAGAATGGGTTGAATGTTGGGAGGTGGGGGAGTAGGGA

>hg18 chr15:81412646-81412755 similar-to-chrX:153260768-153260877
GCCGCTTTTCTCCCGGGCCACCCAGTCCTCGGTGCCGGCCCCGCGTTGGCGCGCCCCCGCCCCACGCCGACCCGGGGCCCTGGCGCAGTGCCATCAACATCCTGCCTGA

>hg18 chrY:5059773-5059873 similar-to-chr9:107363686-107363786
CTAATAAGTAGTTGAAACTTTCAGTTCAACAGAGACCTCGGAAATCGATATATCACATCAGTGTTTTATTTTGTCTGTAAACGTGGCATATTAAATTATT

>hg18 chr10:125127501-125127659 similar-to-chr16:87050875-87051033
TGACTTGGCTGCAGTTTTCCTTGAGTCCATAAATGCCAAAACGTTTAGGCAATAGTCTAAATATTTACCTGCTGGGCGTGAACTGTCATAGTAAGGGCTGGGTGTTGGAAAGCCACAAGCGGTGGGGGTGAAGGGGCGTCCTTGACCCATGCTGCCCC

>hg18 chr13:76290300-76290403 similar-to-chr11:70829510-70829613
TGACAACAATGGCCTTTTTTTTTTAATATTGGCACTTCCTCAGTACCTCCACTTCCACTCCTCTCCAGACCCTACTGCCTCCCTCAAGTCGACTGCAACAAAT

>hg18 chr6:132604515-132604638 similar-to-chr4:122819200-122819323
TCTCCATTCCCTGCCCAAACCCTCCAAGGAAGCACCATTGCTGTACAATTAAAGCTCATCAATCTTATCTTTTACTTTCTATCTTACATCTGAGTTCTATTACTGTATATGAAAATTTCAAAT

>hg18 chr18:26003947-26004083 similar-to-chr17:26612718-26612854
GGGGGTCAGAAAACTATGATCAATATTATTCAAGCAATTTGCCAACATGATCTTAAATTAGAAATAAAAACCTCTCGCAGTGTGAAATATATTTAATCATATACCAGCCCTGAGTTATTTACTCATCCCAGCTCCT

>hg18 chr18:17497027-17497146 similar-to-chr2:188057463-188057582
TCCATGCTAATGGAAGAAATGTATTCTTTTCTTCTTAGTTTTATGTTTATCAGAATCTAAAAAGCTGTGGTTAAAGGCCTGTTTTTTAGAGTCTATCATTTGTAAATGCTGTTCATTAT

>hg18 chr15:38791758-38791859 similar-to-chr1:120095054-120095155
AGTAACTTAGTAAACCTAAAAAGTGTTTGAGAGGGGAAGACAGTTTTGTTGGAAACATGAGTACAGGTTTAGAGATGACAGGTTTGAGGTGACAAACCCCG

>hg18 chr5:92300762-92300905 similar-to-chr7:80106190-80106333
AAGACTCAAGATTTCAAGAAAAATGACATTTTACTTTTCCTCAACTATTTCTGATCATTTTCTGTAAATGTGACTCATAAAATTAATATTCATTTTCTCATTAGTGCCCTTAGTATAAAACGTTGTATTTTGGAAAATTTTAA

>hg18 chr9:137673377-137673485 similar-to-chr11:34411795-34411903
GTGTCTCCTTACTTCCTAATGACTGATTCTTACTTATGGAGAGATATTTTGAATGACCTATGTTTACGTTCATAAAACAGAGGAAAAATGCAGCATCCTTCTCCTCCT

>hg18 chr19:52149743-52149919 similar-to-chr17:61655959-61656135
TTGCGTTCTTTCACTCTTGGCTGGCATCCTTTGGCTATTTAAATTCGTAGCCTCCCAACAGTTTTTAAAAAACAAACAAACTCACACAATTTATCTTTTCATGTAAGCTGCAATTTGGTTGAAACAAGACCTTTCTAGTACATAGTCCAAAGCTCCTGATAACTGAAACTACAATC

>hg18 chr13:65328146-65328251 similar-to-chr10:28043302-28043407
CATTTTTCACTTGAAAACGTTTTATGTAAAGGCTAAAAGAGAGCCAAAGATAAGAATACACCTTACAATCTCAAAAGAAGATAAGAACATAGTAACAAAAAAAAA

>hg18 chr15:73699680-73699826 similar-to-chr5:39405229-39405375
ACCCAGAAGAGGCCCATGCTGCATTGAGAATACAAGGATCGGCCCTGCCTTCAGAGTAGCTCAGCCTCAAACACTCTTATCCTGCCCTCTTTCCCTGTTTGCACATCTTGGCACTTAGAATTAAGTATATGGAAGACATTTCCTCA

>hg18 chr5:169547193-169547304 similar-to-chr1:154725384-154725495
CCCCTCATCACCATGGCCGATCCAGAACTTCTCCCTGTGGCTGTTGGAAGCATCAGTATGACTCTGAAGGGAGGCAGATGTGCTTGGGCTTGCTGGGCCCAGAGGTTTAAC

>hg18 chr10:134393717-134393915 similar-to-chr5:139705853-139706051
AGCCCCTCTGCCCTGGACCGGCCAGGCCCCTTTCTGGGCTCCACGGGGTGCATCATTGCCACCCATCTGCCTCCGCCCCCATCACGCTGGTGTCCTGCTTGCCGGGGCCACGTGGGCGAGTCGGGTGACAGACCCAGTGCAGCCGGGTGGGCTGGTGGACGTGCTGGCCGGGGCTGCGTGGGCAGCGCGGGAGGGGGC

>hg18 chr13:102511748-102511907 similar-to-chr2:190679527-190679686
TCACTTTTTTTTCTGTGCATCCAATATTTTTTTCTAGAGTGTGGTGGGAATCTGGTGGGGAAGTGAGGAGGATTTATTAACTGGGTTCCAGTGAAGAGAAGTCTGAGAATTTTTGTTTTAAAATGTGAGAAAATGTTTAAGAAGGAAGTCTTTTTCTGT

>hg18 chr19:23657239-23657430 similar-to-chr5:39338513-39338704
GCAGGCTGACATATCTGCAGAAAAGGCTCCCCAGAAAGAACTAACTGGGCCTTTAATAACCTCCTTTTGCAGGCTCAATATTAGCTTTAGATGGGCTCAAGCTTTAATTTTCATGTCTGAGTTATTCACTTGGTGTCTGAAACTATGTGTTTGAAAAATCCAGCAAAATTACTGAAACGCAGTGTTAGTAT

>hg18 chr7:120962617-120962729 similar-to-chr2:190600885-190600997
CAGTCTACAGAATATAACTTCAAAGTCATTAGCCTTTATATATAAAATACTTATAGCTCATACTGACTCTTAATACTTCCAATAAAATTCAAGACTAGAGAGATTTTTAATT

>hg18 chr2:131738727-131738893 similar-to-chr5:39374434-39374600
TGGACTCTGACTTAGTTGCGTTACACCCTTTCTTGACAAAACCAAACTTCTCAGAAAACAACATGAGATTGGCATGGCTTTATTTGTTTTCTTGTTTCATTTTTTGTTTTGTTTTTTATTGGCTTGACTCAGGATTTAAAAACCGGAATGGTGAAGGTGACAGCAG

>hg18 chr20:29859844-29859950 similar-to-chr16:85161708-85161814
TATTTGGAGGTTTATTTTCATTTGGATAAAAAGATTCAGCAATGATCACATTCCTCATGGAGGGATTCTGGGCCAAGGAGGTTATGGTCAAGAGTGCGGAGTGTGC

>hg18 chr11:13921092-13921272 similar-to-chr3:58134873-58135053
TCCACATGCAACCTGGTGAAGCACATCCTAGGAGTAGGCATTTCAAGGGGCACTGCTGGCTGGAGAAAGTGCAGGCTGATTCATCCTGTGGTTGGAAGCAGGAAACAAATGTCCTGGGATAATATTTTGAAATAGGAGCATGTCCCTTCCCCCATCCCCAAGAGCTGACCTTCCCCTGCT

>hg18 chr5:38503598-38503712 similar-to-chr4:174666720-174666834
CCCCAGAAGGCCGTTCTTCCTGGGAGGGAATGACCGAGGGGCAGCCTGCAGAGGCCCAGCTCCGAGAAAATAAAGGCAGAGAATTCCAGCTCCAAGCGGAAAGACAATACTTTA

>hg18 chr10:130712212-130712320 similar-to-chr7:155386920-155387028
AATTTTGTGCATAATATTTCGTTCAAGGTGATCGAAGGCGATGGTTGTGGACTCCACCAAAGGCAGGTGGGAAGCAGGCAGCAGAGGCCCCAGGGAGGGCCTGCCGGG

>hg18 chrY:19163007-19163123 similar-to-chr16:14198801-14198917
GGTTTATTTTTAACATCATACTGCTTGCTATTTACACCTCTGAGACTTGAAACAATTGCTTTTCACCCTACCTGCCACTCAATCCACACCTTTTAAATTAATTATATATAGGTTTT

>hg18 chr12:128787167-128787354 similar-to-chr3:58121107-58121294
GAGAGACAAAAATGCTCTTGTTCATTGCCTCCCATAAAAATGAATTTGTACTTCTTAAGAGAGAAAGACAATCTTAGGCCTAAATATTCAGAGGAACATTATTATATCTGTGATGCGTGCATTAAGTCAACCTATGATGGTGCCNNNNNNNNNNNNNNNNNNNNNNNNNNNNNNNNNNNNNNNNNNN

>hg18 chr19:57159598-57159699 similar-to-chr10:28069464-28069565
CCCTTATGAAGCTTTTCAGTCACTGCAACACTCCCGACACCAATTATCTCATCTGTTTTAAAAATTCACAGTACTTCATTTCCTCCACTTAAAAGTACTTG

>hg18 chr9:18501755-18501858 similar-to-chr3:153958208-153958311
TTAGTTAGCATCTTATTTCTATACCGTATAATAATAAATACCAAAAGAAAATTTTCAATGGTAAGATTTTGCTTCTTAAACAAATGTTTGTTTTTTTCTCTAA

>hg18 chr2:215217846-215217993 similar-to-chr17:61653309-61653456
CTAAAGCATGTAAATACATATGTAAGCATAACTGCTTTTTTCTCTAAACGCTCACAGAAATGTTAATAGTTGGTAACTTTGTNNNNNNNNNNNNNNNNNNNNNNNNNNNNNNNNNNNNNNNNNNNNNNNNNNNNNNNNNNNNNNNNN

>hg18 chr2:25212739-25212851 similar-to-chr4:174681595-174681707
TTGGGAGGAAAAGGTAATCGGGCTGAGAACCAGGGCCAGGGGAGCACTGGAGGCTTTGTACCAACTAACAATGTTGGGGATAAAGCTCAGTGACCCCGTGTGAGCTCAGGCT

>hg18 chr22:48116789-48116937 similar-to-chr1:21453698-21453846
GGAACGTGTGCTGCAGCCTTTGGGGGTGCTCGGGTGACCACCCGGCTTCTGTGCCACAAATGCCCATGCCAGGAAAATTCGCTGAAACGTGAGACTTCACACTGACCACAGCAACTTTGTATCCAACAAGGTCTGTGACGATTCATTT

>hg18 chr10:72516073-72516190 similar-to-chr3:49700541-49700658
GGCATTCAAGGCCTTTGTCATATGCCTTTAGTCAGCCAAAGCACTCGCTATTCCCTTGGGGCCTCAAACGGGTGGCCCACGGGCCAGACATAGNNNNNNNNNNNNNNNNNNNNNNNN

>hg18 chr15:40862122-40862225 similar-to-chr2:190605719-190605822
TGTTCAAAATGAGAGCTTGTAATGTACAGCACTATACATTATAAATTCAATAAACTGCACATCACCATGATGACAAATAATGGACTTAGGGTCAAAACTATCT

>hg18 chr2:155239568-155239754 similar-to-chrX:138376057-138376243
ACAACACAGAGAGAGGCAAATGTGTCTATCAACTTGTCATTATCTGTGGTGAAATTTTCTTTCATATTAATTGGCAGCATTTATATCGTCACATAATTGACAGTTCCTAATCAGTTTAATGATCTGTTTGTTGACTTACNNNNNNNNNNNNNNNNNNNNNNNNNNNNNNNNNNNNNNNNNNNNNNN

>hg18 chr15:76161368-76161480 similar-to-chr7:134029570-134029682
AGAATCAACCCTAAAACCCTCTTGACTCTCTAGACCTCCCCCAGGCCCCTCTTCCCCACTGACTCTCTCAAGACCCTGCTGAAATGCTTTTTATTTCGTGAACAAACCCTTC

>hg18 chr16:8106695-8106889 similar-to-chr6:21698733-21698927
TAGACATTCTTGTGTTTGTGTTCTGGGCACCCTTAGTGCTATCACGTGTCAGGGCAGGTAATTAAATAGCAAAGCAGAAACTATCAGGGAACAGCATGGATGGCATAGTGGACAAGAACTCAAGCCTGCAGCAAAGAGAGACATAACTTTGTTCCATGAGCTGCACACTCCTGAGTTCTACTTTATTTTAAAAC

>hg18 chr10:15378524-15378624 similar-to-chr20:42493818-42493918
ATGTTCCTCCGCAAAGACCAAGACTACTGTCATCCAGAAGAGAAAGGACTGTGCAGGCATACTTCAGAGAGACGAATACGCTGGGCACTAGAACCCCCCC

>hg18 chr8:49525271-49525429 similar-to-chr10:28016508-28016666
AGTTGCTATTCTGTATTTGTCTTAATTCTTTGTTCTCATTCATTATCTTGCAGAGCACATTCACCCTGTGTCCTAGAGACATTCTCAGGTGTTTAAGTCAGGGGTTGCCCTCCCATTGGGAATCTGAAGTACTCCTCTAGGGTGTCTTCTTCTGGCCC

>hg18 chr9:2604648-2604764 similar-to-chr1:158149684-158149800
CTCTCTGCATTCATTCAACACACAAAGGCTTTCAGGTACCACAAGAATGCCCTCTGGATCCCATACAGCCATAATCACCTTTTCAGATAGTCATATTCATAAATACTCATATCCAA

>hg18 chr14:58414767-58414876 similar-to-chr5:39390919-39391028
GAAAGCAAAGAATGAACTGTTAGAAATATAGGAGGAAAAAACCAGGTTAGTGTCAGTGCAGATAAGAGAATAAAGTTTTATGAAGTGGAGGTGAGCTACAGGATCAAGT

>hg18 chrY:17311003-17311163 similar-to-chr17:26448710-26448870
CTGTATTCTCAAGTAGAAACGAACCATGTTTCAGGACTCTGATAAAACAATATCTGCCTCCCTTAGGAAACTGATGTTCTAATATTAAGAGTATATTTTATGGTATTAATCTGTTTTTTGAAACTATTTTTTGACANNNNNNNNNNNNNNNNNNNNNNNN

>hg18 chr7:121470570-121470705 similar-to-chr9:79855485-79855620
GAATATCCTTTAAAATGACACTGGTCACAGAGAAGATACAGCAAAAGTCTAAGTAGAGTGGTCCACACACATCCTTGCTAGCAAAAATCTCAAGTTCTTCATATACATAGTGGATGAATCAATTCATTTTTTAAA

>hg18 chr8:83555135-83555309 similar-to-chr10:28068204-28068378
TAGCATGATTATTAACATCATTCATTACTACATTTATCATTTCTAGATAAAGCTTGAACTCAGACATTCTACAACTTATTAGGAACATTTTTCAATATTTTAGATTTTCTGTCTTACATGTTGATTCAAACTCATATAATTATTTAAATACCTNNNNNNNNNNNNNNNNNNNNN

>hg18 chr22:35684785-35684887 similar-to-chr20:42485878-42485980
CCGATGATCGGAGTTAGCTAAATCACTTGTATTTTCCTTGGTTCCTATTTTGCCCTGTCCCTTCTTCCCATACAGTCCTGGAGTGCTCAGTGTTCATGCCCA

>hg18 chr1:111977323-111977503 similar-to-chr2:190634336-190634516
TGGTTCTTGGTATCCTCAAAGTGTTGGTTTTTAATTTTTCCTGGTGGATTTCTGTATGTCAGCTTTAGACTGCCCTATTGTTGCATCCTGCTGTTCTCCATTCTAATCATACAGTTGATTTGGTAATGACATACATAACCCCTGGCATGAAGTTTTTATGCTTCAGAAAATTGTTTGGCA

>hg18 chr14:49706151-49706253 similar-to-chr6:70730393-70730495
AATATATATTGTTATATACATTGTTGGAATAATGTTATATTATTGTTGCCATGCAACAATTTATATTGCATGGCAATATATATTGTTACATATATATAGTTA

>hg18 chr14:82263196-82263373 similar-to-chr2:190642204-190642381
NNNNNNNNNNNNNNNNNNNNNNNNNNNNNTGTCATTTCAACAGCCATATTGAAGGAAACAACGGATCTTCAAAAAGGATATTACCAGGAAAAAATGCTTAAAATTAGTGAGAGAAAATTTTACTTATGATAGTGCACTAGGGATGGTTCCAGACAGAAAAATAAGTAAATAAAAAGA

>hg18 chr22:20914391-20914581 similar-to-chr3:113229561-113229751
AGACTTGTTTTGAACATGTTTTCTTAGGTCAACAAGATCTCCATCCCCATCACCCCATCCCTGCAGATCTGCTGTGAATGCAACTTTAGATTCAAAGTTTCTCCTGGCTTTTGTAAAGTCATGTAGTGCTTTCCTCACACACTCCTTCCTATGCTCCACTAACCCCACTGCTTGCTTTGCAGAGCACTGG

>hg18 chr4:181639105-181639259 similar-to-chr12:21755357-21755511
ATGTGAATCTCGCCTTAACTACTGAAATTACCTCCTTTCTCCCCCAGTGAACTATCCTAGCTGTCCTTTGCCAGATGAAGACTTGGAAATTAGAAACTATACAGAGTGTCATCTATAGTAATGGGTGGAACTCTGATAGATTCCTCTTGTTCCT

>hg18 chr22:24377198-24377373 similar-to-chr4:89202180-89202355
AAATGAAGGTCTAGTGTGTATGTTATAAAATACTCTCTTACAGTCACACCTTAAATTAAACCTTATACTAGGTTCCTCTATTTTCAGGATATAATTCTTAACTATCATTATTTACCTGATTTAATCATTAGATTTGAAATTCTGTGCCATGGCATATACGTTCAAATTCAAACCA

>hg18 chr15:55328618-55328762 similar-to-chr20:10363431-10363575
CCTAAAATTCATAATTCTGCATCAGTGCTTAGAAAGCAGTAATGCACTGAAATCAGCAGTAAGGTGTTGGCTAGTTGTTTTTATATATTTTTCATATAGTCAGTTATTGAGATTTTCTGGTTGATTAATTCTGCCTTTTAATTA

>hg18 chr11:95690466-95690567 similar-to-chr22:23161778-23161879
GGCTGCAGGCTGCCCAGCTTTGGAAAGGCAAGAACTTCTGTGGCAGGGAGCAGCTCCTTGGTCAGTGCTGGGCTAAGAAAAATCAGCTGCTTCCTAGCTCA

>hg18 chr6:137057358-137057458 similar-to-chr1:94822865-94822965
AGTTTCTGTGTTAATAATGGTGATGGATTTGTACTTACTCATCCACAATCCTTCCAATTTCCCTGCAGCCTATATGCAGGTTCAAGTTGGTGAAACGAGA

>hg18 chr22:30256686-30256829 similar-to-chr17:61626690-61626833
CTCACTCTGTTTACATTGGAGAAGGTTCAGGCATTTGCCGGCCATTTTAGGCAGGAAGAATAATATGAACAAAAGAATTATTATGTACTTCCTGTACCTCATTTTTGAAGTTTTTAATCTCTTCACTGACAATTTATGTTGNN

>hg18 chr22:43519323-43519459 similar-to-chr20:33223226-33223362
CCCACTGCACAGATACTCCCATTGCACAGATACTCCCACCGCACAGAGAGGCACCCATCATATGGGGATGCTCCCACTGCACAGATGCTCCCACGGCACAGAGAGGCACCCATCATATGGGGATGATCCCACTGCA

>hg18 chr2:85247115-85247215 similar-to-chr11:66793560-66793660
AGATGCCCTGACTAGACCTGGGTGGCGTGGTAAGGGTTGTAGGGTAAGGTCTTAGCCTGGTGGGCATGGGGGTACCCAGGAGCCCTGCCCTATCCTTCCC

>hg18 chr18:73517838-73517999 similar-to-chr7:155355128-155355289
GAAAAGCTACTTCGTACTCTTTCTCATAGGACGATTGGGAGTTGCAAGTCAGGTGTTTTTCCGAAGTGCCTTGAGAATTGTTACAATAGGTACATGATGTCTTAGAGCATGCCGTGGAGCTTGCACTCAAATCCACCTCCTGACAATCAGCCCCGACTGCA

>hg18 chr19:52451787-52451936 similar-to-chr22:18133525-18133674
CGGGCGGGGTCGGAGTTCTCTGCGGGGGGCGGGGACAGGACGCCCACATGGGAAGCTGGAGGGGCGCTGGCGGGGCGGGCCGTTGGGTGGGTGGGCAGGGTCGGGGCGGGGCGTGGCCAGAGCCTGGGCCGGCGGCTGTGGGCGGGACC

>hg18 chr1:183392494-183392624 similar-to-chr16:87062623-87062753
CGGGGACCCGGAGCGGGGCTCACGGCGGGGTCAGAGAACTGACGTGAATGCCCACAGGGCTGGATCCAAGGAGTGGGGAAGCAAGTGGGGAGGGCGGGATGCGTGCAACAGACAAAAGATGAAGAACCAG

>hg18 chr22:31258666-31258791 similar-to-chr5:1930957-1931082
CTGGTCCTGCTTGGCCGTGGGCCCCTGGGGAGCGAGGCAGACATGAGAGACGGGAGGACCGGCTGGCTCCTGTGGTCACCCCAGCCATGTGCTTCCCATTAGCCGCCCACACCCCGGGGAGGGGA

>hg18 chr5:39338581-39338778 similar-to-chr2:189476259-189476456
AAAAGCAACAAAAATGAACTACATTCATGCCAGGAGGACCCATCCATTTGCATGAAGTAGGTCACAAATTTAGCTTCATTTTCTAGTGCATTGAGTAAGACACAGTTGAATTTACTGATCTCATGCATTTCTTACCAATCAGGTAGAAGAACTCACCTGATTCCCAAGAGAAACAAAATGAGATTAAAGAGTAATAT

>hg18 chr20:57323115-57323290 similar-to-chr12:54766707-54766882
GTAGGTGAGGCCCATCAATTGACTGCCCCCCAGAGACCTCACACAATGGAAGGCGGATAATTCTCCAAAGAGAAGGTGGCAGACTGGATCCTAGGAGACAAAAATAACCAATGCTGGCCTCGGGCTCCAGAGAATTCCCTGCTTCTCAGTCCTTGGAGTGCAGGTGCTCCTGTTC

>hg18 chr5:85015644-85015764 similar-to-chr21:18506853-18506973
TCTTTGCTGATATTATTTTTCTTTAAGTTAAAATAGCAGTGTATAACTGTGTTAGGTTTCTCTTTTCCCTTCATTATTTAAGATATTGATTTTTTTTACTAAATAAAACATGCTTTACTT

>hg18 chr2:220200653-220200834 similar-to-chr22:49042243-49042424
CGCGGGGGACATGGGGCGCGGCGGCCCGCCTGGGCCTCGCAGGCTCCGGAGCCCCGAGGTACCGCGGGGCGGGGCACGCCGGGCAGGGCGGGGGACCCGGGCTGTCCCGGGCGTGGCTGGGCCTCGGAGGGGCGCTTGGGCCGGGAGCGTGCATCCGGCTCCCGGGTGGGGGGCGCCAGCG

>hg18 chr12:14475350-14475502 similar-to-chr3:113209271-113209423
TAGTCATCTGATAGTATTAAACATGTAATTTGTCTCAGCTATTTCTCAAAGTGTTTGGGATTACCAAAATTATGAGATCTGGTATCTGCCCTTAATGAGCTTACTGTCTAGTCTGCTTGAAAGGAAAGAATATGGAACTATGAAAACTTGCC

>hg18 chr14:66559849-66559951 similar-to-chr2:210872752-210872854
ACCTTTGGTTTATCTCTGTGTAATTTACAATATTGTACCCCGAATTTTTTTCTGGAAGTCAGTTCTTTCTTTAAGGAAAAGATAAAGAAAAAAGATGAAACA

>hg18 chr1:84792806-84792987 similar-to-chr2:210873808-210873989
TGTAGGTTTTAAATTTAAGATTTATTGGAGGGTTGGGGGAAAAGTATAGCACAAACTGCTTTTCAAAGACTAGGTTTTTAAAAACTCTAAGCAAACAATTTCCACTTCAGATTATACATATTTTAAAAATCAGCATTGATTCGTGAGCATATATTTTACTATAATGAAGGGAAATATGGCA

>hg18 chr11:83287622-83287722 similar-to-chr16:66794393-66794493
ACAACCCTACCAAGTATCATAAATATATGAGAGATTATTTCTGTTCTGATAGGTGAGGATTAAACAGCACAGCTCCCATTACCAGGTGTCAGATGGCTGA

>hg18 chr2:163810942-163811129 similar-to-chr5:153947234-153947421
NNNNNNNNNNNNNNNNNNNNNTGGAGATCCTTGGATAAAAGAGGCTGCCGAGGCACGCAGTTTTCTTATCTCCCCAGTTGCCACGGAGTCTGCGATTTCCCATGGCATGTGGTATCAACTGGAGAAAAAGCAAGGGTGAGCTGTGGAAAATAGGAGCCCCGGCAACTGGAATGGACAGATAGCACTA

>hg18 chr20:8086370-8086474 similar-to-chr6:161094877-161094981
GTAGAATTTCTAATTGAAGTGTAGCCTTTTAAAGTATATTTTAAAATTAGGCTAGTCATTTTGAGATGGTTTCATTGCAGCTTCTTTGGAATCATTTTTAGAGT

>hg18 chr13:65286269-65286379 similar-to-chr5:75940334-75940444
CTAGTTCCAGTTCTTAGGATGCTAATGTGAATATAAACACCAAAGGCTAACATATCCACTGTAGACTGAAATAAGTTATTTATTCATCCGTTATTCATGTTAATTCCACT

>hg18 chr4:145220143-145220267 similar-to-chr10:27949183-27949307
TACCCAAAAATGACACATAAAATAGCTGTGTCAAATTTTTATTTTAATCTTGAATGTCTTTCTTTTACAATAAATAAACTTCTCTCACATGATTTTTTAATAGTTTCAGAGTGTTTCATTTTAT

>hg18 chr13:103712278-103712429 similar-to-chr18:17631891-17632042
GATAAGATAATATTAACATTACATTACGTTACCTTATTTGATCCTCATAACTCTGTAATGAACTGGGTCTCAATTTCTTAAATCATATTTTATTTAATAGCATTGCAATGGAGATTTTAAGTGCTGTTTAACTTTAACACTAATTCTCTTT

>hg18 chr14:79675681-79675833 similar-to-chr6:12404028-12404180
CTTCAGCAAATTCTCACTTCTTAACAGCACTGCCCGTTTGAAAGCATGTATCCCATTTTTCAAGAAGGAAAGCCACAATGTCCATTTTTTCCTTAATGTTTTCTACTCATAATAGCTATAAAATACTCTAGGCACATATTCAATTTCATCTT

>hg18 chr8:140336518-140336712 similar-to-chr6:21698733-21698927
TGTGCATTTTGAGGTCAGAGAACTGGGTCAATTCCTTGCACCCTTGGAGCCTTGGCTTCCCCAACCATCCTGTGGCATATGGAGAAAATAACAGCGTGCACTCAGATGCTGAAAATGTCAAAGGATAATAAGCATTTACTGAGTACCTATTAGGCACTGTGAATAATGTTGATGTTGGTGTTGCTGTTATAAAA

>hg18 chrY:8657873-8658002 similar-to-chr16:14058505-14058634
GCCCCCAGAAAAACATTCGGGCTGTACCTAGAAATCACTCTAGGGCAAGTGTCAAAAAGACTCACTCCTACAACCTCTAGGCAGTTTTGAGGAATCCTGCAGATCTTTTGCATCCTTACAGATTTTGTA

>hg18 chr9:111622119-111622225 similar-to-chr22:19492870-19492976
NNNNNNNNNNNNNNNNNNNNNNNNNNNNNNNNNNNNNAAAATAGACTTACACATACCTTATGTAAAGGAGGTGAGGAAAAGGAACAATGGTCTTTTCTGTATTATT

>hg18 chr11:65074971-65075074 similar-to-chr20:61571533-61571636
CCTCAGAATGGGCTAACCACCATGCTACCTGGATCGTTTAGGGCAGTGGGATCTCTGGTGCTCACCAGGCTTCCCCAGTGCCCAGCCCTGGATACACGCTAGC

>hg18 chr11:120933615-120933808 similar-to-chr5:75813896-75814089
GCTTGGATATTGTGAGAACTTTCTCTTGAGTTTCATGCATGGTACAAACATTTAATTCATTCCATCTTTCCCCTGCCTTCCCAGCATGTGTAGGTTTTCTTACGTACAATCAGTGTGCACTTGGGGAAGGCAAAGGTGCTTTTTATTAACTCATTAACTGAAGGAAACATAATTAAGAGGGAAATTCTGGATT

>hg18 chr20:35300372-35300540 similar-to-chr12:113341927-113342095
ACCCCTCCCTAAGCCACAGCTGAATTCTGAGGCTGCTTTTCAACTTGCTAGATGAGGTTGTGACTGGACCAGGGCAAAAGCTTCCTGAGTTAGCCCAGCTGATGGGATAACTTTGCAGTGAGCAGCTTTGGCCTGGCTTTGACTGTATAAGACTTCATTCTCCCTTAT

>hg18 chr22:16370505-16370608 similar-to-chr2:210837886-210837989
GAAGGTGATAAAGCATGGCTTTCCCTTTGTAATTTGGGAAGNNNNNNNNNNNNNNNNNNNNNCTGTTTAAACTGTTAAGGGAGTTTTTTGCCAGTGATACATA

>hg18 chr14:49564728-49564839 similar-to-chr3:30488634-30488745
TTTCTTAGTGCAAAAGCCCTGTTTTCCCCTTAATATTAAAGATAGTCTTGGTCTTATTTCTGGGAAGTTTCCAAGGACAGAGGCTAAACTGTGACCAAACTCACAGGAAAG

>hg18 chr5:112459468-112459580 similar-to-chr12:54764219-54764331
AACAGAGCCTTTCTTAAAAATAAGCCCTACTGAGCTTGCACTGGTAAGTGGCTCCCTGTGGAAGTGATTTCCTTCATGGGGTGAGCTGGGGGACTTGGCACTGGGCCAGGCA

>hg18 chrX:98220546-98220656 similar-to-chr3:153633085-153633195
TTGTTATTACAAAAAGTCCTTGTTGCTATTTTTGTAAAATTCTCAGTTAAAGAGATTTTGGTGAAAAAAAGAATAACTGAATCAGGTAGACTCAACTGATAGGGGCACCC

>hg18 chr3:17688959-17689102 similar-to-chr15:55304371-55304514
AAAATAAACTCCAAATAGCACAGGTCCTAGCCTCCCACAGGTTACAATAAAGCAAAAATATAAAAACTAGAAAACACCTACTTTTTAAAGGCATCTTTTTCAAACAGATGCAAAACATACAAAGATTTTTATGTTTTTTTGTA

>hg18 chr14:20648588-20648711 similar-to-chr9:79838726-79838849
CCCTAGTTTCTGTATTGGGGATTTTAACATCATTGGTTGGATCTTTTGTTTTGTCATCTTGCTATTTTTCAGAATCTTGAAATAGCACGTTTCCATGATGTCTGTTCTCTTCAGTGCCTGTGG

>hg18 chr22:17927020-17927160 similar-to-chr1:154703920-154704060
TCTTGTCAGGGCCAGGCCCGCAGCTGCCCTCCTGTCTTGGAAAACTAAGAACTGCACCCCACCCCTGCAAGTCTGTCCATAGCCCCGGCAATGCCACGTGCTGCCTTCCTTTTCTGCATACTGGTCTTGGCCACCTGCCA

>hg18 chr7:62708764-62708876 similar-to-chr8:22611347-22611459
AACAAGATGTTGGGAGCCACAGAGCAGTTTCCACGTAGTCCCTTTGACATCTTGGGGGAGTGGGGAGGGTCCTGTGAAATGTGACTCTCACACTCACCTCAGCTCCACAGGC

>hg18 chr10:104256471-104256632 similar-to-chr3:139568439-139568600
AGATCCTGAAATTCATTTATATTCCTCACATTTGGGATCCCACGAGGTTTCTAGCAGGATGACTGACCCAGGCTGTCTGGGTCTGTCTGTGGCCCAGGGTAGCTTGGGATTCATTTTGCAATAGCAGTGTGGCTCTGTGACTGGTGATCCCTGAGTAGTGG

>hg18 chr17:52410850-52411038 similar-to-chr13:22179855-22180043
GAAATGTATGATTTGGGGAAACTGCTGGTCAATGAGGTTTCCCCGATTCAAAGGCCATGATTGGCTGCTAAATGAGGATATAAGGTCGTTTTATTTTAAGCTGAAATCTGCGGTCAAAAGTACCCTTACATCCTACCACGAATGGGACATTTCATTGAGATAAGGCCCTTTCTTTTCTTGATCAAAAC

>hg18 chr20:14118121-14118274 similar-to-chrX:153842637-153842790
CCTTTATTTATATTTATCTATCTACCTCTCAGATGAGGTTTAAATTAGAGTTTTTAAGGTTATAGGGGTTTAAAATTTTATGTACATGTACAAAATCTGTACTAGAGGAAGAAATACTAGTGCATAATTTCAAGGGATAGCGTGAGGCTGGCT

>hg18 chr19:43250813-43250959 similar-to-chr16:14201805-14201951
ATCAGATTCTTAACGTGCAATCTGCTGAGCTGTTGCTGACTTGCTGGAATTTTGTCCTTATGAATGGATTTTAAAGACAGTCAGCGTCATTCACGTATTCCCACAGCACACTCATTTGAACGATTTCATCTTATTTGGAGCACAGG

>hg18 chr19:60859025-60859167 similar-to-chr11:120732235-120732377
CACATCCTGCATATGCGGGGCTTTTGGCGGTCCCGAGAATCGCGATATGGAGTGTTTGAGACAAACCTCAAATCATTTACAATCCCAATCTCAGGGCACCTGATAATACTCAGTCTCAGATCTCAATATAGAGATAAGAAAA

>hg18 chr16:84083283-84083385 similar-to-chr3:195585023-195585125
CGGGGACACAGGGACCTTGATGGTGAGCGTGTTTGATCTATAAATAGACTAGAGGCTGCCGGAGGCTGCACTGGCTGGGAGCCGCCCCCGTCGGCCTGTGCT

>hg18 chr17:24902253-24902440 similar-to-chr20:32778986-32779173
AATATGTTAATTAAGCAAGAGGTTCTTTTCTAAAAGTGGTATCTGTTATCCACAATGTATTTTAGTTATTCCCACAAGTCAGGGGTCCAGATAAAATGAGGGTTATCAGCTAACTGATATGCTATCATTGAGGTTCATCAATGAATTTGTACATTTCTAGTTCCCTTTGGTGAAGGGAAAAATGATG

>hg18 chr3:172009973-172010156 similar-to-chr8:22613984-22614167
NNNNNNNNNNNNNNNNNNNNNNNNNNNNNNNNNNNNNNNNNNNNNNNNNNNNNNNNNTCCCATTCCCACACCCATCTCCACCCACCTCAAAATCTTAAACCAGATGGCAAATCCAGCTTCTCCTGGACCCCTAGAAGATACTCCTTCTCTGAGCTGTCACATCCTCGGGGCCTTCTAACGCCT

>hg18 chrX:40178806-40178916 similar-to-chr11:10356940-10357050
GACCACACCCTGCCAAGGAAAACGAAAACCGAGAGCTCAGGAGAGAAGCCACTGTGTACAGAGCACAAGCCTCGAAATGGTTCTTTAGCTCCTGTCTAAACTTCAGAAAT

>hg18 chrY:15477596-15477779 similar-to-chr4:89185746-89185929
TTTTCCTAAGCCATTAAAGATGCTTTAAATGAAGTGTATAAGTAGCCTTTGAAAAATGTGTCAATATAAGCAAAGTACACAATGAGTCCCTCATCCATTCACTTCTTTTATTGGGAGACAACATTTTGTGATAGGTGAGAAAAGTTCACATCTGAAGCCAGCCTGATATAAATTCCAAGCTCC

>hg18 chr2:46148408-46148578 similar-to-chr6:1523896-1524066
TGCCCATCCTTATCAAGCTAGACAACTTGGTAATAACTACTTAGCTAACTCTCCTAACGCTACAGACCAAGAATATAACGCAAGGTAGGGGTACAGTAAAAGTCATGTGAATCTGGAATGCCGGTATTCCAGGCATTTGTTGTGGGTTTCCTGGCATTAGATTGTTCATG

>hg18 chr12:62039114-62039303 similar-to-chrX:138471896-138472085
CAGTAAGTTAAGCTTCATCTTAAAAAAAAACGGTACGAGAGAGAGAAATCTATGAGAAGTTAGAAGAGCTTTTCTGAATTCCACCTGATTCTCAAAGTTCAGAAAAACAAATTCACATAAACCAAGAAACCTACTAGGTGTGAAAACTTGTTCTGGATGGTGAAAGAATAAAGGAGAAAACAAATAATA

>hg18 chr12:29747930-29748048 similar-to-chr1:21316318-21316436
TACCTTAAGCCCAGCTTCTCTTTAAACTTTCATGACTCACTCATAAATTTGTATAAATCCTTTGAAACCCTTTTATATTTCCTGCCACTTAACACCTCTTGGGAAACAAAGTTAAAAT

>hg18 chr17:62789550-62789697 similar-to-chrX:153717546-153717693
TTATTATCATTTGCAACATGGGTGTTAGGACAGACATAAAACTGTACTAGGTGACAACTACAAGTGATTTAAAGGATCTACATTTGGCAATTTTACAAACCAACTCTAGGATTTGTCTGCCTTTCTAAGGCTTCTGCTAAATACAGT

>hg18 chr6:151508031-151508143 similar-to-chr11:34400703-34400815
TGGTGCTGGACCAACATGTCTCCCTAAATCCTCCACGTGGCAAAATGATATTCCTCACTATGTTGCTGATGACAAGTTTCAGGGTTTTTTCTTTCCCCAAATGAAATAAATG

>hg18 chrY:17391785-17391925 similar-to-chr1:195290020-195290160
CATTGGTCAAGTTTTCTTCATTATAGTTATAATTATATCACTGATGGTGTTGTTATATTAGGCATGAATTTGCTTTTAATGATAGAGTGTTTGGATAAATAAATGAGGACCATTTGAGGTAATAAAATATGAGATTTATA

>hg18 chr5:44803486-44803676 similar-to-chr16:66714525-66714715
TTTCCCTCTCTTTTCTTCTCCATCCCCATCCTGTACTTCTTGCCCTATAATATCCATTGACTAAGTGTTGGAGCTCTAAAACTAAAATATTATAATCAATCTAAGATTGAATTTTGCTATATAAGATTGTAATTCATCTCACGTTTACATACTATTCCTCTTAAATGATTAATAATATAAAGTAATATAC

>hg18 chr15:82590682-82590804 similar-to-chr5:75917535-75917657
GATGAAAATTTTTGTTGGAAAAGGAAATGAAAACATTACATGGCATTCTTGGACAATTCAGCATTATTCAGTCAAAGTCCAAAGGAAAGTTCTTTTATTGGCACTTGAAAAATGCAGATTTC

>hg18 chr9:23709175-23709352 similar-to-chr17:30532042-30532219
CCCGTCCTGAGATATTTAATTACACTGAATGATTTGGTACCAGGCCCTTTCCCTGGGTCTTGCTGACTGATAGCATCAATAACACTCACTGGCTGTAATTAAACCGCCAAATAGTATCCCCTTTGCCACTTGGCAGATAAATGTTCTTTAATACTCCAAAGAACAAAGTACAAAGGT

>hg18 chr19:34734396-34734579 similar-to-chr17:38309583-38309766
CTTAATATAAGGAATGAATCAGCTACTGTTCCATCAGAGGGCTTCCCTCACCTCTCAAGCAGCCTGATTTTGCACCTTAATCATGACAAATAAACTTGCTCATGCTCCAGCGCTATTCCTGGTACTCCTTAGGACAGGAGGGAATAGATAAAGAAACCATTAGCATCCAGTCAATGCATCAGC

>hg18 chr18:48110383-48110523 similar-to-chr5:39298926-39299066
TCCTTTTCCTTTCCAATACAGTGCAGTCTTCCTGTCTAGGCTTTTCAAGTTTCCCTCACCTCCTTTACTATCACACCTCAAAAAAATAGATTTGTCTCCTCTTTTTTTTTTTCTTCAAAAGTGTCTCAGTGCTGTGGACT

>hg18 chrX:6326300-6326468 similar-to-chr1:172159990-172160158
CTATTCACAAGTGGGATGAAAGCAAGTTGAAAAGTGTCAACTTGTTTCTGCATTCATGAGATCCATAAGAACCAACATAGAAGAGTCGGGGGATGGACAATAAGAGCTTGTATTCATTCACCTTAAGCAACCATGGGCATAGCTAAGTGTTGTCTGCCTCACTCGAGT

>hg18 chr11:122911017-122911162 similar-to-chr3:46616064-46616209
CAGGACAACCAAAGAGCATGGAGATGCACTTTCCAATTCAGTGGGCAGGACGCTTGGGGCTGAGAACTGGAGTACACACGTTCTTAGTGTGGGAAGAGCTTTAGAAATTACAATCATGATGCTTCTGTGAGCTTTCCATTTAAAA

>hg18 chr19:15836921-15837114 similar-to-chr18:17839682-17839875
GTGGGCACCAAGTCTCCTCTGCAAAGCTGATTTCTGTCCAAGGTGACTGAAACACAAAGCAACAGAGAACGGAATCTCAGATCCCTGTACTGACACCCCCACCGCCACTCTCTGCTTCTCACAGCTTAGCATGAAAAGTGCTCTTGGCTTCTCACGATGAAGTGGTGGACATTTCAACCGAGGAAATGATTTG

>hg18 chr14:92346476-92346581 similar-to-chr15:65710174-65710279
TTAGAATGAGAGACAGCAGATTCCTATTGTTACTTGGACACGGAAAAAATGACTTTATGCTGTTTCATAGCACATTAACTGTCTAATATAATTCTGCAATGCATT

>hg18 chr16:27983608-27983769 similar-to-chr5:139705518-139705679
ACTGTTACTGACATCTGAACCAAGATCAGTTGACCAAACTCAGACAAACCTCTTCAGGCTCTCCTGTGCAACGTGGAAACTGTGTGCAACCCCGTCCCCACCTCTGCTCTAAGATGACCACGCTCCCTGAACTCCCTTCGCGCTGCACAGCACTTACTGCC

>hg18 chr12:65180945-65181063 similar-to-chr7:155287580-155287698
AGTATGATCTCAACCTGCTTCTGAGAATTTGCAGTAGAGAAACTCTTCTTTAATCTTAAAAGTAAACCAGAGGGTCCTTACCAAAATGCTCTGACCTCCTGACCTCAAGACAGTTTCA

>hg18 chr18:74994133-74994245 similar-to-chr5:2364616-2364728
NNNNNNNNNNNNNNNNNNNNNNNNNNNNNNNNNNNNNNNNNNNNNNTTTCTTGAAGTGTACTTAAATCATTTTTGTTTCCGTGGTCTGACACCTGAGCAGCATTTGAAAAGG

>hg18 chr22:49374508-49374648 similar-to-chr2:189595626-189595766
GAGGTAGATCCTTGTGGTCCAGTGACTTATAAAAGGTTTGTCATTCATCCTCCAACAAACTCAGTGTACACTAGTTTAATCCAATGTCGTATAAACTAAAACATATTTTATGTGTCCCAAACATACAAAGAAAGATTAAG

>hg18 chr12:52266167-52266269 similar-to-chr9:107442866-107442968
CTATCCACTATTGCAATTATCTAGGTAAAGCCTAGAAGGAAAGAACAGGAAAGACTGAAGAGGGAAAGTTAAAGTGTTGAATATAATATGATATTTTATAAA

>hg18 chr10:28609495-28609597 similar-to-chr8:75348101-75348203
CATATGCAGTCCAAATTTCAGGAACAGAATTCCTTTTAACAGGGCTTAGGCATAAAAAAAATGGTGTGATTTCTAGTACTCTTGACTCCAGATTAATAAATA

>hg18 chr7:156574908-156575008 similar-to-chr6:1562350-1562450
ACGTCTGGACTGAAACCATTGTCCTTGGGTTTGGTCGGGGAGTTTCCACGGGGACCATGAAAGGGAGCAACAGGGAAGACAAACGACAAGTCTGTTTGAA

>hg18 chr11:40988414-40988528 similar-to-chr3:95044421-95044535
CTTTCTAGGCCATGCAGTCTTTTGAGTACTTTGTTTTTTAAATTAAATGAATTTTATGATGTCATCTTGCTTTCATAATTCGCGTTTTCTGTTTAGATTAAAAAAATCATTTTA

>hg18 chr4:3972914-3973017 similar-to-chr7:155532285-155532388
TGGGCCCTGAGAAGGATGCAGTAGCCCGGGAAGTGTCAGCTCTCCCTGCCAGGGGTGGGACTTCTTTCTCATGTCTGCCTCTTGGCTGTTCTCAAACTGTGGC

>hg18 chr16:6575834-6575936 similar-to-chr9:100978470-100978572
TTAAAATGGATAATTTTAAGGAAATTCTGTAAAATAGGTATGCATGAGTATTGTAGAAGTATCATGTAGTAGAGATCATACGCAATTATTTCTGTATTAATT

>hg18 chr6:113931165-113931324 similar-to-chr11:10335802-10335961
CGTCCAGTCACTGAGTGCCCTGGTGTTACAGTACAGCTGCTACCATCCATTTGTGTGGTGGCTGTTTCATATTGGTACCGTCAGGGCCATTGAAATCACAGACACATTCACTCAGAAGAAAATAAGAATGGATTTTCTTTTTCTTTTTGAGAAAGCTTT

>hg18 chr1:19684271-19684463 similar-to-chr20:61573579-61573771
TGAGTGGGACTCCAGCTTGCGCCAAGGGCGGGGGCTGGGAGCGGGGGCAGGGTCACTGCCACCCAAGTCGTCCGCGCCGGCGGCACCCTCCTGGGCGGGGAGGGACCGGGTCCACCCAGGGTCCGGGACCCCGCCCCTCCCCCACCCCGGGAAGCCACCCGTCCCAGGCCAGGGATGGGCAGGGGGAGGGGG

>hg18 chr16:30617320-30617434 similar-to-chr7:100330156-100330270
TTCCCCCTCCCATGACGGCTGACTGCGCGCGCATCTTTCCGCCACCGCCTCCCCCCCACCTTCCCGGGGTGCTGCGCGCGCACCCTCAGCCGGGGCCCCGGGGCCGGTGCGCGA

>hg18 chr19:12005681-12005786 similar-to-chr1:172140194-172140299
AAGAAGGAGAGTTGGTGTCTGCAAATTTTAGAAAGGAACTGAAATTTTAGTATTGTACTGCAAGCTCTCCAGAGGTAGGCCAGGGTCACAGGGTGGAGGGTTTGA

>hg18 chr18:30632617-30632734 similar-to-chr8:75399477-75399594
CTCAAAAATCATAGTATGACAGTTAAAAATATTAAAAGGAACAGTGATTTTCCTATTTTCAGAGGTCAAGCTATAGTCTTCCATGATAATCATAATAATTGTATTAAAAATAAGATG

>hg18 chr16:55486205-55486357 similar-to-chr5:39299627-39299779
ATGGCAGTGGGCAGGAGCAGGAGCAGGTTTCTCTCCATTCCAGAAGTTGTTCTGGTTTCCTGCCCCCTTCAATAAATGCAGATGCCCTAGGCTTTGCTACGACAGGGAGGGGAGTTAGGTTGTAAAGTCACAAATCTCTGGGTTTGGATAAC

>hg18 chr8:60617109-60617297 similar-to-chr4:122755149-122755337
GCTTAAATGTCTTCTCTTTGGGGAAATCTCTAATTTCCCCTGTAAGAGGCTGGTAGCTTAATGCTCAGTGCTCCCTCAGGATTGTGTACCTCCATTGCTAAAGAAAACCCATATTCTCNNNNNNNNNNNNNNNNNNNNNNNNNNNNNNNNNNNNNNNNNNNNNNNNNNNNNNNNNNNNNNNNNNNNNN

>hg18 chr15:77015165-77015266 similar-to-chr9:100921804-100921905
AAACCAAAACAGAAATGGTTAGTGAATCACTAATGAAGAAACAAGAAAAAGTGATGAAACCTCCTGTTTACCTGTGTCGTATTTAGAACCACTGCAACCCA

>hg18 chr19:2884098-2884224 similar-to-chr3:182154967-182155093
CATCTAAACTCACACCAACTTGTGCATCCCTGGGTCCAAAAGACATTTCAATGGAAATGAGACAGATTTTATATAACTACAATTATTTAAAGTCCTAAATTACAAAATATACATAGCTGAAAGCGT

>hg18 chr10:14356868-14357010 similar-to-chr20:17960362-17960504
CCCTTCCTTTTCCAGGTCCTCACCCTTCTGCTATTTCGGTTTGGCATCTGAATTCTGAATAAGTTCTTACTCCTGTCCTTGAGTCTTCACACGGAAATTTCAGTTTTCAGGTTGACTTCTGTCTCTCCCACAAGGTGTGATC

>hg18 chr10:119725178-119725340 similar-to-chr11:19160029-19160191
TAACCAAAAGTATAATGTATTTCTGTAATAAAATTACCAATTTTACAAGTCCCGAGCATTGCTTTAAAATTGGTTGTATTAGGATCAAAAGCTTCGGTCCCACCTGGGACCAATAAGTGGTCTGTTTCTTTCAGAAATATCACTTACTTCAGCCCCAGTCCT

>hg18 chr14:64086324-64086439 similar-to-chr9:100907007-100907122
CGCTGGAGAAGCCTGGGTGCGGCCGCAGCCCGCGCGGCCTAGGACGGAAGCGACGCCCCGCCCCGCTCCGCGCCCCGGGCAGCCGTGTGCAGGCGCCTGCGGGCGGTATCCTCGG

>hg18 chr4:109221663-109221791 similar-to-chr8:42184064-42184192
CACCCTGTATGGCCTGCCAGCCTGTCCGCACTGTTCTGTCTCTTCTGACAGCCTCCATCCAGGAAGGCTCTAGACTATCTGGGCATTTTCAAACACTGCCGCATCAAACTGATACAACTTTCCACAAA

>hg18 chrY:7446583-7446765 similar-to-chr5:139689631-139689813
CCACCTGCATGCTGGAGCCCTTTCTTTGGTGTGAATTGCTCATGTCTGGGGTATGTGCCTTAGGGCTGGCTCTGTCTTCAGGAATATCCCCACTCCACATTTAGCTTCTCTATGTATCCCTCAGGCTGCCACCATTCTCCATGTGACAGTTGTCACAGCCTGGGCCATGCCATTGCTTAGCT

>hg18 chr15:33289830-33289934 similar-to-chr4:174653086-174653190
TTTAGAGCCAGAGCAGGGAATCAAGAAATGTAGCAATTTATTATTATATTGTTATTAGCCATCATTATTATTTCTGAATTAAGACTTTGCCCCCAGTGCAACGA

>hg18 chr22:25350433-25350598 similar-to-chr9:79680093-79680258
AAGTTTGGAAAGTAGATAGGAGATTTGGAGTCACTTAATGCTACACCTGTGAGTGCCACCTGAGGTCATCTTGGGTGATTTTTGCACATCTCATGCTTTAGTAAATACTCTTTTAGCTTCTGATTTGTGCAGGTGGGGAATGGGGGTCAGATGGGAACAGAGGCT

>hg18 chr4:86772742-86772920 similar-to-chr6:121830684-121830862
CCTGTGGACTCACTGTGTTTTCAGCCTTTTATATCGTGTATACACAGTGGTGATTTAGAATTTGATTTTCAGTTAAGAAGTATGCAGTCTAGCTGCCAAGTCTGCATTAATTAATAACAAATTAATGTCTAATGGCAGTGTCCAATGAAATGTTTGCCTCTCCAAGCTCCATTTTGCT

>hg18 chr18:74400051-74400217 similar-to-chr7:100331651-100331817
CAGTGCCAAGGAGAAGCAGTAAGTGACCGCACGTCTCCACTCAAGCCAGCTCTGGGAATCCAGGAGAGCAAGGAACAGAGGCTGAAGAGGGCGTGGGTGTGAAGCTTCGCAGAAGAGGTGTGAGGTGCTATGGGACCCATGGCCAAGGGACGTCTGCACACCGCCC

>hg18 chr9:77942706-77942806 similar-to-chr1:195295721-195295821
CTAAAGCATATGAATTAGCCATAAAAGTGAAGGCTTTTGCCATTCCAGCTGGTTTTCCTTCCTGGAATTTAATGGATGTTATCTCTTCATTTATTTATTT

>hg18 chr1:194939280-194939387 similar-to-chr3:139603285-139603392
GCTTCTGGACTTTCTAGTAGACATGGTGCCATCTATTTGGTGTTAAATATCTGGTGGTCTAAACTTTCCTCAGAAATAATGAAGGTGACTGAAATCTCAGAAAAAAT

>hg18 chr10:62003551-62003730 similar-to-chr7:27532178-27532357
GATAACTGACAGAAGTACAAAGTGAGAGTGGGGTAACAAGTGGGAAAGGGAGAAAGAAGGGGAGAGAGGGTTCAGGTCCATTCCTAGGGGCTGGGAGCCAGGAATAAATCATATCAGTTCCACACACAGTAACATTGTTATTCAGGAGACATAGCATTCAAATGAATATTAACTTTTTC

>hg18 chrX:103119829-103119964 similar-to-chr1:116084587-116084722
AAGCTCGCACATTTGATATAGCATTTCAGTGAGTGATTGAGCAGAAGGGAAATGTAGCGAGCAATCATGATGTCATGTTGCGACTTATAGGAAACACAAACTAAGGGAAAGAGCTTTGCTACCTAAACAACAAAT

>hg18 chr9:40495866-40496035 similar-to-chr16:14146466-14146635
CTTTCACATTTTTAGCACTTCCCTTATACTTATAATCATGTCTTTATTTGTTGCTTAAAGAAAATGCTAATATTTGAGCTATTTTTTTTTAGTTGACTAACAAAGTTTTCTTCCCGAAAAGGTTTTTTCTGGATTATTGCAACCTATACATTTCTTTTTCTCATTCTAT

>hg18 chr11:124267823-124267993 similar-to-chr20:42462852-42463022
GAGAGATTCTGGCAGGTGGAGGCTATTCCAAAGGAAAGAATGAACCAAAGATCAGAAGGAATCTCCCTCAAGGACAGAGCAGGAGATCCTAGGGAAGCCACAGAAAGCTTAAGGCAGAGCAGACAAAGCCAGGAGGTAGCTGGAAGAAAGAAGCCAGTGAGCTCAGAAAA

>hg18 chr21:39308572-39308675 similar-to-chr17:42708848-42708951
CATGTTTTCCACGAAAACCGAAACTTCTGACGGGATTACTAACATTGGGAGATTTCCGTTTCTTGGACGCCAGTGGAGGGGCTGCACCAGCCTTAAAAGAAAT

>hg18 chr6:94071837-94072034 similar-to-chr2:190683168-190683365
ATGAATCCCTATAGGGGTTATAAATCATTTTTTAAAAGAAATCATTCCTCCTACATTTCCTCTATAAACATTAAAAGCCACTCAGGCAATTCCAACCTAAAGAGCCTGTGTGAGAAAGAAATATTTCCTGGTAACCAAAGAAGCAAAATACATACAATTAAAGTATGTATTTACCAACAACTAGTGACTCTGAGTGT

>hg18 chr14:85608296-85608416 similar-to-chrX:70453281-70453401
AATTAATCTGAAAAAGAGAGTGAGGGTTGATGCTGATTCTAATCACAGGAAACAGATAACAAACTGTGGTCCATTTTTCCTGTCTCTGTCTGACATCAGCATCTGGTTCCTTGGCAGGCT

>hg18 chr3:142564009-142564187 similar-to-chr20:17960524-17960702
NNNNNNNNNNNNNNNNNNNNNNNNNNNNNNNNNNNNNNNNNNNNNNNNNNNNNNAGTGATAGGACATAAATTAAGTTTAAGTGTTCCCTGATTTTCTTCTCTTCCTGCCCACTAACAAGAGTTCTGGCTTTGTTTGTCCAATTTCTTTTTCTGCCCCAACAGAAGAAGAACTGGACAG

>hg18 chr12:513907-514069 similar-to-chr2:85671711-85671873
CTCCCTCTCGCCATGGTTTGGCTTTTTGCCTTCCCAGGTGCGTGTAAGCCAACCTGGTCCAGAGCCTTCAGGGTACAGACAGCGTCAGCCACACGCAGCCTCCCGGTGACTCCAGTAATAGCAGGGCCTCTGATCTTGTATCTCCAGTGGTTTATACCTTTG

>hg18 chr9:45895841-45895945 similar-to-chr10:28025322-28025426
TCCTCACTTAGTCCCTACTGTTTGTACTTCGGCATCATATCAACCCTATCTTGCCACTTAAAAGACAAAGTAATACTACTTTTTCAGTTTTTTTTCATTTAATG

>hg18 chr3:73727240-73727340 similar-to-chr1:94778127-94778227
GTGAAGGAGAGGAGTATAGCCTCATGTGTTTATTTCTAACATTAACCAAAAATGGATTATGCATATCTGTGTGTGTTTAGCAAAATAAGTTTCCTGTGTA

>hg18 chr13:99675567-99675667 similar-to-chr8:42175837-42175937
CTATTAACACACCAGTTTCAGAAGAAATTTATTTAATGTCCTTTAGTTCTAATTGTTCGTTAAGAGGAAATAGTAATACCCGTTTACACCACAGAACAGA

>hg18 chr10:84806851-84807032 similar-to-chr16:14187364-14187545
AATAGGCATTTGATGAAAAGAAATAGGCTATTATTGTACTTCTCATCAGAATTGGGGGTTGAAATTTGGGCAAACAGAAGGGGAGGGATCGCTAATTCTATGAAAAGATGCTATTGGATCAAGAGATGTGGGGAGCCCAGTTATGCCAGGTTAAAAAAATATAAGGGGGAGAAGGAATGGA

>hg18 chr11:10475275-10475452 similar-to-chr10:95960689-95960866
GATGGGGGTGGTGGTCTTGGGGTAGGCCTTTCCCCCAGCAGGGAAGGCAACAGTGGGCAAAGACTGGGAACTCGGTTCCTGCCAGGTGGGGCTGGAAAGGCTGGATCTAGCCCCCGGCAGCACCAAGCAGCAGCCTCAGGTTTTTTTTTCGGAAATGCAAACACTTCAATTCACCTG

>hg18 chr11:133393866-133394017 similar-to-chr1:154709947-154710098
ATCACTAAAATATAAGACAGCATATGCTAAGTGGCAGATGATGGAATTGCACAAGCAACACGTAGCCCTGGAGTCCAGGAGGAACTGACTATCCCAGACGCCATGGGAGCGTGCTCCATCCATCCCGTCCCCCACCGACTCAAGGCTCCGC

>hg18 chr6:137286254-137286376 similar-to-chr3:30623473-30623595
GGGGCCAGAACAGGCGTTCTCCCCCGCGCCTGGCCCGCTCCGGGTTGCAGGCCACTGGCTGGGGCTCCCTCTCCCTTTGGTGCCCCACGGGGCAGGGGCTCCGGGGTGCAGGTACCACGCGC

>hg18 chr15:79500582-79500763 similar-to-chr3:154157443-154157624
ACAGCCATGCTGAGTTTGGAAAGCACAGTCAATCTGATGGAGGAATAACCAATAGGGAATTGTACACAAAGAGAAGACATGAGAAACTAAATGATAATACCCAATAAGTACCTGTAAATCCTCCTTAGAACCAGAAGGGATATATGTAAGTACATAAATAAAACATTAAATAATAAATCAT

>hg18 chr3:2056979-2057087 similar-to-chr2:210884333-210884441
GAAGAAAAAGTTGCAATCAAGATGGCAAGAACTGTTGGATTTCTAACTTCCGTATAAAGGTACCAAAAATAGTTCTTCTTTCCTACATCCAAGGTAGACATTTATTTC

>hg18 chr17:48522829-48522969 similar-to-chr2:210882381-210882521
CAATAAAAATAGTGTTTCTTCATGTGTCTGTAAAACTCTTACCTTTATTTAACATTTTAAAGGCTTAGAGTGTCATAAATCCTATCTCACTACTTTCTATTGCTTGGATGTATTATACATGGTTAAAGACAATATAGAAG

>hg18 chr16:88787370-88787556 similar-to-chr1:201316837-201317023
CTCTGTAACCACCAAACCTTAGCAGCTTATTCAGTAAGCACATACTTGGCTCTTAATGAGTATTGCTTAAATTGATGAATTGAATTAGTATTTTACCTTCTCTGTTGCTTAGCTAAGCAGAAGAATTTGTCATTTTTTTAATTTAGTGACTGGTTCTATTAAAAGTTACCTTTGTCTATATCATTT

>hg18 chr17:66196067-66196198 similar-to-chr12:79496721-79496852
TTGATCCCTTATAGTGTGAAAATTAGTTGTTTCCTGGTAAATTCAGTTACTATATTCTTTTTTATTAAAATGATTTATTTGTAAAGAAATCAGATTGAGTTATATTTACAAAACATATTTCAAAACTATAT

>hg18 chrX:35988606-35988771 similar-to-chr20:32782011-32782176
TCTATATTTGATGAATATCTATGGATCTCTCATGTGATCTGAAGAAGAATTCTCTTCCTTTATCTTACTCTGCTGTGGTACAAATCAATGGAAGACATTCATATGTGAAACATACTTCCTTGGACTTAGGGGGATTTAGAACCTAAAGTCTATTTTAGGGCACGA

>hg18 chr14:59887905-59888006 similar-to-chrX:43437619-43437720
AATTCACTGCAGTCAGCAGTTGAAGAATGGAGCTTATTTAGAATATCTCAAATCATGTAATAACACTATTCCTTTTTAAATGAATTCAAAGGAACTAAACG

>hg18 chr13:92844053-92844156 similar-to-chrX:149579283-149579386
GGAAACACTTTCTCTCCATCCCTGCCCACGCTCTCTTAAGAGTTGTGGTTCATAGAAAGTCAACATTAATTTTTTTTTTCTTATTCCTTCCTCACTTTTTATA

>hg18 chr15:36076048-36076161 similar-to-chr4:122818840-122818953
AGCATGCTAAATAGTGCTTAGGTAACATTAAGATGCCAAATGGAACCAATTACCAGGTGTATAAACAAATAATTTTTAAAAGCAGGAAACCTGTCAAAACCAAAAAGCACTCT

>hg18 chr4:93887434-93887548 similar-to-chr21:18534329-18534443
TTAAAAAATTCTCATATCTAATTTTTTATATATGCTTGAATGCTTTGTAAGAATGAATTGTGGTTCTTTTAGAAATTGTTTTTATTCAGGGAATGTTGAATATACTAGAAAAAA

>hg18 chr14:105511292-105511416 similar-to-chr3:58116842-58116966
GGACTCTTCCCTCAGATGAGCTCACCTGTTCCCACATGGACCCTTCCCTGAGACAAGCACACCTGTCCCCATGTGCACCCTTCCCTCAGAGGAGCACACTTCTTCCCTGAGAAGGTGGACTCTT

>hg18 chr13:63906998-63907155 similar-to-chr18:55194241-55194398
AGAGTTAACAGTCTTTCTTCCTTGAATTCTTTATTTTCATCTTTTTCCTCTCTAACATTCAAAGCATATGATTCTCAGATTTTGTTTTGTTTCAGACTTAAATGGTATGCTTCATATTCAATTCTGTCTTGCTTTGTTCTCAGTGACTTTTCTTCCT

>hg18 chr7:99921486-99921640 similar-to-chr11:10356646-10356800
GCTTGCCCTTCCAGGGACCTGGGGCCTGGCCTCTCCCATCCTTCTCTCCTTCTCCTCTTCTCTCCCATTGACTTCACAGCCACTTGGAGCCTGACTCACAGCCACCTCCCTTTTCCTTCCTCGCAACTGTGGAGTTTAATTCTTGTTGTTAATT

>hg18 chr10:12054148-12054337 similar-to-chr20:32791638-32791827
CTATCATTTATCACTTTCCTACAGAAAGAACCCTCTGTTCTAGTCAAGCTGGCCCCTCTAGAAGGGCCAAATAGTTATTCACCCAAATAGAGATTTTCTATCTTCCATAATTTGCTCACTTTGTTTTACATGAAGTTTATTCACTCATCAAACTTTTCTGAAAACCTACTGTAGGCTAAACATAAAATC

>hg18 chr20:59732671-59732856 similar-to-chr7:100328536-100328721
TGGGTGGACCCAGCGGGCTCCTCACTGCCCTGCCCCTGCTTCAAGGCAGCATCCAGGCACTTACCGTGCCAGCAGCAGGGCAGCCTCAGACAGGAGCCAGCATAGCCAGCGCCTGTGTTGTAGGTACCGCAGTTCAGAACCCCGTGTCCCGCCAAGACTCCCCATGAAGGCCCTCACTTAGAAAA

>hg18 chr9:70715276-70715450 similar-to-chr7:87700173-87700347
AAATATTCATTCCTACTGTGTTCAGAGCACACAGCAAAATGCACTAAGTCAAACCAGTCTTTGTTGAGAAATGAAGTCTTGTGTGTATGATACAAAGAATATAGGTGTAACCTGAGGTAGAATTTTATATGACAGAGGGACACTAATAATGTGCTTGGGTCTTCAGAGGGGAGA

>hg18 chr8:140187265-140187392 similar-to-chr6:139701208-139701335
CAGCCATGAGTGCAGGATCCCCGAGTGACCAGCTAGAGATGAGATGTCTTATCTTACCCAAAATAGTTCCACATTCTGTGTTATGGTGAGACTGCTACCATAACCTGCCAATGGGGCAAGGGGAGGA

>hg18 chr22:21595119-21595226 similar-to-chr1:158154336-158154443
AGCTGCAGGTTCCCAGGGGAGGGGTCTCTGCCCCCATCCCAAGTCATCCAGCCCTTCTCAATAAATATCCTCATCGTCAACGAGAAATCCTGCTCCCTCTCTTCTTT

>hg18 chr15:83148426-83148529 similar-to-chr8:128947899-128948002
CCCAGGCCTGTTTCCAGCTACCTGCAAAGCCAGACCTAGACCTGCCGTAGCTGTTGTCCCATGCCTAATTCTAGTTACAGGAAGCCATCCCTGTACCCTGGGT

>hg18 chr14:19282652-19282848 similar-to-chr10:28062587-28062783
TATTGACTTTTTCACATTCTTAGGTTATTTTTAGGATATGAAACATGAAATGCTTGATAAGGTCTCATCTTACTGCTAATGGGATAATGAAGCTGGTGTTTTTGAATGTGGCTTTCCAAGCCCTGCAGGGCTTTGGCAAGGGAAATTATGTTGTGACTGGGGTTAGTTTTGGGGTGTAGACATTCCTTCATGTTGA

>hg18 chr12:61004495-61004684 similar-to-chr1:172135972-172136161
GTAACTGTTACTCTTGTATAAATTGCAGTAAAGCAAAACATTCTGGAGAAGTGAAAAATCACTCTCTAAATTCTACTTTGTAAATCTTCATAAATTTATAAAACTATATCAGAATGAAAATCAGAAAATTGAGACAGTGATTACTTGTCTCTAGTAGGTAGGGAGAGGAAGGTGATCAGGAAGGGATCA

>hg18 chrY:18955778-18955954 similar-to-chr17:61624169-61624345
CTGAAAGGGCGCCGGGCTGACACTTCCATCCGTTGTCGTCTCGTGTCATCTAGCTGTCACCGTTTTTGAAGTCTAGGAGGCTCACAGGATGCCGTGGCCGCCCGCCCATGGTAAGGGGTGAGTGTGTCTTCTCTCTGCTCCCCTCAGTCCTACCCCAACCCTCAGAGGCCCGCCCT

>hg18 chr13:111766024-111766188 similar-to-chrX:138449968-138450132
GCGGGAGCGGGGAAGGGGGACAAAAGCTAAAAGTGCTAATTATTCCATACAGACAGTTTAAGCTAATGGTGTTACAGTCCAGCACTCAATTTACTTGAAAGTTGAGGTTTCTTGCATAATGGCTTAACCTATCACATACATACAGGCATATATGTGTGCGTGTA

>hg18 chr10:102381271-102381371 similar-to-chr3:58128328-58128428
TGGGGCACAGAGCCTGGTTGGGGTCCCACTGTTGGACCTCAGAGACCTTGGTGAAGTAGACAGAACCCTGCCAAGGTGACCAGGCAGGAAGCCTGTCCCC

>hg18 chr9:26329643-26329796 similar-to-chr6:122214379-122214532
GTTCATCCACCAACAATCTTTATTGAGGACAGAGCAGAATACTTGGCATTTTAGTAGGTTTTACAGCTATTCAAATATGATTAATTTAAATACCAATTTTATCTAGAAACCATAGACTCTGGCACCAACTCTAAAAACAGGAGAGGAAAAGAG

>hg18 chr15:65409830-65410022 similar-to-chr17:35018740-35018932
NNNNNNNNNNNNNNNNATTATAGATGCCTCCCCAGGGAATTTTCTTCTGTCTCCAAGAATGCTGGTAAACCTGACCAAGAGGAAGTGAGACTCCTACTGTATTTAAGTGGCACCAAGAAAGACCTGAGAAAGCTGGCAGAGTGGTAGGACATAGGGTAGAGCCGGTGACCTAAGCTGTGCTTGGTGAAAGCA

>hg18 chr17:65672655-65672836 similar-to-chr5:2153177-2153358
CCTAATGTATCCCAGAAAACACAGATGAAATGATCATTGTAATCACTGAATCAAGAAACATAGTAATGTAGGGTCTGGCCCTAAAATGAATATGGTATTTTCAGAGTGTAATTGTCTCACTCATGTGAGATAAATGAAGTCTTCCAGAGCATGACAGAATAGGTAATTTACTAAATAATAA

>hg18 chr16:7486843-7486943 similar-to-chr5:52373877-52373977
AAGTTTAAAAATTAATTATTTTGCACTAGACACAGAATGGACTGAAAAAATTAGGATTAGAGTCATTGGTACCCATACAGATGTGAAGAAGTTGTCCTGA

>hg18 chr5:17378430-17378551 similar-to-chr9:79697370-79697491
TCCAAAATTTAATAACCTTTGGATAAACTAAAAGATTACATTTCTGAAAGATGAAACTGAGCCCTGGGATTACGATGAAGCCCTATGGCATGTTTTCTCTCTCTCTCTTTCATCATGATCA

>hg18 chr12:115443432-115443532 similar-to-chr2:85670033-85670133
CAGTTGGCTGGATACCTTCAAAGGCTGTTCCAGGTCTTCACCAGCCCTCACAGACGCAGGCATCTTCCGAGCAAATGTGTGAGCGAGAGAGCGGTGAAGC

>hg18 chr15:65601597-65601708 similar-to-chr3:95134537-95134648
TGTTTATTTTCTTTTGGTTTAATGACAGAAGAGGGAGGTACGAACATGGACATGGGTGTATCTTTTATAGGTCAGGGGAAAACAGAAGGCCTCAAGATGTTTTGAACTTAC

>hg18 chr21:42300216-42300337 similar-to-chr9:100954748-100954869
CCTTCCTTGACTACTTCATCTTATAACGTGCAAATACCTCAACTTCAGCACCATTTACATGTTTATTCACTGCCTTTATTGTTAGTCATTTGTGTCTCCCCAAGAGGACTGAAAGCTATTT

>hg18 chr19:57046787-57046948 similar-to-chr12:113313891-113314052
AGCCTATGCTCTCAAAGACCATTCCCTGAAAGCTAGTGGGTCTCCCAATGCCAAGATCTGGAGCCGCCCTGTCACTGCCCCAGGAAACAACCCTTACGTCTGTCATTCCTTTTCCACCCACAAGGTATTCTTGTAAACACAATGATGTCTTTAGGACATTC

>hg18 chr12:129471668-129471854 similar-to-chr9:100925429-100925615
GAGGGAACGACACACGAATTGAATGAAGATTTGAGAGACACACACTAGGTTTAGAATACCCGAAAGGAATCTGGGCTCCACTAACCCTGCTAGCTGATCTGTAATAAGTGCCATCAATGTTCTGTGAGCCTGACTGCATCTTTTATTACTCAGTTAACTGAAAATACGGTTTCCTAAGGATCTTTA

>hg18 chr7:142173777-142173885 similar-to-chr17:42638217-42638325
CACTTCATATAAACAGGGCTGGGCTTGGTGGGGAGTGTTAGTTTCCAGTGTTTTCTGTCTCCATTCAGATTATTCCTATCAAAGTGCAGCAGCTGGTTACCTCAAGCC

>hg18 chr17:36690048-36690163 similar-to-chr6:70637853-70637968
AACTATCACATGACCACATGATGACCAGAGCAGGAAGGATGTCAATGATGTGACCACCTTCCTTTTATCTGAAACAAAGTTTCTAACAGTTATTCTCAATTAAGAAACAGATTAA

>hg18 chr21:27441620-27441732 similar-to-chr13:112840796-112840908
TATTTTTCTTATGCTTTAATTTCAATTTATTTTGCAGACTTTTTACTGGGTGTCTAGTAAGTTCTAGATGTTGTAATAGGTAGCAAAGACAAGACATAAGTAAGACATGCCC

>hg18 chr17:56163643-56163795 similar-to-chr4:122785306-122785458
CTTAATGTGTATATTTAAATGGGTTACGTGAGGTGTTTTTGTTGCTTTAGGAACTGAATTCCTTAGTAGAAGACTTTCTTTCTCTAATCTGTATATTTTTACCTTTTATCCTTGATTTTTTTTCTTCCTATTATGGAAGATTAACATTTATT

>hg18 chr8:67011696-67011823 similar-to-chr21:18414539-18414666
GTACAAGTTTCATGTGAGCACAACAAAGTTGATCACTGCTGGTTCTGAATTATAAGGCACCAGGCTGCTGCCTAATCAGTTATTTTCTCTTACAAAATCAACCCCATGCAAGTAGGGACTAATGTAT

>hg18 chr18:67044271-67044430 similar-to-chrX:138331445-138331604
CTTCTCATGGATGCAATGGCTGTGGGTCTCCGTCTCACTGTAATTTTCTTTGTCTGCCTGTTGGGCTTCAAAGTCCCCTGCCTGCTTCTCTCAGGGCTTTTAATCTATGATGTCTTTTAGGTAGTTTTCTCAGCCTACATCTTTAATAGCAGTGTCATG

>hg18 chr21:21950137-21950238 similar-to-chr10:28102743-28102844
GCACGACTCTGTAATTGATTTCTGAATAAATCATTATCCCATTAGTTTTATTGGTAACTGAAAATTGTCATTTATCAAATGAAGATTTAGTAGAAAAGAAA

>hg18 chr22:16398914-16399018 similar-to-chr4:186682246-186682350
AGAATGTGTATGAAAAGTCATGGGATTGACCATTCCAGCCACTTATACAGTGTCTGCCAGGGATTCTCTCCTGCCCCACAGGACAATAGAGTGCAGCTGGCAGC

>hg18 chr1:208053783-208053913 similar-to-chr9:79609266-79609396
GGACCATTTCCATCTTTGAGGATCTTCACATGACCCTCTGAGTATTTTCTCAGCAGAAGTCTTCACAAAAGGAGAGGGGAATGTTTAAGATGATCCTTAAAGTTCAGTAACCATTTTCTAGATAGAAAAG

>hg18 chr16:13387654-13387770 similar-to-chr5:1937969-1938085
AGCTGAAATCCCAATGGTTTCCATCTGTAGTCATAGGATCTCCTCCACCTCACCCTGGAAGTGTCCACTTACTTTAATGCGAGTTCTATGCTGGGAGAAGAAATGGCCNNNNNNNN

>hg18 chr14:77422988-77423163 similar-to-chr1:116070305-116070480
NNNNNNNNNNNNNNNNNNNNNNNNNNNNNNNNNNNNNNNNNNNNNNNNNNNNNNNNNNNNNNNNNNNNTCTCTCTCTCTTTCTCTCTCAAATCTGTCCTGGGGGCACTAGGCAGCCCTGACTCTGGCCCATCTTCCTGGCTCCCTCTCACTGAACTGGGTCATCTTTTTCATTGC

>hg18 chr12:20014227-20014330 similar-to-chr4:185796601-185796704
AAACTCTCAGCTTAAAAAGTTTACTCATGGAATCAATTATAGACTTAAAGGTAGCTTAAAGAGCCATTAAATAGAAATAGATCTTTTAAATAGAAATATTCAA

>hg18 chr2:226210571-226210681 similar-to-chr17:30538155-30538265
CAAATGCATAACAGAATTCTCATTTGGAGGGGCCTTGGAGGGTACTGTAAGCTGTAGCCCCAAGACTCCCACTTTTATTTCTCTGTGGAAAACTGTGACTTCTGCTGGCT

>hg18 chr17:29378031-29378171 similar-to-chr2:189578428-189578568
ACCTTTCAGCAACTCCTTTCTTTCTATTGATTTTTTCTCATAAAATCAAAGCAGTAGATAGTTGTAAAAAGAAAATTGGCCTCCAGATTTAACAAAATTACCCAGGAATGTGGCAATCCACACCAAATACCTGTTTAAAG

>hg18 chr12:106603644-106603762 similar-to-chr17:45610224-45610342
ACGTCTGAAATGAGCGCCGACGCTGCCCAAACAGGAGCCTGCGCATGCGCTCTGCCCTGGCAGCGGCCCTGTGCAGATCCCTGAGCGTGTGGCAGCAGTGCGGTCGTGGTCCCTCCCT

>hg18 chr6:57131599-57131758 similar-to-chr11:10335802-10335961
GTGGATGAGTGGGTTAGAAGCAGTAAGTAGGGTTGGCATCTATGAGTCATACCAATTACACAGATTTTTAAATCCATCTTACATATAGAGCATAAACATTCACCTAGGTGCTATGGAAGTGTAGATGATTGAAGCAGCATCATGGCCTGTGGACTAGGC

>hg18 chr11:11638461-11638616 similar-to-chr17:42705816-42705971
CATTCTGGAATGCAATGGGAATGGGTGAGCTGGGGATTTTGTTTGTATCCAACCTGTATAGACAGGCACCTTGCTTAACTAAGATACTTTCAAATCCAATCAAAGCTCCTGATCAAAGGCAGAGGCAGGGTCAGTCTCCAGGCCCGCTAAGCCCT

>hg18 chr7:6399074-6399178 similar-to-chr17:42722738-42722842
NNNNNNNNNNNNNNNNNNNNNNNNNNNNNGTGGGGCCAGCCGCTGTCAGAATTCTCCTGTTCCTCAGTGTGCGGGTGGGTCGGCCTAAAGAGTGCTGCTTTCCA

>hg18 chr15:25492983-25493119 similar-to-chr16:85155088-85155224
GGCCTCCGGGTCGCAGGTGGCGCTGCGGCGGGTCGGGGCTTTTCGGAGGCCCCAGCGTGTGTGGGGTGCCAGGCACCTGCTGCTCCACCTTGTCACCCAGGGACTTACTTTTCTGGCTCCATTTCCTCCTGGTATT

>hg18 chr1:196347093-196347228 similar-to-chr2:189539791-189539926
TAAATTTGGTTTTGGTTTGATCCTAAAACTGGTAAGGCAGTTTAGATACAAACCTGGTCAACAGCTTGCCAGGATTAATTAGAAGACAAACTATGGCCTGGGAAATGGAGCCACTGATGGGTTCAAAGAGGCCCA

>hg18 chr14:46925276-46925415 similar-to-chr7:155570658-155570797
ATCTTTTCAATGATTTTGATTTCATAAAAACTCATTATGGTTAATTTTATCAGAGAAAAAATTAAACCACTGACTGATAACACGTAGTTAACAAAGACATAATCATCATCAGTTTCACAATGAAATGGCCACCACTCCT

>hg18 chr6:122707118-122707249 similar-to-chr2:189581475-189581606
GGAAAATTACCTGATAACTCTGGAAATTATACCAATGTGTCAATCCCAGAGATGATGCAGGGTAAAAGATTAAATAAAATACAGTAGCAATTATGAACTTACAGAAAATCAGCCACCAACTCTATTTATAT

>hg18 chr22:30470775-30470897 similar-to-chr9:79721039-79721161
CATACGGTCATACACAAATACAGGTTTACTAAACAGATCTTTATCATAAACAGTGAATACTGATAATCACATAAAATGGTTCACCTCTTGATACTCTTGTTTGGACCAAATTCTAAGAATTT

>hg18 chr14:37005184-37005329 similar-to-chr4:122763356-122763501
ATTTTACCAAAAGAGAAGTTTGGTGGTTGTTATTTTTCCCTCTTATGTTTAAGTGACAAAGTACTTGATTAAAGTGAACATGATTTTATATTAATTCTGATTTGTTCTTTTTCTGAGGAAGATAATAAAATGAAATAATCCAAAT

>hg18 chr10:23798486-23798606 similar-to-chr4:186659528-186659648
AAGTCCAGGGAAGCGTAAAAGGCATTAGAAAGGGAAAGATGAGTATGGGCTTTTAGTAAACTGGAAACTATTAGTCTCAGAAGGCTGATTAAAATGTGGATAAGCAAGTAGAAGGCGGGG

>hg18 chr18:14176686-14176809 similar-to-chr7:87685986-87686109
ATCTGCCCCTAAGAATGCCTAGAAGACTTTTTAGGTTATTCCTGGTTATAGTTGGATAATTTATGAATATTGCAGACATTACATCTTTCTCCTCAGCGCTCTTCCTTAGAAATGCAAGTGACT

>hg18 chr3:142254440-142254609 similar-to-chr16:87061291-87061460
GGGGGAGTGGCTGCTCCCGCCGGCCCATGGCCAAGCGCAGACGGCTGCCGGCAGGAAGGAGAGGAGGGCACTTTTCTGTACCGCTGTCGCGAGAAGNNNNNNNNNNNNNNNNNNNNNNNNNNNNNNNNNNNNNNNNNNNNNNNNNNNNNNNNNNNNNNNNNNNNNNNNN

>hg18 chr19:15005000-15005153 similar-to-chr20:32784617-32784770
NNNNNNNNNNNNNNNNNNNNNNNNNNNNNNNNNNNNNNCAGTTACTTATATTCTGTAAGACTTCCAAGCTTATAAGTAATATATGGGGTCAGGAGGGGGCGGATTATTTCTTTCAGTTCCGACATTGTGTTAGTAGAAGTCCAGGGTCCCCTT

>hg18 chrX:121787617-121787717 similar-to-chr5:75863704-75863804
GGCACATAAGTTGACCCCAAATCCTTGAGAATAAAGGAAATTTAAACAATCCAATAAAGTGCAAGAAGAAAAAAAAAGGATTTGTTTTTACTNNNNNNNN

>hg18 chr21:22033477-22033606 similar-to-chr17:42726492-42726621
TTTAATGCATCTTGTCCTGTGTGTCTTTCTATTCTTAGAGGTCATTTTAAATTGTTACCCTATCCTCTCAGTTTTAAGCCACATCCTTTTTTCCTCTTGCTGTTTAATGTTATCTGAAGTTAAGGTGCA

>hg18 chr2:167934279-167934449 similar-to-chr6:121793430-121793600
GAAATATTTTACATCAACTCACTACCAAATCAACTGAGCTGCGAAATAGTTGAGTAAAAATATATACCTTACAAAGGTGGTGATAGTAATACTCAATTTTGTTTTAACCATCCAGGCGTAGATTGGAGTACATTAAGTGGGGGAAATGAGGCTAGGGTGATTTTGCAGGT

>hg18 chrY:602338-602501 similar-to-chr4:4984447-4984610
CTGCCCCACACCTGATTATCAACAACAGGACTTGACTCAACCTATGACACTGTGAACGTCAGTTTTGGGAAAAGTTCCAACCTGGGGTCACCNNNNNNNNNNNNNNNNNNNNNNNNNNNNNNNNNNNNNNNNNCAGGCAAGTGGGTCCAGTGTCGTAGGTTAA

>hg18 chr15:86735314-86735457 similar-to-chr7:155417151-155417294
TGTGAGGCATCTCCCCGTGTGCTTGTTTTTCCCTTTGCTGTCACAGCGCGGGAGCTCCTGGGCCCGGGAGGCGGAGATAAATATAGCCGCTCATTTACTCACCAGTTGGGTTGCCTGAATGCACAACAATACACGTCACCACC

>hg18 chr22:21010951-21011100 similar-to-chr5:39368548-39368697
CACCGCCTTTTAGAATAATAGCAAGATAGTTTGAATTTGTCTTCTTCTCTCACAGCAATCTAAAAATTAACTTAATCCCATTTATATGACATATCTAGAAATATTCCTGTACATGTGGACATTCCCATCGCACACCTCCCATCCAGGCT

>hg18 chr19:20930427-20930548 similar-to-chrX:149577158-149577279
CCTTCTTTTTCAGTATTATATCTATGGTTTTCTCATTGTTGTCTTTATGCCATGTCATTTTACATGGTACTTTGTAGGTTTTGATGAGAAAGTTGGTATTTTTTTAATGTACTAAAAAATT

>hg18 chr2:152956547-152956683 similar-to-chr15:65620802-65620938
CCTTTTTCTAGACTCCTAAACTCTATATGTTCTTAATGAAATAACGCTGGCTAGAGCCCTTACCAAACCCTGACCAGAAACAGTGAATTAAAAGATACAGAAGACTGGGAGCTAGAAGTTGTTTTTTTTTTTTTTT

>hg18 chr5:166831880-166832041 similar-to-chr2:188101641-188101802
TTTTATACCCATTATTGGAAATTATAGCCAGTGTTTTAAGTGTAAAGTAAAATACTCTTCTTAAGCCTCCTTTCACAAGCCTACTATTTTTCTAGCCGCAATAGTTTAATTTTGTTTTGACAGTGGCTAGAACACTAGAAATTGTTGGGTTTTTATTTTAT

>hg18 chr10:17445748-17445864 similar-to-chr19:3040524-3040640
NNNNNNNNNNNNNNNNNNNNNNNNNNNNNNNNNNNNCTCCACCCAAGCTGATAGTAAAACATGAATGAGCTCACCATAGCTCCTATACTTCTCATCCCAGCTGTGAGCCTGTTGGG

>hg18 chr21:42378141-42378324 similar-to-chr1:21493485-21493668
CTATGACAGTATAATGAGGCTGATAGGCTCTATTTACCTCCTAAGCAGATCTCTTCAAGGGAAGGCCTGCTGCTGTGGGTCCCAGGCCCAGCTCACCTCTGAGCAGGGATCGGTGGTCTTCAGGGACATTAGGATGGAGAGGAGCGAGGGGCGGGCAGTGAGGACATCCCCCGTCTCCTGTGG

>hg18 chr12:85215954-85216062 similar-to-chr2:210867105-210867213
ACTAGTAGAAGACGGTGAACAGAAGAGGGTGTAGGGCAATAGGTCATGCTTTGGAGAAAAACTTAATAAAAGCCCTAAAGGGTAAAAAGCAAAAGTTAAAAAAAAATC

>hg18 chr9:4975696-4975870 similar-to-chr6:1460178-1460352
TTTTGGTCCCGCCTGCCCCCTGCTAGTGGCAGCAAACTTCTGAGCCAGAAAAATCTTCCTCTTTAAGACGACACCTAGAACGAGTCTTGCTGGTGATATTTGCTTCCATTTGTGTCTTATAATTCCCTCGCTCCCGCCTCCTTATTCCTTTTTAAAATTTTCTAGACACTTAAA

>hg18 chr9:90808751-90808853 similar-to-chr3:95095093-95095195
AATGAAAAGTAGCATATTCTCTTATGAAATAGCATGAGAAAACACAGGGCATTTCTAGGACAGTAAAACGTTAAAGTACTGGATTAAGAAAACAACAACANN

>hg18 chr3:125597371-125597473 similar-to-chr8:75380650-75380752
GTTACCCAATTATGACCTTTTACCATTCCTTGCTGCCCAGAAAATAAAACTCCTTCTGCATCAACCTAAACAAACATAACTAAGGAGACAAATCCTGTCTAA

>hg18 chr12:115892187-115892363 similar-to-chr1:21476105-21476281
TGCTTTTCCTGGAGCATTAGATAAAGCAGGCGAAGGTTCTGAGTAATGAGCAGATGCTGCTAATGCAGGGACGGCGGAGACCTTGCCAGGACTCCATCTGCTCCGTGCTTGCCTGCCTTTGGCCTCGTGCCACAGCATTAGGGAATGGCAGTGTGCTTCGAAACCCGCTCCCTGGT

>hg18 chr5:108286957-108287059 similar-to-chr4:186674930-186675032
GATTGCATCTAATTATAAAGGGAGCCAAAGACTTTAAAGAAGGAGATGTTTATGTCAGAATTGTGACCCAGGGAAGTTTTACGGAGTAAGACTTTTGACTCT

>hg18 chrY:9280102-9280219 similar-to-chr17:61643250-61643367
ACTCAGATTAGGAAACGTCTGGGGACTTGCCTATAACGAGGTCGTCTTAAAACGTGTTGCCCCAAATTTAAGGCATAGGAAAATGTTGAGGAAAGGGTCTTGCAATGATTTTTCTAG

>hg18 chr9:45169000-45169188 similar-to-chr7:134002915-134003103
AACAGCATAAGCCCAAACATGCTACAGACCACATCTTAGATAGAGGGTTAAACAACTACACATCTTCCCCTTTAACTCCATTGTTGAGCATTCCTCACTGGGTCTCTTCATAATACTTTTCTTGTAGAGTATATCTATACGACTTTTTACCAGTTTTTAAACAGGTATGAAACAAAGTTAAGCTTTTG

>hg18 chr13:42073326-42073457 similar-to-chr8:42155278-42155409
ATTTTCAGATCATCAGAATGGATGCTTATTTTAAATGACTGCCAGCTGAAAGCCTGTAACCTGGAAGGACAATCCTTTGTTATGCTCATCTGTACTTTCCCAAGCTAAAGTTGACACAGCCCTGCTGCTGA

>hg18 chr6:107136816-107136927 similar-to-chr19:47591318-47591429
GCCAGCAAGGAGCAGGGGCCAGAATAAGAAAGCCCACCTCCAGGGGCTCTGTCCAAGTGTCTCAGAGTGGTTCACACAATGCTAATGCTAGCCTGCTCTAACTCCAGTCCC

>hg18 chr2:3757719-3757906 similar-to-chr5:153947234-153947421
CATGATCTCGGAGAGAAGCCAACTGTGTCATGGCATCACCCGCTTTGTTCCACGGTTGTTGGGACAGTCGTCTGCCTCTGGCTGTCATCTGCTGCCTGAGGCTGTCAATGGAACTGTGGTTTGAGATCTCTGGTTGGAGTGCTTTCCAGTCGGAATCATATCTATGNNNNNNNNNNNNNNNNNNNNN

>hg18 chr22:42480033-42480155 similar-to-chr11:19170571-19170693
TTAACTTGGAGTCTTCGGTTTCTCATAAGGGAAAAAAACCAAACATCTCTGTGTCCAAGGGGTTGCCAGCTGGTGGCAGATAAAGACGGCCACAGCAAGGGTTTTAGTGGTGTTCAGCAAGG

>hg18 chr21:42992640-42992762 similar-to-chr17:30526474-30526596
AGTTGCCAAGGCAGGCATTTGTGGCCCCTGGGATGCCTTGGGGTGCCTCATACAGTTACTTGGGCCGCTGTGTTACAATCCNNNNNNNNNNNNNNNNNNNNNNNNNNNNNNNNNNNNNNNNN

>hg18 chr13:108436044-108436150 similar-to-chr21:18478025-18478131
TCTTGTAGTAGCCAGAGCCAACCGTAATAATTTCACTATTCTAACATCGTGTTTGATTTGGCATTGCCAAAATGAATCTGCATTTAAGTGCTTCTCATTTAACAAA

>hg18 chr6:657943-658052 similar-to-chr13:22370231-22370340
TGTGAACTGCCGTAGCATCTGCTCTCACTCCCAGGGAGGGCAGCTCTGGGAGGAATGGCCCACGGAGCATGCGCAGCTGTGGCCTTCCAGCCTGCCCCTCTGGCCCTCA

>hg18 chrY:57641403-57641532 similar-to-chr7:2829804-2829933
NNNNNNNNNNNNNNNNNNNNNNNNNNTCAGACACCTTTCGAAATGCTTCCCTTTTATCCATGAAACTATTTGAGTATAAAGACGTAAGCTCTAGCTATGATTTTGTTGTGAGTTTAAAAAAAAGCTGTA

>hg18 chr4:107934175-107934296 similar-to-chr2:68962389-68962510
ACTATGCCATAATTATAGCATTTTTTTGTTTTTAATTTCCTATTTTGGTAGGAAAATAGTAATATTACAATTATAGAGAAAACAGACCTACTTTTTATGTAGTTGATTTTATATGTCATTG

>hg18 chr13:54328037-54328204 similar-to-chr2:158424596-158424763
GACATAGCAGGGTCAATAAGATTTTGAAAACTGAGATTTGCTGAATTGCTTTCGTAAATATTTTGAAATTTAATATAGCTAAAACTTGGAGAAAACCAAACTTAAATTTTATGAAATCAACAGTANNNNNNNNNNNNNNNNNNNNNNNNNNNNNNNNNNNNNNNNNN

>hg18 chr13:58485917-58486067 similar-to-chr16:66758419-66758569
CTGATTTTCTCTAGGTAACAGCTTGAAACAATGCAATACAACTCTGCTTTTTCTTTTACTAAATAATCGACTTAGCAAGTGTTACAGGACCAGTATTGAGATTCCTCTTCTGGACCATTATAATTTCAAATATTATGCTTCTCCATCTCC

>hg18 chr9:106915871-106916045 similar-to-chr7:94070700-94070874
AAATCAATAAAAATAATCCCAACCATTAATCTTTAGTTTAGCCTATTAGTTTCAAACTTTCTTCCACACCAAACCTCTTAAAGAGCACATAAGATGAAATCAAATGAAGTTTTAGCTTGGGCATAAACAAGGCACTGTGGGCATCTCACAGCCATGCAGATCAGACAGAGAGGA

>hg18 chr3:13250122-13250285 similar-to-chr9:100890288-100890451
TCCCTTCCTCCCCTCCGCCTGACTGTCCTCACAGCCGGGTGGGGATTCTCCCTGCCACGTAGCCTGCTGTCTTTTCTCCTTGCTCTTGTTTCACAGATTCCTGGTTGGCTCCTTGAGAAACAGGTCCAGAGGTGCTGAACTCCCCAGGGNNNNNNNNNNNNNN

>hg18 chr22:34293917-34294058 similar-to-chr17:10472886-10473027
GGGCTCCAGCACCAGGGGAAGGCTTTCAACGTCCTGAGGATCCCAGCCCGAAATGGATGGGCTGAGCCTGTCTAATCTTGGCTCCACTGGTCCCTCGAGGCACGTCCTTTCAGAAAGGACACTGAACAGGCGGCAGCCCCG

>hg18 chr20:39922627-39922785 similar-to-chr3:182162597-182162755
NNNNNNNNNNNNCAATGTATTTGCAGCTTCAGTTTTAAAAGTAGAAGGATTTCATCCATGGGCTCCTAGTGTCTCTTTCTATGTGTAGGGATATTTTCTCCCACTCTTAGATCCCAAATTCTTTCTCCTATTATCCTTTTTTCCTGTGAAGTTACAAG

>hg18 chrY:18726536-18726657 similar-to-chr10:28055190-28055311
CTAAAAATATGTACTATTTTTTACTTCATCAGGAGCCACATATTTAAGACCATGTCTAGGAGCTTCTACTTTGTAATTGTTGGCCACCATGATAAACCAGTTTTTGAAATGGAGTTTTTGC

>hg18 chr16:65207027-65207130 similar-to-chr17:30498111-30498214
AAGCTTCCCACTCTGCAGTGGCAGGAAGGCCATGCCTCTGCAGGACGCTCGCACTGATTCTGGAAGGGGCCCAGGCCAGAGAATACACTTGGGCTCAGTTCAC

>hg18 chr3:155479303-155479403 similar-to-chr4:122810617-122810717
TCATGAATCATGGTTATGAATTTACAGTTTTAAATACTTAGAATAAAACCAGAAATTATTTTTTCTCACTTCAAGTCAATTTACCAATGCCATCCTGCCA

>hg18 chr11:56109653-56109813 similar-to-chr5:39290366-39290526
AATGTTAGAACAAATAGACAGTCAGCAAGCAAAATAAATTAATGTAGTGATCTAATATGGCAAGTTATGGGGAAAATGACAATGCATCAGTCAATCTCAAATCATGCACTTTCAACATATAACAATATTAGCATAGCAAACCAGTGCGAAAATGTCTGGA

>hg18 chrX:118824488-118824601 similar-to-chr10:28055481-28055594
GCTGAAGATAAAAGCAGATGTTTGAAAATATTCTTCATGCTAAGCTCATGTAAGCAAACAAAAAACTAAAAGTAATCCTTAAACTTTAGGACATTAGATGCAGAAGTAACATG

>hg18 chr21:25678824-25678987 similar-to-chr8:75393271-75393434
TCATATTAGATAACTATCAACAACACAAAATTTCCTATCATTTTTCCTAGTGCTCCATTTTTTCAGACCTTTTCTTAATCTATTTTCTTGTCTGAGACCAAATACAAATGAATCAAAAGCCATTTCAGTGTTACATATTGGGTTTCCACGCATCCCTGTAGCA

>hg18 chr13:58984954-58985061 similar-to-chr4:77163805-77163912
GATGGTATTTATGACTTTAGATCTCCCAGAAGAAACTGTAATAATTAGTAGATTCATACCTGTCTCCAAATACTTACCTAAAGGAGAAGTAACTGAGCAAATGTACA

>hg18 chr9:95467535-95467657 similar-to-chr17:35134983-35135105
GCAGATAGCTTCCCACAGTGGGGACTGAAGGCCCAGCCTGGCCTCCTGTCTGCAGAGGCTTGGGCCCTCTACCCTCCTCCCATCTCAACTGGGCCTGAGGCTTCTTCGGATGGAAATTCAAA

>hg18 chr16:2953307-2953421 similar-to-chr7:100330156-100330270
CTTCCCCCGGCCCCCGCCTCCGCCCTCCCACGCACCTGCGCTGGCCTCCCCCCAAGCCCTGGGGGCAGCGGGCGGGTGGCGCTGGGAGATCAGAGGACTCGGAGGAGTCGGGCC

>hg18 chr17:54519741-54519912 similar-to-chr21:18368222-18368393
TATTTCTATGGTTCTATTTCCTCAGTATAATGAAGAAACAGATAAATTTTTTTCTAATGACCTGTGAGGTTTCAACCTCTTGCTTTACCATGTTGTGACTCTACAGAAAGTGACAAGGCTTTATTTCTAAACATTCAGGGGTCCTGGAATCTCACCTAATTCAAGTTATTT

>hg18 chr16:33330839-33330986 similar-to-chr2:158434022-158434169
GAAAATCAGGTGTAGAATAGTGTAGTTTATTCCTTTTAAGAAAATGAATGGTAATATATTTATGTACATACAAAAATACCTGTACATGCACATCATCTCTAGAAGTATAACATGGAGGGCCTAGAAGCCCAGGTGACAGGGAGACCT

>hg18 chr15:29022759-29022865 similar-to-chr17:30535065-30535171
TGAACAAGGAGTGTGCTTTTCAGGTGCCCTCTGCCTTAGGACCCCAAGGAAGCCGTGCCCTTTGGGCAATAAGAATGTTATTAAGAGAAGTTTCACTAACATGATA

>hg18 chr10:35744692-35744804 similar-to-chr22:23152354-23152466
TGTGGCCCCACTCAGGAATTGGGCTGCTTACTTCCAGATCACTGTAGGCCAGCTCCCTCTTGCTGTACCTTTCACACATGGGCTCAGCCATCCTGTGGGCCGAGCAGGTGGC

>hg18 chr9:92554292-92554438 similar-to-chr3:30656736-30656882
TGGACACCTTGGGAAGAAAAGAGGATTGGAAAAATAAAAGATAAAAACCAGCCCTTAATGCTGTGTGTATATTTTGGATGCAAGCAATTCACAAGGAACATTTTCACACTTGAGGACCATACACCGCCAGCAATATTTCTCAGTTG

>hg18 chr5:119232700-119232818 similar-to-chr9:79533530-79533648
ATGGCAATATAAAAATAACTTTCATGTCTTTCTAGATAGAAAGAAATTTTCTAGGCCATTTGGGGCATTGTATAGTAGGTGCTCTTATGCATGGTACATTCATTCCTAAAATCAAATA

>hg18 chr12:141820-141927 similar-to-chr17:10473776-10473883
CTGGATGGTCCTGATGAGTGGAAGGCAGGAAATGGGCTCAATAGGCTCCAGGCTGTGGCATCACCATAGATTTGTCCTATTGGTAGTGACCTGTGTCCCAGGCAGCA

>hg18 chr13:22208793-22208912 similar-to-chr3:49700819-49700938
TGATGAAGCCGCCCTGTGACCCCCACAGCCCGCACTTCTGAGCAGCCGCGACTCCAGGCCTCACTCTGTGTCAGCTACTTCAGGAGAGGAGAATTACGAATGAGGTACTAATGAGGAAT

>hg18 chrY:15460962-15461143 similar-to-chr5:52405522-52405703
ATGATGCATGTGTTGACTTGCAGCTTTTAATTATAAATCCTATTTTATTTTGAGTGTTAATATCAATTTTCATTGCTGTAACTGCAATATCTGTTCATTTACTTCAAATGCAATTATTGAGTAAGAAAGAGAATGCCCACTTGTTGAAAAATTCTTAATNNNNNNNNNNNNNNNNNNNNNN

>hg18 chr15:32625404-32625504 similar-to-chr4:174692073-174692173
CAATCCCATCTTTGTGTTATACTTTATCTCCAGTACCATTTTGCTTAGTATTCATGGTGCTCAAGTTGTCACTGTGGACATCAGAGCCTATAAATATATA

>hg18 chr12:98525226-98525335 similar-to-chr2:189469534-189469643
CAGGCAAGTATCAAAAATATCAAAGAAGCTAAAAGTTAAAAGTTAAATGTAGTTTTTCCTTTTTTTTTTTCCCCCATGACTCATATACATTTTAGCAATCCATATTTAC

>hg18 chr4:41361392-41361562 similar-to-chr5:39399751-39399921
TACTTGCTTTTCCCACTTAAATCTAAACTGAAAGGAAAAATCTGTATCATTGCAAGTAAAACATATAACTTGAACAGAATGAATACCCTAAGTAAAAAGCAGTCATTGCGAACCTCATCTGTGGAACCTCATCTTGGAGTTCATCTGTGGATCACCAGAGTCACACCTGC

>hg18 chr3:57156678-57156821 similar-to-chr11:10296231-10296374
NNNNNNNNNNNNNNNNNNNNNNNNNNNNNNNNNNNNNNNNNNNNNNNNNNNNNNNNACTGGCAAAAAGGGGAGGGGAGCTTACTACATGAACATATCATATGGCCACTAAAAGTGACATGTCTGTGCACTACATCAATACATG

>hg18 chr16:56776920-56777065 similar-to-chr8:75389127-75389272
TATACCACATACTGACTCACATTTTAAAAATTATTCTGAAATTCATATTTTTACACGGTGCTCATTTTTCCATGGGTACTCATTTCTAATGCAGCCCATTTTCAAACATGAGGCAGTCCAGAACTAGTCATTATAAAATCAATTT

>hg18 chrX:104582875-104582993 similar-to-chr17:26694279-26694397
AATTTTGACCAATTTTAGAACCAAATAAAACTATGTATTATTTTTGAGACCGTTTATCTTTTTTAACTTCTTTTTTTCTAGTGATGAGGTAAAAACAGAATACAGTTATCAGAAATAA

>hg18 chrY:22744855-22744995 similar-to-chr1:195290020-195290160
CAGTATTACTATGTTATTTATCACAAGAGAAATGTTCCTTTAAAATGCCCACACAAACCTATAGTAACACAGTTAAATGATGTCTTTGTTTTACGGAAAAGTACAAGCCAAATAAAATAAATTGTTATTATATGATCTTT

>hg18 chr2:178944064-178944230 similar-to-chr13:22309859-22310025
GATGCCCTCTTTACTAGGCACTGACATTTATATCTTTACATCTTCTAATCGCTGATCTTAATGGGAAGGAAAAGAAGACTATCTTTTCTCTGGGCCTTGTCTTCTCACAGGTCTTTAACTTGAGGCTTGATATAATTCCAGTTAGCTACATCTGTAGTCTATAAAT

>hg18 chr5:111131587-111131770 similar-to-chr9:79750927-79751110
ATGCACCTATTTAAAATTCTAGTTAGAACTATATCTCTTGTCTTGAAGGATGTCCACAAGGATGTCCTTCTGTCAAAATGGAAAAGAAATCTATAGGATAATATGCATATTACAAATCAGGTTTTGTAAGATGGCATTAACAACAGTTTAAAGCAAATAAACAAAAAGAAGCTGCCCCTCTCT

>hg18 chr9:111969544-111969685 similar-to-chr20:32781356-32781497
TTGGCAACCTAAATGCCATTAATCTGGAATCTCTTCTTGATCAAACTGAAACTGGACCAGATAGGCTGAAGTCTCCTCTCGGGATTCCACAGACTGCCCTAGTGAATGGGAGGAAGGGAGGCTCTCCCTCAGTGGTGGTGA

>hg18 chr6:152427002-152427112 similar-to-chr22:23163027-23163137
ATGCCAACTTCAAGACATTCTGAGAACTAGCTGGACAGAGCTGAAGTGTAGGGCAAATCAGAACAGAAGTGATGGGCCCAGGGCAAAAGCCCGTGAAGCAGCAGCTGCGG

>hg18 chr17:46294733-46294928 similar-to-chr15:56497419-56497614
CTTCCATAATATATAGCAAAAATCTTTAAACTTTTAACAGAAAATACATTTTTTTGAAAAAGCAAGTATTCGTACATTTTAATTCCACCACTAAAGGAATATCCTGTACACAATTTTTAGAATAGTTGATGTCTTTAAGATGGATATTTTACAATTTCAGTAAAAAAAATACAACATGAAGCTGCTGCTGTCACA

>hg18 chr16:29358762-29358880 similar-to-chr7:87673119-87673237
CACATCTGATCATGTACAAAACAAAGTAAGTTTATGGCTTCTCCAAAATAAGCACAAGCATACAGAGTTTATCCTTCAAAACAGGGGTATTTGGACTTTTTTTATTTGGACATTTTTA

>hg18 chr12:3596531-3596703 similar-to-chr7:155279521-155279693
CTTGTGCATCTACCTACAGCCTTCACTTCCTCTCGCAGCCCCTTGACCTTCCTCATAATCCTTCCCCACTCTGTACATGGCTGATTTCTGTCTCCACAGCCTCCCTGACAATGCAAGCTCTGTAACCATCTCCCAGGTGAGCTATAACAATTGTAAAACAATGAAACCATAC

>hg18 chr3:153019218-153019347 similar-to-chr17:26625894-26626023
NNNNNNNNNNNNNNTTTGGCAAGAGTAATCAAGATTGGGTGTGAAGGTTGTATATTTCTTGATGTATAGAATTACAGCAGAAAGACAAAAACATTTAGAAGTGGAAGCACTGGGATAAAAGTCCCAATT

>hg18 chr10:131321056-131321255 similar-to-chr1:116060539-116060738
CGGAAGATTCTCATTTAATGATATTTGATTCCATGTCTCATGCAGAGGAATACTTAGATACGACGGAATGAGTTAAGTAAAGGGTAAAGTATTACTTAAATATATCATCTGAAAATAACTGCTTCATATCTCTTGTATCTTAAAATATTTTCTGGACAAAAATTTTNNNNNNNNNNNNNNNNNNNNNNNNNNNNNNNNN

>hg18 chrY:4729851-4730038 similar-to-chr7:87686352-87686539
CCTCCAGGGCCGAGGTCTCCAAAATTGATCTCCCGCTGAGACATTTTATCATTTGCTGGCTTTCAGAAACGATGGTCCTTAATGACAAGTTCAGCATGAATCTCTTTACTCTTTGATTTATGAAGCGCACATCTCTTCTTCCAGTGCCCATCAATCAGTACCTTTGTTTTGTTTTTGGATATTAAAT

>hg18 chr15:64510479-64510614 similar-to-chr10:28076265-28076400
GTCAGATTTATTGTGCTGCAGCTCCAGTTTTGTTTTGGTTTAGTTTTTAAATCCCCAGTGTCAGTTTTGCTGATTTCAGTTAAAACTAAAGATTGTGAAGGGAGACAGAGACAGGTTCATGCCCTCTGAGTTTTA

>hg18 chr10:75022099-75022200 similar-to-chr16:85161522-85161623
AAAAAAAAGATGTAATTAAGATTTATTGGTAAAATTTAACAAACATGGGCAATGTCCAAAACTAATTAAGCTCTTACATTTTAACAATACAGTATATTAAA

>hg18 chr5:8116194-8116371 similar-to-chr4:185687299-185687476
TTTCAAGATAGTGAGGCAACTCATTGGGCATTAAGCAGCCCTAAATATGGGTTAAATCCTTTAGTCCATTTGAAAGTTTCTTTTTAAACCTGGGCAGCCTAAAAACCAGTAGCTTTATGATTTCTAGGTAACGGGTCTACTGTCTACTGAAAAATGGAGGGAAATATGCTATTATGT

>hg18 chr11:35794023-35794215 similar-to-chr17:72224170-72224362
CCTTCAGAAAAAGACAATTTTACAATGACTTACTTCTAATAATCACTGAAACAGCCTCATGAGGACATGCAAAACTGCTGTCTATCTTCAGACCTGGCCCATTGTCAAATGGCAGACTTGCAGAGCAAATAAGGGACCTGGCCTAGTTCACAAGGCAGTCAGAAGTGATCCAAAGTTCAGGCTCCCCCTCCC

>hg18 chr9:133177910-133178066 similar-to-chrX:153888000-153888156
CCAGCCCTCAGATCCCAGATCTCTGCTCTCCCTCTAGTTCCAGCCTCTTGCAAAGCACCCTCTTCTTAGAATTGACATTCTGTTCTCAGCCATGATTTGAGGGGAGGAGTGAAGAGCGGGGCTCACACCTCCCACGGGCCTGGCCATACGTCTTCC

>hg18 chr4:156049296-156049397 similar-to-chr5:75836936-75837037
GGCATCCCAACCAGATAATTTCTTCATACCTAGCTGGAGTCTGGGTTCTGAACTCATATTTCCTTTGTATCCTGATGAGCTGGGCTGTAAGGTTCCCAGCT

>hg18 chr10:23588115-23588235 similar-to-chr4:186659528-186659648
TGAGCTCTAATTTGGTTCACCAATAGACTGGGCAGCATACAATTTGGGTCATTCTGTCCTTCGTATATCAAGCTATTCTGTATATCATGCCTTTAAGGATCAGACTTTTGGCTGTTTCCT

>hg18 chrY:15913535-15913685 similar-to-chr2:210880350-210880500
AGAGAAGGAAGGAAAGAAGGAGAGAAACTTGGTTCTTAGAATCTGCTGAGAGGCTTAAACATAAACACAAATAAACTTAAACACAAACAATATAAGGGGATATCTAAGAGAAAAAGATTCAACTATGGCCTTTTTTAAATCCTGAAGGGC

>hg18 chr20:24953650-24953758 similar-to-chr18:17793097-17793205
TACATCCCCAAGCAGGGGTTGGTCCAGGTAAGCCCCCTATGGGCGAGGAAGGGAGATGGACCAGCAGGAAGGAATGAACCTTTCTCAAGGGGACGGGAGACAAAGAAA

>hg18 chrX:11372948-11373068 similar-to-chr5:52363244-52363364
ACTGCTTTCAAACCACTTCGGGCTTCTTCAACTCTCTTGTTTCATAGCCCAGCCTGTTCTAAAATCATTCTCTTCTGTCTGAAGCATTGCAAAGCACTTTTCCAAGCAGGAAGCCTGAGC

>hg18 chr21:34454152-34454287 similar-to-chr10:95927983-95928118
AACTCTCCGTGTGAACGCTGTCAACACAACAGATACGGATACAAGATTCAAAGTACGGTCAACCCCTCACATCACACGCGAAGTCCATTTCCTCCATTGCTGATGGTTCTCTCCAAGGCCGCAATGTGCCGCAGA

>hg18 chr8:95269777-95269889 similar-to-chr16:87050307-87050419
AATTTTTGGCAGTTAATGGAAGGCACTTGCCTTAGAAGGTAGGTAGCTCAGCAACCTCTGCCACTTCCCTGGTTCAGGGGACGGGGAGGGGTCACGGGCACCCCCAAGAAGG

>hg18 chr9:67684567-67684672 similar-to-chr8:75339458-75339563
TGACTGAGAATCCTTGGATTAGGACCTAACTCCCACCTACTTGTTCTTGTAGATACTCTGTCTNNNNNNNNNNNNNNNNNNNNNNNNNNNNNNNNNNNNNNNNNN

>hg18 chr18:27911590-27911708 similar-to-chrX:138448079-138448197
NNNNNNNNNNNNNNNNNNNNNNNNNNNNNNNGTAAAACCCCATTTTTGAAAGAAGAAAAAAATCATAATATTACCAGTAATCAAAGACATTAACTTGACCACTCTAGTCATGTACCAT

>hg18 chr6:38126897-38127021 similar-to-chr22:19480247-19480371
CCGCTCTACCCAGTCCCACCACCTAGGCTTTTCCCAGTCCCACCACCATCCTCTCCCTCAAAAGAGAGGTGCAGTGGGAATTATTTTTTTGTCTTTTCTCCTGTCACATCTGCATGGTAAAATG

>hg18 chr19:33407559-33407693 similar-to-chr8:75393120-75393254
GTGAAATAATTATAATAATAATGTTATCATTGTTGTTATAACATTGGTTACAACCATTCAGGAAGATGGTTTCTCAATGACTGTTCTCTTTGTATTTCTTTGTGCACTGAATCATGCCCTGTGGCGGGCACTGT

>hg18 chr16:58905328-58905443 similar-to-chr6:122054268-122054383
TCTGAGAAACCCTGCAGGAAAGCTCTATGTTTCAGCATGAGTTCACACAGGGTGCTGAACTTCAAAACAGTTTTTACTCTTGGAGTTTCTTGCCATTTCTTGTACAGTGTCATCT

>hg18 chr13:41969430-41969562 similar-to-chr9:107418426-107418558
AAGCTACAGATTCATTTCAGAATGAGTAGTCAGGGTGAGCCCCCACAGATTACTGAGAAAGCCATCAATCCCTGTCATCTCAGAACTGCTGATCATCATCTCATCTTTCTCTTTGCTCCAATTAACTCTTAC

>hg18 chr2:210151939-210152050 similar-to-chr1:195288587-195288698
AGTGCATAATTATAACTGTTAAAAGGGTATTGAATTTTCTGTAGGAAAATATACATAAATATATGCATTTCTTTAATGAAGATATTTATTTTGGAATATAAATAAGCAATA

>hg18 chr11:42599742-42599861 similar-to-chrX:32382870-32382989
CAGTAAACTCAATTACAAGAGAAAATATAGCTTTAATATATTTCCAATGGAATTTAAAACTAAATATATTTATCCTACAGCAAATGTATTGGATGACAACCTGCACATTTTCTTTTAAT

>hg18 chrX:89641918-89642105 similar-to-chr7:155464478-155464665
GCAGCCTACATTCATGCCCCAAATAATTCTTATTCCTATTAGAAAAGTATCTGAAATACAACTATTAGTGTCCTAAAACATGTGTTTAAGTCACTCAGTCATCAGTTTAAATATAAAATTTCAGTAAAAAATATAGCACACATGTTGGGGCATAGTCATTTAGAGTCCATTGACCAAATCCCTGTCC

>hg18 chr7:27382003-27382194 similar-to-chr20:22991629-22991820
TCAGTGAACATAATGAGAGCCTTTTTTTCCTGATTTCTCTCCTTTAGTTAGGTGGATCATGAAAAATCACAAAGTACTTTAAAAAATGAACTGGTTCAGAACATCCTTCCCAATTATTAGCAGCTCCCAAGGATTCTACAGGCACTTTTCAAGGCACTCCCTCCCTTTTCCTCACTGACGTTTCCAGAGCC

>hg18 chr13:101025120-101025308 similar-to-chr7:80092133-80092321
TGGTAGACCAGATGACTACCATGCCTCTCTAACGTGGAGGTCCCCTGAGAATCTGGTGAGTTACCAGCAATCCATGCCTAAGGAAATCCACTCTTGTCCCATTATTGTAAGGACATGTGTATCAGTATAAGTTAATGCTGAGGAGGAGAAATTATCAGGGGCACATATGATTTTTATTTATGCATTTG

>hg18 chrX:32521952-32522052 similar-to-chr1:172134762-172134862
AACATTGCTGAGGGACAAGCTGAACCTTTGAGAGAAAGAATCTAATTATCGGAGAGCACACTTTTCAGAATATTACACTTCATAAGCTATGTCATCTTTC

>hg18 chr9:66955508-66955623 similar-to-chr10:28048032-28048147
GAGGTTGGCCAATGTCTATTATTAATTGTTAACTATTTCCTAATCAATAATCTGTCTTATATTAAACTGTACATACACATTACAAGAAATTTGAGTTACACTCACACATAACTGA

>hg18 chr15:98031685-98031824 similar-to-chr7:87683034-87683173
ATGTGTACACACTTTTCTCCTTCCGTTATATTTGGGATCTCTCAGTAGAAATGTAATGTTATTAAGGTTTACATTGAAGTGCCAATTTATGCTTACTTGGTGACAGTGATATATTTTGTAATGTCTAAATATGACAACA

>hg18 chr17:52957535-52957654 similar-to-chr1:120092275-120092394
GTCAGAAATATGTTCAATACCTTCTGGTGTCAGGACAAAGACAGAGGCATCCCATTCCCCACCAGCTTACCTAAATGTTACTTTACTTTGCTTTTTTGGGGGGGGCAGGTGGGGGAGGT

>hg18 chr22:16399970-16400077 similar-to-chr1:65834611-65834718
TGCATCTTCTATTTATTAGAATTGTCTTTTGTGACCTATAGTTCTGTTTCTATAGTTTCTATAAACTATAGTTTCTATAAACAATTTCTGTAAACTATACCTAGAAG

>hg18 chr21:39502001-39502195 similar-to-chr13:22322220-22322414
NNNNNNNNNNNNNTCCTCAAACATGTATTTGAGGGGCGCAGGGAAGACTTGAATGAAATTTATTTTGTCGCTGAAAAAAAACAGTCTTACAAATGGTGACTTTGACAAAAATCCAAGCTTGGAAACGTTAGCCTTGAACGTTAAACTGATCCAGCAAGCAGTGTGGATCCTGAATCCAAGAAAGAGTTCTCAAA

>hg18 chr11:85419163-85419276 similar-to-chrX:149552617-149552730
GCATTTTTCTAAGGCACATACCGAAGAAGATTTATCTAGTTCTACTCAGATGTTCTTGAAAAGCTCCTGTTAATACAATTTTACAAATAAGTTTATTGAGCTGAGAAAATGAA

>hg18 chr17:66522636-66522797 similar-to-chrX:138477162-138477323
CTCCTCTTGTTTTTAATATGCTGGTGTTATTTTTAAGCAACGTGGATAATTTAGGCTATAAAACCCCATAAAGCATCAAAATGTGGAAAGAAATATCTATCCTCCTCCAATTTTATTGACGAGGGCTTAGAAGATCTCTAGGAATAGCATTCTTACATACA

>hg18 chr1:228828006-228828143 similar-to-chr3:139565732-139565869
AGCCAGGAGCTCTGCCGCAAGTTCAGCCAGCCAGCTCTTCACCCCCACCTCCCAAAGCCTCCTGTACTCAAAGACACGAAGCTTCTTGGCTCAACTTGAGAGGTGGCAAGAGGATTCTCTGTATGTGAAAGAAACTT

>hg18 chr12:40071291-40071405 similar-to-chr4:89187046-89187160
GTCAATACCTGACAGGTGTAAATTTTTTAATGTATGAGTAGTATATGAAAATACAAATCACCCCAGAGAGCCAGCCTAAAGCAGACTGAAAAGCTGTCATAAGCAATTTTCAAA

>hg18 chr21:44625607-44625758 similar-to-chr3:139573914-139574065
TGTGGAGTTGCTCGCCCTGGACACAGGGGGAAGGTGCTTCAAGGAGGAGTAACTGTAGTAGACATACCTGCTAGGGATGCCATNNNNNNNNNNNNNNNNNNNNNNNNNNNNNNNNNNNNNNNNNNNNNNNNNNNNNNNNNNNNNNNNNNNN

>hg18 chr1:5810033-5810163 similar-to-chr16:87062623-87062753
AACAGGCTTTCCCTGCCCTCCTCCCAACCACCCAAACTCCCCAGCACCAACTGCAGGTGCCATGGAACCTACCTGCCCTGAACCAGGCCTCACCGACACCCTGATCTCTAGGCTCCCCCTCTAACCCTGC

>hg18 chr20:14460630-14460815 similar-to-chrX:32990824-32991009
GTGTGGACACATTCCAATGAGTTTTGTTTTTTTCTTTACCATATGGTGATTTCAATTTGTACTCACTGTAGATTCATTCATTTCTTTATTAAATGCACATTTACTTCATACTTCCCAAAGGCCTAACCTGTGCTTATGCTGAAGGACAATAGCAGTATAATGATTTTAGTACCCATGTTTCTTAG

>hg18 chr15:86500207-86500339 similar-to-chr2:68953551-68953683
NNNNNNNNNNNNNNNNNNNNNNNNNNNNNNNNNNNNGAAAAATCCAGACATTGCCTGAAGTCCCCAGTAGAGAGAAGCAGTCAACAGGTAGAAAACTGTCATTATAAGTTCTCCAAAGGAATGTCAGGTTTT

>hg18 chr20:23292790-23292966 similar-to-chr7:94070361-94070537
TTTCATGCCAATTTATTACCTTAGGAAAATGCATGAGGAACCTCACTTTAGAAAACTGCTAAGAAGTAAAATGTCATTCGAATCTTTACCTGAGTAAAGCTAGGTTGTTAATGAGTCTATATCCTCTCAAGTACTGAAGGAATCCTCATAAATTTTAGTCCTTTTGCATCAGTGGT

>hg18 chr22:23030480-23030616 similar-to-chr13:22321906-22322042
TTTGTATGCTTAATTCTCCTTGGTCACAGTCAGTGGAGAGGATTATTTTCCATGTAGAGAGGGTTTCCTGCATGCCTACGCTTTGCAGGGTTCACTTACTGTTCAGGTGTTCATGATTAGTTCTTTTGAAGTAATA

>hg18 chr20:28235549-28235737 similar-to-chrX:138446998-138447186
GTTTTGTCCTTTACTTTTATGCATTATACTATGTCATTATCAGACCTTGTAAAATTAACAAGAATTCCTTAATATTTCATATCCAGTTAATGATTGACTCATTTCTACTCTAGTTAAAGTACAATTTAGGAGGAGGTTTGAGGATATTTTTTAACATTAAGATATAAACTTTTATAACAACTGCTAAA

>hg18 chr8:1160781-1160965 similar-to-chr3:95032629-95032813
NTTCTCCGCGGTGCTGCATTTTTTAAAGAGTGACTACTGTTCAGGGTGGGGAGAAGAAGTACTTTGAAACAATTAGTGGGTGGATGACATTTCTCTTTCTTCTACAAGATGACTAAAAGTTTAAAATATTAAAGAAAAATATCATTGTATAAGAAGGGCTGCTTGAAAGAATGGTTTGACCAGG

>hg18 chr21:23812165-23812272 similar-to-chr3:113221603-113221710
NNNNNNNNNNNNNNNNNGGTGGATATTATCTCATGGGATGCACTTTCTATTTTGGGTCTGAATCATATCTTATTTAACATATGTTCAGTAGTTCTATCACATCGTTT

>hg18 chr5:284139-284325 similar-to-chr4:174661856-174662042
AGGTGTTTGGCTTGTGTGTGTCTTGTAAGCATGTGATGCCTACTCATTGCTCTTCCATAGTTTTATGTAATAACATGGTTTTGAAGATCAGCTTCCTCAGCTCTCAGGTCCTAACTTCAACGTCATTTACCTAAGGAGACTTTTCCCACACTCCCCTTCCCCTAAGGCAGTTTGGGCCACCGTCTT

>hg18 chr9:18751816-18751935 similar-to-chr4:4821332-4821451
AGAACACAGACAAGATAAGCATTTAGGAGCAAAATCCCTGACATTTACTCAGCTAGATGGCTGCCTCCCATACCTGGAGCGTCAGACTCTCCAGCAGAGCCCACACCTTCACTGGGTGA

>hg18 chr6:168723614-168723714 similar-to-chr2:190682707-190682807
CTTAAGACGTAGTTTTCCCTCCTCCACCAGGGCCTAGGATTCATGTTTCAGAATGGAAATTAACTTACAGGTCTATGGTTACTTTATGTCTGAGTTTGTT

>hg18 chr9:9526339-9526518 similar-to-chr8:42151912-42152091
CCTCTATGACTCTTCAAGTTGTAAGATTCTTTCTTTAAAAACATTTAAAATAGAATTTGCATATTAAAGGACAGGAATTAATTATTAATTATTTGCCTAAGAAACAGCATTTGGATGGCATGAATCTAATGGAATCAGTAATATCCATGCATCTGTTGAAAACCAATCAACCCGTTTAA

>hg18 chr16:46690111-46690263 similar-to-chr1:116045645-116045797
GACCTCTAATCTTTTTACATTTTTTAAGCTGTAGCATTTTTGTCTGGTGGCAAATGCAATACACGTCAGAAACCCAAGCCCTTTGGAAAGAAACTATTAAAAGAAGGGAACCCCCATCAGTCATTCTTGGCTCCCTATAGGATTCTCTCAGA

>hg18 chr1:114279964-114280151 similar-to-chr7:2808366-2808553
AAAAATAGCTTTTTAATTTATTGAGTTGCTATTCACATTGAATTGAAAATATCTGTAATTTGCCTCACAGATTCTGATATATAGTAAGTTTTCCACAGATGTTAATTCTGTTTTTGTTGTTGTTGTTGTTTGAAAGCTCTCCACCTAGGAAGAGAATTGCCTCCCCACTTGCAAAGGCAAGTTTAAT

>hg18 chr20:2250082-2250254 similar-to-chr5:75880013-75880185
NNNNNNNNNNNNNNNNNNNNNNNNNNNNNNNNNNNNNNNNNNNNNNNNNNNNNNNNNNNNNNNNNNNNNNTCTCCTAACTCTGTGATTTCAAAGGTAAGCATAGCTCAGTTGGTGTCTGTAGAGCAGTGTTTTATAAACGTCAAAGACTGCATGAGAATTAATTTGTGTGGG

>hg18 chr14:97225684-97225786 similar-to-chr4:122820918-122821020
GGGAGCTTTTACTACCTGTCCTGTTAATGTTGGGGATTCCCAACCCAATGAAGGCCTTCCCTGTTAGCAGTTAATCATTCAGTATATGACNNNNNNNNNNNN

>hg18 chr9:134033873-134034063 similar-to-chr17:42730921-42731111
CTGGAAGCCAGGAGGAAGGCCAGGATAGGGGCTGGTACTCAGTCCACATCTCAAAGCCGGTGGGAGGGTTCTCCACACGCTCTCGGGCACGGTCAACCTCTGTCTCTCGTATTAGAGTCTCGACTGTATTTTCTCTCTTAAATATTAATCACTGCCTTAACGTGCTTGGGGGAGCAGCTAAATCATAATT

>hg18 chrY:24956470-24956601 similar-to-chr1:116042534-116042665
CCAAGTGATTAGCCATATTATTCATTCTGAATTGTTTCTTGTTTGTTCTGCTAATACTTACATAAAATGTCCCAATATGATTTACAATTCTATATTTAGTCTAGTTCTGTTTCTGTAACTGTGATCCTTCC

>hg18 chr1:101987415-101987588 similar-to-chr6:12540476-12540649
CCTGGTTTTGATTCATAGATTCAGGTGTGACAGTTCATCCCTTGCCCCCTGGGAAACCCAGTGAAAAGGTCTTTTTGAATATGAGCTTGTTTTCATATATATACAGTGACTTCCTGGGGCTGTTTGTGAAAGTTTGCTGGAAATGAATGCAGGCATCTTGGGGTGAGGGTGGG

>hg18 chr4:29602007-29602139 similar-to-chr2:188048187-188048319
CCAAGTATTTCTTCCAGTTTTACTCATATGTTAACATTGATTTTGATGCCCTTCAAATTATAAAAACTTTAAATTTTGAAAATATTTCAAACATTTTTTATCATTTTAAGTGTTTTCCATCTGAATTGCACA

>hg18 chr19:19975023-19975197 similar-to-chr4:122782239-122782413
NNNNNNTTAAAAGAGCAACAAAGGAAAGATTGGCTTAGAGTTCTCCAATTGAAAAAAAATGTACTAAATAAAATGTTACAACATATTTACTATGAAATTACATGTTCAAATTATTTTGCAAGCACCATTAAATTTTGTAAAAATTATTCCAATAATTCCCGAGCAGATTATATA

>hg18 chr19:35028193-35028293 similar-to-chr5:153832902-153833002
TAGGTCTCGGCCCCTTTGGCTTCTGGGCTGCCCCTGGCAGATCTCGTCCATCCTAGGTTTTAACGCCTACCTGCATGCGGATGATCCTGATAGTTCTAAC

>hg18 chr9:100692416-100692564 similar-to-chr7:155353777-155353925
NNNNNNNNNNNNNNNNNNNNNNNNNNNNNNNNNNNNNNNNNNNNNNNNNNNNNNNNNNNNNACTATATTTTTCTGAACAATTAAAAATTACAGGCTCCTGCAGCACAGTGCAGGTGCCACCTGGCCCAACCAGCTTCTTGGACCACGG

>hg18 chr20:37508447-37508561 similar-to-chr1:201337462-201337576
CTCCCATTCAGTAGGACCATCCTGCTCTGCTAAAGCTTGCTACCTATGTGTGCCATGGTTAGGAAATTTTTCAAAGACAAGGATCAGAGATGGATTTAGACTTCTCTTCCTATG

>hg18 chr11:57591642-57591744 similar-to-chr16:14291224-14291326
GGGCTGGTGCCAGGGCCTCAGAAGGCCAGTATTGGGATTGTAACAGTGGTACAGTGTACAAAGCCTCCTCCAACCTACTTNNNNNNNNNNNNNNNNNNNNNN

>hg18 chr8:103398202-103398373 similar-to-chr7:137400650-137400821
CTTAATAGCAAGGCTTAAACATATTATTACTGCCACAAAACACCTGCAAAGGATACAATCTAATAACAAAACGAGGGCATCAAAAGAGAACACTACACTGTCATCTGGCCATCAAAATCAACTGTTAATATATAAATATGAGNNNNNNNNNNNNNNNNNNNNNNNNNNNNN

>hg18 chr16:33109910-33110013 similar-to-chr4:174675357-174675460
TACAAACTGGATTAACCAACTATGACTAAGGACATCGGCTCAACTTTAACTGCTTTTGGCCTACTGATTTCATGATACATTAAAAGTCACCTCAGTCAGAGCC

>hg18 chr7:111398773-111398905 similar-to-chr9:100914212-100914344
TCCTCATTTTATGACGCAGGGCAGGCAGGAAGACGATTAGTTCAATGGGATCCATGTCATGTGCAGTTACCATCAGTTGAGCCTTCTTATTCTCCACCAAGGTGGTGATAGTGTTAATCCTGCTCAAAGAAC

>hg18 chr6:54397865-54398042 similar-to-chr20:22982360-22982537
CTTAGGTTGGACATCAGACTTCCTGCCATTCGAGTGCATCACTGGTGTCCATCTGTACCAGCAGACTTGGCCAGGAGNNNNNNNNNNNNNNNNNNNNNNNNNNNNNNNNNNNNNNNNNNNNNNATTTGTTTGACCCTTNNNNNNNNNNNNNNNNNNNNNNNNNNNNNNNNNNNNNNN

>hg18 chr1:88073996-88074167 similar-to-chr17:26681642-26681813
TTTCTTACCAAGTTTAAGTTTGTACTCCCCAATACCCAAATGGGATAGTGGGATTTGAAAGTTTAGACTAGTCATAAAAAATAAGTGGCAGCAATTCTTTTGCACATTTTGAATCATAGTCTATACATTTTGATATAAAAACTAACAGAAGAGTAAAAAATAATTGGAAAA

>hg18 chr15:83675872-83676035 similar-to-chr3:8758492-8758655
AGATGGAGACAGAATGGACCCAAATACTGTCCAAATGTTCAGTGTTCAGTGAGCCGGCTTCTGTCACAGTGAGGTACCTGAGGCGGGGACTGCTCCCCGGGAGGGTGAGTGGGAGTTGACTCTGCAGGGGGAGCTGAGTGGGGAGAAATCAATCAAGCAGAAA

>hg18 chrY:11696486-11696657 similar-to-chr21:18384193-18384364
GAATAGAAACAAATATGCACATAGAGCAAAATCTTAAAATGTTTAATACTGACGGTGGGTATAGAGTCATTACTGTGTTTTTCTACTTTTCTGTGTTTATAATGCTTTTAACTAAAAATAAAAACTTTAGAAATTAGATGACCATGGCACAGGGTCTGCCTGTAATGGTCT

>hg18 chr2:39207898-39208064 similar-to-chr5:39374434-39374600
GGGAAAGAGAAAGAAAAATACAGAAACAAAATAACACATCCCATCATCCCTTGTGCAACAGCTCATTTCCCAAAATCTTTGAAAATTACTTATACATGCATGATTTATGAAGGGAACGCCAGGAACACAGTTTCATAAGGATTGTATTAAAGGTTTCTCTCCCCGA

>hg18 chr9:129782961-129783080 similar-to-chr5:92965641-92965760
AGCTGAGGCGCCCTTCGGCCCGGCCGGTGGCGCCCGCCTCGCCCGGCACCCTTCGAGCAGCAGCGCCGCCCCCTGCGGCCCCGACGCTGCAGCCAGAGCCCGATGCTGCGAGGCGCCGC

>hg18 chr19:14864219-14864321 similar-to-chr7:2847552-2847654
TGTAGTGCAGGGGGTGACAGATGGCCACAAACCGGTCATAGGCCATCACAGTCAGGAGTAAGCTGTCCAACACTACAAAGAGTATAAAAAAGCACATCTGGG

>hg18 chr21:45491415-45491536 similar-to-chr9:100964356-100964477
TTCTTGAAGCAAGCAACCAGAAATATTAAAGATAAGCCTAAATATAAGGCAGCCCTCTGTAACCCACCCACATGACACTGGTGTAGGTTTGCACACGCCTTGCATTCCATGGAGTCATCGA

>hg18 chr21:18836048-18836158 similar-to-chr4:186683319-186683429
AACTTGTTGTTTTGTTTGAGTCTACCATTTAGTTGGAGGGTATATCACCAGATTTTAATCTTGCCTTTACTTCTTGTATTTATTGATCTATACCCAGTTCAGCTGGCCCC

>hg18 chr15:20219158-20219287 similar-to-chr2:189564849-189564978
GTAGTTGACACCAGCATGAATTAAATTTCATATTTAAAAAGCTTCTGACTACATTACAACATACTTTAAAATTACTTGCAAGATATGATAATTCTAAGATTACCCACATATCATGCAAATGAAACAGCC

>hg18 chr2:66408140-66408240 similar-to-chr21:18424783-18424883
CAATCAAACCGGTGGTTTGGAGTTGGGGATTAAATATGAATCTCATTTACCTTTATTATCCGTACATTTCTCGCTAATCATCATAACTCAGACTATTTAA

>hg18 chr5:90777247-90777400 similar-to-chr4:122819523-122819676
TGCAGGGCTTGGCCACTTAACCACTGCAATTAAAAGTCCTCTTTATTCTCCTCATTAGGCCTGGTTGTTATCAAGAGTAACTTACTTTTTCTTTACTGTGCCCAAAGCACCCAGGCCCTTTTCTGTTTATGGGGTTTCAACTAATCATTTTAG

>hg18 chr18:35873325-35873435 similar-to-chr16:14190308-14190418
TTTCTCACATCCCCAATATTCCACCCTTACTAAGATACATCTTAACAACTATAATTATATTCAAAATAAGAATGATGACAAGAGAAAGGAAGAGCAGGAAAGAAGCTAAA

>hg18 chr1:163302530-163302630 similar-to-chr7:80098206-80098306
CTCTTTGCTATGCCATCCCCACATATCTCTTGAATCCCTTTCTAGCAGTTCTCCACCTTGTACCAGATGCCTCAGTAGTACCAAACTACCAATGCAATCC

>hg18 chr2:117289625-117289729 similar-to-chr20:22990811-22990915
TTCTAATAAGGTTTTCTGAAGCATATTCTAATAAAGTTTTCTAATAAGGTTTTCTGAAGGTACTGGAAGTCCCTCCCCACTGCTTCGGTGCTGGCTCAGAGGCA

>hg18 chr21:38555259-38555425 similar-to-chr20:17963644-17963810
TTTAGCTGCTGGCTGCTCTCTCAATAACTCTGAAAAATGATAAGCAAAAAATACCTATCATGTTTATCCATATCTAGTGATCAGTGATATATGGAAAACCAATCTTAATGCTATCTAGAATGTTTCTTGTTTCATTGGCACCTTGCCATGAAAGGTAGGTCCTTGT

>hg18 chr1:90982579-90982722 similar-to-chr2:85647841-85647984
GAACTATCTGTATCTTATACCAGATCACGTGCCCCTAGACCTTCCTTGCCTGAAGGGGCCAAGTTTGGTCTCTTCATTTCCTTTCCGTATGCTCCAAGTCTTTTATTTGGAGGGTCTTTGAAGCTGTATTGGGCAAATATNNN

>hg18 chr9:46171195-46171334 similar-to-chr17:10456320-10456459
GAGGAGAGCATGCCGTCACCTGGAGTCTCTGGTATGTGCCTGGCACCTGTACTGATTGCATTAACCACTGTGATTTTTTAAAAGATGTACTNNNNNNNNNNNNNNNNNNNNNNNNNNNNNNNNNNNNNNNNNNNNNNNN

>hg18 chr21:25195266-25195388 similar-to-chr1:201336388-201336510
TGGTCTCTCTGGCAGAGCAAGAAACTCCATGCGGTAGAATCGTCGTGGTTCTTCATGGCCTGGCTAGGTGTGTGGATCTTTTCCAAAAGGAAAGCTAGGAGATAATTAATGGCTGGGTGCCA

>hg18 chr12:40564559-40564686 similar-to-chr4:185786788-185786915
TTGAAGTCTCTTATGTTCTTACTTGCTGATTTTAATTTTCAAGTGTTTTTTGAATCCTTCATAGTGGTAGTAATAGAAGTAGTAGTGGTGCTGCTGACGNNNNNNNNNNNNNNNNNNNNNNNNNNNN

>hg18 chr21:41062128-41062249 similar-to-chr9:100964356-100964477
CACCCTGAGGGGCTGCAGTGTGATAATTCTGGGAAGAGCTTCAGAACCTATCTGTCCTGCATGCTAATCCAAGTTTCCAAGTGATTTTATGTGCATTTTCTCATCCAGTGCTCCCAACAAT

>hg18 chr2:106315938-106316038 similar-to-chr4:185694191-185694291
TTATTTATGATGATCTGCCTTTCACTGAATGATTTATGTTGCTTTTCTCATTTCTTAAGCTCCTTGCCCAAAGACAGTGCTCAAATGCTACNNNNNNNNN

>hg18 chrX:136180757-136180950 similar-to-chr20:42492430-42492623
CCTAATGAAGTGCTTGATTTGTGCCAACTTTAACGTCCCTCTGGTGTTGTGAAAATACCCCTTTCTTCTGACAATGTACTCAGTTGAGATGCGGGAGTCGGGGTGGGGGAACAATTCAGGGAATGCTGTGGAGGCTGCTGTGGGAAAATCCCAAGGGCCGAGATGAGTGGGGAAGGCCCAGGGAGAAGAGGGA

>hg18 chr8:117268001-117268107 similar-to-chr6:21613636-21613742
TTGAGGTCTTAGTTCTTGCCCTCAAAGTGGTTTAAAAGGTTCCACTTTTTAAAAATAATTACNNNNNNNNNNNNNNNNNNNNNNNNNNNNNNNNNNNNNNNNNNNN

>hg18 chr5:33974782-33974887 similar-to-chr7:155285246-155285351
AGGGAGGAGACACAGTGTGATTAGAAGGGCTGGACAGGGAAATTTCTTCAGGCTGCTGCCCCAAAAGGTAAAAGGGGGCTCATATGCTCACTTGGTAGCAGAGTT

>hg18 chr10:77547204-77547322 similar-to-chrX:138395638-138395756
TCCCAGAGTAGAGTCCCCATGATTCTGTAGCATAGGCTTTGGGGGATCAATTATGGATAAATAAATGTTCATTAGCTTCAGAGCTCTAGTATATGATTTTTGTCATGGGTTTCACCTC

>hg18 chr19:35184211-35184371 similar-to-chr11:124869109-124869269
CATTTTCTATTCTCTTTCCACTTCCCTATTCCCTACCATCTCTACAAACCACTCTAAGCTGTGAATCTTTTGTTTAAGCAAGAAAGGAGAAACCTTTCTTGTGAGATTAGGGTTTGGGGACCTGTTCTTTTCAAACTTTTATCTAGATCTTTGGTTAAAG

>hg18 chr7:21017645-21017745 similar-to-chr6:161053271-161053371
TGCTTCATCTAGAGATACCAGTCAGCTCTTCTTGGTTGGCAATTCCTAAGGAAAGAGAGATATAAAAGATATATCTGTTGTGTAGCAGATATTTAAGAAG

>hg18 chr19:6423181-6423281 similar-to-chr22:23153533-23153633
CCACCCCGCCCCCCCACCCATATCCCTAGGACTCAGGAAATCCTGGGATTTCACAGTCAGGACCCATCCCCTCTGGAGTCCAGCTTGGACCGCCACCCCA

>hg18 chr17:54209585-54209694 similar-to-chr7:80749012-80749121
CCCACCTCAAAAAAATCATAGATATGCCCAAACATTTTGCTCTTAATAGCATAATTAAGATATTTTTATTTTCAATGCAAATTTGTAATCTTAAATTGAAAAACTTTAT

>hg18 chr4:85087201-85087379 similar-to-chr5:139687330-139687508
GTTCAGACATGAATCAGAAACACAGTGTTGGCACAGAGCTAAGGAGTAAATTCTGTATGCAGTGAGCTCCTATGAAGTCACTGATTAATATAATTAAAAGCCTGAGTTAATTGCATACTTTCCATTAGCTTTCATTGTATACTTACTTTCCAAGGACCCACTAGCCTTCCCCATGGGG

>hg18 chr17:76409381-76409520 similar-to-chr4:122751218-122751357
AGTGCTGCTTTAGAATATTATACTAACTTCTCAATTTCTCCTTTTTCTTGCCCTATCACTGAACCTATTTTGAGGAAATAAGACGTTATTTTCTGTTCGTAAAGGAAAGAAAGAGCATGTGTTGAAGAATTACATTAAG

>hg18 chr19:17819397-17819507 similar-to-chr12:21818711-21818821
CCTGTGTCTGGACCGGGAAGGCCTGGAGGGTAGGGGCTGGGAACTCCGCCCCCCAATCCCTCCTTCCCAATCCCTCCTCCCCACCCCCAACCCCGCAGCCCCCGTCGCGC

>hg18 chr13:92671544-92671658 similar-to-chr3:182174107-182174221
TGACATATATGAAGACTAAACATAATTAAATAATTAGAGTCCTTTCAATTCTCTTGGATAAACCCTGTCATAACTTTTAGGAGAAAATCTGATTAAGTAGATCACATGATTCCC

>hg18 chr19:4749729-4749899 similar-to-chr5:172591675-172591845
TCCGGGACGCCAGACACATGGATCCCTTTCCCCTGCTTTCTGGTGTTGTTTTGGCACAAGCTCTCCCATCCCTGGGGCAGGTGGCCATCCTGCCTCCGCATCCTGAGCGTCTGTTTCCCTCGGGGATCTGCCAGACTCAGCCCCCTAACCCCAAGAAAATCACTCACAAA

>hg18 chr13:88184807-88184986 similar-to-chr17:26551739-26551918
CCAAATAATTTTCACATATATGTGATAACAAGATTTTGTTTTAGTTTATTTGATGGGGACTATGACACTTAACATAACACTTTTAACTGCCCTTTGTTTTTAATGCATTTAATATCTTCAGTACTAGATATTACTGAGGCCAGAGCTTGTGCAACTTAATATTTTCAGATCAATTCAGA

>hg18 chr20:9624415-9624546 similar-to-chrX:149516715-149516846
CCTTCGTTTCCTCTGCTGGTAACTCTCAAATTCTAAAAAAAAAAATTCAACTTTTAAATTCTAAAAAAACTTCTAAGTTCTATAAAAACCAACCCTCAGCATATACATGTTTAGAAAAGCTCCATAGACNN

>hg18 chr6:116570769-116570925 similar-to-chr7:2738159-2738315
TTCCAAAGCAAAATCCAAAAATCTGGATTAACTATTCTCTGTGTTTCATGGTGGGAAAATTTGATGGATAAAATTATAGACATTATGGTTTGTGTCTTATTTGGAAGAAGACTATGGTTCTGTCCTTTTGCTCTTACTAGGAAATTCCTGGAGACC

>hg18 chr6:74873911-74874015 similar-to-chr21:18424646-18424750
GTTTTTTGAAAATGAAGACACATTATCTATGTAGCCTAACTGCCATTCCCTTAATGGAATCCCTATTAAAGAGGTAAACGGTGATGAGAGCAAATGTCCTGGCT

>hg18 chr11:120958487-120958612 similar-to-chr15:43458602-43458727
TTTGAACTAGTGTTTGACTGAGTTTTTGAGGTGGTTCTAAATGACTTCCAGGTGGCCTCAGCCCATGTGTGCAGAGGAGGCTGTTCATGTTTAACAGTGACTCTCTTTCACTAGCTTCTTTTTTG

>hg18 chrY:7203840-7203991 similar-to-chr6:12395671-12395822
GGTCCCCCATGGAAAGCTGTCCTGGTCTAATCTTAGAGCTGGGTGTGTTTTGCGGGGAAGAAGGGTGGGGCAGGAACCCTGACTGGTTCAGCCGCCACAGTAGGTGGAAATACAGCTCGGCAGTGGAAAATTGATGAGGTCCAGCCGTTCC

>hg18 chrY:14808795-14808942 similar-to-chr16:66680451-66680598
TGCAGAAGAAAAATCTGTTAGAAGACTGAGTAAGGAGTTTCACATATCAGCTGATATCCCATATTCCCATATCTGTAACTCTAGAAGATGATTTATGCAACCAGTATCCTCCAAAAGATAGATTTAAGAAAACACACCCTTTCTTTC

>hg18 chr7:23586049-23586175 similar-to-chr5:52315781-52315907
TTAAATAAACGTAGGAAAGAGTATTGGAAGAAGCTTTAATTAAGTATACTGGAGTGGGTTTCTGTAAGGAGAAGAGAATGGGGATGAAGGAATAAATAATACAAATAACAAAGAGGAACCTTGCGC

>hg18 chr18:72402628-72402751 similar-to-chr7:87685986-87686109
GCATTCATCCTGTCCATTCTGTTGGCCAGAGGGCATTTTTGTTTTGTTGGTTTTTATTTTTGCAAGGACAGGAGGTGACACTCCAGACAGCATTAGTGTTTCCTCCTAAAAAAAAAAAAGTAT

>hg18 chr20:56658210-56658316 similar-to-chr16:85161708-85161814
CACAGTGAACTCGCCCAGCCCTGCTCGCGGCTCTCTCGATTTTATGTGGGTTTCGTTGGATGCATTTTGTTATTTGCCTCAATGGATGTTTCACATTAATTTTTAG

>hg18 chr18:23708674-23708778 similar-to-chr2:189556122-189556226
ACTCTACTGAGGTTTTTCAGCTATAAAATGGAGTAATAATGATTGTGCTTTCTTCAAGTGTTTTTGTTAATATTTGGAAAGTGTTTTAATCTGATACTAAAAAG

>hg18 chr1:118150702-118150852 similar-to-chr3:95041634-95041784
CACACAAATGCCCAACTAACCCAAATTTGCAACATACTCAGTCAGCATTGCTACAATCAAACACAACAGATCACCCATTTTTTTTAATCTCAATTTTTCCTTAAGAAAATGGTCTAAATAACAGGGTTGAAATGGTTAAGAAGCCATTTA

>hg18 chr9:109782257-109782423 similar-to-chr1:224480366-224480532
CCTAGTTAGTAACCAGCAGGGTCAGGCCTGTGACCCAAGGCTTGGGTGATGACCTGTAACACATCACAGCTCTTCCCAGTGACAGGGCTTGAAATCCTTCTGCTCCAGTTGAGATATTACGTCCTTGCATATGGGCCTCATGAAAAGTTCTTCTAAAATTGGAAAC

>hg18 chr5:164199812-164199982 similar-to-chr7:80072034-80072204
TGTGTGGTGCACCACAGTGACACTCTACATCATAGAAATCGAGCATTTGTTTGGATAGTCCAAAAAAAATTGGCAGATGAAAATATGAAGTGATTTTATAACAAAAAAGTTATACTAGCTTCCTACAGATAGACNNNNNNNNNNNNNNNNNNNNNNNNNNNNNNNNNNNN

>hg18 chr21:21526911-21527074 similar-to-chr8:75393271-75393434
AGCTTTTAAAATTATTTTCTGGTGGAATCCCAACATTGCTTTAGTTTTATATGCCATCCTTTCTATCAGTGTCATAAACTGTAGGAGCAACTCACCCTTGTGCTGTATTTGACCCAGACTTAAAAAAATTCCAGTCTTTTGACATATTTAATTACAAAATGGT

>hg18 chr6:33836848-33836948 similar-to-chr22:34341415-34341515
TTTTGGCTCTGGCTTGGTTTTGGCAGGGAACCTCCCCTGTGTCCCTGGAGCCACCCTGAAGCCCTAAGATCCCTCCTGGAACTGTCAGCTGGGTCACTCT

>hg18 chr10:36511367-36511548 similar-to-chr16:14187364-14187545
TCCTGCTGTTATCCTTGACCCTCTGACAAAATAGTCAGACGCTGTTTGTAAAAGAGCCAAGTAATTAAAAGTATCCCAGGGTTATGGTGAAATAGGGCAAGTAAAATACGCTCCTGGATACCAGCGCTCTTTCAGGACCAGCTCTTTTGTATTTCCTCTCTATTTTGTTTTCTCCTTTATT

>hg18 chr22:27810546-27810739 similar-to-chr9:79619469-79619662
GCATATGCAAGATGAGAGCCAGATGGGAAAAGAGTGGTACCCAAGCCACTGCATTCTGGACCTTCTCTGCCTTGATAATTATTTGTTTTTTGAATTTTTATTTAACAAATAAGGCCTTCTCTCCGAAGCGTTTTCATGGTTCTTCTGAATTCAAACATCTGGTCTTATGCTTACCCTGTAAGTTCAGTTTTTC

>hg18 chr4:93697136-93697300 similar-to-chr15:55139608-55139772
AATCATCAGCTCTTACTAATAAGGACATTTTACCTTTTAGTTTTCATTCATAAAACATCTATTGCCCAACAGAGAAAACGATGCTGAATTTTAATTTTATAAGGAGAAACCACAAAATAAAAGACTTGTAGAAGTGTTCTCTTTTGCCCCTTCTTGGTTTTTGT

>hg18 chr9:137846352-137846452 similar-to-chr7:155298854-155298954
TGGCCCCTGTTCCTCATTCACCTCCAGGCTGCCTCCCTGGCTTCCCTGCTGACTGCTCTGATCTACTGGGAAGGGCAGGTGGGTTCCTGGCTCTCCTCTG

>hg18 chr9:131216005-131216129 similar-to-chr16:87047140-87047264
AACCCGCGCATGCGCAGCGGGGCCTGGCCCACGAGGGCGTCGCGGGTGTGTCCCGTCGCCGCGCCGGGGCCACCTGGACCCCCAGACCTGCCCCTGCCGCCCGCTTAGGTGGTGGTTCGGGGGC

>hg18 chr11:48486485-48486611 similar-to-chr7:87693029-87693155
ATATTTATATAGTCATGCAAAGAAATTATCTCTGTTTTTCTATGAAGAAATTTTCCAGGGGATGTAAAATTTTAACTACCTTTGTACAGTAGATTCTGACATTATATTTAAGTATCTTTATATTTT

>hg18 chrX:125825-126010 similar-to-chr7:100328536-100328721
CCTCCGCCTGGGCGGGGCCTGCAGGACCCGGGACCCATAAATAATCAAATCCTTACCTCCGCCTGGGTGGGGACTGCAGCACCCGGGACCCATAAATAATCAAATCCTTACCTCCGCCTGGGCGGGGCCTGCAGGACCCGGGATCCATAAATAATCAAATCCTTACCTCCGCCTGGGCGGGGCCT

>hg18 chr22:38937274-38937388 similar-to-chr5:74598377-74598491
NNNNNNNNNNNNNNNNNNNNNNNNNNNNNNNNNNNNNNNNNNNNNNNNNNNNNNTGTTCTTTTTTTTCTTTTATTCTCATCGTTCATGTGTTAGTTTGAGTGCTTTTCCCATGC

>hg18 chr2:181535024-181535177 similar-to-chr10:96019993-96020146
GCTTCTACCTCTGTTAAGACTTTAATGAATAAATATTAATTTGTTTAGGAAGACAAAATTGTACATCTCCTATAGCTTGAAAAACCAGCAAAAAATATAGATTATTATCCCCATCTGAAGCATGGCAGAAATTTCCTATCCTGTTTAAAGCCA

>hg18 chr20:7365123-7365254 similar-to-chrX:149516715-149516846
GTGTACTTATATTTTTCCCCCTTCATCAAGGCAAAACAATTTATTTAGCTAAACAGGCACTGGACAAATAATTTCACAATATCTAAGTAGAATATTTAGGCATTCAACTCCTGTCTTTTTATACATCTTTC

>hg18 chr17:29756250-29756437 similar-to-chr9:100909904-100910091
GTCCTTGGCATTTTACCCTCTCTGTTTATTCATGAGCATGTATCTTCCACCAGCCTGACCCAAGAGACAGTGACTAAGTTCTACTTGTCTCACAATGCTCAGACCTCACAGCACCCCCAGTGTGAGATGTTCAGCCTACACCTCTCAAATATTTAGTGCTGACTACTTTGACAACACTTATTATTTA

>hg18 chr22:16864402-16864575 similar-to-chr6:161079149-161079322
ACTCCATTGCTACTTGCACGCTCAGTCTTGCCAGAATCTCACGGGATATGTGCAAAAGGCAAAGAAATAAGCTGTCGCCACGCCCTTCGTCCTCTCCGTCCCCCTGCAGGATCCATATGGTACATTCCTCAAAGCCCAACGGGAGACGGGAAAGAACTGATTGGTTGGGAATC

>hg18 chr17:14645440-14645625 similar-to-chr7:80354748-80354933
AATATTTGTTAAGCAGAATGAATGGCTTTTCTTTATTTCTTTATTTCCTATCTTTACATAATTTGGCAAAATTTGCTTTCACCAAACCAATATACACATATTATGCTTTACAATATCCATAACTGTTTTTGTGGATATTTGGAACCTATATCACATTTCAATTGTTGCAGTGGGCTTCCCCCACT

>hg18 chr3:85198342-85198518 similar-to-chr22:49034256-49034432
ACCTCCTTTGCACTATAACCACCCAACATGCACCTGCACGCACACACACACACAAACGTGTGAGGCATGTACATGGATAAGTATGTATCATCACCAGGCTGCTGAATGCTCGTCTGACTGGGCTGTCATCCCATCAAAAACATCCCTCTCCTCCCCTGCTGTCTACTCTTTCACCT

>hg18 chr20:40076973-40077110 similar-to-chr18:17592145-17592282
TCTTCTTTCCTTAGATGATCTCGAAGGTCATGAAAGACCTGTAGCTCTTTCCTCTTTTTATCATCCAGAAAACATCAGAACGAGGTTTCTTCTTTCCACCTCTATTTGTGTATGTGTGATCAGCCAGGAAGAAAATG

>hg18 chr6:139019447-139019574 similar-to-chr2:189475475-189475602
TACTGCAGCTGATAAACATGGAAATGAGTAATTAAAACATGGTGTGTAAGGAAACATAAGTTTTCTTTGTGGTTGTCCTCGTAGGATAATTTGTGGTGCTGAGAACCTGCCTCGGGTTTCTTAATAA

>hg18 chr1:226437216-226437369 similar-to-chr6:161124080-161124233
TGGAGAAGGGCATTTGGGGAAAACGGCTCTGAGGGGTGGACACCTGCCCTCTGGCCTCACCAGCTGTGGACAGGTGTGTGCTGATTGTGTTTCTGGTCTTTTAAGGACATCGTGCTGGGCTGCAGATGTTGCTGTTTTTTAATTGAAACTTTA

>hg18 chr22:21494221-21494366 similar-to-chr13:22168000-22168145
AGTTGCATCATAGGCAATGGGGAAAGATGAAGAAAGATTAAACGCATTTGGAGGAAAAACTAAAAATGTCTTTATTGAATGTCTGTGTGTCTTCAGTGACGAAGGGTTGAGAGAGGTCAGCTTTAGGTTGTCCTGAGGATGTGCT

>hg18 chrY:8581936-8582064 similar-to-chr3:30326603-30326731
TCTGAGGCCCTGGATGAAGGAAGGCAGTAACAACAGCAGTCCTGCCATCTTTCATTTACACCCACCTTTGGGGTCTTACCTATGTTTCTATCAGTGAAAGAACCCTCAAAAACACACCAGACTATATT

>hg18 chr13:44236061-44236162 similar-to-chr16:14250782-14250883
GGGGCTATGGGGGAAGGGGATTACATCAGCATTATTATTGTTATTCACTTATCAGATGGTTATTAATTATACTTCAATTAAAGGCTTGCAGTCTTTACAAG

>hg18 chr19:43504058-43504168 similar-to-chr5:75807465-75807575
CTTCTCAGCTCCCAGACTTCCTCTTTGTTTCTTTGTTGGGGATTTGTTGAGGAGAGGAGGCTGGTGCAGGGTTAGCCCAGACTCCTAACTCGCCCTCCCGGCCAACAATA

>hg18 chr3:127757283-127757440 similar-to-chr11:66802517-66802674
CCTCAAAGACCCTCTAACACCCTTGCCAGCCACCCCCTACCTTCCTGCTCCATAACCCTGCCCCTCCAGGGCTGTGCCAGCTTTGTCTCCGCAGGCTCCCCAGCCCCACTGCCCTCTGGGAGGTCCCTTGATGGACAGGGCCATGTAGTGTGCCTTG

>hg18 chrX:94494324-94494461 similar-to-chr5:39367397-39367534
TCTAAATAAAATTATGCTAAATGTCCTCAGTAATATCTTATCTAGAAACGCATATAGCCCCATAGAATATGAGGCAACATATCCCATTTTTGAAAGTGCTTTGTAATATAACTCTGTGGTCAAGTATTCTCTGCACT

>hg18 chr8:141071143-141071278 similar-to-chr14:73565423-73565558
ATTTTGGGAATCTGTAGTCAGGTTGAGTGTGGGAGACCAGGCTGCCAGGTGAAAAAAATAAGCCCTTTTTCAGCAAAGAGAGCAGTTACGTATTAATAAAACCACTCTGATACAGTGAGTGGGCACTGTTTCTTC

>hg18 chr7:117417945-117418096 similar-to-chr6:1530341-1530492
AAGGAAACTATCTGACTTGAAGGGGTGTAAAGGGACAAGGGAAGGTATCTAGAGGAATCTAAACCATGAACCATATCTAAAGGACAAATAAGAGTGATTGTGGAGGGTGGGGCAGAATAGGGAGATGGGGCAGAATCCCGTTTCTGTCCCT

>hg18 chr16:50449631-50449770 similar-to-chr12:113367943-113368082
NNNNNNNNNNNATCACTCATTAAGCTGGTGCTGATTGTGGACCGGAGTGGTATCTTGCAGCGTCCACTTGGGTGTTGTAAAAAAGAAATAAGAGAGAAACCACAAACAGGCTAACTGGCTTACAAAATGCACCTCCTCT

>hg18 chr15:26701790-26701903 similar-to-chr17:7071906-7072019
ACCTCTTCCCTCCTCCCCTCCATCCCAGGGCCCTGTGGCCCCGTCACCCTGTTGGACCATGGCTCACAGCCTGTTCTCTGCCGGATCCAGGGGCCTCTGTCCCGGAAGCGCCT

>hg18 chr10:2424065-2424166 similar-to-chr17:10450581-10450682
TATGATATTTCATCCAAAGCGATTACAGTCTTTCTTTATTGTGATTAGAGAAGTAGATAAAAGTATTTCAAATTATAGACAAGAAAAAATGCAATTACTAA

>hg18 chrX:43714592-43714716 similar-to-chr7:87683650-87683774
GCTGGCTAGGGTGAGTCAGGCACCCCAGGGAGTCAGAGGCATTTTAATCCAACCACGGGGGATTATCTGCTGATAAGGACCAAGTCAAGGACCCTGGTGATGCTGTTTTCAGGGTTTTTTTTTT

>hg18 chr2:177269685-177269790 similar-to-chr10:88574298-88574403
GCAAGCTTTATTAGTGTATATTTTCAGCGTGCCTTTATTTTGACTTGCTGACTGTAATAAGCCCCGGTTTATTCTCAGTATGATATCTTCATTGGTATATTTTAG

>hg18 chrY:26212096-26212208 similar-to-chr8:75220825-75220937
ATGAGAAGGGACTCACTCTGTTTGATGAGATCATGCTGGGGATGTGGAAGAGTCAGGAGTGTGTATACCAGCATGAATAAATAAATAGGCTTCTACTCATGATAGGAGAAGA

>hg18 chr15:35953254-35953421 similar-to-chr2:158329605-158329772
GAATATGTCTTTTAAGTGCATATAAGTCAAATATTTGAAACTTTGCAAGTAACAATGCTCCTTCATATGGATTTAGGATAAAATGTGGGAGGGAAAACTGTTTTTTAATATACTAATCAGTATATTCATATCATAACTATCTCAAGATTATTATGCATTGCATTTTT

>hg18 chr17:52716190-52716294 similar-to-chr7:155298542-155298646
GAATGTGTGTCCCAGGCTTGGAGCAGAGGGTGGCAGGTGCGTGGGGACGCATGGGAAGCACTCACGTTGTGCCCAGCAGGTCCATGTTTCTATCCCGGAGACCC

>hg18 chr13:31193441-31193594 similar-to-chr16:14267049-14267202
CTCTCTCCCGTTCTGGCTCAGATTCCTTTCTTCTTTTATTCACTGGCTCTCACATCATGGTTTCTTATCGCACTGACCTGGGCTAGAATAGCTGTTTCTCCATTTCCATGTCTGTAACACCTTGGTGGTCTGATTTTAAGCATACCTACATTA

>hg18 chr21:41935230-41935346 similar-to-chr1:154704292-154704408
GTCGTGGCCCCCGGAGTGCTCAGATCCTATCATCAGGAACACAATATCCCCATTTCAGGGCCTCCGTCAGAAGGCTGGCCGGCACATCCGTGAGTCACAGAACGGAAAGGAAGGCA

>hg18 chr1:112628554-112628664 similar-to-chr5:75943414-75943524
CATTGGCCATATCCACCACCCTCCTATTCCCTGCCCATGCCTGATTGGTGAAAGGGTAGAGACACCTGACCCAATCTGGGCCAATCAGGTTCTTCATCCTAGAAAGCAGA

>hg18 chr3:11724916-11725017 similar-to-chr17:42685890-42685991
GGCAGGTGATGTGGGGGGCGGCCAGGGTGGCTGCCCTGAAGTCAGCAAAAGGGAGGCCTGAGGTGGGCAGCACAGGGCCAGGTCACGTGTGCCTGGAGGGC

>hg18 chr12:127130471-127130658 similar-to-chr3:58121107-58121294
CTTAATGTTCCCAAGTTAATCTTAATATTCCATAGTGATGTCTGTGAGTTAAGTGCTGCTGATTTGCTTAGTGCGAACATAAGTTATACGTACTTTCAAATATGCCATGGCCACCAGGATTGAGAATGAGCTCGACCAAATTTTNNNNNNNNNNNNNNNNNNNNNNNNNNNNNNNNNNNNNNNNNNN

>hg18 chr7:156898964-156899091 similar-to-chr17:30528021-30528148
CTTGATAAGAAAACTTAAGTCGTTTTCTATCAGGACAAGTTTTTAAGTAGTCACTGGTGGGAGAGCGTGCCTCTGTGGACTGTGCCCAAGGCTGGCGGTCCCACGAAGTCCCAGAGCCCGCGAGCCG

>hg18 chr5:2280941-2281045 similar-to-chr7:94051563-94051667
AGAGCCGAGAATCTCAGAAAGCAGCAGCTGTTTTCACACAGTGAAAAACGGAACCCCAGGAAGAATTCCATGAAGACAGAAAAAATATCAGGAGCCATACCAAC

>hg18 chr10:134096438-134096540 similar-to-chr5:153838830-153838932
TGAGTAGCTTTGCAGCTCCCCTGAGGCAGGCCTGGAGCTGAGTGCAGGCGGCAGCCCCTGCCCTCATCCCCCTCGGCCCTGTGCTGGCCACGTGGGCGACCA

>hg18 chr2:137731813-137731931 similar-to-chr1:94843003-94843121
TTCAGCTGAGAACATCTAAGGATTGGAGGAAATAGGACCAGGGAGAGGTTCATTTTTGTTACAGGCAACAAAGCGGAATNNNNNNNNNNNNNNNNNNNNNNNNNNNNNNNNNNNNNNN

>hg18 chr8:22401561-22401676 similar-to-chr2:188024791-188024906
GTTAGAAGGCACAAATGTATACCCAGATAAATCAAAAGATATATTGTGTTCTTGGTTGGGAAAGGTAGGTATAGAAAAGAGAAGTGCATTCTAAATTTGTATATTGATTTAATAT

>hg18 chr22:46140828-46141023 similar-to-chr7:155300456-155300651
TGTGGGGGACTGCCGCCCTAGCAGGCAGCAGATCTTCAACAGAGCAGTGCTCATGGGGTTGGGGGAGTCCCAGGGGGACAGGCTGCCATGGTGACCTACACGAGGCAGTGCACCATGGAGGTGAAGACGCACCCCTCGAGGGTGGGCTTAGCTGCCCCTGCCCAGTCCCAGCATGGCAGCAACCAGACGGGCCCA

>hg18 chr5:142399615-142399730 similar-to-chr2:210890125-210890240
CTAAAATGAAAATGGAAATGATGTATTTTAACTTCTACGAAAGTCTTCATTGAGCACAAAGAAGAAATAAGGACAGTATGAGTTAGGTGCCATTTTAGCGTAAATAGTTGAAAAA

>hg18 chr17:44035052-44035191 similar-to-chr13:112814855-112814994
TCGGGCACCTCTGGACAGTGTCGCGGGGCTTGCGGCGCCGAAGCCGCGTGTCTCCGAACGGACGGTAGATGGCAGCAGACCGCATAATTTGGGTCACAGCGAACTGTCTAAGGGAGGATTTATAACCCTCCAAGACTAC

>hg18 chr1:77747782-77747963 similar-to-chr2:210873808-210873989
GTCAGTTCATGATCTGATGGCATAATAATTTTTCTCAGAAAAGAGTCATTCGGTCACAAAAACCTTAACCCAACATAGGGACCTATTTTCATTTAGGGAGAAAGAAATATTTCAACAGGCAGAAATATGATAGATTTCTAAAATATGAAGATTAGAAATAAGATAGTTTGATTTGCAAAAG

>hg18 chr20:6087584-6087702 similar-to-chr10:88573290-88573408
ACAGGCAGGAGAGATTTAGGAACCCGTTGGGTGGCTTTTTAAACCATGGTTATTATCAGGACTTTGGTAGGGGCAGTCCCTGACTTACATCATTCACCGTATTTGAGGATGGTGAGGT

>hg18 chr10:66921727-66921923 similar-to-chr20:32801983-32802179
ACTATTCTCAATAAATATTCAGGAATAAATGATGCAATACTAGAGCACTGCCTTTGAAATCAAACAGATGTTATATAGCTAAACAAAACCAACTGCCATAAATGGGTCTTAGGAATGACTGAAATTTAAACTATCAGTGTCAAATTCTAACCAAAGCTAATACATACATTATATAGGTTGTTGTAAGCTGCATCCT

>hg18 chrY:23806055-23806252 similar-to-chr6:161080438-161080635
NNNNNNNNNNNNNNNNNNNNNNNNNNNNNNNNNNTACTGTGAGGCATCACTGATTCTGGGTGTATTCATGTATGCTGCTACCTGTATGTTTTCAAACAATAAGAATTTATTGAAACATGTAAGACATTATACTTTCTCTTCTCCAGTATTGGATCATAGACTGCACTTAGTTTTTCGTAATGAAGTACAGACAAAGC

>hg18 chr1:215486105-215486212 similar-to-chr3:139603285-139603392
GGGCTCTAGGTGTGTGTTGCGTGTGTGTTGTATTTTAAAGAAGAGACTGAAATCCAACAGAATGATAAAGTTGGAGTTCATATGATCATATGATGAGTGTATCTTTC

>hg18 chr17:34927409-34927556 similar-to-chr10:28056304-28056451
TAGTTAATGTTGTCCCAGTTTATCATGGCAACACAGTGTAGGAAAACATTTTAGTTTCGAACAGTATATGAGTTTTATCATAGCCCTTTTGTAATTTTCTCTTCTGAAGGCTTTAGACAATAGAAAACCATTTTATTTTGAACAATA

>hg18 chr9:89387937-89388111 similar-to-chr6:1460178-1460352
ATTCCCCCTTTATTGTGGTATTTGAGAAAAACCCCCTCCCATGATACTATGCCTGACACATGAGTGTTCAAGGAACACTCGTTGAGTGGGTTAGTAAATCAATGAATGTAAGTAGCAGTCACTGGGAATGCAGGTAGAGACTCCAGTTGTTCCTCAGCATATTTAAACTTGCCA

>hg18 chr22:47128441-47128634 similar-to-chr9:79619469-79619662
TTATGCCAACATTCCATATTCCATAAACCCTGGGGCCATGAACCACTGATGTTTCAGGGCATGTGGAAAATCCTGTGAGATAATGCAGGCTGACTGCATTTCTGTTTTTTTAATTTGTATGGGCTTACATTGGAATATTTTGCAAAGCAATACACAGCAGTACATATACAAGTCTGTGTATGTAGCTTTATAC

>hg18 chr16:81045492-81045594 similar-to-chr3:153994055-153994157
NNNNNNNNNNNNNNNNNNNNNNNNNNNNNNNNTTACCCATCTGATGAAAAGAAAAGGAAAAACAAAAACTTGGAAATCAGTTATAGGCAGCGGTTATGGGGT

>hg18 chr10:14383811-14383966 similar-to-chr11:57146559-57146714
TCAAGAAGGGGAAATTGAGCTTGTGATTTTTTTCAAAGGTAAATAGAAATTGCCTGAAGAGTAGGCTGTATAACCCTGGATGGTTGGGTGCAGGTTGGAGGAATTCAGTGAGCAGGAGAGTTGAGCGGTCCAGGGACACCAGATAGGAAGGGACT

>hg18 chrY:23826827-23826935 similar-to-chr1:94839593-94839701
AGATGCCACCATAGGGGCCTGTTGGGGAGCAAAGGGATTATGTTTTCCTTGATGTTAAGTGAATTAGCCAAACATAGACTTCCTGTTCATTCTTGGTTTTTTTCCACG

>hg18 chr15:32212970-32213119 similar-to-chr1:21374180-21374329
CAAACACAAAACCCCCCAAAACAAAAGGTGATGCCTTCACAAGCCCAAAGGAGCTCTGTCTATAGTTTTGATTTTGTATATCATTTATAATTAAAATGTCACTTTTTCCTGAAGAGCCAAAAGTAGTAATTTAGATAGAATGTTGCTGC

>hg18 chr10:61595396-61595496 similar-to-chr3:58020009-58020109
ATGAAATGCATGCAACTCAAAGAAAGAAATCATATGAATTAAAATAGGGAAGATTACTTAAAGGCAAAAAAAGACTAGCAACACTAAGACTAACCAAAAG

>hg18 chr9:45133232-45133355 similar-to-chr6:21696622-21696745
AAGTGGCCCCAGGATCTGTGCTCCATGCAGTTAGACGGGCTTTGCCAGAGGAAGCCCAGAGAGGCTGGACGCTATGCCTGGAACAGAGTGGGAGTGTGTGGTTACTGGGGTGGTTCTGCCCCA

>hg18 chr16:22299741-22299858 similar-to-chr3:58069494-58069611
AACATTCTTTATTCTATAGACAATGCTTGGTATGCATATGGGTTTGATAACCCATTTTTGATAATTCTAGGACCCTGCCACTCATAGAATTAGAGTCNNNNNNNNNNNNNNNNNNNN

>hg18 chr11:33511753-33511913 similar-to-chr5:39290366-39290526
AGCTCTGAGAATCATGGTTTTATTTCAGCTTGTCTGGCTCAGACAAGCTTAGTGAAAATGTATGTGTATAAATTGTGTATTGAATAGGGTTTTGTATGACTACCCATTCTTGTCTCCTTGAGATGGGAGGGATGACTCATTTTAACTTTTTATTATTTTG

>hg18 chr1:235021929-235022120 similar-to-chr5:39319568-39319759
TCTATCTATGAAGACAAATCCACAGGGAAAGAAGTCCCAAATCACCAAGAGGTTGTTTGGACCCTAACCTCTAAACAATGGGTTTGTGTTGGATGAGTTTAATGAGAATGAGCTTAATGAGGGGGAAAAAAGCAGGCTAGCAGGCTATCACCAACTTAAAATAGCAGGTTCTCTCCTACAGAGATAGAGAC

>hg18 chrY:14764358-14764474 similar-to-chr5:52334485-52334601
TTATATAACTGTGAATAAGTAAAACACTGGTTAATGTTTTCTTTCTTCTGATGAATTTTCTTATCTGNNNNNNNNNNNNNNNNNNNNNNNNNNNNNNNNNNNNNNNNNNNNNNNNN

>hg18 chr21:18205552-18205722 similar-to-chr3:8732122-8732292
NNNNNNNNNNNNNNNNNNNNNNNNNNNNNNNNNNNNNNNNNNNNNNNNNNNNNNNNNNNNNNNNNNNNNNNNNNNNNNNNNNNNNGATCTGTGCCTCCCTTCCCAGGTGGAGCCTGGAGAAATAGACAGACTGCTGAGGACCCAGCGACTTCTTATATACCACATCAAGT

>hg18 chr8:21074390-21074490 similar-to-chr4:174680670-174680770
CCAGGAAGAGGAAGGAGGTGTGGCTCACAGGAGAAGTTGCAGGGCAGGGGGTCAGAGGGTCAGGGCTCTGGTGGTCATCAGCTGTTTGATGGGGAGGAGG

>hg18 chr5:14677982-14678119 similar-to-chr20:17964124-17964261
TGTAATAATTCTCCTAAGAGAGTGTTTCTGGCCTGTTAAAAATGCTTTAGCATTTTAGCTGCTATTGGCACACAACACTGGCTCCTATAAGTGGTCATTAAACATGGCGAGATACTCCACTGGAAGTGAGAAANNNN

>hg18 chr13:58056307-58056425 similar-to-chr7:80094140-80094258
CAAAGAGGTATTTTCCTTGTTTTTCTATGAAACTTCACAATTGACTGACTAATATTTTGAGGACAGGGAAACACAGCCTTATTCATTTGTTAAAATTCCAAACAATTTCTCCATCATG

>hg18 chr18:14232135-14232271 similar-to-chr17:26612718-26612854
CAGTTTGATGATCTTACAGCAGAGAAGGAAGCTGTATCTTCAAAATATGTCAATTTGGCTAAAGACAATCAAGTTCTTCAACAGGAGTTATTATCTATGAATAAAGTACAACAGGAATGTGAAAAACTTGAGGAGG

>hg18 chr12:122669338-122669470 similar-to-chr5:52339374-52339506
TAAGTTGGACTTCTTCATGTGATAATGTCTCCATCTTAACTATGTGGTGGTCTTACAAGTATGAGATTGCTTTGTCTCATAAAAGGAAGTGTTCCCAGGTTTTGAGTAGACACAGAATAAACTGGCCACTGG

>hg18 chr22:36339805-36339960 similar-to-chr5:176765186-176765341
TCATGAGAATTATGGAGACACTGTTCTCAGCAGAATCAGAGGAGGTGGGGCTGGCGTGATGGGTCCAGCTGCAGGGGTGGGAGGAGTGGGGAGGAGGGGAAGGGCCCTGACCATAGTCTCTAAAAGTGGGGCCCTTTGGAGGGCAGCTGTGCTCA

>hg18 chr6:132560322-132560436 similar-to-chr5:74519426-74519540
GTCAGTTATCAGTGGAAGTATTAGCAGATCCAGATTGTCTACCCTGAGAGCCAGAGGGAACTGTTAGATTTTCAGTGGCCACAGATCACTAAAACATTCATGTTATTCTTAATG

>hg18 chr17:26851106-26851286 similar-to-chr7:100047632-100047812
TCTTAATCCCCAACAGTTTGCCTCCGAAGTCCACATTCTCATTTGAAAATCAAGGCCGTTGGCTCTGTTTGCAGGGCAGAGGGTAGGCTAGATAGCCTCTTCAAACCCTTTTTGTTTAGGAAATGGGCTTACTGGGGCACTCAGATCTGGGACCCAGGGCATTCTTGGGACAGTCACACC

>hg18 chr19:42505032-42505148 similar-to-chr3:153589440-153589556
TTTTACGCTCCCATTTTGCATTTTCTTTGGATATTCTCATAGATTCTCAGGGATATTTTCATATTTTACTATTCATGAATTTAGAAGTGTGTTTACTTTCCTGAGTTTTCATTTTC

>hg18 chr1:228193843-228193943 similar-to-chr2:68963278-68963378
CTGTCACTCACAGACTGTACGCAGGCATGCCAGTAACGTCTCCTTAAAGCAGAAGAGGGAAAATGAGAACCACAGCAAACAATTACCAATAACAGTGAAA

>hg18 chr9:106894030-106894133 similar-to-chr1:116071632-116071735
GTATGGCTAGAATATAGCATACGATGGGGAGATGGACACACTGAGAGAAGAACTGGACAGGTGAGCAAAGACTAATCTATTTCTCCTCTCTATTTAAATGTTT

>hg18 chr12:108218237-108218345 similar-to-chr1:154727114-154727222
CCCCTTTCTCTGACATGGCGTCCAGGGTCCCCGATCTCCCATGGACCTGTCTCCACCCTACTCACCTACAGTCCCCTGCATGGTACCAGCCCTGCTGCTGGGTCGCCC

>hg18 chr9:118841079-118841184 similar-to-chr5:139705278-139705383
CAAGACATTCAGGAAATTCCAATAAAACTCATACAGTCTTCCTTGTCATATGATTCTAATTAGCAAATACTCTTTGGGGGGCATTTTTATTTTGAAATGGATCCA

>hg18 chr5:3284176-3284310 similar-to-chr17:7071312-7071446
CCCCTCAGAGTCCTGTCTCACTTGCTCCAGGGACCGCAGAGCCTGGGAGTGTTGAGGAACTGCTCCATGCTCTTATCCGTGGAAGTCCAAGTTCCAATGGACAGCGGTTTTTGGAGGCCCAGGGGCCATGGGCA

>hg18 chr18:1522556-1522684 similar-to-chr7:80056796-80056924
TCCTTTAACATATTTTTTCAAGGGCTATAGATTGTTTGTGAAGATAAAATATCATATTCCTACTTCTAAATACCCTTGCTCATGAGAATACACCCTAAGAGACAGTGATTCCTAAAATAATCTTGAGA

>hg18 chr17:47968254-47968408 similar-to-chr9:79657538-79657692
GTATAAAACGTGTTGCTTTCTGTAGCAGATTTTTTAAAAGACAATTTAGTCAACAAATACTTTTGTCTTTAAATCCTGACATGCACAATAGCACAAGCTCAGTGGCTGGTCACCACTCCAGCACTACTAAATGATGGCAAGAAGACCACTTCCA

>hg18 chr18:5168825-5168995 similar-to-chr16:66678192-66678362
CCCAGCACTGATAATCCCTGAGCCAAAGCACAGATAGTAATGGGGTGAGCTGGAACAGGAACTAAGAAGTAAAATATATTTGCAATCAGATAAAAATTCTGCCCCTTTAAAGGTATTGGTATGCCAATTTTCTTTGGGTTTTCCCTTCGTATTATTTAATAAAAGTCAAC

>hg18 chr13:34612783-34612897 similar-to-chr1:116102162-116102276
TGAGGGTATCAACAATCCTGTGTCTTTTGTTATGGAGTGTGGCTCTTGGAGGCTAATGTTAGAAGAGACCTTTTGCAGATGAATGGTACGGACATAAATGGTTCATTTGATTTC

>hg18 chr20:21594829-21595022 similar-to-chr7:80122305-80122498
GAGCTTGTTTATCAGAAGCTTGTCTAAGACACCACGTCTTCCAGAAAATCTCACCTGAGTCACCAACAGATTCCTCTAAGAGTCTGTAAGCCACTCCTGACCAGCAGGAAACCCCAACAGAGGCAAAGAATAGGAAATTAAATATTTCGTCAAGAAAAAATGAGANNNNNNNNNNNNNNNNNNNNNNNNNNNN

>hg18 chr2:152141726-152141837 similar-to-chrX:123383691-123383802
TGCATTCTAAAAGGCAAAGTGATGCAGAAGCAGCTCTCCATTTGAGGGACTGCATGGAAGACTTCTGAATAATATTTAGGTTATCATCATACCATTACCAATGCAGACTTT

>hg18 chr19:23220761-23220871 similar-to-chr3:58007965-58008075
AAGAGTTATTCACTCAGGTTTTGAAACTCAGTGTTTGAAAAATCAAGTAAAATTACTCAAACACAGTGCTCATATAAAAGAAAAAAAATTTAAGGTGCTTAAGTTTTATA

>hg18 chr12:20298575-20298676 similar-to-chr10:96004796-96004897
CAGAAACCTGTCTTATTCATACTTGCATACTCACAACACAGCGATCAGAGAGTGCAAGGAGGGTGTTATATCAATTCAGGAGTTATTACCAACATAGAGAG

>hg18 chr18:63354190-63354307 similar-to-chr7:80101019-80101136
GCAAAACTCATTATTTCTAAGATATCTGTGTATTCTGCAACTATATAGATTCTTTGTATTTATAGATTTGATTTTTTAAAAGTGCTTTTGTGTAATTCTGCTATTTGGTTGGGATTC

>hg18 chr16:59386749-59386919 similar-to-chr7:80072034-80072204
NNNNNNNNNNNNNNNNNNNNNNNNNNNNNNNNNNNNCTAAGATGCTACTTTTGTAGAAGGAATGGAAATAAAACAGATCAGGAAATATTTGCCTAAAGGGCATTGCAAAGGGGGGAAAAAAGCCTTTTTCAGAACCCAATCAGATTCATTTTTTTAGAATAGATATAGAC

>hg18 chr10:30435878-30435979 similar-to-chr14:54358269-54358370
CTGCATGCCTGTCCTCACAGCACTGCTTTCTGTGCATTTCTCTTCTGTTGTCACTTACTGTCCCATGGCAGTCCTGATTCTTTATTAACACTGGAGAATTG

>hg18 chr2:192480030-192480139 similar-to-chr11:34416052-34416161
TGCTTATTTTTTTTCTGACAAGCTCCATTATCTACCTCTTTAACTCCATTTTGTCTAGCCTAATTTCATCTATAATATTTAGTACTTCAACTAACCCTTCAAAAAATAG

>hg18 chr15:89754048-89754151 similar-to-chr8:75349093-75349196
TACCTATTCTCCATTTTAATCTAAGGAATTCAATACAGAGGAGGGACATTAAAGATGGTAAATTTTGTATCCTAGTATATTCCTGCGATGCTCACTAGTTTAG

>hg18 chr22:22156385-22156485 similar-to-chr9:107418296-107418396
NNNNNNNNNNNNNNNNNNNNNNNNNNNNNNNNGCCCCCCCCCAAAAAAATCAATTATTAAAGATTAGAAAATACTGAAATGCTTATATTTTAAAATAACC

>hg18 chr1:146134455-146134555 similar-to-chr2:68963278-68963378
ATGAGGTCTCTGAGACAGGAGACAATTAGACATAGGATGGCTCCTATTATACACAAAATTTCATTGAGTCAGCTCTCTCCGCTTTACTTCTTGCCCTAGT

>hg18 chr14:32353444-32353605 similar-to-chr22:19625019-19625180
NNNNNNNNNNNNNNNNNNNNNNNNNNNNNNNNNNNNNNNNNNNNNNNNNNNNNNNNNNNNNNNCTATTAGCTTTTACAACTGAGAGTTTGCACCAGTTGAAAGTCAGGGATTTTCCACGTGATTTTGCCACAGCACAGTTTACCCTCAGAACCTTTCTCCA

>hg18 chr11:81876934-81877082 similar-to-chr7:94059969-94060117
ATTGTGGGTTTTTTAATTATTTTTTAAAGCTACTTTATTCCAGAGCCCAGGAATCCATCTTAGGTACTGTGAAAAATGAGAAATTACAAGGAAAGTAAAGAGCCAGTCCATTCTTCATGAATTCAAAATAAAAATATGAGGGAGAGGC

>hg18 chr16:63814953-63815057 similar-to-chr15:55369339-55369443
TTCTGCTCTGGCTGGGAATGGCCCATGTGGGTTTGCAATAACAGGATCCCTTTAATGAAAAAACTCCAACTCATAAATGGTGTCTGCTAAAAGGGCCTCTTTTG

>hg18 chr16:32107979-32108178 similar-to-chrX:70440486-70440685
CGGGCATCTTCGTTGGTGACTGCCCCTTCAGCTCTCCTGGTGTGGCTGTGAGTGGTATGGCACTGCTGTGACCCATCATCTTGTCTTAAAGAGGCATCCTGACATCTCCACACTTGCACACTGAAGAACGCAACATCATGATTAACTTTTTAAAGGAATATTACAAAAATCACAGCATCCGAAAATTTTTTGGTCATTG

>hg18 chr2:50767227-50767357 similar-to-chr3:153545759-153545889
TGCTACATAAGACCACATTAAAACTACAAGTAAAAATTGACATCCAACAAAACCCTGCTTTCAAATACAATTTCTTAGAAAGAACCTTGATTCTGCTGTATCCACCACATCTCGAGTCTATCTCCAGGGA

>hg18 chrX:79088097-79088290 similar-to-chr3:182075660-182075853
AATGTGACTTCTTTTTAAAAAAAAAGGATTATAAGAGAATGGGAGTCTTTGTAGACATAGGGATGCAAGCATTAAATATGATACCAAGTATGATACCAGTGGAAAAGGTGGCATCATCAGTAGGTAGAGAGAAGTTCCTCAAATAGTATATATCCCTAAAATGTAGGATAAAATTTAAGAAGCATCACTTTCT

>hg18 chr20:31900549-31900721 similar-to-chr21:33248504-33248676
TCTCTCTGTTCCTATGTCTGCTTTTGATGGCGTTTTCTGCCTCCTCTCTTGCTCTCCGGCTGTAGCTGTCATTGACAGTGATCTTGCCCTCAGCAGTCCTTCTTCCCCTATATGGCTACCTCTCATGGCAGTGGCCTAAGAAACTAGATAACCAAGCTTGTTACAGTTGTAA

>hg18 chr8:128811268-128811393 similar-to-chr12:113264623-113264748
CTATTCTACTGACTTTCTATGAAGATCAAATTGTAAAAAGCAAAAGTTTCTCTCCAAGGGTTTCCTTTGCAGTGACCTGTATGTCCAACCACGCAAGGGCCCATTGTGGGGACATATGTTGTCCA

>hg18 chr10:32478426-32478534 similar-to-chr4:4764205-4764313
GGCCCATTTTTTAAATTACTTCACAATGGGCGCAGAAGCCAAATTTGAAATAAATGACTCCATGACTCAGACTGTTAATCTCTGTTTTGACAACCAACAGCAAGTCAT

>hg18 chr21:40383281-40383409 similar-to-chr1:116096614-116096742
TTCCTAGGAGGGGCTTCCCCCAGGACCAGTGCCATGGCCCCATTCTGCCACTCCCTCCATAAAAGCAGTGGTCCTCCTCTTCTTCAACTGTATCTGAATTTTGGACCCTGCTACCTGTCGCTAGACTG

>hg18 chr11:75730848-75730974 similar-to-chr7:94051796-94051922
ATTNNNNNNNNNNNNNNNNNNNNNNNNNNNNNNNNNNNNNNNNNNNNNNNNNNNNNNNNNNACCTCAGGCAAATGATCCTGAAATTCAGTTCTCCCATGGGAATAATATATCAGCCTCATCAAATT

>hg18 chr1:239825734-239825845 similar-to-chr6:161054583-161054694
NNNNNGTTTGAGACTTTATTCACTAAACCATTGTTTGGTTAAGTGTTAAAGATACATTACTGTAAAGGTTAAATAGAGTATGTATGCCAAAAAACGTTTTTCCATATAAAT

>hg18 chr20:18078141-18078241 similar-to-chr12:21805626-21805726
TTTAAGAATGGGGGAAATTGAAACTTGGTTAGTGAAGGGTCAGAATTACTGGGCCCCTTTGAGTGGTGTAGATATTGCTCTTTCCGTAAGACTGCTGGGG

>hg18 chr14:83380392-83380540 similar-to-chrX:138313298-138313446
CTCACATATGCTTTTAGAAATATTTTATCTGATTCACTCATTTTTGAATCCCACACTCTTAATACCTGCCTGGTCTATTGCAGGGACCAATGCAAGGAATCAAAAAATATTTCAGTGAAAGAATTAGGATGAATAACTTTTAAAATTT

>hg18 chr21:14304598-14304721 similar-to-chrX:70235902-70236025
CATCTCACTAGCAAAAGGGAGAGGGGGCTCATCTCGGAGCACGTATGGGGTGGGGTGGGTCTGAGGGGAGAACTCCAAAGTCACTCCACCTTGATGAGAGCACTGAGAACACAGCAGATAAAC

>hg18 chr15:76830010-76830110 similar-to-chr16:14063351-14063451
NNNNNNNNNNNNNNNNNNTGACTTGGAAGAGCCCTGTGTTTCTGGCCTGGGCAGCCAAGTATTCAGGAACCCTCCCTGGCCACACGGTCATTGCCTGTTC

>hg18 chrX:78552047-78552167 similar-to-chr3:153421911-153422031
CTAGTTACATCCCTGGTTAAATGATAGTGATCAGAGAGAGCTCCTTGAGGGATTCCTATTTATCTTTGTATCCCTTGCAACACTTACTAAAATATTTTGAAGGTAAAAGAGATAAAGATG

>hg18 chr21:24137085-24137246 similar-to-chr9:79599328-79599489
TATTTTTATTCTATCCTTTCTTCTTTTAATTTGAAACTTCATATGAGGATGTTTTAAAGTAATAATATCTATTCCATAGAAGGAAATCTTTTAATGGTCACTCTACACTCTAAGATATATGCTTTCTAGAAATAGTAATCCCGACTTTTAAAAATATAATA

>hg18 chr4:148824167-148824335 similar-to-chr3:139563995-139564163
AACATTAATAGCAAACACCCAACCAAGCACCCTAGCCCCTCCGCCTTTTTTCTTTTCTTTTTTTTTACGAGGACGTTGGATCGGCCAGCAAGTGAGAAAAAAGGGCCCTAAATATTAACAGCAACCACCCACCCAGGCACCCTAGCCCCTCCGCNNNNNNNNNNNNNN

>hg18 chr3:70726390-70726528 similar-to-chr1:21484415-21484553
NNNNNNNNNNNNNNNNNNNNNNNNNNNNNNNNNNNNNNNNNNNNNNNNNNNNNNNNNTGAATGACTGTGTCCTGGAGCAATCAGGAGAAAGCTTCATGAGGGATAGAATTTATATGCAGTAGTGAGGAGCAAAGAGGG

>hg18 chr5:10765451-10765642 similar-to-chr1:21537022-21537213
GCAACACACACAGCATGTGCAGAAAGAATTCGGATGGGGGAAGCTCCTGTGGGCTGGGGTCATAAGGTAAGGCTTTGAAAAAGCCGCTTCAGTGGGGCCTGGAAGGACCGGCACAATTCAGGGTATGGAGGGACTGGGAGACCCCTCCACATAGGAAGGGCAGGAGAGGTGCAGAGGAGGACTGAGCACGG

>hg18 chr1:198256232-198256402 similar-to-chr16:14080588-14080758
CACCTGTGCCACACACCTGTAGATCTGTGATTAGTCAAAATAGCATAAATGCAGATATGTTATATGTTCTATTATATTTAAGAAAGAAAGGATAAAACCAAAAAGGAAAGAGTTAATTGNNNNNNNNNNNNNNNNNNNNNNNNNNNNNNNNNNNNNNNNNNNNNNNNNNN

>hg18 chr4:20731815-20731915 similar-to-chr22:23186654-23186754
TGCTTTCTTGTCCCCAATTCTCCAGCAAAACCGGCTGGGCAAGGCAGGAGACATTACAACTACCAAAGCTATTCCAATCCATACACAACCCCAGGTGACT

>hg18 chr9:65873182-65873295 similar-to-chr3:182172972-182173085
TGATTCTTAATTGACCCTTTGTCCACCCTGTCAAGAGCGGTCAAAAGAACACACAATTTAGCAGGTTAAACTATTTTAATTTCATTATTTAATGGGATTTCACAGTATAAATA

>hg18 chr3:50177800-50177962 similar-to-chr1:55123522-55123684
TATGGAAAAATTCCAGTGATACGGATGCATTTGGCGGGAGTGATGCCTTGGAAGTAGCTCCCTAGAGACTGGCTCCAAGGCCTGGTTGGGACGCACAGTTGGCTGCAATAACTCCTTCTGTGAATGCTGCTCCAGCTCCTGCCGTGTGTCCTAGGGGTGACC

>hg18 chr18:58372728-58372864 similar-to-chrX:153742920-153743056
CATTAATGAGCCTTGACTTTAGTTTGCATGCTGATTTCAGTCCCCGCCTTTATCTCATTTGTGGTTTAAATGTAATACTCAGTGTTCCTGTAGTGGATGTATACATAGTATTTGGAGTTATATCTGGGCTGTTGCC

>hg18 chr16:61257744-61257844 similar-to-chr10:88639698-88639798
ATTTTAAAATATCGTAAAACAATCTACAAAAGTCCGATTTCACACTAAGCCTAGTATATTGTAAACCTTACCTTTCTTATCCAAGAGGATTTGAATAAAT

>hg18 chr3:82212974-82213090 similar-to-chr10:28091852-28091968
CAATTACATCAAAGTTGAAGGACCTTTAAAAACATATTTTTAAAGTGGTGTGTTTTTTTGTTATTACTATATGTGCTATAACTTTTGCTCTATCTTTTGTTAGCTATCAATATTTT

>hg18 chr7:132639735-132639923 similar-to-chr1:94791648-94791836
AGAGCTGGCCCAGGGCTTGTCACTCTCCCATTCCTTGATTCTTTCTTGGTTAACTTAAGGAAACTTATTTGCTACTGACATTTGATTATAGCACATCACAAAACAAGTGATGTGGTTGTGGATAAGCCATCACATTTTCTTTACCATTTCAGGCTGGTTTATATTTGGCAGCTACAAAGGTTTCTCTG

>hg18 chr19:1758927-1759039 similar-to-chr1:21483870-21483982
GTTTAGGCTGGGGAACAGCTATGCCTCCCGATGCCCAGCCCTGCCCAGCAGGAACCAGCGGGGCGTGGAGAGGGTGCCGTCATCAGACCTGGAGGGTGCATCCATCCACCTT

>hg18 chr19:35685208-35685321 similar-to-chr3:8750983-8751096
GAACTGTGTATGTCCAGGACAAGTCCACTGAGGGGAGAGAGAGGGCAGCTGTGGCTGGAGACTCTGGGGAGCAGCCAGGGGGCTAATGGGAGGGCGTTACCCTAAGTAGGGGA

>hg18 chr13:71265117-71265220 similar-to-chr8:19328178-19328281
CTTTTGGAGCAGCTTTTAACCTGTGTGGTAGCCTCTTTCAATTCAACTAAATTCACTTCTTCAATGGGAGAAGTATCAAACATATTAAGAAAAATACATTTTT

>hg18 chr19:33140329-33140433 similar-to-chr3:30541181-30541285
TTCCAGCATCAAAGGAGGAGGCAGTGTAGGAAACAAAGCATGGCCCAAGTCCCTCTTGGAGCTTTTATTATTCTGGCCTTTGTTAGAAAAAAAAAATGATTTTG

>hg18 chr1:106204283-106204426 similar-to-chr5:78409577-78409720
TATTTCCATCCACAAAAAGCATATGGCAAGTGGAATAATTGCTGTGTTATAAACCCCATGTAACTTTAACTTAAACAAAAAAAGGAATCATTAGCCACAGTACTGAGCTTTGTTACTCAAAGAATAGCCTTCATTCTAAGGCT

>hg18 chrY:23900184-23900301 similar-to-chr7:80141733-80141850
TTCACCTACAAACAATTTTTGTGTGTGTGTGCTAATCTGTAATGTTGCTGAGTGAATTGTTTAACAAGAAGCACATCAGAGTGATTTTAGCAACAAGAGCACTCATTCCTGTCTCGG

>hg18 chr6:86150064-86150261 similar-to-chr1:195302976-195303173
CCTAGCTTCAAGCTAGAATGGGTTTCCACTCTTTGATTTCAGGTTTGAGAGCTAGAAACTGTAAGATTTTAATTACATGTAATTCTCCTAAGTACCACAATTAAATCTGATTATAAAAATATGTTGATAACACCATGTCATAAACATTACATAGTTATTTTATAGTTGTAAAGACTTAAAAACAAAAACTCTAAATG

>hg18 chr5:145169965-145170066 similar-to-chr4:186670922-186671023
TTTCCTCTTTTCAGATTAAGATTCACTTTTCTTTTTTCTGATTTGGCCCAAGTGTCTTAAGGCAAAATAGAGCATGAGCATGGCATCTCTCATTCTACACA

>hg18 chrX:96295476-96295604 similar-to-chr6:70612104-70612232
TGATCATAAAATTTCCAATATCCTATTTTGTTAGGATATCTTTTTCCTTAGCATGTATAAACATGGAAGAAAAGATAAAGCATATAGTATTAACTGAATAGCCTAAGTAATTGATAGTAAAAGTTTAG

>hg18 chr3:176497899-176498092 similar-to-chr8:75268625-75268818
AAAAATGTCCTCATCTTCTGGGAATACTTTATGATTTATTTTGTAGAAAAGCATTTATGAACCAGCCATTAATTCCTAAGCAATAATTATTTATGTGACAAAATTGCCTTTCCCTATTTGTGTAAGTTGGTTAGTATGTCTTTATCACATTCTCTCCAATTTTCAGTCATGTTTTGCTACATTTTCAGACAAC

>hg18 chr18:72336854-72337037 similar-to-chr1:94914618-94914801
CTGGAAAGACTTCAAACAGCGGCTCTGCCACCCGGCCATTTAAAAATGAAGGGGTTGTTTACCGGTAGCCTCGAAAGTTCAACTCTTATTTTTCTGTTCTTAAAACTTCATTTCTTCACCTCACCTACTCCCCACGAGCAGTAGTTAGTTGTAATAAGTTGAGTCTGGGACTAGAAATCCTAA

>hg18 chr6:21173593-21173754 similar-to-chr17:26559246-26559407
ATGAGTTAAATGACCTTAGGCAACTAAAATATAATCACCTTTTTCTTCTTTTGAACAGTAAAATTCAGATGACTTGGGGAAAAAAATTTTTAATTAGTATCTAGTATTTACCTGTGTGTAGAAGATAAACTTTTGGATGTTTCAAAATAAGGCAATATTTA

>hg18 chr9:69032725-69032838 similar-to-chr3:182172972-182173085
TCACTACCAAGTGGTGATTACTTTTCAGGTTCACATACTTATTCTTTAGAAAAATCTTCTCTGTGCCTTATAAAGAATATGATTGTTGGCATTGAAAAGCCAGTGAAATATAC

>hg18 chr22:15678298-15678491 similar-to-chr9:79619469-79619662
ACCTCAGTCTTGAATATCACATAGGATGGAGGTTGAGATATGAACTTTCCCCTCATGGCTTTGAATAAAAACCTCATTCTGTGTTAGATCCTAGTATCTGTGGTCAATGGCTTTCTATATTGGCTCAAATATTCCAGCTAAATGTCTAAACAACACTTTCTTTAACAAATTATTTAGGCAGGAAGCCAAACCC

>hg18 chr11:63246242-63246347 similar-to-chr10:28047182-28047287
TAGGTGCTATGTAGAGGTCTGTGGTTTTTAAACTATTTGATTATAGATCTTTTATCAAATGAAATCATACACAGAGTTGTAGTATTTACAAGAAAATTAGATTTT

>hg18 chr20:11760820-11760980 similar-to-chr6:105651527-105651687
GTAGAAGAAGCTTTATTTCTGTCATTCAAGACATGGTTAGACATTCCAACAGAAATTTTTAAAAGAGATTGTCACCCCACTATATTTGTTAATGTGAAATGTTATTATTGCTTTGGAAAGTCTGCTTTGACCATAACACTTTTCTCACTCTGCCTTTAAA

>hg18 chr1:29894968-29895114 similar-to-chr12:113321935-113322081
CGGTGGAGTGAGTGCGCAGCACTGAGGACCCTGCAAATATTCAGATGAGTCAGGCTGAGTGCAGTAGGGGTGTAGCTGGAAGGGACTGGATAGGTAGCCTGGGGCCAGATCACCAAGGCATTTGAATGCCTGCCAAGTGCTCAGTA

>hg18 chr4:124218616-124218732 similar-to-chr22:19471354-19471470
TAATGGCAAAGTAGCATGGGAGAGGGTCACAGAAGTGGGTTGGACGATTCCGTTAAAAGCAGGGAACATTCTAGTTAAGGCACTTGGATAGGCATTGGGTGAGAGTTTTCATGTCT

>hg18 chr6:157822913-157823021 similar-to-chr1:154723793-154723901
CAACTAGAGGTGCATGGCTGGGTCCTGAAGATAGCTTTCCTGGTTCAAGAGTGGGGCCAAGTTCAGAGGGTGGGGCAGAGAAGACTTGAGCTCAGAGAGTACATCGCA

>hg18 chr13:26215242-26215403 similar-to-chrX:102205085-102205246
ACACTCGGGGAGGGGAGGGGCGGCAAATTCCCACCTACAGGAGAGGTGCGCTCTCCGGGTTTGGTCCTTCTCCACACCCACCCTTTCTGGGCCATGCTCCAGTTAAAACCACATGTAAAAGCACAGGCTGTGGTGGCCCGGCAGAGAGATGGAGAAGGGGG

>hg18 chr2:184003116-184003226 similar-to-chr9:79651778-79651888
AGATTTTTAGCTGTAAACATTTCTACCCCAATAGTATAGGAGTAAGGTAAAAAGAGAGACAGGATTTTGGCAGGCAACTCGCCATCTCTGTGAAAGACCTCATATGAGCC

>hg18 chr7:123036034-123036199 similar-to-chrX:32274118-32274283
TGTTTAAATCATCCTAACGAATCCATTCATGTGATTTGCCACTTTGTGCTATGCAATTCTTTAAAAATAAGCATTCAGCCACCAAATAAAAAGCAAAGTTATAACAGAATTGTATTTATATTGATTTCTCCACATCTTTAAAAGTATGCATACAAATGATCAAAG

>hg18 chr3:177751181-177751345 similar-to-chr4:4983431-4983595
TGACATATAGCTCAGAGAAATGTTGACAGTGGTTAGTTTTTATCAGTGTGAATAGGCTAAGAGCAGAGACAAAAAAATACCAGTTCTCCCACCTAGGGTAGGTGGCTCTAGGGAACACAACATGTAATGTCTTTACAAAGTTTCTGAGAGGTAGCCAAAACTCC

>hg18 chr14:62281069-62281240 similar-to-chr7:87673755-87673926
AAAAAGAACTGTTCATATCTTGAGCATGAATTACGAAGAGAAGTATAACCACATAAGTTTGCATATTATAGATTCGTAAGTAGATAAACTAAATGAAAATGGAGTGTCTCAGCACCTGACACCACATTTCACACTACGGTCAGAAACCATGATTGTTCATTCACCAAACCG

>hg18 chr21:39642715-39642824 similar-to-chrX:153260768-153260877
TGGCGGCGGGGAAGGCGCGTGCCGGGTGCCTGCGGGGAAGGCGCGTGCCGGGTGCCTGCGGGCCGCGGCGCGCCGACAGCCTTCGCGAAACTGGGCTGCCTTGCCGCTG

>hg18 chr21:26348934-26349099 similar-to-chr1:116094188-116094353
CAAGAATAGACATAAACCCACAACTCCCACGGAGCAAGGAATACAGATCGTCCACACAGCAGCAAAGACAGGAATGAATGTCTTTCTTTCATAGTACGCTATAGGGCATTTTCTGAAATGCAACATAAAGAGGGATTAAAAGCCCTAAGAAGGGGAAGGAAGTAA

>hg18 chr14:44219437-44219552 similar-to-chr6:70909702-70909817
TTCTAATAGCACATTGTATACAAGGAAAAAAATAGTAAAGAGAATGATCATTAAAAATACTTCAAAATGTACATGTGGGGCCTTACTCATCCTTCTGTCTCTGGCTTTTGGTCCT

>hg18 chr11:11926975-11927078 similar-to-chr7:80384033-80384136
TCTAAAGTGTTGCTACAAATGCTGAAATGAGACAAAATTTTCCTGCTTTTAAAAGGAAAAGAAATTTTTTTGTGCGTGTGCTTGCTTTCTGGAAACAATCATA

>hg18 chr12:28278458-28278583 similar-to-chr2:210947000-210947125
CTCCTTATTGGAATTTATTGTAAATTTTTCTTAAATCACACCTTTAAATATCCTCTTTAATTTCTAAGTGTAGTGAGACAGTTGCAAAATAGTCTCAGTGGAGATTGTCCTAAATTTTTATAGTC

>hg18 chr16:1971781-1971912 similar-to-chr7:100331918-100332049
AATGCGTAATTATTGTGAGCTGTTCTATACATGCTGGGGGAGGGGCAGACCTCACAGGCTCACCCCAGGGGTTCCCCTGCAGTGAGGAGACTTGGGGTAGGAGAAAGAGGGCCCATCTGTGCAGTCACTGG

>hg18 chr8:143167572-143167683 similar-to-chr16:14332464-14332575
GCTATAGTACAGGGGAGCTTGCGGCAAGTGGGAGAAACATTATTTAGGCCCTGAGCTTTGAGGGGATGCAGAGCAGGAAAAGACCCCCGTGCGTCCGGCTGCGGTGCGAGG

>hg18 chr14:29264632-29264746 similar-to-chr11:19160498-19160612
TGCAAATACAAATACCATGAGAGTGTAAATGTCAAAATCCTTCCAAATATTTTGTTTTAAATATTTCAGGGCACAAATACAAGCTAATTAGAAAAGTTCAAAGTATCTAGATCN

>hg18 chrY:13149945-13150137 similar-to-chr18:55176510-55176702
ATCATAAAAGAACTAGAGCTTTATAAGGCATATAATGCATGCTAATAATAACCAAGACATAAAAGTGATGTCTTTAAGATTTAGTTTGGAAGCATTGGTGGTTTCTCATATAGTAAGACTTATGGAGAATGTTTAGCTTATTTCTTGGTTATTTGGGATATCTATAGTACCTGTGAATGTTGTGCAGTGGGA

>hg18 chr21:14514268-14514404 similar-to-chr7:155311907-155312043
CTTGTTACTGCTGATGTATGGTACTGAATCTGTACTATTTGGAAGATAGAGAGAGGGCATTTAGTCCTTCTGGGGAAATCTTTCTATACATGTTGCACAGGATTTTAGCCCCTGTAAGAGCAAAGTGGTGAAAGGC

>hg18 chr22:16230288-16230411 similar-to-chrX:153261120-153261243
GGACCGGGGCGGGAGTCGACCGCGGCCGGCGGGGAGGGCTAGCCCCGCTCTGGCGGGCGGGCGCGTGGCAGGGGCTCCCGGAGGCCCCGAGCTCCCGGGAGGCGCTCCGGCCAACTTCGGGCC

>hg18 chr3:158955532-158955708 similar-to-chr7:94070361-94070537
CATGCACCTCCTAAAGGAGGGACAAAACTAACCTTAAGCAAGGTTCCCTGTATTTTTATGAGGAAAGACAGGTTGGGGGTTTCTAAAAGCATTTTAGCTTTAAAAGAGAGAGAGAGAGAAAAAAAAACATTTGTCGAATAAAACCAAAATATTTACAAGCCATCTCTTCTTCTGAA

>hg18 chr19:48130557-48130667 similar-to-chr3:41252733-41252843
TATTCACAGTCACCTGACCTAATGCGTAGCACTGTGGAAATGTTCACCAAACAGCATTTATTATTAATTTGCTTCCATGAGAAAGCACCTTTACGTCAGATCCCTGTGGA

>hg18 chr13:71086139-71086276 similar-to-chr7:155429601-155429738
NNNNNNNNNNTCTTAAAGATTGCTATGTACTGAGCTTAAGGAAGACTGACCAAAGTCAGAGTCCATGCAGAGGCATAAGATTGTATTTATTTATAATCCATTTTGCCTGGAACTATATGAAGGTTCTTGTTATGCAT

>hg18 chr9:120278741-120278877 similar-to-chr3:182162950-182163086
GGAGAATGTTTGTATTAATTCTGTAGTAATTCTTGGGAACGATTACCCTTAATTCCTTAGTAAAATATTTGAGAATGCAAATGAAATCAAAACATGGAATCAAAATGTGAAAACAAACCTAGTGTCTTTCTGAAAA

>hg18 chr4:107902061-107902193 similar-to-chr2:188048187-188048319
CATATTTAAAGATTAGTATGAATTATGAGAAAAATTAAGCAAAGGGAATACACTTCCTGAGCCAAAATTAACATGGCAGTGATAAAATATTAAGGAAATTGATAGAAAAAAAGTATATAGAATTTGGCAAAA

>hg18 chr12:92570789-92570969 similar-to-chr7:80116859-80117039
AACCAATAGGTCAACACGAGTTCAGATGATTTGGTGAAGGTATTGACTCTTTCAACCTTTAATAAAAAGTGTTCAATGATAGTCTTATTAAGCTACCACGAATGAAAATAAAACATAAAAATGAGAAAGAAATTAGGAAAACAGTAACATAAAACTAAAAAAATTATTGATACAATTGTG

>hg18 chr12:70321571-70321678 similar-to-chr4:186668118-186668225
ATTTGTGAAGGAATAGGTCTCTCACAGCCAATCACCCCTGAACATCAACAAAATCAAGTCTCTGGCCCTCAAAGATAAGTCAGATTCTAGACTATGCAACCTAAAGG

>hg18 chrX:1319973-1320073 similar-to-chr17:30531590-30531690
CTGTGAGGGATAGAGATTTGGGGTGAGTGGGGTCTCTCTCTGAGGGATGGAGATTTGGGGTGAGCGGGGGTCTCTGTGAGGGATAGAGATTTGGGGTGAG

>hg18 chr21:13717212-13717319 similar-to-chr12:21763187-21763294
TTGGGAGTGACATATGCAGAGGTGAGAAAATAAAGTCTAAGCCTCTGCTTTTATGTTTTTGTATCATGCAATACTAGTATTAAAGAAAATTAATAATACACAGTACC

>hg18 chr17:8169134-8169273 similar-to-chr13:112814855-112814994
CCTGCAACTTCCTCATAGGTGGCGTAGGAGGGCCCATGGGAGAAACCTCTCAGCGGTGCCCTGTCTGCGTTCCAGGCATGCTGGTGGGGGTAGTACAGAGAGGTTCACTGAGTCAGCTGGGGAGTCCTAGAGCCACTAT

>hg18 chr13:76172588-76172690 similar-to-chr20:42464846-42464948
CTCCAACACACATGCACGTGGCCTCCCCCATCACTGGGGACCTCACCTTCAATTCTTTGACAGGGAGAGTACTCTGGCCTGCCACTGATGGCTTGTCCCTCC

>hg18 chr10:125205331-125205435 similar-to-chrX:149484879-149484983
GCAGGCCCGGGCGGGAGCGCATCCTCAGAAGCGATCCTTCAGAGGCAGCACTTTAGGAGTGGGGCATGTGGACACCACCTGGTGGCTTGCACTACTTTTTTATT

>hg18 chr20:40296574-40296733 similar-to-chr2:85639391-85639550
CCATCTCTGAATACACTGATACCTATCCCCTGCCACACAAAAAATTCATCACTCAACTAAGTGTTCCTGTACTACAGTATGTAGAGGCATCTCTCAGCTAACGTTTCTAATAGGTGACGTTATGCTAGTCTCTCAGATAGGCTTGCATACTGTGAGGCT

>hg18 chr14:62821433-62821610 similar-to-chr2:190642204-190642381
TACAGACGGAATCATGTTTAGCTTACAAAATCCAATTTAGAAGAAAACCTAGCAAGATTTTAACTTGTTTTATCACAATTCATGTAATTATAGAGATGCTTTAAGTTTCTCTACTCTCTGACTTTTCTGTCAAGTAGTTTATAATCTCNNNNNNNNNNNNNNNNNNNNNNNNNNNNN

>hg18 chr2:75685241-75685406 similar-to-chr1:94788235-94788400
GAGGAAGTGGCTAAGAGTCTTAGCTAACCCTGGATGGCTATGAATGAACACCCAGTCATTCATGCAAGCAGAGTCACCCCAGGTGCCCTCGCTCACAGTCTCACATTCTCATTCCTGCACACTAAACGACTCAAAAGTCCTCCGGAGCTCTGGACCTTGATAGCT

>hg18 chr3:133601195-133601296 similar-to-chr2:188023578-188023679
AAACATTATACCTAGCTAAAACTCTGTCCAAATTCCCTTAATATTGGGCCAGAATTTGGGTATCACTGATCTGAAGAAAAAAATATTGGGGAGTGAGTTAT

>hg18 chr4:103198411-103198583 similar-to-chr7:80097582-80097754
TATATACTCACTACAATGGGTTGGTTGATGTTTATATGACCAATATTTGATCAAATGTAAATACTTGTAAAGAGAAATTTTTTAAAAGGAATTAATTTTAAAAACTGTAGTTTACCTTAAAGCTTTTACACTAAAAGACAAGAGTCTACCATACATACAGTTAGCTGTCTGA

>hg18 chr8:80719517-80719658 similar-to-chr9:107390730-107390871
AGAATAATTATTTAGTTCATACACTATTCAATTTGTATCTCCCTTCTGTTGCCCTGTTGCCGTTATTTTCTTACAGATAGAATGAAAAATATTAATCTAGGCAGCTCTGTGAAACAGTACTGTCCAAGGAATATAACGTGA

>hg18 chr13:48065652-48065792 similar-to-chr8:75272727-75272867
ACAAACCTCCAGAAGAATATAAAGTGAAGAATGCCTGCACCTCCTTCTCCATCCTATTCCCCTAAGGTAATTACTCCAGGGACAGTTTGGGTCCCACCCCAATATTCATTGCATATGTTAATGTCCTGGTGAATTCTATC

>hg18 chr2:153317896-153318027 similar-to-chr8:19418832-19418963
NNNNNNNNNNNNNNNNNGCAGGAGACTGAAAGGAAGCCACCATTCTTTTTACTCCATGTAGATATGACAGCTCTTTTGAAAATAAGCTGAATCTTGATTACTTCTACACTGCTAAATAAAAAACTGATTCT

>hg18 chr18:4270114-4270228 similar-to-chr3:30578327-30578441
ACATGAACTTCACATTTCTGACATTCGATAAAATCTTAATATCTGTATAAGTTGATTAAAAAAATGTAAGCATGTATAGTCCTGCCAACCCTTTAAAGGGCCAATTAATCATGA

>hg18 chr10:117776068-117776168 similar-to-chr2:210883680-210883780
GCTGTTTGGGCATCCCTGGCAAATGCCCTTGAGCTGCTTAATTTGCACGCCTGCTTCAGAGACCACAATATTAGAATTATCAGCACTCCTTTCTATGGAT

>hg18 chr8:64250039-64250156 similar-to-chr6:12340791-12340908
GTAGAGAACATTCAGAAATCTTTTTTATTGCCTACAACGCTACTTGAAATAGTTATTTTACATTCAAATATAGCATTAGGGAACTCTTTCCAACATTCTTATGTAACAATTTACTCA

>hg18 chr19:57159297-57159418 similar-to-chr9:79697370-79697491
TGAGTGTAATGATACCACTTAAAATTAACCCCACAAACTCTCCAGGAGACCACAAACTTTTTCTTCTTTGACCTCAGCTCCTGGAACAGGACAAGGTACAAAGGAAATAATTTTAAAATAT

>hg18 chr8:36224012-36224116 similar-to-chr9:100932140-100932244
GTGCACTCAGATTACAAGTTCACCCAATTTTAGGATCAAGTGTGAGAGAATGCCCTTATCACACTTGATTTTGATTGTCTACAACTAAAGGTGGGCACAGGTGT

>hg18 chr21:44948800-44948923 similar-to-chrX:70235902-70236025
GAGCTGTTGGCCTCCAGCTGGCGGGTAAAACCCACGGCCTTCTCAGAACAGGTTTCTCAACACATGAGACAGAACACACCAGACTTCCAAGGGGAACACCTGGATGGAGCTGGTTACCCAGAT

>hg18 chr4:187809896-187810020 similar-to-chr10:99322089-99322213
ACTTTATCACTCAGCACCCAGCCCCTCAGAGCTCTGGACTGTGAGCTCGGAGATCTCCGCAGCACCGCACCGTCTTTACTCAGGTGGTGTCCTAAGACCACACGTCACTACAGCCGGCTGCGCG

>hg18 chr9:9580369-9580480 similar-to-chr3:95094355-95094466
AAAACTCTGTACCTATGACAGTGTTCAACCTTGAAAATGAAGGTTAGAAACACTGCTTACACTATGATCCCCAATTTTAAGTGTTTTTGTATGAACATTATAAAAAGACTA

>hg18 chr11:63412221-63412352 similar-to-chr1:94880005-94880136
AGGAAGTAGGAGGTCCGTCCGCCACTGTCAGCTTGCTGGTTTCTGCTTACCCTCCTCCCCACTTCGTTCTTGAGGGGGTGGTTTGCTGGTCTTTGGCAGGGCCGCCACTCTGGGTCAGCACATCTGAGTCA

>hg18 chr7:1180233-1180334 similar-to-chr3:46626507-46626608
TGGCTAAGTGGGCACATAAAGAACCCAGCGACACAGACTCGCAAACGTGACCAGACCCTAGAACCAGGGGAAGAGTGTGCCGTGAAGACAGGCACAAACAA

>hg18 chr5:39889705-39889858 similar-to-chr3:153502798-153502951
TTTTGCTTGTCATTCTAGTGACTACTTTCTCCCCATTTTCATATTTTTAAAACAGTTTTAATGTTAAAAATAATGCTTTATTTTTGAAAACTGTCTTTTTCTTCATCCATTTATTTATTCCACCAATATTTACAAATGCTGATTAAATATTAT

>hg18 chr21:23876604-23876723 similar-to-chr3:30625544-30625663
ATACTGAGGTTGCAGTTATAAACTAAGCTATACTTTTTATTGGAGTACTCTCAACTAAAACAATTCCTTCACCTCAAAAATCATTATATTTGATTTTCCATCAAGCAAGTGCAAGCATA

>hg18 chr5:167725119-167725253 similar-to-chr17:7071312-7071446
GGCACATTGTCAGAATGCCGAATGCCCACCGTGGTCTCATGTCCTCACAGCCCGTAGGAAAGTAACTACCAGTTACCCACTGGTGGTTGCCCCTGAGAGGAGGGTAAGGGAGGCTTCCAGCCCCCGGGGTGGCT

>hg18 chr2:133274102-133274237 similar-to-chr9:79855485-79855620
ACAGGCATGTGTGTGTATAGCATCACTTTTTATACTGATACTATATTACCTGTGCTTCAGTGAAAAATAGGTAGAATGTATACATTAGAAATTTAAGTCACTGTCAAAAAGAGCATAACTGACTTAAGAAGGCCA

>hg18 chr19:33934503-33934613 similar-to-chrX:153829376-153829486
AAGAAAGCAAGCTTACTTTTACTCTTTATAGGTGGATTTTCTATTGGTCTCTTGCTGTCTACTAGAAAAAGAAACATGTTATAATAATTTCTTCTTTGTGTTTGCTTAAA

>hg18 chr13:96310835-96310999 similar-to-chrX:138449968-138450132
TCTTCTTCTCAGTTTGCCAGCTTCTGCTTTTGTATCAAGGCAGAGTGTGACAGGAAGAGCAAGCATACCGACAAACAGAGGAAGACGGGAGTGAGGGGCAACATAACATGTATGCAAAGCTACTATTGTTTCCGTAAGGAGTCACTTTTTAAAATATACACTTG

>hg18 chr6:36904758-36904954 similar-to-chrX:149485015-149485211
NNNNNNNNNNNNNNNNNNNNNNNNNNNNNNNNNNNNNNNNGATGGCACCTAAGAATGCTCCATATTCCCCCCTCTCTTCTCCCTAAAGCTTGGCTTTAGCAGGACCCAAGCCCTACTACCCTTGCCCACCACTGCTGACTGGTTGCATAGCCTTCCTTGAGGAGAGAGTGGGGACAGGAGAGCCAAGGTCAGGTAG

>hg18 chr17:67769042-67769204 similar-to-chr4:122785114-122785276
CTCTCACTGACCATCTGAGTCACTTCCCGGTCACCCTAAGTTGAATCTCTACAGCCATTCATTTATCTAAGCATTCATTTATTCACTCATATAGCAACTGTTTTTTGTTTTTGTTTGTTTGTTTGAAGGATACCACTGGAGGTTATGATGCATACAAAGAAG

>hg18 chr15:25070238-25070415 similar-to-chr7:94052763-94052940
TTAGTTTAGTTGCTCTGGGCACAGAATAGTTATTTTTAAAATCTTTGAGTATATGTGATTAAGACAGGTTGTCTCTAACCAAATTATTAATTAACTAGGGACAATCCAGTGAGGTCTTGCCTGAGTGGTCCCTAATTTACATAGAAATTAAAAGTTACTCATATTACTTTGATATTT

>hg18 chr6:44013745-44013845 similar-to-chr22:34341415-34341515
GAGGATGGGGCTGTGTCTCCCTGAAGACTGGGGCTCCCTGAGGACAGGGCTGTGTCTCCCCTCAGGCTGGGGCTCCTTGAGGATGGGACACTTTAAAGAA

>hg18 chr21:39009531-39009633 similar-to-chr7:80137533-80137635
NNNNNNNNNNNNNNNNNNNNNNNNNNNNNNNGAAATTTGGGATTTTTAAAGGCATCAATGGGTAACCTTGTAACTCATGAGCAATGATAACTAACGTCGTAG

>hg18 chrX:21049956-21050096 similar-to-chr20:17983708-17983848
GATTCTTCTGTATTCTTCTGCCACCTGTCATCTTGGGATCTCTCACTACTCATTATCTGGTAGCAGGCCTGCTGTGTACAGATGGAAAAGTCACCCCAGAGGGAAGAGAGCTGTTACACTCTACTCCCCTTCTGGTCCCA

>hg18 chr21:20947518-20947663 similar-to-chr1:65871733-65871878
AAATTCACATTTGTAAGCTTCTTAAAATACATGTTCTTCAAAAGAAATGTCCTTCAAAAGAAATACTCAGTAGCCACAAATGTCCTCCAAAGTTCTATTGAAGAAAATAAGTTATTGGAGAAAATTCTTATGCTCCATTTTATTC

>hg18 chr20:57410204-57410305 similar-to-chr3:30328849-30328950
AACAAACACTATTTCTGGGCTTGCAGAAAATTATGTGCTTGCTTGTTTCCAGGCAAATAACAATATTCTTAATCTTCACTCAGAAAAGTCACTTTTCAAAA

>hg18 chr21:27471347-27471495 similar-to-chr2:211957030-211957178
ATGTTTCAAAAATGAAAACAATCTTGAGTATTCTTCTAGGTCATTTTTCCACAGATACATTTCATAATACTGTACTAAAATCAAATTTAATTTGTTAGATTTCAGTGTTTTAGGGTCTTACTTTGCAGCTGCAAATGGTAACCTCTCA

>hg18 chr19:33767621-33767739 similar-to-chr3:41191157-41191275
GCTTAATGAGTTCCATCTGGTCTTCGTGGAAAGCCACCTGCACCACACAAAAAGGCAGGGAAGTTTCCCTGGGAAGGCATTGGGACCTGAGGCTGGGGGGACCTCTGGGGCTGGCACC

>hg18 chr13:93541903-93542009 similar-to-chr3:182085047-182085153
GATCCATGAATTGGTATTCACTAGGTGGTTATTTAAATCTAATCTTTAAAACTTGGTGCAGTCCCTACCCATTAAAATATGAAAGATGATGATGACCAGAAGATAT

>hg18 chr13:88238868-88238987 similar-to-chr22:19636000-19636119
TATTTGTTCTATTGGGGCTCAGGGAAAACATTACAAAAATGAAACTGACATCTGGCCTGAAACCTAATATTAGGATAGTTTGAGTTTTCCTCCACCAAAACTATATCTAATAACATGGT

>hg18 chr9:108661875-108662006 similar-to-chr7:87687915-87688046
GATTACGTGTATGGCATCATTAATTGAATTTGTATCGCCCCCACATTCAAGAAGCAAGAGAGTTTTGCGATAGTTCGCTTCACAGCTTCAGGAAGTCAATTTGCTTCTAAACCAGAAGACCGAGTGTGTCT

>hg18 chr1:212767945-212768047 similar-to-chr17:10450404-10450506
AAAGTCAAAAGTTACTGAGCACCTACCAAGGATCAATATTGCAATAAGACACTCTAACTTTAAGTCATCGATATCTTAATAAATATTTAATATTCATGTATA

>hg18 chr11:115325905-115326076 similar-to-chr18:55166786-55166957
ATAGAGCAAAGACAAAAAAAGTTTATCTTATTGGAAACAAGATACAGCATCATTTATAGTCATTGTCAAACATTACTGCACTTTAACTTTCATAATTTGACAAAGCATTCATGAAACAATCTGCAGACTAGTTTTAAAAGACAAATACCTGTAGACAGACATGACTGTCCT

>hg18 chrX:65755837-65755937 similar-to-chr1:172134762-172134862
CTAAGCCACCTTGGCTAAAAGAAACATTGTTCTAAGTGTTTGCTGGATTTTTTTCATCAAGGCATTTCTGTATAGGATTAACTTGGTCAACAAACGTTTG

>hg18 chr17:28534449-28534551 similar-to-chr15:55259083-55259185
ACTAAGATATAAAAGAGTGCAAATAATGAATATGAGGGGAGTTAATGAAAAAATTACAATACATAATAAGCCTGCAGAATGCAAGCGTGTATCATAAACATA

>hg18 chr2:236626357-236626502 similar-to-chr11:66799774-66799919
TAGGTTTTAGGGGTTTAAGAAGGGAGCCGTCAGCTGTGTGTAGGACAGGACTTCGTAACACCCGGCTTGTGCGTGTGTGCGGTACCATAACGTAGCGTGTTGTAGGGCGTCGAGCAGCTGGGCCGGGGGCCACCAGCCAGGCGGG

>hg18 chrX:140811034-140811163 similar-to-chr12:54762624-54762753
TAGGAAGACATTGAGGAGGACTGGGGGAACCCCCACCTCAGAGGACAGCTTCCCAGAGATTCCCACCCTGCTCCTCATATCAGCCCTCGTAGAGCTCCTCAGTCAGCTCAGGCTGAGCGGCAGTCCTCT

>hg18 chr14:64167258-64167390 similar-to-chr17:61689369-61689501
TTACAGAATGGATTGCAGAGGACAGCAGTTCAGTCCTGGAAGTCTTGGACCCATTTGAATTCCGTCATTCTCTTGTTGCCAGAAGCAGGATTAAGAGTTACTCCAGGTTATTTTAAACCAATAAAGGTTGTC

>hg18 chr15:88232584-88232724 similar-to-chr1:172158531-172158671
CTAAAAGTGCTGAGGGTTTCTCAGGAGCTCTCCCAGAGCACCATCTGGTGGACATCTGGCAACTTTTACTAGTATCAATAAGGAGATGGACACAAGGTTCTACAGGCTGGTTACTCAAAAATCCCGTGGAAACTCTCTAA

>hg18 chr15:90084799-90084992 similar-to-chr7:80066362-80066555
AGAATGGCTTATTTTGCCTGCAATTTAGGCAACCTTCTATCTATCCTAGTATAATAATAATGTCTCTGGAACTCAATATTATATTCAAACCACCAGCTCCCTCACTTAGTTGGTGGCTTTGAAAACTAGAATAGAGGAACAACTTCAAGTTTAAAGAAGAAAATAAGCACTGATCTCATAAAATAATTCTAAC

>hg18 chr10:60572920-60573082 similar-to-chr3:193417322-193417484
NNNNNNNNNNNNNNNNNNNGCATTATTACAAAATATTCAAACTCCAAATTTTGGGTAATAATCAGAGCTTACAAAGTTTACCTTAGTGTGAAGATTCTTAAGTAAAATATGAAATGTGGAGGAAGAAACTACCAAATAGATTAACACTTTAGGTAATATCCA

>hg18 chrX:109167532-109167665 similar-to-chr10:95754849-95754982
GGTACCTTGAAAGGTGTGTCTTGAATGGCTCTTTGACTCTTCAGAAACAATCTGGGAGCCCATTCATTCTGTTCTCACTTGCCTGCTTCCTTTAAGGGCCGATAGCAAATTTCTAATTTTACTGTTAGGAGAA

>hg18 chr15:99029867-99030022 similar-to-chr22:23161000-23161155
GGTGTGTGAATGCTGACCATCCGGCAGAGGGCAGGACAGCCACAGCCTCAGTAGAGGGTGGGACACAGAGCAGGGGACAGTCTGGGGGTTGCTGTTGAGTGTGGGCTTGGAAAGGCAGCTCTGTGTGGGTGGGAGCCTCATATGCGTGAGATCGG

>hg18 chr22:44890657-44890828 similar-to-chr13:112815049-112815220
GCCAGGGCTAGGACAAGGCCAGCAAGGTGGCAGACACGGAGCATCTCGGCCGGGGGGCCTTTCTTGGGTCACACATCAGCACGGGGCACAGAGGTGAGAGCCCAGAAAGAGTCTTGTTTCCATTTCTTTTAAAACGGGAAGGGAAAATGACCCCTCCAATACTGAATATAT

>hg18 chr12:105149485-105149589 similar-to-chr9:125907370-125907474
NNNNNNNNNNNNNNNNNNNACTGAGTGCATGGACCACGTTTCTGATCTCAGTTGACCAGCAGAGAGCATCGTGGGGAGCGGCTGCTGCTGGAACCCAAAAGGCT

>hg18 chr11:20866601-20866741 similar-to-chr5:78360842-78360982
ATGTCTATATATGCATATATATTTGAAAATTCCAGATAGTAAACAGAGATAAAGGTTATGGGCACTATTATAAGTATAACGGGTAAGAATTTTCTAAACTTAATAAAAGACATTAATTCTCATTACTGAAAGAACAATGA

>hg18 chr1:234921899-234922082 similar-to-chr20:42494480-42494663
AGACTTCATTCTCCAAGACATGCAGAGCTCCAGAGGTTTTTTGAGCTGGGAAGACCCATGCTTACAGAACTAGTATTGTTGGTGAGATAAATCTGAGTGGACAAGGGCCTGAGGCTGGGGGACCCAGGCAAAAGCCTGTTATGGGACCATCCAGATAAAGTGGTGAGGATTAGAACAAGGGGG

>hg18 chr1:216797993-216798136 similar-to-chr2:190541953-190542096
ATTGGCATCATTTCATATTGTTTCCTCCAGGCCTGGGCTGATGAGAACAATGGAGCTGTATTTTGGATACTTTATTCATGAATAATCAAGTCAACATTCTGGTATAATATACATCTGTGAAATCTCTTATAAAAACAATAAAA

>hg18 chr6:148343557-148343692 similar-to-chr20:62347435-62347570
AAGGAAGGAATGCATGGTTCTCCTCTGTGCACCTAAACTGTGCATATAATTGGAAAACTCCCAAGCATTGCAGCTTAAATCTGTTGCTTTGGCAACTTTATCTTTCTGCCATACAGTCATGTAGACCTCTATTCG

>hg18 chr2:49660042-49660145 similar-to-chr9:100895380-100895483
TGGCCCACCAACAATTTACTTCTTTTAACTTTTACGTCTGTGATTGTTCCGAAGTTCAGGCTGTTGTGCATAGGCCCCAAAGAGTCCAGACTACCTTGCTTCT

>hg18 chr22:29109676-29109829 similar-to-chr1:154736048-154736201
AAACACAGTCCTGGCTGTCAGGAGACAAAGTGACGCGCCTCATCACATGCAGGATGGGCTGTCCCAAGAAGCCCATGGACGGCCTGACCACGCCTTGTTGTGATACAAAAGAGAGAGAGAGGGAGGGGACTTCAAGCTGGGGTGGGAGGGAGG

>hg18 chr3:140419865-140420004 similar-to-chr22:23161391-23161530
TGGCAGTGAGAGGGGAATGGCGGGGAATCTAATGGCAAGCTGTCCTCTGGAGCAACTGTACCAATTCACATTCATGTGTGTCATGACTATCAACCCACCTCCCCACATTCTTTAATATATTTTACCATATATATTTAAA

>hg18 chr18:52787544-52787644 similar-to-chr7:136642559-136642659
CAGCCTAAATTAGGCTCTTGGCCTTTCCTCAAGACCTTTGAGATTCTGGTTTTGATCATCATACATAATCTTCTCCTCCTATGAGCTGTTTCATTCAATA

>hg18 chr20:4866069-4866224 similar-to-chr1:154700632-154700787
GGAGCAGAGGGATAGAAGATCATGATGGCGACAATGGCAGTAATAACTGCAATTTTCCAGTTGCTAAGTGTCGGTGTGTGCCAGGCACTTCTCTGACCTCTTATTAAATAAATGACAGTTATTTCTGGCCAGTAAGCATAATATTACTTGGTTTG

>hg18 chr20:48865383-48865497 similar-to-chr1:201337462-201337576
CTTTCTTTCCCCTGGACCAGAAAGAACAACCAATCTTCTCCTCTAACCACAGTGACCTCTTGGCTCCATCCTTTCTCCCTTAGTGCGATAATGACATTTTCTCATTGTAATTTA

>hg18 chrY:5435162-5435278 similar-to-chr16:14198801-14198917
AGAATAAGGTATACTTGGTAGTGACAGTAGTTTTTATAATAAATGTGCTTAGGCAGGTATAAACAGTGATCTGGTAGCAGATGCTCTGTGATGTATATTAATTTTACCATTTAAAC

>hg18 chr2:37634469-37634572 similar-to-chr5:52425654-52425757
AGAACAGACATTTGGAAGACACAATTTGCAGAGAGACCAGCAGGCATATATTTAGGGAACCATAAAAGCCTCTCTATAATAAATGCAGTTTAATTTTTTCAAA

>hg18 chr11:20232510-20232687 similar-to-chr17:42709629-42709806
NNNNNNNNNNNNNNNNNNNNNNNNNNNNNNNNNNNNNNNNNNNNNNNNNNNNNNNNNNNNNNNNNNNCTCTGTTGTGGAAACTTTGTGACAACCTGCTGAATCACAATTGTGGAGCTAGGATTGATTTGATAACAAAGGGCCTCCTGCCTCAACATTTCTACCATCAGTCTGCCACA

>hg18 chr2:104377173-104377293 similar-to-chr7:94060758-94060878
NNNNNNNNNNNNNNNNNNNCAGATTACTCTATTTTGGACCCAGGGTTGTGATAGGAACCCTCTTGTTACAAAATGATGGCAGATATATGCTGGCTTTGTGTTTTTCTGGCCCCTTTCAAC

>hg18 chr17:1131630-1131760 similar-to-chr10:28072350-28072480
GGCATGGGCTGTGGAAGCAGGGCCGGGCAGGGGCCTTCCGGGCAGCTCTCTGTGATGCCTGCTGTACCTGGGGACCGCTTGCAGGTAAAGCCAGGACCCAGGGGTGCAGCCAGTGGCTGTGGGCAGGGCC

>hg18 chr17:65932353-65932525 similar-to-chr4:164436960-164437132
ATTTGAAGCTTGATTAGAAGCCATTGTTTGTGCTTATGTAACATAAGATTTCTAAGATTTTACATGTTGTAGATGTGATACACCTTAGTTAAAACAAAAACAAAAGTGTGTAGTTTCAATATTTTTGTAGATATTATTCATTGTGAGTTTATTGTGTAGAATTCATATGAAA

>hg18 chr10:48923578-48923679 similar-to-chr16:85161522-85161623
TCCCTAAATGATTCAATTGTAATTCCCCTTCTTAAACATGAGATTTATCTTTACAAAATAATTTATTTTCTTAAAATTACAAGTTAATTCTATAGTTCATG

>hg18 chr20:50987293-50987474 similar-to-chr17:66910517-66910698
AACCTAACAAGAAGGTTTAGCTAATGAATGTGAAGTCTTTCAGGTGTTCCCCTCAGGTGTCATTCCTGAGGAGTTTAGGAAAGCTTTAGGTCATTTTTCAAAAAATAATTTTTCTAAGGCCATATGCAGTGAAACAGGGGGGATATGAATCTTTGGACTGCGGCTGCTCTCGCTCCAGCGC

>hg18 chr2:155288043-155288180 similar-to-chr4:186676255-186676392
NNNNNNNNNNNNNNNNNNNNNNGCAGGAAATATATAATGGAAGAGTTTCTAAATTTAGGTTTGGACTGCAGGGTGAGGTATACGAAGAGGAATAAGATTAAACAGTAAGGTGTAAGCTAGAAATGTATTGGGAGTAG

>hg18 chr10:14690195-14690304 similar-to-chr20:10336644-10336753
AGGAGGGAAATTTGTTTTGACATGTATACTCTTTTGTATCTTAAATTTTGCACTGTGTACGTGGACATTTGAATCGTAATCCATTCAAAAAGAAATAAAATCTTAATTT

>hg18 chr9:121648424-121648538 similar-to-chr17:42724113-42724227
AATATGTGTACTGAAGAGACATTTCAGTTGTGGAAACAGCGTGAGCAAAGGCCTGGAGGAAGAAAAGCCAATGCTATAAGAAACAGCAATAACAGTAGTGTAATAGTAGTACGG

>hg18 chrY:5117348-5117477 similar-to-chr16:14058505-14058634
CTAATTGAAAATGCTCCTGCTAAAGTGTGGGGTTTTCTTTCCAGATTTTCCTCCATCAGCAGGACTTACATGTGCTTTGTTTAGAGAGCTGACAGTTTGTACTAGAGCATACTACAGCTGTGCCTCTCT

>hg18 chr2:11911309-11911465 similar-to-chr17:35126482-35126638
CTGAGAGGAAAATGCTTTCCAGGGACAGGGTTGGCGCTGCGTTTCTGGGCATCTCAAGTAGCTGCAATCAGGACAGAAGCCCTTCTTGGTCGCCTGCCCTGAATGGCCTGAATGTTCAGGGCTGAAGCCTTTGGAAGACTACCTGTGCATTCGCCT

>hg18 chr10:75393761-75393930 similar-to-chr2:188284171-188284340
TAAATTGCACTGGACAATTCATTCACTCTCTTTCTGGAGGTTTAACCAACCCTAGATTTTATTCTACTGAAATCAGGATAAAACCAGGCATATGTGTATAAAGAGAGGTCTGGAAGCATGATAACAATGATTATCTTTAAGTAGTGGGTTGCAGTTGATATTTTTCTAT

>hg18 chr20:8358863-8359028 similar-to-chr9:79680093-79680258
AATCAAAGCTGAGTCCAAGATGGAAGAACATCTACATAATTAGAGAGGACAGAAGTGATCACGAAGACCTAGGGGACAGGGAGAGGCCTCAGGTAATGCAAAATCTGTACATAATGATTGAGGTCAGGAGAACAGATGCTCTTCCCGGGTCAGTTTTAAGGCTGA

>hg18 chr22:40910773-40910879 similar-to-chr5:75986408-75986514
TTGATACTCTAAACTTGGGAAATAAATTATAAAAGGTATTATTAGTTTTGGGACATGTTTTAACGGAAAGTGGCCCAGATACAGAGCTTGAACCTTTCACCAGACT

>hg18 chr14:86179065-86179232 similar-to-chr16:66774476-66774643
TCCTGTTTCAAACAACTGCAAACTACCTAACAATGTCTTCTATATCCAAACTTTTTTAGCCTTATAACCATGCAGAGTGGTGGAACCTGGGTTTATGGTTGGGGAGATGCATTTTATTCCAGCTCTTCCATTAATCAATTAAACAACTTAGGTGTCTACCATAATAA

>hg18 chr17:7657146-7657286 similar-to-chr2:189578428-189578568
GGAAGATCTTTCATATCCTCATGCCCTTAGGCCTTTTGAATTTTTGATAGCTATTAAAAAATTCACAAAGTAAAATTTAAAGGAACGAGAAATAGCAGTGTGAAGACGTGCTTATGCCTGTATACGAATTTCTCTTTTTT

>hg18 chr10:47492912-47493018 similar-to-chr4:186666985-186667091
GGTCCCTTTCAGTTCAGTCTCAGAACAGAGTCACATTCAAGAAGCAGTTTATAAGGAATTCAAATTTTTACTTACATTTCCCAAATGACTGAAAGGAATTCAAATA

>hg18 chr6:23328313-23328488 similar-to-chr7:87677381-87677556
TAATCAAAAGAAAATCTAGATGATGTTATATTGATAATTGTTTTTAGAATCATGGAATTTTATGCACTCAAATATCTAATGATCATTTACTCAAATCACTCCTTTCTTTTGGGGAGCAAAAATCAATGTAGAGATGGAATTCATCATAAGACTCACAACTTGTTAACAGAGATCT

>hg18 chr10:89992265-89992458 similar-to-chr21:18424041-18424234
AAAAAAAATCTCTGTTTTTTTTCTCATAGTTTGTCTCATCTAGGAACTTAAACTTTACAACAACCAACCTCGATATGAATTACACAGGACAAGATGCTGTTTAAAAGAAGCAGCTAAAGGGCTGTAAAAACCATAAGGGANNNNNNNNNNNNNNNNNNNNNNNNNNNNNNNNNNNNNNNNNNNNNNNNNNNNN

>hg18 chr3:141565710-141565824 similar-to-chr14:99271958-99272072
TTTCGTGTGAAGCAGACAGTCATGGGTATCAGACACACTCACCCAGAGTTCCCTGGGAGGACCTTCTGGAGGGGACCCTGGAGGTCTGAATGGTGCTGGCCCTTCTCCTTGCCC

>hg18 chr6:21519862-21519965 similar-to-chr17:35002926-35003029
CCTAGGGTCTGGCCCTGACTCTAGAACACGGGGCTTACTCATAAGGTGGGGCTTTTCTAGGGTCTCAATCTAATGTTTTATGTTTTTAGCAAGGGTTCTCCAC

>hg18 chr1:214254007-214254198 similar-to-chr5:39319568-39319759
ATGAAATGTTACTAGTGTTCTTTGAATAATAAAGCATGAAAAAAGAGAGAGAGAGAGAGAAGAGAACCTAATTTGACATGTGGCAGAGAAAGTTGCACGGTGATCTGATTGGGAAATTCTTGGTAAAACAGGAGGAAATGATGAGGGAAAGGGAAAAAAATGGAGAAGAGGAGGAGGCATCAGGTTGGGCG

>hg18 chr2:102370491-102370603 similar-to-chr1:201322757-201322869
TGCTCAGAAATGGCTGTGACTGGAGCCAGAAAGCTGTGATTTCCAGTTGTCACTACTCATTCACTGTTCATTCCCAGGCTCCACCATCAACTCCCTGGATATGTAGAGAAAG

>hg18 chr19:10642126-10642242 similar-to-chr3:153589440-153589556
GTACCTAGCTGCTGAAATGAATCCTATAAATTATATGAAACTAAAAAGATTTTCTGATCTTATAGAGTTGAAGTATTGATAACACCAAGGAACTCTATCACAATTTGAAAAGATAA

>hg18 chr9:17016813-17016929 similar-to-chr1:158149684-158149800
AGATAATTTTGGAATTATATTATCACAGTGTTTCTGGTGTCCCAGGTAGTTCCAGTTTTTCCAACAACATAACAAAGTTACTTATGACCACCCAGGTCCTCTCTTCTCTTTCCCCG

>hg18 chr9:76904884-76905031 similar-to-chr7:87670447-87670594
AAATGACCACTGCATATTGGTGGCAAGCCACTGCCCCAGAGAGCACTGATTTTTCCTTCTTCTGTCTCTGTGAGCAGAGGTTATTCTCACTGCCACGCCATCCACATCTTAAACAGTAAATAGTTCTGCAGGCTCAAGGGCTTGGGA

>hg18 chr5:23303680-23303780 similar-to-chr3:95044010-95044110
CAAATCAAAAAAGTAGTTTTAATATATGCTCAAAGTCAGAAGTAATATCGGCCTCTCATATATAGTATTTTGATTTAATTAACAAATGTAATTACAAATA

>hg18 chr14:27227677-27227814 similar-to-chr9:79608648-79608785
ATGAAGATTCCAACCCAAGCAGAGTTGTTTGTATGCCCCTTGATGAATGAATTTATAGTGTTTTGTGGTTAAAAAAATAAATGGATAAAAAGAAGGTGGTAAAAAAAATAGTTGGACTAAACATTTGTATTTAAATT

>hg18 chr8:31712066-31712167 similar-to-chr1:119888102-119888203
CACAGGCTAAAAGCTTCTTGAGCAACTTGGTAATGGCCTTCTGAAAAAAAATGCGCTCAGCCAATGTATTACTAATTCTACTGGGGGAATTTCCAAGTCAA

>hg18 chr17:12641503-12641606 similar-to-chr20:10363701-10363804
GTTTTTTATTGTCTGTTGGTTCTGGCAGGAATTTAAGACGGGCTCAGCTACCCAGATAAGCAGTGGTGGGTTAATCCTTATCATGAGACCCCGTCCATTGGGT

>hg18 chr9:139710195-139710355 similar-to-chr11:19176661-19176821
NNAGCCGAAAGAACTGGACAAAGGCAGTAGTAGGGACGGGGCCACCTTTGATTGTCTTTCTTTGCAGAGAGGCTCAATCAAGGGTTAAGCAGCAGATGGAAAGGGAATCTGTCCTGATATTTTAAAATCCCTTAAATGTAATTTCTGGGGCTACTTTGGA

>hg18 chrY:16970469-16970571 similar-to-chr20:62267626-62267728
ATGGCAGGGGATTGAGATTAGAGATTTCCATCATGGCCTTCCTGCTTGCAGAACCAGCTTAGGCATGCAGTGTCTCTCAACCTAAAATGACTGGTGATCCCA

>hg18 chr22:40818436-40818537 similar-to-chr3:58126694-58126795
NNNNNNGACTCTCGCAGCACCTATACCATGATATCTACCTGTATGATTCTAACCTTGTGTATACCCCTGCCTCCTTCAGAAGTACCCACTATCATGATAAA

>hg18 chr11:114921559-114921729 similar-to-chr20:42462852-42463022
GTCTTTCCCAGCTGTTGTAGAAGGGGTTTTATCATCTTCCATGGGTTTAAACAGGAAAAGAGTAACTTTTGGGTGAAGAGCTGCCTGGAAGACTTCCCCCTTCCATTAGTAGCTCTTTCCTGTATGGTTGCATCCTGAGTCCAACCAGCAAATGGCCCTCAGCCACAGCA

>hg18 chrX:12751942-12752108 similar-to-chr3:139605479-139605645
TGGCGTGGAAACTTAAGTGAGACCACCAAATACATTGGTCCTGTCCAATTCTACTGAATGGGGGTGGACCTGGCATTTATCTGGCCAAAAACAGGAGCCAGAGAAATATGAATATACCAAAGTTGTTTGTTTAGCCTCCAACTTAAATTACATTAGTCAACTTATA

>hg18 chr3:599661-599794 similar-to-chr2:189561427-189561560
AAATCTGTTACTCACCATGCTTCATCATGCATACATGAAGATATATATTTATGGTCATGTGTAGAAAAATAAAAGCAGAAATATTAAGTGAAATTAAAAATATATAACCTTTACAAGATTTCTAATAGATGCT

>hg18 chr4:25627800-25627901 similar-to-chr20:32800342-32800443
GGTCCCTTCATGGGCAGCACTAATTAATGAACACAGAGTTCTCCTCATTCCTGCAAGACTACCAGTGCCTCCTTTTCTGGCCCCGGCTAGAAAGAGCAATC

>hg18 chr13:110540536-110540649 similar-to-chr1:154704072-154704185
GGAGCCCTGTGAGCCTCAGAGATGCTAAGGCAGAGCCTCTCAAGACACACAGGGTGCAGCAGGCTGGGTGGGTGGCTCCCTGCACTGCAGCCTCCGGCATTCACACCTTCCCA

>hg18 chr19:36317300-36317444 similar-to-chr3:153470411-153470555
GTGTCAGGTAGATACATTTAAGTTATCAAAACTTGCCTGGGAGGAGTGAGAAAAGAGTGTGCTTCTTGTCTCTGCTATCAGCAAATATAAGCCCACCAGGTGACAAGTCCCTGCCAAGTTCCAGGACAGCATGGGGAGCTGTGT

>hg18 chr18:43886415-43886605 similar-to-chr10:50499070-50499260
TCACTAAATGGCAATCCTAATGTGTTAATGCCAGGCAGGCAGAGTGCAGACTGCAGGAAGCTGCCTGCTCCCCAAACTCCACCCTGGCCTTGGTGGCTGTCCCCGCACCACACGGGGAGGGATTGAACAATTCTAGCTTCAGCTCTTCCCTGCTAGCATTCTCCTTCCTTCTGCATGAACCCCCTCCTCT

>hg18 chr12:52837508-52837637 similar-to-chr13:22606403-22606532
CCTCAAGACTCATGCCAATAGAGAAGGGCACCCAGGGCACTATAAAGGACAAGGGTGAGGGAGGGTCCACCCCACAGCCTGATGAGCTTAGGAGGACAGTGAGGAGTCAGGTGGGGGGGAATGAGGGGG

>hg18 chr9:65709860-65709975 similar-to-chr2:210945033-210945148
NNNNGTTAGGTTTTGAAGGAATTGAGATCATAAAAATGTATTTCAGAAAAGGATGCAGCAAATATCTTTTGAAAATGCAAGGGCAGAGGTATTTCTGGCAGAAGTAATGATATGA

>hg18 chr9:74460799-74460902 similar-to-chr7:155486012-155486115
TGCTCCTCTGATCAAGTCAGCACACACCTTCGCCAGGGATTTTACATTGCAGCTTGTTAGAGTGATTCGAATTCGGTGAATTGCCATCTTCGGCTCCGTGGGT

>hg18 chr21:46166910-46167011 similar-to-chr20:17977769-17977870
TACCCTCATATATACAAATCTTTATTTCTAGTCTTCCAGCTCTCCTAATCACTCCCTTACTTAACGTCCCCATCATTTAAAGGGGATGTTGAAAGCAAGCA

>hg18 chr11:30695662-30695793 similar-to-chr2:210887021-210887152
GTAAATTTCGAAATATGGAAGGTTGGTTCCGTGATATATATGAGTGTCTCTTCAGCTAGAATGAGCCGTTTGTTTTAGTGATAGATATTGTAGTTTGAGCTGTGATAGAATCCTTCTCAAGTTTATATGTC

>hg18 chr14:68512756-68512905 similar-to-chr3:46615540-46615689
CCTGCCTCCCTCTGGAACCATCAGCCTCTGTCCACTTGTGGACTCTGGTCCCACACAAACCCCGCCTCCCAGTCAGTAGAAAGAGTGTCAAAAGCAACACGTTTACCTTACGTCTTATCCCTCACCTGTAATACCACCTCCTTAATATC

>hg18 chr2:83076647-83076831 similar-to-chr7:80143381-80143565
TCATGGAAATCAAGTAAGCTAAATTTTATTTCCGTGACTTCAGGTGAAAATCAGGAGAGGCAGGGAAAGCTTCAAAGTAATTCTGAATTCTAAAAAGGAGACTGCCTTGAAATCAAAATTCCATTTCTTTTCTAATTCTCAGCCATTCATGCATCACTGCAATCCTGTATAACACAACTTTGCT

>hg18 chr8:96395865-96395966 similar-to-chr6:70904360-70904461
TATGGGTGTGGCATATCACCAAAGCTTAGAAATCAGACACATCTTCCTGGGACTTTGAATTTTGAGTGAGTGATGGAAAAATGAGAGAAACAGTTGGAATT

>hg18 chr8:41606997-41607117 similar-to-chr11:66803126-66803246
CCTATGACTTTCCAAGAGCAAGCCTCTTATTTCTTCTGGGGTGCTTTAACCATCCCGCAGACTGTCCGCAGGGTCTGGGTCACCCGCTTCTTCCTGGGAGCACCACCCTCCCACAGCAGC

>hg18 chrX:38423264-38423382 similar-to-chr3:30601007-30601125
AGCTATTTCCTTTTTCTGGTTTCTCCTACTGGTTGGAGTGGCCTTACCAAAAATAATGTGACCAAGTCTAAAATCTTCTAGAATGAAGTAGAAATCATACTTTAGAAAATATATTCAG

>hg18 chr10:67826132-67826313 similar-to-chr6:70626967-70627148
AAAATAATTAATGATGTAGTTTACTAAACTTAATTTTAAAAAGTATTGAAATAACTTAGTACAATTTTCAAGGATTAAAATGTTAAGAGAGTAATTATATTTTCGCCTCAATTATAAATTGGGCATCCACATGAAAGTGACACCTTAGGCTTCTGACATGTATTAAAACCTTGTAAATGAA

>hg18 chr4:120936947-120937094 similar-to-chr3:139589293-139589440
TTGCTGCTCACTATTACAAAGGGTGGACTTTGTAACACTCTTTGTAACACAGAGAGAAGATCTGTGTTTGTCTGGGGTGGTTGTGGCCAGCCTCACTGTCTTCCTTTCAGCTTCTCCTTTCCCTCCTCAGAGACTTGTCCTGCCAGT

>hg18 chrX:104933638-104933743 similar-to-chr3:41186524-41186629
CATCAGGGTCCATGATTTCTGATGGTTGTGCACATTTACATTTACTCCCTTAAGCAAGGAGTCCTAATGNNNNNNNNNNNNNNNNNNNNNNNNNNNNNNNNNNNN

>hg18 chr14:83291404-83291506 similar-to-chr9:107441726-107441828
ATATTTATAATAGAGCCTAGCCAAGATCAATTATTAGTAAAGGAGTTTTTAATAATTTTCCTTTTTTATGCCTATTCATCTTTAGTATATAAGAATAAAAAG

>hg18 chr17:12078260-12078447 similar-to-chr7:87686352-87686539
AATTATACGGCAGTACAATTAAAAATATCTAATTTGACACTCAAGTCATCTTTGAAATTTTTAGGGTTAACAGAGGCTGTTTTAGGTGAGATAGGGAATGGCTTGTAGCTATGAAGGGAAGGGATGGACGCTATTCAGCGTGGAACTTTTGGGGGTGTTGCCAAAGCAAGTCTTACGAAGTGTCATG

>hg18 chr11:104829949-104830054 similar-to-chr10:28047182-28047287
ATGGTACTAACATTCTCTCTCTTATACAAATCTCAATAAACATTTTAGGAAAAATCAAATGAATATGGTAACTTTAAAATGGGTGCACAGTTTTCAATAAATATA

>hg18 chr6:101022734-101022842 similar-to-chr1:116058733-116058841
TTTGCAGACTGCTAGGGACGCACACATACACTTTTGCATGCTCGCACATCCCACATGCACAGTTGCACAAAGCACACACACATGGATTTTGCTCAATGTCCAAGGTCA

>hg18 chr13:48197347-48197449 similar-to-chr21:18534735-18534837
TGACTCTGGAAGGAACATATGGACCATATTTTCAATAAAAATATACAACCATGCCCTGAAGTTAAACAGAATTTATTCTTGATTATCTTCAATTGCATATAA

>hg18 chr13:51309784-51309966 similar-to-chr5:172626968-172627150
NNNNNNNNNNNNNNNNNNNNNNNNNNNNNNNNNNNNNNNNNNNNNNNNNGTCATGGGAGGAGAAGTGGGAGGTGGACAGTGTGTGCTAGGACATGGTAAGTACAGGTAAGGAAAGGTGCCCAGGCACCCATCTGTCAGCCCCTTGTTCTGCTGACCCTCCACCTTAGTCCGCCACTACCCAC

>hg18 chr4:23829587-23829687 similar-to-chr11:34405793-34405893
TTGCTTTTTTTCATCTCCAGTGACATTTCCATGTCCCTTTGAGATTCATGCCCCAATGTCCTTGATTCTGCTTTGCCTGAGATGCACATTCATAAGGTCA

>hg18 chr16:75113109-75113212 similar-to-chr10:88641672-88641775
CGTACAATGCCAGTTGCTATTTAGTTTCCTTGCCTTGGATAAATAGCTTTACTTTTTATCGATAGGAAAAATTAGCTCTGAGGAGGACTATCTTAGAATACCA

>hg18 chr10:20505100-20505246 similar-to-chr20:10348651-10348797
CTAATTAACCTTCCTTAGATATGATACTGTATATTTAATACATAGCAATCCTTATTTTTAAAGTGATTTAACTTCCTTTTTTCCCNNNNNNNNNNNNNNNNNNNNNNNNNNNNNNNNNNNNNNNNNNNNNNNNNNNNNNNNNNNNN

>hg18 chr7:94126183-94126315 similar-to-chr9:100914212-100914344
CACATTTAAGGTTTTTTTAGAGGCACTAGTGGACCTTTGGGAATCGGATGTTTTGGTGGATACAAAATTGGTGCTGTTGGTTTGGCCTCTGAGTGAGGATAAGGCTTTTATTTGCGTGCCTATGAAGCTGGG

>hg18 chr9:34524561-34524708 similar-to-chr5:75903046-75903193
CTCTTGCCCCCTAACTGTGCACAGACCACCCATTTTGAATAACTCATTTTTGTTGTCTTGACTTTTTATCACCATANNNNNNNNNNNNNTTTTGTTTTGTTTTGTTTTGTTTTNNNNNNNNNNNNNNNNNNNNNNNNNNNNNNNNNN

>hg18 chr10:128853471-128853612 similar-to-chr5:153846552-153846693
TTTCTTTTGATGTGTGTTTTTAGATCAAGCTTAGTTAGCAATTTTTAATGAGAACTTATACATCTTGGAGCTTTAGTGCTTTGTTTCAAAAGCCTGACCTTGCATTTGCTTTTTAAACAAATGTCTCAGAGCTCTTGTTGC

>hg18 chr2:30295336-30295456 similar-to-chr3:139601945-139602065
CAGGAGGAGTTGCTTTGATGTGTCAGCTTGGAAAGAATGCCTCGTAAGGGCCATTCAGGACTCCAGGAGAGCAACAAAAACAAAAAAGCCCCAGCTCGTGGAAACATCAAAGTGAAGGCA

>hg18 chr2:241735867-241736054 similar-to-chr5:153947234-153947421
NNNNNNNNNNNNNNNNNNNNNTGGAAGTTTAATTAGGTTACTGAGAGTTACAAGCCTATCCAGGAGGGAAACTGATGGGACCCTCTGCGGGAGCGGGGAGGACAGCAGGAAAGATGCATCCTTTTTCCCGCTGTGCCTCCTGGGCATCTGAAGTCCACGTGGGCCAGTTTGTCACTGAACAGCATAG

>hg18 chr3:108465086-108465233 similar-to-chr5:74692490-74692637
GTTCCTTTTGGTAAATGAAGCATATCCTAGGAGATCAAACTAATCTGGACTTTATGGAAATGTGTGCAGTCAATTTCCTTGGAATTCATCAGCCCGTAGGTTCTAGTCACTCATATTGACTGTAATAATGCAAATTTCAGTGTTCTT

>hg18 chr4:136815436-136815566 similar-to-chr7:87670688-87670818
TGTTCTTCAAAATTAGCTAGAAAGATCATTAAGGAAAAGAAATAGTAGACTTTTCAAGTTCATAGCAAAATGGTCTCTAAAAAGATGCAAATTTACTGTAAAATTTGAGAAGTATGCAATAAGCAGGTGG

>hg18 chr3:144471687-144471805 similar-to-chrX:138313922-138314040
TTCAGATGGGCAGCTGTTGTGCCCAGTTAGGTGAAGATATTAAAGTTCAGAGCCTGGTATTTGGTGTAATATCTTGTAAATATATCTACAAATCTGAAAAGCTCTTGATGTTCTTTTA

>hg18 chr16:70250235-70250428 similar-to-chr20:62301240-62301433
AGAATACTATAATGCACCAAGACTGAGCAGCTGCCAAGGAAGTGCTATTCTACAGCAGCCACAGAGTACAGAAGGCCGACACGGTCCACTGCCAGATGACTGGTGAGAAATGAAACCGATACCAGGAATACCAGGAAAGGCAATGGCTCAAGAAGATAACTACTCCTGCTATAACTAAGCCTGATCTGCCTCA

>hg18 chr13:79824329-79824523 similar-to-chr5:52401907-52402101
TATAAAATGAATCAGCTGGGATCAGGAAGGATTTGGTATGCTTTCAGTAATAGAGAGAGAATTTTAACAAAAATCTCGAGTATATTTTAATACCCATTTTTCATCAATTTATACTGAGTACTTTATGTTCCAGAATTATGCAGAAAAAAATGCATGTATTCTTTTTTTCTTATAATTGCTCTCCAAATAGCAAA

>hg18 chr15:76521592-76521711 similar-to-chr12:113288166-113288285
CCTCCTGCTTTTTTAATAGAGTGCTTATTATGAGAGGTTATTAAGTAATAATTACTTAAGTAATTTCCTAATAAGGAATAAAATTTGAAGAATTGACTTTGAAAGAAAGGAACAAGTTA

>hg18 chr8:54303595-54303704 similar-to-chr5:39365475-39365584
AGCCTATTCCTTATTCACACAGGTACTATTATTTACAGAAGATACTATATATATATTTTCAGTGGTATTCACACCACTTTATGTTTCTTGACAATGGGACATGCTTTAT

>hg18 chr11:35450348-35450448 similar-to-chr7:155604042-155604142
CTTGGCCTTGATATCTTTGTCTTCAGAGTAAGGGAGAAGCTACCACCTGACAGAAGCCACAGTTTTTTCCGAAGCTGAAGAGATAGTGCAACTATATTTG

>hg18 chr2:70906823-70906977 similar-to-chr17:42685492-42685646
TATGGAATCTCAGAAGACCAGAGTCAAGCTTTAGAGTCTATGCTGGCAGGAGGAATGCTCCAATAACGGCAGCACTAAATCTAGTCTGAGCTCTGAAAAAACACCAGGACAAATCAAAGGTCTCACATGGTTGAATCTGACCGGTGGTCCCTGG

>hg18 chr7:154415999-154416132 similar-to-chr4:122866138-122866271
TTTTATTCTCATGTTCTCTTCCCCAACTTACTCTTCAAACAATTCATGATTTGATTCACATAGACTTAGAATTTTAGAAATATCCCTCATCTAGCTAGCACCACAAAAGCTGAAGAGAACCGGAGCTCCTGCC

>hg18 chrY:11699293-11699393 similar-to-chr5:140180806-140180906
CATTTCCAATCTTAGTATAGCAGACATCAAATATGTGGTCAAACTACATACATAGGAAGAATTGAATTATATAATTATATTCAAGCATTTTAAAATAATT

>hg18 chr4:44053578-44053760 similar-to-chr2:210873137-210873319
CTACAATTTATGTCATCCAAATTCCATTTCTGTCTCAGACACCTGCTGTCCACGGAACTTGGAGACTTGTCTGTGTGAGGATATTGATGACCATCATGCCTATGACATAAGATTGGCCTAAGACTCAAAATGCTTCCATATTTAGAACAATATTTTGAAAACTGTAACATTCCATGAAATTA

>hg18 chr2:117274600-117274775 similar-to-chrX:153850466-153850641
CTCTGCAATGACTTTGGGGGGAAAAAAGTACAATTTCAAATGCAGAACTCCAGGTGTACAAAAGCATGTTTGATAGAGCCAATGAGTTATCGATCAAAAAACACTCTTTTCCTAAATTATCTTCCAAACAGATAACAGAGACTGACAAAAAACCCAAGACTTATCTTTCACCTCA

>hg18 chr8:4172030-4172145 similar-to-chr2:188024791-188024906
AGAGGGGAATCCAGCTGTAATATCTGTTATCATTGACAAGGTCTACTAGACAACAAATGTTAGATACATTATTGTATATATAATGCAGAAATAACACATTACATATCTTTAAAAA

>hg18 chrY:17770139-17770331 similar-to-chr18:55176510-55176702
TACCCCAAGCCTTTGCCTAGAACTTTCAGAAACACTTTTCTCCAACTTTTAGGTTGCCAACTTCCAGAAAATGAATATCTGTAAAACCACAAGCAGAAATTTGAAAATATTGTTAGATTTATTTCTGTATGCCTTTGCACCTCAGTCTCTTAGATAATTTCCAATCTTCAAATTTCCAACAATTTCAATGTT

>hg18 chr15:55966970-55967071 similar-to-chr9:100921804-100921905
AATGAGGTGTGAATAGTGTCCAGTGGACTTCAGCGGACAACCTTAATTATCTTGGAGTTTCCTGATCCAGTATTATTAGTAGTCTGTCCTATTTCCTATTT

>hg18 chr1:116717982-116718091 similar-to-chr17:26446513-26446622
AGCCTCGGGGCCGGGAGGAGGGGGCTTGCAGCAGCGGGGGCGGCCCCGGGACTGAGCCGGCATCCCTGAGCCTGGCTCCCCTCCCTGCGACCGCCGTCACCTCCTTCTC

>hg18 chr2:238848508-238848620 similar-to-chr1:201322757-201322869
GCCTCTCAGATTTTTCTATTTTTATGCATGTTTTTAATGTACAAGATCCACCAGCCCCTTAGTGCATGTGCGCAACACATGAAAAGGCACAGCTCCACAGTCGGGAGGTGCT

>hg18 chr11:115495228-115495405 similar-to-chr10:95960689-95960866
CACCACCGGATAGTTCTTAAACACACATCTCACACCATGCGCATGGGATCCAGGACCTGCCGGAAGGTCTTGTGGTTGGCGGTGACACATGTGCCACACACAGCACAGACGAGCCCACCACACTAGTCACACAGGATGGGACTGTTTCCAGCCCCCACATTCCATCTGCTGGCAGCA

>hg18 chrY:11685862-11686031 similar-to-chrX:70234998-70235167
ACGGATTACTTTGCAGGCCACATAGTACACATCTACAGCTGGCCCTGAGTCCAGGAACAAAACCAACAGCCCACAGCAGGAAGGACGGCAAGGAGGGGCTCCTGAGGCCACAGCCCCTGCTTCTGCCAGTGGACATCTTCACCCCCTAGGACTCCTGTGTCCCCTTAGT

>hg18 chr8:13341217-13341374 similar-to-chr22:19619702-19619859
NNNNNNNNNNNNNNNNNNNNNNNNNNNNNNNNNNNNNNNNNNNNNNNNNNNNNNNNNNNCCATGTAAGTGAGGTTCTTCCACATATTTAAGTTTGAGCACTCCATTTTCTTTTATTCATACAACTTTCTCTGTTTTTCTTTTCTTTTTTTTTTTAAA

>hg18 chrX:95776859-95776993 similar-to-chr3:95074600-95074734
TACAAGATGTTCAATAATTGTTTAATAAATTAGTTGTTGATTCTGAATTTTAAAAAAAGGACAAACAGTCCCCAACATCTTTTTTTAAAAAAAGTTGTGTATTCTTTCTTGAATTTGACAAAGCCAAATTATTT

>hg18 chr8:53093407-53093555 similar-to-chr11:120684449-120684597
TAAAAAGCCAAAGTTGTAAAACTGGAATTAAAAAAACCAGAGTTGTAAAATTAGGTGCATTATTTTTGATAACCACTGTTTTGATTATAATTGTGTTACTAATACATAGAATTTAGTACTTGATTATTTTTCACTGTCAATATTGAGA

>hg18 chr1:5777365-5777473 similar-to-chr6:43249245-43249353
TGGTTACAGGGAACACAGCTCTCTGTCTTTCTGAGGCAGCAACCAGAACTCTTGGGGTCCTGCTCACCACCAGCAGAAACACAGAAATGAACAGATGGTTGCCTCTGT

>hg18 chr4:144720345-144720479 similar-to-chr12:79285337-79285471
TAACAAGTAACACCTTATACATATATACATAAGATTAATATAGTTAACTAACCTTAGCGGATGTCAAATATTTACTAGGTTCAATAGATTATCAAGTATAAACCTTACTTCTACAACTCTACTTGTTAAACCCA

>hg18 chr12:109533070-109533171 similar-to-chr10:96004796-96004897
CCAATAATCCTGGAGAAACAGATGGATATTTGAAATCACAAACATTTATGCACAAACCAAATGTTGAGGTTTTGGGCACAATATGGAGCTCGATCTTAGCC

>hg18 chr17:11062468-11062604 similar-to-chr7:83262617-83262753
AAACTCTGGTGGTGATTCCTATTCAGGAAACGGTATTTTTTTAGTGCCTCTTTTCTTTAAATATATTTGAAGTAATTTATTTTTGAATATAAATTAGTGTGTGTGGCTTAACATCTGTAAGTCATGACATATTATA

>hg18 chr1:34962226-34962385 similar-to-chr2:188001947-188002106
TACATAAGATGATTTTAGGTGGTTTAATGCAGATTAAACATGTTTTATTTTCACAAATACATGTGTACTTTAATGTATTTTACAAAAATAATTTAGCACATCAAACTCACCATTCAAAATGATAGTCAGTTTTTTTTAATGGAATGNNNNNNNNNNNNN

>hg18 chr14:69534098-69534250 similar-to-chr6:12404028-12404180
TTTTTAAACCCAACAAAACACTGGTGACTCTTGGTGGAATATCTTTATGTCTTTTGCTAGCCACTTGTCACATGTTATCATATTTGGTTTAATGAGAAGTCAGATATACCTTAATGATAACTTATGTCTGGATATTTGGCTCTGGTAGGGAC

>hg18 chr14:44744748-44744892 similar-to-chr10:96063129-96063273
GCCTGAAATATCCTTCCCAGACCTCTGTGTATATTTTTCCCACCCTTCATTTCCCAAAAATCAAAGTTTTTAGCCATTTTCCCCTTGCTCCAATGTTTCAGTCAATGTGATGCCATCTGTAATCCTACAGTACTTATGTGCTTA

>hg18 chr10:71258701-71258808 similar-to-chr22:18123984-18124091
ACACAGCAAGAGTAGCTTTTGTGGGTTTCCAGCCAGGGAGAGCCTTCCCACCTACAAACCACACTGGGCAGCTTCCTTGCCATCTCCGCCTGGATCCTCAAACGGCA

>hg18 chr16:74659066-74659247 similar-to-chr2:190601144-190601325
GACATAATAAATAGTTTAAAATTGTAACCAACTCATTATTATTAATTACTGGTAAGTCTACTGGGCATAGCTTGTCAGGATCTGTGTGGATTTTTGAAATGTTAAATTTAGAAAACCACAATAATAACAGCTAGCCACTGAAAGTCAGGAGTTCTACAACACACTTTATGTAGCTATTTTA

>hg18 chr7:135198308-135198473 similar-to-chr17:45612412-45612577
CCTGCAGGGCTCACTCACTCAGCTCAGGAGGCTCTTCCTCTCCTGCTGGTTAATGGAATCTTCAGAGGCAGGCCAGAGCAGCTGGTGAAGTGGCCACAGTCCTCTAAGAGGAGCCCAGTGGGTGGAATTCACAACAACCCCAGCCCTGAGGTTTGGAAGACAAAC

>hg18 chr1:62146144-62146335 similar-to-chr3:182168736-182168927
TGGATGCTTTTTGGTACTTCTTTTTAAACATAATTTGAGAAATGTTCAACTACTCAATTGTGATAACAAGCAATTTACTTAAAATATTATGCCTCTGAGCTTAATGGAGAGATGATAAAAGTCCATAGATATTCCCAGCCTCCCTTATCCCACTCAGAATTATGTACTGTGCTCCTGGCAGAGGTGACAGA

>hg18 chr14:76681250-76681429 similar-to-chrX:149565002-149565181
GCCCAGATTTGGAAAACATGCAAGTGTAATCTTCATTTTAGCCAACTAAATACATGAAAATTGGATTATCACAGAGTTTCTATTTGGAGGTGGTAATTTACTTTGCTAACTATGTCTTCATTTTAACAACGATAACATTACTTTGATGTAATAAAGTGCTTTGCAGGCTACAAAGTCAT

>hg18 chrY:8901296-8901422 similar-to-chr15:78330440-78330566
CATGTCTAGGAAGCTGGTGCCTGCCTTGCAGAGGATGGCATCCCCATGTACCGTGAACCCAGGTCTTGAGCACCTTGTGTTTCTGGAGTGAGGTTGCTGGACACCAACACGGGGAGTGGGAGTGGT

>hg18 chr4:64512144-64512312 similar-to-chr1:85716296-85716464
AACTTCTTAGAAAGCAGGTCGCTGCTATTTTATAAAGAAAATCCAATTGATATAACTAAATTAGAGTAAAAGATGCTTTAAATTGGTAAAATATGCAATCCACATCTAACATCTACTTTTATGAAACAATAGATACAACATTGAAACACATTACAATAACATATTGCC

>hg18 chr13:73188605-73188708 similar-to-chr4:52595566-52595669
CTTTTAAAAATTAGTTTTTATTGGTAAATCACCTCTTTTAAAAGTTGAACATTACTGATAAAGATCAATTCCCCCCTTGTTTTCCACCATTNNNNNNNNNNNN

>hg18 chr13:99103121-99103259 similar-to-chr4:4911268-4911406
TCTCCCAAGTGGAAGGGCTGTGCTGGCCACCTTGTATGACTGACACAAAGTTGGGAAGAGTTGCAGTCATGAGCTGGGGAGACACACCCTAAAAGCAGATGAGCTGGTGGCGGTAAATAACACTCCCATGACGACAAG

>hg18 chr17:26164525-26164662 similar-to-chr21:46449863-46450000
AGTAACTATAATGAAATGAATTATGTTCTTACATATCTGGGGCAGCCACAAACTGCCATCAGAGCATAAAAGAGCATTATGATGGGAAAGAGAGTAGGAGACATTTAAAGAATAAGTTGTCAGTTGGAGGAGCAGGG

>hg18 chr4:83565639-83565827 similar-to-chr16:66818762-66818950
TTTAGACACTTAATCTCCAAAAAGATTAAAAATGAAGCCAAAGTCTGAAGTTTTCCACTTTAATCTTTACGCTGGTACATGAAGTTGGAAGAGACCATACCACAGGACAGCGTTTTCTGGTGTATGCCTTGCGCTCTGCCCGCAACGTGCGACCCCCAGAGATAGACGTGGTCAGGGTGACACACGGC

>hg18 chr10:132104344-132104448 similar-to-chrX:149484879-149484983
TCTCATATACTCTGCCCTGTGTGCAGCTGTCTCCTCTGTGTACTCAGCCCTGTGTGTGTCTCCCTCCTCTTGTGTACTTCACCCTGTGTGCAGCTCCCTCCTCT

>hg18 chr14:94297682-94297810 similar-to-chr16:14294245-14294373
CAACCTCTTTGAAGGTTCTGAGTGTGATGGGAATCATGCGAGCTGGGGTTATGCTTAGGACCGGGTGGGGATACTCAACACCCACTTCAGTAGAAAGTGATCCACTTGGTTTCAGGTTTAAATATTTA

>hg18 chr1:243548715-243548826 similar-to-chr3:95018726-95018837
AATGAGACAAGATCTAACTAAACAGAGTAAAGAGTTTCTCGGTCACAAGGGAAACTTTTACTATTTGAAATCAGCCTGAGCCAAGATTGATGAGGAAAAAAAAACAAAAAC

>hg18 chr14:100906451-100906558 similar-to-chr22:49033240-49033347
TCCATCTCCAAGGTCACAACACTGGCCATGCCCTCTGCCAGCAACCCGGTCCCTGGCAGGTGTTGAGAAACAGGCGCTCTTGGTTGGGAGAAGCCAGGGAAGGGGCC

>hg18 chrX:152845044-152845206 similar-to-chr3:8751113-8751275
GCCCCTTCCAGCCCCACTGTGCCCCGGCCTTGCCGTCCCCTCCCATTGGGCCTGCACCTAGGCTGCCTTGTGCCCAAAGCCCCGCTGCCAAGCAGCCGGAGCAGGTGTGAGAGCCCCAACGTAAGCTGGCATCCCAGGCTGCCATCCCACCACCTCCAGAAG

>hg18 chr7:156319323-156319446 similar-to-chr2:189560181-189560304
ACAATATAAACTTAAAAGGCAATTATTGAACAGAAACAATTTTCAAAAAGCACTGTATTTGTTTCAGCATAGATCCAAATTTAAATCTCATTAAATCAAGTAGTATGGTATATAGAGAATGGG

>hg18 chr7:30354175-30354322 similar-to-chr3:153875863-153876010
TTTTAATACTTCACCCACATATACTAATAAACATGCAAGCATTTATTGGTAAACTTGGCACATTTATATATTCAGTACTTTTTGGTTGAGTGGCTGACACGCACTTCCTGTATAAAGAAGTCAATACACTTAAAAATGTTNNNNNNN

>hg18 chr12:7230431-7230608 similar-to-chr14:53486166-53486343
TATGACTTTAAGAGGATTAAGAAAATTGAATAAATGTTTATAAGTTTGATTTATTAAAGGGTTGAATAAAAGTTCAGAAAGGTTTTGCCTAGTAGTGTTGTTTGCCCTGTCAGGTATTTAAAATATGAATATTAAATGTCACATAGTTAAAAATATTAGGAAATTTGTCTTTTATTT

>hg18 chr20:593145-593288 similar-to-chr6:1562712-1562855
CCGAAGAGGGTTTCCCGCTTTGAGCGCGTCACCCTTTGCGCCTTCCAGCTTGGCGCCCCTGTGGCAGCTCCGACAGTGGTGGTCTCCGACCTGCACCTCAGCTCTTCCTGTCAGGCAGCCTGGGTTCAATTCCTTCCTCCATC

>hg18 chr12:123852878-123852978 similar-to-chr16:66675802-66675902
[truncated: 896,892 more chars]
