# Supplementary material for: Predicting tissue specific cis-regulatory modules in the human genome using pairs of co-occurring motifs
Source: BMC Bioinformatics. 2012 Feb 7;13:25. doi: 10.1186/1471-2105-13-25 (PMC3359238; doi:10.1186/1471-2105-13-25)
Supplement: Additional file 1 — Software. The CrmMiner software. [file 1471-2105-13-25-S1.GZ › crmMiner/test/heart_fasta/loci_query/output.txt]

About to make /home/girgishz/myTemp/heart-dyfscuipezrvomaqlkhbxgtw-2158583
Top Genes: 40
chr17:10276662-10324974	NM_017533
chr7:44068345-44075029	NM_000290
chr20:43942231-43947924	NM_080603
chr19:40937285-40940326	NM_144617
chr3:124480067-124673067	NM_183357
chrX:68471934-68710855	NM_015686
chr1:155367343-155562295	NM_005240
chr9:34590107-34602824	NM_148179
chr15:32850785-32905531	NM_005159
chr1:46425579-46439150	NM_017739
chr20:33498002-33578204	NM_007186
chr19:3901433-3923939	NM_001348
chr11:7854968-7911741	NM_001004461
chr19:41333379-41350318	NM_001864
chr11:63829217-63841465	NM_004451
chr16:4682345-4686179	NM_032349
chr2:105336065-105574723	NM_201557
chr12:54341252-54391990	NM_002206
chr2:175745187-176126695	NM_001689
chr15:43195314-43209416	NM_144565
chr19:38057133-38154848	NM_032816
chr1:227589463-227640066	NM_001100
chr17:42631545-42671125	NM_001002841
chr19:50570211-50600717	NM_006663
chr20:31456211-31518473	NM_003098
chr13:21914850-22799134	NM_000231
chr5:53714681-53818656	NM_006308
chr1:36627845-36646086	NM_032881
chr2:73308252-73314388	NM_032319
chr2:219976124-220003824	NM_001927
chr19:1545911-1558361	NM_006830
chr22:36533645-36546092	NM_014291
chr17:4634286-4637730	NM_182566
chr19:14443978-14448372	NM_000955
chr20:31705026-31726438	NM_031231
chr11:63522537-63700161	NM_014067
chr3:12794489-12851372	NM_012298
chr19:50964484-50976902	NM_001081563
chr14:36089067-36159034	NM_014360
chr17:40272255-40283589	NM_016438
The system was able to determine the boundaries of 40 out of 40
Number of Loci: 40
Number of loci with conservative elements: 38
Number of loci without conservative elements: 2
These loci do not includes any CNEs: 
NM_001348	chr19:3901433-3923939
NM_006830	chr19:1545911-1558361
NM_012298	11
NM_001689	20
NM_002206	22
NM_032881	2
NM_001100	13
NM_001864	1
NM_144565	11
NM_000290	2
NM_201557	20
NM_005159	25
NM_031231	13
NM_000231	18
NM_006308	20
NM_000955	3
NM_183357	20
NM_005240	27
NM_017739	14
NM_032816	5
NM_017533	25
NM_032319	9
NM_182566	2
NM_014067	20
NM_001004461	7
NM_016438	12
NM_001002841	12
NM_001081563	3
NM_032349	2
NM_007186	20
NM_080603	3
NM_001927	19
NM_015686	28
NM_148179	8
NM_006663	11
NM_004451	8
NM_003098	20
NM_144617	5
NM_014360	34
NM_014291	5
The system extracted 500 regions that are associated with 38 gene loci for the heart
Number of loci with no regions meeting the repeat content and size threshold: 0
