# Supplementary material for: Predicting tissue specific cis-regulatory modules in the human genome using pairs of co-occurring motifs
Source: BMC Bioinformatics. 2012 Feb 7;13:25. doi: 10.1186/1471-2105-13-25 (PMC3359238; doi:10.1186/1471-2105-13-25)
Supplement: Additional file 1 — Software. The CrmMiner software. [file 1471-2105-13-25-S1.GZ › crmMiner/test/heart_fasta/loci_query/NM_012298.fasta]

>hg18 chr3:12803789-12804482 NM_012298
NNNNNNNNNNNNNNNNNNNNNNNNNNNNNNNNNNNNNNNNNNACCTCTGA
ACTTTTTATTGGCCTCCTGCTCCCCAAAGGGTACCCTGCTTCTGCTGGCT
TAATGTCTCAGAACTTTGGTGTCATCGGTCTCAGACACCACTTTGCCATC
CACTATCCGGCGGGTGGTGGTTTTTGGATGGTTTGCATGGAGTTGCTGCT
GTCCAGGGCATCACCAAGATTGAAGTCCTCGCCATCTTCCAGCAGGCGGC
GGTAGGTGGCAATCTCAGCCTCCAGCTTGACATTGATGTTCAGCAGGGTC
TCGTAATCCTGGGCCTGGCTGTCCCTCTGCCCAAGTCAGTGCCAGCTCCA
GGTGCAGCAGGATCCCACTGAGCTGCTCTATCTGCAGGGTGTAGCGGGCC
TCCACCTCCCTCAGGCTGTTCTCCAAGCTGGGCTTCAGATTTCTCACGGA
GTCCAGCTTGATCTCCAAGGACTGGACTGTACATCTCAGCTCTGTGAGCA
TCATCTCAGCAGCTCCAACCTCCACGGACTGCGTGGTGACCACTGTGGTG
CTCTCCTCAATCTGCTGAGACCAGTACTTGTCCAGCTCCTCTTGGTTCTT
CTGAGCCAGCTTGTCATATTGGGCTTGGATATCTGCCATGATCTTGGTGA
GGTCCTGAGATTTGGGGGCATCTACCTCCACGGTCAACCCAGA

>hg18 chr3:12824644-12824896 NM_012298
AGTGGTGGAGGCTGCCTTTCCCCCAGGCCAGGGCCTCACTGTGCCCACCT
TGTGCCCTGTGCAGGCTCCGGGCTGGCCACCAACGTGTGCCGGAAGATCA
CAGGCCAGCTCACCAGTGCCATTGCCCAGCAGGAGGATGTGGCTGTGCAG
CTGGAAGCCCTGGACATCCTCTCTGACATGCTGAGCAGGTGTGGGAGGCC
ATCCTGGGTATTGAGGAAGAGTGGGTAAAAGGGGACAGGGAGGGACTCAA
AT

>hg18 chr3:12804504-12804840 NM_012298
CCTTTTACTTCCTCTTCGTGGTTCTTCTTCGTGAAGAGCAGCTCCTCCTT
GAGAGCCTCAATCTCTGTCTCTCGCTGCAGCTGAGTGACATTGGTGTCAT
CAATGACCTTGCAGAGCCCATGGTGTCGTTCTCCACAGACTGGCGCATGG
CCAGCTCTGTCTCATACTTGACTCTAAAGTCATCAGCAGCAAGATGGGCA
TTGTTGATCTGCAGAACGATGCGGGCGTTGTCCACAGTATTTGTGAAGAT
CTGAGCCCTCAGGTCCTCGATGGTCTTGAAGCAATGGCTCCAGTCTCTGA
CCTGGGGTCCCTTCTTCTCCAGGTGCTCCCAGATTT

>hg18 chr3:12824486-12824624 NM_012298
NTGTGTAAGTCACCCAGAAGCTCGGCCATCAGCTCTGCAGCTCCCCTAGC
TGTCTCCTTGACTTTGGCCAGACTCTGGGTCAAACCTGGGACCTCTGGAG
CCCTGGTAAGATTCCCGGGGATGTGGGCTCAGGAACAC

>hg18 chr3:12830622-12830741 NM_012298
CTGTGGGGGTGACAGTGATCCATTAGAGGGGATGGCTGCTGAGCTGCCCG
GTGGCCGTGGCCCACTGTGGCTGTCCAGACACCACCCTGTGGGTCCAAGT
GGTCCACAGAGTGGTATGG

>hg18 chr3:12815174-12815370 NM_012298
AGGGAGTTGGCCCTGCCAGCTACAGCCCGAGAAGCCCTTTCAGCCTGTCT
CTGCCAGNNNNNNNNNNNNNNNNNNNNNNNNNNNNNNNNNNNNNNNNNNN
NNNNNNNNNNNNNNNNNNCGAATACCAGGGTGCTGGGTCCTGCAGACCAG
CTGTCCAGGCGTCCGTGTGGCCAAGGGTTTCAGCTGAGTTGCCTCT

>hg18 chr3:12841908-12842040 NM_012298
AGGGAGGTGACTTTGTGCTTTGGCTGTGCATCCCCCACGCCCCTCATGTT
CTTCTGCCAGGAGAGTTCATGGAGAGCCTGCAGGACCCAGACCTGAACGT
GCGCCGTGCGACTCTGGCTTTCTTCAACTCAG

>hg18 chr3:12823739-12824040 NM_012298
AAAGGGGCAGCCTGACTCAGGCTGAACCTTGTGCCCTTGGATTCACCTTC
CCACTCCCTGCTCAGCCTGGGTCCTCTGGTGGTCAAAGTGAAGGAGTACC
AGGTGGAGACCATTGTGGACACCCTGTGCACCAACATGCGGTCAGACAAG
GAGCAGCTGCGAGACATTGCCGGCATTGGCCTCAAGACCGTCCTCTCGGA
GCTCCCTCCTGCAGCCACAGGTACCCAGGTCCCCAGGACTAGGTACTGTT
AGTATTTGTCCTAGTTTATGGTAAAAAAACAAACGAAAAANNNNNNNNNN
N

>hg18 chr3:12805047-12805230 NM_012298
AGCCCCCAGCGACTGCAGAGACGCTGACCATGCTGCTGACCAGCTGGGCG
CCATAGCTGGCACCTGGACAGAGCCCAGGGACCAGTAGTTGGTGGAGAAG
GTGGAGCGACTGGTGAAGCTCACGCTGTCCGGGGAGGAGGGCGAGAAGAC
AGGACTCAGCTTTGCCGACAACCTATTATNNNN

>hg18 chr3:12815967-12816077 NM_012298
CATGGCTTGCTTTCTCCGAGAGCTAGTGTCTGCAGGAACCAGGGGTGTCT
GAAATGCTGAGGCATACTTCAGAAGAGTTGGTTTCTGAATTCGGACTATT
TGGCTGTAAG

>hg18 chr3:12837249-12837382 NM_012298
AGCCCTCGCCCCTTCAGAGCTTGGAGCCTGCAGCCCCTCACTGGGCCACA
CTGGAGTCTCAGCCCACATCTANNNNNNNNNNNNNNNNNNNNNNNNNNNN
NNNNNNNNNNNNNNNNNNNNNNNNNNNNNNNNN
