# Supplementary material for: Predicting tissue specific cis-regulatory modules in the human genome using pairs of co-occurring motifs
Source: BMC Bioinformatics. 2012 Feb 7;13:25. doi: 10.1186/1471-2105-13-25 (PMC3359238; doi:10.1186/1471-2105-13-25)
Supplement: Additional file 1 — Software. The CrmMiner software. [file 1471-2105-13-25-S1.GZ › crmMiner/test/heart_fasta/loci_query/NM_001689.fasta]

>hg18 chr2:175755168-175755324 NM_001689
TGAAAGAGGGCCTGACCTAGAAGTACTGGTGGAGCCATAAGCAAATGAGT
AGATCTAAGAGCTTTGTCATCTGGGGCACAAAATTGCCTCTGGGTAAAGT
GAGGGTGCTCGACTTTTCTTCTAGCTCTAAGATTGGAAGATTTAAGGGAT
TGTATT

>hg18 chr2:175767659-175767908 NM_001689
CCCTTCTAAAAATTTCTGATCTCTGGACTTTGAAAATTAGGTTAGTTTCC
TATGCCAGGTCCCCAAGCCAGGGAACTTGGCTTAAAGTAGTGATCGCTAT
ATAATAATTTTAAGCGGAGTATGATGTTCAGAGGCAAAACATCAAGGAGA
CACATTCTACAAAATGGGGTCTGTAAGTGGTAGCATCAGGATTTGTTCAT
GGATTGAATTACAGTGCTTGTTAAAATTGCTTTCATTGATTTGAACTAG

>hg18 chr2:175751001-175751261 NM_001689
TTTTTCATCAGTGGAGCAACTGCTGTAGCTTCCTCTGAATGGGACAGCAT
CTGCCTGAATGCACGTTCTTCTTTGTGATAATCTAAACTTAGTGTAAGTA
CAAATCACAGAAGAAATTAAAGTTTTCATCTTTAATGAAATGACTTTGGA
AATAACGTACATTCCCATGACACCAATACTACAGTTTTCGGAGTCACAGT
AAGATACACAGAATTACATCCGTAATTAATATGAATGCCAACATGTCAAG
CAGTAATTTG

>hg18 chr2:175753838-175754057 NM_001689
AAGAAAGACTTTGGGCTCGTTCCCCCACCACCTTCCTCCGCCCCCACACG
GAAAGGCAAAGTCCCTCCCTCTGCAGCAACGAGTTTGACCTACAGACAGG
CACTGGAAAGCGCTGCTGAGGTGAACTAGGCCTCAACGGCCCCCTACATC
CTCTGCAGTACTCCAACCTTCGCGTCGACCCCAATCCAACAGAGAGGCTG
AGAGAAGGTGGGGGAAAGG

>hg18 chr2:175753613-175753808 NM_001689
AAAAAGGAACTTAAGCAATTCTACATCAGTTTAAGAATAATCTGTGAAAT
ATCTGACCATAAGGACATATTCCAGTCCAACTTCTCTGCCCTTGAGTGTC
CACTAAATTAAGGTCACAGAAAAACCCTTCCGAACCAAAACCTGATTCTC
TAAGACAAATCCTCCAGATCTAGACCTCACTTTAAGCCTGCAAAA

>hg18 chr2:175753152-175753255 NM_001689
CTATTAATGAAAAAAAAATAAAGATTTCAATATTAAGAAAGAATACAGGT
AAGACTTCAATGACTTTTCTGGTACCATGAATTCTAAAAAAGCAAGCAGT
AAA

>hg18 chr2:175765931-175766055 NM_001689
TGTACTTTGCTTTGTGGATTTGAATTTGGAACCATGCAAACCATATGAGA
AGNNNNNNNNNNNNNNNNNNNNNNNNNNNNNNNNNNNNCGGAACAAATGA
ATTTAACTCTGCATAGCTGGTAGC

>hg18 chr2:175777365-175777728 NM_001689
CTGAACCCAGATGTAGTTGCTGTGGCTTTGCCTAGAGAGGGGTTATTATT
CCAGAGCATAAGGAGAGAAGATACAGCAAACAAGATTGTACTGGATGGGG
CTATCACAGTCTTTCATATCCACCACTGCTGCTAAAGAGGCAGTTGAAGG
TGGCCATATTTTAAACCATATAAATCCACCTTTAATATGGCTGCTTAGAC
CAGAGGGAGCCAAAGTATGATGGGAGAGCAGCTCATGGGGTGATTTAGCT
TAAAAAACTGTTCAAAGAGGAACAAGTTGGACCAATTATATGCTTACCTA
TGAGAATCTGATTCGGGATACAGAATATGAGGGGACTCATAGTAGAAACT
GATATGAAATAAT

>hg18 chr2:175751499-175751616 NM_001689
TTGCCTAGATCTCTCTTACACTATTCTCCTTCAATCCTGATAATATGGTG
TAAAGGTAGGGAGCTGTCTGTCAATATAAATGGTTAGTTTTCATTCATTT
TGATGGGTTCTGACATT

>hg18 chr2:175751376-175751494 NM_001689
CTAAAAGAGACCACATATGACTGTTACTTTGAAATATTAATTTCAACATG
TTTGGTAAATGTTAAAGAATCAGATTACTAGTGTGGGGATTTTTGTAAAC
TGAAAAGTCTGCTGGAAG

>hg18 chr2:175767290-175767612 NM_001689
TATTTAATGAACCCAGATATTCAAATTTTGGTTAAGAGATAGGAAATTTC
ACAACAATAACAAAATGTTTCAAAGCACTTCTACGTATCAAAATTTTCTG
CTACTGTATTCCCAGTGAGGTCTGTAAGGGTTGTATTCCTAGTCAATTCC
TTGTATCAATTACAGAATTCTAGGGTTTGCATGTGGTACAAGTGCATCAT
GCTGAGTATACTTCATTTTCTCTCCATTTTTGGATTATCATGGTCCTATG
GAGGAATAACAGGGTTACACAGAACTAGTCATACTTTTCTCAGCCACCTT
TTCCCATTACTGATTCCAATCA

>hg18 chr2:175771552-175771828 NM_001689
TGTGGGGAATGGTAGGGGAAGGTTGAGAATTAAGACCAAGTCTTCTTTAC
TGTCCCTATTTGCTATTGCTGCTGCCAAATTATCTGGACAAACAGCATTA
CCCTTGAGATCTGCTAATTCCTTCTCACGCTCAACTCTTCTGCCTCAGAG
TTTTTATTTAATTTGGATCTCTATCCTGCCGAAATATTGACTCTTGGCCT
ACTTGTCCTGTGCTTTCACATCTGACCAACTTTCTCTTAAAACCAAGAGC
AAAACAATCCTTTTATAATTATATAA

>hg18 chr2:175745362-175745629 NM_001689
TGTTGAAGCGCCACTGACAACAATCATGGGTCCTCAGGAGTCTCTGCCAT
AATAAGTTGTAGGATGCTAGCTCATGCTAATGGGAGGAACAACCAAAAGC
TCTTGGATTTATGAGTCTCTATTGGTCTTAGGTACTCTCTTTACTTCCTC
TCTCCAATATTTAAGCTCCCTTGAGAAAGAAGATCGAAGTCACTAAATGT
CTCAGAGGAGACACATTACTTTTGTCAATTCAGGAGAAAGAAGTGCAAAT
TCTTGCCAGGAACCTGA

>hg18 chr2:175754367-175754875 NM_001689
CTTACACTCTTCGGGACTGCGCGGCTGGAGATATTGGGTGACAGGCGACG
TGGGCTCCTCTCCCGCTTCCTCTCTGCGGAGGAAAAGAGGCTTAAGGTCA
AGTGCCCTCCAGGGGCCTGTTCTTCCCACCCAGGCCCCGCAGGCTCCCGT
GCACGCCGTCAGCTTGGGCCCCGTGCCCAGTGAGGCGCCGGCACAATGAA
TGGGTCCCTACTGGGCGCCGCTCCGCCCTGGCCAGGCCGGGCTCCCTGTG
CCCTCCACTTACCTTCCCAGGAGGCGGCGGCGGCACGGGCTGCGGCAGAG
GTCGAAGGAGTGGGACTCAATGCGCAAGCGCGGTCCGGCTCTTATTCGCG
CCGCAGCACCCGGATGAAGAAGGCGGGGTTTCGGGTGCACCAAGGAAGAC
ACTCAAGGTCACTTTGTAACAACTTTATTGGCAACTAGCCGGGAAGGACA
ACGACAACCACCTGGTGATGGGGCAAGAGGGAGACAAAAAGAAAAACTGT
AGATTCAC

>hg18 chr2:175776569-175777261 NM_001689
CATAACTTGAAAACATTTCTGAAAGACATTTGCTAGAAAATAAATGATCT
GTGGTAGACTGAAACATTAAATATTGCTTCAGTTGATATTATGAGAGATG
TATATTGTAAAACATACACGCGTTTTAGCTTTTCTCCATCTTTAAAATCA
CTTCACAGACATGACCGAATGCTAGAGGAGCTGGCGAGAAAATCCTCAGC
GTGCACATCAAATTGTACCCACTTGGGGGCACCCACAATGCAGCTTTTCT
GCCTGTTCTGCCTAGAAGCTTCGAGCCCTGCAGAGGTGGATTGAGCCAGC
TGCTCTACAGGACTCGGACAGCCCGATCTGATATCTCAAGAAATAGTGCC
CTATATCTCCAAGTTTAGGGGATATTTTACTTAGTTTGTTGCCCACATGA
TAAACTATTTTCTGCAGTTTAAAACATCAATAATTAATACAATTGCTACA
GGCCAAACGTGCTAGATATATGTTAGGATTTAATGACCAAGAACTAAAAA
TAATTTGCTGACTTAAAATGATACGTTTGTCCAGAGGATTTTTTTTGGAT
TTACGCTATGCCAAAATTAGGAACATAATGATTAACCAATAGGGGTAAAA
AATGTGCTGTAAAATCAAGCTAAGTGTTTTAAAATAGTTTTGCATTGTGG
TCTCACCTGAAACATGCTCTTTGGTAGGGACATGTGTTGGCG

>hg18 chr2:175755402-175755509 NM_001689
TTTTGTTAAGTTTGGACAAATTATCTTCTTCAGAGGGATGCAGAAATATC
TCAGAAAAATGGCTCTGACTGAACTTCTGGTCTTTTTAGATCCTTGAATT
ATGTAAA

>hg18 chr2:175766813-175767138 NM_001689
AGGAAANNNNNNNNNNNNNNNNNNNNNNNNNNNNNNNNNNNNNNNNNNNN
NNNNNNNNNNNNNNNNNNNNNNNNNNNNNNNNNTTAAAAAAATGTGTTAG
GAATGTTTTAATAATTCACNNNNNNNNNNNNNNNNNNNNNNNCCTTCTGT
GTGTTTGCATTAATTAAACCAAAGGGAAGCGTGGCTAAATGTTGAATTTC
AGTTCTTGGTGATAGACTTGGGTGTACTTTTAGTCTATAGCCCTACCCAA
TACTCTTCAAATTATATTCTAGCTCTAATCTATCTATGGCTAGGCTATCC
TTGTTTTAAAGCATNNNNNNNNNNN

>hg18 chr2:175753285-175753431 NM_001689
TGCTGTTTGGTCATTTTTAATACATAAGCAATTTTAATAAAGTTTCATGC
TAATGAAATTGTAACGCTTGCTACCTTGAATAAAATTTCTAATAACAGTT
ACAAAGAGAGTAAGAACTGCTTTTGACATTTCCATTATTGTAGTGC

>hg18 chr2:175781024-175781583 NM_001689
NNATTTCGAGAACTATTTACTTATTCATTAATGCCATTTGAAGACATGAA
AGTCAGAAATTTTTGCTGGGCAGCCTAAGTAGATGCAACATCTTTGGAAA
GGAGTCTAACCACAGTTGTGAACTCATTGCACACACTGATTCTCTGGCAG
GGTTACATTCAGGCCCATCTGTTAGGCTGGCAGCATGCCCACAGAGAATG
TGCTATGCCAATTTCAGCAGGGCATAGGTGCTAACCAAACACGGTTTTAG
AAGGGTGGCTTTCATCACACACCAAGCGCCATTTCTTGGGCCAGGCAATC
CTGCTGTTTGCAAACAGCTCCAGTCTGAGGCCACATGCTTTCTTACATCT
GTACATGCTTGAGGACATGATTAAAAAATAAATAATCAACAAATGGTTGA
TTATATTTCTCCCTCAATCTGCCTTAGTGTTGTAATTTGGCCTGTAGAGA
GGCAGTCTCTCTTCAGTAAGCTGGAAGCCATTCTAAAGGACCATAGAGTA
CAAATGTAATGCTTTAAAACTGCAAGGTTTGGATCAGCTACATTTGTTCC
TTTGAAAAT

>hg18 chr2:175745099-175745315 NM_001689
ATAACATACAATATTAGAACTTGCTTTTTAAATACAACTTTAGAGAACTT
GAAAGTAACAGACACTTTAGATAGCACTAGAGTGGTCGGAGAATTCTGTG
AGTTGTCCTTAAGATACAACTCTTGAGGGAAAAATACTGCGATGTCTGGC
AGCTGAGAGACTCAGCCAACCTGTGTAGCTATTTGAGGAAGCAAAGCCTG
GGATGCAATTATAAGA
