# Supplementary material for: Predicting tissue specific cis-regulatory modules in the human genome using pairs of co-occurring motifs
Source: BMC Bioinformatics. 2012 Feb 7;13:25. doi: 10.1186/1471-2105-13-25 (PMC3359238; doi:10.1186/1471-2105-13-25)
Supplement: Additional file 1 — Software. The CrmMiner software. [file 1471-2105-13-25-S1.GZ › crmMiner/test/heart_fasta/loci_query/NM_002206.fasta]

>hg18 chr12:54389679-54390084 NM_002206
CAGAATTGCAAAATTAGGACAGAACTGGGACTACTGACTCCCTGCCCAGG
TCCCCCCGCCCCCGACCCAGCTCAAAATGCCTTTAGAGCCCAAGCTGCCT
CCTATCTGCACCTGCAGCTTCTGCCTGTCTCCATTCCCACTCCACTGGCT
TCTGTGATCCAGGGCTGAAATCAGATGCCAAGAATCTGCTTCTGACCTCC
TCTCTCCAAATATTTGAGAAGTCACCTCACCACCACAGGAGGAAAGATCA
GGAAAGAAGAGAGAGAGAGGCCACCCAAAATTAGCCTGGCTATAAATAGA
GGGGCAAAGGAGGGAGGGGAACACACAAGAGCGTGCTAGACCAGCCTAGT
AAATTTAGACATGTAGATTTCTCTCAAGGAGAAATGAGACCAGAATGTTG
GAGTG

>hg18 chr12:54389224-54389327 NM_002206
GGAATCTTTCTCAGAGTATTTCTCAATGTTTCTAGTGTTGTCTCTGCCCT
TCAAACACTATCATATTCTTACGATTCTTTCTTCTCTTTCCCTTTCTTAA
AAG

>hg18 chr12:54379416-54379518 NM_002206
ATCCTGGCAGGGAGGGGAAGTCTTCACATGGATGAGGGGGAGACAAGGGG
GAGTGAGAGAGCGCCTGCTTCACCCAAACATCTCCCAGGCCTGGTTTCCT
CC

>hg18 chr12:54380233-54380949 NM_002206
AGGATGGGAGCATGGAGAGAGAGGACAAGAGAGAGGAGCAGAGGGTTAGA
GCAGTTCTGGGCCGGGGAGAGGTCCCTACCAAAGTAGCTGTTGGCAGGGA
CCGGGATGAGGCGGGGGTCCTGCTCCTTCTCTCCCCCCGCCTCGTAGGGA
CCGTCGTCCAGGTGTGCCAGGTCCGCTGAGCCCTGTGCACAGAGCTCCAC
CCTGGCCGTGCCTGCAAGGACAGACCTGTTAGTGCCCAGGGCAGGGCGCA
AGGAACACCCCTCAGGCCGGACACTGAGTTAGACAGGCACACGGGGAAGC
CCTGCCTCTTCTTTCTAGCCCTCTCCCCACCCTGTCCCCAACCCAGGCTT
CCTGGGGTCCCCCAGATGTGGCATCACACTCACCGAGTGTCAGCTCAGCC
AGCAGCAGCGTGCGGAGACGGGAATGGCAGTGATGAGGTGTGGGCTAGTG
TGTTGGAGCATGCAGGCCCCAGCTGCAGGCCCAGCGTGCACTTGGGGCCC
ATGCCAGCATGTTGAGGAACACTTGGCCGTGCGAGGGAAAGGAGGCACCC
CCCATTCATGTGTGCACTAGCTCAATGGGGTGGAAGGCATGGCAGTGCCC
TGGGGCCATACAGCAGTGCACATGTGGTCATGCTTGGCCATGTGCCATCC
CCAACCCTGTCTCTGAGGTAAGAGGAGGTTTTGGTCCCCTTCTCCCCTTC
CCGAGGAGTGACTCAC

>hg18 chr12:54380040-54380181 NM_002206
CTGTGGGGGGTGGGGTGAGACACCAGGGAGGGGACATCCAGAGTAGGGGC
CACAGAGTAGGGAGACAGAGCCACAGAAAGGCCAGAAAATGGTGGAAGAA
GAAGAGGTGGAGAGAGAAAAAGAGACCAGAGAGATCACAGC

>hg18 chr12:54377873-54377988 NM_002206
CTAGAGAACCAGCTGTCAGCCTCCCTCAATCCCACCTCCCGCAGGCCTCT
GCCTCCCCTGATGCCTCTGCTGATTCCACCCACACCCATTCCCTCATCCC
AGCGACTCCCCTCAC

>hg18 chr12:54384999-54385122 NM_002206
GAGTGTCGGGGCTGTCTTTTCATCTTTGTGCTTGCCCCATAGGGAGTGTC
AGAATGTGTTTACTGAACACACACATTTTGTGGACTCATAGAGATACCCA
GTGTCACAGCTGGTCAGTGCATA

>hg18 chr12:54386729-54386970 NM_002206
AAAAATTAGAATTGTCCTCCACCCCTTACTCCTCCTGGCCCTTCCCAGCT
GCTGAGATTCCTGGAGTTGGAAATTTGCTAAGGAGGAGGAAGGGGAGCAG
CCTGGCCAGCATCCTTCCTGGATCTCTCTCNNNNNNNNNNNNNNNNNNNN
NNNNNNNNNNNNNNNNNNNNNNTTGAGGGTTCAGTTTGCTGCCACTCTCT
ATCACCAAGCCACCTACTGCAGGTTGGCAGACCTGCAGATC

>hg18 chr12:54385317-54385421 NM_002206
CACCTCTGGTCCAGCCACACACACTCCTTCCTGGCTTCATGCCATACGCC
CTAACCACCCCAGTCTTCTGGACAGCCACAGTGTAGCCACTGCAGAGAGA
AAAG

>hg18 chr12:54386313-54386624 NM_002206
AGAAGAGGAGATGAAGTCCGTTGCTTTCTATCTCTCCCAAAGTTTTGGGG
ACCACCGACCCTGCTACCAGATGATAGGGATAATGGAAGAAGAAAGATTA
GAGCTAGGCCCCCACTCCCCAAGCAAGTGAGGAGAAATGAGCTCTTGTCC
CTGCCCCCTGCCCCCAGACCGACAGTAGAGGCAGAAGACAGTCCCAGTGG
ACAGCATTGATCCCAGTAATGGATACTTAATGTGGCTTAGGCACTGGTTG
AAGAGAGAAAAGCCCCCTAGCAGGAGCAGGTGAGAAGCTTTCTTCACCTC
TGGCCTCCCTT

>hg18 chr12:54388695-54389106 NM_002206
ACAGGAAGAGGAAATTAAGCAGTGGGGAGGGGAGTGGGTGTCAAAGAAGG
CAAAGATGAAAGAGACTGGACCCAAGAGGCAGAGGGATGTAAAGGGTGTC
CCCAGCTACCAGACCCGTCCCAGGACTGCACATTTCCTATCCATGAAAGG
GGATGGGAGGGGGCAGAGTCCTGGACTGGCTCAGCAGGACCTGGGTGGGG
CTGAGATGGGATCTCCACAGGGACCCATTGGCCTGTCCCTCTTCCTCTCC
CTTTCCCTCAGGCTGGGACAGAGGCAAGGGGGTGGGGGGACACTTTCCAA
CTCTCTGCTATTTATAACTCCGATACAGAAATGGGGCCAGAAGGAGAGAC
AGGAAATAATTTGGCATAATGGGAACCTCGAATGCTCCCACTTCCCCTTC
CTACTCCCCTT

>hg18 chr12:54383880-54384357 NM_002206
ACCCCATTCTCTTCCCGACATCCTGAATCCCCTTCCCCATCCTTCCTTCT
CCCCATGTCCATGATTTCTCCTTCCCTTCCACCCCCACCCAGTCTTCTCT
CCTGCCTCCCCCTCAGCCTCTTTCCCAGCTACAACTTTCTTGGCAGGACA
ATTTTCCATGATCACAGCCAAGCCGTCTTCCCCAGGGGAGCACAGTGCTG
GGAATGGAGGCTGCCTGGGTCCCCTGGGGCTGAACCCCCAAGCCAGAGTG
AAGGCGGGGGTGAGGTAAGATGACTGACACCCAGCTGGCTCCATGGGTCC
TCTCTTTGCAGAAGGAGAGACTCAGAAGTGGCAGTGGGACAAACCTCAAC
GCCTCTCTCCCACACTCTTCTCCTCCATCTCCCTTCCTGGGGGGCAAGGC
CCAAAACCATGTTAGGCAGTATTACAGACAGGCATCTGTGGGGCACTGTG
CCAGCTCTGATGGGGTGGAGGGGGAGG

>hg18 chr12:54379549-54379844 NM_002206
AGAGGGACTTACCAACAACATTAGCCCTTTCTTCAATATGTGCCCACCAT
CCATCCCCTCAGGGAAAGTCCCCCTAGAAGACAGGACTGTCCTTCCCAAA
ATATCCTCAGCCCTGGCCCTCTCATTCCACCTGAATCTTCCTCCATGGAG
ACCCCTGGCTCACAGCCCCAGAGGCCACCACCCTGGGGGCCTCCTCCTCT
TAGGCCTGATCATTGGACCCAGCTCTTCTCTGCAATTTGGGCCCAATGTA
TGTCTCCCTGGGTGTGTGTTGGGGGAGGAGGAGATTATAAGGCAC

>hg18 chr12:54386021-54386306 NM_002206
GCCCCCCAGCAGCAGAGCACCCCCTGCTGGAGCAAAAGCAGGGTGAGGCA
GTCAGGCCCTCTGGGAAAGGCCCCAGCTTGGCTCTGGGAGACGGAACCAG
GGGCCACCTTCAGAGAGGAGGGGGAAATGACAAGAGACCAAGCTATTAAA
AATAACCTAGAATTTGCCTGGAAATAGCTTAGAGAGTTCAGCATGTCCTA
AAAAGGCCTCCAGTCCTCGAACTCTGACAGATGGANNNNNNNNNNNNNNN
NNNNNNNNNNNNCAAAGGTGAATGAGGAAGCAGAT

>hg18 chr12:54381800-54382051 NM_002206
NNNNNNNNNNNNNNNNNNNNNNNNNNNNNNNNNNNNNNNNNNNNNNNNNG
TATTACCTATTATTAAAGCCTGGCTCAAATCATCCCCTCTGCAGAAGTCT
TCTCTCTACTCCTCCTTTGGACTTTTATAGACTGGAGACTAGACCACTCA
CTTAACATGAACCAGATTCTGCCCCACAGTGATCTGTATTGGTAATTGTG
TATCTATGCGTGTTACTNNNNNNNNNNNNNNNNNNNNNNNNNNNNNNNCT
C

>hg18 chr12:54383498-54383813 NM_002206
GCCAACCCAAGCAGCCAGGCCAACAGTGCTGGTTTGAAAGAACTGCCTGT
TCCCAGCACCTGTTCCTGAGTAGGCCTTCCCTATCCCCTCCTTGGCCCCA
TCCCCAAGCTCTGCCCTGCTCCCCAACCCAGTCCAGTTGAAACCCAGCCA
GAAATGCCAAGAATGCTGGGAGCAAAAGTAACAGGGCCCCAGACTGGCAT
CAGAGTGTGGCTCAGGGACCAGCTTCAGAGGCCAGGCAAGAGGCTAGATA
CGGACCCACTGCCCCCTCATCAGGGACCCAGCAAAGACCCCACCTCCCAG
AAGCTGTGCCAGCCC

>hg18 chr12:54391865-54392601 NM_002206
GCTTTCTCCAGCTCCTTCCCTTTTCAACATCTTCTTCCCCACTTTGAGAT
CAGTATTTTTCAGCTCCCTCAAATCACACTTTTTGCAACTGTTGTCTCTA
GCTTACAAGCAAACACTTCCAGAACACACACTTCAGGGCTAACTTCTCCC
TCCACCTCATCTGGCAACAGAGCCTTGGAGCTTATGTCCCAAGGTCAGGC
TTTTCCGTCCCAACATGCACACCATGAGAACTTTTTTACTTCACTCACCT
CTCCAGCACTGGAATCCTTCTGCCTGCCTCTGAATTCTGGTTGTAGTCAA
AGCTTGAACCATGGGAGTGGCTGGGAGGAAAAGAACATAAATGTGATTGA
GGGAATTCAGTGGGGAAACAGCTTGACCGCTCCGGTCTTTGACGATCCAA
AAGAAACCCTTAACACTTGAGAAGGACTGGGAGGTCACTTACCAAAGGGA
GCCATTTGGACTGTCTCAAGGGCCCCCTTTCTTTGAGCACTGGCTTCAGG
CCAACATTTGGAACTTAGCCACACCACCACCAACCCCCTCTCTTGAAGCC
CAGCCAGATCTCCCAGTATGTGAAGCCTTGTCTACTCACTCTGTGTCCTC
CCTCAGCCCTCATCCAACCCCTAACAACTCAGCAGCTTCCAGCCCTGTTT
GGCCCAGCCAGTCAGTTTGGAGCTTGCTAATTAAAGCTAACTCTGAAAGA
GACCTCANNNNNNNNNNNNNNNNNNNNNNNNNNNNN

>hg18 chr12:54382706-54382834 NM_002206
NNNNNNNNNNNNNNNNNNGAATGAATGGACAGACATTTTTACATTTATAA
GGACAAGGACCATGTCTCACACCTTTTTATATCTCCCTGATGTACTTGGA
ATCATACCATATTCCTAACTTGTGTTCT

>hg18 chr12:54383229-54383409 NM_002206
CTGCAAGATGGGGCAGGGGCAGGGACAGGGACAGGAGTTAGAGGTCAGAA
TGACCCAATCTCATTAGAGCTGCCCAGGCCCAACCCCTCAGTACTAAAGA
GAGTGTTCAAGGACTAAAGAGAAGGGGCAAATGTCAGTTTTCTCAAACCC
TGGCAAGGACAAATTAATATGCTTGGTCAT

>hg18 chr12:54387016-54387262 NM_002206
CTCCTGGCCTTCCAGTGCCCTGCTGCCCTCATTCCATCCATGGCAATGCT
CTAGCAGGAAGTTATTTCTGGAGTCTGCCCTGCATGCATCCCTCTCATGG
CACCCTCAACTTCTATGTCCTTTCCATCTCCTCCCATTCTAAGCAGAGAC
AGACAGTCTCCCTCCCTTGGGGAATTCAGCCCTTGGAAGAAGCAGGGGAG
CCAGAGGCCCTGGGGCTGGATCAAGGATGCAAGTTGGGGGAAAGGC

>hg18 chr12:54387752-54388078 NM_002206
CTCCCAGCGAATGCAAGGGAAATCTCGCACGCCCCAAGCCCCAGGTCCCC
CCAGGCGCGTCTCTGGTCTCCAAAGTCTCGTTGGTCTTTCAGACGTCTCC
CAGACGTTCGCCCCGNNNNNNNNNNNNNNNNNNNNNNNNNNNNNNNNNNN
NNNNNNNNNNNNNNNNNNNNNNNNNNNNNNNNNNNNNNNNNNNNNNNNNN
NNNNNNNNNNNNNNNNNNNNNNNNNNNNNNNNNNNNNNNNNNNNNNNNNN
NNNNNNNNNNNNNNNNNNNNNNGGCAGGTGGAGACCCAAGCCCGTCTCCA
AGGGGATGCCCAGGCTGGTGGCTGGG

>hg18 chr12:54385536-54385755 NM_002206
CACTCCAGGGCCCCAGCCCAAGTCCAGCCCCTCTTTGGCCCCTCTCAATC
TGGGTGGCCCTCTGGGGAGGATGCTTGGCCTGGAAGGCTGGCTCAGCCAG
GGAGGCCCTCTAGCCAAGCCTTTGGATCCAGAATCTCTGTAAGGCGCTCT
GTGAATCACAATACAAGAATAGCNNNNNNNNNNNNNNNNNNNNNNNNNNN
NNNNNNNNNNNNNNNNNNN
