# Supplementary material for: Predicting tissue specific cis-regulatory modules in the human genome using pairs of co-occurring motifs
Source: BMC Bioinformatics. 2012 Feb 7;13:25. doi: 10.1186/1471-2105-13-25 (PMC3359238; doi:10.1186/1471-2105-13-25)
Supplement: Additional file 1 — Software. The CrmMiner software. [file 1471-2105-13-25-S1.GZ › crmMiner/test/heart_fasta/loci_query/NM_001100.fasta]

>hg18 chr1:227610554-227610662 NM_001100
AGAAGAGTTCGCTTTTCTCCCAGCCCGAAGCTTAGCCTAACAGGGCCCTG
CCTGTGGGGCAAGGTGGGCCCTGCCCTGGATGGGACCCCACCCACCCCTC
CAGGAGCA

>hg18 chr1:227614007-227614118 NM_001100
CTCCTGCGGGCTTTTTGAGTTTTCTGCAGAGAACATTCTAATGACCCTCC
CTTCCAGCCCCAAGGCTCCAACAGACTGAGAGGAAGTAAAAGGGCTGCTG
GGACCCAGGTC

>hg18 chr1:227597949-227598204 NM_001100
CTTTTCTACACTTTTTCTGCAGCTGGGGGCTGGCAGCCCACCTTCCCTGA
GTCTTCGTTTTCTTCTGGTCCAGGAAGTCACTTGCTTGGCTCCACAGCCA
AAGGGAGTTAATCTATGTTTGGGAAAATGCCAGCCGCACATTAGGCTACT
TTGGAGAAGTATGTGGTCAGGGAGTTAATTCTACAGGAATTAGAACAAGT
ATTATTTTCCAGTAGAGACCTGGTTTAGAAAAAATTCAGCTGGAGATGAC
GCATC

>hg18 chr1:227613453-227613674 NM_001100
GAGCTCCTGATAAGAGAGAAGGATCGCTTTATAATTCCTATGTAGACTTC
TAAATTATTCCCTCGGCCCTCATCCTCTGCCACCAGATTCCCCTCCACCA
GTTGGAAGGCTTAGTTAACGAGTCAGATATGAGCAGGCGCTGATATAAAA
ATAGAGGCAGGCAGTGGGAGCTGGCACTGTGACTCACCGTGTGGCAGGCG
TGGGGCTCTGCAGACAGCTGC

>hg18 chr1:227637401-227637506 NM_001100
CCTCTTTGGTGGCACTATGTGTGTCCCTCTCCTGGGGCTGAAAGACAAGG
GTCACAACCCAGGACTGGCTAGACCTGGAGTGGAGGTGGAGATGGGTGAG
GGGCT

>hg18 chr1:227636120-227636262 NM_001100
TCTCCCTAGGCACATCCTACATGCCAGGTAAAGGAGCCCAAAGGGGCTAG
AGAAAAATTTGGAGAAGTCTAATTTCCAGAGGCTGACTGTCTTGCCTCCT
TTTTAAAGCGCGTGTGGCTCCGGAGACGAGGCACAGCGCTCA

>hg18 chr1:227637613-227637830 NM_001100
CTGAACAAACTCATCTTTATATTTAGAGGATGATGCCTGCCAAGGCCGGG
CTGCCTCCCAGTCCACCTTGTAGTCATCATTTACCAGAGCCTGCTGCAGG
TTCTATTTATATCACTGATATATGGGGCTATGCCTTTCAGATTTTCTAGA
AGGATTTGGAGCTACTTATGGTAAAGTAGAGTGGGGGTCAGCAGAGGTTA
CCCAGTTGGTGCCTGNN

>hg18 chr1:227623578-227623722 NM_001100
AAAATAATATTGGTGGAAACATTGAGGTACAAAAAGGTCAGGAAGAAAAA
TCCCCCCTCTTCCACCCCCGGAAGCTGTCATGATGATTTCTCACTTTGGC
CTACTCTCTTCGTCCCCTTCGCCCTTCANNNNNNNNNNNNNNNN

>hg18 chr1:227637995-227638107 NM_001100
GCCAGAACAGAATCACTCATTTTTCGGATGTGCTTAAGTGCTCCTAAAAT
AGTTGCAATTCACTTTTGGTAGTGGAACCCAGCAACTGGGACAGGTGTGG
ATTCTCTAAAAG

>hg18 chr1:227633557-227633782 NM_001100
GGGATGGGAATCCCTCTTCCTGCTCCACTCCCGCCCCAAGCAAATAAACA
CGACCACTTTACGCAGCTTAACAGAATGACTTTAATGCTTCTTCAAGTTT
TCCATTTTCTTCCACAGGGCTTTGTTTCGAAAAATAACAAAATGAGGTAA
TAAGTTAATGTATGTACACGTTATAAACACTGTGTCAGTTTACGATGGCA
GCAACGGAAGTTGTTACAAAGAAAG

>hg18 chr1:227636391-227636777 NM_001100
CTGCTACTCTCGGCTCGGGCCCTGGTCGCCGCGGAGGGGAAGCGAGGCTT
CACTTGGCGCTGTCCGCTGCGGTGGCCGCTTGTCCCTCTGCTCAGGTTTT
ATATAGCCCGCGGGCATTCCCTCCGCGCCACCCCGCAGGAATGTCGCTGC
CCTTCTCGAGCCATATTTGGGTGTTGGGCACTAGAGCCCCCTCCCTCGGC
CGGTTCGCGGCCTGGGCCCCCGCCCGGGTCCCCTGCGTTGACCAAAGAAG
GAGCGGGTTGGCCCGGTCCCAGGTAACGCGGGCCGGGCCGTATATGGAGT
GTCTCCCTAGCGGGTTTGCCCCTCCTGACCCGACCCAGTTGCCCGCCGGA
GGGGATGGGGTGGGGCGAGGGTCACCGCGTTCGCCG

>hg18 chr1:227610980-227611175 NM_001100
ATCCGGGTGGGCCCCACCCACTGAGGCTCACCCAGGCTGCAGGAATCCCT
GGGACCTAATAATACACACAAATCAGAAAACGGGCTGCAGGCCCTGGCCA
TGCAAGGAGAGAAAGAAAGCTGACGCCTGTCCTAGCCTGTCCCCACTGGC
CTTGCCCTAAAAGCAGCAGGGCGTCTGGTCCCAGAGCCCAAGGCC

>hg18 chr1:227635250-227635356 NM_001100
CTGCAGAGCCGAGACACCACGCACCCGTTAACGCCGCTCCGGGTGGCACC
AGGCTGGCTTACGCGGGGACCCCGAGCCGGCTCCCTCTGCGGAGGGGCAG
CCTGAC
