# Supplementary material for: Predicting tissue specific cis-regulatory modules in the human genome using pairs of co-occurring motifs
Source: BMC Bioinformatics. 2012 Feb 7;13:25. doi: 10.1186/1471-2105-13-25 (PMC3359238; doi:10.1186/1471-2105-13-25)
Supplement: Additional file 1 — Software. The CrmMiner software. [file 1471-2105-13-25-S1.GZ › crmMiner/test/heart_fasta/loci_query/NM_144565.fasta]

>hg18 chr15:43208326-43208426 NM_144565
CAAACTCTCTCTTTGAAGAACTCCCACTTGATCCGAACTTGGTCTGGATG
AAAGCAGGAAGTGCAGCCCTAGGTGCCAGGGCGGGAGCAAGCACTTCAAG

>hg18 chr15:43207000-43207120 NM_144565
CTTCTTGTTCCATTTCATAACTTAGGTCTTCCTTTATTTGCATTGCCTAA
TTTAAAGTTAATTTTTCATGACCCTGACCCTAATTTTGTTTTCATTATTA
AGCTAACAGGGCTCATGCAT

>hg18 chr15:43209131-43209251 NM_144565
TTGGACTTGGAGCCCAGACCCGACGGTGTCGAGAGGATCTGAGGAGAGTC
TCCCCTCCCCATACCCTCTCCGCCTCCCACCCTCTCCCCAGCCCCATGGG
ACTTGTGAAGGCGGACTTGC

>hg18 chr15:43209372-43209567 NM_144565
CGCGCCTCCCCAGGCGCCAGACTCCATCCCGCCCCACTGCGCCCCGCCCC
GTGGCTGAGCCGAGCCGGGCCGTGCCTTCCCCTCCTCACCCCCAGCCCCG
CCCGTCCCGGCGCAGAGCTGCAGAGGCACCGGACGAGAGAGGGCTCCGCG
GGCCCAGCTGGCAGCCAGGCCGGAGACAAGTTGCAGTCCCGGGCT

>hg18 chr15:43207163-43207360 NM_144565
CTGCTTTTCCTACAACGCTTGTGTTTCCCTGGGGAACATCTTTCTTTCTG
GCTCGTCAAGTAACATCTGACAGTAAAATTAGTTTTAATGTGAGAAAATC
TCATATCAATATTAACTTGACCCACTCCTCCCCTACCTCATCACCATGAC
TAGGATGTATGCACAGTGTACATTGATATAAATAAGCAGACACAAGA

>hg18 chr15:43206297-43206493 NM_144565
CCAATACAGAGCTAAGGACTGGGCACAAAGGGATTTGACTAACCCTGTCA
ACTTTTAGTAATTTCTCAAAATTTTCAGAAAGCCTCTTCCAATAGTTAGA
GTCTCCAAGACTAACAAAGACCCAAACATGAATTTTCATGTTTAATTGAA
TCAGAAACATACATCTCAATCTTAGCTGAAATGAGTAACTAAGAAT

>hg18 chr15:43206147-43206292 NM_144565
TGGATGTAGAGTATACTAATCAGGCTCTGGATCAAATGAATAAATATGAA
TGAGTTCCTCTCCCCACAGGTGGCTTCTGATTTTGCACACAAGGGGGAGC
TATGCTCCCTTATTGCCCTGTGCTAATAATTCAATATTAACTGAG

>hg18 chr15:43206716-43206979 NM_144565
CAAAAAGGAGTATTTTTAATATATGTGAATAAGAGATAATATAATGTATT
TTGGTCAGGGTTAAATATTATTCCTGCATTTATTTTAAAGGGAGGTTATA
AAAAAATTTACAAGAATGTTTCATTTCTATTAACATGTGCTTAAAAGAAA
CACTAACAAAAGGCTTTTCGTATTTTAAGTATAGAACAATGTTAACTTAT
TTCCAGTTCTCCAAAATGTCATATTTATTAAAGATGACAGAAGCAAAAAA
ACAGTTGGTAAAT

>hg18 chr15:43207610-43207716 NM_144565
TATTATAGACACAATTACCCAATCCTTACCTACCACAGGTTGAAGTGGAG
TTCCTATGTGTGTATGAGAGGTGGGTAAAACATAAAGTTACAATCTTTAA
GAAAAT

>hg18 chr15:43205521-43205653 NM_144565
NNNNNNNNNNNNNNNNNNNNNNNNNNNNNNNNNNNNNNNNNNNNNNNNNN
NNNNNNNNNAAATATTTCTTGAAACTATCCATGCATTTCCTTCTGTACTG
CCTCTGCCCTAACCCAAGCTCATCCTCTCTTA

>hg18 chr15:43207775-43208072 NM_144565
CTCTCTTGTAGCCTGACAGGACTTTTTTCCTGAAGTCTTCCCCCTTGCCC
ACCTCCCCCATCTGCTGGAAACTATAGAGTAAGGGCCACTAATTCTCCAC
AAGTGGGGAGTGGGTGACATGGCTGGAGTTGCCAAGACCTCTGATTGGTA
ATGCACAGCTACTGCAATGTGATGCTTTTTTCTCTGATTGGGGTAGACCC
CATTAAACGTTTACAGCTGTGGCTAGCTAAGGGGACCCTGTCAGGAACTC
CTGTGCTAGACTTTCCTCTTCAAGGAAGGGNNNNNNNNNNNNNNNNN
