# Supplementary material for: Predicting tissue specific cis-regulatory modules in the human genome using pairs of co-occurring motifs
Source: BMC Bioinformatics. 2012 Feb 7;13:25. doi: 10.1186/1471-2105-13-25 (PMC3359238; doi:10.1186/1471-2105-13-25)
Supplement: Additional file 1 — Software. The CrmMiner software. [file 1471-2105-13-25-S1.GZ › crmMiner/test/heart_fasta/loci_query/NM_201557.fasta]

>hg18 chr2:105371957-105372337 NM_201557
TTCATTCTTGGATATTTCTGTGTTTACAGAATAATTCTCTTCCAAGAGCA
ATAAATATGCAGCTGGACACATGCGGCAAGATCCGTCCTTCTAAATCACT
CTTCCTGGAGTTAAAGAAAACATTGTCTGGACATTCTTGTGATAACATCA
CAAGATGAGGCTCTTGAGCACTTGAATTATTATTCTGAAGCCCAACGTAT
AAATATCCTTTGTACCGCAGCCATCTCGAGTTGGAGCAGCCATGCTGGCA
CAAGATTCAATGCTTTCCTGTAATTGTTCAGTTATTGGCCTTGAAAGTTG
CTGTCATTTATTTCATCACAATTGAGAGCTGTTTTTCCAACATATATGTT
TTTCCAATAAAGGGTGTGATTTAGCTGTGG

>hg18 chr2:105376395-105376916 NM_201557
CAGTGTTTTCATGCAATTGCCCCGTCTTCTACCAACCGTAAGCATTGGGA
AGGGTGCCCACTACCTGTCGCTGAGACCTCACCAGCAGGGAACACACACA
GGACCAGGGGCTTTGTGAATACTTGTGGAATGGATGAACAAATGAATTGA
CGGGTGGATGAATACAAACATGTCAGAGTACAAACATACAGGCAAAAATC
AAGCATGAAAAATTAGAAACATATTATGTGAACAATCCACTCTGCATAGC
AAACCCAACATGTAATGTGGTTTGGCATATGACATCATGAGCTTCCATCG
CTGCCCTCGTCCCTCCTTCCAGATAAGCTGCTGCTTCCGCAGCGGATATA
ACTCTTCTTATTGTGTTTGGACTCCAATCCCATGTGAACACACAGCTGCA
CAGTCCAGGATGCAGCCTGGCCAGGTCAAGAAGCAAAAAGCCAGCTGGGA
GTCGTGCCCACTTTGGGAAGAACGCACAGATCCCCAACACGGGCTCCAGG
TGTCAGCAGAAGGCCCTGATG

>hg18 chr2:105379873-105379983 NM_201557
GTAAACTACTCCTGATATCTAGTCTGNNNNNNNNNNNNNNNNNNNNNGGC
AATATTCTATTGGGCGTTTTTGACTGCAATTTAAATATCTTTCAGTACTG
GAAATGGTTT

>hg18 chr2:105381526-105381667 NM_201557
GCTCCAGCGCCCCCAGGGTCTAGACCCCTCCCATTGCTCCGCTCCCCTCT
CCCCGTGGTCTCCCCACCCCCAACCCCCAGGGTTCGGCTCTCCTCTCCCG
GGTCTACCCCACAGCTCAACTCCTTTCTCCCGGCTTCTCCC

>hg18 chr2:105381845-105382074 NM_201557
TGGAGGTACTCACGGCACCGCAGCGGGCCGGGGACTCCCGGACGGGGCTG
GAGGGCGCGGGCGGCTGGTGGCTGCGGCTCCGCTGCCGGCCGAGTGGAGC
GCTGCGCAGCTCCCGCCCTCGAGAAACCCCGCCGTGTCATTTGACCATAT
AAGGAGATGCACGCCTCGGCTCGCTGGCANNNNNNNNNNNNNNNNNNNNN
NNNNNNNNNNNNNNNNNNNNNNNNNNNNN

>hg18 chr2:105381183-105381283 NM_201557
AGAATCTTTTCATTTAAAATAAGCCATTTTTGTTTTAACCGAATGGTTCA
GTTATTAAATGTCTACCTGAGTCAAGGAGCGAGGTCACACTGCAAACTCC

>hg18 chr2:105382618-105382950 NM_201557
AGGGACAGATGGCACTGTTCAGCATTGTCGCAGGGAGAGCACAGGTTGAG
CCCATCCCTGGGAGAGGGTGCGTCGTGATGGAAACATTTGCTCCTGAGCA
GGTAACCGGTCCACTTGCAGAAACCGGTGGACGATGAGTAGGTGGACCAC
AAAGGCGTCCTCGGCACTTTGGGGGCAGGTGTATTATTTTTAACATTCGG
GGCAGCTCATAGGAATACATCCTCCAGAGAAGGCGGGAAGAACTCCGTGA
TTGCTTTCTTTTAATTGATACTCTCCGTCTGGTAGGCCTCATGGGTCTCC
ATCATGGAATCACAGAACTTGAGAATAAAGGG

>hg18 chr2:105371780-105371933 NM_201557
TCTAAGAAAACTTGGTTCAATTTGCAGTCTTCAAAAGATAGGCGAGTGAA
ATGCCAGAATCAGACCTTCTGATGCAAATAAAATATTGCCGCCTGGTTTG
TGATTACAGTAATTTTGTACTATTGCGTATACACGATCCTGACAACTGTA
AGC

>hg18 chr2:105363626-105363802 NM_201557
ATATCCGGTTTTAAATTCCTCTAGAGAGAAATTGAAAACAAAAAGAAAGA
AAAAAAAAGTCTTTTATACTTCCCAGAAAAAAATACCAAGGCTAATCTTG
TGCTCACAGAAATGTCATACATTGCAGTAAAATGTTGATAAACATGTACG
ATTAGGCCCACACACTTCCTTTCTGG

>hg18 chr2:105370116-105370242 NM_201557
CATAGAAATAATACGTCCATTTCTATAAAAAGATTTTCCGTGAGCTCCTC
TTTATGATTCATGATTTGAATAGGAAGAAATCACAGTGGCAAAAGGGAGG
GAGATCTGACCTGGGAAACCTGAGAT

>hg18 chr2:105362239-105362584 NM_201557
CTACATTTCCTTATGAAGACAGTCCTATCAATGAGAATATCTGCCACCTT
AAAGCTCCACGTTGGTAACTCTACCACTCTACTTTTGTAGGTGCTTTTTC
ATTTTAAATCTAAAATTCTTTTTCTTAATTCTTCATACCTATTTTGAGCC
ATACGATAACTCTATGAAATAAAGTTTTATTCTTATAGATGAGCAGATTC
AATGTAACGACACCAAAAAGTGTTTTCTCCAACATTCCCACTGCCCTTCC
ACCTGAAATGATCCGACAAAACTAAACTGTGCTCCTGTTTTTTACCTGGC
ACGTCAGCCCCTTTGCAGATTGACCCCAACTCGCTTTCCAACCTG

>hg18 chr2:105354958-105355122 NM_201557
TGTGTCAGCCTGGGCATTTTTCTTCCCTGTCATAGTGTGTCACAGTTGTT
TTAAAGTTATATTAACCAGAGAAATGTAGTGGCAGTAAGAAACCATCTTA
CCAAAGGTCAGATTACCTCCTTGCCTTTTTAAAAAATGATTATTCCTTAT
CCTACATAACNNNN

>hg18 chr2:105382353-105382492 NM_201557
TGGGATATATTTGCAAGGTGGACGTTTTTCCTTCTTACCCTGCAGATGCT
TCTTTACGAAATGAACACCACAGATGACCATAAAGAATCCTTCGTTCCAC
TACGGAGGGGACTAAAGGAAGGTCCTATCCCCACCTCTC

>hg18 chr2:105383097-105383204 NM_201557
NNNNNNNNNNNNNNNNNNNNNNNNNNNNNNNNNNNNNNNNNNNNATGTAA
GTATATTACGGGATCAGAAATGCCTCTCATCCCTCAGTCACTCAGGTGAC
TCCAGAG

>hg18 chr2:105377840-105378000 NM_201557
GAAAACAATAAATATCAAATTTCTGATCTGAAGTCCATGACTACAAGAGG
AGTTACACTTGTTTTGATGTCGTTCAGCCTTTTGAACCNNNNNNNNNNNN
NNNNNNNNNNNNNNNNNNNNNNNNNNNNNNNNNNNNNNNNNNNNNNNNNN
NNNNNNNNNN

>hg18 chr2:105368764-105368994 NM_201557
AAAGGAAAAGAGCTCACAATCTTCCAAGGACTTTGTGCTTTTATGTGCCC
ATTTATCCAGGAACCAACTCTGGTTCTCTCATGTACANNNNNNNNNNNNN
NNNNNNNNNNNNNNNNAGCACCTGCTCCACGTTACTCACCACGGGGCAAA
CAGACAAGAGGAAGAGAGCACCACCCTTAAGAAAGTTCCAGTATTGGTAG
GCAGCTGGGTAGTTAGATAAGGGCACTAAT

>hg18 chr2:105381717-105381821 NM_201557
GCTCTCCTCTCACCAGTCTCCCCAACTCCGGCTCTGCTCCCCTCTCCTTG
GGTCTCGCACCGGATTCGGCCCCCACTTCCGAGCCCTGGTGGCTAAGCCC
CTCG

>hg18 chr2:105374638-105374797 NM_201557
ACAAGGACTTATTAACCTAATTGTGTACAATCCATTTACTCTCTGTGAAC
TCCACATCCCTCCTGACAGGTTATCAATAATTCCTGCTCCTTAGCTGGTA
CACAGGAATGCTGAAAGCATCAGGCAACAGCCTGCAGGGAGATGCCCAAA
CATAAGGCG

>hg18 chr2:105366728-105367057 NM_201557
AAGGTCTCGCTTCAACTCAATGTCTCTTTTTGTTCCAAAATGTACAAAAT
CATACAGTGTAACCCCACGTATCTCAAAACATTAATCCGGGTTGAAAAGT
TCAGCACAATTCACTCCTGGCTTGACAGCAGCCTTGATGATTTTGGCTCC
ATTTGGGAGACTCTTGTTTATTTGCTCATAAAACATGCGTGGAAGGATGA
CGGCTTTTAAGGGTCTTTCCACTAAATCACTGGAGAAACAGCAAGTGATT
TTTGTTTTGTTTTTATTTCAGCCACTGGTCAGGGATGATTAGCCCCAAAT
ATCCAAAATCTGTCCTTGAAAGTGAGACT

>hg18 chr2:105370334-105370453 NM_201557
GCTCCCTGCGGGTAAGATCATCCTGCAGCTGCCCAGGTACCCTGAGAGCA
GGATAAATGGAAAGACTCACTTCCCAAAACAATGATATCAAATAGTCAGA
AATGCAGTGGCTGCAGTCA
