# Supplementary material for: Predicting tissue specific cis-regulatory modules in the human genome using pairs of co-occurring motifs
Source: BMC Bioinformatics. 2012 Feb 7;13:25. doi: 10.1186/1471-2105-13-25 (PMC3359238; doi:10.1186/1471-2105-13-25)
Supplement: Additional file 1 — Software. The CrmMiner software. [file 1471-2105-13-25-S1.GZ › crmMiner/test/heart_fasta/loci_query/NM_005159.fasta]

>hg18 chr15:32883384-32883589 NM_005159
CCTAAATATCAAACCCTAAAATATTATTCCATAATTTACATCTTTATGTA
GTCAGAGTTTTCCTTGATCTATCTGGAAACTAACTCTTATTTTGACTAAA
TGTGAAAGGTTAAATGTTAAATTTGCCTACTTTCTCACCTGGAATATGTT
TGTGTGTATCTGAGAGAATCAGTCATGAATGAAAGGTTTATTGTTTCTGT
TTCCT

>hg18 chr15:32874974-32875613 NM_005159
GCGGAGGGCCGGGCGCTGACTCACCGTCGGCGGGGCGGGTCGGCTCGGCT
CCGGCGGCAGCGGGCTCTGGGTGGCTGGCTCCAGGAGGGCCGCTTTATAG
AACGCTGATGGACAGGGTCAGTTGGAGCAGCCGGGGGCAGGGGTGGGGGG
CCCGGTCTGCCACCTTGCCTTATTTGGTCCCCTTCGCACCCGCTAGGACT
GCCGAGGCCATTCATGGAGCCAAGGGCAGGGGAGAGGATCAGCCAGGGAG
CCCCCAGACCATGTAAGGAAGGGGAGGGGGCAGTCAGGGGGATGGCCAAA
TAGGGAGCTGGGGAGGGGCAGGCGCTGAAGGGTAGGGGGCAGGGGAAGAC
TAAGTGACGCCAGCCCACCCCTCCCCCTTTCTGGGGTGTGGGTGCTCCCT
GGATGGTCTGTGGATTCGGTCCTCCGCAGCCCTGCCAGCCTTGGGGACAA
TAAGCCACATGCAGTGGGAAGGCTTGGCGCCCTGCCCTCTGCTGAGGGGT
CCTGACAGCTGGGCCAGGGCAGCAGGGGAGCAACAGCGGCTTCTCATCTT
CCAGGGCTGCCACCAGCACAAAGGACACCGCAGCAGCACATCTGAGTGGC
TGCAAAAGGGGCACCCAGGACAGGGCACCCTTCTGGTCT

>hg18 chr15:32871774-32871900 NM_005159
CTACAGAAATAAAGAGTATCACAGTCATGCTCTGAAGCAAGAAGTCAATT
ATAGGGAGGTAGGCGGATTCAGTGAGAGAGGAGGAAAGCAGACCCACACT
GTGGCAGATGAGACACACACACTCAC

>hg18 chr15:32869423-32869904 NM_005159
ACATATGTTAAAATAATCTTCAGTGTCATCTGCAGCAACTAATTCTAGAG
AACTATCTTATTCAATTTCATTTCTTACTTATATGGAACTAAACCTTAAT
CTGCTTTTCAGGTATGAAATATATTCATGATTCTGTCTCAAAATATGAAA
TCAAAAGTTAGCATTATAACTCCCAGCTAACTGTCATATTAATTCATCTG
GATGAACCTTGTGGTACTGAACTTTGACAATGCTCAGGGTGTCAAAGCAA
ACACCTGCCCCACCCCACGCCTACCCCAAAAACAAACGAGAGGCTTTTAT
AGGTTGCAAGTCCTGGTCTGGTTTATTTATAAAGCAATAAATATTAGAAG
CACAAACAAATTGCACGTGTGTAAACAAACTGTACAATGATTGATGAAAG
ATGAGGGAAGGTGGTTTGGAAGACTCCAAGAAGCATAATACCGTCATCCT
GACTGGAAGGTAGATGGAGAGAGAAGGCATC

>hg18 chr15:32870843-32871029 NM_005159
NNNNNNNNGTGCATTCAGGTCAAGGTAGAGGGAAGAGAACAGAACTTCTT
TGTGTGGGGGAGCTGTCACCATTTGTCTCTGAAACATATGTTCCCCTATA
AGACACACTGCAGGGTGGAATGGGTGCCTCACAGTTAATCCACAATACAA
TGCCAAGAAAGGAGCAACTGTGCTTAGCACCTGTTT

>hg18 chr15:32884003-32884260 NM_005159
TCAAGGCTTGCTGTCACCGTAGAAATTCAAATGTGTCCCAAGTGTCTCAT
TTTGCAAACAACTTAGCAAAATATTACAGATGAATAAACTCTTTGATTTG
AAACATCATACTTTCTAACTAAATATAATCAAAATAGTGATGCTTATCAT
ACAAATGTAGATATGAACAAAAGGAAAAAGCCAATTCGGTGGCTAAATTG
GTGTTCCCTTGAAATCAAGATGTGGTTTATTCANNNNNNNNNNNNNNNNN
NNNNNNN

>hg18 chr15:32879452-32879670 NM_005159
AGGCATGGCTAATCTTCACAGCATACTTCCCCGTGTTTTATATGCAACCA
CCAAGGGGATTAACCCAGGCAGAGGGTATTTGGCCCCAGATGGATTCTGT
TCTTGGCAGGTCCCAGCCGTCACTGTCTTCTAACATGATAGGACCAACTG
TAATGAACCATTTAATAAGACTCAGAAAAGGAGGGCAGGGGAAGGAGGAA
GGGGCACGGAGGAGGGAG

>hg18 chr15:32872512-32872737 NM_005159
TTAAATGAGGGAAGGACCTATCTCCACAAGCTATCAGCTCCAACAATAAT
TGTGCTCCGAAACTAACCTCAGGGCACTACTGTTAACTCTTTCTCTTAGC
ACAGACCTTGCTAGGGAATGGGAGGAAAGGGATTATCCCTTTTTCAACTG
GGGGATCTGATTCACAGCAAGGTCGGTGACTTGGGAATGTGATTCATCAG
TAACTGTCCCCAGAGCCCAGCATAC

>hg18 chr15:32880024-32880332 NM_005159
TTTTCAGTCTCCTCTATCCTGGTGACGTCAGCGGGAAAGAATCAGAAAGG
ATTTCTAGATAGCCTTTTAAATTCCTTAAAAGGAGTTTGTCTGTCAAGAA
TGAAATGCTCACGCCCATGAGTTTCTGCTTGGAAGTTACTACTCTTAGCT
CAGATTTGACTTGCTCTGCACACTGGCAGTGACTTTATTTATGGAGTTTC
AGTGTTTCAAGTATTACCTGGAGCAAATCCATCTTTCCTGGAGAGCCCAA
CCATGACAATGTCTGATCTAAGCCTGACCTGCAAGCAGAAGGGCTGGGAG
ACGTGCAT

>hg18 chr15:32867388-32867573 NM_005159
CTCTGGATACAATAAGTCAGCCCTACCCCTCTAAATATTTTATTTTCTTC
AGTAATATTTCTTTTCTCTCCACTGTACTCTCCTAAATATTTAAACACAT
CTACATAATGGCCATTGTTTGGTCAAAATAAATGAAGAAGTGGTGTTTGG
AGGTATTAGAAACTACAAACAATACNNNNNNNNNN

>hg18 chr15:32873506-32873865 NM_005159
CTCCAACAGTGAAATTCAGCCTGTCCAGAGCTGTTCTGGAGTCATTCACC
AGCTCTGAGGACTAAGCTCTCCTGCTTGGCAGCCTGTCTGGCCAGGCATG
TGACAAACCCAGAGAGCATGGCATGTCTTTTAACAAACGAGGTGGTATGT
CACTATCACCATGGCACTTGCTGCCTCTGTCACGCCTGGCTTCTAAAAAT
GCAACAGCCAGGAAGGAGATAGATTGATTACACCTTTGGGGAACCCTGTA
AACTGGCTGTGAACATGAGAGAGGAATGTGGATTTGGTCCTGGTTGGTTG
GGAGAGGTGATATTGTTAGAAGTTTTAAACAGGACTGAAAAGAGAGGACA
AGGAAGAAA

>hg18 chr15:32871031-32871159 NM_005159
AGTAAACACCTCCTGAAACTCTCAGATGTATGAAGATGTATTGGAAAAGG
AAAAGATACACGTTTAAACTAAAATGAATGTAATTTTTGTTTATGGACTT
AAATCAGATCCTGACAAAGTTCCTTATG

>hg18 chr15:32874065-32874172 NM_005159
TTTGGCCTAAAGAGTTCATCGAACAAGAGGGTCAGGTGAGAGCCATTTCC
TAGATCGCTGGACTGAAGGGGTCCCGAGTGGGACGGGGGGCTCGGCGGGA
AGTTTAC

>hg18 chr15:32873265-32873496 NM_005159
TCTATTGTTGAGAATATAACTCAGGAGAGAATGAAGCTATTCCACTGAAG
AAGCAGAGCCTCACCTCACCTTAAAAATATCATATGCCTTCATTAAGTTA
TTAAGCTCATCACCCATGTCAACTGGAATATAGATGACTGCATTTTGGAA
TGACTGAATTAATGACACATTGTATTTCTCCTAAGAAAAAGATTTTGACA
TTCAAGTGAACACATAATGATGGGCTGATAT

>hg18 chr15:32868373-32868833 NM_005159
GGCAATGTATTACAATTTATTAAAGATGTCTGATGAGTCCAGAGTACTCC
AAATATTGAACCCAAATTCTCAAAAGGCATGTGATAGAATGGGGTTACCC
TTGATAAACTATAAAGTTAGAAAGATTATTTTNNNNNNNNNNNNNNNNNN
NNNNNNNNNNNNNNNNNNNNNNNNNNNNNNNNNNNNNNNNNNNNNNNNNN
NNNNNNNNNNNNNNNNNNNNNNNNNNNNNNNNNNNNNNNNNNNNNNNNNN
NNNNTCAATTAAGTCTATTCAAACACTTCTGTGAATGCTAACAGTTCACT
GGCAATTAATTTGAAAACAAAAATCTGTAAGGCTTCTGCAATCTAGTTGA
AATCTACCTTTCCCAGTGGATTTTCTAAAATTCATCAGCACCTACCAGCC
TGCCCCATGTCTTGTATCCTGGCTTCTGCCACACTTCCTTCTGCTGAGAT
GTCCTCTCTG

>hg18 chr15:32876188-32876660 NM_005159
NNNNNNNNNNNNNNNNNNNNNNNNTTGGCATAAATGACAGATATCATCTC
CTCTGTGGAAAACAGATTTTGCAGGATCTTGAACTTTTGAGAAGGAAAAA
GAAAAATGACATGAAATGAGGAGAGGGAGAAGGAAGAGGGAGATGTAAGA
AGGACACAGATCACTAGTTTGCCCTGGGGTGCCCTGCATTCTCAGTTCTT
GACTGGAGCTTTGATTTTTAATGCTTGTGTTTTTCCTCCAGTTCACACCA
GTTAAAAATAGAAAACTGGGCACTGGCATCTCTCTCTAGAGTGGTCTTGG
GCTGATATGCTGAGGAGGCCTGCTGATTAGATACTTGTCCCGACTGGGGA
ATGCTGGGCCCTCCCCTCTGAACTCCCCAACCATGTTTGGGTTGGTCTGG
AGAAGAAACGCGATGGGCAGCTGTGTGGTGGGGTCGGGTAAGAGACCTGG
CTGAGATTACTCTGTGCAGCAC

>hg18 chr15:32870390-32870500 NM_005159
TGTCAAAGATTTATTTTTATTCACTGCTTAAAAGCATTTTGGAAGTTACC
TATCTTGGGAAAAGTGCTAAGAAAATCAGAAAAAGTGGTAGAAAAGCTAA
CAGGTAAAGT

>hg18 chr15:32870048-32870157 NM_005159
CTGCAGAAAGAAAACAAAAACTTCCAGTGAACTCTGAAGTTCCAAGCAAG
GGAGCAAATAACACATTGGGAGGATTCACAGAAAAAAACCATTAGATATT
AATTCGCTA

>hg18 chr15:32881748-32882124 NM_005159
TTTCCCTCATTATTAATATAGTATGTGTTTATTGTGATAAACTAGGAAAA
AACAGTAAAGCTCTATATTGTAACCTCCCTAAAATAAAACTAAATGTGGC
ATAAAATTCATAAGGCCTTGGCTTCCATATCTACTTATAGCCGCTGGGCT
GAGAAAAGACAAACAGCCTCCTATTCTGGTAGTCTGCAAGAATGTCCACT
TGTTCTTCAAAGAGAGACATGCAATGCAAAGAATTTGCATTAAAAGCATT
TCTTGGTCCTACTATTATAAAGTAAATTATCTCTAGTCAACAGCTGGAAC
TAAAGAATGTCAAACTCAGAGCAGGCTCTGCCCTTGGGATTATACCATCT
TTATATATCCCACTTATGTATTTCAG

>hg18 chr15:32867682-32867868 NM_005159
AAACATTTTTGTCTTAGTACCTTCCTTAAGCACAATTTTTAAGATTCAAT
TGTTCTAATACTTTATACCCTATAATCAAGCAAAGATGAGAAGACCTCAG
AATTCAACAAGAATCTGGGTGCTTACCTCTTCTGATATAAATATCAGAAG
CTGATTCTTAAAGCTTCTACTTTTACATAGAAATAA

>hg18 chr15:32871329-32871466 NM_005159
GTGCTATTCAGTTACTACTCTGTGTCATCCTTTATTTTGAGATGAACTCA
GTGTGTCATCCTTTATTATATCACTAGAGCAGAACATAGACTTCCCCTTT
AATGAGCCATCAGGACTTGAGGTTGAGCTGTGTGGGA

>hg18 chr15:32878782-32879437 NM_005159
TAGCCGCACTGCTTGGCTGTTCTCTCTGAAGCCCACAGAGCTTTGCTGGA
TGCTGCCCAAGCTGCCAGTGCTGGCTGGAGTCCAGGTTGGCTGACCTTGT
AGATCCCAGTGGGATGGCAGAGCTGGGGCGGGTCCCCAGGGCTCTTGAGG
GCCAGTGAAGCCCTTTTCGGCGTGGACTGGCCATGAGGGAGACGTGCAGG
GCAAACTGAAGGAACAGAAGGTGGGACAGTTCCCACTGCCCTTGCCTCGG
GGGAAGTCTGTTTCATCCACCATCTGCTGGGATCTGGAAGGGAGCGGCCC
AGCCTCCTCCCCGGCACTGGGGGATTAGCAGTCACTTATCTCAGCTGTTC
CTCCGTTCGGAGGTGTCACAGTATTTACAGAGAAGCCAGAAACAGACAGA
GCCACACTTAATTCCTCCCCATGAGCCCTCCCCATCACCTCCTGTCCCTC
CTGCATTCTGTGTGCCGGGGGAGGGAGAGCCTCGGTTTAGATCAGACCGG
GGGGAGGATCTAGCCTTCCTAAACATTCCTATTTTCTTTGCCTACACATT
TGTTCACCCCCACTGCCCTCTGGCTGGATCTGGGTTTCAGTTTTCATTGA
AAGGAGAAAGTGACATGATGGTGAGGGCTGCAGGCCCCCACACATCCTGG
TGTTC

>hg18 chr15:32883803-32883961 NM_005159
AATATACCTTTACAAAGAAATGTGGCATGATAGGAAAATATAATGCTCTA
TTCTTAGAGCATGTGTCATTTCCAATGAAGTATCTTTTACCCTCCTGGTC
TCCCTGAACGCTATTTAAATTCTCAGCATTAACCAAGAAGACATTCAGAT
CTCAGCGA

>hg18 chr15:32882146-32882250 NM_005159
TCAGCTGTTGAACTGTTTCAAACTTGTAGTTTAAAAACTGGTCTACCACA
AACATAAAACTAAACCATATGAATATACTGCTGAAGGCATTGTCTTCATG
TGGA

>hg18 chr15:32872183-32872455 NM_005159
AAAATTAGATTCCTTACACACAAAGAATAAAAATGCGCATCAGGAATACT
AAATCTGAAGCAAACTGCAGCTCATCTTTTTAACTATTATAGTAGAAAAA
ATTCCCGAGGACACTTTCAAATGACCATCTTTCTTGTCAGCCACGAGCAC
ATTATGTAAGCACCCAAGGGTGTTTTTCTTTGCTCCTATTGAACTTACAC
GTTTCTCTCTCTTTTGACTCAGACCCTGTATGGAATGTATTCTCCTTGGG
GATGCTTGCCCAGGTGATGTGA
