# Supplementary material for: Predicting tissue specific cis-regulatory modules in the human genome using pairs of co-occurring motifs
Source: BMC Bioinformatics. 2012 Feb 7;13:25. doi: 10.1186/1471-2105-13-25 (PMC3359238; doi:10.1186/1471-2105-13-25)
Supplement: Additional file 1 — Software. The CrmMiner software. [file 1471-2105-13-25-S1.GZ › crmMiner/test/heart_fasta/loci_query/NM_031231.fasta]

>hg18 chr20:31713678-31713812 NM_031231
CTGTGGGCCCTGGAAGGCGGTGCTCAGAGCCTGCAATTGGTGAGGTCAGC
CCGTGAGGTCACAATGTTGCCAGGGCCCAGGGGGCAGAGCAGACGGAGTG
TGGGCCATCGTCCCCAGTGGTGACCAGCCCTGCC

>hg18 chr20:31721859-31722053 NM_031231
CCCAGCTGTCCCCAGGCATCCTCTGGTCCCTGTGGGAAGCGGGAATGGGG
AGCTGAGCCATGGGTGGTGACTCAGACTTGGCTATTTTGGGGTCCCAGCT
GGAAGCAGTGTAGTGGGCAAGGCTGTAGCTGGAGAGGGGGTAGGCAGGCG
GGTAAAGTTGGAACTGAGCCCTGGTACCTTTCTCCCTGCCCCCT

>hg18 chr20:31720356-31720513 NM_031231
TGTATACACGTGTCCACACAAACGCGTGGGTGTTCACGTACCTGCCTACT
CACGTATGTCCTCGGGCCAGGCCCTGCCCTGTGAACCTGTGAGCACAGCC
TTCCACGCCTAGCCCAGCCCTGAATGATATCCCACCACAGTTGTGATGGG
CCAGCAA

>hg18 chr20:31724027-31724266 NM_031231
CCTGCCCAGCTCAGCCCTGCAGGAGCTTTTCCTGCAAGCGGGGCACAGGA
AGAGCACGCAGCGGGTGCCACCTCTGCTCACTTCTCCTGCAGGGCCTGGC
CTCGTGGGGGGTGCTCCTGGCCAGTCCCCTGCGTCCCCACCTCCCACACC
CAGAGTGCAGCCCAAGTTCTATCTGATACATCAGCCCCTGGCACAGTTCC
AGCTTGAGGAAGGTTGAGGAGATGGGCCAGGTTGTGGCC

>hg18 chr20:31725058-31725170 NM_031231
CTGTGGTCAAGGTGCTGAGTCACTAGGGGCAGTGGGGAGGGGGTGGGAGA
CAGCTTTGCCTCCCTCTGGAGTTGGGGCATGAGGGGGCCAGGACAGAGCC
GAGCACAGCGGT

>hg18 chr20:31708512-31708963 NM_031231
ACAGGCCCCACAGCCCAGACCTGCGAGACAGGAGGCAACACTGGAAGGGA
CCACTGCCTTTATTGCCTCTGTGCTGGGGTCCCAGCCTGGGGTTCAGAGG
CCTCTGGGGGCAATAGGTGACCCTGGACCCAAATTATTGCTACTTGGCCA
GGTCACCTTGGGGCTTCCCATACTGCCCTGAGAATGGGTGGGATGAGGGC
ATGCAAACGATATGCAAATGACATGCAAACCAACCCAGAGGCCTCTGGCA
CATCCATGGGTGCTGGAAGAGTCAGAGCCTAGTGGCCTGGGAGGGCGACG
GGGCACCCAGCTCAGGCCCAGCCTCGGAGGCAAGGTTTGAGGGTTGGGGG
GTCCCTGAGCATCAGCCCTGCTTCTGCCGCTGGCTGAGGAGGAGCAGAAG
CCTGGTCCCAAGACAGCAGGAAGAAAGCAGGACCCTCGCTAGGCGGCCAG
A

>hg18 chr20:31715913-31716031 NM_031231
CCCCAAAGCATTCAGGCCCCCCAGTCTTCCCCAAGGCACCTGTCTCCCAA
CCTACCCTGTCCCATCTCCTTCCCCACGTGACAAAGACTAATTCCAAACC
ACTTACCTGTCTAGGGCA

>hg18 chr20:31715673-31715775 NM_031231
ACGCTAGTGAGAGGGACCTGCTTCCGGTAAAGCCTGACATCCCCCCAGCA
TCCAGAAATCCCTCTTAGGCATGAGGGAGGGTTCCCGGCCAACAGGCACC
AT

>hg18 chr20:31725355-31725462 NM_031231
AGGCTCCCCTTCCCCAGTCAGCCCAGCCTGGAGCTGCCACAGAGTGGGGT
GACCGCTGCTGTGATTGTCGCCAGCCCCCCGCCAACACCAGACACACAAA
TGGGGTG

>hg18 chr20:31711470-31711600 NM_031231
CTAGAGGAAGTGAGGCTCACAGGGCCGAGGACTGGGGCCCCAGGACGGGA
TAAGCCTGGGTGGGGAAGACAAGCCTCCTGGGACTCCGAGGCCTAGCCCC
AAAGCCAGTCTCATTTCACCCCGCCATGGC

>hg18 chr20:31725483-31725603 NM_031231
AGGGGCAGTGACACTGGAGCAGGGACAAGAGGAGACATGGAGAGACAGAA
CAGGTCACACAAGGGCAGAAAGGTCAAGAGAAAACAGCAGGGCCAGAGAG
AGGGGAAGAGACCCAGAAAC

>hg18 chr20:31724833-31724933 NM_031231
ACTCAGAGAAGGTCTGCCACTGGCTGAGGGGCACGCAGCAAGCCAGGGAG
GCCCAGGTAGGGTAGATGGAGATCTTGGGAGTGGGCAGGGGTGCTAAGNN

>hg18 chr20:31718543-31718964 NM_031231
CCCGAAGGTGGCGTCGGTGTCGGGGAGCCGCCGCGTGCACCGGCCGTCCT
CCCTGGGCCGCATCGCGGTGGTGGTGGACCAGGGCTCGGGCTTCACCAAG
GCGGGCTTCGCGGGCGAGAACCAGCCGCGCATAGTGCTGAAGAGCTCTAG
CTTGGTGCCCAGCTGGGACCGGCCGGTGCTGCCCGGAGCGCCGGGCTGCG
AGCTGGCGGGCGGCGTGGCGCGGGCGCACCCCATCAAGCACGGCGTGGTG
GCGGACTGGGAGGCGCTGGAAGGGCTGTGGGAGCGCCTGCTGGTGGGCGG
CCTGCGGGTGTGCCCAGAGCAGTGGCCCGTGCTGGTGAGCGACTCGCCGT
TGGCGCCGCCCGCGGGCCGCGAAAGGGTGGCGGAGCTGCTGTTCGAGACC
CTGGCAGTGCCCGCGTGCCAC
