# Supplementary material for: Predicting tissue specific cis-regulatory modules in the human genome using pairs of co-occurring motifs
Source: BMC Bioinformatics. 2012 Feb 7;13:25. doi: 10.1186/1471-2105-13-25 (PMC3359238; doi:10.1186/1471-2105-13-25)
Supplement: Additional file 1 — Software. The CrmMiner software. [file 1471-2105-13-25-S1.GZ › crmMiner/test/heart_fasta/loci_query/NM_000231.fasta]

>hg18 chr13:22718705-22719388 NM_000231
GGCTGATAGCCTTTGACTGTTGCCCTCATTTTGCCCATTATTATAATGAC
TATCAAGAAAGAAGTATTTTAAAAGCCTTACAACACCCCAAGTCTGTGGC
ATTTGGAGAAATGGGCTTGGATTACTCCAACATGTGCACCACACATGTCC
CAGAGCAGCAGAAGGTATTTAAAAGATAGCTGCAGCTGGCCGTCTCTCTT
AAAGAAGCCCATGATGATCCACTGCCGAGAAGCCGATGAAGACCTACTGG
GCATCTTGAAAAAATATGTGCCCTCTGACCACAAGATGTACCAGCATTGC
TTCACTGGCAGTTACCCAGTCATCGAGCCCCTGTTGAGCCACTTTCCCAA
CCTGTATGTGGGCTTCATGGCAATTCTGACTTACTCTTCTGCTGAGCAAG
CCCGAGAAACTGTGAAAAAGATCCCATTAGAGAGAATTATTGTAGAAACC
AATGCTCCCTTCTTCCTCCCTCACTAGGTTTCCAAAAGCCGTTGCCAGTA
TGCCCACCCAGGCCTGGCCCTGCATACGGTGCGAGAGATTGCCAGAATCA
AAGATCTGTTGCTTTCCCACACCTTGGCCATCTTGCAGGAGAACACCTGT
CACCTCTACCATCTTTAAACAGAAAAGGCACAGTCAGGAGTCTTCCTAAG
AAAGGAGACCAGTAGCCTGACAAAACACATGAA

>hg18 chr13:22718447-22718676 NM_000231
TCCTTATGGAGGACATGCATCTAGCTTTCTGCCAAGTACCCTCTGGCAGC
CAAAGCAACAGGGTTTCATTGTTGATACCCACTGTCACTTGGACTTGCTG
TATTCCAGGCTGCCTTTCAAAGGCACCTTTACCAAATTCAGAAAAATGTA
TAGCAACACCTTCCCCAAGGAATTTCAGGGTTGCATTTCTTGCTTCGACA
ATCCTCAAAACCTAAGGGACAGGCTGTGG

>hg18 chr13:22698989-22699422 NM_000231
CTGAGCTGTCAACAAAAAGGAAAACAAGGAGGGTTCAGCAAGTCAATTTG
AGGATATTTTTCCTTTTATATGTGGGAAGCTGTCCCGGAATGAGGCAGCT
GGCAAATTTTAGGACAATGAATCATGTCAGTTTTTCTTTTTATCTTCACA
GTGCATTGTTTTTCTACCTGCTTGTCTTATTTTTAGAATAATGTAGAAAA
AGAAAATGGAGGCTCTTTTTCCTAATTTTGGCATGAATCCCCCTTGTTCC
AAATGAAGATGGCATCATGAGGCAGCTCAAAGAGGAGAGCTTAGGTAATG
CACAATGTGTTGGCTGCCTGTCCACATCTGTCCTGCATTGATGTGGTAGG
TGAGCAATCTTTTTGTGAAAATCATGTTTGTGACCATAATCATTTGGATG
AATTCTTTTAAAGNNNNNNNNNNNNNNNNNNNN

>hg18 chr13:22651334-22651439 NM_000231
TGTGTGAGTTACAAACTTAAGCTGCCTACATTACAAACTGAAGGTCTTGC
TTTAATAATTTCAACTAACTGATAAAATCAAAGGCTTCTTTATGTGATTC
TTCTG

>hg18 chr13:22660133-22660279 NM_000231
CATCTAACCCCACAGGGGCACCAGCAGGTCCAGCCTGCAGTATGTGCAGC
CCTGATGCAGAGCCCTGTTCTGGCCACACTAAAGCTGTCATTCTGTAAAT
GGGTTAATTTTTCCAAGGNNNNNNNNNNNNNNNNNNNNNNNNNNNN

>hg18 chr13:22721378-22721679 NM_000231
TGTGAAGGTAGCCAGTAATCTAGAAATTCAGTTTACTCTTAGTGGTCCCT
GGGATATTAGTCTGGAGTCACAGAGCCTCTCAAGGCCCATTAACAGGCTC
CCCCAACCTTAGCAGTCCTTTCAGGGCATGTCAACATTTCGCTTCACTTA
AATTTTAGAAAGGCAGCTATTTCTACCTTTAAAGCTCAAAAGAAGCAAAC
TGCCCATTTTGTCTTGGGAGACAGAGGAATTTGCTTTTTCAGTTGGTTTT
TATTCATATCTAACTTCAAAATTCATACCTGCTTATTATAAAAGTTTTGA
G

>hg18 chr13:22654072-22654312 NM_000231
TACAAAAAGGCACCTTTGTGGAATTTAAAAAGTAATGCTACAAGTTGGGG
TTCGTTTTATAGGTTCTAGGATTCATTTCAGATTGTCTTTCAAAGACAAA
TGAAAAGTAGCATTTCAATGTAGTTAGATATAGCATTCCAAAGACTAACA
AATTCAGGTGTCCAAAAGATATCAGCTAAGCTTGCAGTTAAAATGCGGAA
AATGAAATTGTTCCATATTGTCCTTTAAAAAATGTACTTG

>hg18 chr13:22652535-22652637 NM_000231
GTTTGTTTACCTTCTATTATGGTGATCTTTGTTTAAGATTTTCTCCTCAG
ATGTTAAAAGTTTTTCACTTAAAGAGGCTTAGGGAAAGTGATTTTTAAAG
AG

>hg18 chr13:22677227-22677327 NM_000231
NNNNNNNNNNNNNNNNNNNNNNNNNNNNNNNNNNNNNNNNNCCAATTTAA
ATTGTGATTTCTTAGTTAAAATTCATAAAATCACTATTTCTACAGCATCA

>hg18 chr13:22667957-22668060 NM_000231
AGAACTATTCTTGAAATTATTTGGTCATCCTAAATACAGTAATGAAGTTG
GGATGAGTATGGTAAATTTATTAAATTTACTGTTACAAAAGAAATATATA
TAT

>hg18 chr13:22651770-22651959 NM_000231
CAAAGTAGAAGTACTAATGTGCAGAGAATTCATGAAAGGTTTTAAAATGT
CTTACAAATGTAAGATTATTTGAAGCTGTATCAGCTTGTAATTTAAGGCC
TGCAGCTGCTGGTATGATAGAAGTATCAAATTTCAAAAGAAATTATGGTA
GAGTATAAATAAGCAGAATGAAGAGAAAAGTCTCCTGAG

>hg18 chr13:22667743-22667866 NM_000231
AGTTTGCCATTTTATTTTAAAAGTCAGTCCTATTGTAAAGAAGAGAGAAT
GATTTGATGATCTTTTAATCTAGATGTGTGTGTGTGTGTATAATAAGGGT
ATTATTATTCGAGAATTATGCTG

>hg18 chr13:22667419-22667583 NM_000231
GCATCTAATAAAAACCAGGACAGAGCAATGAGAAGAGTTTGTCTGAATTG
CCTACCCGTGTAAATATAAAACTGTGTTTTAAAATGAGCCTGTAGCTGAA
GTAAAAATCAAAACAAGACCAGTTTTATAAGCTAACATTTGTAGGCCTGT
GGGTTTGAGCTTGT

>hg18 chr13:22653296-22653411 NM_000231
TCTTTCTTCTTTGGTGGCNNNNNNNNNNNNNNNNNNNNNNGTTGAATAAA
TTGGTGTATCACAACATAATGACATATCAAGTATCAATGAAATTCTCATT
TCAACTAAGTTATTC

>hg18 chr13:22706489-22706749 NM_000231
ACATGGTGATGGGCTCTTGAGTATTATAAAATGACTCTTGAAATTTTATA
TATGTTTTCTAAAGAGCTCTTTGTATTTATACAAGATTTAATGACATTGA
ATATTCAATTAAAGATGCAAAGTTTTAAATACACTAGGAGAAATGCAGAA
AAGGTGGTAGGCAATATATGGAAATACATGTGTGATTTAAGTCAATATTA
AGAGGAATGAAAAAGCAAGCAATAAAAATATACGCATTGTCTCTTTTTTT
TTTTTAACAG

>hg18 chr13:22653602-22653703 NM_000231
TTGCTTTAGATTTTCTTGATAGTTTTGTTATAGACACTAAGAAATAAACT
AAAATGAATGACAACAAAAGTCCAGTGGTTTTATAAGTTGGAAATAAACA
A

>hg18 chr13:22652950-22653055 NM_000231
CTGGAATTGGTGCCCAAAAAATTTTAAGTGTGGTATGAACTGTTTATGTC
ACTGAGTAAAATTAGACACGTCTGTTGCTAATGTGAGGGGATGAAACATG
AGACA

>hg18 chr13:22677095-22677219 NM_000231
TTTTTACATATGCAAAGAGGTAAAATACCAATCAAATCAAAATATAGTTT
GAAATGGTGTTAGCATATTTGATATATTAATATGAATGTAATCAATATAG
ATATATGATATAAGCTGNNNNNNN
