# Supplementary material for: Predicting tissue specific cis-regulatory modules in the human genome using pairs of co-occurring motifs
Source: BMC Bioinformatics. 2012 Feb 7;13:25. doi: 10.1186/1471-2105-13-25 (PMC3359238; doi:10.1186/1471-2105-13-25)
Supplement: Additional file 1 — Software. The CrmMiner software. [file 1471-2105-13-25-S1.GZ › crmMiner/test/heart_fasta/loci_query/NM_006308.fasta]

>hg18 chr5:53787829-53788064 NM_006308
CATCGTATCGGTTCCTGTTCAGATGACATGGGGAAGATGATGGTTCAGCC
ACTGGTACTACGAGAATGTTTGTATTACCCACATTTGAAATGATTTGCTA
TGATTTTTATGAAGATTAAAAATATATACACAGTTCCTGGTATGTTGAGG
TTGTCTTTATTATTCTTACTCAGAAAGGAAAATTTGTAAATATGTTTGTG
TGGCTCAAACTGATACTATTCTTACAACTGAAACA

>hg18 chr5:53816140-53816306 NM_006308
AGGCTTTTCAGTTCTTAGAATTAACTAGCTCATGTATCATTAGAACAAAG
TAGTAATTTAAAAAATAAATCTACATTAATGGGCTATTTGGGGGGAACAA
CAGCTGCTCCAAGATCACAGAGGAGAAGAGGGTGTTAAAACACCCAATCC
TAAAGATAGTTCTAGA

>hg18 chr5:53756849-53756973 NM_006308
TCATGTTTCTCTTTTTGGCCTCCACTCACTTCAGATACCACTAGAAAGGA
TTTAATGGGCTATTAGTATCTATTTCTTTTCCACCATGCTTTTCTTCCCA
GGTATTTTCTATCCATGCCCATGT

>hg18 chr5:53760899-53761188 NM_006308
CCCAAGTAACAGAGTCAAGGGTCCCAGGAGTAGGTGAGAGGGAAAAGCTA
CATGTAAGGAGCCACTAATAGGCATGGGAAGTTTGTGTGTGTTTAATTCA
AACATTTCTAATAAAAGCCAGTTAAAATATCCACCAATGTTCCCACTCTT
CAATCAAGTGGGAGCAGACATCAAATATTCATTGAGTTGGTGTAAAAACC
ATTGGGTCTTTTAATAACATTAAGGTGCTAAAGAGAAATAGCATGGAAAT
TACCATTTTGTTGATTTTATTATTCCATAAGTTCTTTTA

>hg18 chr5:53764989-53765303 NM_006308
CCTACATAAGGAGCCAATGAAGCACGTTTTAAAAAAGATAGCACATTTGT
AATTGCTTCAAAGTTAAACCTATATACTTTTTTGGTTAATTTTATTAGCT
GTAGTTGCTCTTGTTTTCCATACTATAAGAAGATTATCTCAATTAGTGTT
AATTGTCTCCTTCCACGTGGTCCTTCCTCCATCTGACTTAGGGGAATTTT
CTTGGTGTTTTTCCATCTCATTCAGACATAATGGTGTGGATGGTGGGTGG
TTTGGGGTTACATATTGGAGCTATGTAAGGGGTACAATTCCGATGACGGT
TCTGTGGCCCTAAT

>hg18 chr5:53801515-53801650 NM_006308
CACGGTGTCAATCCACTGCTTTCTGTTTCTGTTTTGTTTGAGTCTACAGA
GCTGTTTATCTTATTTTTGAGACTGGCTATGTCTTTTTGTTTTTTTCTGT
TTTATTTATAATCGCCAAGGGTTATGGCAGTACAG

>hg18 chr5:53755742-53755874 NM_006308
TCAAACCACCTCTTACCATCTGAAAATTGGTTTTGTGTGTGTATTTTAAA
CATACATTCCCCCTTATTTTATTTCTAGAAGTTTTCACGAAATGCCTGTG
CCAACCGCCTGGCATTTTCCTCCATTTTCATG

>hg18 chr5:53775148-53775430 NM_006308
TCTGCTTCTTTTAAGTCTGAAACTAACATGTCATGCCTTTCTTTTTTGCC
TGCAACTTAAAGGAGCTTATGATAGCATAGAAACCATCTCTTCATAAAGG
AATGTTAAAATGGACCAAAGACAGATGCTTGTATTGGTTCTATTTTGAGG
GGTGGAAACCCTGCACCAAACACTCAGTGACAGAGTAAAAAACATTTTTC
TGTGTCTAAAACTTTATATTTTATTCCATTTATGTACCGTCTGTGTTTCA
GTAACCTGTATTTCCCCAGAAAAGTAGCTTTA

>hg18 chr5:53761564-53761665 NM_006308
AACCTGATTTTTAAGGCCAGTTCCTTCTGAGCAGTTTAATCTGAAAACAT
GATTTCCTTAAATAGGATCTCATTTTGTCTGCTGATTTGCATTGACTGAG
G

>hg18 chr5:53788327-53788487 NM_006308
GGAAATTGGGTCTGATATCTATTTATGATTTAGTATAGTTGTTACTGCCT
TAAAGGTCAATGGGAATTTTCAGATATAAATCTTATTTTTAAAAAGTTCA
AATATGTACCTCATTCATCTTTTTAAAGATATACTGAATCCTATCTGAAG
TGTTTTGACT

>hg18 chr5:53766210-53766337 NM_006308
ACAGTTCTGGCCCAGGAGAGTGGGTTCAGTTTTACAAAATGATCCCTGGG
GCCACTGCTATGGTTAAGAGGATGAGCTAGACATTTGCACCTAAAGATAT
TGTCATTATTATGTTGGATAAAATTTG

>hg18 chr5:53810063-53810185 NM_006308
AAGGAAGTAGAATTTACGATTCCCAAGTAGTTATGTGGAAAGTCAGACTA
AGCCATTCTTCCTTGCCTTTNNNNNNNNNNNNNNNNNNNNNNNNNNNNNN
NNNNNNNNNNNNNNNNNNNNNN

>hg18 chr5:53773960-53774151 NM_006308
ATCTGATCTCTCAGTTAAACTATGTTGTGGAAAAATAACTCCTAAAGCCC
CAAGAACCACTTCTGAGCAAGCCATAGCAAGTATTTCCTTGGAATTTCCC
TCAGGTTAAAAAGCAGACTTGAGTTTCTCAAGCTTAGTAGCTCAGCAACT
AAAAAGTAATGTTAATATCACCAAAGGGCTTAAAAGTAAAT

>hg18 chr5:53807611-53807717 NM_006308
GACTGTTCCTAGATATTTGTAACTAGTTCTCTATACCTGTAAGTTTTCAT
TTGCCCAGGGTTATGTCTTCTTTTATTTTGATTTTTCTTCTTGTATTTTC
CTCTTC

>hg18 chr5:53787029-53787325 NM_006308
GATTCCCACTCTCTTTCTTGAAGTAAGCAAGGCAGACACATTTGCCAAGG
ATAACTGAGAATGTAAGGGCAATCCATGACTGGGCAGCTTGTGCAGGCTG
TGTGCTAAATGCACTGGGAAACATGCCCTATAAATAGCCGTTCATTGTCA
GCATGTGTGAAAAGACAAGAGAGCATTCCGTGCTATGATTCAGGCCTAAT
TAAGTGATTGCGTCTGGGCACGGCTATAAACCACTAGCTGCTTCAACTGG
TAATCCAGTCAGTAGGCAACTGCAGGGGCTCGCCACTGACTGAAGG

>hg18 chr5:53772608-53772788 NM_006308
TGTATTTGCTCTTTAAAGGCTAACAGAAACCTATTCAGTCCAGCTTTAGA
AATAAACAGAACTGTATCCCAGTGATATAAGTGTTACTTCCCAGAGCACA
GGGGCAGATAATGGCTTGGGAATTGGCTCTTGGCAATTTTTTGGTTTCTG
GGCAATTCCTAGTTCTAAGGCAACTATTCT

>hg18 chr5:53786324-53786464 NM_006308
TCCTATGCCCCTGCAGCCCCCATCTGACGTTTGTCACTTCTCTAGCTTAG
TCATCTGATCTAATTTTGATGAGTCAGATGTAAATAAACCCAGATAATGT
GTCTTTTAGCCCAAAAGACTAAAAGATAAAATAAAAGGAA

>hg18 chr5:53807911-53808078 NM_006308
CTANNNNNNNNNNNNNNNNNNNNNNNNNNNNNNNNNNNNNNNNNNNCTTA
ACAAGTTACCTGGGGAAATAATATATTGACACTAACGTAGAGAGGATGAG
TGACTGGAATCAGTAGCATCCTACTATGTTGCTGTTGCTTTTTAGTGAAT
AATCATTGGAAGAGAAT

>hg18 chr5:53756456-53756608 NM_006308
TACTGTTATTATTACTACAAAATTATTTTTAGCCACTCGGAAGACATCAT
TCTCTTACAGAGTTCCAACTGAAGTGTAAAAGAAATAGGAAGCCATAATA
CAAGACATAATAAGAAACGGCAAGGTGGTAAGCTTCAGATTTGGAGGTCA
GC

>hg18 chr5:53788759-53789032 NM_006308
TTACACAGCACATCTGATGATTGGTGCTTATTATATTCTCCCAAACTACT
GCCTTGGCTCAAGGTGGAGACATTGGTAGAGGTTAAGGACTAGTGCCTTC
AACAGCTGCTCTGGGACATTCCAAAGGTTTGCTATCTCATTCTGTATACA
TTAAGTATTTCTTCAGAGGCAGTGGCTGCCTGCCTTTTACCCCGCACTGA
ATGTGAGCTGACAAGCAGCCCAAGGACAGTGCTAAGAATAGACATGGAAT
GCAGGGTGTGGAAAACACCAGGG
