# Supplementary material for: Predicting tissue specific cis-regulatory modules in the human genome using pairs of co-occurring motifs
Source: BMC Bioinformatics. 2012 Feb 7;13:25. doi: 10.1186/1471-2105-13-25 (PMC3359238; doi:10.1186/1471-2105-13-25)
Supplement: Additional file 1 — Software. The CrmMiner software. [file 1471-2105-13-25-S1.GZ › crmMiner/test/heart_fasta/loci_query/NM_000955.fasta]

>hg18 chr19:14446519-14446683 NM_000955
CATCTGATAGCTCTCACCCATTTCTGCCACTGTGGCCCTACCTGACTTTC
CCCATGTCAGCTTTACTCCAGTCCCATCCTCGATGCCCCAGCCCCATCTC
TACCACCACGGGCACATCTCTCCCCACGGCCATGTCCCTGTCCCCCATGG
ACCCATCTCTGACC

>hg18 chr19:14447050-14447552 NM_000955
ACCCTCATGTGCAACCCCCTTACCCGGCACTGCCTGGGATGTGGGGTCCC
CATCACCGGCCGCTCAGCCCTGCCGCCCACTGCGCCCTGGCTCTCCGGCA
AGCCGCTTCCTCCCTCCCTCTTCCTGGGGCGGCTCCTCAGCTCCTCCCGC
CGCCCTTGCTGGCCTCCAGGGGCCGCTCCACCCCGCGCACGCCCGCTGGG
GGCCTGGAGTGGCAGAGACCCCCCTCTCTGCTCCTGGCAATGGGCGGGGG
CCACTCTGGGCCCCAGCGGCTCCCTCCACGAGGAGTGAGGCTCCCTGGAG
TTGGTCTGGCCCCATGTGACCCCCTCCTCCCAGCAGGGCGGGAGCAGCCC
CCTTCCCCCCCAGGATCGGGCCTCTTGCCTCATTAATAAAGCGGATAAAA
TCTAAACACTGGAAAATGTGAGCGTCGTCTGGGGCGGGCTGGGGCAGCTG
CAGGGGGTGCCACTGCCCCCCTCCCTGGGGCTTTGGAGCTAGAGAGGCTA
AC

>hg18 chr19:14446350-14446453 NM_000955
CCACCCCATCTCCTGCTCCAGGGCCTCCCTCTAACCCCACTGGCCCTTTC
TCTGCCCTTCATGGTTTCCTGCAAGATTCCCCCCAGCCCCGCCCTCAGGC
ATC
