# Supplementary material for: Predicting tissue specific cis-regulatory modules in the human genome using pairs of co-occurring motifs
Source: BMC Bioinformatics. 2012 Feb 7;13:25. doi: 10.1186/1471-2105-13-25 (PMC3359238; doi:10.1186/1471-2105-13-25)
Supplement: Additional file 1 — Software. The CrmMiner software. [file 1471-2105-13-25-S1.GZ › crmMiner/test/heart_fasta/loci_query/NM_183357.fasta]

>hg18 chr3:124645454-124645867 NM_183357
AGAGCTGCTGCTAATCTCCTGGAGTGCAAATGACCACCCCACCCCACAGG
GCACAACGATACCTTCTCCAAAATAATCGTTAATAGCTAAGCATATGTAA
TAGTTGTGTGAGCATGCTTGTTTTTGTGTGAGTGCGTGCAGAAGCTTTAT
GTAGCAGAGTGGGATACAGTCAAACAAAAATGAGGTTGCCATGGCAACAG
GCTCCAGCATCATTGCAGCCTATTAACACAAGTGAGGAATGTGTTTGGCA
GATGCTCCAGTGTTATTTATGGTATGGGTGTAGCAGAGGGACTTCTAACA
GGCAAAGGAGGAGAAAAAAACAACCCCGTGACGCTCCTACTATACCCCAG
CGAGGAGACAGGAGTCGACAGTGAGACAAGAGCACAGCAGAGGCTGAGAG
GCCTCGAACAGGG

>hg18 chr3:124645276-124645449 NM_183357
AAAACCCCTAGTGGCTCCCCCAAGCTCACGGGGACCCATGCGGGGTCAGA
ATCTTCTCCTCAGAAACCATGTCAGGCAGATTGAATGTGGATGCATAATA
ATAATACCCCATATTTGAACAGGACTCTCCACTTTTCAAAGAGCTCTTCC
ATCCATCATCACCTAGAGTCCAG

>hg18 chr3:124651435-124652117 NM_183357
GGGCATCCTCAGGCCTGGCCGCGGGCACCCCAGTTCCCCTTCCTCACCTA
AAATTCTCGCTGCGCCCCTCCCTCCCTGGGACTAGGAGCCGCATCCAGCC
TGCGGTCCCGTCACCAGACCTGGGTGGAGCGCGGTCTTCCCCCGCCCCCG
GCCAGGGCTCCAGCGCCCCCAGTCCTAGCTCCCCTCTTTTGTATCCCCCT
TTAATCCCCCTCCCCCCATTTAACCCAACTTCAGCCCCGGCGCTGCGCCC
CCCTTCCCTGGCCCGGCTCGATTGGCCGCTTCCGGAGCTGTCAGACTACA
GTCCGGCGCTCTTATTGGGCGATTCTCTGGCCCGGCGGCTGTGCCAAAGG
AGGGCGCACCGGGTGGGGGGCGCCTGGGCAGCGAGTGCCTCAAGGAGAAG
GAGAACAGAGTCCCTGGAGGGGTCTCAGGGGCCGGAGAGCCAGACCCGGA
AATGGACAGGGGAGATGCAGAAACAGGACTTCTGAGACGCAGGAAGACAG
TGATGGAAAAGATGGTGATGCAGTGGGTGAGGCCGATGCAGCCGGGGCGG
GGCGGACAGGGAGGCTTTGGTGGGTAGTTACCAGGAGAAAGCCCCACAGT
GAACACTGGAAACACCTGGCTTTTATAAAGCGCTCTTTGCCTGTTCGTAA
AGTCTCATAAATCTCACTTGGTTCCCGTCAGT

>hg18 chr3:124643848-124643950 NM_183357
CACGGGAGGCTCCCTCCTCAGGTCCCAGTTTGGTGAGGACCAAGGTGGCA
GTTCCATTCATGCCTCATGCGGGAGAGGAGGCCTGGCCCGAACATGGGCC
AC

>hg18 chr3:124659228-124659671 NM_183357
TCTTAGCCATCAGGTACAAATGACTGAGTCCCTGGGAACCATCCTCCACT
GCAGCTGGGACCCCACCATGAGCTCTGAACTTCAGCCCTCTTACTCTTGA
CCTTTGGCTTGGAAATCAAGGATGATACGTTTGTAATTAGCCATCTGGGG
AACTGGACCCTAGATTTTTCCAGACCCCATCCTTATGTCTAAACCTCTGG
GCCTCAGAGAACAGGAAATAAAGAGCTCAGATTGGAGCTGAGGTGGAAAT
GGCTGATAATACCATGATCTACCACTCTCCCAGGTGTTGACATTTGCATT
TTAATGGAGGCGGTTAAGGCCTCCAGTGCAAGGAGTGACTAATATGTTAT
TTCAATTGCTCCTGGAGGTAGGTGGGAGACCCTTTGTGGCCCAGGGCCTT
TTGATGTCCCTCTAGTCACATCACAAGGACTGCACCTGATTGG

>hg18 chr3:124646433-124646819 NM_183357
CCAACCACTCTTACATGCCTGCTGTTCTGGAGTAACCTGAGGCAGAGGTT
AATGCTGGACTTCCCCCACCAGCCAGCAGGGTTTGCTCAAGAAAGACAAA
TTTTATATGAGGCATAATCAAAAGGGTAAATCAAGTACAAACAAAAAAAG
ATACAGTTTTCTCTGAAGCCAAATAGAGGAAATGTTTGCATTCCCTTGTC
TTGAACCACTCATAACAAGCTCTGCACCACTCAGGGAAGATCATATAAAG
TAAGTGTAAATCCACCCAAAATCCTACAGCCTTGCAAAAGTCTAAAGACC
ACAGTGGGTAAAAGAACAGGGTAGGAGCCAGTGGGGGTGGGGAGAGAAGG
GAGAGGGATTTGCCTAAGGAACCAGAAGGAGAAGTC

>hg18 chr3:124659759-124659860 NM_183357
CCTGAATCCTTTTTTACTAAAAGTCTGGGAACATCCCCGTGAGTCATTTA
TTCTTTCAACATACATAAACTGATTACCCATTTGAAGCAGAAAACTATGC
T

>hg18 chr3:124642275-124642523 NM_183357
CCAGAAGTCAAACCTAGGCCCATCTTTCTACTAACCTCCCCCTCAAAAGG
TGAGCCACAGATTGTTTTGCCTCAAAAAGGAAGGGGGGATTGGGGCGAGG
GGGCAAGAGAGAGTCCAGGGCTGATCATCCCTCTCATCCTGTTTTACCAC
CACCACTATGACCCAATCGCCTTCCAGATCTGCATCTGTGCATTAGTGCA
CACTCACCAGCCCCACCTGGATGCCTCCCAATAAGTCTGCATGTATGC

>hg18 chr3:124644375-124644487 NM_183357
AAGCAATAAGTAAATATAATCGGCAAATACAGTCAGCCTTGAGGCAAGAG
AAGCAGACCCTCCTCCACTCGAAACCCAAAGCCAACCCCCAACCCCAGCC
TGCTGCTGCGCT

>hg18 chr3:124652641-124652814 NM_183357
TCTCTCTCTGCTGGTCATCTCTGCAGACTGGAAGATAAACCTTGCCAGAG
TTACAAATTGGGAGGAGAAAAATTCCAAGAGGTCAGAATAAACTAACCCT
TGGGTAATCCAGCCTTTGAGTATTCCACTATTAGCCAAGTTGTAAAAAAA
AACATGANNNNNNNNNNNNNNNN

>hg18 chr3:124650710-124651257 NM_183357
CGACGGGCGGAGCAACAGCTCCGGAGCCCCGGGGGGGAGGGTCCTGGAGC
CCGGGGGGGCCGTTGCCCGCATCCCCCACCTCTCGCGGCGAGAGTGGATG
CGTGGCCCCGGCGAAAGCCGAGCCGAGCCTTCGGCGCGTCCGCGCAGGGG
GCGGGGTCCGGGTCAGGGACCGGCTCCTGCGGTGCGGCCCTTCCCCTCTC
GCCTCTCCCTTTCCCGCAAACGGAGCGGGGCCGGCCGGGACCTGCCGGCC
CGGAGAGCTGTCGCGCCCGCTTCGCAAGCCCCAAGCTCCTCGTCGCCGGC
TGCGGGCCCACCGCGGCCGGCGCGGAACGACTAGGCGGAGGACGGAATCC
GGCGCAGCGCTGCCGCGGTTCTGCCCCGACGCAGGCAGGCTTCTCCCGGG
GAGTAAGGCATCCAGAGATCCAGCGCCGGGGCTCAGAAGCAGCCGGCCCA
GAGGGGCCCGCCTGAGAGCCGCGGCGCCCGAGAGGCGCTCCGGGGGGGCC
CGCGGGAGCCCGGCTCAGGGCGCGCCATGCACGCTTCGGGCCCTGCG

>hg18 chr3:124648509-124648669 NM_183357
CCTCACCAACCCTCTATCCAGGGCTGGATTAACAAAGCAGCAGTGGCACT
CACGAGGGGGTGGCTGCTAGAGGGTCCAGCCACTTTCGTTAGGGGCCTTT
TGTATATAGGAACAGAAGCTCAGGAAGAGATGGGAAACACTCCTTATAAT
TTTCTCCTCC

>hg18 chr3:124650082-124650663 NM_183357
CCCCCCCTCGGCCTCGTCGTCTCCTTCCTCCTCCCCCGGAAGCCGGGCCG
GGGGTCTCCAAGGGGAGGGCGGACGGCCGAGCAGGGGGACCAGGCTAGGG
TCACACGTCGGGGGCGGCCCGGGGCCCTGCGCTGCAGCGGGGCATCTTGG
CACCCCCGTCCTGAGCGGAGGAGGAGGGCACAGCCCCGAGGTGAGAAGTA
GCTGAGGATCCGCGTCAGAAGTCCCAGGTCCGAAATGGAGTTGCCTCCGA
GGTGGGGTCGCAGGGACTGGTCTGGCTGCTGCTGCGCCGCACGCGGAGAG
ACGTCCGGGATCCTGGCTCGCGTCGAGCTCGACGAGGGCCGGAGTTGCGG
ACGAGACGGGACGGAGTGGTGTCCTTGCGGGCGGTGCCTCCTCGGGCCGG
CAGTGCCCGGGCGCGGCGCTCGCTGATTCCGCCTAAGCGGAGCCCAGCTG
CTCTCGGGGCTCGGCGGCGGCGAGGGCGGCTCGGCGGGGGTCCCGGCGAA
GAGACACTGCGGGTGCGCTTTCCTCGCAGCGGACTGGGAGCGACTGGGAG
GTGCGGGCGCCAGCCAGCATTATTTTCTTAC

>hg18 chr3:124641883-124642116 NM_183357
CCAGAGCAAGAGGTAGTGGGCAGGGAGGGGGGCCTATTACAGTTTCACAC
TGACACATGAGGCTAGCCTAAAGAATAAAGCCTCTACTGTCTCCTTGTGT
TTGTTTGTCTAACCACCCCCCCTTTCTCTTGTGACCATATCTCATTGTTC
CCAGAGAACAGCCCTACCCCCACTTCCAAGTCCTTACCCTCCTCATACTC
ACAGTTCCAATCTCCTCTTCCTTTCTTTAAGGC

>hg18 chr3:124648286-124648404 NM_183357
TGCTCAGGCCGGAAGGGGAATTGCCACCACACACATCTCGGAGGCTCCTT
CCCACTTTAGCGAAGGGCAGGTTTTTGGCTTGGGGCGCTCTGCTAACTGA
AACAAACTTGTCAGTCCT

>hg18 chr3:124641430-124641771 NM_183357
NNNNNNNNNNNNNNNNNNNNNNNNNNNNNNNNNNNNNNNNNNNNNNNNNN
NNNNNNNNNNNNNNNNNNNNNNNNNNNNNNNNNAAGCCCTGCTCAGAGTT
TAGGATTACAACCCACCAAAATAGGCTTCCAAGCCGAGCTGCGTCGCTTC
CTTCTGTGGAGGTGTTGGTCTAGCACTTCGGCAGAGCTTAGAGTCTGCGT
GCAGACGTCCACCCACCCCACCACCCATTCATTCATTTGCNNNNNNNNNN
NNNNNNNNNNNNNNNNNNNNNNNNNNNNNNNNNNNNNNNNNNNNNNNNNN
NNNNNNTCCCTCAGGATTCCCTCCAAAAGACAAGGTGGGAC

>hg18 chr3:124644524-124644682 NM_183357
TTTCTCCTATCCAGAAATGCAGGTGATAGGGAAAGCAATTGGTGGCAGAC
AATACCCGGGCCTGTGGGTGAAAGTGTGTCTTCCTCCACTCTACCCAGCG
TCTCACATGGGGCAGCCAGAGTGATCCACCAGACAGGCCTCTGGGCCAAG
TTCCAGAG

>hg18 chr3:124644249-124644364 NM_183357
CATTCCTGAAGTCCTCCCCCAGGGATCAAGGCACTCTAGGGATCTAGAAG
ACGACCCCCACCCCAGCCACTTCTGCTCTCCTCCAAATACCCACTCCTAG
CTTTTGGGAGAAAGA

>hg18 chr3:124643386-124643751 NM_183357
NNNNNNNNNNNNNNNNNNNNNNNNNNNNNNNNNNNNNNNNNNNNNNNNNN
NNNNNNNNNNNNNNNNNNNNNNNNNNNNNNNNNNNNNNNNNNNNNNNNNN
NNNNNNNNNNNNGATATTGCCTTAAGGAAGGAAAAAAAAAAAAAAAAGCA
GGGCTTTCCAATTTTGCAATTTTGTGTTTGGGAGCAGAATGAATACTGAT
CCTGCCTTCCATGAGCCAGCTACCCTCATCTGATAAGCATGGATGAGACA
AGGATGCTAGGGCCTCACTTATGTAACTGTACCCAAAGGATTTACGGGCA
CCATCATGTTGAAGCCCCCAGAGCAAACTTTTCTTTCTCAACACAGGCTA
CACTCCTGGGAAACA

>hg18 chr3:124645048-124645260 NM_183357
TTCTTGGTCCATATTCCTACCCCCACCCCTCATTTGTCTCCTCGCTACAG
ACACACGTGCTCACAGTCACAGAATTTCACCCACACAGCGCCTGTGCCTT
TCTGATCACTGGAACAACTGGTGACAGTTGTAGGTTCAAATAGGCACAAA
AGAAGAAATGCAGGAAATCACTAAGAAGCTGGGGAAAGACAGGGTGGGGT
GGGAGATGGGTT
