# Supplementary material for: Predicting tissue specific cis-regulatory modules in the human genome using pairs of co-occurring motifs
Source: BMC Bioinformatics. 2012 Feb 7;13:25. doi: 10.1186/1471-2105-13-25 (PMC3359238; doi:10.1186/1471-2105-13-25)
Supplement: Additional file 1 — Software. The CrmMiner software. [file 1471-2105-13-25-S1.GZ › crmMiner/test/heart_fasta/loci_query/NM_005240.fasta]

>hg18 chr1:155377571-155377767 NM_005240
GCATTTCTTCCCTGGCTTGTGCTTCTTTATTGACCCCATTTTCATTTATA
TGCTCCACACCCTAAACTAACCTGGACATGTATATGATGTGAATGCTTTC
CTCTCTACTCTTGTAGTAGATGACTGTCTTATTCTACCATCTGTATGTCA
CAGAAGTATTTGTTCTTCCTAGTGGGTTTGTCTTAGATTGCAGGCC

>hg18 chr1:155368967-155369376 NM_005240
ACCAACAAATTCTTTAAAATTGTTGGTATATACATCTAGATTCCCAATTC
CTCTAGGCATACAAGGAAGGGGCAAGAGTGAGAAACAGAGGAAGCAAGAT
TTGAGTGGCGAGTACAGGTCTGATTTCCTAACGCCTCTCCCTCAGGCACA
AGGAAAGAAAACAGGTTGTAATTAGAGAGATGCATTCCAATACCACTTTT
TTTTTTTTTTTTAAATGCATGCCCCAGGGACAGGAGGGAGTGGTTACAGA
AGTTGAGATGAAACTGTAATGATAGCAGAGTCAAGCTAAAACTGCCCTAA
CTTGTTGTGTAGTAATTACATATCTGCAATGGATCTCAACATTATGTTCT
CTCAACCACACCCCCACTAATTTTTCAGGTTTCTTCCAGCTTTTCTGAGA
AGTTGTATT

>hg18 chr1:155372124-155372395 NM_005240
CTTTCATGTGAGAAGGTCAAGATTAAGCTAGTTAAGAGGTAGGTACATAC
ATACCAGCAACCCCAACTGCACATTCCACTGCTCAGAATCTAGAGTGCTT
TGCAAACATGCTGTAAGTACTCTCAGTCAGCTGGGCCTAACCACAATGGG
GAGAGGAAAGCACAGAGAAGTCACCTATCCTTGTGGCAATCATTAAATCT
GATAAGAGTTGGGCAGCAGCAACCAGATGTCCTAAGCTGACCTTTTCATA
CATTACTAAATACACCTACTT

>hg18 chr1:155368663-155368844 NM_005240
CCTTGTGGCTTTTTGATTAGGATCTTGAGCTTGGGTTAAAGATCAATGTT
GGTTCAATCGCCTTCGGGCAGAACAGGTGTGCTGGGCCACTATTGTTAGG
TTTCTAGATCAGATTCTTCACAGAGTGAGGATCCAGGTTTCCTTGCCCTG
GAAAACCACATTACTTCCCAGGGCTTATGAA

>hg18 chr1:155376814-155377023 NM_005240
GCTGCTTCTCTAATTAACGTCACAAAGGATGTCTTGAGTAAACACAATCA
ACAGAGATAAACAAGTCTCTCTACCTGGCTGGAGTCTAAATTGATATATT
GAGAAATGTTTATATTCCAGCAGAACTCAACATTAAGTTTTTACATTAAG
AGTCTAATCACTGGCCTGAAACTCTAGAGGTGAATTTGGGTTTGATGAAG
GCAACTGGA

>hg18 chr1:155378373-155379025 NM_005240
TTTATGAGGCCTAGNNNNNNNNNNNNNNNNNNNNNNNNNNNNNNNNNNNN
NNNNNNNNNNNNNNNNNNNNNNNNNNNNNNNNNNNNNNNNNNNNAAAATA
GTATAACATTAAAACATTATTGATGAAATAAAAGAGTGAATGGCAAATAT
GAAATTGATNNNNNNNNNNNNNNNNNNNNNNNNNNNNNNNNNNNNNNNNN
NNNNNNNNNATTCTTATAAGAAAGAAAACTTTATTATTTGCATTTTACCA
CAGTGGACTCCAGTAGCTCATAAGATCTTGTGTTTTGGTTTATTTTTCCC
ATCAACTCAAGGTTGTTGTGAGGATAGAGGAATTAATGTCAGTAACATGA
TTGGGGATCCCCAGACTAAAGGTTAAATGAGTCCAAAGCAGAAGTAACTT
TGCCCAAAGTTACAGCTCAACCAGAAGGAGCAGAGAGTCTGACTGTTTAC
TTAGCAGTGACTTGGGGACTCAAGGACTCTCCCCAATTCCACGTCCATCA
CAGTCCACAAATACCCCTTCCTCTCATTTCCCTTTTTCAGGTGTTGGTTC
CCCTCTCTCAAATCAGTGCAAAGGAGAGGGTAGTGAGAGATCACGAAGGA
ACAGAATGGGAGACAGGATTAACATGAGGAAATGACCATTTAAGCTATTT
TG

>hg18 chr1:155373676-155373886 NM_005240
TGTTCCCCAGGGTGGATGACAGGCCCTCAGCATCCACATTAGCAGGCATC
TGGAGAGAATGCCTAAGTGGCCCCCGCGTAGGGACAAATTCCTTATCTTG
GAAATTTCACCTAACCTAGGATTTCTCTAGATCTTTTGAATATTTTTTCT
CACCAAACACATTAAGGAGACCAGCAAGTGTCAGTCTACAAAACTACTAG
CGGCCGAGGA

>hg18 chr1:155382607-155382713 NM_005240
ATGTTATGCAAGCCAAACATATGAACAGAGTAAACATATGGACCGAGTTT
AGTGTAATCAAATATAACACAAACAGGTTCATCTAGTTCATTAAATTCTA
TCTGTG

>hg18 chr1:155380355-155380532 NM_005240
NNNNNNNNNNNNNNNNNNNNNNNNNNNNNNNNNNNNNNNATTAGCATGTA
TTATTGTATAATTTGACAGACTACTTGGAGCAAGCATGAAAACAACTTCT
GTGGAATACATTAAAACACCAGTGTTAAATTATCCCAAACGCAATCAAAT
ATTTTCAGAATGTTTCAGAAGTCACTG

>hg18 chr1:155373093-155373284 NM_005240
GGAAGGTACAGTGAAATGGGTCCAAAAACGCAGCCAAAACAAGTCAAACA
GTTTGTCTTCTATTACTAGACAAGCCCACATGCCAAGATACACAAGCCTG
AGTTCACCAAGATGTACCAGTTTAAAGGATGAAAAAATCCCAAATCCATC
TGATTCCCACTCAAGAATGAACATCTGATTTTGATTTATTT

>hg18 chr1:155379126-155379230 NM_005240
GCTTATTCCAGGAACCCTGCTAAGTTAGTTGGAGCAGAGAGCTAGCTTCT
TCTGGTCTTAACCTATCTAGGGTGTGTTTTCCAAGGCCTGGCATTTGTTC
CCCA

>hg18 chr1:155371501-155371683 NM_005240
AGTTTCTTTCAGGGAAGCCCAAAGAAAGAAATTCTAACAGATTCTAATAG
AGAAGTCTAAACTAATCCTTTGGATTATAAATGAACTCCAATCCATGTTT
CACCATATACTCTCGCCCACTACAGAGCAGAATCAGCTGTCTGTCAGGAT
CCAGTGCCAGCCACATTGGAATCCCCTCCTAC

>hg18 chr1:155380562-155381736 NM_005240
TGCCTTTGATCTGTGGGATGCCAGTCACTAGTGTTGCAGGTAATGAGATT
CCAAATAGCAGAGTGCTTAGTGCATGAAACTCTGGCAGAGAGTTAAAGCC
ACTGTGGAAAGCAGAGAACATCAAAGTAAGCTAGTCATTATGTTGGCAGT
GGGGAGAGGGGAGTGGGAGTTCATGTACAGTAGTTGGAAATCATAAGGAA
CTGGGAATCTATCATATTTTGGCATCAATTCAGAAGGCGGAACTCCTAGA
TACATGTATTGCCAGGATATATTTCTCTCAACAATAGATTATTGTAATGG
GCTTGGCTAATGTGCTTGCAATAATGTGTGAGGACCGGGTTCATTGGCAC
AAGTTTTAAAAACTCACCATCATGATAGCAACAGGTCTTGATTTCATAGC
AAAAATTTGGGCTGCCAATACTTTAAGGAAAGAAGAAAAACTCAAAACTT
GTGAGGAAAACACCCTAGCATGCACCTCCTTCCCCTGGCACTTAGGAAAG
CACCTGGGGCACAGAGAACAGGCCCTGCAGAAGCACAAACACACACAAGT
GCCATCTTGTCCAGCTTCTCATTATGCAGATGTTGGTTGCAGACCAAGTC
TTCTCCTGCCCCTGCATGCCAGTCTGGTCCAGAACGGCACTAGTTTCTCT
TAAGTTCCATGTGGAAAATATTTTGCCCTGAGACTGCCCCTGAAGCCCTG
AAACACACATTGAACCTGAGTGTTTTAATTGAGCCTCATTACTTGAACTG
TGTGTGGGAGGCATGGGACCCTTGGGTCTGAAATAAGGCCAGAGAAGACT
CAACTCTCAGTTACACAGTTTGTCTTACGGTGCCAAAATACACTGCTGCT
GGGAACCCAGTTACTTGTGGTAACTCTGATTTTTTTGCCTCCCCTGCTTC
TCATTTACTCCATGTAATTCTCACATTATCTGCCTGAGTCCTCTCAACTT
GATGCGAAGAGAAAAGTGGGAATTCAATGCAAATCATGAGAATCTCTAAC
ATTAGGAGGGTAGCCAGAATTTGGGGAACAACCAACTCATTTACTTGCCC
TCACAACCAGTGACACTCATTAGTTAGGTGCTTGGTTCTTCCCTATTCTG
TAGAACATGGAAGGTCAGATATGTGGGGTTTCATGGAGCAAATGTGACTC
ATACTAGAATCCAGCAGTGCTTTG

>hg18 chr1:155370373-155370495 NM_005240
AGATGACTTGAGTAAGAACATTGAGGCAATCCAAAGGATCACATTATTTT
AGTGTTTCTAAAATCTTCCTAAACATGCCATGTCTTAGATTTGGATTTTT
AAAAATTCTTTTCAATTCAAAA

>hg18 chr1:155372768-155373072 NM_005240
TTTCACCCGCCTGCTGAGAGACACAAGCCACACAATTACTTTAAGATGCT
ATTTATTTAGTATCCTCTCAAAAGTTTTCTGGCAGTCTCTCCCCAAACTT
CCTTTCCCCTGTTCTTCTTTCCGTATGCAACTCTCTTTCTTTCAAACATG
TCACCTCCAAACTGCTACTCCCCAAGTTATCAAATGATGGGCCTCAGGTC
ATCAGCTTCAAAAGCCATAATTATCTCTCACCTGACTTTAAACCACAAAG
TGTAAACACTGTCTTTAATATTTGTTTTCCTCCTCCTGACCAACCCTTCA
AATG

>hg18 chr1:155378189-155378343 NM_005240
CTGCCATCCCAGACCTCGCACTGTTCTTTAATACCAACAATTCAAACTTT
ACAGCAATTTTCACCTCATTTCGCAAGCTTTGAGTGGGGATTTAATGTTT
TAGATTTGGGTAGGAATCTAATTCTCAGGACAAAATTCTTTTTTAGAATT
TAGG

>hg18 chr1:155368158-155368296 NM_005240
NNNNNNNNNNNNNNNNNNNNNNNNNNNNNNNNNNNNNNNNNNNNNNNNNN
NNNNNNNNNNCATTCCTTTGTTATCATAAAGTTACCTTAAACAACATTTG
GCCTCTCTGGTCAAAAGTTCTTTAAAAACTAATGACAC

>hg18 chr1:155373447-155373670 NM_005240
ATTTTCTCCATTTAACAGGAAGGGGTGAAAAGCAGGCATTTCTGAAGCCC
TTCTGGCCAGTGAGTGGAAGGAGTCTTGCTGCGATTTGAATTCATTCCAT
CCAGATTTACAGTTCCTCAATAAATTTCCTGTTCCTCCCAGCAAGGAGCT
TTGTGTTAATCACTTAGCAAAAAGGAGGGAGGGGTGAAACTGCCAGAGGG
ACATGGAGGGAGGGCAGATCTAC

>hg18 chr1:155377131-155377555 NM_005240
TACCCAATGCCCCTATCCACCATTTCCTTCACCATGGCACTGCTGCCTTC
TCCATCTGCTGCAAACAGGTTTTCAAAACGTGGAGATTTTTCATGTTCCT
GAAATAGGGAGAGCATGAGCTTTCTGAAAAGCGTGGGGGTGGAAACACTT
AAGACACTTAGCATAAAAGTCAAGACAGGTTGTAATCTCTCTTGAATTTC
CACTTGCTCAAAGCTGTCTTTGTCCACTGACATTACCTTCCTACCCCCTT
CCCGCCCATCTTTACAATTGTTCCATATGTCTAGAATAAGTTTCTGTTCT
AAATCTAATGCTCTCAATTCCACTGTCACCACAGCACAGCCATTTCACTG
CTTCTTAAATTAAAAAAAGAGAAAGGAAATAATTTCTAAAAGTATTTTTC
TTCGGAAAAACCCTTTCTGGATTG

>hg18 chr1:155372564-155372722 NM_005240
ATCCATAGGAAACAAGCCTACAACTGTCCTGCCAGTATCCACCTAGCCAA
GAGAGTGTCAGTCATGGTCTGACATTTGTGAACAGAGCTCAAGTGGAGAG
GACAGGAACCACTGAGGGAAGCTTCCAGGTACATCAGAGATGATTAACTT
CTGCTCAC

>hg18 chr1:155374726-155374865 NM_005240
CTCACCTCTTCCCGGCACGGTCCGTCTTCGGTCCGGTCTCCTCCGCGGCG
TCTCCGGCTCCTCCTCATCCACCCCAGCAGGAAGTGACCTCCTCGGCTGC
TTTCGTCACTTCCATCCTCAGCAGAGAGGGCGGGGGAGG

>hg18 chr1:155373947-155374167 NM_005240
NNNNNNNNNNNNNNNNNNNNNNNNGAGATACATAATAACGAGGCACCGGG
GCTGAGGCAGGAGCTTCCTCTTCCACCTTAGTGACAATGAGGGAGGAAAA
ACACGAATTTCCCCACTGCTCCAGGAAGCTGCCCTGGACTCTTAACTCCT
AGGATGCGCTGTCAGATCGCGAGGCCTTTTACCCTGCCACAGAACTCCCT
CCAACCATCACGACCCTGGG

>hg18 chr1:155371736-155371886 NM_005240
ACAGCTCTTCTACTCCCACTTTAAAGTGACACATTATTCACTAAGATAGT
GTAGTCTTTTATTACCTGATACCCTTTTTATCTAGCATTCACCAAACAGC
TTAGTCTCCTTCCAATCTGTTAACACAGATTTGGGAATCCTTTTCCTTAC

>hg18 chr1:155379246-155379393 NM_005240
AACCTTGACCTGTTTACCACATAAACCTTTTTGCTTTCTTTTGTATTTAT
TCACTATTCATATCCGGCTCTCATTGTGTTTTCTTTATGACTGTCCATAT
CATTTGTCATCCTAAGAGGGCAGAGGCTGTGCCTATCATTATATAGT

>hg18 chr1:155370909-155371043 NM_005240
CATTTTCTTCTCCATCTCTCTACAATTTCGATTCTACAGTCCATTTCCGT
CCGGTTGCACTGCATGTCACTAACTGCTTAGTTTTTCTTTTTGGTCTTGC
CCAGGTGGGGGCAGACAAATCACTAGGGAGACCT

>hg18 chr1:155369990-155370285 NM_005240
CCCAGAATCTTTTTCTCTGAGGATTTGCTGTTGCAGATCAAAGACACTGC
TTTTCACTGCAAACATGTGAACCTCCCCCTTCTCTGATCAAGGATGCTGT
GGTTTTGATGATATTCACTTGATAAGGGAGAGCTTGGTAGTTTCACAGAA
AATCGGAAGTGTTTGTAGAAACAGGTTCCCATCTATGAAAGAACCACTGG
GCTGGGTGTTAAAACTGAGTCCTGAACGTAAAGATCATCACAAACCTATG
AAACATCATTCCCAAACAAGATAGCGTAATAGTATCTAGGAGATT

>hg18 chr1:155376500-155376717 NM_005240
NNNNNNNNNNNNNNNNNNNNNNNNNNNNCAAAGATAATAATCATAAGAAT
CATTCTTATGAGAATCCTCAATTTCTCATACCACCCATGCAAATCTTAGT
AATTGTTACAACTCAGAAACCAGGGTGATCGGGAATGAGTAGTTTCTTCT
GAAAGTCTGAAATTGCTCATCTTTGGCTCATAGCTCAAATGGTCATGGTT
AGAGCCAGCATGGTTGA
