# Supplementary material for: Predicting tissue specific cis-regulatory modules in the human genome using pairs of co-occurring motifs
Source: BMC Bioinformatics. 2012 Feb 7;13:25. doi: 10.1186/1471-2105-13-25 (PMC3359238; doi:10.1186/1471-2105-13-25)
Supplement: Additional file 1 — Software. The CrmMiner software. [file 1471-2105-13-25-S1.GZ › crmMiner/test/heart_fasta/loci_query/NM_017739.fasta]

>hg18 chr1:46436212-46436835 NM_017739
AGCAACTCTTCCCTGCAAGCACCCANNNNNNNNNNNNNNNNNNNNNNNNN
NNNNNNNNNNNNNNNTGGCAGGAAACCCTTCAGTGGGGTTGGATCACCTG
GAAATTCCCTGAGACTGGAGTAACTCTCTGAATCAAGGCTGTCCAAGGGT
GGAGGCCAAATAATCGGCTCAAAGTTCGTTAGCCCCTACAAGGACCAAGT
TCCAGGCCTTCCCAAGCCTGTGGTGAGCAAAGAGCGACCTCTCCTGCCCC
AGTCTTCAACCCTCGTCCCATCCTATCTGCCCCAGCTTCTCTCCTCCTCC
CAGGGCCCGGAGCCGCCCGAGGGCTCAGGAGACCTGCACCGGCAGCGCTA
CCCGTTCCGGACACCCACGCGGAGGCACTCACGGCTTANNNNNNNNNNNN
NNNNNNNNNNNNNNNNTAGGGCCCTCACTGCTCGGCCCGGCTCGCCGCGG
CCTCCGCCTCCTCCATGCCGCTTNNNNNNNNNNNNNNNNNNNNNNNNNNN
NNNNNNTTNNNNNNNNNNNNNNNNNNNNNNNNNNNNGGGGTGAGAGGGCG
ACGGGCGGTGCTTAGNNNNNNNNNNNNNNNNNNNNNNNNNNNNNNNNNNN
NNNNNNGGTGTAAGCAGCCAGCG

>hg18 chr1:46427937-46428061 NM_017739
AAGAGATAGCATCTTTTAGAATATGAATTTGGACAAGGAGGTTGGAAGAG
GTGTTCTAAGAGTATAAAGAGGAGGTTCTGAGGTTGAAGATTCCAGAGCA
AAGGCTCCCTGGATCTTGGGGCAG

>hg18 chr1:46425634-46425818 NM_017739
ACAGTGTCTGCTACCAAGCAAAGCCCAGCCTAACAAACCAGTCCCCCTCC
TTACTTCCCTTTGACCCCTGTAACTCTCTTCCTGAGCTTTTCCAGGGCAG
CCCAGAACCACCACCCCCTTGCTGAGCCCAGAAAGGAAGAGGGACCTGGC
CAGAACCAAACAGTGCCTTAGAGCTGGTCTGTGA

>hg18 chr1:46435108-46435228 NM_017739
CTGTGGGGTACAACAGGTCATGGAGATAGTCTCCTCAGCAGAGTCTCACC
GCTTAGGGTCTGCCTGCCACTCCAGCTGTGAGATCCAAGGCCCCCTACCC
CATCCTTAGCCTAGCCCTAC

>hg18 chr1:46435500-46435860 NM_017739
GTTTCACAGCCACTTTCCCCAGGGAACCTCCCCTGACACTTCCCCCTCCA
TTAGGGCCCTCCCTACCCAGTGCTCCTGTATTCTTCTATTTGAGACCTTG
ATTTCCTTGGTCCCCTCCATTGTTGGTTTCTAGAGATGGAGCCAGGCCCA
GGGACCCAAGCGGGGGATCAGACCTGGGTCCTGGCCCTAACTGCCTCACA
GGGGTGTGCCTCTCTGCAAAGCCAGCCTGATCAGACTTCAGGCTTCCGTC
AGAAGCTTAGAAGTTGTACTTGGGTTCCGATTCCAGAACTTTGGGTTCAA
ATCATTACCTATAGGGACATGACACATAGAGGTCTCCCCTCTAGGAACCT
GCTGCCCCTT

>hg18 chr1:46425859-46426083 NM_017739
GAGCTAGCCTGCCTCACCCCTTCACCACCATACTGTGCCTCTCACACTTC
TCCTCTGCCGTGTGCCTGTGTGGAGGCTGCATGGGATTTGTTTGCCCAGG
GCGGGCCTCTACCTCATCATGGGCTAATTGCTGCTCAACCTGGCTGTTGT
GCCACCTCAGGCACTATATCCAGCTCCAACAAACACTGAAGGCGTCAGGG
TGGCGAGATATGTCCAAGCGACAT

>hg18 chr1:46432001-46432113 NM_017739
GAATGCGTCTAGAATCTATTGCCTTTCTGCCCACCTCAAGAGTTCCTCCT
GGAGGTAGATGACCTAAGCACCCTCCTGTTCAGTGCTGGGTATAGCCCAT
TCCCAGGCTTAC

>hg18 chr1:46432660-46432811 NM_017739
CTGAGGGAAGGATGCGGTTGTCATGGAGGCATGGGGCCAGCAAGGTTTGA
AGAGCCCCAGGCACACAATCAAAGGAATAAAGCTCCACAGAGAGATCTAA
ATGCCCACCCCCAGCCCAGGCCCTGCCCCATCCATGCTCCACTAACTCCA
C

>hg18 chr1:46426585-46426715 NM_017739
CCTCTTCCAACTCCCCAGTATCCCTTTTTGTTCTCTCCTGCTCTGTCTCT
GGGGACAGGTGCCCGGCCCAGGCAAGATAAGCAGGAACCCGGCTGGTGGT
TAAACGGTGGGGAAGAGGTAGGGTGGCTGC

>hg18 chr1:46436080-46436191 NM_017739
ACCGGATTGGCGGGTCACCAATGTCCTGGCCAGCCCATGACTTCAGGAAT
CTGAAGGGACCAGAGGGCCACATGGGGTAAGATGCTCCTCCCAAAGTCTG
ATGCCTTCTGG

>hg18 chr1:46432184-46432344 NM_017739
CTGTGGGAGAAATAGCGTTTAGCTCTTGCCTTATTCCCCCTTCAAACTGG
GATCCCCACCTAGGGAAGACTTCTCAGGTGAGGGTAGGTGCAGACTGGAG
TAGACAGGGAAGGGATAGAGGATCTTCCCTGTTCTGGGCTCTCCACACAC
TCAGCCCAAC

>hg18 chr1:46427616-46427716 NM_017739
CTGGGAAAATAATACAAGAATGTATAGAGAAGAAGCCATTAGCTATATCC
CTGGATCTCACTAGGCCTCCTGTTTCCCAGGGCAGAAAAGGGTCACTCAC

>hg18 chr1:46428776-46428978 NM_017739
CTGAAGAGGAGGGAGAAATGGGTCAGGGGAGTGGGCAGGCCCTCAGGTCC
CATGGGTAGCACTGAGCAGGGCAAGGGGTCACATGGGAATCTGTAGCCGC
AGGGCTGGAGTAAACACACAGGCCCAGCATTGGAAGGGACTTTCAGGGAC
TGGCCTCCAAATCTCCTAGATATCCACCCCTTGCCCTGCTGCCAGCCCCA
AC

>hg18 chr1:46426724-46427528 NM_017739
CAAGTAGGGCGGGGCTAAAGTCAAGCTGTCCTAGGGTAGAGTTGGGGAAA
AACCTTGGAGTTTGAGACTCAGGCATCCCCTGGTGGCCAAATGGCCCCAA
ATGGAAGATAAACTCTGTGGAGGACAGTAAGGAAAACTCACCATCCAACA
CAAGTATTCTCTCCACCACTTCCCTCCAGCACCCCCCTGACACACAAAAT
CACAATCACAAGACATCCCCAGAGGGCTTCTCCTTTTTTAATCAATGACC
AACTTATCCAGCTTTGGAAATCTGGACAAAGAGAAGGCTGAGAGGAGGCC
TGGTCCAGTGTCTAAGGGTCTCTGAGTGAGTCTGTGTCAGCATGTGGGCC
CCAGCTGGGCCTGTCCATGGGTTGGGCACAGCAGTTTCCTGAGTAAGAGC
CAGCCCCACCCTCAGGGCAGCATTCCAGCCCAAAAAGAAATCCAGGCCCT
CCAGGTTCGGCCTGTTTTCAAGGCCCTCAGGACAGTCAATAAATAGGTTA
GATTCTGAGCCAGGCCTGGAAAGTGAGGGTATTCAAAGGGCAGGATGAGC
TGCTAGGGATCGTAATGATTCCCAGGTACTCTCCTGCCCTTCTCCAACAA
GGAAGTAAATAAATAGACTTTTAACTCAGGAACGGGGTGTTGGAGCAGGG
GAACCCTCCCCTTGGAGTTAGTAATTAAGTCTCATGTTAAAAACAAGGTA
GCCCCAGCCCCTACCAGCATCTACAAAATCCTACAGGATGGAGGGAAGGG
CTAGCCAGCCTGGGGGTACACAGTACCCAGCCCCGCAGGGTCCTGGAGGA
GGTC
