# Supplementary material for: Predicting tissue specific cis-regulatory modules in the human genome using pairs of co-occurring motifs
Source: BMC Bioinformatics. 2012 Feb 7;13:25. doi: 10.1186/1471-2105-13-25 (PMC3359238; doi:10.1186/1471-2105-13-25)
Supplement: Additional file 1 — Software. The CrmMiner software. [file 1471-2105-13-25-S1.GZ › crmMiner/test/heart_fasta/loci_query/NM_032816.fasta]

>hg18 chr19:38059803-38059905 NM_032816
GCAGAGCGGCCGTAAATGCCTTTGAAATAGCATCACAGTTATTTGTTAGG
TCATCTCCTAGGGAGATGATACACAGTTTTCAATCCCAGTGAGTCTTTCT
AC

>hg18 chr19:38120082-38120198 NM_032816
ACCCCCAGGATCCCATTACATCCCACAGGTCCACCTCCCTTCCCCCAGGA
TCCCAGCATATCCCACAGGTCCACGTCCCCCCAGGTCCAACCCCCACCCT
CCCAGGACCCAAGCAC

>hg18 chr19:38098263-38098384 NM_032816
CTGAAAATCAAAAGAGGAAGATAAAAACTTGGCACAGAAGACCTCACAAA
ACACAATTATGGGCTATTAGGAAATACTAATGAGAGTCAGCTGATAAAAA
TGACCTTTTAAAGATCTTTTG

>hg18 chr19:38116415-38116532 NM_032816
CTGAAAGGGTTCAGGGGAAAATTTTACAATGTTAATTGATGTTGACAATG
TTACATCAAAATCAACTGACTTTGTTCCAAAAACCACATCAGGCCTGGTG
CCATGTTCTTTGGTCCC

>hg18 chr19:38148987-38149105 NM_032816
AGGACATGATTCTAACCACCCTACTTATACTTTTCTGGGCAGTTTGAGCA
GTTCCAGGATCCAGTACTTGGAGGCTGAGCACAGGGGTGACCTCAGTGCC
TGCTCATCTGATACTCAC
