# Supplementary material for: Predicting tissue specific cis-regulatory modules in the human genome using pairs of co-occurring motifs
Source: BMC Bioinformatics. 2012 Feb 7;13:25. doi: 10.1186/1471-2105-13-25 (PMC3359238; doi:10.1186/1471-2105-13-25)
Supplement: Additional file 1 — Software. The CrmMiner software. [file 1471-2105-13-25-S1.GZ › crmMiner/test/heart_fasta/loci_query/NM_017533.fasta]

>hg18 chr17:10307933-10308046 NM_017533
CTTGCCAATACATTGCCCTATTCATCTCATTCTCATGAGCTCTTCCAAGA
GTTATTTTCCAAATTCTGGCATCACTTGCAATTGGCTGCTATGATTTTGA
AGCACCACAGTCA

>hg18 chr17:10309125-10309268 NM_017533
TTCAAAACTTACTTTTTAGGAGAGATTATGTATTATCTATAATCCAAATG
CAGAGTTGATGCCTAAATTTAATTAATTTTGAGGTGGAACTAGCATTAGT
TAATTTGGATTTTAGCATAGAAATCTAAGCAAAATTTCCTCTA

>hg18 chr17:10315180-10315280 NM_017533
GAGCTTGGACAAGGAGAGAAGAGAAGCAGCACTGGGTGAGGGAGTACACA
TTTCCCTTAGACTTGCCTCTTAAAGGATTGTCTACATAGAAAACACAGGA

>hg18 chr17:10302294-10302466 NM_017533
GCTTTTTTCTTAATGTATTTGATAGGAAAGACTGAAAGAAAATTCAACAT
TGATGATTTAACAAATTCACAAATTGTACCCCTAAGACTATTTTGGTGAT
ACAGAAACTGAAATACTAGAGAATAAAATAAATGCCTTTTCTGAAGACCA
TAAAGTTTTCATGAATAGTAGA

>hg18 chr17:10320397-10320586 NM_017533
AAACTTCTATCTTGGTGACATATTCATCATTTGGCCCCAATACACGAAAC
AGTTTTGCTCACTCACCACTTACCCCTCCTGGCTGTCTACACCTTTCCTC
TTACTTCTTCCATTGTATGAATAGAGAAGTGTAAATGTGATGTTATAATA
ACTCAGAGGCACACATTTTCTTGGGCAAGCAAGTCTCAG

>hg18 chr17:10304143-10304244 NM_017533
CTTCAACAGAAGTGATAGTTTAGTTTTTTAAATTGAAAACAGTGATGAAC
TCCTGAGTCACTTGCGGTTCAAATAAATCAGACAATTTAAGTCATGTTTA
C

>hg18 chr17:10307230-10307379 NM_017533
CTGGAAGTCAGATTAAGCTCATTTAAAAGAAGATGCCACAGTGAAAAATT
AAGTGTTTGAAAATTTCACACAACAGAAATAAGTACAAGATTTTCTAATA
TGTACCCACAAAGAAAAAGATTCTCAATCACTAATATTTATTAACTTAC

>hg18 chr17:10302188-10302288 NM_017533
GAAATTGCATCTTATATTGTATCATTAAAATTCTGTACTTTAACCTATAT
TCTCTACCACTGTGGAGTTAAGTGATAGTAATTTGGTTTTGCTTTCTAAG

>hg18 chr17:10307010-10307131 NM_017533
CTGAACACATGGAAAAGAACAGTATATAGACAGCATTGCTTTGGTCATCA
AAAACATTTCAGAGAGGCTTCTTAGAAGGGCTGTTATTCTTTGGTAGAAA
TAAATCAAAGATGTGTCTTAC

>hg18 chr17:10320187-10320377 NM_017533
CTTCATGTGATGTTATGGTATCCAGTTGTTGAACATACCATAATTCTTAT
CCACCAGAAGCAGACATATTCAAAACCAGGATGCCACAAATAAATTAAAA
TCATGACACATAGAAATATGGAAATTACATGACTCTGAAAGATAGAAACG
TATAGAGACTTATGTTTTCTTTACTACAGGATATAAGTAG

>hg18 chr17:10314249-10314735 NM_017533
CATGGATATCTCCAGCTTGTATGTTTTCACTGAAGGAACAACAGGATGCT
GTGTGATGTTCCATGCATGTTTCCTCTGCATAATGGAAGGAGACACAAAC
ATGCATTCCTAGTTCATGGGCAGACTCTCATGACTAGCTATAGCTCTAAT
GAGGTGGGAACCACATATTTTTATTTAAGGTGGGAGGAAAGTCATGGTAT
CCACGATATTCTCCCTGTGGATTGAAAAGATGGATGGGCCATCACATATG
CCCATAATACTCATAAATTGGCTTTTGATGGTTTTGCTACATACACAGCT
GTTACTGAATATGGCAGGAAATATACCTACTCTAAGTGTGACCCTAACTG
AGCTCTGGTGAGATATTTTCAACTATCATTAGCTGGCTTAAATTACCAAT
TAATGAGATCACTGTTTTTATAATTCTGTTGACTTAGAATTTATCTTTGA
CACATTGATAGATTGAATCTTTTATACTTTAAAAAT

>hg18 chr17:10315848-10316041 NM_017533
NCAGTTGGGACCTAGGTTGGAGATGTTCATGTCTTAGCTTCTATAGTGTC
CAGTGTGGCAGCATGACATTAATTTAAAAAACCCTTAAGATTCAGCAAGT
CAGACTGGTGTTTGTCTTCTTTTAAATTTCTCTGAGACTCCAAAGGGCCA
TCACTACTGAAAAGAGGTTGTATAGTCACTTTCAAGTCAACTA

>hg18 chr17:10311375-10311529 NM_017533
TAAGTCCAGATCTAATCATTACAAATAAACACCTAGTTAACTGACAGGTA
TTAGGTAAGTAAAGGAAAAAATAACTACAATGAAAGCTGAATATCCAACA
TATAATTTTGCCCTAAGTTAAAATTAAAATCTCCTTTATTAGTTTTGAAA
TTGT

>hg18 chr17:10302658-10302842 NM_017533
AAGTATATGACAAGCTCCCAAGATACTTTTGGAAGTGTTTAACGATTGCT
TGATGAGTGTTAACATATCTAGATCTGATGTAACTATTGCTTCACCCCCT
TAGTAATGGGGAATTCAGGGCCCATTTTCTAGGTAAGTGATACAGAGGTT
TGGTGTTTATTCAGTAGTTATCATGAACGGGGAA

>hg18 chr17:10313092-10314221 NM_017533
ATATGATGGCTGCATTCTTTCTGTAGTTCTAACAACATGTGAAAGAGAAG
TTTCATTAAGTTTTGTTTGATTAAGTGGCCTGAAAAGTCAAAATTTTATG
AGAAGGCATTTTTAAAGAACAGCTGCCCCGATATCCTATTCCCAATACTA
AACTAGGAAATAAAATGGTAGCTCATTAAGATGTAGCAATATAGAGATTC
CTTTGTTCTTTAGAGTGTAATAATAAATTATTCTTACCTCTTGTATTATC
AGATGAAGAAGGTGGCAGGCTCAAAGCAGACAACTACTGTTGAAAGAAAA
AAGAGAATGTGGGATGCTTTTTTTTCCCCATTTAATCACAAAATACTAGT
AACTATATTGTCTACAATGTCGTCCTTAAGAATGTTGGAAAGAATAATTA
AAATTTGGGAAGCAGTAGACATCCCTTAAATGAAAAATCATCATCATCAG
GAATGTAAAAGTAAGTGTTCTTCCACATATACATACCTTCAAGAATTTTG
AGGAAGGATGGGAAAGAGGCATCTCAGCTCCACTTTTATAGAGACCATTC
TGCAAACACAGCAGCCACCTCAGCTGTCCTAGCTGGGAACCTACTTGGCA
AAACCGTTTTTGGCAATCTCTTTGCACAATATTCACTGACTGTGGCTGTG
AATGGATATAATTAGAAATATTTCTTGACACCCATAAATAATTTAACAGA
GGATGATCTAGGGTTCTTTATAGGCATTTGATAGGGGATGGGGATTCAGG
GCTTCTAACACTGTTTCTCCAGTTTGGCTGTTGCATCATTCATCACAGAA
TTCAAAGCCAGATTCCCACTTACTCCTCTGCCTATAAAATTGGTCCAACA
GAATGAGTCTGATGTGAGGAATTTAGGATTAATTAATTTGTTGGTTCTTA
GAGCCATTAAGGAGTCTGGAATGAATTTTAGACCTGACACTATGATTGGA
AGCAGTGAGCGATGGATTTTAAGACAACATTCCTAGCCACAGTCTGGATT
TTAGAAAGACTGGCGATAGATTCTTTTAAAGTCTGAAAGTCTAAATATGA
AGGTGAAAGTGAATTCTCAGATTAGGCAGTGGTGATGGACCACTGGGGGA
GGCATAAGGGATTTAGAATAGATATAAAC

>hg18 chr17:10304707-10304860 NM_017533
ATTATCCTGAAATAAAATATGTTTTAGTCAAATAGCAAATATGAGCTTAT
GAAAAGCCAATGAATAATGGAATGAGCAGAAATCACAAATCTGCTAAATA
ATGTAAAACGTCAGGCAGTGTGTAATTTCCTTCTCGTAATACTTTTGCCC
TTC

>hg18 chr17:10301771-10302022 NM_017533
CTAAGAATAGGAAAAAAGGGATGATAATGATGAGTCCCTCAGAAAGTTAT
GCTCCATGTAATTGATGGAAAACTGAAAATACAATGTTTCAAAAGAAGAC
TTTGAATGATAAATTAAATAGGCATGACATGTGAAGCAGTCATTATGTAC
CCAGAACATATGGGAAATATACTTGCTAGAAAGACTCAGTTAAAAAAAAT
ACATCTGAACTATTTGGCACACTTTATGTTCAGTGTATAAAATCAGATTC
T

>hg18 chr17:10315383-10315519 NM_017533
TTAAGCAGTCTGTGTAAAAGCTGCTCGCTCTCTACTTTCCTCAGATTAGG
AAATATTATAGGCTTCTATAACCTTGCATTTCCTTATCTATTAAAAACAT
AAATGTGGTGAAAATCAAATACTGCCTTCACCTTAC

>hg18 chr17:10309640-10309759 NM_017533
CTGTGGGAAAGGACGGGGTTCCTCGATCAGCAATCACCTTGTTTATCTAT
CTTGGAAATACTGTTTAAGGGCAAGTAGAGCAGGACCTAAGTACTGTGTT
AGTTCTCATAAAGTTTCAT

>hg18 chr17:10303463-10303622 NM_017533
CTACAGAACAAGATAAATATAGGAAATTACGCATAACAAGTATTCTATCT
ACAGAGTATCTATTAGTATTTTCTTCTGAATTTAAGGCATTTTGGTTTAT
TAAATTATAAACCTTCAGATTGTTTTCCTATTATATAGTTCTAAACAAAG
TAGAATTGA

>hg18 chr17:10302501-10302657 NM_017533
AAATTGTGCAGACCTAGTCTGCTTTTAAACTCTTATCTTTCATATTTTTG
TGAATTTTAACCTGAGTATTTTAAGTTTTCCTAGGTGGCAATTGCATTTA
CGCTTCCTTTCCCACTGCTTAGGGTAGGGTTCACACATACACTTTATTGA
TATCAA

>hg18 chr17:10311187-10311360 NM_017533
TTAACATCGTGATGATACAAAGAAATGGACAATAACTGTTTCCACTGGCT
TTACAATATAAATGAACCTGTCTTAAAAACTCAAATACAGATCTTTATGC
AAATTTTCCTCTCATCCCAAATTATTAAAATTGGATGTCAGATTTACTAA
AATTGAATGTAGACAGATACACC

>hg18 chr17:10314813-10314919 NM_017533
AGCGACTTACCCAAAGTGCTAGGCTCTAGGCCAGAAGGAAACTTGTTCTA
TTTTTTCTCTCAGATTTTCACAACTCATTTATTTTTACTTCTTTTGGAAC
TTAACA

>hg18 chr17:10302906-10303192 NM_017533
TGCCTTGTTACACATGAGGGATGATGATAAATGCACAATACACTGTCATG
GGTACACCAGGGTTAATTACACAACCCAGAGGAATAGCTGTAATTTCATC
CCTTTCTCCCATATGCATGAAATAGTGTAGGAAGAAAAGTGAGGGAGAAT
TAAGTTTTTAGAGGGATAAATGCGAATCCATATGTGTGTGAGTGATAAAC
ATTTTTCTACAAACTGCTCTACTTATTAATAACAGATCACTTGGAACATA
CCTCACAACCAATCAGAATATACGAGTGTGTCAGGA

>hg18 chr17:10320734-10320880 NM_017533
AGGTATGAAAAATCATATGCTAGCTCCACTGCTCAGGCAACATTAATACT
TACTATTTGAGAATCTGATTTTCCAAGTATTGATGAACAGTAGTACAAAT
AAATCAGTGGACAAATTTAATTATATCTTCGATTTCCTTAAATTCT
