# Supplementary material for: Predicting tissue specific cis-regulatory modules in the human genome using pairs of co-occurring motifs
Source: BMC Bioinformatics. 2012 Feb 7;13:25. doi: 10.1186/1471-2105-13-25 (PMC3359238; doi:10.1186/1471-2105-13-25)
Supplement: Additional file 1 — Software. The CrmMiner software. [file 1471-2105-13-25-S1.GZ › crmMiner/test/heart_fasta/loci_query/NM_032319.fasta]

>hg18 chr2:73308975-73309089 NM_032319
CTACCTGGCTCCACTTGTCCCCAGATGCTATCTCCAAATTCCAAGTAGCA
AAATTCCTGGGTTTCCCCTTCCCAGCTCAGAGTCACTTATGGCTGGAATG
TGGGACAAACTCTT

>hg18 chr2:73313826-73314095 NM_032319
TTTCCTCTCGCCGCCCCGCCGCGCGTCGCTCGCAGGACTTCAGCCTGACA
GCTGCTCCGGCCTCCCGCCCACATACCCGCTCTCGCCGCGGGCTGGACGA
CGGGAACGAGGCTCAAGGCTGATTGGCTCTGACGCCTGCTCATGTAGCCA
CACTTTCCGCCTCTGCGCCTTAGCCTACTTCCTATTGGTCGAGAGAAGTG
GAGCCGGGGGCTGATTGGCTTAAACTCTTAACAGCTACAACCGGCCTTCG
CCTCAGCCCCGCCCCAGCA

>hg18 chr2:73309210-73309430 NM_032319
CTGGGAGGGCATGAAGAGAGGTGGTGACGGTCACTTTCTTGGTACCCCAT
CATGCCCCACTGTCCCCATCAATCTGGGAGTTCCAAAGCCCGAGATCTTT
TTTTGCCCTCTAACTGAAGCACCCCAAGTTGAGGCCTGCAAGAAGGGACT
GGTGATTACCCCTGACCCAGTCATGGCGCCCAGCCTGGTGCTGATAAAGC
CAGAGGCAAGGAGCCCTCAC

>hg18 chr2:73310206-73310315 NM_032319
CTGAAAAACATTTAACATTTGGACAGGTGAGAGTGTAATGAGACACACCT
GCTTTAGGACTGGGCTGACAATCCCATCTTATTGGCACCTTATAAAGTGT
GAAGGAAAC

>hg18 chr2:73310615-73310748 NM_032319
AGCTCATGGAAGGCAGAGCTGATTCTGCTCCCTTCCCTGTCCCAGCACTC
AGGTGGGATGAGAGGGTCACTGCAGCTCAGTGAGGGGAAGGGGGAGGTTG
AGGATCAGAGATCAGGGGCCTCCCTTAACTTAC

>hg18 chr2:73308607-73308764 NM_032319
NNNNNNNNNNNNNNNNNNNNNNNNNNNNNCACAGTTGCAACCCTGATGAG
AAGCTTTATTGCTAAAAAGTCAGTGAGGGTTTATTGAGTCCCCAAACACC
AGCTCTTTAAACCACTCCAACAACTGCTGTGAAGGTCACTGTGCAGAGAC
CCTGGGT

>hg18 chr2:73313547-73313729 NM_032319
TCAGGCTGCGCCCACTTTATGTCCTTGGACCACCACCCACTTATTCCGGC
CGCCCGCTCCCAGACCTGTCCTGCTCTGAACTCGCAGGGTCCCCAAGGTG
ACCCTTGGCCCCCAACCCGAGACGCGCGCAAGCTGGACGGCCAGCCCCGC
CCTGCAACGCAGTCCCACCCGTTGCCGCTCAC

>hg18 chr2:73310849-73310981 NM_032319
CTGAAGGATAAAGAGTACAGGTAAGAAGCCTCCCAGGAACAAGCTGGTTC
AGGTTCAGATCCCAGACCCTGTGTCTTCAGCTGGGCTGGCTATAGTCTGG
GCTCAGGGTCCTGGCTTCAGCCAACGGGGTCC

>hg18 chr2:73309598-73309703 NM_032319
CTGGAAGAGGTGGTGATAAGACCAAAGGAAAGACAGGTCCTAGCTCCCCC
TTCCCCAGACCATCACCCTGGGAGTATAGAAGGCAGACTATGAAGAATCT
GTTAT
