# Supplementary material for: Predicting tissue specific cis-regulatory modules in the human genome using pairs of co-occurring motifs
Source: BMC Bioinformatics. 2012 Feb 7;13:25. doi: 10.1186/1471-2105-13-25 (PMC3359238; doi:10.1186/1471-2105-13-25)
Supplement: Additional file 1 — Software. The CrmMiner software. [file 1471-2105-13-25-S1.GZ › crmMiner/test/heart_fasta/loci_query/NM_182566.fasta]

>hg18 chr17:4636087-4636192 NM_182566
CTGGGTATCGAGGAGAGGGGCAAGGGCGAGTCACGGAATTATCATCCTTG
GCTCTATGGTCCCACGCATCTCCGCCCTCTCCAGGACCTACGCCTGAGCC
CCAAC

>hg18 chr17:4636387-4636528 NM_182566
CCTGTAGCGTCTGTGAATCAGGCCTCCTAAGCAGATTTATATCAGTTTGG
CCTCTGTGAGGGCTCCGATTGCGGAAGGGCCTCCCAGATTAAGTGAAACC
CAAAACTAATCCACTCCCGGAACCCTATTTCCTGCTCCCGG
