# Supplementary material for: Predicting tissue specific cis-regulatory modules in the human genome using pairs of co-occurring motifs
Source: BMC Bioinformatics. 2012 Feb 7;13:25. doi: 10.1186/1471-2105-13-25 (PMC3359238; doi:10.1186/1471-2105-13-25)
Supplement: Additional file 1 — Software. The CrmMiner software. [file 1471-2105-13-25-S1.GZ › crmMiner/test/heart_fasta/loci_query/NM_014067.fasta]

>hg18 chr11:63672500-63672957 NM_014067
CCCACGGCGTTCTCCATGGGCCACTGACGCCCGCGGGGCCAGCACTGCTC
CTGGCTTCAAAAATATAAATTTAAAAATCCCCACCCCAAGATAATTGCTC
TCTCCTCTGGCTTATTGTGGTGGCTCCGTGGTAGGCACTGAGAAGCAATT
ATTCACGGCTAATGATTATAATCAAGTCAAATAGAATTTAATGGACACGT
ATTCTCTTCCTGCTTGAAACTTTACATATGAATTAAGCACATATGGGTTT
CACGAGGCACAGACGCAGATTTATGCAGCCCCGAAAAGCCCTGCCGTTGC
CAACGACTTTTATTCCACTAATAAACAGGCTGATATATGGGCTCCTGGGA
ACTGCAATCTCTGCTGCCCCCTGGTGGGCACAGGGGCTGGGGTGGGAGCC
AAGGCCACCCAGGACCCTGGAGGCCTGACCAGTGCCAAAGCCACTTTGAA
CGCTGGG

>hg18 chr11:63669711-63669823 NM_014067
TCCATCTTTGCACAAAGCCTTTCATCCATCTCTGCCCTGTCCTCTTATGA
CATGAAGGCCAAAGCCAGGCAGCTGGACCCCTGGGTTGGCCAAGAATGGG
GANNNNNNNNNN

>hg18 chr11:63666573-63666733 NM_014067
TCTGAGTGCCGCCCCCCAGCCAATGCTCCACTCACTGGACCAGACCCTGC
GAGCCCACAAGGGCATCTCAATAATTCAGGAGGGATCCATCATTTATGAA
TTTATGTAACCACTGCCCGATCTTGTGGGGATGAGCCGCCCTCCTCTTGC
ACTGGCGGAA

>hg18 chr11:63694095-63694537 NM_014067
NNNNNNNNNNNNNNNNNNNTCTGTGGAATGCTGAATCTTCGGCTGGGGCT
GTGGCATAGGGTGTTGTCAGTTGAGGATTTTTAATGTTGGAGAGGGGGTT
TTGTGCAGAGAAAAGCTACCTACTGCTGCTTGTGTTTAAATTAATACTGT
ATTTATTAAACATAAATTTTAAAAACTAGTTTTTCTTAAACATCCAAGTG
CAATTTGTAAATCTAGTTTTCTATGTATAAGCCTACTAATTTTTTTATAA
AAGTAAGAACAATTATGTTCACTTATTCTTTAATATTTAATTAACTCATA
AGTTCAACAGATTAAATTATTCTAAAAATTAATGCCAGTTACAAACTTAG
GTAATTAAATCCTCTAATAGATTTTAAACTATATTTTACAGACTTAAAGT
AGCTGATCCTCTCAAACACCTCAAATTCCAAGCAGAAGAGAC

>hg18 chr11:63674597-63674699 NM_014067
GCCACTCAACCTGTTCCACAAGCCACCTGCTCGACTTAACCAGCCCTTGG
CACCCCATGCCAAAGTCCTTTCCTGGCGCCTTTGACCTTGCCAGACAACC
AC

>hg18 chr11:63670624-63670750 NM_014067
GTTTGTTCCGTCCCTGCAACTTCAAGCCCTGCCACCCGCCAGCCAGGCAT
CCCCACTTCTATGCTTCTGCCCAACCTCCCACCTCACTCCCACCACATCC
CATACAAACACACATCACACCACACA

>hg18 chr11:63665545-63665762 NM_014067
TGGGGAGCCCTGAAACCAGCTCGGCTGTGCCTTGCCAAGGAACTGGCGGA
TCATTCCAGGAGAGCGAGCCAAGGGCTGCAGATCCAGCCCTTTTCATGCT
TGGCCAATTTAATGGTCCCCATTAATTTCAAAACACACACATTCCCACAA
GCTCCGGCCTCCTCGGCTCAGTGCTCGGGTGGACAGCACACCGGGGACGC
AAGCAGGGGCACAGGTG

>hg18 chr11:63681445-63681898 NM_014067
CCCATGAATTTCTAACATTTCCCACCTCCTCCTGTAAGAAGGACAAATGC
AGACTTAAAGCACAAGTGAGTTTTATTTGTTATAAAAGATGTAAAACATG
CATTTTCATTTTCTTTCATTTTTGAAGAGGCAAGAGTATTTCACAGTTCA
GTGAGATAGGTGTTGTAAAAAGATGTCCGCAGTAAATTTTGATGGAGAGG
CCTGACCCCAGACGAAGCTTCCAGCGGCTCCCAGGCACGAAAGCCAAGCA
GGAGGAAGCAGGCTCCACCAGAACCATAAAGTGCAGCGGGCGAATGGGAA
TTCAATGCTGTGTTTTAAGAAGTGTCTTTATGGCACTTTGCAAGATGGTG
TTCAGAGAGGTGAGGGCAGGCTGGGGCACCAAGGCAGGGCTCCTCTCAGA
GAGAATGCCAGGTGGGCAGGGCTGATAAAGGCTGGGCTCCCAGAATGCAG
CGG

>hg18 chr11:63662161-63662791 NM_014067
NNNNNNNNNNNNNNNNNNNNNNNNNNNNNNNNNNNNNNNNNNNNNNNNNN
NNNNNNNNNNNNNNNCCATGCGCACCGGAAGGCTCCTGCCTCCTTGTTAG
GAGGAAGAGGAGGCTGGGTGGAGGCCGAGGCCAGGGAGGCCCTGAGAGGC
AGTCAGCTGACCCACAGAACCCCCTCCCCGGCACTGCCTGGTCTCCTCCC
GCGCAAACATACCCCACCTTCCTGTGACCCTCACGGGGAAAGCTCCCCGC
AGGCTGCCAGAGGGGATTTAGCTCCTTTGACAATTGAAGCTGCAAAGCTC
TCCTCACAAATGTCAATTCTGGGCCATTTGCTTCGTAGATTTTAATGTTC
CTGTTTCTCCTCAACGTCCTCAGCAAGGTAGCTCTTGCTTTTCAAAAGGG
ATGTGGCGTTTGATGATGTTTAAACCGTACCTGAAATACAGCCAGGCGGC
AATAATAAAACAGCCGCGGGCCCTGCTGGCAGAGGAATGGCTGACAGCCG
GGCCTCTCTCCCCAACTGCGATGCCGCTCGGCTCTGGTTTTTACCGCAAT
TACAATGTCCGAAGACAGGGAGGAGGCAGCAGCGGGGAGGAGGAGAGTGG
GGAATGGGCGTTCAAGGGCCACTTGTTGCC

>hg18 chr11:63680512-63680674 NM_014067
GCTGAAGTGTCTCTGGCTGGGCAGGCCCTGGGAATCCCATGGAACTAGAC
CAGCGTGACCAGAGACACCTCAGGTGCCCTAGCAGATATCATCTGGCAGA
TGCCACCACCTTGTTCTAGAGAGGAGGCAGAGTGACCTGCCCCCAGTCAC
ACATAAGCGAGA

>hg18 chr11:63689014-63689167 NM_014067
ATTCTTGAAGGGTGTCATCAGTTGTCACAGGGACAAGACCCCACCTCTGC
CCTGCTCCTCTAACCTCTGTTCCTGGCATGAGCAAACTGCTCACAAGTGG
CCAGAGGCCAGCGAGAAGGGGAAAAGGGCGCCAGACCACGTGCCCAGGAA
GGC

>hg18 chr11:63668703-63669500 NM_014067
GAGGGAGCCCAGGGCCAGGCCCATGTTGCTAACAGGTTCCAGCTGCAAAG
TCTGCTGTACAGCCAGCCCTGGACTCGTCGCTGGCCCGGCCATCTCCCCT
GCCCACTGCGGAGAGGTTTCTGCTGTCGTGGTGGCCGGCAAGCCTCAGCA
AACACATTAAAATCTGAAGTGACAGATAAAGCGATTTACGGCGACAGTTC
AGCGTCAGATCACTTCCCACAAGGCAGTCCGCATCCCTGCGGGGCCCCTG
CTTGGTAGTCCATCAAGGCGGTCTCTAAATCACTGACTCCAAGCAGTGCC
CAGGGACAGCCGGACGCAGGGGCGGGTGGCCGCTCAGGTGGCCACTCAGG
TTCTGGCCTGCTCCTTCTCACCAGGCCAGGCTCTGCTGGGCCCTCCAGGC
GGCAGGAGAGGATGAGGCAGGGGCTGCCGGTGCTTGGGAGGAGGGCGGTG
ATAAGCGGCCAGCAGATTCTCACAAATCAAAGCCCCAAGACTTAAGGAGA
TAGAGCGCCACTTCATGACTTATTTTAAATAAATAAGCGGCTTAAAAATC
TCCCTGCGAGGTCGGCTTGTCGCTGTGAAACATGGCTTCCCACCCGTCCC
CGCCGCACACCTGGGCCCCTCAAAGGCTAGCTGACCCGCCTCGCCTCCCG
CCACCTCCTTGCAGAATTAATTGGTCCCTGCGGCGTTGCGTGGCACTTTG
TTCAGACCTTGCTCCTAGCACTTTGTCACATTATACTCTGCTTAGTAGCT
CTCGCTCCTGACTTCCCNNNNNNNNNNNNNNNNNNNNNNNNNNNNNN

>hg18 chr11:63674969-63675286 NM_014067
CCCCCCAAGGTCAGACCTCCCCGCTGTGGCCTCTGCCTTCCTGGCAGGGC
AGCCCAGTTTCAGCCCAGCTCTCCCCCTTCCCCGGCCACTAATGGGTCTC
AGTGGAGCAAGGCGCCCCCGACACAGCAGGTCAGGGTTTCAAGGGAAGAG
GAGCCCGAGTGGCCGACACGTTGGGCTGCCATGGCGCCAGCAGGCTGTCC
TTGCCAGCAACCCGAGCCTCACTGGAGCCAGGTGGCGTCCACCCAGGCCT
GGCACAGCAGAGCAGAGCAAAGGCAACAGGGCGGCCACCAGGTCTCTGGT
TCAGGCCAGCCACTCAC

>hg18 chr11:63688840-63689006 NM_014067
TTGAAAGGGGATCCAGCCGGGAAGAGTCACAGGATCCCAGGAGGCAGGCC
CTGAAAGGCAGGGGCAGCTGGGTGCCCGGCAGGGCTATTTGGGGCTCAGT
AGCGGCAGCTTGGGTTCTCTCTCTCCCCAGGCCCCAGACTCATGCCCCCT
CCAGGAGCAAGAGGAA

>hg18 chr11:63677254-63677381 NM_014067
CGACCGCGCCAGGCCAGGCTAGCAGCTCACGGGCTCCCCCTGCTGGCCCG
AGGCCGCCTGCACACCCAGGCGCTCAGCCCAGCCTGGCACCCTGGACCAC
AGGCTCCCGGGATGGGGCAGCCCCCAC

>hg18 chr11:63690042-63690290 NM_014067
GAGCGGGCGGCGCGGGACGGCTCTCCGCCCACTTGGACTCTATTTACGGC
GCTCGGGAGTGTCTCTCCCTTATTTACTCTGGGACCGGGTGGCGACTGCC
AGCCAGCGGCGACCTGCTCGGAGCCAGCGGGAGGCGCGGCCAGAAAACCC
GGGAGCGCCGCTGGGCACCCTGGAACTTGTAGTCCGGGCCGCCGGATGGG
CCCACGCACTCGTATACACACGTGCGCGCCCGCCCGGGCTCCCAGTGT

>hg18 chr11:63670392-63670586 NM_014067
AACCTCCTCCTCCAGAAGAGGGGGCCTGCGGGGGCTCCCTGGCTTATCTC
CTGCACATGGCAGCCCAATTTCATTAAGACGGATGCGCCATGCTCCTGTG
GGCAGGAGCCGTGGCCGACACAGATGGCAGGAACCTGAGACTCTCCCGGG
TGCTACCCAAGCAAGTGGCCTCAGCTGGCAGCCCACGGGGACAG

>hg18 chr11:63674361-63674514 NM_014067
AGCGCAAAGTGGGGACGAAGGAGACTCGAGAAGCTCCTGGGGGTGCCCTG
GGCCTGCACAGGTTAGGGAGGGGCTGGCACAGCAGGGTTTTCCCTGTGAG
CTGGAGCCCAAGACGAGAGGACCTGCCCCCCATATTCAGGGTCTGAGAAA
GAG

>hg18 chr11:63674721-63674927 NM_014067
CCTTCCTCCCTCCCACAAAGAGGCAGCCGGCTCCCATACTCATCACAATA
AACTGCCAAGCCAGCAAGAGGCGAGCGCAGGAAGCTGAGCAGCTCCTGTT
TCTAGGCTCTGGAAAGCTGCCAGGGCATGGCAGGGGACCTCTCTGCCCCC
ACTATCCCTCGACAAGCTCCCTCACCCGCCCAGGTCTGAAGCGGGGGCAG
GCCAGG

>hg18 chr11:63688296-63688433 NM_014067
AGCAAAAGGGAGACCCCAGTGACAACACAGCAGCCCAGGAACCCCAGCCC
CATCACAAGGTCCGGTTGCTTTCCTGGCACCAAGGAGTGGGGCTGTGGGG
GCTGGATCCTAAAAACAGCGGCAGCCCTCGAGCAGGT
