# Supplementary material for: Predicting tissue specific cis-regulatory modules in the human genome using pairs of co-occurring motifs
Source: BMC Bioinformatics. 2012 Feb 7;13:25. doi: 10.1186/1471-2105-13-25 (PMC3359238; doi:10.1186/1471-2105-13-25)
Supplement: Additional file 1 — Software. The CrmMiner software. [file 1471-2105-13-25-S1.GZ › crmMiner/test/heart_fasta/loci_query/NM_001004461.fasta]

>hg18 chr11:7908258-7908368 NM_001004461
AGAAAAACCTAGACTCTATTTTTAAGGAATAGAGTGCCTAAGAGAAGTCA
GCACACAACACAATTGGAAATTAATAACACGTGCTGTAGAAATTTAAGTA
AGGGAATGAT

>hg18 chr11:7858646-7858765 NM_001004461
TTGTATGAGATATTGGAAAGAAACTGTAAGGTAACTAAAAAATACTTGAA
ATCTATTCAATTCAATCTAGTATTTATATTATATAAAAAGTACTCACAAA
CAAAAAAATCCAATTTAAA

>hg18 chr11:7861221-7861351 NM_001004461
GAGTTCCAGCTGTATCTGGATGACCCTAAACTCTTGTAACTCTCTATGAT
GCCAATGCACTGGAAGCCCTGGGAGTCATAGGGGGCTTGTTGTTATAACC
CAGATTTCAACAGGCTTTTCTAACTCCTTG

>hg18 chr11:7908440-7908776 NM_001004461
GGAGGATGGCAGGAGGAGGAAAACTGACTTGCTCAAGTCAGGAGGCACTT
GGTGACACCATAAAACTAGAATGGAAGCCTACTGCCTTTTGTGTGATGTT
TTGAAAACCAAAAGAAATTCACTGTGAGAGATGAGGAAGCCAGGAAGACA
GATGGACACAGCAAGTTGAAGGCATACAGTGCTGTCTTGAGTGCAGACCT
GTAGGACATTAGCAGACAGGAGAAGACAAGTTACTTTATTTCTGAATTTG
TCCATAGTCATGTATTAAAATCAAATGACTGTATTTAACCACAAAAATTG
TACTGTATTTTGGATGTCAAAAAACCTCCTACAATT

>hg18 chr11:7909512-7909641 NM_001004461
TTTTGTGTGATAACTAACGAGGCTTAAACTTGGCCCCTCGGGTGAGAAAG
CTCAAGAGCACAAACATGGAGCAGCACTCCTTCTTATGTCTATGGGGAAT
GAGCACCTCTTCCCACAAGAGACTCAATT

>hg18 chr11:7907360-7907532 NM_001004461
TTCAACACAACCATATTAGGTGACCTATAGACTATGTGAATTGGCTTCAA
GCTTGCAGATTTCTGCCCATCCTGGATCTGGCCAATTATATTGGGATTTA
CCTGGATGTGAAGTTTTTGGGGCCAGATCTCCAAGGTCTATCCTTCTGAC
CATGATGACTTAAGAAAAAAAC

>hg18 chr11:7861441-7861547 NM_001004461
TGATGATGCTCATGAAGCCCAAGAAAATCAACTAAAAAGAATACTATGTA
TAAATAATTTTTCCATAGCTGACTAGTTCCATATTTGTCATAAATTATTT
TTTATT
