# Supplementary material for: Predicting tissue specific cis-regulatory modules in the human genome using pairs of co-occurring motifs
Source: BMC Bioinformatics. 2012 Feb 7;13:25. doi: 10.1186/1471-2105-13-25 (PMC3359238; doi:10.1186/1471-2105-13-25)
Supplement: Additional file 1 — Software. The CrmMiner software. [file 1471-2105-13-25-S1.GZ › crmMiner/test/heart_fasta/loci_query/NM_016438.fasta]

>hg18 chr17:40283552-40284065 NM_016438
CCCAACAACTCCCAAGCCATCTTAGGTTCCACCCAGAAGCAGCATGGAGT
GGGAGCAAGGGGGCAATAATGGGGCCTTGGCGCTCATGGGAACACTGAAT
TAAAAGGCAGGCGGCTTCCCTGGGGACCCAGGCAGGAAGGAGGCTGCAGC
TGGAAGCAGAGGCAGTGAAGCCTCTTGGGAGATGACATATATTCAGAATG
TAAGCACCAGACGGGGCAGGGGAGACGAGGATGAAAGGAGCAGAGCAAGA
CAGAGGTCAGAATGTTCTGTTCACTTGCAAACCATGGCTAAGGTCAAACT
TGTAGAAAATAAAATTCCATGTAAATCCCAAAGATAGGGCCCCTTGGGGT
TTCATCCCCTTCTCTTTCTGTGAGCCCAAGCTCCTCTCTTTTCCTTGGGA
ATGGAGCCCGGCAGAGGCCACAGAAGGAAGCAGGAGGCCAAATGCTCCTC
TCTCACTGGGGCTCTGGGTTGGAGGTTGGTGAGTTGTTCAAGATGGCAAC
AGCAGCTTCCAGA

>hg18 chr17:40283016-40283161 NM_016438
NNNNNNNNNNCGTGAACTGTCAGATAAGTGGTTTCCCCAGGTTGTGTGGT
CAGATGCTTGAAGCAGCTGTTGGGACCTGGGGCAGAAAGATGAGCGGGAA
GCTGGACTCTCAAGGGAGCAGCTAGAGGTGAACCCCTAGGACGCC

>hg18 chr17:40279185-40279347 NM_016438
GTTTTCATAAAGCCCAAGTCACTGCTTCCCTGACCCCATAGTGGCAGCTC
CATCTCAGCTTTTGGTCGGTTCAAAACAGCAGACGCTGAGCCCTGGCCTG
GCCGCCCGTTCTCCTCGTTCTAGCCATCTCTTAGGGTAAGCACCAGCATG
CCAACGACCTGG

>hg18 chr17:40273807-40274132 NM_016438
GGAGGGAAGGGGAAAAAAGCTGTAAGTTTCAAACAGGGAAATGGATCTCA
TTTCCAGCCTTTGGCAGAGAGTGGTACAGCTGGGTGCTATGAGAACCACA
TCACTTTTAATCCACATGGGGCTCAGGCAGGAAAGGATCAAAACCCAATT
TGAGAACTTGAGAGTCGCCCTGGGGCTCTGTGGTTTGGGAACAGTAGGGT
CAATCTGAAGGCTGCAATGTGTCACTATTTCCATTACACACTTTCCAGGG
TCCCCACTTGGCTGGTAAACTCAGAGCAGATTCTTCTGTCTTGAAAGATG
GAAAGAGGCCCAGAGAGGTAAANNN

>hg18 chr17:40276191-40276471 NM_016438
GATCCCACGTCTGACTTTTGCCTATGCTAAGTCTGTCCGCATCATTGATT
TAGGCCCCTCTAAATCAGAATTTCTATTGATGTGACCTGATTTGGAAGAA
AAAGAGGTCTCCTAAACAAATTACTAATGTAGCAATGCATAAATGGAAAA
CATTAAAGACTCGGCATGTTCACAAAAATGATGCTATCATAATTTTATCT
TATCTGTTTACTAAAGCAGGACTCTACAAAAATCTGTTCCTTGAAGTTTT
TTTTAGTTACTGTATGTTCTCAGAAGTTTT

>hg18 chr17:40277259-40277531 NM_016438
ACCATCCATCTCCTGAGAATTCAGGCCACTGCTGGAACCTGGAGAGGCAG
CAAAGGAGGGTGTGTGTGAAAGGCTGGGAGGAGAGTTCCCATGGACACTG
GGGACATGTGAAGGCCCTGGGGAGTTGCTGTGACCCTGGGTCTCTGCCTA
GAGCAGTGAATGCTGGGGAGAAAAAAGGACATCATCTGCCAAACAAATTT
CCAGTGCTGCAGAGCCCCTTTAGGATAAACACACAGGGCTGAGTAATCTA
GGGAAGAAACAAAGGCCTGGGA

>hg18 chr17:40281146-40281267 NM_016438
GTAAGTGAAGAAAGGAATGGGGTGCCGAGTAGGAGGCCTTCTCTGTCATG
TCTCCTGGTACCCTCCAAAGAGAATGAAGCAGAGGTCAGAAAACTCAAGT
GGTCCTACTCACGGAACAAGG

>hg18 chr17:40274864-40274995 NM_016438
TGGGAGAGAGGTATTAGTGGGAAACACCACCCTCCCTCTCCACTAATCCC
AGCAGTTTCAGTTAACCTGTGGGACACATTATACTGCTTCTCCCTGCCCC
TGCCCACAGGGATGTTGACTGAACCAGATTT

>hg18 chr17:40275282-40275549 NM_016438
NNNNNNNNNNNNNNNNNTATGTGAAGTCTTCTCAGAAAGATTATTGGATA
CCAAAGGTACTTTCTGGCTTCAGGCCTGTGGCCCTTGGGGCTGTCCTTGG
ACAAATGCTAGGAGGTCCTTGGAACTCAATGCCTGTTTATAAAAGGGTGG
GGGGTGGGGGGTGGGGGTGTTACAGACAGCCTCCACCAGGAAGCGGCCTC
AGCCTAGCCATATTATCTAGAAACTTCCACTGCCTGTTCCTGTTACTCCA
CTCCTTACCCTTCAAGT

>hg18 chr17:40280531-40280828 NM_016438
ATCTCTGGCAATTTGGTAACTAATGCTGTTACACTATCTGGTCTAGGACA
TTTCTGGCTCCCTGGGGCCAGATCCTGCTCTGTAGCTCCCACAGGAGAAA
CCATCACAGACCAAAGGCCAGCGGGGGCCCCAGCACTCAAGGACTGTTTC
TCCCACCACCATCTGTGGACTTTTCCAGCTGTTTTTCTTGGCCCAAGGAT
CACACCCATAGGGATGCAGATGGGGGAAGGGGAAGCTGAGAAAGCAGTGA
AGACAGAATGAGCTGGGGAAGAGGCAGATGGTAGGAAATGGAGACGG

>hg18 chr17:40275642-40275877 NM_016438
GCATCCTCTGTCCCCTAGTCTATTCTCCATCATGCCCTCACTTACAGCTC
CCATTAGCTCAAGGCAAAAGCTGCTTGTCCCTCCCCTCCCAGTCACTCGC
TCCCTTGGGCTATAAATAGCATAGCTGTGCCTTAGATCGTGTTGAGAGCT
TTAAGACTTAGTCCCCCTTCCCCCCATCCCTTCCCCTTTAACACAACAGG
GAGAACAAGCCTAAAGCTTCCAGTTAGGGTGGGCA

>hg18 chr17:40279053-40279164 NM_016438
AGTTAGGGGCTCCCCTCCATTTGGTCTTTCCTTACTTTCCAGTGCCTGGA
GCTTTGGCTTGGGACTCAGCAGACTGGGGGTTAAGACCGATCCCCTGTCC
TTTCCCCTCCC
