# Supplementary material for: Predicting tissue specific cis-regulatory modules in the human genome using pairs of co-occurring motifs
Source: BMC Bioinformatics. 2012 Feb 7;13:25. doi: 10.1186/1471-2105-13-25 (PMC3359238; doi:10.1186/1471-2105-13-25)
Supplement: Additional file 1 — Software. The CrmMiner software. [file 1471-2105-13-25-S1.GZ › crmMiner/test/heart_fasta/loci_query/NM_001002841.fasta]

>hg18 chr17:42638217-42638325 NM_001002841
TTCCACCTCTTCCTCATTCCTAATCCCACACCTTAAAATCCCTTTAGCCA
CTGTCACCTTACCTTGTCCCTTTCTCATGTGGACCTCTCTCTGGAAGTTC
CAAATCTG

>hg18 chr17:42637471-42637665 NM_001002841
GTCACTTCTCCTTTGTGCATTTGTGTCCGAATTTGACATCTGATGTAAAC
CGGTTGGTGCTAAATTCTGTCTTGTGTTTTCAATCTGCTGAATTGGAAGT
CCCTCATGGGAGCATTTGGGTGAGCCTCAGCAACTCTGGCTCAGAAACCA
CCAGATGCTTCCCAGAGAAAGTTGTTTGGCTGCCAGTACCCACT

>hg18 chr17:42641066-42641787 NM_001002841
GGGTTCAGTGCTCACTACTTGTTGAATGAATGACTGAGGTTGTGTGTAAG
GGGGTAGATCTAGGGATCTGAGGTCTGTGGAGTTCCTGGGATGCCTGCTC
TGGAAAATGGAGGCTTTCATCCTGTGAGTTGGGAGGGTGTGGGGCAGTGT
GGGTTGGCTGGACCAGCTGTTGCTTCAGAGCTCCATGCCTGGAGAGTTGG
GCCTCTAGGCAGAGCTGAGGGCCCAGAGTGGCTCTCAGCTTAAAGGATCT
TGGCTTAGAAGGAATGTGCAGTGGGCTGCCTCTGCTCGGGAGGGGCTAAA
AAAAGCCTCACCCTCCCCTGGGCTTTGTGTGAGGCTTATCAACTGCTCAA
GTCAGCTCATCTCTCTGGCTGCTCCGGCATATTTGAGAAGGTCTGTTTCC
CTGGTCCTTCTGGGTTTCCACCAATTGGCAAGAAGGGATCAGCCTGTCCT
AGAGGTGAAGAGAGAGCTGTGGCATGAAGGGGAGGGGGCTGGTGGCCCCA
AACCTGGTGACAATACACAGTTGTCAGCTGTACCCTGCTGGCGTTTCTTC
CTTTTATAGTCAGCAGCAGTTGCTCTTGCTTTCACCCAGCCCCTCTGTGG
GGGCTCCTGCCCAGGATAAAAGGGAAGGGAGGCAGCCCAGGCTCCTATCT
CATCTCCCAGACGCCACGTCTCTCGGTTTCTTCTTAGATCACTCCTCTGC
CAAAGATCCCAACAAGACAAC

>hg18 chr17:42662089-42662335 NM_001002841
TCTCCCTAACACAGTCGCCAGACTGGAACTGTAGAGCTACAGGAGACCCT
GCAGACTTCTAGTAGACTGTAATCACCTGAGGGCCACGGTTAGCAGAGTG
TCATCACGCGTTTGGCATCCTAAACAAACTCCGTTGACCAGGGCTTTTAG
GGAAAACGGTGTTGGAGATGGCTGGTGGCGCAATACCTACCTTCCACCAC
TAGATGACAAACTTGCAACAGCGTGCTTCCAACAGGACGCCCACGT

>hg18 chr17:42654871-42654991 NM_001002841
GAACAGCTTGGGTGGGGTGGGCCCAGGAGCTGGAGGGTATGTGTCTGAGG
TGGGTTTTTGTAGACCCCCCATTGGATGTTGTTCTGTTCCATCTTGTGAG
TGAACCTCCNNNNNNNNNNN

>hg18 chr17:42642565-42642946 NM_001002841
CCCTGGGCTGAGACCCTCTCTCCAACCGGGTCAGGAAGCTGGGCCTGGTT
CCTTTGCCCCACCCTGCTCTCCTCACACAAAACATTCCTCTCCCTGGAGC
TGGTGTGGGCCCTGCATGCTGACTCAGTCATTTTAGACCTCCCAGCTCTC
TGGCCCAGCTGCTGAAGGAATGGAACTGGTGGGAGAGGGGTGGGCTGAAG
AGGGAGGGGGCCAGAGACCTCTGAAGAGGAGCAGTTTTAAGCCTTGGCAC
CAGAGTGGAAAAGGTCAAGTGGCTACTGGTATGAAGAGCTATTAATAACA
GGTTGGGAGTGCTGAGCCCCCAGGGATCTCAGCCTTAGGACAGGGCTGGG
GGTGGTGAGGGATCAGGTCAAAATAAGAGCA

>hg18 chr17:42637890-42638039 NM_001002841
TAGTAAAAACAAGGCCAGGGGTTGATATGTTGCTTCTTCATGCATGGCTC
TTTCCCTGAAACCACAGCTCTCCTCCAGTTGTTTCTGAAGTGCCAGGCAC
TTTTTTCACTGGGGCTGCTGAAAACGAATCCGAAACTGATTTGAGGAGC

>hg18 chr17:42662373-42662596 NM_001002841
AGCCCGGGCTGAAAGGAAACTTGAGAAATCACTTAGTCCGTCTCTTTGCC
TTCAGACAAATGGAGTTTTTGTTTACTTTTAAAGACTCACAGCAATTCGT
TCGCTTGCTTCAGTACCCCCACAAAGGTTTTGCAATGAGGGGTCATAGAG
AGGACACTTGTGGACANNNNNNNNNNNNNNNNNNNNNNNNNNNNNNNNNN
NNNNNNNNNNNNNNNNNNNNNNN

>hg18 chr17:42656311-42656429 NM_001002841
CTCTACCTAATCACACCTCCAGATGGCAGGCAGAGAGGGGCCAGGCTGAG
GCAGGGACTCCTCCTTTGGTCCTTGCTCTTGCTGCTTTTAAACAAANNNN
NNNNNNNNNNNNNNNNNN

>hg18 chr17:42637210-42637443 NM_001002841
CTCTATGGGGACGATTGACAAAGTGTTGGCCAGGGCATTGCCCTGTGATG
TCCAGGCTTATGAGACATTGGTCAGAGAAGAGAGAGAGAGGGTGACAGGA
ACAAGGCATTAACAGCCAGGCTAGCTGTCAGCAGCATTTGATCCCAGGCA
GGAGACTCTAATGGACCTCTCTGAGCAGGACACAGACAGGCTCTGTGTGG
TTAGAGATGAAGGGAGGAGGAGGAGTGAGTGTT

>hg18 chr17:42652028-42652131 NM_001002841
AGAAGAGATCCCAGTCCCAGCCCTGGAATGGGTCGTGGAGGCACCAGGCT
GCTTCTTTGGTTGACAGAAGATGGGATGAGGACGGGTTCGAGGGACGGCC
TGG

>hg18 chr17:42656018-42656290 NM_001002841
GGCCAGGCTGGGCTCTGGGATTCTGACCAGTCTCTGTTTTGTTTGTTTTT
TTAAAACTAATTAACGAATTGCATTGGTTTGCGTTGTGTGTGTGTGTGTG
AGAGAGAGAGAGATAAAGTCACCTGAGGCCTCATGTGTGCTCAGAGAAAT
GAGTAGTATCTGGGAGCTAGGAGACAAGGACAAAAGCCTGTGGATCTAGA
GATATTGGGGTCAGACCCAGGAGAGCAAGCTCTGGAAGGCCAGCAGCTTG
AGGAGTTGTCACCTGGAGGAGT
