# Supplementary material for: Predicting tissue specific cis-regulatory modules in the human genome using pairs of co-occurring motifs
Source: BMC Bioinformatics. 2012 Feb 7;13:25. doi: 10.1186/1471-2105-13-25 (PMC3359238; doi:10.1186/1471-2105-13-25)
Supplement: Additional file 1 — Software. The CrmMiner software. [file 1471-2105-13-25-S1.GZ › crmMiner/test/heart_fasta/loci_query/NM_001081563.fasta]

>hg18 chr19:50975821-50976150 NM_001081563
NNNNNNNNNNTTCCGGGGGGTTCCGGGAGAGTGGGCCAGCAGGGACGAAC
CAGCCAGGGCTGAGGACGGGGGAGGGAGGAGAGAGCCAAGACATTGAGCC
CTTTTAAGGCAGCAGGAACCCTGGCCCCCTCCCCCGCCCCAGGCCTGGCA
GGGGAGGGGCCGCGAGATGCAGCTCGGGCCACAAAAGGAGTGCTCCTCCC
GGGAGCGCCAGACCCCTACCCCACCCGGTCTCAGTTTACCCTGCCAACCC
AACTTCATCCTCTACTAAAGGGAGGCCAGGAGAGTCATTAGGGGCTGTGG
GAGGTTGGGAGAAGGTTTTTCCAGAGGCT

>hg18 chr19:50974620-50974875 NM_001081563
CTGAGGTCGAGATAGTGAGACAGAGTGGAGACGGCGGGAAAACAAAAGGG
CTCGCCCAGACCCAACTCCACCCGCTTCTGCACCCAGCCGTGGCCCCGCC
CCACCTGCCACACCACGCCCATTGGTCCCAAGCCCCGCCTCCAGCCCAGC
CCTAGGTTCTAAGGCTCGGTCATTCATCAATTTCTAAGGCCCCGCCCCAA
CCCCTATGCCCCGCCCACCACGAGTCAAGTCAGGCTCCCGCCCGGTTCGG
CTTAC

>hg18 chr19:50976670-50976908 NM_001081563
CACACCCAGAAGAACCCAAAGTTGTCCCTCCTGGATCGCAGAGGAGGGGG
CACTGGTGGCGCCTGTCTGCAAAGCTGGTTCTCCCACAGGGCCCGCGTGA
GTCACCGCCCTCCCAGTGCCTGGGCACCTGTTGGGGCAGCTGGAGAGGCT
GGCGCCGAACACCTGCCTGTCGGCTGCGCCCCTGGCAGCTGCCCCATGCT
GGCCCTCCTGGCTTGCCCCAGGCCACAGGAAACCAGGG
