# Supplementary material for: Predicting tissue specific cis-regulatory modules in the human genome using pairs of co-occurring motifs
Source: BMC Bioinformatics. 2012 Feb 7;13:25. doi: 10.1186/1471-2105-13-25 (PMC3359238; doi:10.1186/1471-2105-13-25)
Supplement: Additional file 1 — Software. The CrmMiner software. [file 1471-2105-13-25-S1.GZ › crmMiner/test/heart_fasta/loci_query/NM_007186.fasta]

>hg18 chr20:33542167-33542451 NM_007186
CTTTGCTAACAGTGAGCAGGGTGGTCCGCACCATTAGCCACAGTTCCGGC
AGTATGTCATACTTCCTGAGGGAGGGCTGACATGTACCACATCCTGTCAG
CTTGCAAACCAGTGGTAATCTTTGCACTTCCTTGTTCTGAACCCATGGGC
TCAGACCTTCCTTTGCCCTCAGCCCCTTCCCATTTGCTAGGAGAGCCCTA
GGGCAGCTGGGATGTGCTTGTGGCCTCGTTGGTGAGCATGGTAATCCTGA
GCCCACAAGCTGTTACCCCCCTACCCCTCCACAG

>hg18 chr20:33506424-33506534 NM_007186
AGCTCAATCGCGGAGCAACTAGCCGGGCGTCTGCGGGAGCCGAGCGTGGT
GAGGTGGGGCCTCAGGGGCAGGTGGGAGGTGCTCGGGTTAACCGTCCGAG
GCCCGGAGAC

>hg18 chr20:33506026-33506418 NM_007186
GGTGGAGCTGTGCGCAGGCGCACCTAGAACCAGGTGACCTTGCACATGCG
CTGTATGTAACACTGAAGCCAAAAGCGAAATGATTGAGGGCAATTTTTCT
TTTCTGCTTCCGAAATGTCCCTTTCGCGAATCCAGAGACCCTGACCGTCC
CCATTTCTGGCTAGGGATCTTATAATTCTTAAAATAATACCCCCTTTCCT
TCAGGGCCTCTCTAGTAAGTCGGCTGCCAATACCCAACATGGCGGGAGGC
CCTGCGCCGGCTCAGTCTGCCTATAGGTGCAGGACTTGGAGGGGCGGGCC
CCTCCCAAAGGGCGGGAGTTTGGGGGGCGGGGCCTGGCCCTCTGCCTCGG
GGTGGGCTCCGCCCCCGTCCCCCGCAGGGCCTTAGCAGCGGC

>hg18 chr20:33517064-33517277 NM_007186
GTGATGGACCCCAAACTTTCTGACCTGGGTGATTGGCCAGTTGGTGGAGA
AGGCTGATGGGAAACTTCTGCCCTGAGGGCTAATGTGGACTTCAGCCATA
GCCCTCTAATTCCTGCAATGGAAAATTTCAGTGGTTGCCATCTTACTCCC
AGGAGGTCCAAGGGTTGGACTAGACCTTTATTTTGCACCCACTTTTACCC
CTCCCCAGTGCAG

>hg18 chr20:33544403-33544514 NM_007186
GTGGCATCAANNNNNNNNNNNNNNNNNNNNNNNNNNNNNNNNNNNNNNNN
NNNNNNNNNNNNNNNTACCAATTCATGGACTCTGACCAAGAAACCTGGGT
GAGCCAGTGCA

>hg18 chr20:33515129-33515357 NM_007186
TTCCTCCAGCAGGTGTCAGTGTTTCTTTTAGAAAGATGCAGGCCTTTGCG
AGCCTACAGCATGTCTGCAGCAAAGGGATGTCTGTGCTATTAGAACTGGC
TTTGAAAAACCCATTTATTTGCCTTTGTTCCAGCTGCCTCTCAGTACCTC
CTCACATTTTCCTCAGAAAAGTTCTCTCAGAGGAAGGAAAGAACCAAAAC
TTATTGAGCACCCTCAATGCAGTCCAGG

>hg18 chr20:33530663-33530884 NM_007186
GTAGGGCCCAGACTCAGTTCAGCCAAGCACAGAGAGAGCTTTGCAAGGCA
AAGGCGTGAAGCTAAGCTCCCTGCCATAAGTATGCAGGTCCTAAATTGAT
TATGAATTTATAATTGCCCCCCTAACTTCTCCAGGTAGCCAATACTTAGA
ACCCAGCTCCTCTTGAGGAAGGGTAAGGGGCTTGATGGGTAAGAAACTCT
TCTGATTCCTGAACCTCACAG

>hg18 chr20:33520667-33521022 NM_007186
TTGAGATTAATATCAAGAAGGTTGAACATAATCTTCCCCAAATTGCCCTT
CCTTTTTCCCTATCAGAGTCAGAACCTCGGGCTGGAGGGACCTTGGGACT
ATCCCAAGTGCAATTCTGATGTTCTTATTGGCTTCAGGGTGCTTGACTTC
AAGATCAAGCGAGGCCTGGAAGGGCCTGGGCCAGGGCTTTCCTTCAGCTC
TTGGGCCCCCAAACACGTGTTCCAGCCTTGAGATGTGGTAAATCCCTGCA
TGTGTCTGAGTGGTTTTTTGCTTCCCCACTTCAAGGCTATAGCATCATGT
GGTATTCAGGGAGTGCAGACGGGCTGGGGGTGCCTAAGGGATTTGGGGGA
GGCTG

>hg18 chr20:33517690-33517895 NM_007186
TCCTGCAGCAGTGACGAGCTTAGGTTTTTGATGGATCTGAAAGCTTACTG
ATTCCTGGTCTGGAGGTCTTGCATATCTAGATGCTAAGGAGGTAGATATG
AAACTGAATGGGAAAGAAAGAGCTGTTATGGGCCCTGGGGAATTTTCAGG
TCCCAGCTGAAGGAAACAAATGTTTCCTGCATTTTTGCTTTGTGCTCAGT
GGTTT

>hg18 chr20:33527484-33527687 NM_007186
CCTAACTTTGGTATCTCTATACTGTGAGGTCCTGTCTCACTCCTTAATGA
ATGAATGAAGGGAAAACTTGTTTAGAATGCAGGAGAGGGAATGGAGTATT
AACTGATCTCTGTACCAAAAAGCAGCAGTGTTGGGAATGTGAACTGTTTA
CTGTTCCAGGAAAATTGGAAATATGAAACTCTTTAATCCTTTTTGTTTTT
TAG

>hg18 chr20:33521225-33521386 NM_007186
GTACATGATCCTTTGCTCTGGAAAGGAGTTGGGCGTGGGCTTGTAGGTTC
CTTGTGCTTTATGGACAGATAGTGCAGGATACCAGTTACATATTCCATGA
TGAAATCCTCTAAAGCTAAAAAATAAATTTTGGCTGAATCTGAAAATTAA
TTAACTCATTC

>hg18 chr20:33513470-33513606 NM_007186
CCTTTCCATTTGACTATGTGCTTTGGTCCCCAGTTCAAGAGGAGGTTGAA
GTGGCATGGCAATGGTTAGAGACCCTGCTGGGCGTGAACACCCTCTGGCT
ACCTAGGGACCTGTGGGCCTACCACCTGGTGCCCTC

>hg18 chr20:33518428-33518542 NM_007186
TATTGGAAGCAGATGATTTTTCCCAGCCCTGCTCCTCAGGCTTCACTGGG
CCTGATCACCACACTCCTTCCCTGGTTCCTAGTGGAGTCTGCTGTTTTCC
TTGCTTGTACTCAG

>hg18 chr20:33514655-33514813 NM_007186
TGCCCAAATAGAAACTATAAGATGTTATGGCCTTACCTTACTGTCACCAC
CCATTTCCCCTGTTCATAGCAAGTTTGCCTAAGATCCTCAGGGGCCTTTG
CTTTGGGCTGTTTGTGCCAGCTGTGTTCATTGCCCAGGGCCTGTTCTTTT
TGCTGCAG

>hg18 chr20:33523721-33523844 NM_007186
CTAGACTTGGGTGACCAAAGGTGGAGAGTTGAAGGAACCAGACTTTTATG
CTCAGATACTCCCCTCCTTCCCCCAGGGGAGAGGACCTGAGAAGGAAAAC
ATCAGGTTTGTCCAGGCTATAGG

>hg18 chr20:33519771-33519896 NM_007186
GGTACATACATAAAATGCAGGGCTATTTTGTTTTGTTTTTGCTTTTGGAG
GCACTGAGAAGTACAAAAGCAGGCCATGTCTTCGTAAGTTTTNNNNNNNN
NNNNNNNNNNNNNNNNNNNNNNNNN

>hg18 chr20:33544543-33544669 NM_007186
TGAGAAGGTGAGGTGGAAACAATGTGGATTGCTGGCTCCTGCCTCAGCTT
TTGCCACCCCACCAAAAAAACCAGTATTTCTATGACACAGATTTCCTCTA
CTCAATGATTTCTTATCCCTCTTCAG

>hg18 chr20:33527834-33528021 NM_007186
GTGAGCAAAGATTTTCCTGGTCCCCACAGAAGGGCTGGGCCCTAACTGAG
AGCAAGACGGATCAGCTCCCAAATGTAGGTCTGAAATGAGCAAAAGGAAC
ATTTACAATGCAGAGGAGAGCAAAGACTGTAAGGATTGGGCTTAGCCATT
ATAAATATTCCCCTCCCACACCTCCAGCAGAACCACC

>hg18 chr20:33506545-33506667 NM_007186
GGGCGCCTGAGGGAATCCCGTTCGGGCAGCGGCCTCTTGTTACCCGGGAG
GAACCCGAGGCCCAGAGAGGGGCTGGGACGCGTCGTTAGGGCCCGGGGCC
CGCTTGCCTCAGCTTCTTGCTG

>hg18 chr20:33517898-33518204 NM_007186
TATATCATTGACTCCTCCTTAGAAAAGTCTGTGGTAATAGATCCCATTTG
TTAAGCAGCTACCGTGTATCCTTTTCTAATCTGGCCCAGAGGAAGGCGAT
ATACCATCCTAGGCCCTCTGACCTGTCGAATCCCACTGCCAACTTTATTA
AGCCCTTCACCATAACCTGGATAGATACCCATTCATAAACTATCTCCTGT
AAGTCCCTCCTTCCTTCCCTCAGTAGTCAGGAGGAATCCAAGACTCTTGT
GTTGGCAAAAGATAGCCCTCTGCCTTTGGGTATGACCTGGGTTTCTGAAC
ACACAG
