# Supplementary material for: Predicting tissue specific cis-regulatory modules in the human genome using pairs of co-occurring motifs
Source: BMC Bioinformatics. 2012 Feb 7;13:25. doi: 10.1186/1471-2105-13-25 (PMC3359238; doi:10.1186/1471-2105-13-25)
Supplement: Additional file 1 — Software. The CrmMiner software. [file 1471-2105-13-25-S1.GZ › crmMiner/test/heart_fasta/loci_query/NM_001927.fasta]

>hg18 chr2:219994968-219995245 NM_001927
ATTGCAGAGAATTAACCAAGGCCACCTGGGTAAAAAGCAATTTAATTAAC
AGCATTTATAAAAAGAGAAATATAAGTATTCCCTTATCCACCTTCAGAAT
TAAGAACCAGCAGCAAAAAAAACCATATTCAGCAACCAATAATAAAATAT
TACTGCCAGTCANNNNNNNNNNNNNNNNNNNNNNNNNNNNNNNNNNNNNN
NNNNNNNNNNNNNNNNNNNNNNNNNNNNNNNNNNNNNNNNNNNNNNNAGC
CTTGCACAGGGATAGGCTAAGAGAAGG

>hg18 chr2:219981647-219981881 NM_001927
GATGGGAGGGGGGTGGATTGCTGGCTGAGCCTGGGGAGGAGGCAGCGCAG
CAGGAGAGGGATGAGTTTCAGGGAGAATCCTGACGCCATCCCGGCTGGGC
CCCCAACTCTCCAGCCTCCCCCCGGGTGATATCAGGGAGAAACAGCCGCC
TCTGGACATTCCTTCCCTTTTACAGTCACTCCAGCTCCTCAGCAGCCTGT
GGAGGTCAAGCAGCTGCTCCAGCTGGGGGAAGGT

>hg18 chr2:219998956-219999110 NM_001927
AGACAGAGACCCTCTGCCACCAGAGACCGTCCTCACCCCTGTCCTCACTG
CTCCCTGAAGCCAGCCTTCTTCCATCCCAGGACACCACACCCAGCCTCAG
TCCTCCCCTCACAGCCTCTGACCCCTCCTCACTGGCCATCCCTCGTGGTC
CCCA

>hg18 chr2:219994116-219994305 NM_001927
CTGTGAGGCTGAATGCAATGTTCCTTTGTATCTATTTTATTCTGAGTGTT
CACATATAGACTTAATTTGAGTTCAGGGTTCAACATGGCCTGGACCTGAC
CATCTGGAGTTGCCTGCCAGCCCCAAAGCTTTCTTTGGGCTGCTAGTGTC
CTCTTCCCTTCCTTGACCTGGGTTCCCCCTCTCCTGCAG

>hg18 chr2:219979803-219980197 NM_001927
TTCATTGTGTACTTGGATGGTTCAGAGAATAAAGCATCCAGCACAGCGGC
AAGAACAGTTCAGGGTGCCGTGGTGGACTGGGATCTGGAGTGGCAGAGAA
GGCCCTGGGGTCTGAGTGGACCCCAAGCTGACCGTGACTCAGCTGGTTGG
AGGAAGAGGAGGATGAGCCTATAAGGCTATAAATAGAAGCTGTGCATAGT
GGCCCTGTGAGGTCATTGCCAGCCTGCTCAGGCCCTGTTTAAAGCCTCAC
AGCCTCAGAGGGATGTAGGAAACCTGGAAGGGGCCCAGGAGGGCAGGGAT
CTGACCAAACTGGAGAGGCTGAACCAAAAAAGCCTATGAGGCAAGATGAA
AGGAATGGGGATGAATCAGGAAGAAGAGAGAATGGAGTGATGGC

>hg18 chr2:219997166-219997659 NM_001927
CTGTTTGGCACATTGCCAAGCCCCACCTTGGCTGCTTGTCGAACACCTCC
AGTTTGCTGGAGCAAGATGTTGGATGCACGTTTGGAAAAAAATGCCAAAT
CTTAGCAAAGCCAAACAATGAAAAGAACGAGCTCTTAGGGCACTCTGCCA
TTTTGACATTAGTAATACGCAGATCGGGTGGCTTTCCAACCCCAGAGAGC
AGAGAAACACACGATAATGATGCATTAGGAAAGCAAGTCGGAGTCCTTGG
CAGCTTCTCCTTTCCTAGATCAAACCTTTTCTATCTTCGATGTACATTTC
CATCAGGAAAAAAAACACGCTGCGCTCCAGCGAGTCACAACATTCATCAC
AGGCTGGTTGCTAGCTAAGGAAATTCGTAAGCACCAAACTCATAATACCA
AGGACCTCCATTTGACCTTTCCTACACAACTCAGAGCCTCTCTTTTCAGT
TAGTTGTTTATACAGACACCAAGTATGAGTCTTGCATTTAAAA

>hg18 chr2:220003795-220003898 NM_001927
CAGGGCACTGTGGGGCCCATGCTGAGGGACAGACGAGTGACTTGCAGCCA
GCTGTCCCAAGTGCCTGGCCTGGCCTGGCCAGAGCCTGACGGCTTCCAGC
TGT

>hg18 chr2:219992628-219992955 NM_001927
GCTCCAAGAACGAAAAGGGCAGCAAGTGTAGCATATTTGTTGGTCCCACT
TCTGACAGGCCAAGTGAGCACAGTCACCCTCCTGCCACCAAAGTCNNNNN
NNNNNNNNNNNNNNNNNNNNNNNNNNNNNNNNNNNNNNNNNNNNNNNNNN
NNNNNNNNNNNNNNNNNNNNNNNNNNNNNNNNNNNNNNNNNNNNNNNNNN
NNNNNNNNNNNNNNNNNNNNCAAGGGTGTGGCTCCTGGGCAGAGATTGGG
CCACTTCCTGTGCCCTCCCTGGGTGGGTGGGGCCTCTCCACTCCCTGTCT
CTCCTGCCTCTACCCAGCAGCCAGGCC

>hg18 chr2:219996998-219997142 NM_001927
TTATATTGTATTGTATTTACCATGTCCCCTGCACCTTCTTGGAGTATTGG
GCCTCAGGAAGCAGCCTCTGTTCTGAATCCCAAACTCTGAAAGCAGGAGT
GTCCTTGGGGACCTGGCTTCAGGAGCATCTCATACCACCTGCCC

>hg18 chr2:219990305-219990661 NM_001927
TGGGGCTGTCACCCTAGCCTTCCTTATCTGACGCCCACCCATGCCTCCTC
AGGTACCCCCTGCCCCCCACAGCTCCTCTCCTGTGCCTTGTTTCCCAGCC
ATGCGTTCTCCTCTATAAATACCCGCTCTGGTATTTGGGGTTGGCAGCTG
TTGCTGCCAGGGAGATGGTTGGGTTGACATGCGGCTCCTGACAAAACACA
AACCCCTGGTGTGTGTGGGCGTGGGTGGTGTGAGTAGGGGGATGAATCAG
GGAGGGGGCGGGGGACCCAGGGGGCAGGAGCCACACAAAGTCTGTGCGGG
GGTGGGAGCGCACATAGCAATTGGAAACTGAAAGCTTATCAGACCCTTTC
TGGAAA

>hg18 chr2:219991115-219991366 NM_001927
CATGCTTGCTGCCTGCCCTGGCGAAGGATTGGCAGGCTTGCCCGTCACAG
GACCCCCGCTGGCTGACTCAGGGGCGCAGGCCTCTTGCGGGGGAGCTGGC
CTCCCCGCCCCCACGGCCACGGGCCGCCCTTTCCTGGCAGGACAGCGGGA
TCTTGCAGCTGTCAGGGGAGGGGAGGCGGGGGCTGATGTCAGGAGGGATA
CAAATAGTGCCGACGGCTGGGGGCCCTGTCTCCCCTCGCCGCATCCACTC
T

>hg18 chr2:219978069-219978227 NM_001927
GCGCCCTCTCAGTCCCAGCACCAGCCTGTCCGCTCCTCTCTGCCCGATCC
CTCTCCCAGCCTGAGTGGCAGCACCGGCTGTGGCCCCTCCCAGCCCCAAG
GGCAGGCGGTCAGTGGTCTATTCTGGTATCCAGGGTGGCTGGGGCACCTG
GGAGAGGG

>hg18 chr2:219999243-219999401 NM_001927
TGGCCCTGTCCCTCCCACCTCTGTGACCTCAGGCACTAGCCTTTGGCTCT
GGAGACAGCCCCAGAGCAGGGTGTTGGGATACTGCAGGGCCAGGACTGAG
CCCCGCAGACCTCCCCAGCCCCTAGCCCAGGAGAGAGAAAGCCAGGCAGG
TAGCCAGG

>hg18 chr2:219989157-219989258 NM_001927
ACTCCCCCAGGGGGCAGGAAACATGGCTTCCACAGGTTCCAGTTGAAGAA
TCCCNNNNNNNNNNNNNNNNNNNNNNNNNNNNNNNNNNNNNNNNNNNNNN
N

>hg18 chr2:219992382-219992580 NM_001927
CAGAGGGAGAAGGGAGGCTGATAGGAGACAGGGAAAGCAGGGCAAGGGCC
CAGAGTCCAAGCAACAGCTCTCAGCTCAGCTGTGATGAGGCCCTGGGGGA
GGTGGGGGGAGGGGGGAGCTTGGCCCTGGGGCCTTGCCGAGACTGTGTCT
TTTTACAAGGTGAATGGACAGGCTGGAGAAAAAGGGAGTAGGTGGGGG

>hg18 chr2:219981266-219981421 NM_001927
AGGCCCAGCCTCCTTCTCCTCCTAGCCTCCTTCCTGGGCTGAGCTGTCCT
ATTTGGTGGGAGAAGTTGGGGGCTGGGGAGGAGGTGAGATTAGCCCCAGA
CTTGTCCTACTTTGGCAGAAAGTCCACAGCACTCTGTGTCTGTAAAAGGA
GCGTG

>hg18 chr2:219999415-219999760 NM_001927
TGGAGACTGGGGGGCTTGAAATTGTCCCCGTGGTCTCTTACTTTCCTTTC
CCCAGCCCAGGGTGGACTTAGAAAGCAGGGGCTACAAGAGGGAATCCCCG
AAGGTGCTGGAGGTGGGAGCAGGAGATTGAGAAGGAGAGAAAGTGGGTGA
GATGCTGGAGAAGAGAGGAGAGGAGAGAGGCAGAGAGCGGTCTCAGGCTG
GTGGGAGGGGCGCCCACCTCCCCACGCCCTCCCCTCCCCTGCTGCAGGGG
CTCTGGAGAGAAACAATAAAGAGATTCACACACAAGCCAAGCTGGCCCCT
GTTGTCTTGACTGCCAGGTCTCCTGTGGGGCCCCTGGGGCCCTGT

>hg18 chr2:219993312-219993460 NM_001927
GTATACCTTGGCCCCTCTTCCTGGGGTCACTGGGCCATGGGGAAAGCAGC
CGGAAAGTGGGGTTGGGGTGAGGCTCTGGCTGGGAATAGGGGTGTGAGGG
TGCTGTGTGGGCCCTGAGAGGGGACTGAAGCCCAGTCATGCCCTACAG

>hg18 chr2:219995786-219996069 NM_001927
NNNNNNNNNNNNNNNNNNNNNNNNNNNNNNNNNNNNNNNNNNNNNNNNNN
NNNNNNNNNNNNNNNNNNNNNCAGATCAGTTACTCCAAAAACTGGTACCC
CTTGATACTCATAAAAATAATATCTGAAATTTTTAAAAAGGAGCAGACAT
GTTTAGATACAGGTACAAACATAAAGAGAAACTTCAGATTTTGTAAAATC
ACGTCTACATATGATGGCCTTTGAAGGTAGCTAAAGGCATGTTGCATTTT
CCCAGCATTAGGCCTAAATAGTAAGCTCTCAGA
