# Supplementary material for: Predicting tissue specific cis-regulatory modules in the human genome using pairs of co-occurring motifs
Source: BMC Bioinformatics. 2012 Feb 7;13:25. doi: 10.1186/1471-2105-13-25 (PMC3359238; doi:10.1186/1471-2105-13-25)
Supplement: Additional file 1 — Software. The CrmMiner software. [file 1471-2105-13-25-S1.GZ › crmMiner/test/heart_fasta/loci_query/NM_015686.fasta]

>hg18 chrX:68647797-68647933 NM_015686
CCTATTCCCATCTCCCACCTGACACCCCTCCCAAACCTTTACTCCAAGAT
CCCACACCCTCTTCTGGCCTGCATGCCCCTTGGGCCTTGCATCACTCACA
CCCCACTCACACTTTACCTCCCTTCTCCCCATCCTT

>hg18 chrX:68646791-68647046 NM_015686
AACAGCAGCACTGGATGGGGAGGGCTGGGGAAGGAGGTTGGTCCTAACGC
CCACACAAAGAGAGGGGGTGGGGGGCTGCCAGAGCCAGCGCCTTGCCTTC
TGCCCGTACCCGCTGGGGCCCTGCTCTTCCTCCACTCCGGCTGGCAGCTG
TTTCTGCCTCACTGCCTTCCTCTCTCCTCCCACCTGCCACAGCTTTCCTG
CCAAGCAGGACTCCTTGCTAACACTGGGTATGAGGGGTGCTGAGAGCAGG
GAGCT

>hg18 chrX:68645923-68646105 NM_015686
CCTGCCTTTCTGATTGCCTCTTCCCCCACCTCTGTCTCTTTCCTACTCTC
TCTTCAGAACATTCAGACTAGGGGGAGTGATGGAGATGGGGGCAAAATCC
TGGCTTCTTCTCTCATAGCTGTTGATCTGAGGGGAAATAGAGGCCCAAGG
GAGGGGCAGTTCTTAGCTCTCTCACCAGCCAT

>hg18 chrX:68643079-68643415 NM_015686
GGCTGGAACTGAACGTCCTGGGACTGGCTGGTGCAGGGGGAAGGCCAAAG
ATGGGAGGAAGAATATTTGGCAACCAAACCCTCACCCTTTGGCTTCTGCC
AGTGGGTGAGAGGACGAGCACTCCTGGTGGTGGGGCACACCACACACTTG
ACCTTATGTGACCTGAGGTGACTGGCCAGAGCCGAGGCAGGTCGAGCCCA
GGGGCTGCCTGTCTTCTCCCAAGGAAGTCACCTGCAGGCTCTTCTCCCCT
GACAAAGGAAGGAGCTGGGAACAGGGAACAGCGACTGGTGGGAAGGCCAC
TGAAGGTTAGTGCATTCTCATACAAAACTCCCAGTG

>hg18 chrX:68644522-68644824 NM_015686
AAATCTCTCATGTTGATTGTTTTTACCAAGCAGTGTGACGTAGGAGAAAT
ACATCTGATCTCTCCAGTNNNNNNNNNNNNNNNNNNNNNNNNNNNNNNNN
NNNNNNNNNNNNNNNNNNNNNNNNNNNNNNNNNNNNNNNNNNNNNNNNNN
NNNNNNNNNNNNNNNNNNNNNNNNNNNNNNNNNNNCCACATCCTGGGTCT
TTTGTGGGAAGAAGGTGCAGATGTATTTTGTAATAAGAATATAACATCTG
ACATTAATGTAATGCTTAAGGTTTTTCCGCCCCTCTCGTGTGTGTTATGA
GA

>hg18 chrX:68635789-68635896 NM_015686
TGTCTCTCTCATTCACTCAATCACTTGATACTACCCTGCTTGCTGGAATC
TCCCTGGCTCTGAACCCTAACCTGAATAACTACTTTTGATCCTTCCCCTA
TGCAGTT

>hg18 chrX:68647132-68647391 NM_015686
CACAGGCAGCCTCCCTGACCCAGGGCTCTTAGAGCCAGAGAGGTACCCTG
GTCCCTGTTTGGGGGTAGAGGAAGGGGCAGGCTGTCTATAAACAGCCTCC
CGGGAGCCATGGCAAAGCCTGCCCTTGGGGAGGGGCCTCCAGATCCACAG
AAGCTCATCTCTTCACCAAGGAATGTGAGCATGGGGTTCTGGGAAGGAGC
AGGAGCCAGGAATCCTGGAGCAGGCAGAGAGAGGAGGCAATGTTTATAGT
GAGGACAAG

>hg18 chrX:68649848-68650162 NM_015686
GCTGGTAGAGCTGGAAGGGAAAACGACTGCAGTAAGACTTTGTTGCCCCA
GAGTCCGCTGAGGCCTGGCCTGGGCTTTGGATGCCCAGTTCCCATGCAAG
GGTTTTGGTGAGCCCCTAAACTTGAACACCTAGGCTTTTCTTGGGGATTG
AAGGAAGTGCCAGTCCACCAAGTTCTGCCAGAAGAGGGGCATTTGGTGGT
GATGGGTGTTACCAATGTTCCCTGTCTTATTTGGTTTTAAGAAGATAGCA
TGGCTACCTGGCTGATCTGTGAAAGGTGAGCTTGTCTGTTTAGTGTTGAA
CTCATTAAAACTTC

>hg18 chrX:68650167-68650290 NM_015686
AAGTTAATCTCTTAGAATTATTATAGTCTCAGAATCTTATAATATCTTTT
TTTCCAGTTAACCAAAAAGGCCTTTGAGAAATTTTGGAAAGTAGAAGTAT
AAAAGGAAAAAAGTCCCAGAGCA

>hg18 chrX:68636269-68636376 NM_015686
AGAGGAATAAACCCGGCTGTAGTTGCTAGGAGAAAGTCAAGTCTAGTAGC
CAAAAGCCCAGTGTCTTAGGGGTTTAGTTCAGGCAAGAAATTGGTGGTTA
GGGTTCA

>hg18 chrX:68648835-68649626 NM_015686
ATGCTGGACCAGCCTTTTCTCCCTGGGCATAAAAGTGGGCTCAGTAACGC
CTGAATTTTTGATACTGTTAGCCAGATAGGTGCTTAGAGGGGAGGGCAAG
GGCACCAGGCGAGCTGCAGCTGGCTCTGGAGAGGGAAGGAGTTACTATGG
AGTGACAGGGACTGCCAGGGCCAAAGCTCCTGCTCGAATGCATTCTGGAG
AAAGGAGCTGGAACCTGAGCCACAAGTCTGTGCACCAGAAGATGAGGCCA
ACTGGCTGCAAAGACGAAAGGGCTAAGAAAGGGGAAGGAAAGAAGAAAAT
TGCGAGTCTNNNNNNNNNNNNNNNNNNNNNNNNNNNNNNNNNNNNNNNNN
NNNNNNNNNNNNNNNNNNNNNNNNNNNNNNNNNNNNNNNNNNNNNNNNNN
NNNNNNNNNNNNNNNNNNNNNNNNNNNNNNNNNNNNNNNNNNNNNNNNNN
NNNNNNNNNNNNNNNNNNNNNNNNNNNNNNNNNNNNNNNNNNNNNNNNTT
CTTTCTCCAGTGCACAGATGCATGAAGAAAATGCTAATAATCTCCTCCAA
CTGTCAGAGGTAGTGCCCAGCTGGCTACTGAGAGGCTGGGCTGAGAAGCT
GGGCCGACTGGAAGGGAGGCCCAACAGAGCCTATTGGTAGCTTAGAGGTC
CTCTGGAGTGGCCCAGATCCAAAACGAGGACCCACCAACATCCTCTTTGT
TCAACGTCCCAGTCTCTTGTCCTTGGACCCAGTGACAATCACTGTTACCT
TCCTGGAATAGCAACAAGAGAATGGGCACAGGGAAGGAACT

>hg18 chrX:68651656-68651929 NM_015686
GCTATCTCAGTCATTTTTTCTTATTTATCTACTTTGCTGAGTTTTTAAAA
TCACAAAATAATGCATGCTGTTTGTACCAAATCTAACAATACAGCGGTTT
ATAAAGAAAACATTAATGTTCCTCCTATTAGCTCCCCTCCCAATCCCACT
GCCTGAGGTCCCTGATGTTAACAATATGTAGTGTGTTCTCCTGCCCCTCT
GTGCAGGCTTACATAAACGTCTACACACAAAATGACTTTTTCTTTCCTTT
TGCATACAAATGGGAGCATAGAC

>hg18 chrX:68645424-68645799 NM_015686
CCCAGGCCAAGATGAAGAGGCTTTCTTACTTCTAGAAACCAAGCTGGGAA
CCTCTGTTTCAGAGCCAGGTGACCCCCTGTCCCCAGGACCCTGTACTGAG
TGCATCAGTTAGCTCTTCCCTGGGTGGCCCCAGAAACCCTGTTCTCTGCC
TTTGCAATATCTGCCCCCGTTTCAGGCCACACAGGGCCCCACGAATCATA
CCTGTCCTCGCTGCTGCCTGTGACACCTCCCAATTTAGTACCAGCTGCAA
CATTTCCTTAATGTGCAACTGACTTCCTCTCACACAGCAGGGCAATGTAA
CTTAGGTAGGCCGATGCCCTTCCCCGCCCTGGCCTCTCCCAACTCCCAGG
GTCATGCCTCACCTCTCTCTTAGCT

>hg18 chrX:68637871-68638460 NM_015686
AGGCCAATGCCTTCCCTTCCCCCATCCCAATTTCTTGGGTCATCTGAAGT
TAGAGAATGAGAGCCTCTTCTGACTGTTGGTTTGCTAGCACTTCTTCTTT
GTGTGCAGCGGGAACTGTCTGGGTAAGTTATTGTTATATTGTGCTCCTGT
GATAAATGGACCTTTGTGAGACACTTTTCACCCTGTGTGTGCTTGGGGAG
AGGGAGGGAGTCTTGCCTGAGTGACTTCTCACAGAAAGCTCCAGAGGTGC
TCAGAGCTGATAGCCTAGACCTGGCAGGCTGCTCTTTCATTGGCAGTCAA
GGGTGTCAATCACTGTGGCCCTGCCAATCAGCTCCGAACTAGGTATCTGT
AAGCGATTAGCTTTCTTTGTTAGAACACTGAACCCTCCAAGGACTAAACA
AAGAATGGCTCAGGAAAGACAGTTCCTAGGTGGGCAGGGGCAGTCGTGCC
AGTGTCACTAACTGGAACTCTTTGGTTTCATCCTCTTTCTAGCCCTGCCT
CCTAGCTCCTTTCAATTCTACTTCTTTCATTTCCCTCCCATGTGCATTTA
NNNNNNNNNNNNNNNNNNNNNNNNNNNNNNNNNNNNNNN

>hg18 chrX:68647483-68647635 NM_015686
TGAATTAAGACTGGGAGTGGGAAAGTGGTCACTCCCACCCTGACCTGCCC
CCACTCCAACCTCCATGTTCTTCCCACGTTAGCTCACACCCAACATGCCT
ATCCACTTTCCAATGACCCTACAACCTTCCCAATCTTCTACTTATCACCC
TA

>hg18 chrX:68641628-68641850 NM_015686
TGAGAGCGACGGAGCGCGGGAGCGGCGCGGAGACGGCACCAGAGCGCCCC
GCGACTCCGGCCTGAGCGGGGCATCGCGCCGGCCGGCCTGCCTCACCATG
CAGCCCCCGAGGTAGAGCCTGGACGGCGCCGAGGAGCGCAGAGCGGCGCG
CAGCCCGCCCGCCCCAGACGGCCGTCTGGCCTCGCGCCTGCCTGTTCCCT
CCAGCCCGGACCCCCCTGAAAT

>hg18 chrX:68648674-68648815 NM_015686
TGAAAGCCAGGGGTGGCCCCTGCTTCTGGGGATCTGGACAAATCTGGACC
CCTACAAGCACCATTCTCCGATGCTGGCCTGGTAGGTCTCTGGGGAATGG
GTATGTTTGCGTTTTGTGTGATTACAGGCACACAGACCAGA

>hg18 chrX:68635135-68635262 NM_015686
AGTAGCTGCAGGGTCTGTACACTCCAAGCTCTGGAGTAGTGGTGAGCCTA
GAGGTAGCCATCTAGGTACCTTTGTGGCCTAGAGTGGGATGGATCCTAGG
GTGAGGCCACTCTGTCAACTTAGGGAT

>hg18 chrX:68647971-68648416 NM_015686
NNNNNNNNNNNNNNNNNNNNNNNNNNNNNNNNNNNNNNNNNNNNNNNNNN
NNNNNNNNNNNGTTACCATTCAGGGTAGACATGTACATGTGTGCATGCAC
ACACAGACACACATTCATACAGACACACATCCCCCGGTCTTCTTCATGGC
TACTTCCCATCCTTCCCGCAGGCTGGTGCCTGACTACTACAGTCACCATA
GCAACGGGAACCTCCAGGAAGGATACACTGGTATCTCCTGAAGGTGGGGG
TTGGGGGAGTTAGGTGGAGAAAGGGAGCCTAACAGCCTCCCACCCAATAC
CATGGTCTGGCAGGAAGAGTCTGCTGAACATGGTGAAGGTGGGAGTGAGG
AAAGGGAAGACAGTGGGTGGAACCAAGATCAAAGGAGGGTCAAGAATCTC
CCAACACATCGTAAGCATGCGAGGGTGCTTCTAAGCCATGCGGAT

>hg18 chrX:68645085-68645247 NM_015686
CTGCTGTGCCGGCAGAAGGGCAGTGCCAGCTCCATAGCTCTCTTCCGGCC
TTTCCCACCCTTGTCCAATGCTCTCTCCCTCAACTGAGGCCAGACCCACC
TGGCTCTCGAATCCAGCTGTATGATGGGCACGAAGGGAAAAGACAGCCCT
GCTACCCTACTT

>hg18 chrX:68640034-68640282 NM_015686
AACGGTTGACAAAAAATTACAATGTGAGTTACTGGGAGTGAGGAAGGCAA
GCAGACCACAGGGTCAGTGGAGTCCAAACAAGGTTAGTGGCGCGTCAGGA
TGTTTGTACGTCCGAATTCCTAGTGCCATGTGACTCTGTGAGGGCCCAAG
CACATGGTTCCATCCGGGCGGCGCAGCTTCTCTAACTCTCAGTCAGCTAT
TCTCAGCAGCCTGTAGGGGGAGCCAAAAAGCTAGGACGGGGGCTGGTG

>hg18 chrX:68639670-68639782 NM_015686
CATGAATCCTCCCACTAGCCAATATACATGTCTTGTTTCCTTATATAGAC
TATAATTTCCTTTAAGGAAGGAATGCCTTGGCTCTTTCATCTTTCCAGGG
CCTTACTGGAGT

>hg18 chrX:68643426-68644160 NM_015686
CCCCATGGTGACAGTGGGGGGAACACTGGCTTTCTAGCTGCTGGGGATAG
GTATCCAGAGGAGAGGTGAGGCAGCTGCAGACCGGCCCGCCTAGGGAAGA
GCTGAGTGTTAAGAAACTTCTTGACCCTCGGCGGGGTTGCTCTGGACAGT
TAGGTGGGTGAGGGCTGCAAACATTTGGGACTTGATGGTACTGCCCTGCT
CGCCCAGCCTGGCCAGGTGACCTGCCTTTGGGAGGAAAGAGAACAGCAAG
GTCAAAGGGTCAGATGACAAGGAGACCAGGAGGGGTGGTGGCCTCACACA
TCCTCGAGCTGGGGCCAAGAGCTGGAGAGTGAGACAGTTGCTTTCTAGCC
TAGCTCGTGTCCCTCCAAGACTTTGGGGAGGGGCAGAAAGTGCCATTTTC
CATCCAGCATGGCCCTTGTGGACTTCTGCAGGGCTTCCATGCTTTTAGCG
GGTTCCCTAGGGATTGGGGCAGAGGGTTGGGAAGGAAAAGGGTAGTTCCT
CGCTCCTGACTTCACTTTCTCCTTCTCCTTTTTCCTGCTCTCGTAACCTA
GCAGTCTCCCTCCCGCCTCCCTCAGCCTCAGCTGACTCACTGCCTCACTC
ACACTACCAAATGAGATATTCCACTTCTTAAAGGTATACAGACAGATAGA
CACACACACTGCCATACACCATCACCACCACCCCGGGCAAAGTCACATAG
GCATGCAGAGAGGTCGTCACACCCACAAACAGTG

>hg18 chrX:68640311-68641294 NM_015686
GGAGGCTGCTGGAAATATTCCTAAGGGCAAACACCGACACCCCACCACTA
CTATCTTAGCCCACCGCCTTGCCCCCTCCAGGACGCTCTCCAAACTCAGT
CTTCCTCAGCAGCTAAGCTGGGAGCTGTCCTTCAGCACCAAGGGCCGCCT
TGTCCTCGGGCAGGACGGTGAGGGCGAAGGTGGAGTTAGGGACACTGGAC
TGGTCCGATCCGCAGCCGGCTCGAGCGTCTTCCAGTCACGGGGACGGCGG
AGGCGACCCAGAGAGGCAGCAAGCAGCTACGAGATGCCTGCTGCTCCTTG
CCTCCAAGAATCACCCTCAGAAGTCCCCTAGCCCTCGGGGGAGTGAGGGA
CGGCCATGGAGAGGAAGGCGGGCGCCCGGGTTAGTGGGGGAGGGGGAGCG
CCGAGGCCTGGGACTCAGCGTGTGGCATGTGCACGCGGGCAGCGGGCGGA
TGAACGGAGGCGCTGAAGTGAATGGAGTTGGGGGTGGACTGGAAACATCC
CCAAACAGCACCGGCTGCGGCCGGCGGGGGCTGGGGCGGGGTGGGGTGGG
GGGAGTCCTGAGGCGCAGGCGCAGTCGGGGCACCAGTCCCGCTCCCTCCT
CCTCTCCGTGCCTCTTTCTCCGCCCTGCTCCCCGCCAAACACACTTGCAC
AGGGGCTCTCAAGGTGTTCTCCGCACAGCGGAAGATGGCGACAGACTGAG
GGTGCATGGCCAGCGGGAGCCACGGGGCCGTGCCGCTGGGCTGCAGCCAC
AGCGGTGCGAACGAGAGGCGGAAGCGAGAGGCGCACTAAGTAAAGCCCGG
TGTCTGCGTCCGGCGCCTGTGGCGCTGCCGGGAGCCAGGTGGCCCGCCCG
AGCCGGAACTCCAGGAGCAGCGGGTGCGGAGCCAGAGCGGAGCCCGCCAG
GGACTGGCCCCGGCGAACACCCGGAGCGCGAACGAAGCCCGAAGGGCCCG
GCAACGGACCGGCCGGCCGGCCTAGGAGGGCGC

>hg18 chrX:68644293-68644393 NM_015686
GGACACATACACTCAGTGGGAGCAGAGAGACAGGGTCCACAAGCAGATGG
AATCAAGGATGTCTGTTTTTTGTGGCCCTCCCTTCAACCCCATGGCCCTG

>hg18 chrX:68642926-68643051 NM_015686
GGTTTGGGCACCTTAGGCCTGGGGCTTCCTGGCGCCCTGCTCCCTCATGA
GTGGGGAGGGGCCGCAGGGCCCTGGGCTGACAATGAGGTGGCAGGAGGGA
TTGTGCTCCCCCCAGCCTCCATCCT

>hg18 chrX:68642711-68642893 NM_015686
GTAAGGACTGGCTTCCGCAGCCACAGCAGCCGCCCTGGGCAGCGGCAGCG
GCCGCAGTGGGACCGGGAGAAAAAAGGAAGTCTCCCTTTCTACCCACCCC
ACCACTCCCACCGTGCCCAGTGCAGCACTACCAGTGCCACCCTGGGACCT
TCCCTAGTGAAGAGGCCTCAGGGATTCAGGTC

>hg18 chrX:68636868-68636969 NM_015686
NNNNNNNNNNNNNNNNNNNNNNNNNNNNNNNNNNNNNNNNNNNNNNNNGT
AACCCTACATGACAGAAAAACTGGGGTTCCAAATGGAGGGCAAACATGAC
T
