# Supplementary material for: Predicting tissue specific cis-regulatory modules in the human genome using pairs of co-occurring motifs
Source: BMC Bioinformatics. 2012 Feb 7;13:25. doi: 10.1186/1471-2105-13-25 (PMC3359238; doi:10.1186/1471-2105-13-25)
Supplement: Additional file 1 — Software. The CrmMiner software. [file 1471-2105-13-25-S1.GZ › crmMiner/test/heart_fasta/loci_query/NM_148179.fasta]

>hg18 chr9:34590870-34591570 NM_148179
CACAAGAAATCCAGATGTCATTTCCATGTCACTGTGGACCTGTGAAGGCA
GGGGGCATGGCATAGAATAGGTGCTCATTAAATATAAACCAAATGAAGGA
GGGGCAAACAGAGGACTCCAAACAAGGAACTGAATGGCTGAGGCTGTAGC
AGGCAGGAACATGGAGAGACTATGGAAAGGCTGCTGCTCAACTTTGTGAC
TCAACAAGGAGTCTTCTTTGGGGGTCAGGATTGGTCTCAACTAGCCCTAG
ATGCTGCCACACCTGGGCCCTGGCCAGCCCCTTCACGTCAGCTCTTGGGC
AGACAGCCAGATGGGTGAGCCACTAAGACTTCCCCATCACTTCCCTACTC
CCAACACACCATTGCCTCAAGGTGCCCACCAGCTTCAAGCAGAGTGCTGG
GAATACAGAGCCAGAGAGGGAGAAACTCTGGGCAGGGGCACACGGCAGGC
AGAGGCTGAGACAGGAGTCTGGTGTCCTGGTAGCCAGCCTGGGCCTGTCA
TGAGGATCCTATGCCAGTACAGTGATGGGGCCAGACCCGAAACAGGATTT
TATGTGGGGAGAGAAGCCAGGAATCCTTGAACATGTGGGCAGCTGGGCAA
GGGGTGGAACGTCCCATCAGGTAAGGACAGATGTGCAGCTTCTTGTCCTT
CTTGTTAGATAAAGACAAGCATTGAGACAAAAGGTTCAGNNNNNNNNNNN

>hg18 chr9:34591888-34592278 NM_148179
NNNNNNNNNNNNNNNNNNNNNNNNNNNNNNNNNNNNNNNNNNNNNNNNNN
NNNNNNNNNNNNNNNNNNNNNNNNNTCAAAACATTAGGAGTGGGAAAAGT
GGGCGAGGGACAAAGGAGTTTCGTGGCCTCAGTCTCTCTAGCCTGGTCTC
CCCAGGGTGTTGGACCCTTACTTTGCTATTCTCTGGTTTCCATAGCAACA
GGGAGGGCAGCGCCAAATTTGCATACACATTTACATCCTTTCTATTTGAA
TAATTCAACAGGTTTCTGTGCATATTCATGAGATAATGAATGAAGGTGAC
TCTCAATCCCTGCTCAAAACCTGGCTATGGTATCCCCTGCTTTGTAGTGT
ATGGTATGGCTCTGAGCCTGGTTTTGTAGGCCTTGNNNNN

>hg18 chr9:34592705-34592806 NM_148179
GCTCAGATGGTGGGGGAGAAAGTTCCTAGGGCCAAGAACCCTTTCAAAGT
GCCAGGCATTGAATGGCCTTGTGGGCTGGGAGGAGCTTCTTCCGGGCCTG
C

>hg18 chr9:34593646-34593779 NM_148179
TGGGGTTGGAGGTTCCAAGCCCAGTGACTATATTTGTCACATTGTGGATG
ATCATCAGCTGTTTGTTGAATAACTGAGGGGTCACTGAGCCCATTAAGGA
TCAAATTTCAAGTCTCTGTGTCTTGGGACTCCT

>hg18 chr9:34601676-34601858 NM_148179
GCTCCTTGGAACAGGGCCTGGAACCCTCACCCCAGACTAATACCAATAGA
GAGCGCTCCTCACTTGGGGCTCTACAAGGACAGGGACAAGGCCCTTCGCC
CCAGGCCCCCCGGGAAACAGCCAAGAACCCTTATCCAGTGCTGCCCCCAA
ACAGAACGGATCCCCTCTCCCAGAGATTACCA

>hg18 chr9:34600203-34600319 NM_148179
NNNNNNNNNNNNNNNNNNNNNNNNNNNNNNNNNNNNNNATGCTGCAGATG
GAGAGAAATGTCTGACCTGGCAGTGTTCCTAAACCAGGCCAAAGCAGGGG
CAAATAACTATCCAGG

>hg18 chr9:34601998-34602185 NM_148179
CAAGCCACAGGCGTCCCCCAACCCTACGAGCGCCCCTCTGCCCGCCCGGT
TCCGGCTCTCACCGAAGCCGCCTCACGCACGATCCGGAGCCAAGATGGCG
CGCGGGCCCGGAGCGCACTAANNNNNNNNNNNNNNNNNNNNNNNNNNNNN
NNNNNNNNTGAGGGGCGGGGCGTGAGGGACGGGCCCC

>hg18 chr9:34590266-34590583 NM_148179
TAAATTTAAATATGGCATTCATGGCAGCAGGGTCATGCCTGAGCCTGAAC
ATAGGTGAACCACAATCGTTGGGGTGAGTACTTCTGTCTATGGCCCTTTC
TGACTGGGCAGAAGAGCTGGGGGCTCACTCTGGCAGTCCTCTTGGAGGAG
GGGGGACTTGTCCTGACTGTTCTGGGCCGCCCCCACACCTGGACCCAGGC
CAGATCCCCATAGCTAGTGCCTGCCTGGAGGTGAGGCAACCTGCCCAAAG
GCCAGAACTGAAAGGGGTAGCCCTCTACCTCCACACAGAGTTGCTTACCT
GACCTCAAAACATTCTG
