# Supplementary material for: Predicting tissue specific cis-regulatory modules in the human genome using pairs of co-occurring motifs
Source: BMC Bioinformatics. 2012 Feb 7;13:25. doi: 10.1186/1471-2105-13-25 (PMC3359238; doi:10.1186/1471-2105-13-25)
Supplement: Additional file 1 — Software. The CrmMiner software. [file 1471-2105-13-25-S1.GZ › crmMiner/test/heart_fasta/loci_query/NM_006663.fasta]

>hg18 chr19:50593416-50593516 NM_006663
GGTGCCGGCCGGAGCGGGCGCCTGCATGGTGGGGAGGGAGGGAGCTGGCT
AAGACCCCGCCCCTCTAGACCCCGCCCTCAGGGAGTCAGACGCCGTCAGG

>hg18 chr19:50595504-50595631 NM_006663
TTAGCTCTGGCAGTATAGGCAGCAGGGCAGGCTGGGGCATGCTGATACCC
GCCTCTGTCTGGGAAGTCGAAGGAACAGAACCTGTTCAGGCTGGCGGCTC
ATTTGGATGAACAGGGAGNNNNNNNNN

>hg18 chr19:50591150-50591265 NM_006663
AACGGGCGCCGAGACCCAGATCGCAGCCCCGAGGGGGAGACTGGCCTTGA
CCCCGCTCCCCCACCCCACTCCTCGACCTTCCCCAGCCTCTCCTCCCCAG
GCGTCGCCTCCTCAC

>hg18 chr19:50597728-50597831 NM_006663
NNNNNNNNNNNNNNNNNNNNNNNNNNTGTGTCTGTTCCCAGGCCTCTGCC
CCTGACCTCTGCCTCCGAGTCCTCTCCCATGTGCTCCCCTCTAGCTCTAG
CTC

>hg18 chr19:50600380-50600660 NM_006663
CAGGGAGATACAGAAGAGCCGAGACGCCTGCCTCGCTGTGGCTGGAGACT
GACTCCTGAGCCCTTGCCCCACCCCTTCAGGCGCACTATCCCCTTTCCTG
ATCAGTATCCCCCAGGGNNNNNNNNNNNNNNNNNNNNNNNNNNNNNNNNN
NNNNNNNNNNNTCTTCAAAGGATGTCCCAGCAAGAGTTCAAAATCTTAGT
TTGGACTACAACCCCCAGCAGCCTCCGCGACCGCCCTCGGGCGACTCTTT
GCCTCGGGTCCTGTGGGAATTGTAGTCCTG

>hg18 chr19:50574728-50574855 NM_006663
AAGTCAATTTCTGTGCAAACTACTTTTATTTATAAGGAAAGTTTCTCTAT
TTTGTTTATAAACATTAAACCAGTGCTGTGTGAAGGCACTTAATTGGGGA
GAGGTGGGGCAGGGATCCTGGTAGAGA

>hg18 chr19:50595325-50595430 NM_006663
CACTGACCCATTGTTAGCAAGAGGAACAGGGAGGTGGCCAGGGGTGGAGG
GGCAGCTGTGGTCACTGGCCCAGTGGGAGGGAGCTAGGCCACTAGGAACC
GGTCA

>hg18 chr19:50600013-50600366 NM_006663
GTCCGAGTCCCCTCCCAATCCTCCCAGGGACGCGGGTGTTGGGCTTTTTC
AGGGCCTCTGGTCCCCAGGAGGGTGAAACTCACGGATCCGGGCAGATCCT
GGCACCTGGGGGCTTCCTCCAGCTCGGGCTCCGGCTTGGGGAGCGGAGAA
CGGGGCGGGGCAGGAGCTGGGAACAGGTTAGACGACGTGACTTGGGCTGG
AGGGAGGCGGGTCCCGGTGGGGAGGGGGAGCCAAGGTCGCCTCGAGCACC
TTGGGACTTGTAGTCCCGGAGGGACAGGACGTAGCCCAAGACGATCCCAT
TTGGATTCACCCAGAGTCCATTTCACAGACAGGAAGGGCGAGGCCCAGAA
GCC

>hg18 chr19:50598856-50599214 NM_006663
TCAAGCCCAGACATTGGGAAACACTCCTCTCTCATCAGATGCTCGCCTCC
CCCATTCTGTTTTTAATCCCCCTTCTTAGGACGCATGGGGGTGGAGAGAA
CGGGGAGATAGACAGAGGGAGGTGCCTGGTCCTGCCCTCCCCCCGCCTCA
AGGACAGACAGACACCTCCAGAATTAGCCTCTGTCCCTCCCTTATCTCCC
ACAATACCCCAGGTCAGACAGATGGGCGTGGAGGTGACATTTCTCACCTC
AGGGTCAGGGCAAGGAGCCCTGAGGCAGAAGGTTAGTCAGAAAATCTGGC
GGGGGCGGATGGAATCCCGTCCCCCAGAGAGCTGCAGAAGAAGGAGGAGG
CAGAATCC

>hg18 chr19:50597867-50598051 NM_006663
CTCTCCCCTGGGCTCCTCTCTCCGCTCCACCCCTGGCTCTCCTTCCCTGG
CCTCCTCTGCACCCCAGCCAGGTTCTTTAGGGCTAAGGATCCTGTGGACT
TCCTGGAGGAGTCATCTTCAGTAGGAACCGGGTCNNNNNNNNNNNNNNNN
NNNNNNNNNNNNNNNNNNNNNNNNNNNNNNNNNN

>hg18 chr19:50599327-50599685 NM_006663
TTCCGGAATTCTGCCCTGGGTTCTAGAACTACCTCTGCAAACCCAGCTGT
TTCCCACCCCATAAGGCAATAGGGGAGCCCACCTCCGCCAGGGGGTGCCC
TAGGGCGGATGTCCCTTCTCTGGTTAGGCAGGTCTGACGCCCAGGTTAAT
GACATGTTGGGTTCGCTCAGCGGCACAGAGGAGGTTGGAGATCTGCCTCG
GTGTTTTCTCTCCTACCCCGCCCCCATCCCCGAGCCGAAAAGTCGGGGGA
GAGCCGGGACACAGCCTCCGGAGGGACCCCGGGTACCTGTCCTGCTCCAC
TTCAGGAACCCAGGCTCCACTATCCCTGCCCCACCCTTAATTCTGCTCAG
AGACCTAN
