# Supplementary material for: Predicting tissue specific cis-regulatory modules in the human genome using pairs of co-occurring motifs
Source: BMC Bioinformatics. 2012 Feb 7;13:25. doi: 10.1186/1471-2105-13-25 (PMC3359238; doi:10.1186/1471-2105-13-25)
Supplement: Additional file 1 — Software. The CrmMiner software. [file 1471-2105-13-25-S1.GZ › crmMiner/test/heart_fasta/loci_query/NM_004451.fasta]

>hg18 chr11:63829468-63829889 NM_004451
TCGTNNNNNNNNNNNNNNNNNNNNNNNNNNNNTGGTCTGATTAGCATAGG
ACCCCGGGCCCCGCCCCCTGCTTTGCATGCGCACGGCCGGCCCCACCCCC
GCTGTCAGCTGGAGGAAGCGGAGTAGGAAGCGGCCGCGATGTCCTTTTGT
GTCCTACAAGCAGCCGGCGGCGCCGCCGAGTGAGGGGANNNNNNNNNNNN
NNNNNNNNNNNNNNNNNNNNNNNNNNNNNNNNNNNNNNNNNNNNNNNNNN
NNNTCACTCCGGCACTCCGGGCCGCTCGGCCCCCATGCCTGCCCGACCGC
GCTGCCGGAGCCCCAGGTCCGGNNNNNNNNNNNNNNNNNNNNNNNNNNNN
NNNNNNNNNNNNNNNNNNNNNNNNNNNNNNNNNNNNNNNNNNNNNNNNNN
NNNNNNNNNNNNNNNNNNGTC

>hg18 chr11:63830140-63830509 NM_004451
AGGGGCTCTGAAGACCACGTGGGGGCGCTCGAAGGGGCCTGGGGCCACCC
TCCTCTCTGGGTCAAAGGTCATCGCACCGGCAGGGGAGAACTTCCTCCTC
CTTGGCTCTCCCCACTTACTTCCTGATAACCTGGTAGAGGTCTCCCGCGG
GCGGGGAGGGGGAGGCGTAGCAACTTTAGGCAACTTCCCAAAGGTGTGCG
CAGGTTGGGGGCGGGACGCGGCGCCCCGGGAGGTGGCGGCCTCTGCGACA
GCGGGAGTATAAGAGTGGACCTGCAGGCTGGTCGCGAGGAGGTGGAGCGG
CGCCCGCCGTGTGCCTGGGACCGGCATGCTGGGGCAGGAGGGCAGCCGCG
TGTCAGGTGTGAAAAGCTC

>hg18 chr11:63830896-63831166 NM_004451
GGGGTTGAAGGTTGCCTGGGGGCTACGGTTACCCTGCTCCCTGGCCTGGG
TGGGAGTAGGGGCTTTCTAAGCCTCCCCCAGGTTCCCAAGGGGGAGACCT
GCTGTCAGTTACTGGCCCTGAAGACTCTGTTTCCATGGCAACAGCTAGGA
GGGGGCAGTGTTCCTGGGCAGTCCTTCCTTGGACTCTGCCCCCCTTCTTC
CCCACTTGCTGGGCTTGGAAGCCTGGCCCTAGGCCCGAGGTTGGGCAACC
CGTGTGGCAGGGTGTCTCCC

>hg18 chr11:63834179-63834281 NM_004451
NNNNNNNNNNNNNNNNNNNNNNNNNNNNNNNNNCTTCCTCTGCTTATTAC
TAATAACACCGAACTTTGGACAGACGCTGAATGACTGATTGTGACATTCC
AG

>hg18 chr11:63830006-63830115 NM_004451
CTGGCTGCGGGTCCTGACTCGGGTCAGGGTTGGGCCTCCGATCCAGCCCG
CTCCGGGGCAGGGTTCAATCCCGCATTTGCCGAAGTCCCTGGGGCTGGCC
GGGGTGGAA

>hg18 chr11:63837771-63837998 NM_004451
GGGCTGAGATGCAGCCCCGCTGCCTGGTCCAGCTCCTCCCTCATCCAGGC
AGGGCTCCCCCGCCCAGCAGCCACTCCCCTCCCTGCCTGCTCATGGCCCC
CTGCTCTCCCTTTCCTCCCCATACCCCCAGACCTGTGCTTGCCCGGGGAG
AGTCAGGGCTCTCCTGTCAGCTGGGTCCCCTCCCAGCCCCGGGAGGCCGC
CACTGGAGCCCTGCCTCTTCCTGGCAG

>hg18 chr11:63840014-63840908 NM_004451
GGCAAGGGGTGGGACTGGTGGGGGTTCTGGCAGGACCTGCCTAGCATGGG
GTCAGCCCCAAGGGCTGGGGCGGAGCTGGGGTCTGGGCAGTGCCACAGCC
TGCTGGCAGGGCCAGGGCAATGCCATCAGCCCCTGGGAACAGGCCCCACG
CCCTCTCCTCCCCCTCCTAGGGGGTGTCAGAAGCTGGGAACGTGTGTCCA
GGCTCTGGGCACAGTGCTGCCCCTTGCAAGCCATAACGTGCCCCCAGAGT
GTAGGGGGCCTTGCGGAAGCCATAGGGGGCTGCACGGGATGCGTGGGAGG
CAGAAACCTATCTCAGGGAGGGAAGGGGATGGAGGCCAGAGTCTCCCAGT
GGGTGATGCTTTTGCTGCTGCTTAATCCTACCCCCTCTTCAAAGCAGAGT
GGGACTTGGAGAGCAAAGGCCCATGCCCCCTTCGCTCCTCCTCTCATCAT
TTGCATTGGGCATTAGTGTCCCCCCTTGAAGCAATAACTCCAAGCAGACT
CCAGCCCCTGGACCCCTGGGGTGGCCAGGGCTTCCCCATCAGCTCCCAAC
GAGCCTCCTCAGGGGGTAGGAGAGCACTGCCTCTATGCCCTGCAGAGCAA
TAACACTATATTTATTTTTGGGTTTGGCCAGGGAGGCGCAGGGACATGGG
GCAAGCCAGGGCCCAGAGCCCTTGACTGTACAGAGACTCTATTTTAATGT
ATATTTGCTGCAAAGAGAAACCGCTTTTGGTTTTAAACCTTTAATGAGAA
AAAAATATATAATACCGAGCTCAAAAACACTGTGTTTGGTGTCATTGGGT
CAAGGGTTGGGGATACACACGGCAGAATTCGGAAACAGGGTATAGATCAA
CAAAAATACACAGTCATAACAAGAAAAACTGGCGCCTGGCACAA

>hg18 chr11:63831552-63831691 NM_004451
GTGAGCCCCCAGCCCACTCCCCTGTCCTTTGCCCTGCACCCTCTGGGTAC
ACTGCTGGGTGCAATAGGCCCCCTGATGGCTGTGGCACCGCTTGAGGCTA
ACAATCTGGTGTTTCCAGTCCCTCTACCTCCCAGAGACA
