# Supplementary material for: Predicting tissue specific cis-regulatory modules in the human genome using pairs of co-occurring motifs
Source: BMC Bioinformatics. 2012 Feb 7;13:25. doi: 10.1186/1471-2105-13-25 (PMC3359238; doi:10.1186/1471-2105-13-25)
Supplement: Additional file 1 — Software. The CrmMiner software. [file 1471-2105-13-25-S1.GZ › crmMiner/test/heart_fasta/loci_query/NM_003098.fasta]

>hg18 chr20:31483740-31483881 NM_003098
GCAGTGGCCATCTTCCTGGGAAGAGCCAGTAGGGAGCTGGCCTTAGAGTT
CTGAGGACTCAGAACAGAAAAGCTCAAGAGTCAGTCAAGCTCAGCATGAT
TCTCAAGTCCCATCTTAAACATTTAGGAAAGTCAACAGCAA

>hg18 chr20:31485036-31485474 NM_003098
ATTATTTTTAATGCATGACAGGCTCACTGTTGTCACAGTCCTGCCAGCCA
CACTGGAATGGGAGGAGGGAAGGGTGTTTTCCTTGAGGCTGTCCCTCCCT
CTTCCCCCAGGCCTGGCCTTCAAGGGCCCAGGCTGGCCCTGGCTTGAGGT
CTGCACACACAACGGGCCTCTCGAAGCAGCGGACAGACACTTGTTGGCTG
CCAACTTGGGCCCAGACTGTGGTCACAAACACACCCCTCTGGCTGAGAAC
AGGATCAGGACATTTCTGCAAACCCCTGACCTAGTAGAAGAAATGTTCTA
GGAGGCAGGTTGGGGTTGCTGAGGCTCAGCTGAGCCCCCAACTTAGGCCA
GGGAAGTAAGGCTCTAGCTGACACCTGGAGTTTGCTGGTAATGCTTGTTC
TCCCAGGACATCCTCAGGGGATTCACTATCCACTGAGC

>hg18 chr20:31489092-31489318 NM_003098
CAGGATTTGGGCCTGGGACTCAACTCAGCAGCTTCTCTGGCCGTGTTATT
CTCCATCAGCCCCCGCCACCTCCCTGTGCCTGTTCTGGGCCATAAGCCAG
AGACACATTCCTCAGGCCCCCACGGGGCTTCCAGAGCTGACAGAGTTTGA
GGAAAGGGCTGAGCAAAGCAGAAACCTCTTGAGAGACATGGCACAAGATG
GTCATGGGACAACCTCAGCAGGAGGC

>hg18 chr20:31495087-31495287 NM_003098
CTTCGCCTCCGAGCCCCCGGGCCGCCGCGCTCGCCCTGTCCCGCTTTGCC
CAGCCCGCTCCGACCAAGCGCCCAGGGCAGAGGGCAGCGGGGGCCCGGCT
GGGCCAGCCGCCACCCTACCCCGGCCGCTGGGGGAGGAGCTCTGGGGGCG
GGGCTACCCTGGGGTGTGGCCAGTGCTGGGGAGGGGGCCTCGGGCAAATG

>hg18 chr20:31493847-31493959 NM_003098
CTGAGAAACAGATGGGCAGGAATAGTGAACCCAGCAGCTGGGGGTGTGCA
AGGATTTTAACAACTATGTTTAGTTGCTTTGGGAGTATCTGCTGGCCTCC
ATTTTTCCTCTC

>hg18 chr20:31497838-31498252 NM_003098
GAGGGGAGGACAGACCTGGCAGGAGGCAAGAGACCAGCAGGGAATTGAAG
CTCCTTTCCCAAGACCAAAGCCTGGAACCAGATCCTTAAAAGTCCCCCCA
CGTACTGCCCTGCTTAAAAAAGACTTAATGAGGCCCAGACAAACTTACTG
AGAAAGAGCCCTAAGAGAGGGCTTCTCCTCTGGGGGACAGTTTCCTGTGG
ATATAACAGGAAGGAAGGAAGTAGGGAAAGGAGTGATGTGTGCAAAGGGG
CTAACACAGAAAGAAGATGTAGAGCCAAGGAAACAGTGACNNNNNNNNNN
NNNNNNNNNNNNNNNNNNNNNNNNNNNNNNNNNNNNNNNNNNNATCACAC
TTGATAGGCAGTGCCAATCACCTGTAGCTACCCCCAAGAACCCTGTAGCT
GCAGGAATGCTCTA

>hg18 chr20:31494515-31494628 NM_003098
ACACAGAACTCCCACCCACGTGTCCTTGGTGCTCCCACAATCTTATCCAC
ACCTGTGTCTTCCGTGCCCCCTAAGGCCACCAACTACTGAAACCCCCTCC
AACCTTGGTGTGC

>hg18 chr20:31494176-31494289 NM_003098
AGCTCTATCCTGTGCAAGGTGGAGATAGTCAGATCAGGAGACCCAAATCC
AGCTGTCAGGGCTCCCTGCAGCCTTCCTGGGTCCTTAGATTCCTAGGTCC
TTGCTGGCCTTCT

>hg18 chr20:31515105-31515205 NM_003098
CTGAGAAATGGTGAAAGAGAGAAGGAAGGAAGAAACGAAAGACACAGGAA
AGGNNNNNNNNNNNNNNNNNNNNNNNNNNNNNNNNNNNNNNNNNNNNNNN

>hg18 chr20:31474450-31474982 NM_003098
NNNNNNNNNNNNNNNNNNNNNNNNNNNNNNNNNNNNNNNNNNNNNNNNNN
NNNNNNNNNNNNNNNNNNNNNNNNNNNNNNNNNNNNNNNNNNNNNNNNNN
NNNNNNNNNNNNNNNNNNNNNNNNNNNNCTTTGAAGCCAGAGAAACTGCC
AGATCCCCTGCTCGCCCAGCCATCCCAGATCTGGGTCCCCCTCCTTTCCC
ACAGGAACATGCTATAAATGGACAGCATACCAGCTGATGCCAGAATCAGG
GCTTGCATTTCACAAACCAAGTGGCCTGTCCCAGAGTGGGGGTGGGGTCC
TGGGGGCCCCGGAGTGTGGCCATAAATAGCCCAACTCTGAGGCCTCCTCC
CCTCTCTGATTTCTGCCTGAGTCACCCGACAAGGCAGGGTGGGGCTGCCA
AAGCCTATGGCCTAGAGAGCTGAGGGCACGACCACAGCCCTGTGGCCAGC
ATTCTCGAGACTCCAAAGATAGGCCCGGCCAGTGCCCCCACCCTCCCCAG
CCAAGCCCCTGGCCTGGGAGCCTGATAAGCAG

>hg18 chr20:31494320-31494495 NM_003098
GCCTCCTATCCACCCCTGTGCTTCCCAGACTCCAGGCTTCCCCTCTGCAC
CCACCTTGGTTGCTTCTCAGGGACTCCCTCCTCCCTGTCCCACTGGTGTC
CCGGCCTCAACCCCCTTTCTCCACACTCTGCTTTCCGGGGGACCCCTCTT
GTCCTTGATGTTCATGCTGGTTACC

>hg18 chr20:31516796-31516985 NM_003098
GAGGGCTCACTGAGAGCCAGACACCAGTTTGCCACCTGGCCCATTGCACT
TAATCCTATTACTGCATTTGAATCTATGACATGTTATAACCACGGGGCCA
TGCTGCCTTGGTTTTACCTGCTCACTCTCAAGTTGATGATAAGTGAGTTT
CCAAGTCCAAGAGTCTCCAGGAACGTTGCAGACTTCCTC

>hg18 chr20:31492799-31493335 NM_003098
CAAGTCANNNNNNNNNNNNNNNNNNNNNNNNNNNNNNNNNNNNNNNNNNN
NNNNNNNNNNNNNNNNNNNNNNNNNNNNNNNNNNNNNNNNNNNNNNNNNN
NNNNNNNNNNNNNNNNNNNNNNNNNNNNNNNNNNNNNNNNNNNNNNNCAC
AGGCCCGACCGTTTGCTTATCTGCACAGAGCTTGAAGTCTAGGAGAGGAA
GGGGTTTCTATTTATATCTGCCCTCCCCCACCTGAAACTAGGGGCTTCAG
TTCAGTTTGAAGCTATGATCACTCATGGCTGCCTCAGACTAAGCTAGACT
TTATAGGAGGGGTTACCATGGCAACAGGAGCCCAGATTTGGATCCAATGG
AAATACCTGAAGTCTCCTAAAAGTACCCTCCCCTCCACCTAGAATTATGG
AGCTGGGGAGNNNNNNNNNNNNNNNNNNNNNNNNNNNNNNNNNNNNNNNN
NNNNNNNNNNNNNNNNNNNNNNNNNNNNNNNNNNNNNNNNNNNNNNNNNN
NNNNNNNNNNNNNNNNNNNNNNNNNNNNTTTGGATT

>hg18 chr20:31483398-31483679 NM_003098
CCACAAGACATTTTAATCAAGGTCCGGGGAACAGGCCAGGGCTGGATTAA
GCCAAGTTTTGTTTGTGGGGAGTCACATGGTCCAAAGCTATGCGTGTGCA
CAGCCAAGTAAACTTTTCCTTGAGAACAATGGTCAGAACAACAGGTCTTT
GCGGCCATGGGAGAACTGAACAGGAGTTCCATTCATGCCCTCTTCCTGGG
ACAGGGGTCCCTCCAGCATCTCTGGGGCACAGCATGACTCAGCTAAGTTG
AAACAGGGTGGCCCCAAATTAGCTACATCCA

>hg18 chr20:31517043-31517537 NM_003098
CCAGGGCTGAGAGTGATTGGGCAGCCACAGACTAGACTAGCCAAGCTGGT
CAGGGTCAGGGTGGGGGTGCAGTATAGAGGATCCTTTGTCAGGGCAGAAG
CTGCAAGCCTCCCCATCCCCACCATCTGGCTCCAGCTCCAGCCCAGTGAT
GCATGATGAGGAGAATGTTGGGGGGGTGTTGCTGAGGGCTGCCCACCTGC
TCTGCCTCCTGGGATAAGCCAACCCGAGACCTCCCAGGCCCATCTGGCTA
ACACATCCCTAGGCCCTGACCACCCCTGGGACTCCTTTTGACAGACTGAA
ATTGGCCGGGAGTGTGGCCAGCCTGTCAGGGTCACAGGTCACCATTAATC
TGCCAGAACAAGGGAGGGCAGGCGGGTGGGCAAGCAGCCGGTGTGGGCAA
AGCCCTGGCAGTTCCTGCCGTCTGCTGTGGTGGCTGTGGAGAGAGGCTTT
CCTCTTCTGGGAGGCAGGGAGATGGATTAGAAAGAATCTAGGAC

>hg18 chr20:31478851-31478978 NM_003098
CCACCCATCCACCCAGGATGGTGTGAAGAGGACTTGGGATTCCAACAGGC
CCTGGAAGGGATGACCTTTAAGGTCTTGCTGGTCTAGCAAGGCTGAACTA
TAAATAGTCCCCAGACTCTGGCAGGCC

>hg18 chr20:31487751-31487923 NM_003098
TTTTACCATAGACTAAACTTTCAAACAACAGAAGCTAAAAGAGCTTTCAA
GTCAACTAAAATATGACATTTCGATGAATGTCAGTGGTTTCAAACCGCAT
TGCTGACTATAAATATCAAAGTAATGAGGCATGTGGGGAAAGTCTCTTAT
ATCCATATCATTTATGTGGCAT

>hg18 chr20:31514758-31515017 NM_003098
CCCACCCTCAGGATTCATCGCTGACGGCCCTGCATCCCTTTCCTCACAGA
TGTTTCACTTACCCTATTCTCTGCTCTGAAATTCCCTCAAAAGCATTCAC
TAGTAATTTTTCTAAATCACAGTAATTACCTCATTACTTTGATATTAATA
GACTTCGCTTGGCAGCAAGGAGCCAGTTGAAAGGTGCCCAGGCTCTGTGT
GTGGGGAGGGATTCCTGGAGGCAGCCCCACGTGAGTGCTGGCCGGGCTGC
AGCCCTGTG

>hg18 chr20:31475196-31475378 NM_003098
TGCTGAGAGAAGGGAACACATCTGTTTGGGCAACAGGATCTCCAGTACTT
ATCCCAGTGCTTAATAAATGTCTGTGACTGAATGTCCTGGCTGAAGGGAA
GCCTGTCCTCTAAGCTCAAGCTGTTCCTTGTCTGTTCAGTGGGTGGTCAT
TTNNNNNNNNNNNNNNNNNNNNNNNNNNNNNN

>hg18 chr20:31498283-31498448 NM_003098
GCTGTGGCTCAGAAATTGGCCTCCCAGATAGATACACATAGGCCCGGCTC
CCTGCCAAGCCCCAGGCAGAGCTCCCAGAGAAAACCAGTTCACTCCCAAG
GAATAGGAGAGGGGGAAGGGGAAAAAAAGGGAGAGAGGGGAGCTGCCCAG
CCTACTAAAGTCTCT
