# Supplementary material for: Predicting tissue specific cis-regulatory modules in the human genome using pairs of co-occurring motifs
Source: BMC Bioinformatics. 2012 Feb 7;13:25. doi: 10.1186/1471-2105-13-25 (PMC3359238; doi:10.1186/1471-2105-13-25)
Supplement: Additional file 1 — Software. The CrmMiner software. [file 1471-2105-13-25-S1.GZ › crmMiner/test/heart_fasta/loci_query/NM_144617.fasta]

>hg18 chr19:40940222-40940463 NM_144617
CCAGACCTTGGGCCCAGTCCCCCGGCAGGCCGGGCCTAATTCTGTGCCTC
TGACTCAGCCTCTGGTGCGCAGAGGCCAGGGGGCGCGAGCATGAACAGTT
CAGGCTNNNNNNNNNNNNNNNNNNNNNTGGGGCTGGAAATAGCTCATTTT
GATCCCGCTACCTCGGCCAGGAGCCCAGACCTGGCAACTGATGCAACCAG
CTGCTCCTGCAGCAAGAAAGAAGTTAGATGACCGTTGGGAC

>hg18 chr19:40940023-40940207 NM_144617
NNNNNNNNNNNNNNNNNNNNNNNNNNNNNNNNNGAGGCCCACGGAAGAGT
TTCCAGTCCCTTTAATCCACTGCCTCCCCCCTGGCAGCTCTGAGGATGAC
GCAGATGGAGGTCTTTAGGAGCAGATTCCTGGAGAATGCGGTAGCCCCGC
CAGGATGTCAGGAGGACATAGAACAGGCCCTCCC

>hg18 chr19:40939749-40939904 NM_144617
CCTGCTCCTCCGCGTTGCAGTGCCCCTGCGTGCGCAGCCGCTCATTTATA
GTGCGCCCTGTGCCGGCCCCTCGGAGGGCTGCCCAGGGACACTGGGACCG
TGGCCAGACCCGGCCATTAGGAGAGCCTTATTTAGAAACCCAAACAATGA
CTTGG

>hg18 chr19:40938096-40938262 NM_144617
TATGTTATCAAGGCAGTGTCCAGGATGGAGGTCAGGGCAGAATCCAGGAG
TGGGTGAGAGGACAGTCCTTGGCGCACTCGGGACATCTGGCTGGGCGGAG
TCAGATCGGCTTTAATAGAGGGAGCCTGAGGAGGCTCCCGGGGTGCGGGC
GCGGCCCAGCCCCCTC

>hg18 chr19:40937215-40937355 NM_144617
TGTTCCCAGGTCCCCCCACACCAGTAAACATCCCCCAGCTCCACACTGGT
GTCTGCTCCGGTCCCTCCTTCCTGGCCCAGGCACAAAGCAGTTGGCAGAG
CTCTAGCACATTTATTGGGAGAGTAAGCCTGGGAAAGACT
