# Supplementary material for: Predicting tissue specific cis-regulatory modules in the human genome using pairs of co-occurring motifs
Source: BMC Bioinformatics. 2012 Feb 7;13:25. doi: 10.1186/1471-2105-13-25 (PMC3359238; doi:10.1186/1471-2105-13-25)
Supplement: Additional file 1 — Software. The CrmMiner software. [file 1471-2105-13-25-S1.GZ › crmMiner/test/heart_fasta/loci_query/NM_014360.fasta]

>hg18 chr14:36120563-36120742 NM_014360
CACATCTGGACATCCACCTCTCCGAATGCGGTGACCTCATTCATACCACA
GCGGTCATCAGCGGGCCTGAGATCGTGCCCCGAAAAAACCCACCCCGGGG
CCCTCTTAACATGTCCGCACCGGTAGTTGCGCTGGCCGACCAGTTTATCA
CAAGCTGGGTCACCAGCGCCGGCCTCCTC

>hg18 chr14:36114187-36114369 NM_014360
GAAAAAATCTGGGGTTGAAGGAGAACTCGACTGTTTCATAGCCTAAGCAA
TTCTTCCTGGTTTTTCTCTAAAGTTAAGTCACCACTCTATGGCTCAGCAT
CAAAGGAATACTGCTCAATTCTTTGTTGGACTTACAGACTGAGTAACATG
AGTGGTGGGTACAAACGAGAAAGGGAAATACC

>hg18 chr14:36117907-36118441 NM_014360
ATGCAGGAAGAGCATGGAAAATCCAAGCACCCAGCCAGATGACCAGAGGC
AGTCCCAACACTGGCCTTCTTCAGAAATCATTACCTCCTTTTCTTTCACA
TCTGCTGTGCCAGAGCTAACTGGGAAGCCCCCTGGCAGGTCCCAATATCT
GTCTTACAATGTTCAAGCTCCCTCCCCAGCAATCATTTATTAGAAAGGGG
TTTTATGATACAAATTTGATAATCTCCCATGCACACTGGCACTGTTCTAA
TTGAAGTTGTAAGCCCATAAAATTCAAGCCCTTTGTCTTCCTGAAGGCCA
CAAGGTTTAAAAAGATACTATTGTCCTGCCTAACACCCACTACATTGTCA
CCAGGGACTGATTAAACAGAGTCCTGAATCCAAACAGTGCGGATTTTGTC
TAGGTCCTTTTCAGGCCTGACAATGCCCTTTTCAGTTCCCAAGACAAAAA
GAGGTTTAAGGATCGAGATTCTTCTAAGATAACCGCATCCATATGGAAGG
CAAGGTGGCCGGCAGCTGAGACCCAAACACCCCA

>hg18 chr14:36122887-36123395 NM_014360
GGCTGAACTCGAACCTGGCTCGGATGCGGCGGCGGCGGCCCTGTCAAGCC
CCGCGCACCCTCCCCAGCAGCCTCCCTATCAAGCGTGCCCGAGGTGCCCG
GAGCTGCACCGCGCGCTGGGTGGTCGGGCGGAGGCAACCCCAATACAGGC
CAACTGCTAGGCCGCGGACAAAGGGGAAATGGAGCTCGACGCCCCGGACC
TGTTGGAAGCATTTGTTCCAGTCAAGATTTTGCATTTGTTCAGTCCGGAA
TAATGCATGATTGACGTCTGCTCACAATGCGCTTTAACGCGCCGGGATAA
ATCGGAGCTTGTCCGGTGTTGTCATGGTTTTCAATGGGGTTCAATGGGAT
TGGGAGCACGATCGACTCTGCTGGCCGTCTTTCCGCGGCCCTGGCAATAG
ATTTATTAGTTATGTCTTTTTAAATAAGATTAAACTGAAATGACTTGGCT
GTCCTCTCTGCAGACGGGGCCGGGGCGGGAGCCTGGAGTGGGCAGGGGAC
AGCGGAGT

>hg18 chr14:36128641-36128763 NM_014360
TTTCTGTTATTGAAATTTTCTATTATTCAAATCCTAGGGAAGTCGGAGTG
AGATCCTGATTCTCCAGGCAGCTGATTGATCACAAGAGCATCCCTAAGGG
GTAGCATGGGGATGGGGATGAA

>hg18 chr14:36130185-36130302 NM_014360
NNNNNNNNNNNNNNNNNNNNNNNNNNNNNNNNNNNNNNGTGTGGCAATTG
TTGCTGTAATAATAATGTATCTTGGGAGAAGTGAGATGCTTATGGAGAAG
CTGAGTTTTACCCCCAT

>hg18 chr14:36114684-36115562 NM_014360
AACATGTTTAACAAAATATTCAGCCATGCTAAGCCCACAACTATCCTGCC
TGGGCAGTTTATTCGTGAGTCAAAAATGTTTTAAAGGTAGTGAAGAGAGA
GAGAGAGAAAGAGACAAATTAATGGTGTCAACAAGGCAAGAGAATAATAA
ATGTCTAAATACCATTGTCAGAAGGGAAAGTATAGGTTAACCTGGGCTCA
AATAACTTCCTTCTAACCCATCAGGAGCACATTATTTAAGATACTGAAGT
GCTAAATTGGTCAGATAAGAGACGTGCTGAGATGTAAGATCCATTGAACA
ATGAGGAAAGAAAATTGAAGTGAAAATTGCAATCTCCGCCTGCAAGAAAC
TTAAGTGAGATGAAGTGAAAATGTTTACAATGGAAGAAGAGAGAGAAAAT
GTGAAGAGGATGATGTTTAATAATAAGGATAAAACTGGAGACCTAGGGAG
GAAAAAGATGGCTGGGAAGAGGGTTAGGAAAGCCAAAGCCATCAAGCTCC
ACAGGGACCTGGGCCTGGGATTGGGGAAGAGCTTAGGGGAGCTTATCAGA
GTCAGCAGCGACTCTACCCAACACTGAGTGGACAACTGGTGTCAAGGCAG
CAGCAGCACATGTTTTTCTGGAAGAAGAATGGTGGAATGATAGTCACAGG
AGAATGTTGCAAGCTGCAGACAAGAGCTCTGTTTCATTGACAGCTGGACA
AGAATGCTCGCAAAGACTTAGCAGAAACACAGAAGCTGTGTCCAAAAACT
GGAAGTCTGGTAGACAGGGGGAGAGACAAAGACAGAGAGACATAGAGATG
CTAAAGAACATGTCTTTAGAGATGCATCTGTGAGGAAGGTAACCAGAACT
GTCAGCCGGGAGAAATAAAACAAAGAAG

>hg18 chr14:36124505-36124669 NM_014360
ACTCCAAGAAATTGTTCAATATAAACTGTGCCTTCTGAAGAAATGCAGGA
AAGCCAGAATTAGAGAAAGGTACTTTCTATATTGCCTTTTCACATCAGAT
AAATTCACAGACATGGGAGGGGAAAATTATTTTGATATTGGGTCAATAGG
AAAAGACAGTCAAG

>hg18 chr14:36121648-36121868 NM_014360
TTGGCGCCCAGTTACCTCCCAGAGGCTGCAGGAAGCAGCATTTGGCATTA
GCGATTCTGTCTGATTAGCCCAAAGTGGGGACAGATAATGGGGATTGTTA
CCAGTGAATAACATCTTGGGTGGCGAGCGGTGGCCACCACCCGCCTGACC
CAGCCCCAGCTTCCTCCTCCTCCTCCTGGGCTGACTTGAGGCCAGGCCCC
GCGGGAGCGCCGGGAAGGGT

>hg18 chr14:36123995-36124237 NM_014360
GTGGATAACAATTTAGGGAAGAGAACCAAGTCAGGAGAAGCAAAAGAAGA
GTCTTTCCTTGAGTGACTGACCTCTCTTAGCCTTTTAATCTATTTAACAT
CCTAAGCCCACACTGACGTGTAGAAATAAGTAAATGGCGCTCTTCAGCTC
TTAAGAGCTCTTCAGCATCAAATATTTGCTTTTACTCTTAGTGTTTGGCT
TCCAAAGCAGAGATACAGGCCCCATCTAGCACTTGTGCTCTG

>hg18 chr14:36112913-36113016 NM_014360
GCATAGTATATTTATATAATTAAAATGCAATTGTGGAATTAGGTCCTCCC
ATTGTTGCGCATACCTGTGCTATTTGAATATATATTCACTTTTCTCTTAA
TCA

>hg18 chr14:36118475-36118620 NM_014360
TCCACCCCCCAAAATCCCAGGTGATAACACTGCCTCAGCCACCCTTCATC
CTCCCCTTCTTCCTCCTTGGACAAGAAAGCTAGAGCCCCTAACAGGCCCA
TGACTCCTCCTTAGAGACCTCCATAAGGGCCCTTGGCTCCCTTCC

>hg18 chr14:36125615-36125937 NM_014360
TCAGTCTCTTAAAATAATGACTTTACATTGACTTTGTTACTGTTCTTGAT
CTCTAGAGGGAAAGCTTTTCTTTCCTAATATGTTTCTCTAGTTATTTAAG
TATGTACATGAAAAAATATATAGAAGTAAAATGGTTCNNNNNNNNNNNNN
NNNNNNNNNNNNNNNNNNNNNNCCATCCTTACCATTTGCTAAAAAGCCAG
CAAATAACTGTTTAAATTTTAGTTTATTAAATATTCTAGTCTTCCTTATG
CCTTACAATGGTATAATAAGGATAGCTGTTATGGCATGATATGTAAGTTA
GCAGAATAAAAATAGTAACACA

>hg18 chr14:36126344-36126448 NM_014360
CATCATTAAAGTGAGGTATTATTTCTGTCTTACTTGACAGAAATTTAAAC
AAAACACTAAACCAATCATTCTGGAGAAGTATTTGTTAATATTCCGTGAA
GACA

>hg18 chr14:36124678-36124803 NM_014360
AGTTTTTTACACATTGGAGATATATACGAATTGCCTCCAATTCCCAAGAG
ATTCTTAGAATCACAAGTAAGCATTTAACTGGACATTATTTCCAGATTTT
CATATATTATTTGGTGTTCTGGACA

>hg18 chr14:36129802-36130073 NM_014360
CCCCACCACAAGACTGCCCACACACCTCACTTTATTGTCAGTAGCATGCA
GGTCTCTCAAGGGGCAGAATTTTGAGAAAATTATAATCCACAAATATATG
GTAAGTAACTCAGGAGCACCAGGCACTAAGCTAGTACTGAGGCTGATCTA
GTCAAGTATAGTTAATAGTCCATAACAAGCAACCTGATTTTTCTTTCCAA
CATGCACCACATTTGGGGATCAAATAGAACNNNNNNNNNNNNNNNNNNNN
NNNNNNNNNNNNNNNNNNNNN

>hg18 chr14:36114386-36114542 NM_014360
GGGGGAAATGGAGGTGGAGGGAAATAAACAGGCACAGAATTGGAATTCTG
AAAATAATTAAGATACTATTTAGTAAACCCTCTCCCACAGCATGGCTTGG
AAAAATGATAAGTGACCCAAAGGGATACAATTTCTCATGCAAATTTTGAA
TACTAA

>hg18 chr14:36121345-36121610 NM_014360
GGCCGAGGAGGGGAAGGAGGCGGGGGCAGGGCAGGCTGGGAACGGAGGGG
CGGCCGGGACGCCGCTCCTACGGATGGGCGTGGGAGGCGCTCGCCATGCG
CTGGCAGCCGGGATATTAGCGCATTTACAGCGGAATCTCTGTTTATATAA
ACAGCTCTTCCCACCCAGGCCGCTTTGAAAGCCGAGGTCCGGGTCTCCAG
GGTGTTAAGTACCTGAATGAGCACTGGACCAGAGCCGGGGCGAGCCCGGA
AGGTGCNNNNNNNNN

>hg18 chr14:36131298-36131444 NM_014360
ACAGTCAAAATCATCTGATTTTCCTCTTAATTGCCTTCTGAGCATTTCAA
ATGTGCTAATTCCATCTTCCTAATTAGACTGTAAGCCTCTCCAGGATAGG
CACTGTGTGCTCTGTATTTCTTCTGTATTCTTGAAAGAAAAACTTG

>hg18 chr14:36129197-36129795 NM_014360
GTTTTGTTTTTCCAGCATCTCAGTGACTAGCAGTGTGGCTTTATCTGGTC
TAAGTTGTATTTGTTTCCAAACAGCTTCATCTGTTACAATGCTAATTGGG
CAGCACAGAAACACTTTGCAAGTCGAATTTTTTTAAAAGTTAACTTACCC
CAGCAATGAACACAGATTGAAAATCAGTTAAAAGCCAGTGAGAACAAATG
TCTCTTAAATCGAGGATGGAACAAAGGGAAGGTGGGGGCACATCCCTTAA
TGTCAATAGGCAGAAAGCTGCACGTGCACAATGGGCATGGGAGGGACCAC
CCAAGGTGACTCGTGTCAGTTCTGGAGACCGACAGAGACCTGGAGCCTGG
GGGCCAGGCTAGCCACCCAGAGTTCTGCTCAGGAGGGAGCCAAGGTGGTG
GGGAATGGTCATATTCTTGTTCCAAGCTACGCTGTATCCACAGCCAATTT
TCTTCTTCCAAGTATGACCAAAATGTCAGGAGGTCTGCACTCCGGCTGCT
GTGGCCAGCGATCACACTCTTGGTGGATCTGGAAGGCTGTTCATTGGAGT
GGCTAATCACTAACTAGAGTCATGGAATTATGCAAAATGTACAACCCC

>hg18 chr14:36119473-36119675 NM_014360
TCCCGCCTACGTTCCCCGCAGGCGCGCAGGGGACCCAACCCCACACATTT
TATTCTCGAACTACGAGGAAAAATACTCTATTTTTTAAAAAAATAACTTG
CTTCCTATACAAATCGCTATTTAAAAATATACAAATAAGGCCCAAGCATA
AAATCTAACTCTGGGGCTGGCGGTGGAGGGAAGGTGAGGGAGGGGGCTCT
GG

>hg18 chr14:36114019-36114156 NM_014360
AAAGACCTAGAAAGTTTTTATTAGTCCATAGGGCAGGTTATTGAAGAGAA
ATGATCTCTACCTCTAATATGTGATAATGTTACTTTCCTGGATAAATAAT
AAAACTCTCCACTGGACATGGTTGGAAAAAATGAGAA

>hg18 chr14:36121905-36122042 NM_014360
TTATTCCCTGTTTGCTTTATTCTTCGAGCTTGTTTGCTGGAGTGGTAGTT
TCCCGCAATTATCCAGAAAGTGATTTACAAAGCGGCGTTAAACTCTGGCG
CGCTCCCTTTCTCTTTTTGGTTGGGCCCCTCTAAGAT

>hg18 chr14:36125107-36125337 NM_014360
TCCTTCCATTTTGGTTAAGTGTTTCACAAAATCCTGCAAATCTATACAGT
ATTGAAGAGAGGCAACACTGCAAATTCCCCTTGATAGATGGAGGGCCCTC
AACTGCCAGGACATTTTTCTTTGCCTCATAGCAACTGCTCCCCCCTCTTT
ATCACTGTTGTGGTTAAAATAGCAAAAGGAAAATGAAAATGGGGTTCTGA
CACTTCCAAGAAGAAGTGGATGATCTTGAT

>hg18 chr14:36116207-36116350 NM_014360
AGATTACAATTGTTCTGAAGGGCAGCTTGTAGGGTGACTAAATATGAGTT
AAGCTGAGGACAACAGTAACATTCCTTGAGGTTTATAACTGNNNNNNNNN
NNNNNNNNNNNNNNNNNNNNNNNNNNNNNNNNNNNNTCTTTCT

>hg18 chr14:36113441-36113992 NM_014360
TGCTTATCTGATTGCCACTGACCCTGACATGTTATGATGAATTGGGGTTG
GCTCTAGTTGAGAATTTACCTACCAAGGGATCATTTAAACCAAAGCTGAT
AACTTCTTTAGGGTTGGAGGAATAGCTACTTAATACACAATCCTTCACCA
AAGCCGGAGGAGTAAGATGTAACAGAAGGAAGATATCTCAGGTGAGAGAT
TCAAGGACTCTTTTCACGATTTTTTTCTGGACACTTTTGTCTCTACTTTA
ATTTGCAAACAGACTCCATTCCCTTCCTAGTGAATTCTGCCAAATAGCCT
TTCCAGTCCCTGGGAAANNNNNNNNNNNNNNNNNNNNNNNNNNNNNNNNN
NNNNNNNNATGCAGTTGGTATTGGGAGTAGAGAAAAGGGACAGTCCAATT
CAGAGCTTTTAGCTAGGGTAAAGCATTTGAAAACCTGTTGACTCATAAAG
GACCACCCAGTCAGAATACAGGAGGAAATAAAGCATGACCAAAGCCCCCT
CAGAGGTTTCTTCCATAGCACCCTACTGATAGAAGCTCTGTGAAACTATA
G

>hg18 chr14:36127062-36127665 NM_014360
AAAAAGAGTAAAAGAACTATATATGTTTACTGCAGCCTCTGGAAATCCCT
TAACCAGCAAAGGTGGCTGTCTTTGTATTCTTGATTAAATGGGTATTTGC
ACTGAAGTCACATACCACACAAAGGAAACAAAACAAAATAAAAATGTCCT
CCGTGTTCTGTTTTTCAATCATTTGTGTGAAGGAGGTTCCTGGCCTTTAT
CACTGTCAGTGAAAAGTTCTTCATTGGCAGGAGACATTCCACTCACCCTG
CTTCTTGTGCACAGGGAGCTTACCATGGAAACTACTTCTGGATCCATCAG
ACAAATATATAAACGACAAAGCTCCACGCTGGGCATTTTAGGTTTAGCGA
CAGGATATGAAGAAGGGCGTTTAGAATTTCTTGAGAAATTTATTGTTCTA
TTTGCCTTGCTCTGAATCTTAAAACCCATAAATTGAACTTGTTTAAGTTA
GGAAACAACTAAGAAATGACTTTATCTAAGGAAATTCTTTCTGGCACAAA
AATATATATGCCATGTTTAACACAACTTAAGTATAGTAAAACTGTGCTTT
AGGTAGATTATTTTTAAATGATAGCTTCAGTATCCCCAAGATAATAAATT
CAT

>hg18 chr14:36112700-36112858 NM_014360
ATGAGAGAGCAAATGTCATTATGAAAACAGATAGATTTAAGAGCATAGCT
TATTTACACATTTCTGTGCTTTCCATATTATCTTACAAAGAAAATATTTG
TCCTATATGGGTTTGATAAGTGGGATTATAAATCAGAGTTTTTCTTTCTT
ATTAAAAG

>hg18 chr14:36130766-36130917 NM_014360
CCCCTGGAGTCTCTGTGCTTCAGGATTCATTCTTTCTAGCATGTGAGTTC
CTGAAGTAGCATTTGAATCCTCTCAATTCAGCCAGAGCATCTTGTAGTAA
AAGTTCTCTCTCGTTAGCACGTGTGAAACACCACATAAGAACAGAATCAG
A

>hg18 chr14:36131169-36131278 NM_014360
CATCCCTCATCTGTGCCAGCCCTACAGTGGCTGGAGAGTCCCCATTCTGC
AGAGAGAAGCTAGCTGGCTCCCAGTCTGTCCTCAAAATCAAGGTCATATT
ATTTTGTTT

>hg18 chr14:36128453-36128625 NM_014360
AGCTCAGATGCCAGAATGCAGGGGTTATCCAAGATCATTAGCAGGTCATC
CCTGGTGAATTTAACCTTCTGGTTTTTTCTGTAATAAAAATAAAAAACTA
CTCAAGTTCCATGAATTATTTTAGTCATCTCTTTTATAGAACCATTAGGA
AAAGTACATGAATATCTCCTTT

>hg18 chr14:36125948-36126187 NM_014360
GGGTGTCAGATCTTATTTGTCCAGAGCTGAACCTCTTATTTTTGTCTAAG
CTTTTTTTTAAAGTACCATGTTATACTCCTTTGCTCAACTGATATAGATG
TAGTTTCTATAACACAGAATTCTTATTGATGTTTACATAATAAAGTTCCA
GGCCCTAAATCATATTTAATGCTACATGCAGACACTGACAGGGTAGATTG
ACCCCAGGAACATATTCGATGATCTCAGCCCCAGTATCT

>hg18 chr14:36127764-36128085 NM_014360
TTCCTTTTGTTAACAAGCTCCATCCTAAAGTGTCCTTGGCTTATTCTTAA
AATGTAACATTTTGCTTTGTAACACAAACCTGAGGAAACAAGATATCATC
TCAGAAAACTTTCATTGCATTTTTTGGATTCCACGTTTTGTCAAGCTCTC
ATTTGATTTATAACCAACCCCAGGTTACTTCCCCACGGTTTCCAGCTAGT
CTGTTTCCAGCTTTCCTCTGCTCGTGGTCCACATGAACTCACCGTGAAGA
CCATCTGTGCTTGACACATCCACCCATGAGCAGCGTGTTTCCAGTGCTCA
TTTTCATTAGCAGCTCCTCAC

>hg18 chr14:36112414-36112689 NM_014360
TCCTTCTGTCTATACCCTTATGACCTTCTCCATAGTCTAGTTTTCACCTT
GTTAATGGCAGAAATGGTTGTGGTTTCCAATACATGATTCTTGGAAGAGG
GGAACAATCAGAGGCTGCAGAGAAGGGAAAGCAAGGATAAAGGGGGAATT
GTTCTTTCCACCACGTCAATATGGTCTCAGTAACTTCTCTTTGTGGTTAT
AGTTTACAATGATGCAAATGAGATTTCCTCCCTTACGTTTTAATAGTTTA
CCTGGGTCTCCTATTCATTACACTA
