# Supplementary material for: Predicting tissue specific cis-regulatory modules in the human genome using pairs of co-occurring motifs
Source: BMC Bioinformatics. 2012 Feb 7;13:25. doi: 10.1186/1471-2105-13-25 (PMC3359238; doi:10.1186/1471-2105-13-25)
Supplement: Additional file 1 — Software. The CrmMiner software. [file 1471-2105-13-25-S1.GZ › crmMiner/test/heart_fasta/loci_query/NM_014291.fasta]

>hg18 chr22:36538692-36538839 NM_014291
GGATAGCCCATGTGTGGCAGAAAGTAAGGAGACTGAGGCTGCAGGCTTTC
TGGGTTGGGTCTCTGTGGTCCTCCAAGCCTCTGTCCCCTCGAACTTGTCC
CACATGACCCCACAGGCATCAACACGTGTCTCACTCATTTTCTTCAG

>hg18 chr22:36534116-36534219 NM_014291
GTAACGCTCCGTTCCGGGAGTCGTTCCAAGACCTTTCCCGAGCTTGCGCT
GGAATGGAGGTCCTGGAGGTGGGGGTGGGCGGCTCCTACACTCTTAGCTA
CTG

>hg18 chr22:36542813-36542926 NM_014291
TGAGAATGTGAAACAACAGTGTGAAAATTGGCTGTGACACTCTGGTCTGC
TTTATTGTCTCTGGGCAGGCCCAGTCCTGTGGCCGGTTGAAGAATCAGGC
AGGAGCCAGGGCT

>hg18 chr22:36541969-36542078 NM_014291
NNNNNNNNNNNNNNNNNNNNNNNNNNNNNNNNNNNNNNNNNNNNNNNNNN
NNNNTAGAGCTTGTAACTGTCTTTGTTGATCCTTCTTGCAGACTTGGGCA
TAGACCTCG

>hg18 chr22:36542393-36542519 NM_014291
TCTAAGCTTGAACACCCCAAGCCATGAGGCAGTCCCGAATCTGAGACCTG
GGGCAGTTCCCTTGCCCTCTGTGTTCTGCCCCCAAGCCTGTTGGTTCTGG
CACGCCCTTGCTTTCTACCCTCCCAG
