# Supplementary material for: Predicting tissue specific cis-regulatory modules in the human genome using pairs of co-occurring motifs
Source: BMC Bioinformatics. 2012 Feb 7;13:25. doi: 10.1186/1471-2105-13-25 (PMC3359238; doi:10.1186/1471-2105-13-25)
Supplement: Additional file 1 — Software. The CrmMiner software. [file 1471-2105-13-25-S1.GZ › crmMiner/test/heart_fasta/query/enh.txt]

>hg18 chr13:22718705-22719388 NM_000231
GGCTGATAGCCTTTGACTGTTGCCCTCATTTTGCCCATTATTATAATGAC
TATCAAGAAAGAAGTATTTTAAAAGCCTTACAACACCCCAAGTCTGTGGC
ATTTGGAGAAATGGGCTTGGATTACTCCAACATGTGCACCACACATGTCC
CAGAGCAGCAGAAGGTATTTAAAAGATAGCTGCAGCTGGCCGTCTCTCTT
AAAGAAGCCCATGATGATCCACTGCCGAGAAGCCGATGAAGACCTACTGG
GCATCTTGAAAAAATATGTGCCCTCTGACCACAAGATGTACCAGCATTGC
TTCACTGGCAGTTACCCAGTCATCGAGCCCCTGTTGAGCCACTTTCCCAA
CCTGTATGTGGGCTTCATGGCAATTCTGACTTACTCTTCTGCTGAGCAAG
CCCGAGAAACTGTGAAAAAGATCCCATTAGAGAGAATTATTGTAGAAACC
AATGCTCCCTTCTTCCTCCCTCACTAGGTTTCCAAAAGCCGTTGCCAGTA
TGCCCACCCAGGCCTGGCCCTGCATACGGTGCGAGAGATTGCCAGAATCA
AAGATCTGTTGCTTTCCCACACCTTGGCCATCTTGCAGGAGAACACCTGT
CACCTCTACCATCTTTAAACAGAAAAGGCACAGTCAGGAGTCTTCCTAAG
AAAGGAGACCAGTAGCCTGACAAAACACATGAA

>hg18 chr13:22718447-22718676 NM_000231
TCCTTATGGAGGACATGCATCTAGCTTTCTGCCAAGTACCCTCTGGCAGC
CAAAGCAACAGGGTTTCATTGTTGATACCCACTGTCACTTGGACTTGCTG
TATTCCAGGCTGCCTTTCAAAGGCACCTTTACCAAATTCAGAAAAATGTA
TAGCAACACCTTCCCCAAGGAATTTCAGGGTTGCATTTCTTGCTTCGACA
ATCCTCAAAACCTAAGGGACAGGCTGTGG

>hg18 chr13:22698989-22699422 NM_000231
CTGAGCTGTCAACAAAAAGGAAAACAAGGAGGGTTCAGCAAGTCAATTTG
AGGATATTTTTCCTTTTATATGTGGGAAGCTGTCCCGGAATGAGGCAGCT
GGCAAATTTTAGGACAATGAATCATGTCAGTTTTTCTTTTTATCTTCACA
GTGCATTGTTTTTCTACCTGCTTGTCTTATTTTTAGAATAATGTAGAAAA
AGAAAATGGAGGCTCTTTTTCCTAATTTTGGCATGAATCCCCCTTGTTCC
AAATGAAGATGGCATCATGAGGCAGCTCAAAGAGGAGAGCTTAGGTAATG
CACAATGTGTTGGCTGCCTGTCCACATCTGTCCTGCATTGATGTGGTAGG
TGAGCAATCTTTTTGTGAAAATCATGTTTGTGACCATAATCATTTGGATG
AATTCTTTTAAAGNNNNNNNNNNNNNNNNNNNN

>hg18 chr13:22651334-22651439 NM_000231
TGTGTGAGTTACAAACTTAAGCTGCCTACATTACAAACTGAAGGTCTTGC
TTTAATAATTTCAACTAACTGATAAAATCAAAGGCTTCTTTATGTGATTC
TTCTG

>hg18 chr13:22660133-22660279 NM_000231
CATCTAACCCCACAGGGGCACCAGCAGGTCCAGCCTGCAGTATGTGCAGC
CCTGATGCAGAGCCCTGTTCTGGCCACACTAAAGCTGTCATTCTGTAAAT
GGGTTAATTTTTCCAAGGNNNNNNNNNNNNNNNNNNNNNNNNNNNN

>hg18 chr13:22721378-22721679 NM_000231
TGTGAAGGTAGCCAGTAATCTAGAAATTCAGTTTACTCTTAGTGGTCCCT
GGGATATTAGTCTGGAGTCACAGAGCCTCTCAAGGCCCATTAACAGGCTC
CCCCAACCTTAGCAGTCCTTTCAGGGCATGTCAACATTTCGCTTCACTTA
AATTTTAGAAAGGCAGCTATTTCTACCTTTAAAGCTCAAAAGAAGCAAAC
TGCCCATTTTGTCTTGGGAGACAGAGGAATTTGCTTTTTCAGTTGGTTTT
TATTCATATCTAACTTCAAAATTCATACCTGCTTATTATAAAAGTTTTGA
G

>hg18 chr13:22654072-22654312 NM_000231
TACAAAAAGGCACCTTTGTGGAATTTAAAAAGTAATGCTACAAGTTGGGG
TTCGTTTTATAGGTTCTAGGATTCATTTCAGATTGTCTTTCAAAGACAAA
TGAAAAGTAGCATTTCAATGTAGTTAGATATAGCATTCCAAAGACTAACA
AATTCAGGTGTCCAAAAGATATCAGCTAAGCTTGCAGTTAAAATGCGGAA
AATGAAATTGTTCCATATTGTCCTTTAAAAAATGTACTTG

>hg18 chr13:22652535-22652637 NM_000231
GTTTGTTTACCTTCTATTATGGTGATCTTTGTTTAAGATTTTCTCCTCAG
ATGTTAAAAGTTTTTCACTTAAAGAGGCTTAGGGAAAGTGATTTTTAAAG
AG

>hg18 chr13:22677227-22677327 NM_000231
NNNNNNNNNNNNNNNNNNNNNNNNNNNNNNNNNNNNNNNNNCCAATTTAA
ATTGTGATTTCTTAGTTAAAATTCATAAAATCACTATTTCTACAGCATCA

>hg18 chr13:22667957-22668060 NM_000231
AGAACTATTCTTGAAATTATTTGGTCATCCTAAATACAGTAATGAAGTTG
GGATGAGTATGGTAAATTTATTAAATTTACTGTTACAAAAGAAATATATA
TAT

>hg18 chr13:22651770-22651959 NM_000231
CAAAGTAGAAGTACTAATGTGCAGAGAATTCATGAAAGGTTTTAAAATGT
CTTACAAATGTAAGATTATTTGAAGCTGTATCAGCTTGTAATTTAAGGCC
TGCAGCTGCTGGTATGATAGAAGTATCAAATTTCAAAAGAAATTATGGTA
GAGTATAAATAAGCAGAATGAAGAGAAAAGTCTCCTGAG

>hg18 chr13:22667743-22667866 NM_000231
AGTTTGCCATTTTATTTTAAAAGTCAGTCCTATTGTAAAGAAGAGAGAAT
GATTTGATGATCTTTTAATCTAGATGTGTGTGTGTGTGTATAATAAGGGT
ATTATTATTCGAGAATTATGCTG

>hg18 chr13:22667419-22667583 NM_000231
GCATCTAATAAAAACCAGGACAGAGCAATGAGAAGAGTTTGTCTGAATTG
CCTACCCGTGTAAATATAAAACTGTGTTTTAAAATGAGCCTGTAGCTGAA
GTAAAAATCAAAACAAGACCAGTTTTATAAGCTAACATTTGTAGGCCTGT
GGGTTTGAGCTTGT

>hg18 chr13:22653296-22653411 NM_000231
TCTTTCTTCTTTGGTGGCNNNNNNNNNNNNNNNNNNNNNNGTTGAATAAA
TTGGTGTATCACAACATAATGACATATCAAGTATCAATGAAATTCTCATT
TCAACTAAGTTATTC

>hg18 chr13:22706489-22706749 NM_000231
ACATGGTGATGGGCTCTTGAGTATTATAAAATGACTCTTGAAATTTTATA
TATGTTTTCTAAAGAGCTCTTTGTATTTATACAAGATTTAATGACATTGA
ATATTCAATTAAAGATGCAAAGTTTTAAATACACTAGGAGAAATGCAGAA
AAGGTGGTAGGCAATATATGGAAATACATGTGTGATTTAAGTCAATATTA
AGAGGAATGAAAAAGCAAGCAATAAAAATATACGCATTGTCTCTTTTTTT
TTTTTAACAG

>hg18 chr13:22653602-22653703 NM_000231
TTGCTTTAGATTTTCTTGATAGTTTTGTTATAGACACTAAGAAATAAACT
AAAATGAATGACAACAAAAGTCCAGTGGTTTTATAAGTTGGAAATAAACA
A

>hg18 chr13:22652950-22653055 NM_000231
CTGGAATTGGTGCCCAAAAAATTTTAAGTGTGGTATGAACTGTTTATGTC
ACTGAGTAAAATTAGACACGTCTGTTGCTAATGTGAGGGGATGAAACATG
AGACA

>hg18 chr13:22677095-22677219 NM_000231
TTTTTACATATGCAAAGAGGTAAAATACCAATCAAATCAAAATATAGTTT
GAAATGGTGTTAGCATATTTGATATATTAATATGAATGTAATCAATATAG
ATATATGATATAAGCTGNNNNNNN

>hg18 chr7:44069801-44069922 NM_000290
GAAACCTGACCCTGCCTGCCTCCTGCAGCCCCTGAGCTGGGAATAGCAGC
TCGACCTTTGATGTTCGCGCCACTCCACCCCTGCTCCGTGCAGGAGGGTT
TAAGAAAATGTTCTCTGGGGA

>hg18 chr7:44071653-44071859 NM_000290
GGTGGCAGCAGGGACCACAGAGGACTCTGGACGGGGACGGCTGCTTCCCA
ACACTCCCAGCTTTATAATAGTGTCTTCCCAGCCCCCACCCACCCCAGCC
AACTGCCAATCAGCATTCCAGGCGGTGGCAGGTGACCAGTAGCTGAGCTG
CTGGGGGCTGGGGGCCAGGGGAGTGTGCAGGCCAAGAGGCTGTGCTTAAA
ATAGCC

>hg18 chr19:14446519-14446683 NM_000955
CATCTGATAGCTCTCACCCATTTCTGCCACTGTGGCCCTACCTGACTTTC
CCCATGTCAGCTTTACTCCAGTCCCATCCTCGATGCCCCAGCCCCATCTC
TACCACCACGGGCACATCTCTCCCCACGGCCATGTCCCTGTCCCCCATGG
ACCCATCTCTGACC

>hg18 chr19:14447050-14447552 NM_000955
ACCCTCATGTGCAACCCCCTTACCCGGCACTGCCTGGGATGTGGGGTCCC
CATCACCGGCCGCTCAGCCCTGCCGCCCACTGCGCCCTGGCTCTCCGGCA
AGCCGCTTCCTCCCTCCCTCTTCCTGGGGCGGCTCCTCAGCTCCTCCCGC
CGCCCTTGCTGGCCTCCAGGGGCCGCTCCACCCCGCGCACGCCCGCTGGG
GGCCTGGAGTGGCAGAGACCCCCCTCTCTGCTCCTGGCAATGGGCGGGGG
CCACTCTGGGCCCCAGCGGCTCCCTCCACGAGGAGTGAGGCTCCCTGGAG
TTGGTCTGGCCCCATGTGACCCCCTCCTCCCAGCAGGGCGGGAGCAGCCC
CCTTCCCCCCCAGGATCGGGCCTCTTGCCTCATTAATAAAGCGGATAAAA
TCTAAACACTGGAAAATGTGAGCGTCGTCTGGGGCGGGCTGGGGCAGCTG
CAGGGGGTGCCACTGCCCCCCTCCCTGGGGCTTTGGAGCTAGAGAGGCTA
AC

>hg18 chr19:14446350-14446453 NM_000955
CCACCCCATCTCCTGCTCCAGGGCCTCCCTCTAACCCCACTGGCCCTTTC
TCTGCCCTTCATGGTTTCCTGCAAGATTCCCCCCAGCCCCGCCCTCAGGC
ATC

>hg18 chr17:42638217-42638325 NM_001002841
TTCCACCTCTTCCTCATTCCTAATCCCACACCTTAAAATCCCTTTAGCCA
CTGTCACCTTACCTTGTCCCTTTCTCATGTGGACCTCTCTCTGGAAGTTC
CAAATCTG

>hg18 chr17:42637471-42637665 NM_001002841
GTCACTTCTCCTTTGTGCATTTGTGTCCGAATTTGACATCTGATGTAAAC
CGGTTGGTGCTAAATTCTGTCTTGTGTTTTCAATCTGCTGAATTGGAAGT
CCCTCATGGGAGCATTTGGGTGAGCCTCAGCAACTCTGGCTCAGAAACCA
CCAGATGCTTCCCAGAGAAAGTTGTTTGGCTGCCAGTACCCACT

>hg18 chr17:42641066-42641787 NM_001002841
GGGTTCAGTGCTCACTACTTGTTGAATGAATGACTGAGGTTGTGTGTAAG
GGGGTAGATCTAGGGATCTGAGGTCTGTGGAGTTCCTGGGATGCCTGCTC
TGGAAAATGGAGGCTTTCATCCTGTGAGTTGGGAGGGTGTGGGGCAGTGT
GGGTTGGCTGGACCAGCTGTTGCTTCAGAGCTCCATGCCTGGAGAGTTGG
GCCTCTAGGCAGAGCTGAGGGCCCAGAGTGGCTCTCAGCTTAAAGGATCT
TGGCTTAGAAGGAATGTGCAGTGGGCTGCCTCTGCTCGGGAGGGGCTAAA
AAAAGCCTCACCCTCCCCTGGGCTTTGTGTGAGGCTTATCAACTGCTCAA
GTCAGCTCATCTCTCTGGCTGCTCCGGCATATTTGAGAAGGTCTGTTTCC
CTGGTCCTTCTGGGTTTCCACCAATTGGCAAGAAGGGATCAGCCTGTCCT
AGAGGTGAAGAGAGAGCTGTGGCATGAAGGGGAGGGGGCTGGTGGCCCCA
AACCTGGTGACAATACACAGTTGTCAGCTGTACCCTGCTGGCGTTTCTTC
CTTTTATAGTCAGCAGCAGTTGCTCTTGCTTTCACCCAGCCCCTCTGTGG
GGGCTCCTGCCCAGGATAAAAGGGAAGGGAGGCAGCCCAGGCTCCTATCT
CATCTCCCAGACGCCACGTCTCTCGGTTTCTTCTTAGATCACTCCTCTGC
CAAAGATCCCAACAAGACAAC

>hg18 chr17:42662089-42662335 NM_001002841
TCTCCCTAACACAGTCGCCAGACTGGAACTGTAGAGCTACAGGAGACCCT
GCAGACTTCTAGTAGACTGTAATCACCTGAGGGCCACGGTTAGCAGAGTG
TCATCACGCGTTTGGCATCCTAAACAAACTCCGTTGACCAGGGCTTTTAG
GGAAAACGGTGTTGGAGATGGCTGGTGGCGCAATACCTACCTTCCACCAC
TAGATGACAAACTTGCAACAGCGTGCTTCCAACAGGACGCCCACGT

>hg18 chr17:42654871-42654991 NM_001002841
GAACAGCTTGGGTGGGGTGGGCCCAGGAGCTGGAGGGTATGTGTCTGAGG
TGGGTTTTTGTAGACCCCCCATTGGATGTTGTTCTGTTCCATCTTGTGAG
TGAACCTCCNNNNNNNNNNN

>hg18 chr17:42642565-42642946 NM_001002841
CCCTGGGCTGAGACCCTCTCTCCAACCGGGTCAGGAAGCTGGGCCTGGTT
CCTTTGCCCCACCCTGCTCTCCTCACACAAAACATTCCTCTCCCTGGAGC
TGGTGTGGGCCCTGCATGCTGACTCAGTCATTTTAGACCTCCCAGCTCTC
TGGCCCAGCTGCTGAAGGAATGGAACTGGTGGGAGAGGGGTGGGCTGAAG
AGGGAGGGGGCCAGAGACCTCTGAAGAGGAGCAGTTTTAAGCCTTGGCAC
CAGAGTGGAAAAGGTCAAGTGGCTACTGGTATGAAGAGCTATTAATAACA
GGTTGGGAGTGCTGAGCCCCCAGGGATCTCAGCCTTAGGACAGGGCTGGG
GGTGGTGAGGGATCAGGTCAAAATAAGAGCA

>hg18 chr17:42637890-42638039 NM_001002841
TAGTAAAAACAAGGCCAGGGGTTGATATGTTGCTTCTTCATGCATGGCTC
TTTCCCTGAAACCACAGCTCTCCTCCAGTTGTTTCTGAAGTGCCAGGCAC
TTTTTTCACTGGGGCTGCTGAAAACGAATCCGAAACTGATTTGAGGAGC

>hg18 chr17:42662373-42662596 NM_001002841
AGCCCGGGCTGAAAGGAAACTTGAGAAATCACTTAGTCCGTCTCTTTGCC
TTCAGACAAATGGAGTTTTTGTTTACTTTTAAAGACTCACAGCAATTCGT
TCGCTTGCTTCAGTACCCCCACAAAGGTTTTGCAATGAGGGGTCATAGAG
AGGACACTTGTGGACANNNNNNNNNNNNNNNNNNNNNNNNNNNNNNNNNN
NNNNNNNNNNNNNNNNNNNNNNN

>hg18 chr17:42656311-42656429 NM_001002841
CTCTACCTAATCACACCTCCAGATGGCAGGCAGAGAGGGGCCAGGCTGAG
GCAGGGACTCCTCCTTTGGTCCTTGCTCTTGCTGCTTTTAAACAAANNNN
NNNNNNNNNNNNNNNNNN

>hg18 chr17:42637210-42637443 NM_001002841
CTCTATGGGGACGATTGACAAAGTGTTGGCCAGGGCATTGCCCTGTGATG
TCCAGGCTTATGAGACATTGGTCAGAGAAGAGAGAGAGAGGGTGACAGGA
ACAAGGCATTAACAGCCAGGCTAGCTGTCAGCAGCATTTGATCCCAGGCA
GGAGACTCTAATGGACCTCTCTGAGCAGGACACAGACAGGCTCTGTGTGG
TTAGAGATGAAGGGAGGAGGAGGAGTGAGTGTT

>hg18 chr17:42652028-42652131 NM_001002841
AGAAGAGATCCCAGTCCCAGCCCTGGAATGGGTCGTGGAGGCACCAGGCT
GCTTCTTTGGTTGACAGAAGATGGGATGAGGACGGGTTCGAGGGACGGCC
TGG

>hg18 chr17:42656018-42656290 NM_001002841
GGCCAGGCTGGGCTCTGGGATTCTGACCAGTCTCTGTTTTGTTTGTTTTT
TTAAAACTAATTAACGAATTGCATTGGTTTGCGTTGTGTGTGTGTGTGTG
AGAGAGAGAGAGATAAAGTCACCTGAGGCCTCATGTGTGCTCAGAGAAAT
GAGTAGTATCTGGGAGCTAGGAGACAAGGACAAAAGCCTGTGGATCTAGA
GATATTGGGGTCAGACCCAGGAGAGCAAGCTCTGGAAGGCCAGCAGCTTG
AGGAGTTGTCACCTGGAGGAGT

>hg18 chr11:7908258-7908368 NM_001004461
AGAAAAACCTAGACTCTATTTTTAAGGAATAGAGTGCCTAAGAGAAGTCA
GCACACAACACAATTGGAAATTAATAACACGTGCTGTAGAAATTTAAGTA
AGGGAATGAT

>hg18 chr11:7858646-7858765 NM_001004461
TTGTATGAGATATTGGAAAGAAACTGTAAGGTAACTAAAAAATACTTGAA
ATCTATTCAATTCAATCTAGTATTTATATTATATAAAAAGTACTCACAAA
CAAAAAAATCCAATTTAAA

>hg18 chr11:7861221-7861351 NM_001004461
GAGTTCCAGCTGTATCTGGATGACCCTAAACTCTTGTAACTCTCTATGAT
GCCAATGCACTGGAAGCCCTGGGAGTCATAGGGGGCTTGTTGTTATAACC
CAGATTTCAACAGGCTTTTCTAACTCCTTG

>hg18 chr11:7908440-7908776 NM_001004461
GGAGGATGGCAGGAGGAGGAAAACTGACTTGCTCAAGTCAGGAGGCACTT
GGTGACACCATAAAACTAGAATGGAAGCCTACTGCCTTTTGTGTGATGTT
TTGAAAACCAAAAGAAATTCACTGTGAGAGATGAGGAAGCCAGGAAGACA
GATGGACACAGCAAGTTGAAGGCATACAGTGCTGTCTTGAGTGCAGACCT
GTAGGACATTAGCAGACAGGAGAAGACAAGTTACTTTATTTCTGAATTTG
TCCATAGTCATGTATTAAAATCAAATGACTGTATTTAACCACAAAAATTG
TACTGTATTTTGGATGTCAAAAAACCTCCTACAATT

>hg18 chr11:7909512-7909641 NM_001004461
TTTTGTGTGATAACTAACGAGGCTTAAACTTGGCCCCTCGGGTGAGAAAG
CTCAAGAGCACAAACATGGAGCAGCACTCCTTCTTATGTCTATGGGGAAT
GAGCACCTCTTCCCACAAGAGACTCAATT

>hg18 chr11:7907360-7907532 NM_001004461
TTCAACACAACCATATTAGGTGACCTATAGACTATGTGAATTGGCTTCAA
GCTTGCAGATTTCTGCCCATCCTGGATCTGGCCAATTATATTGGGATTTA
CCTGGATGTGAAGTTTTTGGGGCCAGATCTCCAAGGTCTATCCTTCTGAC
CATGATGACTTAAGAAAAAAAC

>hg18 chr11:7861441-7861547 NM_001004461
TGATGATGCTCATGAAGCCCAAGAAAATCAACTAAAAAGAATACTATGTA
TAAATAATTTTTCCATAGCTGACTAGTTCCATATTTGTCATAAATTATTT
TTTATT

>hg18 chr19:50975821-50976150 NM_001081563
NNNNNNNNNNTTCCGGGGGGTTCCGGGAGAGTGGGCCAGCAGGGACGAAC
CAGCCAGGGCTGAGGACGGGGGAGGGAGGAGAGAGCCAAGACATTGAGCC
CTTTTAAGGCAGCAGGAACCCTGGCCCCCTCCCCCGCCCCAGGCCTGGCA
GGGGAGGGGCCGCGAGATGCAGCTCGGGCCACAAAAGGAGTGCTCCTCCC
GGGAGCGCCAGACCCCTACCCCACCCGGTCTCAGTTTACCCTGCCAACCC
AACTTCATCCTCTACTAAAGGGAGGCCAGGAGAGTCATTAGGGGCTGTGG
GAGGTTGGGAGAAGGTTTTTCCAGAGGCT

>hg18 chr19:50974620-50974875 NM_001081563
CTGAGGTCGAGATAGTGAGACAGAGTGGAGACGGCGGGAAAACAAAAGGG
CTCGCCCAGACCCAACTCCACCCGCTTCTGCACCCAGCCGTGGCCCCGCC
CCACCTGCCACACCACGCCCATTGGTCCCAAGCCCCGCCTCCAGCCCAGC
CCTAGGTTCTAAGGCTCGGTCATTCATCAATTTCTAAGGCCCCGCCCCAA
CCCCTATGCCCCGCCCACCACGAGTCAAGTCAGGCTCCCGCCCGGTTCGG
CTTAC

>hg18 chr19:50976670-50976908 NM_001081563
CACACCCAGAAGAACCCAAAGTTGTCCCTCCTGGATCGCAGAGGAGGGGG
CACTGGTGGCGCCTGTCTGCAAAGCTGGTTCTCCCACAGGGCCCGCGTGA
GTCACCGCCCTCCCAGTGCCTGGGCACCTGTTGGGGCAGCTGGAGAGGCT
GGCGCCGAACACCTGCCTGTCGGCTGCGCCCCTGGCAGCTGCCCCATGCT
GGCCCTCCTGGCTTGCCCCAGGCCACAGGAAACCAGGG

>hg18 chr1:227610554-227610662 NM_001100
AGAAGAGTTCGCTTTTCTCCCAGCCCGAAGCTTAGCCTAACAGGGCCCTG
CCTGTGGGGCAAGGTGGGCCCTGCCCTGGATGGGACCCCACCCACCCCTC
CAGGAGCA

>hg18 chr1:227614007-227614118 NM_001100
CTCCTGCGGGCTTTTTGAGTTTTCTGCAGAGAACATTCTAATGACCCTCC
CTTCCAGCCCCAAGGCTCCAACAGACTGAGAGGAAGTAAAAGGGCTGCTG
GGACCCAGGTC

>hg18 chr1:227597949-227598204 NM_001100
CTTTTCTACACTTTTTCTGCAGCTGGGGGCTGGCAGCCCACCTTCCCTGA
GTCTTCGTTTTCTTCTGGTCCAGGAAGTCACTTGCTTGGCTCCACAGCCA
AAGGGAGTTAATCTATGTTTGGGAAAATGCCAGCCGCACATTAGGCTACT
TTGGAGAAGTATGTGGTCAGGGAGTTAATTCTACAGGAATTAGAACAAGT
ATTATTTTCCAGTAGAGACCTGGTTTAGAAAAAATTCAGCTGGAGATGAC
GCATC

>hg18 chr1:227613453-227613674 NM_001100
GAGCTCCTGATAAGAGAGAAGGATCGCTTTATAATTCCTATGTAGACTTC
TAAATTATTCCCTCGGCCCTCATCCTCTGCCACCAGATTCCCCTCCACCA
GTTGGAAGGCTTAGTTAACGAGTCAGATATGAGCAGGCGCTGATATAAAA
ATAGAGGCAGGCAGTGGGAGCTGGCACTGTGACTCACCGTGTGGCAGGCG
TGGGGCTCTGCAGACAGCTGC

>hg18 chr1:227637401-227637506 NM_001100
CCTCTTTGGTGGCACTATGTGTGTCCCTCTCCTGGGGCTGAAAGACAAGG
GTCACAACCCAGGACTGGCTAGACCTGGAGTGGAGGTGGAGATGGGTGAG
GGGCT

>hg18 chr1:227636120-227636262 NM_001100
TCTCCCTAGGCACATCCTACATGCCAGGTAAAGGAGCCCAAAGGGGCTAG
AGAAAAATTTGGAGAAGTCTAATTTCCAGAGGCTGACTGTCTTGCCTCCT
TTTTAAAGCGCGTGTGGCTCCGGAGACGAGGCACAGCGCTCA

>hg18 chr1:227637613-227637830 NM_001100
CTGAACAAACTCATCTTTATATTTAGAGGATGATGCCTGCCAAGGCCGGG
CTGCCTCCCAGTCCACCTTGTAGTCATCATTTACCAGAGCCTGCTGCAGG
TTCTATTTATATCACTGATATATGGGGCTATGCCTTTCAGATTTTCTAGA
AGGATTTGGAGCTACTTATGGTAAAGTAGAGTGGGGGTCAGCAGAGGTTA
CCCAGTTGGTGCCTGNN

>hg18 chr1:227623578-227623722 NM_001100
AAAATAATATTGGTGGAAACATTGAGGTACAAAAAGGTCAGGAAGAAAAA
TCCCCCCTCTTCCACCCCCGGAAGCTGTCATGATGATTTCTCACTTTGGC
CTACTCTCTTCGTCCCCTTCGCCCTTCANNNNNNNNNNNNNNNN

>hg18 chr1:227637995-227638107 NM_001100
GCCAGAACAGAATCACTCATTTTTCGGATGTGCTTAAGTGCTCCTAAAAT
AGTTGCAATTCACTTTTGGTAGTGGAACCCAGCAACTGGGACAGGTGTGG
ATTCTCTAAAAG

>hg18 chr1:227633557-227633782 NM_001100
GGGATGGGAATCCCTCTTCCTGCTCCACTCCCGCCCCAAGCAAATAAACA
CGACCACTTTACGCAGCTTAACAGAATGACTTTAATGCTTCTTCAAGTTT
TCCATTTTCTTCCACAGGGCTTTGTTTCGAAAAATAACAAAATGAGGTAA
TAAGTTAATGTATGTACACGTTATAAACACTGTGTCAGTTTACGATGGCA
GCAACGGAAGTTGTTACAAAGAAAG

>hg18 chr1:227636391-227636777 NM_001100
CTGCTACTCTCGGCTCGGGCCCTGGTCGCCGCGGAGGGGAAGCGAGGCTT
CACTTGGCGCTGTCCGCTGCGGTGGCCGCTTGTCCCTCTGCTCAGGTTTT
ATATAGCCCGCGGGCATTCCCTCCGCGCCACCCCGCAGGAATGTCGCTGC
CCTTCTCGAGCCATATTTGGGTGTTGGGCACTAGAGCCCCCTCCCTCGGC
CGGTTCGCGGCCTGGGCCCCCGCCCGGGTCCCCTGCGTTGACCAAAGAAG
GAGCGGGTTGGCCCGGTCCCAGGTAACGCGGGCCGGGCCGTATATGGAGT
GTCTCCCTAGCGGGTTTGCCCCTCCTGACCCGACCCAGTTGCCCGCCGGA
GGGGATGGGGTGGGGCGAGGGTCACCGCGTTCGCCG

>hg18 chr1:227610980-227611175 NM_001100
ATCCGGGTGGGCCCCACCCACTGAGGCTCACCCAGGCTGCAGGAATCCCT
GGGACCTAATAATACACACAAATCAGAAAACGGGCTGCAGGCCCTGGCCA
TGCAAGGAGAGAAAGAAAGCTGACGCCTGTCCTAGCCTGTCCCCACTGGC
CTTGCCCTAAAAGCAGCAGGGCGTCTGGTCCCAGAGCCCAAGGCC

>hg18 chr1:227635250-227635356 NM_001100
CTGCAGAGCCGAGACACCACGCACCCGTTAACGCCGCTCCGGGTGGCACC
AGGCTGGCTTACGCGGGGACCCCGAGCCGGCTCCCTCTGCGGAGGGGCAG
CCTGAC

>hg18 chr2:175755168-175755324 NM_001689
TGAAAGAGGGCCTGACCTAGAAGTACTGGTGGAGCCATAAGCAAATGAGT
AGATCTAAGAGCTTTGTCATCTGGGGCACAAAATTGCCTCTGGGTAAAGT
GAGGGTGCTCGACTTTTCTTCTAGCTCTAAGATTGGAAGATTTAAGGGAT
TGTATT

>hg18 chr2:175767659-175767908 NM_001689
CCCTTCTAAAAATTTCTGATCTCTGGACTTTGAAAATTAGGTTAGTTTCC
TATGCCAGGTCCCCAAGCCAGGGAACTTGGCTTAAAGTAGTGATCGCTAT
ATAATAATTTTAAGCGGAGTATGATGTTCAGAGGCAAAACATCAAGGAGA
CACATTCTACAAAATGGGGTCTGTAAGTGGTAGCATCAGGATTTGTTCAT
GGATTGAATTACAGTGCTTGTTAAAATTGCTTTCATTGATTTGAACTAG

>hg18 chr2:175751001-175751261 NM_001689
TTTTTCATCAGTGGAGCAACTGCTGTAGCTTCCTCTGAATGGGACAGCAT
CTGCCTGAATGCACGTTCTTCTTTGTGATAATCTAAACTTAGTGTAAGTA
CAAATCACAGAAGAAATTAAAGTTTTCATCTTTAATGAAATGACTTTGGA
AATAACGTACATTCCCATGACACCAATACTACAGTTTTCGGAGTCACAGT
AAGATACACAGAATTACATCCGTAATTAATATGAATGCCAACATGTCAAG
CAGTAATTTG

>hg18 chr2:175753838-175754057 NM_001689
AAGAAAGACTTTGGGCTCGTTCCCCCACCACCTTCCTCCGCCCCCACACG
GAAAGGCAAAGTCCCTCCCTCTGCAGCAACGAGTTTGACCTACAGACAGG
CACTGGAAAGCGCTGCTGAGGTGAACTAGGCCTCAACGGCCCCCTACATC
CTCTGCAGTACTCCAACCTTCGCGTCGACCCCAATCCAACAGAGAGGCTG
AGAGAAGGTGGGGGAAAGG

>hg18 chr2:175753613-175753808 NM_001689
AAAAAGGAACTTAAGCAATTCTACATCAGTTTAAGAATAATCTGTGAAAT
ATCTGACCATAAGGACATATTCCAGTCCAACTTCTCTGCCCTTGAGTGTC
CACTAAATTAAGGTCACAGAAAAACCCTTCCGAACCAAAACCTGATTCTC
TAAGACAAATCCTCCAGATCTAGACCTCACTTTAAGCCTGCAAAA

>hg18 chr2:175753152-175753255 NM_001689
CTATTAATGAAAAAAAAATAAAGATTTCAATATTAAGAAAGAATACAGGT
AAGACTTCAATGACTTTTCTGGTACCATGAATTCTAAAAAAGCAAGCAGT
AAA

>hg18 chr2:175765931-175766055 NM_001689
TGTACTTTGCTTTGTGGATTTGAATTTGGAACCATGCAAACCATATGAGA
AGNNNNNNNNNNNNNNNNNNNNNNNNNNNNNNNNNNNNCGGAACAAATGA
ATTTAACTCTGCATAGCTGGTAGC

>hg18 chr2:175777365-175777728 NM_001689
CTGAACCCAGATGTAGTTGCTGTGGCTTTGCCTAGAGAGGGGTTATTATT
CCAGAGCATAAGGAGAGAAGATACAGCAAACAAGATTGTACTGGATGGGG
CTATCACAGTCTTTCATATCCACCACTGCTGCTAAAGAGGCAGTTGAAGG
TGGCCATATTTTAAACCATATAAATCCACCTTTAATATGGCTGCTTAGAC
CAGAGGGAGCCAAAGTATGATGGGAGAGCAGCTCATGGGGTGATTTAGCT
TAAAAAACTGTTCAAAGAGGAACAAGTTGGACCAATTATATGCTTACCTA
TGAGAATCTGATTCGGGATACAGAATATGAGGGGACTCATAGTAGAAACT
GATATGAAATAAT

>hg18 chr2:175751499-175751616 NM_001689
TTGCCTAGATCTCTCTTACACTATTCTCCTTCAATCCTGATAATATGGTG
TAAAGGTAGGGAGCTGTCTGTCAATATAAATGGTTAGTTTTCATTCATTT
TGATGGGTTCTGACATT

>hg18 chr2:175751376-175751494 NM_001689
CTAAAAGAGACCACATATGACTGTTACTTTGAAATATTAATTTCAACATG
TTTGGTAAATGTTAAAGAATCAGATTACTAGTGTGGGGATTTTTGTAAAC
TGAAAAGTCTGCTGGAAG

>hg18 chr2:175767290-175767612 NM_001689
TATTTAATGAACCCAGATATTCAAATTTTGGTTAAGAGATAGGAAATTTC
ACAACAATAACAAAATGTTTCAAAGCACTTCTACGTATCAAAATTTTCTG
CTACTGTATTCCCAGTGAGGTCTGTAAGGGTTGTATTCCTAGTCAATTCC
TTGTATCAATTACAGAATTCTAGGGTTTGCATGTGGTACAAGTGCATCAT
GCTGAGTATACTTCATTTTCTCTCCATTTTTGGATTATCATGGTCCTATG
GAGGAATAACAGGGTTACACAGAACTAGTCATACTTTTCTCAGCCACCTT
TTCCCATTACTGATTCCAATCA

>hg18 chr2:175771552-175771828 NM_001689
TGTGGGGAATGGTAGGGGAAGGTTGAGAATTAAGACCAAGTCTTCTTTAC
TGTCCCTATTTGCTATTGCTGCTGCCAAATTATCTGGACAAACAGCATTA
CCCTTGAGATCTGCTAATTCCTTCTCACGCTCAACTCTTCTGCCTCAGAG
TTTTTATTTAATTTGGATCTCTATCCTGCCGAAATATTGACTCTTGGCCT
ACTTGTCCTGTGCTTTCACATCTGACCAACTTTCTCTTAAAACCAAGAGC
AAAACAATCCTTTTATAATTATATAA

>hg18 chr2:175745362-175745629 NM_001689
TGTTGAAGCGCCACTGACAACAATCATGGGTCCTCAGGAGTCTCTGCCAT
AATAAGTTGTAGGATGCTAGCTCATGCTAATGGGAGGAACAACCAAAAGC
TCTTGGATTTATGAGTCTCTATTGGTCTTAGGTACTCTCTTTACTTCCTC
TCTCCAATATTTAAGCTCCCTTGAGAAAGAAGATCGAAGTCACTAAATGT
CTCAGAGGAGACACATTACTTTTGTCAATTCAGGAGAAAGAAGTGCAAAT
TCTTGCCAGGAACCTGA

>hg18 chr2:175754367-175754875 NM_001689
CTTACACTCTTCGGGACTGCGCGGCTGGAGATATTGGGTGACAGGCGACG
TGGGCTCCTCTCCCGCTTCCTCTCTGCGGAGGAAAAGAGGCTTAAGGTCA
AGTGCCCTCCAGGGGCCTGTTCTTCCCACCCAGGCCCCGCAGGCTCCCGT
GCACGCCGTCAGCTTGGGCCCCGTGCCCAGTGAGGCGCCGGCACAATGAA
TGGGTCCCTACTGGGCGCCGCTCCGCCCTGGCCAGGCCGGGCTCCCTGTG
CCCTCCACTTACCTTCCCAGGAGGCGGCGGCGGCACGGGCTGCGGCAGAG
GTCGAAGGAGTGGGACTCAATGCGCAAGCGCGGTCCGGCTCTTATTCGCG
CCGCAGCACCCGGATGAAGAAGGCGGGGTTTCGGGTGCACCAAGGAAGAC
ACTCAAGGTCACTTTGTAACAACTTTATTGGCAACTAGCCGGGAAGGACA
ACGACAACCACCTGGTGATGGGGCAAGAGGGAGACAAAAAGAAAAACTGT
AGATTCAC

>hg18 chr2:175776569-175777261 NM_001689
CATAACTTGAAAACATTTCTGAAAGACATTTGCTAGAAAATAAATGATCT
GTGGTAGACTGAAACATTAAATATTGCTTCAGTTGATATTATGAGAGATG
TATATTGTAAAACATACACGCGTTTTAGCTTTTCTCCATCTTTAAAATCA
CTTCACAGACATGACCGAATGCTAGAGGAGCTGGCGAGAAAATCCTCAGC
GTGCACATCAAATTGTACCCACTTGGGGGCACCCACAATGCAGCTTTTCT
GCCTGTTCTGCCTAGAAGCTTCGAGCCCTGCAGAGGTGGATTGAGCCAGC
TGCTCTACAGGACTCGGACAGCCCGATCTGATATCTCAAGAAATAGTGCC
CTATATCTCCAAGTTTAGGGGATATTTTACTTAGTTTGTTGCCCACATGA
TAAACTATTTTCTGCAGTTTAAAACATCAATAATTAATACAATTGCTACA
GGCCAAACGTGCTAGATATATGTTAGGATTTAATGACCAAGAACTAAAAA
TAATTTGCTGACTTAAAATGATACGTTTGTCCAGAGGATTTTTTTTGGAT
TTACGCTATGCCAAAATTAGGAACATAATGATTAACCAATAGGGGTAAAA
AATGTGCTGTAAAATCAAGCTAAGTGTTTTAAAATAGTTTTGCATTGTGG
TCTCACCTGAAACATGCTCTTTGGTAGGGACATGTGTTGGCG

>hg18 chr2:175755402-175755509 NM_001689
TTTTGTTAAGTTTGGACAAATTATCTTCTTCAGAGGGATGCAGAAATATC
TCAGAAAAATGGCTCTGACTGAACTTCTGGTCTTTTTAGATCCTTGAATT
ATGTAAA

>hg18 chr2:175766813-175767138 NM_001689
AGGAAANNNNNNNNNNNNNNNNNNNNNNNNNNNNNNNNNNNNNNNNNNNN
NNNNNNNNNNNNNNNNNNNNNNNNNNNNNNNNNTTAAAAAAATGTGTTAG
GAATGTTTTAATAATTCACNNNNNNNNNNNNNNNNNNNNNNNCCTTCTGT
GTGTTTGCATTAATTAAACCAAAGGGAAGCGTGGCTAAATGTTGAATTTC
AGTTCTTGGTGATAGACTTGGGTGTACTTTTAGTCTATAGCCCTACCCAA
TACTCTTCAAATTATATTCTAGCTCTAATCTATCTATGGCTAGGCTATCC
TTGTTTTAAAGCATNNNNNNNNNNN

>hg18 chr2:175753285-175753431 NM_001689
TGCTGTTTGGTCATTTTTAATACATAAGCAATTTTAATAAAGTTTCATGC
TAATGAAATTGTAACGCTTGCTACCTTGAATAAAATTTCTAATAACAGTT
ACAAAGAGAGTAAGAACTGCTTTTGACATTTCCATTATTGTAGTGC

>hg18 chr2:175781024-175781583 NM_001689
NNATTTCGAGAACTATTTACTTATTCATTAATGCCATTTGAAGACATGAA
AGTCAGAAATTTTTGCTGGGCAGCCTAAGTAGATGCAACATCTTTGGAAA
GGAGTCTAACCACAGTTGTGAACTCATTGCACACACTGATTCTCTGGCAG
GGTTACATTCAGGCCCATCTGTTAGGCTGGCAGCATGCCCACAGAGAATG
TGCTATGCCAATTTCAGCAGGGCATAGGTGCTAACCAAACACGGTTTTAG
AAGGGTGGCTTTCATCACACACCAAGCGCCATTTCTTGGGCCAGGCAATC
CTGCTGTTTGCAAACAGCTCCAGTCTGAGGCCACATGCTTTCTTACATCT
GTACATGCTTGAGGACATGATTAAAAAATAAATAATCAACAAATGGTTGA
TTATATTTCTCCCTCAATCTGCCTTAGTGTTGTAATTTGGCCTGTAGAGA
GGCAGTCTCTCTTCAGTAAGCTGGAAGCCATTCTAAAGGACCATAGAGTA
CAAATGTAATGCTTTAAAACTGCAAGGTTTGGATCAGCTACATTTGTTCC
TTTGAAAAT

>hg18 chr2:175745099-175745315 NM_001689
ATAACATACAATATTAGAACTTGCTTTTTAAATACAACTTTAGAGAACTT
GAAAGTAACAGACACTTTAGATAGCACTAGAGTGGTCGGAGAATTCTGTG
AGTTGTCCTTAAGATACAACTCTTGAGGGAAAAATACTGCGATGTCTGGC
AGCTGAGAGACTCAGCCAACCTGTGTAGCTATTTGAGGAAGCAAAGCCTG
GGATGCAATTATAAGA

>hg18 chr19:41334497-41334619 NM_001864
CTGCGGGGTGGGAGGTGGGCGGGTATTGGAGGCACCTGGAGGGGTGTCCT
GAAGTGGGACCCCGCTCTCTGAGGCCTGGACGTGGGGACAGCCCCATCCC
TAGCGAGCGTCCCAAAGGCGAG

>hg18 chr2:219994968-219995245 NM_001927
ATTGCAGAGAATTAACCAAGGCCACCTGGGTAAAAAGCAATTTAATTAAC
AGCATTTATAAAAAGAGAAATATAAGTATTCCCTTATCCACCTTCAGAAT
TAAGAACCAGCAGCAAAAAAAACCATATTCAGCAACCAATAATAAAATAT
TACTGCCAGTCANNNNNNNNNNNNNNNNNNNNNNNNNNNNNNNNNNNNNN
NNNNNNNNNNNNNNNNNNNNNNNNNNNNNNNNNNNNNNNNNNNNNNNAGC
CTTGCACAGGGATAGGCTAAGAGAAGG

>hg18 chr2:219981647-219981881 NM_001927
GATGGGAGGGGGGTGGATTGCTGGCTGAGCCTGGGGAGGAGGCAGCGCAG
CAGGAGAGGGATGAGTTTCAGGGAGAATCCTGACGCCATCCCGGCTGGGC
CCCCAACTCTCCAGCCTCCCCCCGGGTGATATCAGGGAGAAACAGCCGCC
TCTGGACATTCCTTCCCTTTTACAGTCACTCCAGCTCCTCAGCAGCCTGT
GGAGGTCAAGCAGCTGCTCCAGCTGGGGGAAGGT

>hg18 chr2:219998956-219999110 NM_001927
AGACAGAGACCCTCTGCCACCAGAGACCGTCCTCACCCCTGTCCTCACTG
CTCCCTGAAGCCAGCCTTCTTCCATCCCAGGACACCACACCCAGCCTCAG
TCCTCCCCTCACAGCCTCTGACCCCTCCTCACTGGCCATCCCTCGTGGTC
CCCA

>hg18 chr2:219994116-219994305 NM_001927
CTGTGAGGCTGAATGCAATGTTCCTTTGTATCTATTTTATTCTGAGTGTT
CACATATAGACTTAATTTGAGTTCAGGGTTCAACATGGCCTGGACCTGAC
CATCTGGAGTTGCCTGCCAGCCCCAAAGCTTTCTTTGGGCTGCTAGTGTC
CTCTTCCCTTCCTTGACCTGGGTTCCCCCTCTCCTGCAG

>hg18 chr2:219979803-219980197 NM_001927
TTCATTGTGTACTTGGATGGTTCAGAGAATAAAGCATCCAGCACAGCGGC
AAGAACAGTTCAGGGTGCCGTGGTGGACTGGGATCTGGAGTGGCAGAGAA
GGCCCTGGGGTCTGAGTGGACCCCAAGCTGACCGTGACTCAGCTGGTTGG
AGGAAGAGGAGGATGAGCCTATAAGGCTATAAATAGAAGCTGTGCATAGT
GGCCCTGTGAGGTCATTGCCAGCCTGCTCAGGCCCTGTTTAAAGCCTCAC
AGCCTCAGAGGGATGTAGGAAACCTGGAAGGGGCCCAGGAGGGCAGGGAT
CTGACCAAACTGGAGAGGCTGAACCAAAAAAGCCTATGAGGCAAGATGAA
AGGAATGGGGATGAATCAGGAAGAAGAGAGAATGGAGTGATGGC

>hg18 chr2:219997166-219997659 NM_001927
CTGTTTGGCACATTGCCAAGCCCCACCTTGGCTGCTTGTCGAACACCTCC
AGTTTGCTGGAGCAAGATGTTGGATGCACGTTTGGAAAAAAATGCCAAAT
CTTAGCAAAGCCAAACAATGAAAAGAACGAGCTCTTAGGGCACTCTGCCA
TTTTGACATTAGTAATACGCAGATCGGGTGGCTTTCCAACCCCAGAGAGC
AGAGAAACACACGATAATGATGCATTAGGAAAGCAAGTCGGAGTCCTTGG
CAGCTTCTCCTTTCCTAGATCAAACCTTTTCTATCTTCGATGTACATTTC
CATCAGGAAAAAAAACACGCTGCGCTCCAGCGAGTCACAACATTCATCAC
AGGCTGGTTGCTAGCTAAGGAAATTCGTAAGCACCAAACTCATAATACCA
AGGACCTCCATTTGACCTTTCCTACACAACTCAGAGCCTCTCTTTTCAGT
TAGTTGTTTATACAGACACCAAGTATGAGTCTTGCATTTAAAA

>hg18 chr2:220003795-220003898 NM_001927
CAGGGCACTGTGGGGCCCATGCTGAGGGACAGACGAGTGACTTGCAGCCA
GCTGTCCCAAGTGCCTGGCCTGGCCTGGCCAGAGCCTGACGGCTTCCAGC
TGT

>hg18 chr2:219992628-219992955 NM_001927
GCTCCAAGAACGAAAAGGGCAGCAAGTGTAGCATATTTGTTGGTCCCACT
TCTGACAGGCCAAGTGAGCACAGTCACCCTCCTGCCACCAAAGTCNNNNN
NNNNNNNNNNNNNNNNNNNNNNNNNNNNNNNNNNNNNNNNNNNNNNNNNN
NNNNNNNNNNNNNNNNNNNNNNNNNNNNNNNNNNNNNNNNNNNNNNNNNN
NNNNNNNNNNNNNNNNNNNNCAAGGGTGTGGCTCCTGGGCAGAGATTGGG
CCACTTCCTGTGCCCTCCCTGGGTGGGTGGGGCCTCTCCACTCCCTGTCT
CTCCTGCCTCTACCCAGCAGCCAGGCC

>hg18 chr2:219996998-219997142 NM_001927
TTATATTGTATTGTATTTACCATGTCCCCTGCACCTTCTTGGAGTATTGG
GCCTCAGGAAGCAGCCTCTGTTCTGAATCCCAAACTCTGAAAGCAGGAGT
GTCCTTGGGGACCTGGCTTCAGGAGCATCTCATACCACCTGCCC

>hg18 chr2:219990305-219990661 NM_001927
TGGGGCTGTCACCCTAGCCTTCCTTATCTGACGCCCACCCATGCCTCCTC
AGGTACCCCCTGCCCCCCACAGCTCCTCTCCTGTGCCTTGTTTCCCAGCC
ATGCGTTCTCCTCTATAAATACCCGCTCTGGTATTTGGGGTTGGCAGCTG
TTGCTGCCAGGGAGATGGTTGGGTTGACATGCGGCTCCTGACAAAACACA
AACCCCTGGTGTGTGTGGGCGTGGGTGGTGTGAGTAGGGGGATGAATCAG
GGAGGGGGCGGGGGACCCAGGGGGCAGGAGCCACACAAAGTCTGTGCGGG
GGTGGGAGCGCACATAGCAATTGGAAACTGAAAGCTTATCAGACCCTTTC
TGGAAA

>hg18 chr2:219991115-219991366 NM_001927
CATGCTTGCTGCCTGCCCTGGCGAAGGATTGGCAGGCTTGCCCGTCACAG
GACCCCCGCTGGCTGACTCAGGGGCGCAGGCCTCTTGCGGGGGAGCTGGC
CTCCCCGCCCCCACGGCCACGGGCCGCCCTTTCCTGGCAGGACAGCGGGA
TCTTGCAGCTGTCAGGGGAGGGGAGGCGGGGGCTGATGTCAGGAGGGATA
CAAATAGTGCCGACGGCTGGGGGCCCTGTCTCCCCTCGCCGCATCCACTC
T

>hg18 chr2:219978069-219978227 NM_001927
GCGCCCTCTCAGTCCCAGCACCAGCCTGTCCGCTCCTCTCTGCCCGATCC
CTCTCCCAGCCTGAGTGGCAGCACCGGCTGTGGCCCCTCCCAGCCCCAAG
GGCAGGCGGTCAGTGGTCTATTCTGGTATCCAGGGTGGCTGGGGCACCTG
GGAGAGGG

>hg18 chr2:219999243-219999401 NM_001927
TGGCCCTGTCCCTCCCACCTCTGTGACCTCAGGCACTAGCCTTTGGCTCT
GGAGACAGCCCCAGAGCAGGGTGTTGGGATACTGCAGGGCCAGGACTGAG
CCCCGCAGACCTCCCCAGCCCCTAGCCCAGGAGAGAGAAAGCCAGGCAGG
TAGCCAGG

>hg18 chr2:219989157-219989258 NM_001927
ACTCCCCCAGGGGGCAGGAAACATGGCTTCCACAGGTTCCAGTTGAAGAA
TCCCNNNNNNNNNNNNNNNNNNNNNNNNNNNNNNNNNNNNNNNNNNNNNN
N

>hg18 chr2:219992382-219992580 NM_001927
CAGAGGGAGAAGGGAGGCTGATAGGAGACAGGGAAAGCAGGGCAAGGGCC
CAGAGTCCAAGCAACAGCTCTCAGCTCAGCTGTGATGAGGCCCTGGGGGA
GGTGGGGGGAGGGGGGAGCTTGGCCCTGGGGCCTTGCCGAGACTGTGTCT
TTTTACAAGGTGAATGGACAGGCTGGAGAAAAAGGGAGTAGGTGGGGG

>hg18 chr2:219981266-219981421 NM_001927
AGGCCCAGCCTCCTTCTCCTCCTAGCCTCCTTCCTGGGCTGAGCTGTCCT
ATTTGGTGGGAGAAGTTGGGGGCTGGGGAGGAGGTGAGATTAGCCCCAGA
CTTGTCCTACTTTGGCAGAAAGTCCACAGCACTCTGTGTCTGTAAAAGGA
GCGTG

>hg18 chr2:219999415-219999760 NM_001927
TGGAGACTGGGGGGCTTGAAATTGTCCCCGTGGTCTCTTACTTTCCTTTC
CCCAGCCCAGGGTGGACTTAGAAAGCAGGGGCTACAAGAGGGAATCCCCG
AAGGTGCTGGAGGTGGGAGCAGGAGATTGAGAAGGAGAGAAAGTGGGTGA
GATGCTGGAGAAGAGAGGAGAGGAGAGAGGCAGAGAGCGGTCTCAGGCTG
GTGGGAGGGGCGCCCACCTCCCCACGCCCTCCCCTCCCCTGCTGCAGGGG
CTCTGGAGAGAAACAATAAAGAGATTCACACACAAGCCAAGCTGGCCCCT
GTTGTCTTGACTGCCAGGTCTCCTGTGGGGCCCCTGGGGCCCTGT

>hg18 chr2:219993312-219993460 NM_001927
GTATACCTTGGCCCCTCTTCCTGGGGTCACTGGGCCATGGGGAAAGCAGC
CGGAAAGTGGGGTTGGGGTGAGGCTCTGGCTGGGAATAGGGGTGTGAGGG
TGCTGTGTGGGCCCTGAGAGGGGACTGAAGCCCAGTCATGCCCTACAG

>hg18 chr2:219995786-219996069 NM_001927
NNNNNNNNNNNNNNNNNNNNNNNNNNNNNNNNNNNNNNNNNNNNNNNNNN
NNNNNNNNNNNNNNNNNNNNNCAGATCAGTTACTCCAAAAACTGGTACCC
CTTGATACTCATAAAAATAATATCTGAAATTTTTAAAAAGGAGCAGACAT
GTTTAGATACAGGTACAAACATAAAGAGAAACTTCAGATTTTGTAAAATC
ACGTCTACATATGATGGCCTTTGAAGGTAGCTAAAGGCATGTTGCATTTT
CCCAGCATTAGGCCTAAATAGTAAGCTCTCAGA

>hg18 chr12:54389679-54390084 NM_002206
CAGAATTGCAAAATTAGGACAGAACTGGGACTACTGACTCCCTGCCCAGG
TCCCCCCGCCCCCGACCCAGCTCAAAATGCCTTTAGAGCCCAAGCTGCCT
CCTATCTGCACCTGCAGCTTCTGCCTGTCTCCATTCCCACTCCACTGGCT
TCTGTGATCCAGGGCTGAAATCAGATGCCAAGAATCTGCTTCTGACCTCC
TCTCTCCAAATATTTGAGAAGTCACCTCACCACCACAGGAGGAAAGATCA
GGAAAGAAGAGAGAGAGAGGCCACCCAAAATTAGCCTGGCTATAAATAGA
GGGGCAAAGGAGGGAGGGGAACACACAAGAGCGTGCTAGACCAGCCTAGT
AAATTTAGACATGTAGATTTCTCTCAAGGAGAAATGAGACCAGAATGTTG
GAGTG

>hg18 chr12:54389224-54389327 NM_002206
GGAATCTTTCTCAGAGTATTTCTCAATGTTTCTAGTGTTGTCTCTGCCCT
TCAAACACTATCATATTCTTACGATTCTTTCTTCTCTTTCCCTTTCTTAA
AAG

>hg18 chr12:54379416-54379518 NM_002206
ATCCTGGCAGGGAGGGGAAGTCTTCACATGGATGAGGGGGAGACAAGGGG
GAGTGAGAGAGCGCCTGCTTCACCCAAACATCTCCCAGGCCTGGTTTCCT
CC

>hg18 chr12:54380233-54380949 NM_002206
AGGATGGGAGCATGGAGAGAGAGGACAAGAGAGAGGAGCAGAGGGTTAGA
GCAGTTCTGGGCCGGGGAGAGGTCCCTACCAAAGTAGCTGTTGGCAGGGA
CCGGGATGAGGCGGGGGTCCTGCTCCTTCTCTCCCCCCGCCTCGTAGGGA
CCGTCGTCCAGGTGTGCCAGGTCCGCTGAGCCCTGTGCACAGAGCTCCAC
CCTGGCCGTGCCTGCAAGGACAGACCTGTTAGTGCCCAGGGCAGGGCGCA
AGGAACACCCCTCAGGCCGGACACTGAGTTAGACAGGCACACGGGGAAGC
CCTGCCTCTTCTTTCTAGCCCTCTCCCCACCCTGTCCCCAACCCAGGCTT
CCTGGGGTCCCCCAGATGTGGCATCACACTCACCGAGTGTCAGCTCAGCC
AGCAGCAGCGTGCGGAGACGGGAATGGCAGTGATGAGGTGTGGGCTAGTG
TGTTGGAGCATGCAGGCCCCAGCTGCAGGCCCAGCGTGCACTTGGGGCCC
ATGCCAGCATGTTGAGGAACACTTGGCCGTGCGAGGGAAAGGAGGCACCC
CCCATTCATGTGTGCACTAGCTCAATGGGGTGGAAGGCATGGCAGTGCCC
TGGGGCCATACAGCAGTGCACATGTGGTCATGCTTGGCCATGTGCCATCC
CCAACCCTGTCTCTGAGGTAAGAGGAGGTTTTGGTCCCCTTCTCCCCTTC
CCGAGGAGTGACTCAC

>hg18 chr12:54380040-54380181 NM_002206
CTGTGGGGGGTGGGGTGAGACACCAGGGAGGGGACATCCAGAGTAGGGGC
CACAGAGTAGGGAGACAGAGCCACAGAAAGGCCAGAAAATGGTGGAAGAA
GAAGAGGTGGAGAGAGAAAAAGAGACCAGAGAGATCACAGC

>hg18 chr12:54377873-54377988 NM_002206
CTAGAGAACCAGCTGTCAGCCTCCCTCAATCCCACCTCCCGCAGGCCTCT
GCCTCCCCTGATGCCTCTGCTGATTCCACCCACACCCATTCCCTCATCCC
AGCGACTCCCCTCAC

>hg18 chr12:54384999-54385122 NM_002206
GAGTGTCGGGGCTGTCTTTTCATCTTTGTGCTTGCCCCATAGGGAGTGTC
AGAATGTGTTTACTGAACACACACATTTTGTGGACTCATAGAGATACCCA
GTGTCACAGCTGGTCAGTGCATA

>hg18 chr12:54386729-54386970 NM_002206
AAAAATTAGAATTGTCCTCCACCCCTTACTCCTCCTGGCCCTTCCCAGCT
GCTGAGATTCCTGGAGTTGGAAATTTGCTAAGGAGGAGGAAGGGGAGCAG
CCTGGCCAGCATCCTTCCTGGATCTCTCTCNNNNNNNNNNNNNNNNNNNN
NNNNNNNNNNNNNNNNNNNNNNTTGAGGGTTCAGTTTGCTGCCACTCTCT
ATCACCAAGCCACCTACTGCAGGTTGGCAGACCTGCAGATC

>hg18 chr12:54385317-54385421 NM_002206
CACCTCTGGTCCAGCCACACACACTCCTTCCTGGCTTCATGCCATACGCC
CTAACCACCCCAGTCTTCTGGACAGCCACAGTGTAGCCACTGCAGAGAGA
AAAG

>hg18 chr12:54386313-54386624 NM_002206
AGAAGAGGAGATGAAGTCCGTTGCTTTCTATCTCTCCCAAAGTTTTGGGG
ACCACCGACCCTGCTACCAGATGATAGGGATAATGGAAGAAGAAAGATTA
GAGCTAGGCCCCCACTCCCCAAGCAAGTGAGGAGAAATGAGCTCTTGTCC
CTGCCCCCTGCCCCCAGACCGACAGTAGAGGCAGAAGACAGTCCCAGTGG
ACAGCATTGATCCCAGTAATGGATACTTAATGTGGCTTAGGCACTGGTTG
AAGAGAGAAAAGCCCCCTAGCAGGAGCAGGTGAGAAGCTTTCTTCACCTC
TGGCCTCCCTT

>hg18 chr12:54388695-54389106 NM_002206
ACAGGAAGAGGAAATTAAGCAGTGGGGAGGGGAGTGGGTGTCAAAGAAGG
CAAAGATGAAAGAGACTGGACCCAAGAGGCAGAGGGATGTAAAGGGTGTC
CCCAGCTACCAGACCCGTCCCAGGACTGCACATTTCCTATCCATGAAAGG
GGATGGGAGGGGGCAGAGTCCTGGACTGGCTCAGCAGGACCTGGGTGGGG
CTGAGATGGGATCTCCACAGGGACCCATTGGCCTGTCCCTCTTCCTCTCC
CTTTCCCTCAGGCTGGGACAGAGGCAAGGGGGTGGGGGGACACTTTCCAA
CTCTCTGCTATTTATAACTCCGATACAGAAATGGGGCCAGAAGGAGAGAC
AGGAAATAATTTGGCATAATGGGAACCTCGAATGCTCCCACTTCCCCTTC
CTACTCCCCTT

>hg18 chr12:54383880-54384357 NM_002206
ACCCCATTCTCTTCCCGACATCCTGAATCCCCTTCCCCATCCTTCCTTCT
CCCCATGTCCATGATTTCTCCTTCCCTTCCACCCCCACCCAGTCTTCTCT
CCTGCCTCCCCCTCAGCCTCTTTCCCAGCTACAACTTTCTTGGCAGGACA
ATTTTCCATGATCACAGCCAAGCCGTCTTCCCCAGGGGAGCACAGTGCTG
GGAATGGAGGCTGCCTGGGTCCCCTGGGGCTGAACCCCCAAGCCAGAGTG
AAGGCGGGGGTGAGGTAAGATGACTGACACCCAGCTGGCTCCATGGGTCC
TCTCTTTGCAGAAGGAGAGACTCAGAAGTGGCAGTGGGACAAACCTCAAC
GCCTCTCTCCCACACTCTTCTCCTCCATCTCCCTTCCTGGGGGGCAAGGC
CCAAAACCATGTTAGGCAGTATTACAGACAGGCATCTGTGGGGCACTGTG
CCAGCTCTGATGGGGTGGAGGGGGAGG

>hg18 chr12:54379549-54379844 NM_002206
AGAGGGACTTACCAACAACATTAGCCCTTTCTTCAATATGTGCCCACCAT
CCATCCCCTCAGGGAAAGTCCCCCTAGAAGACAGGACTGTCCTTCCCAAA
ATATCCTCAGCCCTGGCCCTCTCATTCCACCTGAATCTTCCTCCATGGAG
ACCCCTGGCTCACAGCCCCAGAGGCCACCACCCTGGGGGCCTCCTCCTCT
TAGGCCTGATCATTGGACCCAGCTCTTCTCTGCAATTTGGGCCCAATGTA
TGTCTCCCTGGGTGTGTGTTGGGGGAGGAGGAGATTATAAGGCAC

>hg18 chr12:54386021-54386306 NM_002206
GCCCCCCAGCAGCAGAGCACCCCCTGCTGGAGCAAAAGCAGGGTGAGGCA
GTCAGGCCCTCTGGGAAAGGCCCCAGCTTGGCTCTGGGAGACGGAACCAG
GGGCCACCTTCAGAGAGGAGGGGGAAATGACAAGAGACCAAGCTATTAAA
AATAACCTAGAATTTGCCTGGAAATAGCTTAGAGAGTTCAGCATGTCCTA
AAAAGGCCTCCAGTCCTCGAACTCTGACAGATGGANNNNNNNNNNNNNNN
NNNNNNNNNNNNCAAAGGTGAATGAGGAAGCAGAT

>hg18 chr12:54381800-54382051 NM_002206
NNNNNNNNNNNNNNNNNNNNNNNNNNNNNNNNNNNNNNNNNNNNNNNNNG
TATTACCTATTATTAAAGCCTGGCTCAAATCATCCCCTCTGCAGAAGTCT
TCTCTCTACTCCTCCTTTGGACTTTTATAGACTGGAGACTAGACCACTCA
CTTAACATGAACCAGATTCTGCCCCACAGTGATCTGTATTGGTAATTGTG
TATCTATGCGTGTTACTNNNNNNNNNNNNNNNNNNNNNNNNNNNNNNNCT
C

>hg18 chr12:54383498-54383813 NM_002206
GCCAACCCAAGCAGCCAGGCCAACAGTGCTGGTTTGAAAGAACTGCCTGT
TCCCAGCACCTGTTCCTGAGTAGGCCTTCCCTATCCCCTCCTTGGCCCCA
TCCCCAAGCTCTGCCCTGCTCCCCAACCCAGTCCAGTTGAAACCCAGCCA
GAAATGCCAAGAATGCTGGGAGCAAAAGTAACAGGGCCCCAGACTGGCAT
CAGAGTGTGGCTCAGGGACCAGCTTCAGAGGCCAGGCAAGAGGCTAGATA
CGGACCCACTGCCCCCTCATCAGGGACCCAGCAAAGACCCCACCTCCCAG
AAGCTGTGCCAGCCC

>hg18 chr12:54391865-54392601 NM_002206
GCTTTCTCCAGCTCCTTCCCTTTTCAACATCTTCTTCCCCACTTTGAGAT
CAGTATTTTTCAGCTCCCTCAAATCACACTTTTTGCAACTGTTGTCTCTA
GCTTACAAGCAAACACTTCCAGAACACACACTTCAGGGCTAACTTCTCCC
TCCACCTCATCTGGCAACAGAGCCTTGGAGCTTATGTCCCAAGGTCAGGC
TTTTCCGTCCCAACATGCACACCATGAGAACTTTTTTACTTCACTCACCT
CTCCAGCACTGGAATCCTTCTGCCTGCCTCTGAATTCTGGTTGTAGTCAA
AGCTTGAACCATGGGAGTGGCTGGGAGGAAAAGAACATAAATGTGATTGA
GGGAATTCAGTGGGGAAACAGCTTGACCGCTCCGGTCTTTGACGATCCAA
AAGAAACCCTTAACACTTGAGAAGGACTGGGAGGTCACTTACCAAAGGGA
GCCATTTGGACTGTCTCAAGGGCCCCCTTTCTTTGAGCACTGGCTTCAGG
CCAACATTTGGAACTTAGCCACACCACCACCAACCCCCTCTCTTGAAGCC
CAGCCAGATCTCCCAGTATGTGAAGCCTTGTCTACTCACTCTGTGTCCTC
CCTCAGCCCTCATCCAACCCCTAACAACTCAGCAGCTTCCAGCCCTGTTT
GGCCCAGCCAGTCAGTTTGGAGCTTGCTAATTAAAGCTAACTCTGAAAGA
GACCTCANNNNNNNNNNNNNNNNNNNNNNNNNNNNN

>hg18 chr12:54382706-54382834 NM_002206
NNNNNNNNNNNNNNNNNNGAATGAATGGACAGACATTTTTACATTTATAA
GGACAAGGACCATGTCTCACACCTTTTTATATCTCCCTGATGTACTTGGA
ATCATACCATATTCCTAACTTGTGTTCT

>hg18 chr12:54383229-54383409 NM_002206
CTGCAAGATGGGGCAGGGGCAGGGACAGGGACAGGAGTTAGAGGTCAGAA
TGACCCAATCTCATTAGAGCTGCCCAGGCCCAACCCCTCAGTACTAAAGA
GAGTGTTCAAGGACTAAAGAGAAGGGGCAAATGTCAGTTTTCTCAAACCC
TGGCAAGGACAAATTAATATGCTTGGTCAT

>hg18 chr12:54387016-54387262 NM_002206
CTCCTGGCCTTCCAGTGCCCTGCTGCCCTCATTCCATCCATGGCAATGCT
CTAGCAGGAAGTTATTTCTGGAGTCTGCCCTGCATGCATCCCTCTCATGG
CACCCTCAACTTCTATGTCCTTTCCATCTCCTCCCATTCTAAGCAGAGAC
AGACAGTCTCCCTCCCTTGGGGAATTCAGCCCTTGGAAGAAGCAGGGGAG
CCAGAGGCCCTGGGGCTGGATCAAGGATGCAAGTTGGGGGAAAGGC

>hg18 chr12:54387752-54388078 NM_002206
CTCCCAGCGAATGCAAGGGAAATCTCGCACGCCCCAAGCCCCAGGTCCCC
CCAGGCGCGTCTCTGGTCTCCAAAGTCTCGTTGGTCTTTCAGACGTCTCC
CAGACGTTCGCCCCGNNNNNNNNNNNNNNNNNNNNNNNNNNNNNNNNNNN
NNNNNNNNNNNNNNNNNNNNNNNNNNNNNNNNNNNNNNNNNNNNNNNNNN
NNNNNNNNNNNNNNNNNNNNNNNNNNNNNNNNNNNNNNNNNNNNNNNNNN
NNNNNNNNNNNNNNNNNNNNNNGGCAGGTGGAGACCCAAGCCCGTCTCCA
AGGGGATGCCCAGGCTGGTGGCTGGG

>hg18 chr12:54385536-54385755 NM_002206
CACTCCAGGGCCCCAGCCCAAGTCCAGCCCCTCTTTGGCCCCTCTCAATC
TGGGTGGCCCTCTGGGGAGGATGCTTGGCCTGGAAGGCTGGCTCAGCCAG
GGAGGCCCTCTAGCCAAGCCTTTGGATCCAGAATCTCTGTAAGGCGCTCT
GTGAATCACAATACAAGAATAGCNNNNNNNNNNNNNNNNNNNNNNNNNNN
NNNNNNNNNNNNNNNNNNN

>hg18 chr20:31483740-31483881 NM_003098
GCAGTGGCCATCTTCCTGGGAAGAGCCAGTAGGGAGCTGGCCTTAGAGTT
CTGAGGACTCAGAACAGAAAAGCTCAAGAGTCAGTCAAGCTCAGCATGAT
TCTCAAGTCCCATCTTAAACATTTAGGAAAGTCAACAGCAA

>hg18 chr20:31485036-31485474 NM_003098
ATTATTTTTAATGCATGACAGGCTCACTGTTGTCACAGTCCTGCCAGCCA
CACTGGAATGGGAGGAGGGAAGGGTGTTTTCCTTGAGGCTGTCCCTCCCT
CTTCCCCCAGGCCTGGCCTTCAAGGGCCCAGGCTGGCCCTGGCTTGAGGT
CTGCACACACAACGGGCCTCTCGAAGCAGCGGACAGACACTTGTTGGCTG
CCAACTTGGGCCCAGACTGTGGTCACAAACACACCCCTCTGGCTGAGAAC
AGGATCAGGACATTTCTGCAAACCCCTGACCTAGTAGAAGAAATGTTCTA
GGAGGCAGGTTGGGGTTGCTGAGGCTCAGCTGAGCCCCCAACTTAGGCCA
GGGAAGTAAGGCTCTAGCTGACACCTGGAGTTTGCTGGTAATGCTTGTTC
TCCCAGGACATCCTCAGGGGATTCACTATCCACTGAGC

>hg18 chr20:31489092-31489318 NM_003098
CAGGATTTGGGCCTGGGACTCAACTCAGCAGCTTCTCTGGCCGTGTTATT
CTCCATCAGCCCCCGCCACCTCCCTGTGCCTGTTCTGGGCCATAAGCCAG
AGACACATTCCTCAGGCCCCCACGGGGCTTCCAGAGCTGACAGAGTTTGA
GGAAAGGGCTGAGCAAAGCAGAAACCTCTTGAGAGACATGGCACAAGATG
GTCATGGGACAACCTCAGCAGGAGGC

>hg18 chr20:31495087-31495287 NM_003098
CTTCGCCTCCGAGCCCCCGGGCCGCCGCGCTCGCCCTGTCCCGCTTTGCC
CAGCCCGCTCCGACCAAGCGCCCAGGGCAGAGGGCAGCGGGGGCCCGGCT
GGGCCAGCCGCCACCCTACCCCGGCCGCTGGGGGAGGAGCTCTGGGGGCG
GGGCTACCCTGGGGTGTGGCCAGTGCTGGGGAGGGGGCCTCGGGCAAATG

>hg18 chr20:31493847-31493959 NM_003098
CTGAGAAACAGATGGGCAGGAATAGTGAACCCAGCAGCTGGGGGTGTGCA
AGGATTTTAACAACTATGTTTAGTTGCTTTGGGAGTATCTGCTGGCCTCC
ATTTTTCCTCTC

>hg18 chr20:31497838-31498252 NM_003098
GAGGGGAGGACAGACCTGGCAGGAGGCAAGAGACCAGCAGGGAATTGAAG
CTCCTTTCCCAAGACCAAAGCCTGGAACCAGATCCTTAAAAGTCCCCCCA
CGTACTGCCCTGCTTAAAAAAGACTTAATGAGGCCCAGACAAACTTACTG
AGAAAGAGCCCTAAGAGAGGGCTTCTCCTCTGGGGGACAGTTTCCTGTGG
ATATAACAGGAAGGAAGGAAGTAGGGAAAGGAGTGATGTGTGCAAAGGGG
CTAACACAGAAAGAAGATGTAGAGCCAAGGAAACAGTGACNNNNNNNNNN
NNNNNNNNNNNNNNNNNNNNNNNNNNNNNNNNNNNNNNNNNNNATCACAC
TTGATAGGCAGTGCCAATCACCTGTAGCTACCCCCAAGAACCCTGTAGCT
GCAGGAATGCTCTA

>hg18 chr20:31494515-31494628 NM_003098
ACACAGAACTCCCACCCACGTGTCCTTGGTGCTCCCACAATCTTATCCAC
ACCTGTGTCTTCCGTGCCCCCTAAGGCCACCAACTACTGAAACCCCCTCC
AACCTTGGTGTGC

>hg18 chr20:31494176-31494289 NM_003098
AGCTCTATCCTGTGCAAGGTGGAGATAGTCAGATCAGGAGACCCAAATCC
AGCTGTCAGGGCTCCCTGCAGCCTTCCTGGGTCCTTAGATTCCTAGGTCC
TTGCTGGCCTTCT

>hg18 chr20:31515105-31515205 NM_003098
CTGAGAAATGGTGAAAGAGAGAAGGAAGGAAGAAACGAAAGACACAGGAA
AGGNNNNNNNNNNNNNNNNNNNNNNNNNNNNNNNNNNNNNNNNNNNNNNN

>hg18 chr20:31474450-31474982 NM_003098
NNNNNNNNNNNNNNNNNNNNNNNNNNNNNNNNNNNNNNNNNNNNNNNNNN
NNNNNNNNNNNNNNNNNNNNNNNNNNNNNNNNNNNNNNNNNNNNNNNNNN
NNNNNNNNNNNNNNNNNNNNNNNNNNNNCTTTGAAGCCAGAGAAACTGCC
AGATCCCCTGCTCGCCCAGCCATCCCAGATCTGGGTCCCCCTCCTTTCCC
ACAGGAACATGCTATAAATGGACAGCATACCAGCTGATGCCAGAATCAGG
GCTTGCATTTCACAAACCAAGTGGCCTGTCCCAGAGTGGGGGTGGGGTCC
TGGGGGCCCCGGAGTGTGGCCATAAATAGCCCAACTCTGAGGCCTCCTCC
CCTCTCTGATTTCTGCCTGAGTCACCCGACAAGGCAGGGTGGGGCTGCCA
AAGCCTATGGCCTAGAGAGCTGAGGGCACGACCACAGCCCTGTGGCCAGC
ATTCTCGAGACTCCAAAGATAGGCCCGGCCAGTGCCCCCACCCTCCCCAG
CCAAGCCCCTGGCCTGGGAGCCTGATAAGCAG

>hg18 chr20:31494320-31494495 NM_003098
GCCTCCTATCCACCCCTGTGCTTCCCAGACTCCAGGCTTCCCCTCTGCAC
CCACCTTGGTTGCTTCTCAGGGACTCCCTCCTCCCTGTCCCACTGGTGTC
CCGGCCTCAACCCCCTTTCTCCACACTCTGCTTTCCGGGGGACCCCTCTT
GTCCTTGATGTTCATGCTGGTTACC

>hg18 chr20:31516796-31516985 NM_003098
GAGGGCTCACTGAGAGCCAGACACCAGTTTGCCACCTGGCCCATTGCACT
TAATCCTATTACTGCATTTGAATCTATGACATGTTATAACCACGGGGCCA
TGCTGCCTTGGTTTTACCTGCTCACTCTCAAGTTGATGATAAGTGAGTTT
CCAAGTCCAAGAGTCTCCAGGAACGTTGCAGACTTCCTC

>hg18 chr20:31492799-31493335 NM_003098
CAAGTCANNNNNNNNNNNNNNNNNNNNNNNNNNNNNNNNNNNNNNNNNNN
NNNNNNNNNNNNNNNNNNNNNNNNNNNNNNNNNNNNNNNNNNNNNNNNNN
NNNNNNNNNNNNNNNNNNNNNNNNNNNNNNNNNNNNNNNNNNNNNNNCAC
AGGCCCGACCGTTTGCTTATCTGCACAGAGCTTGAAGTCTAGGAGAGGAA
GGGGTTTCTATTTATATCTGCCCTCCCCCACCTGAAACTAGGGGCTTCAG
TTCAGTTTGAAGCTATGATCACTCATGGCTGCCTCAGACTAAGCTAGACT
TTATAGGAGGGGTTACCATGGCAACAGGAGCCCAGATTTGGATCCAATGG
AAATACCTGAAGTCTCCTAAAAGTACCCTCCCCTCCACCTAGAATTATGG
AGCTGGGGAGNNNNNNNNNNNNNNNNNNNNNNNNNNNNNNNNNNNNNNNN
NNNNNNNNNNNNNNNNNNNNNNNNNNNNNNNNNNNNNNNNNNNNNNNNNN
NNNNNNNNNNNNNNNNNNNNNNNNNNNNTTTGGATT

>hg18 chr20:31483398-31483679 NM_003098
CCACAAGACATTTTAATCAAGGTCCGGGGAACAGGCCAGGGCTGGATTAA
GCCAAGTTTTGTTTGTGGGGAGTCACATGGTCCAAAGCTATGCGTGTGCA
CAGCCAAGTAAACTTTTCCTTGAGAACAATGGTCAGAACAACAGGTCTTT
GCGGCCATGGGAGAACTGAACAGGAGTTCCATTCATGCCCTCTTCCTGGG
ACAGGGGTCCCTCCAGCATCTCTGGGGCACAGCATGACTCAGCTAAGTTG
AAACAGGGTGGCCCCAAATTAGCTACATCCA

>hg18 chr20:31517043-31517537 NM_003098
CCAGGGCTGAGAGTGATTGGGCAGCCACAGACTAGACTAGCCAAGCTGGT
CAGGGTCAGGGTGGGGGTGCAGTATAGAGGATCCTTTGTCAGGGCAGAAG
CTGCAAGCCTCCCCATCCCCACCATCTGGCTCCAGCTCCAGCCCAGTGAT
GCATGATGAGGAGAATGTTGGGGGGGTGTTGCTGAGGGCTGCCCACCTGC
TCTGCCTCCTGGGATAAGCCAACCCGAGACCTCCCAGGCCCATCTGGCTA
ACACATCCCTAGGCCCTGACCACCCCTGGGACTCCTTTTGACAGACTGAA
ATTGGCCGGGAGTGTGGCCAGCCTGTCAGGGTCACAGGTCACCATTAATC
TGCCAGAACAAGGGAGGGCAGGCGGGTGGGCAAGCAGCCGGTGTGGGCAA
AGCCCTGGCAGTTCCTGCCGTCTGCTGTGGTGGCTGTGGAGAGAGGCTTT
CCTCTTCTGGGAGGCAGGGAGATGGATTAGAAAGAATCTAGGAC

>hg18 chr20:31478851-31478978 NM_003098
CCACCCATCCACCCAGGATGGTGTGAAGAGGACTTGGGATTCCAACAGGC
CCTGGAAGGGATGACCTTTAAGGTCTTGCTGGTCTAGCAAGGCTGAACTA
TAAATAGTCCCCAGACTCTGGCAGGCC

>hg18 chr20:31487751-31487923 NM_003098
TTTTACCATAGACTAAACTTTCAAACAACAGAAGCTAAAAGAGCTTTCAA
GTCAACTAAAATATGACATTTCGATGAATGTCAGTGGTTTCAAACCGCAT
TGCTGACTATAAATATCAAAGTAATGAGGCATGTGGGGAAAGTCTCTTAT
ATCCATATCATTTATGTGGCAT

>hg18 chr20:31514758-31515017 NM_003098
CCCACCCTCAGGATTCATCGCTGACGGCCCTGCATCCCTTTCCTCACAGA
TGTTTCACTTACCCTATTCTCTGCTCTGAAATTCCCTCAAAAGCATTCAC
TAGTAATTTTTCTAAATCACAGTAATTACCTCATTACTTTGATATTAATA
GACTTCGCTTGGCAGCAAGGAGCCAGTTGAAAGGTGCCCAGGCTCTGTGT
GTGGGGAGGGATTCCTGGAGGCAGCCCCACGTGAGTGCTGGCCGGGCTGC
AGCCCTGTG

>hg18 chr20:31475196-31475378 NM_003098
TGCTGAGAGAAGGGAACACATCTGTTTGGGCAACAGGATCTCCAGTACTT
ATCCCAGTGCTTAATAAATGTCTGTGACTGAATGTCCTGGCTGAAGGGAA
GCCTGTCCTCTAAGCTCAAGCTGTTCCTTGTCTGTTCAGTGGGTGGTCAT
TTNNNNNNNNNNNNNNNNNNNNNNNNNNNNNN

>hg18 chr20:31498283-31498448 NM_003098
GCTGTGGCTCAGAAATTGGCCTCCCAGATAGATACACATAGGCCCGGCTC
CCTGCCAAGCCCCAGGCAGAGCTCCCAGAGAAAACCAGTTCACTCCCAAG
GAATAGGAGAGGGGGAAGGGGAAAAAAAGGGAGAGAGGGGAGCTGCCCAG
CCTACTAAAGTCTCT

>hg18 chr11:63829468-63829889 NM_004451
TCGTNNNNNNNNNNNNNNNNNNNNNNNNNNNNTGGTCTGATTAGCATAGG
ACCCCGGGCCCCGCCCCCTGCTTTGCATGCGCACGGCCGGCCCCACCCCC
GCTGTCAGCTGGAGGAAGCGGAGTAGGAAGCGGCCGCGATGTCCTTTTGT
GTCCTACAAGCAGCCGGCGGCGCCGCCGAGTGAGGGGANNNNNNNNNNNN
NNNNNNNNNNNNNNNNNNNNNNNNNNNNNNNNNNNNNNNNNNNNNNNNNN
NNNTCACTCCGGCACTCCGGGCCGCTCGGCCCCCATGCCTGCCCGACCGC
GCTGCCGGAGCCCCAGGTCCGGNNNNNNNNNNNNNNNNNNNNNNNNNNNN
NNNNNNNNNNNNNNNNNNNNNNNNNNNNNNNNNNNNNNNNNNNNNNNNNN
NNNNNNNNNNNNNNNNNNGTC

>hg18 chr11:63830140-63830509 NM_004451
AGGGGCTCTGAAGACCACGTGGGGGCGCTCGAAGGGGCCTGGGGCCACCC
TCCTCTCTGGGTCAAAGGTCATCGCACCGGCAGGGGAGAACTTCCTCCTC
CTTGGCTCTCCCCACTTACTTCCTGATAACCTGGTAGAGGTCTCCCGCGG
GCGGGGAGGGGGAGGCGTAGCAACTTTAGGCAACTTCCCAAAGGTGTGCG
CAGGTTGGGGGCGGGACGCGGCGCCCCGGGAGGTGGCGGCCTCTGCGACA
GCGGGAGTATAAGAGTGGACCTGCAGGCTGGTCGCGAGGAGGTGGAGCGG
CGCCCGCCGTGTGCCTGGGACCGGCATGCTGGGGCAGGAGGGCAGCCGCG
TGTCAGGTGTGAAAAGCTC

>hg18 chr11:63830896-63831166 NM_004451
GGGGTTGAAGGTTGCCTGGGGGCTACGGTTACCCTGCTCCCTGGCCTGGG
TGGGAGTAGGGGCTTTCTAAGCCTCCCCCAGGTTCCCAAGGGGGAGACCT
GCTGTCAGTTACTGGCCCTGAAGACTCTGTTTCCATGGCAACAGCTAGGA
GGGGGCAGTGTTCCTGGGCAGTCCTTCCTTGGACTCTGCCCCCCTTCTTC
CCCACTTGCTGGGCTTGGAAGCCTGGCCCTAGGCCCGAGGTTGGGCAACC
CGTGTGGCAGGGTGTCTCCC

>hg18 chr11:63834179-63834281 NM_004451
NNNNNNNNNNNNNNNNNNNNNNNNNNNNNNNNNCTTCCTCTGCTTATTAC
TAATAACACCGAACTTTGGACAGACGCTGAATGACTGATTGTGACATTCC
AG

>hg18 chr11:63830006-63830115 NM_004451
CTGGCTGCGGGTCCTGACTCGGGTCAGGGTTGGGCCTCCGATCCAGCCCG
CTCCGGGGCAGGGTTCAATCCCGCATTTGCCGAAGTCCCTGGGGCTGGCC
GGGGTGGAA

>hg18 chr11:63837771-63837998 NM_004451
GGGCTGAGATGCAGCCCCGCTGCCTGGTCCAGCTCCTCCCTCATCCAGGC
AGGGCTCCCCCGCCCAGCAGCCACTCCCCTCCCTGCCTGCTCATGGCCCC
CTGCTCTCCCTTTCCTCCCCATACCCCCAGACCTGTGCTTGCCCGGGGAG
AGTCAGGGCTCTCCTGTCAGCTGGGTCCCCTCCCAGCCCCGGGAGGCCGC
CACTGGAGCCCTGCCTCTTCCTGGCAG

>hg18 chr11:63840014-63840908 NM_004451
GGCAAGGGGTGGGACTGGTGGGGGTTCTGGCAGGACCTGCCTAGCATGGG
GTCAGCCCCAAGGGCTGGGGCGGAGCTGGGGTCTGGGCAGTGCCACAGCC
TGCTGGCAGGGCCAGGGCAATGCCATCAGCCCCTGGGAACAGGCCCCACG
CCCTCTCCTCCCCCTCCTAGGGGGTGTCAGAAGCTGGGAACGTGTGTCCA
GGCTCTGGGCACAGTGCTGCCCCTTGCAAGCCATAACGTGCCCCCAGAGT
GTAGGGGGCCTTGCGGAAGCCATAGGGGGCTGCACGGGATGCGTGGGAGG
CAGAAACCTATCTCAGGGAGGGAAGGGGATGGAGGCCAGAGTCTCCCAGT
GGGTGATGCTTTTGCTGCTGCTTAATCCTACCCCCTCTTCAAAGCAGAGT
GGGACTTGGAGAGCAAAGGCCCATGCCCCCTTCGCTCCTCCTCTCATCAT
TTGCATTGGGCATTAGTGTCCCCCCTTGAAGCAATAACTCCAAGCAGACT
CCAGCCCCTGGACCCCTGGGGTGGCCAGGGCTTCCCCATCAGCTCCCAAC
GAGCCTCCTCAGGGGGTAGGAGAGCACTGCCTCTATGCCCTGCAGAGCAA
TAACACTATATTTATTTTTGGGTTTGGCCAGGGAGGCGCAGGGACATGGG
GCAAGCCAGGGCCCAGAGCCCTTGACTGTACAGAGACTCTATTTTAATGT
ATATTTGCTGCAAAGAGAAACCGCTTTTGGTTTTAAACCTTTAATGAGAA
AAAAATATATAATACCGAGCTCAAAAACACTGTGTTTGGTGTCATTGGGT
CAAGGGTTGGGGATACACACGGCAGAATTCGGAAACAGGGTATAGATCAA
CAAAAATACACAGTCATAACAAGAAAAACTGGCGCCTGGCACAA

>hg18 chr11:63831552-63831691 NM_004451
GTGAGCCCCCAGCCCACTCCCCTGTCCTTTGCCCTGCACCCTCTGGGTAC
ACTGCTGGGTGCAATAGGCCCCCTGATGGCTGTGGCACCGCTTGAGGCTA
ACAATCTGGTGTTTCCAGTCCCTCTACCTCCCAGAGACA

>hg18 chr15:32883384-32883589 NM_005159
CCTAAATATCAAACCCTAAAATATTATTCCATAATTTACATCTTTATGTA
GTCAGAGTTTTCCTTGATCTATCTGGAAACTAACTCTTATTTTGACTAAA
TGTGAAAGGTTAAATGTTAAATTTGCCTACTTTCTCACCTGGAATATGTT
TGTGTGTATCTGAGAGAATCAGTCATGAATGAAAGGTTTATTGTTTCTGT
TTCCT

>hg18 chr15:32874974-32875613 NM_005159
GCGGAGGGCCGGGCGCTGACTCACCGTCGGCGGGGCGGGTCGGCTCGGCT
CCGGCGGCAGCGGGCTCTGGGTGGCTGGCTCCAGGAGGGCCGCTTTATAG
AACGCTGATGGACAGGGTCAGTTGGAGCAGCCGGGGGCAGGGGTGGGGGG
CCCGGTCTGCCACCTTGCCTTATTTGGTCCCCTTCGCACCCGCTAGGACT
GCCGAGGCCATTCATGGAGCCAAGGGCAGGGGAGAGGATCAGCCAGGGAG
CCCCCAGACCATGTAAGGAAGGGGAGGGGGCAGTCAGGGGGATGGCCAAA
TAGGGAGCTGGGGAGGGGCAGGCGCTGAAGGGTAGGGGGCAGGGGAAGAC
TAAGTGACGCCAGCCCACCCCTCCCCCTTTCTGGGGTGTGGGTGCTCCCT
GGATGGTCTGTGGATTCGGTCCTCCGCAGCCCTGCCAGCCTTGGGGACAA
TAAGCCACATGCAGTGGGAAGGCTTGGCGCCCTGCCCTCTGCTGAGGGGT
CCTGACAGCTGGGCCAGGGCAGCAGGGGAGCAACAGCGGCTTCTCATCTT
CCAGGGCTGCCACCAGCACAAAGGACACCGCAGCAGCACATCTGAGTGGC
TGCAAAAGGGGCACCCAGGACAGGGCACCCTTCTGGTCT

>hg18 chr15:32871774-32871900 NM_005159
CTACAGAAATAAAGAGTATCACAGTCATGCTCTGAAGCAAGAAGTCAATT
ATAGGGAGGTAGGCGGATTCAGTGAGAGAGGAGGAAAGCAGACCCACACT
GTGGCAGATGAGACACACACACTCAC

>hg18 chr15:32869423-32869904 NM_005159
ACATATGTTAAAATAATCTTCAGTGTCATCTGCAGCAACTAATTCTAGAG
AACTATCTTATTCAATTTCATTTCTTACTTATATGGAACTAAACCTTAAT
CTGCTTTTCAGGTATGAAATATATTCATGATTCTGTCTCAAAATATGAAA
TCAAAAGTTAGCATTATAACTCCCAGCTAACTGTCATATTAATTCATCTG
GATGAACCTTGTGGTACTGAACTTTGACAATGCTCAGGGTGTCAAAGCAA
ACACCTGCCCCACCCCACGCCTACCCCAAAAACAAACGAGAGGCTTTTAT
AGGTTGCAAGTCCTGGTCTGGTTTATTTATAAAGCAATAAATATTAGAAG
CACAAACAAATTGCACGTGTGTAAACAAACTGTACAATGATTGATGAAAG
ATGAGGGAAGGTGGTTTGGAAGACTCCAAGAAGCATAATACCGTCATCCT
GACTGGAAGGTAGATGGAGAGAGAAGGCATC

>hg18 chr15:32870843-32871029 NM_005159
NNNNNNNNGTGCATTCAGGTCAAGGTAGAGGGAAGAGAACAGAACTTCTT
TGTGTGGGGGAGCTGTCACCATTTGTCTCTGAAACATATGTTCCCCTATA
AGACACACTGCAGGGTGGAATGGGTGCCTCACAGTTAATCCACAATACAA
TGCCAAGAAAGGAGCAACTGTGCTTAGCACCTGTTT

>hg18 chr15:32884003-32884260 NM_005159
TCAAGGCTTGCTGTCACCGTAGAAATTCAAATGTGTCCCAAGTGTCTCAT
TTTGCAAACAACTTAGCAAAATATTACAGATGAATAAACTCTTTGATTTG
AAACATCATACTTTCTAACTAAATATAATCAAAATAGTGATGCTTATCAT
ACAAATGTAGATATGAACAAAAGGAAAAAGCCAATTCGGTGGCTAAATTG
GTGTTCCCTTGAAATCAAGATGTGGTTTATTCANNNNNNNNNNNNNNNNN
NNNNNNN

>hg18 chr15:32879452-32879670 NM_005159
AGGCATGGCTAATCTTCACAGCATACTTCCCCGTGTTTTATATGCAACCA
CCAAGGGGATTAACCCAGGCAGAGGGTATTTGGCCCCAGATGGATTCTGT
TCTTGGCAGGTCCCAGCCGTCACTGTCTTCTAACATGATAGGACCAACTG
TAATGAACCATTTAATAAGACTCAGAAAAGGAGGGCAGGGGAAGGAGGAA
GGGGCACGGAGGAGGGAG

>hg18 chr15:32872512-32872737 NM_005159
TTAAATGAGGGAAGGACCTATCTCCACAAGCTATCAGCTCCAACAATAAT
TGTGCTCCGAAACTAACCTCAGGGCACTACTGTTAACTCTTTCTCTTAGC
ACAGACCTTGCTAGGGAATGGGAGGAAAGGGATTATCCCTTTTTCAACTG
GGGGATCTGATTCACAGCAAGGTCGGTGACTTGGGAATGTGATTCATCAG
TAACTGTCCCCAGAGCCCAGCATAC

>hg18 chr15:32880024-32880332 NM_005159
TTTTCAGTCTCCTCTATCCTGGTGACGTCAGCGGGAAAGAATCAGAAAGG
ATTTCTAGATAGCCTTTTAAATTCCTTAAAAGGAGTTTGTCTGTCAAGAA
TGAAATGCTCACGCCCATGAGTTTCTGCTTGGAAGTTACTACTCTTAGCT
CAGATTTGACTTGCTCTGCACACTGGCAGTGACTTTATTTATGGAGTTTC
AGTGTTTCAAGTATTACCTGGAGCAAATCCATCTTTCCTGGAGAGCCCAA
CCATGACAATGTCTGATCTAAGCCTGACCTGCAAGCAGAAGGGCTGGGAG
ACGTGCAT

>hg18 chr15:32867388-32867573 NM_005159
CTCTGGATACAATAAGTCAGCCCTACCCCTCTAAATATTTTATTTTCTTC
AGTAATATTTCTTTTCTCTCCACTGTACTCTCCTAAATATTTAAACACAT
CTACATAATGGCCATTGTTTGGTCAAAATAAATGAAGAAGTGGTGTTTGG
AGGTATTAGAAACTACAAACAATACNNNNNNNNNN

>hg18 chr15:32873506-32873865 NM_005159
CTCCAACAGTGAAATTCAGCCTGTCCAGAGCTGTTCTGGAGTCATTCACC
AGCTCTGAGGACTAAGCTCTCCTGCTTGGCAGCCTGTCTGGCCAGGCATG
TGACAAACCCAGAGAGCATGGCATGTCTTTTAACAAACGAGGTGGTATGT
CACTATCACCATGGCACTTGCTGCCTCTGTCACGCCTGGCTTCTAAAAAT
GCAACAGCCAGGAAGGAGATAGATTGATTACACCTTTGGGGAACCCTGTA
AACTGGCTGTGAACATGAGAGAGGAATGTGGATTTGGTCCTGGTTGGTTG
GGAGAGGTGATATTGTTAGAAGTTTTAAACAGGACTGAAAAGAGAGGACA
AGGAAGAAA

>hg18 chr15:32871031-32871159 NM_005159
AGTAAACACCTCCTGAAACTCTCAGATGTATGAAGATGTATTGGAAAAGG
AAAAGATACACGTTTAAACTAAAATGAATGTAATTTTTGTTTATGGACTT
AAATCAGATCCTGACAAAGTTCCTTATG

>hg18 chr15:32874065-32874172 NM_005159
TTTGGCCTAAAGAGTTCATCGAACAAGAGGGTCAGGTGAGAGCCATTTCC
TAGATCGCTGGACTGAAGGGGTCCCGAGTGGGACGGGGGGCTCGGCGGGA
AGTTTAC

>hg18 chr15:32873265-32873496 NM_005159
TCTATTGTTGAGAATATAACTCAGGAGAGAATGAAGCTATTCCACTGAAG
AAGCAGAGCCTCACCTCACCTTAAAAATATCATATGCCTTCATTAAGTTA
TTAAGCTCATCACCCATGTCAACTGGAATATAGATGACTGCATTTTGGAA
TGACTGAATTAATGACACATTGTATTTCTCCTAAGAAAAAGATTTTGACA
TTCAAGTGAACACATAATGATGGGCTGATAT

>hg18 chr15:32868373-32868833 NM_005159
GGCAATGTATTACAATTTATTAAAGATGTCTGATGAGTCCAGAGTACTCC
AAATATTGAACCCAAATTCTCAAAAGGCATGTGATAGAATGGGGTTACCC
TTGATAAACTATAAAGTTAGAAAGATTATTTTNNNNNNNNNNNNNNNNNN
NNNNNNNNNNNNNNNNNNNNNNNNNNNNNNNNNNNNNNNNNNNNNNNNNN
NNNNNNNNNNNNNNNNNNNNNNNNNNNNNNNNNNNNNNNNNNNNNNNNNN
NNNNTCAATTAAGTCTATTCAAACACTTCTGTGAATGCTAACAGTTCACT
GGCAATTAATTTGAAAACAAAAATCTGTAAGGCTTCTGCAATCTAGTTGA
AATCTACCTTTCCCAGTGGATTTTCTAAAATTCATCAGCACCTACCAGCC
TGCCCCATGTCTTGTATCCTGGCTTCTGCCACACTTCCTTCTGCTGAGAT
GTCCTCTCTG

>hg18 chr15:32876188-32876660 NM_005159
NNNNNNNNNNNNNNNNNNNNNNNNTTGGCATAAATGACAGATATCATCTC
CTCTGTGGAAAACAGATTTTGCAGGATCTTGAACTTTTGAGAAGGAAAAA
GAAAAATGACATGAAATGAGGAGAGGGAGAAGGAAGAGGGAGATGTAAGA
AGGACACAGATCACTAGTTTGCCCTGGGGTGCCCTGCATTCTCAGTTCTT
GACTGGAGCTTTGATTTTTAATGCTTGTGTTTTTCCTCCAGTTCACACCA
GTTAAAAATAGAAAACTGGGCACTGGCATCTCTCTCTAGAGTGGTCTTGG
GCTGATATGCTGAGGAGGCCTGCTGATTAGATACTTGTCCCGACTGGGGA
ATGCTGGGCCCTCCCCTCTGAACTCCCCAACCATGTTTGGGTTGGTCTGG
AGAAGAAACGCGATGGGCAGCTGTGTGGTGGGGTCGGGTAAGAGACCTGG
CTGAGATTACTCTGTGCAGCAC

>hg18 chr15:32870390-32870500 NM_005159
TGTCAAAGATTTATTTTTATTCACTGCTTAAAAGCATTTTGGAAGTTACC
TATCTTGGGAAAAGTGCTAAGAAAATCAGAAAAAGTGGTAGAAAAGCTAA
CAGGTAAAGT

>hg18 chr15:32870048-32870157 NM_005159
CTGCAGAAAGAAAACAAAAACTTCCAGTGAACTCTGAAGTTCCAAGCAAG
GGAGCAAATAACACATTGGGAGGATTCACAGAAAAAAACCATTAGATATT
AATTCGCTA

>hg18 chr15:32881748-32882124 NM_005159
TTTCCCTCATTATTAATATAGTATGTGTTTATTGTGATAAACTAGGAAAA
AACAGTAAAGCTCTATATTGTAACCTCCCTAAAATAAAACTAAATGTGGC
ATAAAATTCATAAGGCCTTGGCTTCCATATCTACTTATAGCCGCTGGGCT
GAGAAAAGACAAACAGCCTCCTATTCTGGTAGTCTGCAAGAATGTCCACT
TGTTCTTCAAAGAGAGACATGCAATGCAAAGAATTTGCATTAAAAGCATT
TCTTGGTCCTACTATTATAAAGTAAATTATCTCTAGTCAACAGCTGGAAC
TAAAGAATGTCAAACTCAGAGCAGGCTCTGCCCTTGGGATTATACCATCT
TTATATATCCCACTTATGTATTTCAG

>hg18 chr15:32867682-32867868 NM_005159
AAACATTTTTGTCTTAGTACCTTCCTTAAGCACAATTTTTAAGATTCAAT
TGTTCTAATACTTTATACCCTATAATCAAGCAAAGATGAGAAGACCTCAG
AATTCAACAAGAATCTGGGTGCTTACCTCTTCTGATATAAATATCAGAAG
CTGATTCTTAAAGCTTCTACTTTTACATAGAAATAA

>hg18 chr15:32871329-32871466 NM_005159
GTGCTATTCAGTTACTACTCTGTGTCATCCTTTATTTTGAGATGAACTCA
GTGTGTCATCCTTTATTATATCACTAGAGCAGAACATAGACTTCCCCTTT
AATGAGCCATCAGGACTTGAGGTTGAGCTGTGTGGGA

>hg18 chr15:32878782-32879437 NM_005159
TAGCCGCACTGCTTGGCTGTTCTCTCTGAAGCCCACAGAGCTTTGCTGGA
TGCTGCCCAAGCTGCCAGTGCTGGCTGGAGTCCAGGTTGGCTGACCTTGT
AGATCCCAGTGGGATGGCAGAGCTGGGGCGGGTCCCCAGGGCTCTTGAGG
GCCAGTGAAGCCCTTTTCGGCGTGGACTGGCCATGAGGGAGACGTGCAGG
GCAAACTGAAGGAACAGAAGGTGGGACAGTTCCCACTGCCCTTGCCTCGG
GGGAAGTCTGTTTCATCCACCATCTGCTGGGATCTGGAAGGGAGCGGCCC
AGCCTCCTCCCCGGCACTGGGGGATTAGCAGTCACTTATCTCAGCTGTTC
CTCCGTTCGGAGGTGTCACAGTATTTACAGAGAAGCCAGAAACAGACAGA
GCCACACTTAATTCCTCCCCATGAGCCCTCCCCATCACCTCCTGTCCCTC
CTGCATTCTGTGTGCCGGGGGAGGGAGAGCCTCGGTTTAGATCAGACCGG
GGGGAGGATCTAGCCTTCCTAAACATTCCTATTTTCTTTGCCTACACATT
TGTTCACCCCCACTGCCCTCTGGCTGGATCTGGGTTTCAGTTTTCATTGA
AAGGAGAAAGTGACATGATGGTGAGGGCTGCAGGCCCCCACACATCCTGG
TGTTC

>hg18 chr15:32883803-32883961 NM_005159
AATATACCTTTACAAAGAAATGTGGCATGATAGGAAAATATAATGCTCTA
TTCTTAGAGCATGTGTCATTTCCAATGAAGTATCTTTTACCCTCCTGGTC
TCCCTGAACGCTATTTAAATTCTCAGCATTAACCAAGAAGACATTCAGAT
CTCAGCGA

>hg18 chr15:32882146-32882250 NM_005159
TCAGCTGTTGAACTGTTTCAAACTTGTAGTTTAAAAACTGGTCTACCACA
AACATAAAACTAAACCATATGAATATACTGCTGAAGGCATTGTCTTCATG
TGGA

>hg18 chr15:32872183-32872455 NM_005159
AAAATTAGATTCCTTACACACAAAGAATAAAAATGCGCATCAGGAATACT
AAATCTGAAGCAAACTGCAGCTCATCTTTTTAACTATTATAGTAGAAAAA
ATTCCCGAGGACACTTTCAAATGACCATCTTTCTTGTCAGCCACGAGCAC
ATTATGTAAGCACCCAAGGGTGTTTTTCTTTGCTCCTATTGAACTTACAC
GTTTCTCTCTCTTTTGACTCAGACCCTGTATGGAATGTATTCTCCTTGGG
GATGCTTGCCCAGGTGATGTGA

>hg18 chr1:155377571-155377767 NM_005240
GCATTTCTTCCCTGGCTTGTGCTTCTTTATTGACCCCATTTTCATTTATA
TGCTCCACACCCTAAACTAACCTGGACATGTATATGATGTGAATGCTTTC
CTCTCTACTCTTGTAGTAGATGACTGTCTTATTCTACCATCTGTATGTCA
CAGAAGTATTTGTTCTTCCTAGTGGGTTTGTCTTAGATTGCAGGCC

>hg18 chr1:155368967-155369376 NM_005240
ACCAACAAATTCTTTAAAATTGTTGGTATATACATCTAGATTCCCAATTC
CTCTAGGCATACAAGGAAGGGGCAAGAGTGAGAAACAGAGGAAGCAAGAT
TTGAGTGGCGAGTACAGGTCTGATTTCCTAACGCCTCTCCCTCAGGCACA
AGGAAAGAAAACAGGTTGTAATTAGAGAGATGCATTCCAATACCACTTTT
TTTTTTTTTTTTAAATGCATGCCCCAGGGACAGGAGGGAGTGGTTACAGA
AGTTGAGATGAAACTGTAATGATAGCAGAGTCAAGCTAAAACTGCCCTAA
CTTGTTGTGTAGTAATTACATATCTGCAATGGATCTCAACATTATGTTCT
CTCAACCACACCCCCACTAATTTTTCAGGTTTCTTCCAGCTTTTCTGAGA
AGTTGTATT

>hg18 chr1:155372124-155372395 NM_005240
CTTTCATGTGAGAAGGTCAAGATTAAGCTAGTTAAGAGGTAGGTACATAC
ATACCAGCAACCCCAACTGCACATTCCACTGCTCAGAATCTAGAGTGCTT
TGCAAACATGCTGTAAGTACTCTCAGTCAGCTGGGCCTAACCACAATGGG
GAGAGGAAAGCACAGAGAAGTCACCTATCCTTGTGGCAATCATTAAATCT
GATAAGAGTTGGGCAGCAGCAACCAGATGTCCTAAGCTGACCTTTTCATA
CATTACTAAATACACCTACTT

>hg18 chr1:155368663-155368844 NM_005240
CCTTGTGGCTTTTTGATTAGGATCTTGAGCTTGGGTTAAAGATCAATGTT
GGTTCAATCGCCTTCGGGCAGAACAGGTGTGCTGGGCCACTATTGTTAGG
TTTCTAGATCAGATTCTTCACAGAGTGAGGATCCAGGTTTCCTTGCCCTG
GAAAACCACATTACTTCCCAGGGCTTATGAA

>hg18 chr1:155376814-155377023 NM_005240
GCTGCTTCTCTAATTAACGTCACAAAGGATGTCTTGAGTAAACACAATCA
ACAGAGATAAACAAGTCTCTCTACCTGGCTGGAGTCTAAATTGATATATT
GAGAAATGTTTATATTCCAGCAGAACTCAACATTAAGTTTTTACATTAAG
AGTCTAATCACTGGCCTGAAACTCTAGAGGTGAATTTGGGTTTGATGAAG
GCAACTGGA

>hg18 chr1:155378373-155379025 NM_005240
TTTATGAGGCCTAGNNNNNNNNNNNNNNNNNNNNNNNNNNNNNNNNNNNN
NNNNNNNNNNNNNNNNNNNNNNNNNNNNNNNNNNNNNNNNNNNNAAAATA
GTATAACATTAAAACATTATTGATGAAATAAAAGAGTGAATGGCAAATAT
GAAATTGATNNNNNNNNNNNNNNNNNNNNNNNNNNNNNNNNNNNNNNNNN
NNNNNNNNNATTCTTATAAGAAAGAAAACTTTATTATTTGCATTTTACCA
CAGTGGACTCCAGTAGCTCATAAGATCTTGTGTTTTGGTTTATTTTTCCC
ATCAACTCAAGGTTGTTGTGAGGATAGAGGAATTAATGTCAGTAACATGA
TTGGGGATCCCCAGACTAAAGGTTAAATGAGTCCAAAGCAGAAGTAACTT
TGCCCAAAGTTACAGCTCAACCAGAAGGAGCAGAGAGTCTGACTGTTTAC
TTAGCAGTGACTTGGGGACTCAAGGACTCTCCCCAATTCCACGTCCATCA
CAGTCCACAAATACCCCTTCCTCTCATTTCCCTTTTTCAGGTGTTGGTTC
CCCTCTCTCAAATCAGTGCAAAGGAGAGGGTAGTGAGAGATCACGAAGGA
ACAGAATGGGAGACAGGATTAACATGAGGAAATGACCATTTAAGCTATTT
TG

>hg18 chr1:155373676-155373886 NM_005240
TGTTCCCCAGGGTGGATGACAGGCCCTCAGCATCCACATTAGCAGGCATC
TGGAGAGAATGCCTAAGTGGCCCCCGCGTAGGGACAAATTCCTTATCTTG
GAAATTTCACCTAACCTAGGATTTCTCTAGATCTTTTGAATATTTTTTCT
CACCAAACACATTAAGGAGACCAGCAAGTGTCAGTCTACAAAACTACTAG
CGGCCGAGGA

>hg18 chr1:155382607-155382713 NM_005240
ATGTTATGCAAGCCAAACATATGAACAGAGTAAACATATGGACCGAGTTT
AGTGTAATCAAATATAACACAAACAGGTTCATCTAGTTCATTAAATTCTA
TCTGTG

>hg18 chr1:155380355-155380532 NM_005240
NNNNNNNNNNNNNNNNNNNNNNNNNNNNNNNNNNNNNNNATTAGCATGTA
TTATTGTATAATTTGACAGACTACTTGGAGCAAGCATGAAAACAACTTCT
GTGGAATACATTAAAACACCAGTGTTAAATTATCCCAAACGCAATCAAAT
ATTTTCAGAATGTTTCAGAAGTCACTG

>hg18 chr1:155373093-155373284 NM_005240
GGAAGGTACAGTGAAATGGGTCCAAAAACGCAGCCAAAACAAGTCAAACA
GTTTGTCTTCTATTACTAGACAAGCCCACATGCCAAGATACACAAGCCTG
AGTTCACCAAGATGTACCAGTTTAAAGGATGAAAAAATCCCAAATCCATC
TGATTCCCACTCAAGAATGAACATCTGATTTTGATTTATTT

>hg18 chr1:155379126-155379230 NM_005240
GCTTATTCCAGGAACCCTGCTAAGTTAGTTGGAGCAGAGAGCTAGCTTCT
TCTGGTCTTAACCTATCTAGGGTGTGTTTTCCAAGGCCTGGCATTTGTTC
CCCA

>hg18 chr1:155371501-155371683 NM_005240
AGTTTCTTTCAGGGAAGCCCAAAGAAAGAAATTCTAACAGATTCTAATAG
AGAAGTCTAAACTAATCCTTTGGATTATAAATGAACTCCAATCCATGTTT
CACCATATACTCTCGCCCACTACAGAGCAGAATCAGCTGTCTGTCAGGAT
CCAGTGCCAGCCACATTGGAATCCCCTCCTAC

>hg18 chr1:155380562-155381736 NM_005240
TGCCTTTGATCTGTGGGATGCCAGTCACTAGTGTTGCAGGTAATGAGATT
CCAAATAGCAGAGTGCTTAGTGCATGAAACTCTGGCAGAGAGTTAAAGCC
ACTGTGGAAAGCAGAGAACATCAAAGTAAGCTAGTCATTATGTTGGCAGT
GGGGAGAGGGGAGTGGGAGTTCATGTACAGTAGTTGGAAATCATAAGGAA
CTGGGAATCTATCATATTTTGGCATCAATTCAGAAGGCGGAACTCCTAGA
TACATGTATTGCCAGGATATATTTCTCTCAACAATAGATTATTGTAATGG
GCTTGGCTAATGTGCTTGCAATAATGTGTGAGGACCGGGTTCATTGGCAC
AAGTTTTAAAAACTCACCATCATGATAGCAACAGGTCTTGATTTCATAGC
AAAAATTTGGGCTGCCAATACTTTAAGGAAAGAAGAAAAACTCAAAACTT
GTGAGGAAAACACCCTAGCATGCACCTCCTTCCCCTGGCACTTAGGAAAG
CACCTGGGGCACAGAGAACAGGCCCTGCAGAAGCACAAACACACACAAGT
GCCATCTTGTCCAGCTTCTCATTATGCAGATGTTGGTTGCAGACCAAGTC
TTCTCCTGCCCCTGCATGCCAGTCTGGTCCAGAACGGCACTAGTTTCTCT
TAAGTTCCATGTGGAAAATATTTTGCCCTGAGACTGCCCCTGAAGCCCTG
AAACACACATTGAACCTGAGTGTTTTAATTGAGCCTCATTACTTGAACTG
TGTGTGGGAGGCATGGGACCCTTGGGTCTGAAATAAGGCCAGAGAAGACT
CAACTCTCAGTTACACAGTTTGTCTTACGGTGCCAAAATACACTGCTGCT
GGGAACCCAGTTACTTGTGGTAACTCTGATTTTTTTGCCTCCCCTGCTTC
TCATTTACTCCATGTAATTCTCACATTATCTGCCTGAGTCCTCTCAACTT
GATGCGAAGAGAAAAGTGGGAATTCAATGCAAATCATGAGAATCTCTAAC
ATTAGGAGGGTAGCCAGAATTTGGGGAACAACCAACTCATTTACTTGCCC
TCACAACCAGTGACACTCATTAGTTAGGTGCTTGGTTCTTCCCTATTCTG
TAGAACATGGAAGGTCAGATATGTGGGGTTTCATGGAGCAAATGTGACTC
ATACTAGAATCCAGCAGTGCTTTG

>hg18 chr1:155370373-155370495 NM_005240
AGATGACTTGAGTAAGAACATTGAGGCAATCCAAAGGATCACATTATTTT
AGTGTTTCTAAAATCTTCCTAAACATGCCATGTCTTAGATTTGGATTTTT
AAAAATTCTTTTCAATTCAAAA

>hg18 chr1:155372768-155373072 NM_005240
TTTCACCCGCCTGCTGAGAGACACAAGCCACACAATTACTTTAAGATGCT
ATTTATTTAGTATCCTCTCAAAAGTTTTCTGGCAGTCTCTCCCCAAACTT
CCTTTCCCCTGTTCTTCTTTCCGTATGCAACTCTCTTTCTTTCAAACATG
TCACCTCCAAACTGCTACTCCCCAAGTTATCAAATGATGGGCCTCAGGTC
ATCAGCTTCAAAAGCCATAATTATCTCTCACCTGACTTTAAACCACAAAG
TGTAAACACTGTCTTTAATATTTGTTTTCCTCCTCCTGACCAACCCTTCA
AATG

>hg18 chr1:155378189-155378343 NM_005240
CTGCCATCCCAGACCTCGCACTGTTCTTTAATACCAACAATTCAAACTTT
ACAGCAATTTTCACCTCATTTCGCAAGCTTTGAGTGGGGATTTAATGTTT
TAGATTTGGGTAGGAATCTAATTCTCAGGACAAAATTCTTTTTTAGAATT
TAGG

>hg18 chr1:155368158-155368296 NM_005240
NNNNNNNNNNNNNNNNNNNNNNNNNNNNNNNNNNNNNNNNNNNNNNNNNN
NNNNNNNNNNCATTCCTTTGTTATCATAAAGTTACCTTAAACAACATTTG
GCCTCTCTGGTCAAAAGTTCTTTAAAAACTAATGACAC

>hg18 chr1:155373447-155373670 NM_005240
ATTTTCTCCATTTAACAGGAAGGGGTGAAAAGCAGGCATTTCTGAAGCCC
TTCTGGCCAGTGAGTGGAAGGAGTCTTGCTGCGATTTGAATTCATTCCAT
CCAGATTTACAGTTCCTCAATAAATTTCCTGTTCCTCCCAGCAAGGAGCT
TTGTGTTAATCACTTAGCAAAAAGGAGGGAGGGGTGAAACTGCCAGAGGG
ACATGGAGGGAGGGCAGATCTAC

>hg18 chr1:155377131-155377555 NM_005240
TACCCAATGCCCCTATCCACCATTTCCTTCACCATGGCACTGCTGCCTTC
TCCATCTGCTGCAAACAGGTTTTCAAAACGTGGAGATTTTTCATGTTCCT
GAAATAGGGAGAGCATGAGCTTTCTGAAAAGCGTGGGGGTGGAAACACTT
AAGACACTTAGCATAAAAGTCAAGACAGGTTGTAATCTCTCTTGAATTTC
CACTTGCTCAAAGCTGTCTTTGTCCACTGACATTACCTTCCTACCCCCTT
CCCGCCCATCTTTACAATTGTTCCATATGTCTAGAATAAGTTTCTGTTCT
AAATCTAATGCTCTCAATTCCACTGTCACCACAGCACAGCCATTTCACTG
CTTCTTAAATTAAAAAAAGAGAAAGGAAATAATTTCTAAAAGTATTTTTC
TTCGGAAAAACCCTTTCTGGATTG

>hg18 chr1:155372564-155372722 NM_005240
ATCCATAGGAAACAAGCCTACAACTGTCCTGCCAGTATCCACCTAGCCAA
GAGAGTGTCAGTCATGGTCTGACATTTGTGAACAGAGCTCAAGTGGAGAG
GACAGGAACCACTGAGGGAAGCTTCCAGGTACATCAGAGATGATTAACTT
CTGCTCAC

>hg18 chr1:155374726-155374865 NM_005240
CTCACCTCTTCCCGGCACGGTCCGTCTTCGGTCCGGTCTCCTCCGCGGCG
TCTCCGGCTCCTCCTCATCCACCCCAGCAGGAAGTGACCTCCTCGGCTGC
TTTCGTCACTTCCATCCTCAGCAGAGAGGGCGGGGGAGG

>hg18 chr1:155373947-155374167 NM_005240
NNNNNNNNNNNNNNNNNNNNNNNNGAGATACATAATAACGAGGCACCGGG
GCTGAGGCAGGAGCTTCCTCTTCCACCTTAGTGACAATGAGGGAGGAAAA
ACACGAATTTCCCCACTGCTCCAGGAAGCTGCCCTGGACTCTTAACTCCT
AGGATGCGCTGTCAGATCGCGAGGCCTTTTACCCTGCCACAGAACTCCCT
CCAACCATCACGACCCTGGG

>hg18 chr1:155371736-155371886 NM_005240
ACAGCTCTTCTACTCCCACTTTAAAGTGACACATTATTCACTAAGATAGT
GTAGTCTTTTATTACCTGATACCCTTTTTATCTAGCATTCACCAAACAGC
TTAGTCTCCTTCCAATCTGTTAACACAGATTTGGGAATCCTTTTCCTTAC

>hg18 chr1:155379246-155379393 NM_005240
AACCTTGACCTGTTTACCACATAAACCTTTTTGCTTTCTTTTGTATTTAT
TCACTATTCATATCCGGCTCTCATTGTGTTTTCTTTATGACTGTCCATAT
CATTTGTCATCCTAAGAGGGCAGAGGCTGTGCCTATCATTATATAGT

>hg18 chr1:155370909-155371043 NM_005240
CATTTTCTTCTCCATCTCTCTACAATTTCGATTCTACAGTCCATTTCCGT
CCGGTTGCACTGCATGTCACTAACTGCTTAGTTTTTCTTTTTGGTCTTGC
CCAGGTGGGGGCAGACAAATCACTAGGGAGACCT

>hg18 chr1:155369990-155370285 NM_005240
CCCAGAATCTTTTTCTCTGAGGATTTGCTGTTGCAGATCAAAGACACTGC
TTTTCACTGCAAACATGTGAACCTCCCCCTTCTCTGATCAAGGATGCTGT
GGTTTTGATGATATTCACTTGATAAGGGAGAGCTTGGTAGTTTCACAGAA
AATCGGAAGTGTTTGTAGAAACAGGTTCCCATCTATGAAAGAACCACTGG
GCTGGGTGTTAAAACTGAGTCCTGAACGTAAAGATCATCACAAACCTATG
AAACATCATTCCCAAACAAGATAGCGTAATAGTATCTAGGAGATT

>hg18 chr1:155376500-155376717 NM_005240
NNNNNNNNNNNNNNNNNNNNNNNNNNNNCAAAGATAATAATCATAAGAAT
CATTCTTATGAGAATCCTCAATTTCTCATACCACCCATGCAAATCTTAGT
AATTGTTACAACTCAGAAACCAGGGTGATCGGGAATGAGTAGTTTCTTCT
GAAAGTCTGAAATTGCTCATCTTTGGCTCATAGCTCAAATGGTCATGGTT
AGAGCCAGCATGGTTGA

>hg18 chr5:53787829-53788064 NM_006308
CATCGTATCGGTTCCTGTTCAGATGACATGGGGAAGATGATGGTTCAGCC
ACTGGTACTACGAGAATGTTTGTATTACCCACATTTGAAATGATTTGCTA
TGATTTTTATGAAGATTAAAAATATATACACAGTTCCTGGTATGTTGAGG
TTGTCTTTATTATTCTTACTCAGAAAGGAAAATTTGTAAATATGTTTGTG
TGGCTCAAACTGATACTATTCTTACAACTGAAACA

>hg18 chr5:53816140-53816306 NM_006308
AGGCTTTTCAGTTCTTAGAATTAACTAGCTCATGTATCATTAGAACAAAG
TAGTAATTTAAAAAATAAATCTACATTAATGGGCTATTTGGGGGGAACAA
CAGCTGCTCCAAGATCACAGAGGAGAAGAGGGTGTTAAAACACCCAATCC
TAAAGATAGTTCTAGA

>hg18 chr5:53756849-53756973 NM_006308
TCATGTTTCTCTTTTTGGCCTCCACTCACTTCAGATACCACTAGAAAGGA
TTTAATGGGCTATTAGTATCTATTTCTTTTCCACCATGCTTTTCTTCCCA
GGTATTTTCTATCCATGCCCATGT

>hg18 chr5:53760899-53761188 NM_006308
CCCAAGTAACAGAGTCAAGGGTCCCAGGAGTAGGTGAGAGGGAAAAGCTA
CATGTAAGGAGCCACTAATAGGCATGGGAAGTTTGTGTGTGTTTAATTCA
AACATTTCTAATAAAAGCCAGTTAAAATATCCACCAATGTTCCCACTCTT
CAATCAAGTGGGAGCAGACATCAAATATTCATTGAGTTGGTGTAAAAACC
ATTGGGTCTTTTAATAACATTAAGGTGCTAAAGAGAAATAGCATGGAAAT
TACCATTTTGTTGATTTTATTATTCCATAAGTTCTTTTA

>hg18 chr5:53764989-53765303 NM_006308
CCTACATAAGGAGCCAATGAAGCACGTTTTAAAAAAGATAGCACATTTGT
AATTGCTTCAAAGTTAAACCTATATACTTTTTTGGTTAATTTTATTAGCT
GTAGTTGCTCTTGTTTTCCATACTATAAGAAGATTATCTCAATTAGTGTT
AATTGTCTCCTTCCACGTGGTCCTTCCTCCATCTGACTTAGGGGAATTTT
CTTGGTGTTTTTCCATCTCATTCAGACATAATGGTGTGGATGGTGGGTGG
TTTGGGGTTACATATTGGAGCTATGTAAGGGGTACAATTCCGATGACGGT
TCTGTGGCCCTAAT

>hg18 chr5:53801515-53801650 NM_006308
CACGGTGTCAATCCACTGCTTTCTGTTTCTGTTTTGTTTGAGTCTACAGA
GCTGTTTATCTTATTTTTGAGACTGGCTATGTCTTTTTGTTTTTTTCTGT
TTTATTTATAATCGCCAAGGGTTATGGCAGTACAG

>hg18 chr5:53755742-53755874 NM_006308
TCAAACCACCTCTTACCATCTGAAAATTGGTTTTGTGTGTGTATTTTAAA
CATACATTCCCCCTTATTTTATTTCTAGAAGTTTTCACGAAATGCCTGTG
CCAACCGCCTGGCATTTTCCTCCATTTTCATG

>hg18 chr5:53775148-53775430 NM_006308
TCTGCTTCTTTTAAGTCTGAAACTAACATGTCATGCCTTTCTTTTTTGCC
TGCAACTTAAAGGAGCTTATGATAGCATAGAAACCATCTCTTCATAAAGG
AATGTTAAAATGGACCAAAGACAGATGCTTGTATTGGTTCTATTTTGAGG
GGTGGAAACCCTGCACCAAACACTCAGTGACAGAGTAAAAAACATTTTTC
TGTGTCTAAAACTTTATATTTTATTCCATTTATGTACCGTCTGTGTTTCA
GTAACCTGTATTTCCCCAGAAAAGTAGCTTTA

>hg18 chr5:53761564-53761665 NM_006308
AACCTGATTTTTAAGGCCAGTTCCTTCTGAGCAGTTTAATCTGAAAACAT
GATTTCCTTAAATAGGATCTCATTTTGTCTGCTGATTTGCATTGACTGAG
G

>hg18 chr5:53788327-53788487 NM_006308
GGAAATTGGGTCTGATATCTATTTATGATTTAGTATAGTTGTTACTGCCT
TAAAGGTCAATGGGAATTTTCAGATATAAATCTTATTTTTAAAAAGTTCA
AATATGTACCTCATTCATCTTTTTAAAGATATACTGAATCCTATCTGAAG
TGTTTTGACT

>hg18 chr5:53766210-53766337 NM_006308
ACAGTTCTGGCCCAGGAGAGTGGGTTCAGTTTTACAAAATGATCCCTGGG
GCCACTGCTATGGTTAAGAGGATGAGCTAGACATTTGCACCTAAAGATAT
TGTCATTATTATGTTGGATAAAATTTG

>hg18 chr5:53810063-53810185 NM_006308
AAGGAAGTAGAATTTACGATTCCCAAGTAGTTATGTGGAAAGTCAGACTA
AGCCATTCTTCCTTGCCTTTNNNNNNNNNNNNNNNNNNNNNNNNNNNNNN
NNNNNNNNNNNNNNNNNNNNNN

>hg18 chr5:53773960-53774151 NM_006308
ATCTGATCTCTCAGTTAAACTATGTTGTGGAAAAATAACTCCTAAAGCCC
CAAGAACCACTTCTGAGCAAGCCATAGCAAGTATTTCCTTGGAATTTCCC
TCAGGTTAAAAAGCAGACTTGAGTTTCTCAAGCTTAGTAGCTCAGCAACT
AAAAAGTAATGTTAATATCACCAAAGGGCTTAAAAGTAAAT

>hg18 chr5:53807611-53807717 NM_006308
GACTGTTCCTAGATATTTGTAACTAGTTCTCTATACCTGTAAGTTTTCAT
TTGCCCAGGGTTATGTCTTCTTTTATTTTGATTTTTCTTCTTGTATTTTC
CTCTTC

>hg18 chr5:53787029-53787325 NM_006308
GATTCCCACTCTCTTTCTTGAAGTAAGCAAGGCAGACACATTTGCCAAGG
ATAACTGAGAATGTAAGGGCAATCCATGACTGGGCAGCTTGTGCAGGCTG
TGTGCTAAATGCACTGGGAAACATGCCCTATAAATAGCCGTTCATTGTCA
GCATGTGTGAAAAGACAAGAGAGCATTCCGTGCTATGATTCAGGCCTAAT
TAAGTGATTGCGTCTGGGCACGGCTATAAACCACTAGCTGCTTCAACTGG
TAATCCAGTCAGTAGGCAACTGCAGGGGCTCGCCACTGACTGAAGG

>hg18 chr5:53772608-53772788 NM_006308
TGTATTTGCTCTTTAAAGGCTAACAGAAACCTATTCAGTCCAGCTTTAGA
AATAAACAGAACTGTATCCCAGTGATATAAGTGTTACTTCCCAGAGCACA
GGGGCAGATAATGGCTTGGGAATTGGCTCTTGGCAATTTTTTGGTTTCTG
GGCAATTCCTAGTTCTAAGGCAACTATTCT

>hg18 chr5:53786324-53786464 NM_006308
TCCTATGCCCCTGCAGCCCCCATCTGACGTTTGTCACTTCTCTAGCTTAG
TCATCTGATCTAATTTTGATGAGTCAGATGTAAATAAACCCAGATAATGT
GTCTTTTAGCCCAAAAGACTAAAAGATAAAATAAAAGGAA

>hg18 chr5:53807911-53808078 NM_006308
CTANNNNNNNNNNNNNNNNNNNNNNNNNNNNNNNNNNNNNNNNNNNCTTA
ACAAGTTACCTGGGGAAATAATATATTGACACTAACGTAGAGAGGATGAG
TGACTGGAATCAGTAGCATCCTACTATGTTGCTGTTGCTTTTTAGTGAAT
AATCATTGGAAGAGAAT

>hg18 chr5:53756456-53756608 NM_006308
TACTGTTATTATTACTACAAAATTATTTTTAGCCACTCGGAAGACATCAT
TCTCTTACAGAGTTCCAACTGAAGTGTAAAAGAAATAGGAAGCCATAATA
CAAGACATAATAAGAAACGGCAAGGTGGTAAGCTTCAGATTTGGAGGTCA
GC

>hg18 chr5:53788759-53789032 NM_006308
TTACACAGCACATCTGATGATTGGTGCTTATTATATTCTCCCAAACTACT
GCCTTGGCTCAAGGTGGAGACATTGGTAGAGGTTAAGGACTAGTGCCTTC
AACAGCTGCTCTGGGACATTCCAAAGGTTTGCTATCTCATTCTGTATACA
TTAAGTATTTCTTCAGAGGCAGTGGCTGCCTGCCTTTTACCCCGCACTGA
ATGTGAGCTGACAAGCAGCCCAAGGACAGTGCTAAGAATAGACATGGAAT
GCAGGGTGTGGAAAACACCAGGG

>hg18 chr19:50593416-50593516 NM_006663
GGTGCCGGCCGGAGCGGGCGCCTGCATGGTGGGGAGGGAGGGAGCTGGCT
AAGACCCCGCCCCTCTAGACCCCGCCCTCAGGGAGTCAGACGCCGTCAGG

>hg18 chr19:50595504-50595631 NM_006663
TTAGCTCTGGCAGTATAGGCAGCAGGGCAGGCTGGGGCATGCTGATACCC
GCCTCTGTCTGGGAAGTCGAAGGAACAGAACCTGTTCAGGCTGGCGGCTC
ATTTGGATGAACAGGGAGNNNNNNNNN

>hg18 chr19:50591150-50591265 NM_006663
AACGGGCGCCGAGACCCAGATCGCAGCCCCGAGGGGGAGACTGGCCTTGA
CCCCGCTCCCCCACCCCACTCCTCGACCTTCCCCAGCCTCTCCTCCCCAG
GCGTCGCCTCCTCAC

>hg18 chr19:50597728-50597831 NM_006663
NNNNNNNNNNNNNNNNNNNNNNNNNNTGTGTCTGTTCCCAGGCCTCTGCC
CCTGACCTCTGCCTCCGAGTCCTCTCCCATGTGCTCCCCTCTAGCTCTAG
CTC

>hg18 chr19:50600380-50600660 NM_006663
CAGGGAGATACAGAAGAGCCGAGACGCCTGCCTCGCTGTGGCTGGAGACT
GACTCCTGAGCCCTTGCCCCACCCCTTCAGGCGCACTATCCCCTTTCCTG
ATCAGTATCCCCCAGGGNNNNNNNNNNNNNNNNNNNNNNNNNNNNNNNNN
NNNNNNNNNNNTCTTCAAAGGATGTCCCAGCAAGAGTTCAAAATCTTAGT
TTGGACTACAACCCCCAGCAGCCTCCGCGACCGCCCTCGGGCGACTCTTT
GCCTCGGGTCCTGTGGGAATTGTAGTCCTG

>hg18 chr19:50574728-50574855 NM_006663
AAGTCAATTTCTGTGCAAACTACTTTTATTTATAAGGAAAGTTTCTCTAT
TTTGTTTATAAACATTAAACCAGTGCTGTGTGAAGGCACTTAATTGGGGA
GAGGTGGGGCAGGGATCCTGGTAGAGA

>hg18 chr19:50595325-50595430 NM_006663
CACTGACCCATTGTTAGCAAGAGGAACAGGGAGGTGGCCAGGGGTGGAGG
GGCAGCTGTGGTCACTGGCCCAGTGGGAGGGAGCTAGGCCACTAGGAACC
GGTCA

>hg18 chr19:50600013-50600366 NM_006663
GTCCGAGTCCCCTCCCAATCCTCCCAGGGACGCGGGTGTTGGGCTTTTTC
AGGGCCTCTGGTCCCCAGGAGGGTGAAACTCACGGATCCGGGCAGATCCT
GGCACCTGGGGGCTTCCTCCAGCTCGGGCTCCGGCTTGGGGAGCGGAGAA
CGGGGCGGGGCAGGAGCTGGGAACAGGTTAGACGACGTGACTTGGGCTGG
AGGGAGGCGGGTCCCGGTGGGGAGGGGGAGCCAAGGTCGCCTCGAGCACC
TTGGGACTTGTAGTCCCGGAGGGACAGGACGTAGCCCAAGACGATCCCAT
TTGGATTCACCCAGAGTCCATTTCACAGACAGGAAGGGCGAGGCCCAGAA
GCC

>hg18 chr19:50598856-50599214 NM_006663
TCAAGCCCAGACATTGGGAAACACTCCTCTCTCATCAGATGCTCGCCTCC
CCCATTCTGTTTTTAATCCCCCTTCTTAGGACGCATGGGGGTGGAGAGAA
CGGGGAGATAGACAGAGGGAGGTGCCTGGTCCTGCCCTCCCCCCGCCTCA
AGGACAGACAGACACCTCCAGAATTAGCCTCTGTCCCTCCCTTATCTCCC
ACAATACCCCAGGTCAGACAGATGGGCGTGGAGGTGACATTTCTCACCTC
AGGGTCAGGGCAAGGAGCCCTGAGGCAGAAGGTTAGTCAGAAAATCTGGC
GGGGGCGGATGGAATCCCGTCCCCCAGAGAGCTGCAGAAGAAGGAGGAGG
CAGAATCC

>hg18 chr19:50597867-50598051 NM_006663
CTCTCCCCTGGGCTCCTCTCTCCGCTCCACCCCTGGCTCTCCTTCCCTGG
CCTCCTCTGCACCCCAGCCAGGTTCTTTAGGGCTAAGGATCCTGTGGACT
TCCTGGAGGAGTCATCTTCAGTAGGAACCGGGTCNNNNNNNNNNNNNNNN
NNNNNNNNNNNNNNNNNNNNNNNNNNNNNNNNNN

>hg18 chr19:50599327-50599685 NM_006663
TTCCGGAATTCTGCCCTGGGTTCTAGAACTACCTCTGCAAACCCAGCTGT
TTCCCACCCCATAAGGCAATAGGGGAGCCCACCTCCGCCAGGGGGTGCCC
TAGGGCGGATGTCCCTTCTCTGGTTAGGCAGGTCTGACGCCCAGGTTAAT
GACATGTTGGGTTCGCTCAGCGGCACAGAGGAGGTTGGAGATCTGCCTCG
GTGTTTTCTCTCCTACCCCGCCCCCATCCCCGAGCCGAAAAGTCGGGGGA
GAGCCGGGACACAGCCTCCGGAGGGACCCCGGGTACCTGTCCTGCTCCAC
TTCAGGAACCCAGGCTCCACTATCCCTGCCCCACCCTTAATTCTGCTCAG
AGACCTAN

>hg18 chr20:33542167-33542451 NM_007186
CTTTGCTAACAGTGAGCAGGGTGGTCCGCACCATTAGCCACAGTTCCGGC
AGTATGTCATACTTCCTGAGGGAGGGCTGACATGTACCACATCCTGTCAG
CTTGCAAACCAGTGGTAATCTTTGCACTTCCTTGTTCTGAACCCATGGGC
TCAGACCTTCCTTTGCCCTCAGCCCCTTCCCATTTGCTAGGAGAGCCCTA
GGGCAGCTGGGATGTGCTTGTGGCCTCGTTGGTGAGCATGGTAATCCTGA
GCCCACAAGCTGTTACCCCCCTACCCCTCCACAG

>hg18 chr20:33506424-33506534 NM_007186
AGCTCAATCGCGGAGCAACTAGCCGGGCGTCTGCGGGAGCCGAGCGTGGT
GAGGTGGGGCCTCAGGGGCAGGTGGGAGGTGCTCGGGTTAACCGTCCGAG
GCCCGGAGAC

>hg18 chr20:33506026-33506418 NM_007186
GGTGGAGCTGTGCGCAGGCGCACCTAGAACCAGGTGACCTTGCACATGCG
CTGTATGTAACACTGAAGCCAAAAGCGAAATGATTGAGGGCAATTTTTCT
TTTCTGCTTCCGAAATGTCCCTTTCGCGAATCCAGAGACCCTGACCGTCC
CCATTTCTGGCTAGGGATCTTATAATTCTTAAAATAATACCCCCTTTCCT
TCAGGGCCTCTCTAGTAAGTCGGCTGCCAATACCCAACATGGCGGGAGGC
CCTGCGCCGGCTCAGTCTGCCTATAGGTGCAGGACTTGGAGGGGCGGGCC
CCTCCCAAAGGGCGGGAGTTTGGGGGGCGGGGCCTGGCCCTCTGCCTCGG
GGTGGGCTCCGCCCCCGTCCCCCGCAGGGCCTTAGCAGCGGC

>hg18 chr20:33517064-33517277 NM_007186
GTGATGGACCCCAAACTTTCTGACCTGGGTGATTGGCCAGTTGGTGGAGA
AGGCTGATGGGAAACTTCTGCCCTGAGGGCTAATGTGGACTTCAGCCATA
GCCCTCTAATTCCTGCAATGGAAAATTTCAGTGGTTGCCATCTTACTCCC
AGGAGGTCCAAGGGTTGGACTAGACCTTTATTTTGCACCCACTTTTACCC
CTCCCCAGTGCAG

>hg18 chr20:33544403-33544514 NM_007186
GTGGCATCAANNNNNNNNNNNNNNNNNNNNNNNNNNNNNNNNNNNNNNNN
NNNNNNNNNNNNNNNTACCAATTCATGGACTCTGACCAAGAAACCTGGGT
GAGCCAGTGCA

>hg18 chr20:33515129-33515357 NM_007186
TTCCTCCAGCAGGTGTCAGTGTTTCTTTTAGAAAGATGCAGGCCTTTGCG
AGCCTACAGCATGTCTGCAGCAAAGGGATGTCTGTGCTATTAGAACTGGC
TTTGAAAAACCCATTTATTTGCCTTTGTTCCAGCTGCCTCTCAGTACCTC
CTCACATTTTCCTCAGAAAAGTTCTCTCAGAGGAAGGAAAGAACCAAAAC
TTATTGAGCACCCTCAATGCAGTCCAGG

>hg18 chr20:33530663-33530884 NM_007186
GTAGGGCCCAGACTCAGTTCAGCCAAGCACAGAGAGAGCTTTGCAAGGCA
AAGGCGTGAAGCTAAGCTCCCTGCCATAAGTATGCAGGTCCTAAATTGAT
TATGAATTTATAATTGCCCCCCTAACTTCTCCAGGTAGCCAATACTTAGA
ACCCAGCTCCTCTTGAGGAAGGGTAAGGGGCTTGATGGGTAAGAAACTCT
TCTGATTCCTGAACCTCACAG

>hg18 chr20:33520667-33521022 NM_007186
TTGAGATTAATATCAAGAAGGTTGAACATAATCTTCCCCAAATTGCCCTT
CCTTTTTCCCTATCAGAGTCAGAACCTCGGGCTGGAGGGACCTTGGGACT
ATCCCAAGTGCAATTCTGATGTTCTTATTGGCTTCAGGGTGCTTGACTTC
AAGATCAAGCGAGGCCTGGAAGGGCCTGGGCCAGGGCTTTCCTTCAGCTC
TTGGGCCCCCAAACACGTGTTCCAGCCTTGAGATGTGGTAAATCCCTGCA
TGTGTCTGAGTGGTTTTTTGCTTCCCCACTTCAAGGCTATAGCATCATGT
GGTATTCAGGGAGTGCAGACGGGCTGGGGGTGCCTAAGGGATTTGGGGGA
GGCTG

>hg18 chr20:33517690-33517895 NM_007186
TCCTGCAGCAGTGACGAGCTTAGGTTTTTGATGGATCTGAAAGCTTACTG
ATTCCTGGTCTGGAGGTCTTGCATATCTAGATGCTAAGGAGGTAGATATG
AAACTGAATGGGAAAGAAAGAGCTGTTATGGGCCCTGGGGAATTTTCAGG
TCCCAGCTGAAGGAAACAAATGTTTCCTGCATTTTTGCTTTGTGCTCAGT
GGTTT

>hg18 chr20:33527484-33527687 NM_007186
CCTAACTTTGGTATCTCTATACTGTGAGGTCCTGTCTCACTCCTTAATGA
ATGAATGAAGGGAAAACTTGTTTAGAATGCAGGAGAGGGAATGGAGTATT
AACTGATCTCTGTACCAAAAAGCAGCAGTGTTGGGAATGTGAACTGTTTA
CTGTTCCAGGAAAATTGGAAATATGAAACTCTTTAATCCTTTTTGTTTTT
TAG

>hg18 chr20:33521225-33521386 NM_007186
GTACATGATCCTTTGCTCTGGAAAGGAGTTGGGCGTGGGCTTGTAGGTTC
CTTGTGCTTTATGGACAGATAGTGCAGGATACCAGTTACATATTCCATGA
TGAAATCCTCTAAAGCTAAAAAATAAATTTTGGCTGAATCTGAAAATTAA
TTAACTCATTC

>hg18 chr20:33513470-33513606 NM_007186
CCTTTCCATTTGACTATGTGCTTTGGTCCCCAGTTCAAGAGGAGGTTGAA
GTGGCATGGCAATGGTTAGAGACCCTGCTGGGCGTGAACACCCTCTGGCT
ACCTAGGGACCTGTGGGCCTACCACCTGGTGCCCTC

>hg18 chr20:33518428-33518542 NM_007186
TATTGGAAGCAGATGATTTTTCCCAGCCCTGCTCCTCAGGCTTCACTGGG
CCTGATCACCACACTCCTTCCCTGGTTCCTAGTGGAGTCTGCTGTTTTCC
TTGCTTGTACTCAG

>hg18 chr20:33514655-33514813 NM_007186
TGCCCAAATAGAAACTATAAGATGTTATGGCCTTACCTTACTGTCACCAC
CCATTTCCCCTGTTCATAGCAAGTTTGCCTAAGATCCTCAGGGGCCTTTG
CTTTGGGCTGTTTGTGCCAGCTGTGTTCATTGCCCAGGGCCTGTTCTTTT
TGCTGCAG

>hg18 chr20:33523721-33523844 NM_007186
CTAGACTTGGGTGACCAAAGGTGGAGAGTTGAAGGAACCAGACTTTTATG
CTCAGATACTCCCCTCCTTCCCCCAGGGGAGAGGACCTGAGAAGGAAAAC
ATCAGGTTTGTCCAGGCTATAGG

>hg18 chr20:33519771-33519896 NM_007186
GGTACATACATAAAATGCAGGGCTATTTTGTTTTGTTTTTGCTTTTGGAG
GCACTGAGAAGTACAAAAGCAGGCCATGTCTTCGTAAGTTTTNNNNNNNN
NNNNNNNNNNNNNNNNNNNNNNNNN

>hg18 chr20:33544543-33544669 NM_007186
TGAGAAGGTGAGGTGGAAACAATGTGGATTGCTGGCTCCTGCCTCAGCTT
TTGCCACCCCACCAAAAAAACCAGTATTTCTATGACACAGATTTCCTCTA
CTCAATGATTTCTTATCCCTCTTCAG

>hg18 chr20:33527834-33528021 NM_007186
GTGAGCAAAGATTTTCCTGGTCCCCACAGAAGGGCTGGGCCCTAACTGAG
AGCAAGACGGATCAGCTCCCAAATGTAGGTCTGAAATGAGCAAAAGGAAC
ATTTACAATGCAGAGGAGAGCAAAGACTGTAAGGATTGGGCTTAGCCATT
ATAAATATTCCCCTCCCACACCTCCAGCAGAACCACC

>hg18 chr20:33506545-33506667 NM_007186
GGGCGCCTGAGGGAATCCCGTTCGGGCAGCGGCCTCTTGTTACCCGGGAG
GAACCCGAGGCCCAGAGAGGGGCTGGGACGCGTCGTTAGGGCCCGGGGCC
CGCTTGCCTCAGCTTCTTGCTG

>hg18 chr20:33517898-33518204 NM_007186
TATATCATTGACTCCTCCTTAGAAAAGTCTGTGGTAATAGATCCCATTTG
TTAAGCAGCTACCGTGTATCCTTTTCTAATCTGGCCCAGAGGAAGGCGAT
ATACCATCCTAGGCCCTCTGACCTGTCGAATCCCACTGCCAACTTTATTA
AGCCCTTCACCATAACCTGGATAGATACCCATTCATAAACTATCTCCTGT
AAGTCCCTCCTTCCTTCCCTCAGTAGTCAGGAGGAATCCAAGACTCTTGT
GTTGGCAAAAGATAGCCCTCTGCCTTTGGGTATGACCTGGGTTTCTGAAC
ACACAG

>hg18 chr3:12803789-12804482 NM_012298
NNNNNNNNNNNNNNNNNNNNNNNNNNNNNNNNNNNNNNNNNNACCTCTGA
ACTTTTTATTGGCCTCCTGCTCCCCAAAGGGTACCCTGCTTCTGCTGGCT
TAATGTCTCAGAACTTTGGTGTCATCGGTCTCAGACACCACTTTGCCATC
CACTATCCGGCGGGTGGTGGTTTTTGGATGGTTTGCATGGAGTTGCTGCT
GTCCAGGGCATCACCAAGATTGAAGTCCTCGCCATCTTCCAGCAGGCGGC
GGTAGGTGGCAATCTCAGCCTCCAGCTTGACATTGATGTTCAGCAGGGTC
TCGTAATCCTGGGCCTGGCTGTCCCTCTGCCCAAGTCAGTGCCAGCTCCA
GGTGCAGCAGGATCCCACTGAGCTGCTCTATCTGCAGGGTGTAGCGGGCC
TCCACCTCCCTCAGGCTGTTCTCCAAGCTGGGCTTCAGATTTCTCACGGA
GTCCAGCTTGATCTCCAAGGACTGGACTGTACATCTCAGCTCTGTGAGCA
TCATCTCAGCAGCTCCAACCTCCACGGACTGCGTGGTGACCACTGTGGTG
CTCTCCTCAATCTGCTGAGACCAGTACTTGTCCAGCTCCTCTTGGTTCTT
CTGAGCCAGCTTGTCATATTGGGCTTGGATATCTGCCATGATCTTGGTGA
GGTCCTGAGATTTGGGGGCATCTACCTCCACGGTCAACCCAGA

>hg18 chr3:12824644-12824896 NM_012298
AGTGGTGGAGGCTGCCTTTCCCCCAGGCCAGGGCCTCACTGTGCCCACCT
TGTGCCCTGTGCAGGCTCCGGGCTGGCCACCAACGTGTGCCGGAAGATCA
CAGGCCAGCTCACCAGTGCCATTGCCCAGCAGGAGGATGTGGCTGTGCAG
CTGGAAGCCCTGGACATCCTCTCTGACATGCTGAGCAGGTGTGGGAGGCC
ATCCTGGGTATTGAGGAAGAGTGGGTAAAAGGGGACAGGGAGGGACTCAA
AT

>hg18 chr3:12804504-12804840 NM_012298
CCTTTTACTTCCTCTTCGTGGTTCTTCTTCGTGAAGAGCAGCTCCTCCTT
GAGAGCCTCAATCTCTGTCTCTCGCTGCAGCTGAGTGACATTGGTGTCAT
CAATGACCTTGCAGAGCCCATGGTGTCGTTCTCCACAGACTGGCGCATGG
CCAGCTCTGTCTCATACTTGACTCTAAAGTCATCAGCAGCAAGATGGGCA
TTGTTGATCTGCAGAACGATGCGGGCGTTGTCCACAGTATTTGTGAAGAT
CTGAGCCCTCAGGTCCTCGATGGTCTTGAAGCAATGGCTCCAGTCTCTGA
CCTGGGGTCCCTTCTTCTCCAGGTGCTCCCAGATTT

>hg18 chr3:12824486-12824624 NM_012298
NTGTGTAAGTCACCCAGAAGCTCGGCCATCAGCTCTGCAGCTCCCCTAGC
TGTCTCCTTGACTTTGGCCAGACTCTGGGTCAAACCTGGGACCTCTGGAG
CCCTGGTAAGATTCCCGGGGATGTGGGCTCAGGAACAC

>hg18 chr3:12830622-12830741 NM_012298
CTGTGGGGGTGACAGTGATCCATTAGAGGGGATGGCTGCTGAGCTGCCCG
GTGGCCGTGGCCCACTGTGGCTGTCCAGACACCACCCTGTGGGTCCAAGT
GGTCCACAGAGTGGTATGG

>hg18 chr3:12815174-12815370 NM_012298
AGGGAGTTGGCCCTGCCAGCTACAGCCCGAGAAGCCCTTTCAGCCTGTCT
CTGCCAGNNNNNNNNNNNNNNNNNNNNNNNNNNNNNNNNNNNNNNNNNNN
NNNNNNNNNNNNNNNNNNCGAATACCAGGGTGCTGGGTCCTGCAGACCAG
CTGTCCAGGCGTCCGTGTGGCCAAGGGTTTCAGCTGAGTTGCCTCT

>hg18 chr3:12841908-12842040 NM_012298
AGGGAGGTGACTTTGTGCTTTGGCTGTGCATCCCCCACGCCCCTCATGTT
CTTCTGCCAGGAGAGTTCATGGAGAGCCTGCAGGACCCAGACCTGAACGT
GCGCCGTGCGACTCTGGCTTTCTTCAACTCAG

>hg18 chr3:12823739-12824040 NM_012298
AAAGGGGCAGCCTGACTCAGGCTGAACCTTGTGCCCTTGGATTCACCTTC
CCACTCCCTGCTCAGCCTGGGTCCTCTGGTGGTCAAAGTGAAGGAGTACC
AGGTGGAGACCATTGTGGACACCCTGTGCACCAACATGCGGTCAGACAAG
GAGCAGCTGCGAGACATTGCCGGCATTGGCCTCAAGACCGTCCTCTCGGA
GCTCCCTCCTGCAGCCACAGGTACCCAGGTCCCCAGGACTAGGTACTGTT
AGTATTTGTCCTAGTTTATGGTAAAAAAACAAACGAAAAANNNNNNNNNN
N

>hg18 chr3:12805047-12805230 NM_012298
AGCCCCCAGCGACTGCAGAGACGCTGACCATGCTGCTGACCAGCTGGGCG
CCATAGCTGGCACCTGGACAGAGCCCAGGGACCAGTAGTTGGTGGAGAAG
GTGGAGCGACTGGTGAAGCTCACGCTGTCCGGGGAGGAGGGCGAGAAGAC
AGGACTCAGCTTTGCCGACAACCTATTATNNNN

>hg18 chr3:12815967-12816077 NM_012298
CATGGCTTGCTTTCTCCGAGAGCTAGTGTCTGCAGGAACCAGGGGTGTCT
GAAATGCTGAGGCATACTTCAGAAGAGTTGGTTTCTGAATTCGGACTATT
TGGCTGTAAG

>hg18 chr3:12837249-12837382 NM_012298
AGCCCTCGCCCCTTCAGAGCTTGGAGCCTGCAGCCCCTCACTGGGCCACA
CTGGAGTCTCAGCCCACATCTANNNNNNNNNNNNNNNNNNNNNNNNNNNN
NNNNNNNNNNNNNNNNNNNNNNNNNNNNNNNNN

>hg18 chr11:63672500-63672957 NM_014067
CCCACGGCGTTCTCCATGGGCCACTGACGCCCGCGGGGCCAGCACTGCTC
CTGGCTTCAAAAATATAAATTTAAAAATCCCCACCCCAAGATAATTGCTC
TCTCCTCTGGCTTATTGTGGTGGCTCCGTGGTAGGCACTGAGAAGCAATT
ATTCACGGCTAATGATTATAATCAAGTCAAATAGAATTTAATGGACACGT
ATTCTCTTCCTGCTTGAAACTTTACATATGAATTAAGCACATATGGGTTT
CACGAGGCACAGACGCAGATTTATGCAGCCCCGAAAAGCCCTGCCGTTGC
CAACGACTTTTATTCCACTAATAAACAGGCTGATATATGGGCTCCTGGGA
ACTGCAATCTCTGCTGCCCCCTGGTGGGCACAGGGGCTGGGGTGGGAGCC
AAGGCCACCCAGGACCCTGGAGGCCTGACCAGTGCCAAAGCCACTTTGAA
CGCTGGG

>hg18 chr11:63669711-63669823 NM_014067
TCCATCTTTGCACAAAGCCTTTCATCCATCTCTGCCCTGTCCTCTTATGA
CATGAAGGCCAAAGCCAGGCAGCTGGACCCCTGGGTTGGCCAAGAATGGG
GANNNNNNNNNN

>hg18 chr11:63666573-63666733 NM_014067
TCTGAGTGCCGCCCCCCAGCCAATGCTCCACTCACTGGACCAGACCCTGC
GAGCCCACAAGGGCATCTCAATAATTCAGGAGGGATCCATCATTTATGAA
TTTATGTAACCACTGCCCGATCTTGTGGGGATGAGCCGCCCTCCTCTTGC
ACTGGCGGAA

>hg18 chr11:63694095-63694537 NM_014067
NNNNNNNNNNNNNNNNNNNTCTGTGGAATGCTGAATCTTCGGCTGGGGCT
GTGGCATAGGGTGTTGTCAGTTGAGGATTTTTAATGTTGGAGAGGGGGTT
TTGTGCAGAGAAAAGCTACCTACTGCTGCTTGTGTTTAAATTAATACTGT
ATTTATTAAACATAAATTTTAAAAACTAGTTTTTCTTAAACATCCAAGTG
CAATTTGTAAATCTAGTTTTCTATGTATAAGCCTACTAATTTTTTTATAA
AAGTAAGAACAATTATGTTCACTTATTCTTTAATATTTAATTAACTCATA
AGTTCAACAGATTAAATTATTCTAAAAATTAATGCCAGTTACAAACTTAG
GTAATTAAATCCTCTAATAGATTTTAAACTATATTTTACAGACTTAAAGT
AGCTGATCCTCTCAAACACCTCAAATTCCAAGCAGAAGAGAC

>hg18 chr11:63674597-63674699 NM_014067
GCCACTCAACCTGTTCCACAAGCCACCTGCTCGACTTAACCAGCCCTTGG
CACCCCATGCCAAAGTCCTTTCCTGGCGCCTTTGACCTTGCCAGACAACC
AC

>hg18 chr11:63670624-63670750 NM_014067
GTTTGTTCCGTCCCTGCAACTTCAAGCCCTGCCACCCGCCAGCCAGGCAT
CCCCACTTCTATGCTTCTGCCCAACCTCCCACCTCACTCCCACCACATCC
CATACAAACACACATCACACCACACA

>hg18 chr11:63665545-63665762 NM_014067
TGGGGAGCCCTGAAACCAGCTCGGCTGTGCCTTGCCAAGGAACTGGCGGA
TCATTCCAGGAGAGCGAGCCAAGGGCTGCAGATCCAGCCCTTTTCATGCT
TGGCCAATTTAATGGTCCCCATTAATTTCAAAACACACACATTCCCACAA
GCTCCGGCCTCCTCGGCTCAGTGCTCGGGTGGACAGCACACCGGGGACGC
AAGCAGGGGCACAGGTG

>hg18 chr11:63681445-63681898 NM_014067
CCCATGAATTTCTAACATTTCCCACCTCCTCCTGTAAGAAGGACAAATGC
AGACTTAAAGCACAAGTGAGTTTTATTTGTTATAAAAGATGTAAAACATG
CATTTTCATTTTCTTTCATTTTTGAAGAGGCAAGAGTATTTCACAGTTCA
GTGAGATAGGTGTTGTAAAAAGATGTCCGCAGTAAATTTTGATGGAGAGG
CCTGACCCCAGACGAAGCTTCCAGCGGCTCCCAGGCACGAAAGCCAAGCA
GGAGGAAGCAGGCTCCACCAGAACCATAAAGTGCAGCGGGCGAATGGGAA
TTCAATGCTGTGTTTTAAGAAGTGTCTTTATGGCACTTTGCAAGATGGTG
TTCAGAGAGGTGAGGGCAGGCTGGGGCACCAAGGCAGGGCTCCTCTCAGA
GAGAATGCCAGGTGGGCAGGGCTGATAAAGGCTGGGCTCCCAGAATGCAG
CGG

>hg18 chr11:63662161-63662791 NM_014067
NNNNNNNNNNNNNNNNNNNNNNNNNNNNNNNNNNNNNNNNNNNNNNNNNN
NNNNNNNNNNNNNNNCCATGCGCACCGGAAGGCTCCTGCCTCCTTGTTAG
GAGGAAGAGGAGGCTGGGTGGAGGCCGAGGCCAGGGAGGCCCTGAGAGGC
AGTCAGCTGACCCACAGAACCCCCTCCCCGGCACTGCCTGGTCTCCTCCC
GCGCAAACATACCCCACCTTCCTGTGACCCTCACGGGGAAAGCTCCCCGC
AGGCTGCCAGAGGGGATTTAGCTCCTTTGACAATTGAAGCTGCAAAGCTC
TCCTCACAAATGTCAATTCTGGGCCATTTGCTTCGTAGATTTTAATGTTC
CTGTTTCTCCTCAACGTCCTCAGCAAGGTAGCTCTTGCTTTTCAAAAGGG
ATGTGGCGTTTGATGATGTTTAAACCGTACCTGAAATACAGCCAGGCGGC
AATAATAAAACAGCCGCGGGCCCTGCTGGCAGAGGAATGGCTGACAGCCG
GGCCTCTCTCCCCAACTGCGATGCCGCTCGGCTCTGGTTTTTACCGCAAT
TACAATGTCCGAAGACAGGGAGGAGGCAGCAGCGGGGAGGAGGAGAGTGG
GGAATGGGCGTTCAAGGGCCACTTGTTGCC

>hg18 chr11:63680512-63680674 NM_014067
GCTGAAGTGTCTCTGGCTGGGCAGGCCCTGGGAATCCCATGGAACTAGAC
CAGCGTGACCAGAGACACCTCAGGTGCCCTAGCAGATATCATCTGGCAGA
TGCCACCACCTTGTTCTAGAGAGGAGGCAGAGTGACCTGCCCCCAGTCAC
ACATAAGCGAGA

>hg18 chr11:63689014-63689167 NM_014067
ATTCTTGAAGGGTGTCATCAGTTGTCACAGGGACAAGACCCCACCTCTGC
CCTGCTCCTCTAACCTCTGTTCCTGGCATGAGCAAACTGCTCACAAGTGG
CCAGAGGCCAGCGAGAAGGGGAAAAGGGCGCCAGACCACGTGCCCAGGAA
GGC

>hg18 chr11:63668703-63669500 NM_014067
GAGGGAGCCCAGGGCCAGGCCCATGTTGCTAACAGGTTCCAGCTGCAAAG
TCTGCTGTACAGCCAGCCCTGGACTCGTCGCTGGCCCGGCCATCTCCCCT
GCCCACTGCGGAGAGGTTTCTGCTGTCGTGGTGGCCGGCAAGCCTCAGCA
AACACATTAAAATCTGAAGTGACAGATAAAGCGATTTACGGCGACAGTTC
AGCGTCAGATCACTTCCCACAAGGCAGTCCGCATCCCTGCGGGGCCCCTG
CTTGGTAGTCCATCAAGGCGGTCTCTAAATCACTGACTCCAAGCAGTGCC
CAGGGACAGCCGGACGCAGGGGCGGGTGGCCGCTCAGGTGGCCACTCAGG
TTCTGGCCTGCTCCTTCTCACCAGGCCAGGCTCTGCTGGGCCCTCCAGGC
GGCAGGAGAGGATGAGGCAGGGGCTGCCGGTGCTTGGGAGGAGGGCGGTG
ATAAGCGGCCAGCAGATTCTCACAAATCAAAGCCCCAAGACTTAAGGAGA
TAGAGCGCCACTTCATGACTTATTTTAAATAAATAAGCGGCTTAAAAATC
TCCCTGCGAGGTCGGCTTGTCGCTGTGAAACATGGCTTCCCACCCGTCCC
CGCCGCACACCTGGGCCCCTCAAAGGCTAGCTGACCCGCCTCGCCTCCCG
CCACCTCCTTGCAGAATTAATTGGTCCCTGCGGCGTTGCGTGGCACTTTG
TTCAGACCTTGCTCCTAGCACTTTGTCACATTATACTCTGCTTAGTAGCT
CTCGCTCCTGACTTCCCNNNNNNNNNNNNNNNNNNNNNNNNNNNNNN

>hg18 chr11:63674969-63675286 NM_014067
CCCCCCAAGGTCAGACCTCCCCGCTGTGGCCTCTGCCTTCCTGGCAGGGC
AGCCCAGTTTCAGCCCAGCTCTCCCCCTTCCCCGGCCACTAATGGGTCTC
AGTGGAGCAAGGCGCCCCCGACACAGCAGGTCAGGGTTTCAAGGGAAGAG
GAGCCCGAGTGGCCGACACGTTGGGCTGCCATGGCGCCAGCAGGCTGTCC
TTGCCAGCAACCCGAGCCTCACTGGAGCCAGGTGGCGTCCACCCAGGCCT
GGCACAGCAGAGCAGAGCAAAGGCAACAGGGCGGCCACCAGGTCTCTGGT
TCAGGCCAGCCACTCAC

>hg18 chr11:63688840-63689006 NM_014067
TTGAAAGGGGATCCAGCCGGGAAGAGTCACAGGATCCCAGGAGGCAGGCC
CTGAAAGGCAGGGGCAGCTGGGTGCCCGGCAGGGCTATTTGGGGCTCAGT
AGCGGCAGCTTGGGTTCTCTCTCTCCCCAGGCCCCAGACTCATGCCCCCT
CCAGGAGCAAGAGGAA

>hg18 chr11:63677254-63677381 NM_014067
CGACCGCGCCAGGCCAGGCTAGCAGCTCACGGGCTCCCCCTGCTGGCCCG
AGGCCGCCTGCACACCCAGGCGCTCAGCCCAGCCTGGCACCCTGGACCAC
AGGCTCCCGGGATGGGGCAGCCCCCAC

>hg18 chr11:63690042-63690290 NM_014067
GAGCGGGCGGCGCGGGACGGCTCTCCGCCCACTTGGACTCTATTTACGGC
GCTCGGGAGTGTCTCTCCCTTATTTACTCTGGGACCGGGTGGCGACTGCC
AGCCAGCGGCGACCTGCTCGGAGCCAGCGGGAGGCGCGGCCAGAAAACCC
GGGAGCGCCGCTGGGCACCCTGGAACTTGTAGTCCGGGCCGCCGGATGGG
CCCACGCACTCGTATACACACGTGCGCGCCCGCCCGGGCTCCCAGTGT

>hg18 chr11:63670392-63670586 NM_014067
AACCTCCTCCTCCAGAAGAGGGGGCCTGCGGGGGCTCCCTGGCTTATCTC
CTGCACATGGCAGCCCAATTTCATTAAGACGGATGCGCCATGCTCCTGTG
GGCAGGAGCCGTGGCCGACACAGATGGCAGGAACCTGAGACTCTCCCGGG
TGCTACCCAAGCAAGTGGCCTCAGCTGGCAGCCCACGGGGACAG

>hg18 chr11:63674361-63674514 NM_014067
AGCGCAAAGTGGGGACGAAGGAGACTCGAGAAGCTCCTGGGGGTGCCCTG
GGCCTGCACAGGTTAGGGAGGGGCTGGCACAGCAGGGTTTTCCCTGTGAG
CTGGAGCCCAAGACGAGAGGACCTGCCCCCCATATTCAGGGTCTGAGAAA
GAG

>hg18 chr11:63674721-63674927 NM_014067
CCTTCCTCCCTCCCACAAAGAGGCAGCCGGCTCCCATACTCATCACAATA
AACTGCCAAGCCAGCAAGAGGCGAGCGCAGGAAGCTGAGCAGCTCCTGTT
TCTAGGCTCTGGAAAGCTGCCAGGGCATGGCAGGGGACCTCTCTGCCCCC
ACTATCCCTCGACAAGCTCCCTCACCCGCCCAGGTCTGAAGCGGGGGCAG
GCCAGG

>hg18 chr11:63688296-63688433 NM_014067
AGCAAAAGGGAGACCCCAGTGACAACACAGCAGCCCAGGAACCCCAGCCC
CATCACAAGGTCCGGTTGCTTTCCTGGCACCAAGGAGTGGGGCTGTGGGG
GCTGGATCCTAAAAACAGCGGCAGCCCTCGAGCAGGT

>hg18 chr22:36538692-36538839 NM_014291
GGATAGCCCATGTGTGGCAGAAAGTAAGGAGACTGAGGCTGCAGGCTTTC
TGGGTTGGGTCTCTGTGGTCCTCCAAGCCTCTGTCCCCTCGAACTTGTCC
CACATGACCCCACAGGCATCAACACGTGTCTCACTCATTTTCTTCAG

>hg18 chr22:36534116-36534219 NM_014291
GTAACGCTCCGTTCCGGGAGTCGTTCCAAGACCTTTCCCGAGCTTGCGCT
GGAATGGAGGTCCTGGAGGTGGGGGTGGGCGGCTCCTACACTCTTAGCTA
CTG

>hg18 chr22:36542813-36542926 NM_014291
TGAGAATGTGAAACAACAGTGTGAAAATTGGCTGTGACACTCTGGTCTGC
TTTATTGTCTCTGGGCAGGCCCAGTCCTGTGGCCGGTTGAAGAATCAGGC
AGGAGCCAGGGCT

>hg18 chr22:36541969-36542078 NM_014291
NNNNNNNNNNNNNNNNNNNNNNNNNNNNNNNNNNNNNNNNNNNNNNNNNN
NNNNTAGAGCTTGTAACTGTCTTTGTTGATCCTTCTTGCAGACTTGGGCA
TAGACCTCG

>hg18 chr22:36542393-36542519 NM_014291
TCTAAGCTTGAACACCCCAAGCCATGAGGCAGTCCCGAATCTGAGACCTG
GGGCAGTTCCCTTGCCCTCTGTGTTCTGCCCCCAAGCCTGTTGGTTCTGG
CACGCCCTTGCTTTCTACCCTCCCAG

>hg18 chr14:36120563-36120742 NM_014360
CACATCTGGACATCCACCTCTCCGAATGCGGTGACCTCATTCATACCACA
GCGGTCATCAGCGGGCCTGAGATCGTGCCCCGAAAAAACCCACCCCGGGG
CCCTCTTAACATGTCCGCACCGGTAGTTGCGCTGGCCGACCAGTTTATCA
CAAGCTGGGTCACCAGCGCCGGCCTCCTC

>hg18 chr14:36114187-36114369 NM_014360
GAAAAAATCTGGGGTTGAAGGAGAACTCGACTGTTTCATAGCCTAAGCAA
TTCTTCCTGGTTTTTCTCTAAAGTTAAGTCACCACTCTATGGCTCAGCAT
CAAAGGAATACTGCTCAATTCTTTGTTGGACTTACAGACTGAGTAACATG
AGTGGTGGGTACAAACGAGAAAGGGAAATACC

>hg18 chr14:36117907-36118441 NM_014360
ATGCAGGAAGAGCATGGAAAATCCAAGCACCCAGCCAGATGACCAGAGGC
AGTCCCAACACTGGCCTTCTTCAGAAATCATTACCTCCTTTTCTTTCACA
TCTGCTGTGCCAGAGCTAACTGGGAAGCCCCCTGGCAGGTCCCAATATCT
GTCTTACAATGTTCAAGCTCCCTCCCCAGCAATCATTTATTAGAAAGGGG
TTTTATGATACAAATTTGATAATCTCCCATGCACACTGGCACTGTTCTAA
TTGAAGTTGTAAGCCCATAAAATTCAAGCCCTTTGTCTTCCTGAAGGCCA
CAAGGTTTAAAAAGATACTATTGTCCTGCCTAACACCCACTACATTGTCA
CCAGGGACTGATTAAACAGAGTCCTGAATCCAAACAGTGCGGATTTTGTC
TAGGTCCTTTTCAGGCCTGACAATGCCCTTTTCAGTTCCCAAGACAAAAA
GAGGTTTAAGGATCGAGATTCTTCTAAGATAACCGCATCCATATGGAAGG
CAAGGTGGCCGGCAGCTGAGACCCAAACACCCCA

>hg18 chr14:36122887-36123395 NM_014360
GGCTGAACTCGAACCTGGCTCGGATGCGGCGGCGGCGGCCCTGTCAAGCC
CCGCGCACCCTCCCCAGCAGCCTCCCTATCAAGCGTGCCCGAGGTGCCCG
GAGCTGCACCGCGCGCTGGGTGGTCGGGCGGAGGCAACCCCAATACAGGC
CAACTGCTAGGCCGCGGACAAAGGGGAAATGGAGCTCGACGCCCCGGACC
TGTTGGAAGCATTTGTTCCAGTCAAGATTTTGCATTTGTTCAGTCCGGAA
TAATGCATGATTGACGTCTGCTCACAATGCGCTTTAACGCGCCGGGATAA
ATCGGAGCTTGTCCGGTGTTGTCATGGTTTTCAATGGGGTTCAATGGGAT
TGGGAGCACGATCGACTCTGCTGGCCGTCTTTCCGCGGCCCTGGCAATAG
ATTTATTAGTTATGTCTTTTTAAATAAGATTAAACTGAAATGACTTGGCT
GTCCTCTCTGCAGACGGGGCCGGGGCGGGAGCCTGGAGTGGGCAGGGGAC
AGCGGAGT

>hg18 chr14:36128641-36128763 NM_014360
TTTCTGTTATTGAAATTTTCTATTATTCAAATCCTAGGGAAGTCGGAGTG
AGATCCTGATTCTCCAGGCAGCTGATTGATCACAAGAGCATCCCTAAGGG
GTAGCATGGGGATGGGGATGAA

>hg18 chr14:36130185-36130302 NM_014360
NNNNNNNNNNNNNNNNNNNNNNNNNNNNNNNNNNNNNNGTGTGGCAATTG
TTGCTGTAATAATAATGTATCTTGGGAGAAGTGAGATGCTTATGGAGAAG
CTGAGTTTTACCCCCAT

>hg18 chr14:36114684-36115562 NM_014360
AACATGTTTAACAAAATATTCAGCCATGCTAAGCCCACAACTATCCTGCC
TGGGCAGTTTATTCGTGAGTCAAAAATGTTTTAAAGGTAGTGAAGAGAGA
GAGAGAGAAAGAGACAAATTAATGGTGTCAACAAGGCAAGAGAATAATAA
ATGTCTAAATACCATTGTCAGAAGGGAAAGTATAGGTTAACCTGGGCTCA
AATAACTTCCTTCTAACCCATCAGGAGCACATTATTTAAGATACTGAAGT
GCTAAATTGGTCAGATAAGAGACGTGCTGAGATGTAAGATCCATTGAACA
ATGAGGAAAGAAAATTGAAGTGAAAATTGCAATCTCCGCCTGCAAGAAAC
TTAAGTGAGATGAAGTGAAAATGTTTACAATGGAAGAAGAGAGAGAAAAT
GTGAAGAGGATGATGTTTAATAATAAGGATAAAACTGGAGACCTAGGGAG
GAAAAAGATGGCTGGGAAGAGGGTTAGGAAAGCCAAAGCCATCAAGCTCC
ACAGGGACCTGGGCCTGGGATTGGGGAAGAGCTTAGGGGAGCTTATCAGA
GTCAGCAGCGACTCTACCCAACACTGAGTGGACAACTGGTGTCAAGGCAG
CAGCAGCACATGTTTTTCTGGAAGAAGAATGGTGGAATGATAGTCACAGG
AGAATGTTGCAAGCTGCAGACAAGAGCTCTGTTTCATTGACAGCTGGACA
AGAATGCTCGCAAAGACTTAGCAGAAACACAGAAGCTGTGTCCAAAAACT
GGAAGTCTGGTAGACAGGGGGAGAGACAAAGACAGAGAGACATAGAGATG
CTAAAGAACATGTCTTTAGAGATGCATCTGTGAGGAAGGTAACCAGAACT
GTCAGCCGGGAGAAATAAAACAAAGAAG

>hg18 chr14:36124505-36124669 NM_014360
ACTCCAAGAAATTGTTCAATATAAACTGTGCCTTCTGAAGAAATGCAGGA
AAGCCAGAATTAGAGAAAGGTACTTTCTATATTGCCTTTTCACATCAGAT
AAATTCACAGACATGGGAGGGGAAAATTATTTTGATATTGGGTCAATAGG
AAAAGACAGTCAAG

>hg18 chr14:36121648-36121868 NM_014360
TTGGCGCCCAGTTACCTCCCAGAGGCTGCAGGAAGCAGCATTTGGCATTA
GCGATTCTGTCTGATTAGCCCAAAGTGGGGACAGATAATGGGGATTGTTA
CCAGTGAATAACATCTTGGGTGGCGAGCGGTGGCCACCACCCGCCTGACC
CAGCCCCAGCTTCCTCCTCCTCCTCCTGGGCTGACTTGAGGCCAGGCCCC
GCGGGAGCGCCGGGAAGGGT

>hg18 chr14:36123995-36124237 NM_014360
GTGGATAACAATTTAGGGAAGAGAACCAAGTCAGGAGAAGCAAAAGAAGA
GTCTTTCCTTGAGTGACTGACCTCTCTTAGCCTTTTAATCTATTTAACAT
CCTAAGCCCACACTGACGTGTAGAAATAAGTAAATGGCGCTCTTCAGCTC
TTAAGAGCTCTTCAGCATCAAATATTTGCTTTTACTCTTAGTGTTTGGCT
TCCAAAGCAGAGATACAGGCCCCATCTAGCACTTGTGCTCTG

>hg18 chr14:36112913-36113016 NM_014360
GCATAGTATATTTATATAATTAAAATGCAATTGTGGAATTAGGTCCTCCC
ATTGTTGCGCATACCTGTGCTATTTGAATATATATTCACTTTTCTCTTAA
TCA

>hg18 chr14:36118475-36118620 NM_014360
TCCACCCCCCAAAATCCCAGGTGATAACACTGCCTCAGCCACCCTTCATC
CTCCCCTTCTTCCTCCTTGGACAAGAAAGCTAGAGCCCCTAACAGGCCCA
TGACTCCTCCTTAGAGACCTCCATAAGGGCCCTTGGCTCCCTTCC

>hg18 chr14:36125615-36125937 NM_014360
TCAGTCTCTTAAAATAATGACTTTACATTGACTTTGTTACTGTTCTTGAT
CTCTAGAGGGAAAGCTTTTCTTTCCTAATATGTTTCTCTAGTTATTTAAG
TATGTACATGAAAAAATATATAGAAGTAAAATGGTTCNNNNNNNNNNNNN
NNNNNNNNNNNNNNNNNNNNNNCCATCCTTACCATTTGCTAAAAAGCCAG
CAAATAACTGTTTAAATTTTAGTTTATTAAATATTCTAGTCTTCCTTATG
CCTTACAATGGTATAATAAGGATAGCTGTTATGGCATGATATGTAAGTTA
GCAGAATAAAAATAGTAACACA

>hg18 chr14:36126344-36126448 NM_014360
CATCATTAAAGTGAGGTATTATTTCTGTCTTACTTGACAGAAATTTAAAC
AAAACACTAAACCAATCATTCTGGAGAAGTATTTGTTAATATTCCGTGAA
GACA

>hg18 chr14:36124678-36124803 NM_014360
AGTTTTTTACACATTGGAGATATATACGAATTGCCTCCAATTCCCAAGAG
ATTCTTAGAATCACAAGTAAGCATTTAACTGGACATTATTTCCAGATTTT
CATATATTATTTGGTGTTCTGGACA

>hg18 chr14:36129802-36130073 NM_014360
CCCCACCACAAGACTGCCCACACACCTCACTTTATTGTCAGTAGCATGCA
GGTCTCTCAAGGGGCAGAATTTTGAGAAAATTATAATCCACAAATATATG
GTAAGTAACTCAGGAGCACCAGGCACTAAGCTAGTACTGAGGCTGATCTA
GTCAAGTATAGTTAATAGTCCATAACAAGCAACCTGATTTTTCTTTCCAA
CATGCACCACATTTGGGGATCAAATAGAACNNNNNNNNNNNNNNNNNNNN
NNNNNNNNNNNNNNNNNNNNN

>hg18 chr14:36114386-36114542 NM_014360
GGGGGAAATGGAGGTGGAGGGAAATAAACAGGCACAGAATTGGAATTCTG
AAAATAATTAAGATACTATTTAGTAAACCCTCTCCCACAGCATGGCTTGG
AAAAATGATAAGTGACCCAAAGGGATACAATTTCTCATGCAAATTTTGAA
TACTAA

>hg18 chr14:36121345-36121610 NM_014360
GGCCGAGGAGGGGAAGGAGGCGGGGGCAGGGCAGGCTGGGAACGGAGGGG
CGGCCGGGACGCCGCTCCTACGGATGGGCGTGGGAGGCGCTCGCCATGCG
CTGGCAGCCGGGATATTAGCGCATTTACAGCGGAATCTCTGTTTATATAA
ACAGCTCTTCCCACCCAGGCCGCTTTGAAAGCCGAGGTCCGGGTCTCCAG
GGTGTTAAGTACCTGAATGAGCACTGGACCAGAGCCGGGGCGAGCCCGGA
AGGTGCNNNNNNNNN

>hg18 chr14:36131298-36131444 NM_014360
ACAGTCAAAATCATCTGATTTTCCTCTTAATTGCCTTCTGAGCATTTCAA
ATGTGCTAATTCCATCTTCCTAATTAGACTGTAAGCCTCTCCAGGATAGG
CACTGTGTGCTCTGTATTTCTTCTGTATTCTTGAAAGAAAAACTTG

>hg18 chr14:36129197-36129795 NM_014360
GTTTTGTTTTTCCAGCATCTCAGTGACTAGCAGTGTGGCTTTATCTGGTC
TAAGTTGTATTTGTTTCCAAACAGCTTCATCTGTTACAATGCTAATTGGG
CAGCACAGAAACACTTTGCAAGTCGAATTTTTTTAAAAGTTAACTTACCC
CAGCAATGAACACAGATTGAAAATCAGTTAAAAGCCAGTGAGAACAAATG
TCTCTTAAATCGAGGATGGAACAAAGGGAAGGTGGGGGCACATCCCTTAA
TGTCAATAGGCAGAAAGCTGCACGTGCACAATGGGCATGGGAGGGACCAC
CCAAGGTGACTCGTGTCAGTTCTGGAGACCGACAGAGACCTGGAGCCTGG
GGGCCAGGCTAGCCACCCAGAGTTCTGCTCAGGAGGGAGCCAAGGTGGTG
GGGAATGGTCATATTCTTGTTCCAAGCTACGCTGTATCCACAGCCAATTT
TCTTCTTCCAAGTATGACCAAAATGTCAGGAGGTCTGCACTCCGGCTGCT
GTGGCCAGCGATCACACTCTTGGTGGATCTGGAAGGCTGTTCATTGGAGT
GGCTAATCACTAACTAGAGTCATGGAATTATGCAAAATGTACAACCCC

>hg18 chr14:36119473-36119675 NM_014360
TCCCGCCTACGTTCCCCGCAGGCGCGCAGGGGACCCAACCCCACACATTT
TATTCTCGAACTACGAGGAAAAATACTCTATTTTTTAAAAAAATAACTTG
CTTCCTATACAAATCGCTATTTAAAAATATACAAATAAGGCCCAAGCATA
AAATCTAACTCTGGGGCTGGCGGTGGAGGGAAGGTGAGGGAGGGGGCTCT
GG

>hg18 chr14:36114019-36114156 NM_014360
AAAGACCTAGAAAGTTTTTATTAGTCCATAGGGCAGGTTATTGAAGAGAA
ATGATCTCTACCTCTAATATGTGATAATGTTACTTTCCTGGATAAATAAT
AAAACTCTCCACTGGACATGGTTGGAAAAAATGAGAA

>hg18 chr14:36121905-36122042 NM_014360
TTATTCCCTGTTTGCTTTATTCTTCGAGCTTGTTTGCTGGAGTGGTAGTT
TCCCGCAATTATCCAGAAAGTGATTTACAAAGCGGCGTTAAACTCTGGCG
CGCTCCCTTTCTCTTTTTGGTTGGGCCCCTCTAAGAT

>hg18 chr14:36125107-36125337 NM_014360
TCCTTCCATTTTGGTTAAGTGTTTCACAAAATCCTGCAAATCTATACAGT
ATTGAAGAGAGGCAACACTGCAAATTCCCCTTGATAGATGGAGGGCCCTC
AACTGCCAGGACATTTTTCTTTGCCTCATAGCAACTGCTCCCCCCTCTTT
ATCACTGTTGTGGTTAAAATAGCAAAAGGAAAATGAAAATGGGGTTCTGA
CACTTCCAAGAAGAAGTGGATGATCTTGAT

>hg18 chr14:36116207-36116350 NM_014360
AGATTACAATTGTTCTGAAGGGCAGCTTGTAGGGTGACTAAATATGAGTT
AAGCTGAGGACAACAGTAACATTCCTTGAGGTTTATAACTGNNNNNNNNN
NNNNNNNNNNNNNNNNNNNNNNNNNNNNNNNNNNNNTCTTTCT

>hg18 chr14:36113441-36113992 NM_014360
TGCTTATCTGATTGCCACTGACCCTGACATGTTATGATGAATTGGGGTTG
GCTCTAGTTGAGAATTTACCTACCAAGGGATCATTTAAACCAAAGCTGAT
AACTTCTTTAGGGTTGGAGGAATAGCTACTTAATACACAATCCTTCACCA
AAGCCGGAGGAGTAAGATGTAACAGAAGGAAGATATCTCAGGTGAGAGAT
TCAAGGACTCTTTTCACGATTTTTTTCTGGACACTTTTGTCTCTACTTTA
ATTTGCAAACAGACTCCATTCCCTTCCTAGTGAATTCTGCCAAATAGCCT
TTCCAGTCCCTGGGAAANNNNNNNNNNNNNNNNNNNNNNNNNNNNNNNNN
NNNNNNNNATGCAGTTGGTATTGGGAGTAGAGAAAAGGGACAGTCCAATT
CAGAGCTTTTAGCTAGGGTAAAGCATTTGAAAACCTGTTGACTCATAAAG
GACCACCCAGTCAGAATACAGGAGGAAATAAAGCATGACCAAAGCCCCCT
CAGAGGTTTCTTCCATAGCACCCTACTGATAGAAGCTCTGTGAAACTATA
G

>hg18 chr14:36127062-36127665 NM_014360
AAAAAGAGTAAAAGAACTATATATGTTTACTGCAGCCTCTGGAAATCCCT
TAACCAGCAAAGGTGGCTGTCTTTGTATTCTTGATTAAATGGGTATTTGC
ACTGAAGTCACATACCACACAAAGGAAACAAAACAAAATAAAAATGTCCT
CCGTGTTCTGTTTTTCAATCATTTGTGTGAAGGAGGTTCCTGGCCTTTAT
CACTGTCAGTGAAAAGTTCTTCATTGGCAGGAGACATTCCACTCACCCTG
CTTCTTGTGCACAGGGAGCTTACCATGGAAACTACTTCTGGATCCATCAG
ACAAATATATAAACGACAAAGCTCCACGCTGGGCATTTTAGGTTTAGCGA
CAGGATATGAAGAAGGGCGTTTAGAATTTCTTGAGAAATTTATTGTTCTA
TTTGCCTTGCTCTGAATCTTAAAACCCATAAATTGAACTTGTTTAAGTTA
GGAAACAACTAAGAAATGACTTTATCTAAGGAAATTCTTTCTGGCACAAA
AATATATATGCCATGTTTAACACAACTTAAGTATAGTAAAACTGTGCTTT
AGGTAGATTATTTTTAAATGATAGCTTCAGTATCCCCAAGATAATAAATT
CAT

>hg18 chr14:36112700-36112858 NM_014360
ATGAGAGAGCAAATGTCATTATGAAAACAGATAGATTTAAGAGCATAGCT
TATTTACACATTTCTGTGCTTTCCATATTATCTTACAAAGAAAATATTTG
TCCTATATGGGTTTGATAAGTGGGATTATAAATCAGAGTTTTTCTTTCTT
ATTAAAAG

>hg18 chr14:36130766-36130917 NM_014360
CCCCTGGAGTCTCTGTGCTTCAGGATTCATTCTTTCTAGCATGTGAGTTC
CTGAAGTAGCATTTGAATCCTCTCAATTCAGCCAGAGCATCTTGTAGTAA
AAGTTCTCTCTCGTTAGCACGTGTGAAACACCACATAAGAACAGAATCAG
A

>hg18 chr14:36131169-36131278 NM_014360
CATCCCTCATCTGTGCCAGCCCTACAGTGGCTGGAGAGTCCCCATTCTGC
AGAGAGAAGCTAGCTGGCTCCCAGTCTGTCCTCAAAATCAAGGTCATATT
ATTTTGTTT

>hg18 chr14:36128453-36128625 NM_014360
AGCTCAGATGCCAGAATGCAGGGGTTATCCAAGATCATTAGCAGGTCATC
CCTGGTGAATTTAACCTTCTGGTTTTTTCTGTAATAAAAATAAAAAACTA
CTCAAGTTCCATGAATTATTTTAGTCATCTCTTTTATAGAACCATTAGGA
AAAGTACATGAATATCTCCTTT

>hg18 chr14:36125948-36126187 NM_014360
GGGTGTCAGATCTTATTTGTCCAGAGCTGAACCTCTTATTTTTGTCTAAG
CTTTTTTTTAAAGTACCATGTTATACTCCTTTGCTCAACTGATATAGATG
TAGTTTCTATAACACAGAATTCTTATTGATGTTTACATAATAAAGTTCCA
GGCCCTAAATCATATTTAATGCTACATGCAGACACTGACAGGGTAGATTG
ACCCCAGGAACATATTCGATGATCTCAGCCCCAGTATCT

>hg18 chr14:36127764-36128085 NM_014360
TTCCTTTTGTTAACAAGCTCCATCCTAAAGTGTCCTTGGCTTATTCTTAA
AATGTAACATTTTGCTTTGTAACACAAACCTGAGGAAACAAGATATCATC
TCAGAAAACTTTCATTGCATTTTTTGGATTCCACGTTTTGTCAAGCTCTC
ATTTGATTTATAACCAACCCCAGGTTACTTCCCCACGGTTTCCAGCTAGT
CTGTTTCCAGCTTTCCTCTGCTCGTGGTCCACATGAACTCACCGTGAAGA
CCATCTGTGCTTGACACATCCACCCATGAGCAGCGTGTTTCCAGTGCTCA
TTTTCATTAGCAGCTCCTCAC

>hg18 chr14:36112414-36112689 NM_014360
TCCTTCTGTCTATACCCTTATGACCTTCTCCATAGTCTAGTTTTCACCTT
GTTAATGGCAGAAATGGTTGTGGTTTCCAATACATGATTCTTGGAAGAGG
GGAACAATCAGAGGCTGCAGAGAAGGGAAAGCAAGGATAAAGGGGGAATT
GTTCTTTCCACCACGTCAATATGGTCTCAGTAACTTCTCTTTGTGGTTAT
AGTTTACAATGATGCAAATGAGATTTCCTCCCTTACGTTTTAATAGTTTA
CCTGGGTCTCCTATTCATTACACTA

>hg18 chrX:68647797-68647933 NM_015686
CCTATTCCCATCTCCCACCTGACACCCCTCCCAAACCTTTACTCCAAGAT
CCCACACCCTCTTCTGGCCTGCATGCCCCTTGGGCCTTGCATCACTCACA
CCCCACTCACACTTTACCTCCCTTCTCCCCATCCTT

>hg18 chrX:68646791-68647046 NM_015686
AACAGCAGCACTGGATGGGGAGGGCTGGGGAAGGAGGTTGGTCCTAACGC
CCACACAAAGAGAGGGGGTGGGGGGCTGCCAGAGCCAGCGCCTTGCCTTC
TGCCCGTACCCGCTGGGGCCCTGCTCTTCCTCCACTCCGGCTGGCAGCTG
TTTCTGCCTCACTGCCTTCCTCTCTCCTCCCACCTGCCACAGCTTTCCTG
CCAAGCAGGACTCCTTGCTAACACTGGGTATGAGGGGTGCTGAGAGCAGG
GAGCT

>hg18 chrX:68645923-68646105 NM_015686
CCTGCCTTTCTGATTGCCTCTTCCCCCACCTCTGTCTCTTTCCTACTCTC
TCTTCAGAACATTCAGACTAGGGGGAGTGATGGAGATGGGGGCAAAATCC
TGGCTTCTTCTCTCATAGCTGTTGATCTGAGGGGAAATAGAGGCCCAAGG
GAGGGGCAGTTCTTAGCTCTCTCACCAGCCAT

>hg18 chrX:68643079-68643415 NM_015686
GGCTGGAACTGAACGTCCTGGGACTGGCTGGTGCAGGGGGAAGGCCAAAG
ATGGGAGGAAGAATATTTGGCAACCAAACCCTCACCCTTTGGCTTCTGCC
AGTGGGTGAGAGGACGAGCACTCCTGGTGGTGGGGCACACCACACACTTG
ACCTTATGTGACCTGAGGTGACTGGCCAGAGCCGAGGCAGGTCGAGCCCA
GGGGCTGCCTGTCTTCTCCCAAGGAAGTCACCTGCAGGCTCTTCTCCCCT
GACAAAGGAAGGAGCTGGGAACAGGGAACAGCGACTGGTGGGAAGGCCAC
TGAAGGTTAGTGCATTCTCATACAAAACTCCCAGTG

>hg18 chrX:68644522-68644824 NM_015686
AAATCTCTCATGTTGATTGTTTTTACCAAGCAGTGTGACGTAGGAGAAAT
ACATCTGATCTCTCCAGTNNNNNNNNNNNNNNNNNNNNNNNNNNNNNNNN
NNNNNNNNNNNNNNNNNNNNNNNNNNNNNNNNNNNNNNNNNNNNNNNNNN
NNNNNNNNNNNNNNNNNNNNNNNNNNNNNNNNNNNCCACATCCTGGGTCT
TTTGTGGGAAGAAGGTGCAGATGTATTTTGTAATAAGAATATAACATCTG
ACATTAATGTAATGCTTAAGGTTTTTCCGCCCCTCTCGTGTGTGTTATGA
GA

>hg18 chrX:68635789-68635896 NM_015686
TGTCTCTCTCATTCACTCAATCACTTGATACTACCCTGCTTGCTGGAATC
TCCCTGGCTCTGAACCCTAACCTGAATAACTACTTTTGATCCTTCCCCTA
TGCAGTT

>hg18 chrX:68647132-68647391 NM_015686
CACAGGCAGCCTCCCTGACCCAGGGCTCTTAGAGCCAGAGAGGTACCCTG
GTCCCTGTTTGGGGGTAGAGGAAGGGGCAGGCTGTCTATAAACAGCCTCC
CGGGAGCCATGGCAAAGCCTGCCCTTGGGGAGGGGCCTCCAGATCCACAG
AAGCTCATCTCTTCACCAAGGAATGTGAGCATGGGGTTCTGGGAAGGAGC
AGGAGCCAGGAATCCTGGAGCAGGCAGAGAGAGGAGGCAATGTTTATAGT
GAGGACAAG

>hg18 chrX:68649848-68650162 NM_015686
GCTGGTAGAGCTGGAAGGGAAAACGACTGCAGTAAGACTTTGTTGCCCCA
GAGTCCGCTGAGGCCTGGCCTGGGCTTTGGATGCCCAGTTCCCATGCAAG
GGTTTTGGTGAGCCCCTAAACTTGAACACCTAGGCTTTTCTTGGGGATTG
AAGGAAGTGCCAGTCCACCAAGTTCTGCCAGAAGAGGGGCATTTGGTGGT
GATGGGTGTTACCAATGTTCCCTGTCTTATTTGGTTTTAAGAAGATAGCA
TGGCTACCTGGCTGATCTGTGAAAGGTGAGCTTGTCTGTTTAGTGTTGAA
CTCATTAAAACTTC

>hg18 chrX:68650167-68650290 NM_015686
AAGTTAATCTCTTAGAATTATTATAGTCTCAGAATCTTATAATATCTTTT
TTTCCAGTTAACCAAAAAGGCCTTTGAGAAATTTTGGAAAGTAGAAGTAT
AAAAGGAAAAAAGTCCCAGAGCA

>hg18 chrX:68636269-68636376 NM_015686
AGAGGAATAAACCCGGCTGTAGTTGCTAGGAGAAAGTCAAGTCTAGTAGC
CAAAAGCCCAGTGTCTTAGGGGTTTAGTTCAGGCAAGAAATTGGTGGTTA
GGGTTCA

>hg18 chrX:68648835-68649626 NM_015686
ATGCTGGACCAGCCTTTTCTCCCTGGGCATAAAAGTGGGCTCAGTAACGC
CTGAATTTTTGATACTGTTAGCCAGATAGGTGCTTAGAGGGGAGGGCAAG
GGCACCAGGCGAGCTGCAGCTGGCTCTGGAGAGGGAAGGAGTTACTATGG
AGTGACAGGGACTGCCAGGGCCAAAGCTCCTGCTCGAATGCATTCTGGAG
AAAGGAGCTGGAACCTGAGCCACAAGTCTGTGCACCAGAAGATGAGGCCA
ACTGGCTGCAAAGACGAAAGGGCTAAGAAAGGGGAAGGAAAGAAGAAAAT
TGCGAGTCTNNNNNNNNNNNNNNNNNNNNNNNNNNNNNNNNNNNNNNNNN
NNNNNNNNNNNNNNNNNNNNNNNNNNNNNNNNNNNNNNNNNNNNNNNNNN
NNNNNNNNNNNNNNNNNNNNNNNNNNNNNNNNNNNNNNNNNNNNNNNNNN
NNNNNNNNNNNNNNNNNNNNNNNNNNNNNNNNNNNNNNNNNNNNNNNNTT
CTTTCTCCAGTGCACAGATGCATGAAGAAAATGCTAATAATCTCCTCCAA
CTGTCAGAGGTAGTGCCCAGCTGGCTACTGAGAGGCTGGGCTGAGAAGCT
GGGCCGACTGGAAGGGAGGCCCAACAGAGCCTATTGGTAGCTTAGAGGTC
CTCTGGAGTGGCCCAGATCCAAAACGAGGACCCACCAACATCCTCTTTGT
TCAACGTCCCAGTCTCTTGTCCTTGGACCCAGTGACAATCACTGTTACCT
TCCTGGAATAGCAACAAGAGAATGGGCACAGGGAAGGAACT

>hg18 chrX:68651656-68651929 NM_015686
GCTATCTCAGTCATTTTTTCTTATTTATCTACTTTGCTGAGTTTTTAAAA
TCACAAAATAATGCATGCTGTTTGTACCAAATCTAACAATACAGCGGTTT
ATAAAGAAAACATTAATGTTCCTCCTATTAGCTCCCCTCCCAATCCCACT
GCCTGAGGTCCCTGATGTTAACAATATGTAGTGTGTTCTCCTGCCCCTCT
GTGCAGGCTTACATAAACGTCTACACACAAAATGACTTTTTCTTTCCTTT
TGCATACAAATGGGAGCATAGAC

>hg18 chrX:68645424-68645799 NM_015686
CCCAGGCCAAGATGAAGAGGCTTTCTTACTTCTAGAAACCAAGCTGGGAA
CCTCTGTTTCAGAGCCAGGTGACCCCCTGTCCCCAGGACCCTGTACTGAG
TGCATCAGTTAGCTCTTCCCTGGGTGGCCCCAGAAACCCTGTTCTCTGCC
TTTGCAATATCTGCCCCCGTTTCAGGCCACACAGGGCCCCACGAATCATA
CCTGTCCTCGCTGCTGCCTGTGACACCTCCCAATTTAGTACCAGCTGCAA
CATTTCCTTAATGTGCAACTGACTTCCTCTCACACAGCAGGGCAATGTAA
CTTAGGTAGGCCGATGCCCTTCCCCGCCCTGGCCTCTCCCAACTCCCAGG
GTCATGCCTCACCTCTCTCTTAGCT

>hg18 chrX:68637871-68638460 NM_015686
AGGCCAATGCCTTCCCTTCCCCCATCCCAATTTCTTGGGTCATCTGAAGT
TAGAGAATGAGAGCCTCTTCTGACTGTTGGTTTGCTAGCACTTCTTCTTT
GTGTGCAGCGGGAACTGTCTGGGTAAGTTATTGTTATATTGTGCTCCTGT
GATAAATGGACCTTTGTGAGACACTTTTCACCCTGTGTGTGCTTGGGGAG
AGGGAGGGAGTCTTGCCTGAGTGACTTCTCACAGAAAGCTCCAGAGGTGC
TCAGAGCTGATAGCCTAGACCTGGCAGGCTGCTCTTTCATTGGCAGTCAA
GGGTGTCAATCACTGTGGCCCTGCCAATCAGCTCCGAACTAGGTATCTGT
AAGCGATTAGCTTTCTTTGTTAGAACACTGAACCCTCCAAGGACTAAACA
AAGAATGGCTCAGGAAAGACAGTTCCTAGGTGGGCAGGGGCAGTCGTGCC
AGTGTCACTAACTGGAACTCTTTGGTTTCATCCTCTTTCTAGCCCTGCCT
CCTAGCTCCTTTCAATTCTACTTCTTTCATTTCCCTCCCATGTGCATTTA
NNNNNNNNNNNNNNNNNNNNNNNNNNNNNNNNNNNNNNN

>hg18 chrX:68647483-68647635 NM_015686
TGAATTAAGACTGGGAGTGGGAAAGTGGTCACTCCCACCCTGACCTGCCC
CCACTCCAACCTCCATGTTCTTCCCACGTTAGCTCACACCCAACATGCCT
ATCCACTTTCCAATGACCCTACAACCTTCCCAATCTTCTACTTATCACCC
TA

>hg18 chrX:68641628-68641850 NM_015686
TGAGAGCGACGGAGCGCGGGAGCGGCGCGGAGACGGCACCAGAGCGCCCC
GCGACTCCGGCCTGAGCGGGGCATCGCGCCGGCCGGCCTGCCTCACCATG
CAGCCCCCGAGGTAGAGCCTGGACGGCGCCGAGGAGCGCAGAGCGGCGCG
CAGCCCGCCCGCCCCAGACGGCCGTCTGGCCTCGCGCCTGCCTGTTCCCT
CCAGCCCGGACCCCCCTGAAAT

>hg18 chrX:68648674-68648815 NM_015686
TGAAAGCCAGGGGTGGCCCCTGCTTCTGGGGATCTGGACAAATCTGGACC
CCTACAAGCACCATTCTCCGATGCTGGCCTGGTAGGTCTCTGGGGAATGG
GTATGTTTGCGTTTTGTGTGATTACAGGCACACAGACCAGA

>hg18 chrX:68635135-68635262 NM_015686
AGTAGCTGCAGGGTCTGTACACTCCAAGCTCTGGAGTAGTGGTGAGCCTA
GAGGTAGCCATCTAGGTACCTTTGTGGCCTAGAGTGGGATGGATCCTAGG
GTGAGGCCACTCTGTCAACTTAGGGAT

>hg18 chrX:68647971-68648416 NM_015686
NNNNNNNNNNNNNNNNNNNNNNNNNNNNNNNNNNNNNNNNNNNNNNNNNN
NNNNNNNNNNNGTTACCATTCAGGGTAGACATGTACATGTGTGCATGCAC
ACACAGACACACATTCATACAGACACACATCCCCCGGTCTTCTTCATGGC
TACTTCCCATCCTTCCCGCAGGCTGGTGCCTGACTACTACAGTCACCATA
GCAACGGGAACCTCCAGGAAGGATACACTGGTATCTCCTGAAGGTGGGGG
TTGGGGGAGTTAGGTGGAGAAAGGGAGCCTAACAGCCTCCCACCCAATAC
CATGGTCTGGCAGGAAGAGTCTGCTGAACATGGTGAAGGTGGGAGTGAGG
AAAGGGAAGACAGTGGGTGGAACCAAGATCAAAGGAGGGTCAAGAATCTC
CCAACACATCGTAAGCATGCGAGGGTGCTTCTAAGCCATGCGGAT

>hg18 chrX:68645085-68645247 NM_015686
CTGCTGTGCCGGCAGAAGGGCAGTGCCAGCTCCATAGCTCTCTTCCGGCC
TTTCCCACCCTTGTCCAATGCTCTCTCCCTCAACTGAGGCCAGACCCACC
TGGCTCTCGAATCCAGCTGTATGATGGGCACGAAGGGAAAAGACAGCCCT
GCTACCCTACTT

>hg18 chrX:68640034-68640282 NM_015686
AACGGTTGACAAAAAATTACAATGTGAGTTACTGGGAGTGAGGAAGGCAA
GCAGACCACAGGGTCAGTGGAGTCCAAACAAGGTTAGTGGCGCGTCAGGA
TGTTTGTACGTCCGAATTCCTAGTGCCATGTGACTCTGTGAGGGCCCAAG
CACATGGTTCCATCCGGGCGGCGCAGCTTCTCTAACTCTCAGTCAGCTAT
TCTCAGCAGCCTGTAGGGGGAGCCAAAAAGCTAGGACGGGGGCTGGTG

>hg18 chrX:68639670-68639782 NM_015686
CATGAATCCTCCCACTAGCCAATATACATGTCTTGTTTCCTTATATAGAC
TATAATTTCCTTTAAGGAAGGAATGCCTTGGCTCTTTCATCTTTCCAGGG
CCTTACTGGAGT

>hg18 chrX:68643426-68644160 NM_015686
CCCCATGGTGACAGTGGGGGGAACACTGGCTTTCTAGCTGCTGGGGATAG
GTATCCAGAGGAGAGGTGAGGCAGCTGCAGACCGGCCCGCCTAGGGAAGA
GCTGAGTGTTAAGAAACTTCTTGACCCTCGGCGGGGTTGCTCTGGACAGT
TAGGTGGGTGAGGGCTGCAAACATTTGGGACTTGATGGTACTGCCCTGCT
CGCCCAGCCTGGCCAGGTGACCTGCCTTTGGGAGGAAAGAGAACAGCAAG
GTCAAAGGGTCAGATGACAAGGAGACCAGGAGGGGTGGTGGCCTCACACA
TCCTCGAGCTGGGGCCAAGAGCTGGAGAGTGAGACAGTTGCTTTCTAGCC
TAGCTCGTGTCCCTCCAAGACTTTGGGGAGGGGCAGAAAGTGCCATTTTC
CATCCAGCATGGCCCTTGTGGACTTCTGCAGGGCTTCCATGCTTTTAGCG
GGTTCCCTAGGGATTGGGGCAGAGGGTTGGGAAGGAAAAGGGTAGTTCCT
CGCTCCTGACTTCACTTTCTCCTTCTCCTTTTTCCTGCTCTCGTAACCTA
GCAGTCTCCCTCCCGCCTCCCTCAGCCTCAGCTGACTCACTGCCTCACTC
ACACTACCAAATGAGATATTCCACTTCTTAAAGGTATACAGACAGATAGA
CACACACACTGCCATACACCATCACCACCACCCCGGGCAAAGTCACATAG
GCATGCAGAGAGGTCGTCACACCCACAAACAGTG

>hg18 chrX:68640311-68641294 NM_015686
GGAGGCTGCTGGAAATATTCCTAAGGGCAAACACCGACACCCCACCACTA
CTATCTTAGCCCACCGCCTTGCCCCCTCCAGGACGCTCTCCAAACTCAGT
CTTCCTCAGCAGCTAAGCTGGGAGCTGTCCTTCAGCACCAAGGGCCGCCT
TGTCCTCGGGCAGGACGGTGAGGGCGAAGGTGGAGTTAGGGACACTGGAC
TGGTCCGATCCGCAGCCGGCTCGAGCGTCTTCCAGTCACGGGGACGGCGG
AGGCGACCCAGAGAGGCAGCAAGCAGCTACGAGATGCCTGCTGCTCCTTG
CCTCCAAGAATCACCCTCAGAAGTCCCCTAGCCCTCGGGGGAGTGAGGGA
CGGCCATGGAGAGGAAGGCGGGCGCCCGGGTTAGTGGGGGAGGGGGAGCG
CCGAGGCCTGGGACTCAGCGTGTGGCATGTGCACGCGGGCAGCGGGCGGA
TGAACGGAGGCGCTGAAGTGAATGGAGTTGGGGGTGGACTGGAAACATCC
CCAAACAGCACCGGCTGCGGCCGGCGGGGGCTGGGGCGGGGTGGGGTGGG
GGGAGTCCTGAGGCGCAGGCGCAGTCGGGGCACCAGTCCCGCTCCCTCCT
CCTCTCCGTGCCTCTTTCTCCGCCCTGCTCCCCGCCAAACACACTTGCAC
AGGGGCTCTCAAGGTGTTCTCCGCACAGCGGAAGATGGCGACAGACTGAG
GGTGCATGGCCAGCGGGAGCCACGGGGCCGTGCCGCTGGGCTGCAGCCAC
AGCGGTGCGAACGAGAGGCGGAAGCGAGAGGCGCACTAAGTAAAGCCCGG
TGTCTGCGTCCGGCGCCTGTGGCGCTGCCGGGAGCCAGGTGGCCCGCCCG
AGCCGGAACTCCAGGAGCAGCGGGTGCGGAGCCAGAGCGGAGCCCGCCAG
GGACTGGCCCCGGCGAACACCCGGAGCGCGAACGAAGCCCGAAGGGCCCG
GCAACGGACCGGCCGGCCGGCCTAGGAGGGCGC

>hg18 chrX:68644293-68644393 NM_015686
GGACACATACACTCAGTGGGAGCAGAGAGACAGGGTCCACAAGCAGATGG
AATCAAGGATGTCTGTTTTTTGTGGCCCTCCCTTCAACCCCATGGCCCTG

>hg18 chrX:68642926-68643051 NM_015686
GGTTTGGGCACCTTAGGCCTGGGGCTTCCTGGCGCCCTGCTCCCTCATGA
GTGGGGAGGGGCCGCAGGGCCCTGGGCTGACAATGAGGTGGCAGGAGGGA
TTGTGCTCCCCCCAGCCTCCATCCT

>hg18 chrX:68642711-68642893 NM_015686
GTAAGGACTGGCTTCCGCAGCCACAGCAGCCGCCCTGGGCAGCGGCAGCG
GCCGCAGTGGGACCGGGAGAAAAAAGGAAGTCTCCCTTTCTACCCACCCC
ACCACTCCCACCGTGCCCAGTGCAGCACTACCAGTGCCACCCTGGGACCT
TCCCTAGTGAAGAGGCCTCAGGGATTCAGGTC

>hg18 chrX:68636868-68636969 NM_015686
NNNNNNNNNNNNNNNNNNNNNNNNNNNNNNNNNNNNNNNNNNNNNNNNGT
AACCCTACATGACAGAAAAACTGGGGTTCCAAATGGAGGGCAAACATGAC
T

>hg18 chr17:40283552-40284065 NM_016438
CCCAACAACTCCCAAGCCATCTTAGGTTCCACCCAGAAGCAGCATGGAGT
GGGAGCAAGGGGGCAATAATGGGGCCTTGGCGCTCATGGGAACACTGAAT
TAAAAGGCAGGCGGCTTCCCTGGGGACCCAGGCAGGAAGGAGGCTGCAGC
TGGAAGCAGAGGCAGTGAAGCCTCTTGGGAGATGACATATATTCAGAATG
TAAGCACCAGACGGGGCAGGGGAGACGAGGATGAAAGGAGCAGAGCAAGA
CAGAGGTCAGAATGTTCTGTTCACTTGCAAACCATGGCTAAGGTCAAACT
TGTAGAAAATAAAATTCCATGTAAATCCCAAAGATAGGGCCCCTTGGGGT
TTCATCCCCTTCTCTTTCTGTGAGCCCAAGCTCCTCTCTTTTCCTTGGGA
ATGGAGCCCGGCAGAGGCCACAGAAGGAAGCAGGAGGCCAAATGCTCCTC
TCTCACTGGGGCTCTGGGTTGGAGGTTGGTGAGTTGTTCAAGATGGCAAC
AGCAGCTTCCAGA

>hg18 chr17:40283016-40283161 NM_016438
NNNNNNNNNNCGTGAACTGTCAGATAAGTGGTTTCCCCAGGTTGTGTGGT
CAGATGCTTGAAGCAGCTGTTGGGACCTGGGGCAGAAAGATGAGCGGGAA
GCTGGACTCTCAAGGGAGCAGCTAGAGGTGAACCCCTAGGACGCC

>hg18 chr17:40279185-40279347 NM_016438
GTTTTCATAAAGCCCAAGTCACTGCTTCCCTGACCCCATAGTGGCAGCTC
CATCTCAGCTTTTGGTCGGTTCAAAACAGCAGACGCTGAGCCCTGGCCTG
GCCGCCCGTTCTCCTCGTTCTAGCCATCTCTTAGGGTAAGCACCAGCATG
CCAACGACCTGG

>hg18 chr17:40273807-40274132 NM_016438
GGAGGGAAGGGGAAAAAAGCTGTAAGTTTCAAACAGGGAAATGGATCTCA
TTTCCAGCCTTTGGCAGAGAGTGGTACAGCTGGGTGCTATGAGAACCACA
TCACTTTTAATCCACATGGGGCTCAGGCAGGAAAGGATCAAAACCCAATT
TGAGAACTTGAGAGTCGCCCTGGGGCTCTGTGGTTTGGGAACAGTAGGGT
CAATCTGAAGGCTGCAATGTGTCACTATTTCCATTACACACTTTCCAGGG
TCCCCACTTGGCTGGTAAACTCAGAGCAGATTCTTCTGTCTTGAAAGATG
GAAAGAGGCCCAGAGAGGTAAANNN

>hg18 chr17:40276191-40276471 NM_016438
GATCCCACGTCTGACTTTTGCCTATGCTAAGTCTGTCCGCATCATTGATT
TAGGCCCCTCTAAATCAGAATTTCTATTGATGTGACCTGATTTGGAAGAA
AAAGAGGTCTCCTAAACAAATTACTAATGTAGCAATGCATAAATGGAAAA
CATTAAAGACTCGGCATGTTCACAAAAATGATGCTATCATAATTTTATCT
TATCTGTTTACTAAAGCAGGACTCTACAAAAATCTGTTCCTTGAAGTTTT
TTTTAGTTACTGTATGTTCTCAGAAGTTTT

>hg18 chr17:40277259-40277531 NM_016438
ACCATCCATCTCCTGAGAATTCAGGCCACTGCTGGAACCTGGAGAGGCAG
CAAAGGAGGGTGTGTGTGAAAGGCTGGGAGGAGAGTTCCCATGGACACTG
GGGACATGTGAAGGCCCTGGGGAGTTGCTGTGACCCTGGGTCTCTGCCTA
GAGCAGTGAATGCTGGGGAGAAAAAAGGACATCATCTGCCAAACAAATTT
CCAGTGCTGCAGAGCCCCTTTAGGATAAACACACAGGGCTGAGTAATCTA
GGGAAGAAACAAAGGCCTGGGA

>hg18 chr17:40281146-40281267 NM_016438
GTAAGTGAAGAAAGGAATGGGGTGCCGAGTAGGAGGCCTTCTCTGTCATG
TCTCCTGGTACCCTCCAAAGAGAATGAAGCAGAGGTCAGAAAACTCAAGT
GGTCCTACTCACGGAACAAGG

>hg18 chr17:40274864-40274995 NM_016438
TGGGAGAGAGGTATTAGTGGGAAACACCACCCTCCCTCTCCACTAATCCC
AGCAGTTTCAGTTAACCTGTGGGACACATTATACTGCTTCTCCCTGCCCC
TGCCCACAGGGATGTTGACTGAACCAGATTT

>hg18 chr17:40275282-40275549 NM_016438
NNNNNNNNNNNNNNNNNTATGTGAAGTCTTCTCAGAAAGATTATTGGATA
CCAAAGGTACTTTCTGGCTTCAGGCCTGTGGCCCTTGGGGCTGTCCTTGG
ACAAATGCTAGGAGGTCCTTGGAACTCAATGCCTGTTTATAAAAGGGTGG
GGGGTGGGGGGTGGGGGTGTTACAGACAGCCTCCACCAGGAAGCGGCCTC
AGCCTAGCCATATTATCTAGAAACTTCCACTGCCTGTTCCTGTTACTCCA
CTCCTTACCCTTCAAGT

>hg18 chr17:40280531-40280828 NM_016438
ATCTCTGGCAATTTGGTAACTAATGCTGTTACACTATCTGGTCTAGGACA
TTTCTGGCTCCCTGGGGCCAGATCCTGCTCTGTAGCTCCCACAGGAGAAA
CCATCACAGACCAAAGGCCAGCGGGGGCCCCAGCACTCAAGGACTGTTTC
TCCCACCACCATCTGTGGACTTTTCCAGCTGTTTTTCTTGGCCCAAGGAT
CACACCCATAGGGATGCAGATGGGGGAAGGGGAAGCTGAGAAAGCAGTGA
AGACAGAATGAGCTGGGGAAGAGGCAGATGGTAGGAAATGGAGACGG

>hg18 chr17:40275642-40275877 NM_016438
GCATCCTCTGTCCCCTAGTCTATTCTCCATCATGCCCTCACTTACAGCTC
CCATTAGCTCAAGGCAAAAGCTGCTTGTCCCTCCCCTCCCAGTCACTCGC
TCCCTTGGGCTATAAATAGCATAGCTGTGCCTTAGATCGTGTTGAGAGCT
TTAAGACTTAGTCCCCCTTCCCCCCATCCCTTCCCCTTTAACACAACAGG
GAGAACAAGCCTAAAGCTTCCAGTTAGGGTGGGCA

>hg18 chr17:40279053-40279164 NM_016438
AGTTAGGGGCTCCCCTCCATTTGGTCTTTCCTTACTTTCCAGTGCCTGGA
GCTTTGGCTTGGGACTCAGCAGACTGGGGGTTAAGACCGATCCCCTGTCC
TTTCCCCTCCC

>hg18 chr17:10307933-10308046 NM_017533
CTTGCCAATACATTGCCCTATTCATCTCATTCTCATGAGCTCTTCCAAGA
GTTATTTTCCAAATTCTGGCATCACTTGCAATTGGCTGCTATGATTTTGA
AGCACCACAGTCA

>hg18 chr17:10309125-10309268 NM_017533
TTCAAAACTTACTTTTTAGGAGAGATTATGTATTATCTATAATCCAAATG
CAGAGTTGATGCCTAAATTTAATTAATTTTGAGGTGGAACTAGCATTAGT
TAATTTGGATTTTAGCATAGAAATCTAAGCAAAATTTCCTCTA

>hg18 chr17:10315180-10315280 NM_017533
GAGCTTGGACAAGGAGAGAAGAGAAGCAGCACTGGGTGAGGGAGTACACA
TTTCCCTTAGACTTGCCTCTTAAAGGATTGTCTACATAGAAAACACAGGA

>hg18 chr17:10302294-10302466 NM_017533
GCTTTTTTCTTAATGTATTTGATAGGAAAGACTGAAAGAAAATTCAACAT
TGATGATTTAACAAATTCACAAATTGTACCCCTAAGACTATTTTGGTGAT
ACAGAAACTGAAATACTAGAGAATAAAATAAATGCCTTTTCTGAAGACCA
TAAAGTTTTCATGAATAGTAGA

>hg18 chr17:10320397-10320586 NM_017533
AAACTTCTATCTTGGTGACATATTCATCATTTGGCCCCAATACACGAAAC
AGTTTTGCTCACTCACCACTTACCCCTCCTGGCTGTCTACACCTTTCCTC
TTACTTCTTCCATTGTATGAATAGAGAAGTGTAAATGTGATGTTATAATA
ACTCAGAGGCACACATTTTCTTGGGCAAGCAAGTCTCAG

>hg18 chr17:10304143-10304244 NM_017533
CTTCAACAGAAGTGATAGTTTAGTTTTTTAAATTGAAAACAGTGATGAAC
TCCTGAGTCACTTGCGGTTCAAATAAATCAGACAATTTAAGTCATGTTTA
C

>hg18 chr17:10307230-10307379 NM_017533
CTGGAAGTCAGATTAAGCTCATTTAAAAGAAGATGCCACAGTGAAAAATT
AAGTGTTTGAAAATTTCACACAACAGAAATAAGTACAAGATTTTCTAATA
TGTACCCACAAAGAAAAAGATTCTCAATCACTAATATTTATTAACTTAC

>hg18 chr17:10302188-10302288 NM_017533
GAAATTGCATCTTATATTGTATCATTAAAATTCTGTACTTTAACCTATAT
TCTCTACCACTGTGGAGTTAAGTGATAGTAATTTGGTTTTGCTTTCTAAG

>hg18 chr17:10307010-10307131 NM_017533
CTGAACACATGGAAAAGAACAGTATATAGACAGCATTGCTTTGGTCATCA
AAAACATTTCAGAGAGGCTTCTTAGAAGGGCTGTTATTCTTTGGTAGAAA
TAAATCAAAGATGTGTCTTAC

>hg18 chr17:10320187-10320377 NM_017533
CTTCATGTGATGTTATGGTATCCAGTTGTTGAACATACCATAATTCTTAT
CCACCAGAAGCAGACATATTCAAAACCAGGATGCCACAAATAAATTAAAA
TCATGACACATAGAAATATGGAAATTACATGACTCTGAAAGATAGAAACG
TATAGAGACTTATGTTTTCTTTACTACAGGATATAAGTAG

>hg18 chr17:10314249-10314735 NM_017533
CATGGATATCTCCAGCTTGTATGTTTTCACTGAAGGAACAACAGGATGCT
GTGTGATGTTCCATGCATGTTTCCTCTGCATAATGGAAGGAGACACAAAC
ATGCATTCCTAGTTCATGGGCAGACTCTCATGACTAGCTATAGCTCTAAT
GAGGTGGGAACCACATATTTTTATTTAAGGTGGGAGGAAAGTCATGGTAT
CCACGATATTCTCCCTGTGGATTGAAAAGATGGATGGGCCATCACATATG
CCCATAATACTCATAAATTGGCTTTTGATGGTTTTGCTACATACACAGCT
GTTACTGAATATGGCAGGAAATATACCTACTCTAAGTGTGACCCTAACTG
AGCTCTGGTGAGATATTTTCAACTATCATTAGCTGGCTTAAATTACCAAT
TAATGAGATCACTGTTTTTATAATTCTGTTGACTTAGAATTTATCTTTGA
CACATTGATAGATTGAATCTTTTATACTTTAAAAAT

>hg18 chr17:10315848-10316041 NM_017533
NCAGTTGGGACCTAGGTTGGAGATGTTCATGTCTTAGCTTCTATAGTGTC
CAGTGTGGCAGCATGACATTAATTTAAAAAACCCTTAAGATTCAGCAAGT
CAGACTGGTGTTTGTCTTCTTTTAAATTTCTCTGAGACTCCAAAGGGCCA
TCACTACTGAAAAGAGGTTGTATAGTCACTTTCAAGTCAACTA

>hg18 chr17:10311375-10311529 NM_017533
TAAGTCCAGATCTAATCATTACAAATAAACACCTAGTTAACTGACAGGTA
TTAGGTAAGTAAAGGAAAAAATAACTACAATGAAAGCTGAATATCCAACA
TATAATTTTGCCCTAAGTTAAAATTAAAATCTCCTTTATTAGTTTTGAAA
TTGT

>hg18 chr17:10302658-10302842 NM_017533
AAGTATATGACAAGCTCCCAAGATACTTTTGGAAGTGTTTAACGATTGCT
TGATGAGTGTTAACATATCTAGATCTGATGTAACTATTGCTTCACCCCCT
TAGTAATGGGGAATTCAGGGCCCATTTTCTAGGTAAGTGATACAGAGGTT
TGGTGTTTATTCAGTAGTTATCATGAACGGGGAA

>hg18 chr17:10313092-10314221 NM_017533
ATATGATGGCTGCATTCTTTCTGTAGTTCTAACAACATGTGAAAGAGAAG
TTTCATTAAGTTTTGTTTGATTAAGTGGCCTGAAAAGTCAAAATTTTATG
AGAAGGCATTTTTAAAGAACAGCTGCCCCGATATCCTATTCCCAATACTA
AACTAGGAAATAAAATGGTAGCTCATTAAGATGTAGCAATATAGAGATTC
CTTTGTTCTTTAGAGTGTAATAATAAATTATTCTTACCTCTTGTATTATC
AGATGAAGAAGGTGGCAGGCTCAAAGCAGACAACTACTGTTGAAAGAAAA
AAGAGAATGTGGGATGCTTTTTTTTCCCCATTTAATCACAAAATACTAGT
AACTATATTGTCTACAATGTCGTCCTTAAGAATGTTGGAAAGAATAATTA
AAATTTGGGAAGCAGTAGACATCCCTTAAATGAAAAATCATCATCATCAG
GAATGTAAAAGTAAGTGTTCTTCCACATATACATACCTTCAAGAATTTTG
AGGAAGGATGGGAAAGAGGCATCTCAGCTCCACTTTTATAGAGACCATTC
TGCAAACACAGCAGCCACCTCAGCTGTCCTAGCTGGGAACCTACTTGGCA
AAACCGTTTTTGGCAATCTCTTTGCACAATATTCACTGACTGTGGCTGTG
AATGGATATAATTAGAAATATTTCTTGACACCCATAAATAATTTAACAGA
GGATGATCTAGGGTTCTTTATAGGCATTTGATAGGGGATGGGGATTCAGG
GCTTCTAACACTGTTTCTCCAGTTTGGCTGTTGCATCATTCATCACAGAA
TTCAAAGCCAGATTCCCACTTACTCCTCTGCCTATAAAATTGGTCCAACA
GAATGAGTCTGATGTGAGGAATTTAGGATTAATTAATTTGTTGGTTCTTA
GAGCCATTAAGGAGTCTGGAATGAATTTTAGACCTGACACTATGATTGGA
AGCAGTGAGCGATGGATTTTAAGACAACATTCCTAGCCACAGTCTGGATT
TTAGAAAGACTGGCGATAGATTCTTTTAAAGTCTGAAAGTCTAAATATGA
AGGTGAAAGTGAATTCTCAGATTAGGCAGTGGTGATGGACCACTGGGGGA
GGCATAAGGGATTTAGAATAGATATAAAC

>hg18 chr17:10304707-10304860 NM_017533
ATTATCCTGAAATAAAATATGTTTTAGTCAAATAGCAAATATGAGCTTAT
GAAAAGCCAATGAATAATGGAATGAGCAGAAATCACAAATCTGCTAAATA
ATGTAAAACGTCAGGCAGTGTGTAATTTCCTTCTCGTAATACTTTTGCCC
TTC

>hg18 chr17:10301771-10302022 NM_017533
CTAAGAATAGGAAAAAAGGGATGATAATGATGAGTCCCTCAGAAAGTTAT
GCTCCATGTAATTGATGGAAAACTGAAAATACAATGTTTCAAAAGAAGAC
TTTGAATGATAAATTAAATAGGCATGACATGTGAAGCAGTCATTATGTAC
CCAGAACATATGGGAAATATACTTGCTAGAAAGACTCAGTTAAAAAAAAT
ACATCTGAACTATTTGGCACACTTTATGTTCAGTGTATAAAATCAGATTC
T

>hg18 chr17:10315383-10315519 NM_017533
TTAAGCAGTCTGTGTAAAAGCTGCTCGCTCTCTACTTTCCTCAGATTAGG
AAATATTATAGGCTTCTATAACCTTGCATTTCCTTATCTATTAAAAACAT
AAATGTGGTGAAAATCAAATACTGCCTTCACCTTAC

>hg18 chr17:10309640-10309759 NM_017533
CTGTGGGAAAGGACGGGGTTCCTCGATCAGCAATCACCTTGTTTATCTAT
CTTGGAAATACTGTTTAAGGGCAAGTAGAGCAGGACCTAAGTACTGTGTT
AGTTCTCATAAAGTTTCAT

>hg18 chr17:10303463-10303622 NM_017533
CTACAGAACAAGATAAATATAGGAAATTACGCATAACAAGTATTCTATCT
ACAGAGTATCTATTAGTATTTTCTTCTGAATTTAAGGCATTTTGGTTTAT
TAAATTATAAACCTTCAGATTGTTTTCCTATTATATAGTTCTAAACAAAG
TAGAATTGA

>hg18 chr17:10302501-10302657 NM_017533
AAATTGTGCAGACCTAGTCTGCTTTTAAACTCTTATCTTTCATATTTTTG
TGAATTTTAACCTGAGTATTTTAAGTTTTCCTAGGTGGCAATTGCATTTA
CGCTTCCTTTCCCACTGCTTAGGGTAGGGTTCACACATACACTTTATTGA
TATCAA

>hg18 chr17:10311187-10311360 NM_017533
TTAACATCGTGATGATACAAAGAAATGGACAATAACTGTTTCCACTGGCT
TTACAATATAAATGAACCTGTCTTAAAAACTCAAATACAGATCTTTATGC
AAATTTTCCTCTCATCCCAAATTATTAAAATTGGATGTCAGATTTACTAA
AATTGAATGTAGACAGATACACC

>hg18 chr17:10314813-10314919 NM_017533
AGCGACTTACCCAAAGTGCTAGGCTCTAGGCCAGAAGGAAACTTGTTCTA
TTTTTTCTCTCAGATTTTCACAACTCATTTATTTTTACTTCTTTTGGAAC
TTAACA

>hg18 chr17:10302906-10303192 NM_017533
TGCCTTGTTACACATGAGGGATGATGATAAATGCACAATACACTGTCATG
GGTACACCAGGGTTAATTACACAACCCAGAGGAATAGCTGTAATTTCATC
CCTTTCTCCCATATGCATGAAATAGTGTAGGAAGAAAAGTGAGGGAGAAT
TAAGTTTTTAGAGGGATAAATGCGAATCCATATGTGTGTGAGTGATAAAC
ATTTTTCTACAAACTGCTCTACTTATTAATAACAGATCACTTGGAACATA
CCTCACAACCAATCAGAATATACGAGTGTGTCAGGA

>hg18 chr17:10320734-10320880 NM_017533
AGGTATGAAAAATCATATGCTAGCTCCACTGCTCAGGCAACATTAATACT
TACTATTTGAGAATCTGATTTTCCAAGTATTGATGAACAGTAGTACAAAT
AAATCAGTGGACAAATTTAATTATATCTTCGATTTCCTTAAATTCT

>hg18 chr1:46436212-46436835 NM_017739
AGCAACTCTTCCCTGCAAGCACCCANNNNNNNNNNNNNNNNNNNNNNNNN
NNNNNNNNNNNNNNNTGGCAGGAAACCCTTCAGTGGGGTTGGATCACCTG
GAAATTCCCTGAGACTGGAGTAACTCTCTGAATCAAGGCTGTCCAAGGGT
GGAGGCCAAATAATCGGCTCAAAGTTCGTTAGCCCCTACAAGGACCAAGT
TCCAGGCCTTCCCAAGCCTGTGGTGAGCAAAGAGCGACCTCTCCTGCCCC
AGTCTTCAACCCTCGTCCCATCCTATCTGCCCCAGCTTCTCTCCTCCTCC
CAGGGCCCGGAGCCGCCCGAGGGCTCAGGAGACCTGCACCGGCAGCGCTA
CCCGTTCCGGACACCCACGCGGAGGCACTCACGGCTTANNNNNNNNNNNN
NNNNNNNNNNNNNNNNTAGGGCCCTCACTGCTCGGCCCGGCTCGCCGCGG
CCTCCGCCTCCTCCATGCCGCTTNNNNNNNNNNNNNNNNNNNNNNNNNNN
NNNNNNTTNNNNNNNNNNNNNNNNNNNNNNNNNNNNGGGGTGAGAGGGCG
ACGGGCGGTGCTTAGNNNNNNNNNNNNNNNNNNNNNNNNNNNNNNNNNNN
NNNNNNGGTGTAAGCAGCCAGCG

>hg18 chr1:46427937-46428061 NM_017739
AAGAGATAGCATCTTTTAGAATATGAATTTGGACAAGGAGGTTGGAAGAG
GTGTTCTAAGAGTATAAAGAGGAGGTTCTGAGGTTGAAGATTCCAGAGCA
AAGGCTCCCTGGATCTTGGGGCAG

>hg18 chr1:46425634-46425818 NM_017739
ACAGTGTCTGCTACCAAGCAAAGCCCAGCCTAACAAACCAGTCCCCCTCC
TTACTTCCCTTTGACCCCTGTAACTCTCTTCCTGAGCTTTTCCAGGGCAG
CCCAGAACCACCACCCCCTTGCTGAGCCCAGAAAGGAAGAGGGACCTGGC
CAGAACCAAACAGTGCCTTAGAGCTGGTCTGTGA

>hg18 chr1:46435108-46435228 NM_017739
CTGTGGGGTACAACAGGTCATGGAGATAGTCTCCTCAGCAGAGTCTCACC
GCTTAGGGTCTGCCTGCCACTCCAGCTGTGAGATCCAAGGCCCCCTACCC
CATCCTTAGCCTAGCCCTAC

>hg18 chr1:46435500-46435860 NM_017739
GTTTCACAGCCACTTTCCCCAGGGAACCTCCCCTGACACTTCCCCCTCCA
TTAGGGCCCTCCCTACCCAGTGCTCCTGTATTCTTCTATTTGAGACCTTG
ATTTCCTTGGTCCCCTCCATTGTTGGTTTCTAGAGATGGAGCCAGGCCCA
GGGACCCAAGCGGGGGATCAGACCTGGGTCCTGGCCCTAACTGCCTCACA
GGGGTGTGCCTCTCTGCAAAGCCAGCCTGATCAGACTTCAGGCTTCCGTC
AGAAGCTTAGAAGTTGTACTTGGGTTCCGATTCCAGAACTTTGGGTTCAA
ATCATTACCTATAGGGACATGACACATAGAGGTCTCCCCTCTAGGAACCT
GCTGCCCCTT

>hg18 chr1:46425859-46426083 NM_017739
GAGCTAGCCTGCCTCACCCCTTCACCACCATACTGTGCCTCTCACACTTC
TCCTCTGCCGTGTGCCTGTGTGGAGGCTGCATGGGATTTGTTTGCCCAGG
GCGGGCCTCTACCTCATCATGGGCTAATTGCTGCTCAACCTGGCTGTTGT
GCCACCTCAGGCACTATATCCAGCTCCAACAAACACTGAAGGCGTCAGGG
TGGCGAGATATGTCCAAGCGACAT

>hg18 chr1:46432001-46432113 NM_017739
GAATGCGTCTAGAATCTATTGCCTTTCTGCCCACCTCAAGAGTTCCTCCT
GGAGGTAGATGACCTAAGCACCCTCCTGTTCAGTGCTGGGTATAGCCCAT
TCCCAGGCTTAC

>hg18 chr1:46432660-46432811 NM_017739
CTGAGGGAAGGATGCGGTTGTCATGGAGGCATGGGGCCAGCAAGGTTTGA
AGAGCCCCAGGCACACAATCAAAGGAATAAAGCTCCACAGAGAGATCTAA
ATGCCCACCCCCAGCCCAGGCCCTGCCCCATCCATGCTCCACTAACTCCA
C

>hg18 chr1:46426585-46426715 NM_017739
CCTCTTCCAACTCCCCAGTATCCCTTTTTGTTCTCTCCTGCTCTGTCTCT
GGGGACAGGTGCCCGGCCCAGGCAAGATAAGCAGGAACCCGGCTGGTGGT
TAAACGGTGGGGAAGAGGTAGGGTGGCTGC

>hg18 chr1:46436080-46436191 NM_017739
ACCGGATTGGCGGGTCACCAATGTCCTGGCCAGCCCATGACTTCAGGAAT
CTGAAGGGACCAGAGGGCCACATGGGGTAAGATGCTCCTCCCAAAGTCTG
ATGCCTTCTGG

>hg18 chr1:46432184-46432344 NM_017739
CTGTGGGAGAAATAGCGTTTAGCTCTTGCCTTATTCCCCCTTCAAACTGG
GATCCCCACCTAGGGAAGACTTCTCAGGTGAGGGTAGGTGCAGACTGGAG
TAGACAGGGAAGGGATAGAGGATCTTCCCTGTTCTGGGCTCTCCACACAC
TCAGCCCAAC

>hg18 chr1:46427616-46427716 NM_017739
CTGGGAAAATAATACAAGAATGTATAGAGAAGAAGCCATTAGCTATATCC
CTGGATCTCACTAGGCCTCCTGTTTCCCAGGGCAGAAAAGGGTCACTCAC

>hg18 chr1:46428776-46428978 NM_017739
CTGAAGAGGAGGGAGAAATGGGTCAGGGGAGTGGGCAGGCCCTCAGGTCC
CATGGGTAGCACTGAGCAGGGCAAGGGGTCACATGGGAATCTGTAGCCGC
AGGGCTGGAGTAAACACACAGGCCCAGCATTGGAAGGGACTTTCAGGGAC
TGGCCTCCAAATCTCCTAGATATCCACCCCTTGCCCTGCTGCCAGCCCCA
AC

>hg18 chr1:46426724-46427528 NM_017739
CAAGTAGGGCGGGGCTAAAGTCAAGCTGTCCTAGGGTAGAGTTGGGGAAA
AACCTTGGAGTTTGAGACTCAGGCATCCCCTGGTGGCCAAATGGCCCCAA
ATGGAAGATAAACTCTGTGGAGGACAGTAAGGAAAACTCACCATCCAACA
CAAGTATTCTCTCCACCACTTCCCTCCAGCACCCCCCTGACACACAAAAT
CACAATCACAAGACATCCCCAGAGGGCTTCTCCTTTTTTAATCAATGACC
AACTTATCCAGCTTTGGAAATCTGGACAAAGAGAAGGCTGAGAGGAGGCC
TGGTCCAGTGTCTAAGGGTCTCTGAGTGAGTCTGTGTCAGCATGTGGGCC
CCAGCTGGGCCTGTCCATGGGTTGGGCACAGCAGTTTCCTGAGTAAGAGC
CAGCCCCACCCTCAGGGCAGCATTCCAGCCCAAAAAGAAATCCAGGCCCT
CCAGGTTCGGCCTGTTTTCAAGGCCCTCAGGACAGTCAATAAATAGGTTA
GATTCTGAGCCAGGCCTGGAAAGTGAGGGTATTCAAAGGGCAGGATGAGC
TGCTAGGGATCGTAATGATTCCCAGGTACTCTCCTGCCCTTCTCCAACAA
GGAAGTAAATAAATAGACTTTTAACTCAGGAACGGGGTGTTGGAGCAGGG
GAACCCTCCCCTTGGAGTTAGTAATTAAGTCTCATGTTAAAAACAAGGTA
GCCCCAGCCCCTACCAGCATCTACAAAATCCTACAGGATGGAGGGAAGGG
CTAGCCAGCCTGGGGGTACACAGTACCCAGCCCCGCAGGGTCCTGGAGGA
GGTC

>hg18 chr20:31713678-31713812 NM_031231
CTGTGGGCCCTGGAAGGCGGTGCTCAGAGCCTGCAATTGGTGAGGTCAGC
CCGTGAGGTCACAATGTTGCCAGGGCCCAGGGGGCAGAGCAGACGGAGTG
TGGGCCATCGTCCCCAGTGGTGACCAGCCCTGCC

>hg18 chr20:31721859-31722053 NM_031231
CCCAGCTGTCCCCAGGCATCCTCTGGTCCCTGTGGGAAGCGGGAATGGGG
AGCTGAGCCATGGGTGGTGACTCAGACTTGGCTATTTTGGGGTCCCAGCT
GGAAGCAGTGTAGTGGGCAAGGCTGTAGCTGGAGAGGGGGTAGGCAGGCG
GGTAAAGTTGGAACTGAGCCCTGGTACCTTTCTCCCTGCCCCCT

>hg18 chr20:31720356-31720513 NM_031231
TGTATACACGTGTCCACACAAACGCGTGGGTGTTCACGTACCTGCCTACT
CACGTATGTCCTCGGGCCAGGCCCTGCCCTGTGAACCTGTGAGCACAGCC
TTCCACGCCTAGCCCAGCCCTGAATGATATCCCACCACAGTTGTGATGGG
CCAGCAA

>hg18 chr20:31724027-31724266 NM_031231
CCTGCCCAGCTCAGCCCTGCAGGAGCTTTTCCTGCAAGCGGGGCACAGGA
AGAGCACGCAGCGGGTGCCACCTCTGCTCACTTCTCCTGCAGGGCCTGGC
CTCGTGGGGGGTGCTCCTGGCCAGTCCCCTGCGTCCCCACCTCCCACACC
CAGAGTGCAGCCCAAGTTCTATCTGATACATCAGCCCCTGGCACAGTTCC
AGCTTGAGGAAGGTTGAGGAGATGGGCCAGGTTGTGGCC

>hg18 chr20:31725058-31725170 NM_031231
CTGTGGTCAAGGTGCTGAGTCACTAGGGGCAGTGGGGAGGGGGTGGGAGA
CAGCTTTGCCTCCCTCTGGAGTTGGGGCATGAGGGGGCCAGGACAGAGCC
GAGCACAGCGGT

>hg18 chr20:31708512-31708963 NM_031231
ACAGGCCCCACAGCCCAGACCTGCGAGACAGGAGGCAACACTGGAAGGGA
CCACTGCCTTTATTGCCTCTGTGCTGGGGTCCCAGCCTGGGGTTCAGAGG
CCTCTGGGGGCAATAGGTGACCCTGGACCCAAATTATTGCTACTTGGCCA
GGTCACCTTGGGGCTTCCCATACTGCCCTGAGAATGGGTGGGATGAGGGC
ATGCAAACGATATGCAAATGACATGCAAACCAACCCAGAGGCCTCTGGCA
CATCCATGGGTGCTGGAAGAGTCAGAGCCTAGTGGCCTGGGAGGGCGACG
GGGCACCCAGCTCAGGCCCAGCCTCGGAGGCAAGGTTTGAGGGTTGGGGG
GTCCCTGAGCATCAGCCCTGCTTCTGCCGCTGGCTGAGGAGGAGCAGAAG
CCTGGTCCCAAGACAGCAGGAAGAAAGCAGGACCCTCGCTAGGCGGCCAG
A

>hg18 chr20:31715913-31716031 NM_031231
CCCCAAAGCATTCAGGCCCCCCAGTCTTCCCCAAGGCACCTGTCTCCCAA
CCTACCCTGTCCCATCTCCTTCCCCACGTGACAAAGACTAATTCCAAACC
ACTTACCTGTCTAGGGCA

>hg18 chr20:31715673-31715775 NM_031231
ACGCTAGTGAGAGGGACCTGCTTCCGGTAAAGCCTGACATCCCCCCAGCA
TCCAGAAATCCCTCTTAGGCATGAGGGAGGGTTCCCGGCCAACAGGCACC
AT

>hg18 chr20:31725355-31725462 NM_031231
AGGCTCCCCTTCCCCAGTCAGCCCAGCCTGGAGCTGCCACAGAGTGGGGT
GACCGCTGCTGTGATTGTCGCCAGCCCCCCGCCAACACCAGACACACAAA
TGGGGTG

>hg18 chr20:31711470-31711600 NM_031231
CTAGAGGAAGTGAGGCTCACAGGGCCGAGGACTGGGGCCCCAGGACGGGA
TAAGCCTGGGTGGGGAAGACAAGCCTCCTGGGACTCCGAGGCCTAGCCCC
AAAGCCAGTCTCATTTCACCCCGCCATGGC

>hg18 chr20:31725483-31725603 NM_031231
AGGGGCAGTGACACTGGAGCAGGGACAAGAGGAGACATGGAGAGACAGAA
CAGGTCACACAAGGGCAGAAAGGTCAAGAGAAAACAGCAGGGCCAGAGAG
AGGGGAAGAGACCCAGAAAC

>hg18 chr20:31724833-31724933 NM_031231
ACTCAGAGAAGGTCTGCCACTGGCTGAGGGGCACGCAGCAAGCCAGGGAG
GCCCAGGTAGGGTAGATGGAGATCTTGGGAGTGGGCAGGGGTGCTAAGNN

>hg18 chr20:31718543-31718964 NM_031231
CCCGAAGGTGGCGTCGGTGTCGGGGAGCCGCCGCGTGCACCGGCCGTCCT
CCCTGGGCCGCATCGCGGTGGTGGTGGACCAGGGCTCGGGCTTCACCAAG
GCGGGCTTCGCGGGCGAGAACCAGCCGCGCATAGTGCTGAAGAGCTCTAG
CTTGGTGCCCAGCTGGGACCGGCCGGTGCTGCCCGGAGCGCCGGGCTGCG
AGCTGGCGGGCGGCGTGGCGCGGGCGCACCCCATCAAGCACGGCGTGGTG
GCGGACTGGGAGGCGCTGGAAGGGCTGTGGGAGCGCCTGCTGGTGGGCGG
CCTGCGGGTGTGCCCAGAGCAGTGGCCCGTGCTGGTGAGCGACTCGCCGT
TGGCGCCGCCCGCGGGCCGCGAAAGGGTGGCGGAGCTGCTGTTCGAGACC
CTGGCAGTGCCCGCGTGCCAC

>hg18 chr2:73308975-73309089 NM_032319
CTACCTGGCTCCACTTGTCCCCAGATGCTATCTCCAAATTCCAAGTAGCA
AAATTCCTGGGTTTCCCCTTCCCAGCTCAGAGTCACTTATGGCTGGAATG
TGGGACAAACTCTT

>hg18 chr2:73313826-73314095 NM_032319
TTTCCTCTCGCCGCCCCGCCGCGCGTCGCTCGCAGGACTTCAGCCTGACA
GCTGCTCCGGCCTCCCGCCCACATACCCGCTCTCGCCGCGGGCTGGACGA
CGGGAACGAGGCTCAAGGCTGATTGGCTCTGACGCCTGCTCATGTAGCCA
CACTTTCCGCCTCTGCGCCTTAGCCTACTTCCTATTGGTCGAGAGAAGTG
GAGCCGGGGGCTGATTGGCTTAAACTCTTAACAGCTACAACCGGCCTTCG
CCTCAGCCCCGCCCCAGCA

>hg18 chr2:73309210-73309430 NM_032319
CTGGGAGGGCATGAAGAGAGGTGGTGACGGTCACTTTCTTGGTACCCCAT
CATGCCCCACTGTCCCCATCAATCTGGGAGTTCCAAAGCCCGAGATCTTT
TTTTGCCCTCTAACTGAAGCACCCCAAGTTGAGGCCTGCAAGAAGGGACT
GGTGATTACCCCTGACCCAGTCATGGCGCCCAGCCTGGTGCTGATAAAGC
CAGAGGCAAGGAGCCCTCAC

>hg18 chr2:73310206-73310315 NM_032319
CTGAAAAACATTTAACATTTGGACAGGTGAGAGTGTAATGAGACACACCT
GCTTTAGGACTGGGCTGACAATCCCATCTTATTGGCACCTTATAAAGTGT
GAAGGAAAC

>hg18 chr2:73310615-73310748 NM_032319
AGCTCATGGAAGGCAGAGCTGATTCTGCTCCCTTCCCTGTCCCAGCACTC
AGGTGGGATGAGAGGGTCACTGCAGCTCAGTGAGGGGAAGGGGGAGGTTG
AGGATCAGAGATCAGGGGCCTCCCTTAACTTAC

>hg18 chr2:73308607-73308764 NM_032319
NNNNNNNNNNNNNNNNNNNNNNNNNNNNNCACAGTTGCAACCCTGATGAG
AAGCTTTATTGCTAAAAAGTCAGTGAGGGTTTATTGAGTCCCCAAACACC
AGCTCTTTAAACCACTCCAACAACTGCTGTGAAGGTCACTGTGCAGAGAC
CCTGGGT

>hg18 chr2:73313547-73313729 NM_032319
TCAGGCTGCGCCCACTTTATGTCCTTGGACCACCACCCACTTATTCCGGC
CGCCCGCTCCCAGACCTGTCCTGCTCTGAACTCGCAGGGTCCCCAAGGTG
ACCCTTGGCCCCCAACCCGAGACGCGCGCAAGCTGGACGGCCAGCCCCGC
CCTGCAACGCAGTCCCACCCGTTGCCGCTCAC

>hg18 chr2:73310849-73310981 NM_032319
CTGAAGGATAAAGAGTACAGGTAAGAAGCCTCCCAGGAACAAGCTGGTTC
AGGTTCAGATCCCAGACCCTGTGTCTTCAGCTGGGCTGGCTATAGTCTGG
GCTCAGGGTCCTGGCTTCAGCCAACGGGGTCC

>hg18 chr2:73309598-73309703 NM_032319
CTGGAAGAGGTGGTGATAAGACCAAAGGAAAGACAGGTCCTAGCTCCCCC
TTCCCCAGACCATCACCCTGGGAGTATAGAAGGCAGACTATGAAGAATCT
GTTAT

>hg18 chr16:4685656-4685764 NM_032349
TGTTAATTTGGGTTGTTGTTGGATTTACTTTGCTAGATTTTCTCTTTCAC
CACGTGTGAACTGTGGGTGAGGTTTCAAAGTAGCTTCACCCCACGTGGCT
TGGTTCCC

>hg18 chr16:4685181-4685330 NM_032349
GGGCTGCCTGAGCTGGTGGCACCCTCCCCTGGGCCGGAAGACTGGGAATT
CCTGCTAAGTGTGGCTTCTAGAGTGTTTGTGTGTACCCCGCTTCTGACTG
CCTAGGGCGAGTGGGCATCCTGTCATCATCTCCACTGTCCCAAGCAGTC

>hg18 chr19:38059803-38059905 NM_032816
GCAGAGCGGCCGTAAATGCCTTTGAAATAGCATCACAGTTATTTGTTAGG
TCATCTCCTAGGGAGATGATACACAGTTTTCAATCCCAGTGAGTCTTTCT
AC

>hg18 chr19:38120082-38120198 NM_032816
ACCCCCAGGATCCCATTACATCCCACAGGTCCACCTCCCTTCCCCCAGGA
TCCCAGCATATCCCACAGGTCCACGTCCCCCCAGGTCCAACCCCCACCCT
CCCAGGACCCAAGCAC

>hg18 chr19:38098263-38098384 NM_032816
CTGAAAATCAAAAGAGGAAGATAAAAACTTGGCACAGAAGACCTCACAAA
ACACAATTATGGGCTATTAGGAAATACTAATGAGAGTCAGCTGATAAAAA
TGACCTTTTAAAGATCTTTTG

>hg18 chr19:38116415-38116532 NM_032816
CTGAAAGGGTTCAGGGGAAAATTTTACAATGTTAATTGATGTTGACAATG
TTACATCAAAATCAACTGACTTTGTTCCAAAAACCACATCAGGCCTGGTG
CCATGTTCTTTGGTCCC

>hg18 chr19:38148987-38149105 NM_032816
AGGACATGATTCTAACCACCCTACTTATACTTTTCTGGGCAGTTTGAGCA
GTTCCAGGATCCAGTACTTGGAGGCTGAGCACAGGGGTGACCTCAGTGCC
TGCTCATCTGATACTCAC

>hg18 chr1:36631476-36631823 NM_032881
NNNNNNTCTGCCCCCGACTACACAGGACGGCCTGGGAGCGCAGCACACAG
AAGGGAAAGCCTGGGGCACGGACCTGTTTGTATCCAAGTTGGGTTTCATG
AGAAAATGAACACAACTGCATGAGAAATGGAGACACTTAGAGGTGGCTCA
GGCTGAGCATGTTTAATTATCCTCACTGGGAGAGTTGAAAACTACTTGAC
AGGTTCCATAATCAATAAGTCAGAGATTCAGATCATCAAAAAGGGGGATT
GTCACCTACCCCAAGGCCACATATAGGATTCTGGGTCCCAGAGTGAGTCT
GGGAGGTGGAACCCTGTGAAAGGCAGCTTTGACAGGTGGTGTCTGTT

>hg18 chr1:36630695-36630796 NM_032881
CAAAAAGATGATGTGTGCTTAGCAGAAGGCCTTGGCACATGGCAGGTGTG
GTGTGGATATCTGATGAGTTCAAACTCTCTGGATCCACAGGAGAAAGTCA
C

>hg18 chr20:43944452-43944585 NM_080603
NNNNNNNNNNNNNNNNNNNNNNNNNNNNNNNNNNNNNNNNNNNNNNNNNN
NNNNNNNNNNNNTGTGGATGAATAATTGAAGAGCCAGGTCCCTGCTGTCT
CCTTAAACCTCTGTTACTCTCCATAGGCCCATC

>hg18 chr20:43943407-43943510 NM_080603
CGGCTCCAGCTGGACTCTGGGAATGTCAGACATCCACATCTCCCACCCAG
GTTAGAGGTGAGAGGTCAAAGGCCGTATTCCCTCTGTTGGTTTTTGGACC
CCA

>hg18 chr20:43943173-43943316 NM_080603
AAGCCTGAAAGCGAATTCCTCAGACATTGGTCCGAGTCACTGCGATGCTG
ACGCTGTGGTTGGTGAGTTTGGATGTCAGTCAGAGTCGGAGGCAGGGTCA
AATAGGGAGAAATGGCGACGGAGCCTGGCTGTGGGTGAGTGCT

>hg18 chr15:43208326-43208426 NM_144565
CAAACTCTCTCTTTGAAGAACTCCCACTTGATCCGAACTTGGTCTGGATG
AAAGCAGGAAGTGCAGCCCTAGGTGCCAGGGCGGGAGCAAGCACTTCAAG

>hg18 chr15:43207000-43207120 NM_144565
CTTCTTGTTCCATTTCATAACTTAGGTCTTCCTTTATTTGCATTGCCTAA
TTTAAAGTTAATTTTTCATGACCCTGACCCTAATTTTGTTTTCATTATTA
AGCTAACAGGGCTCATGCAT

>hg18 chr15:43209131-43209251 NM_144565
TTGGACTTGGAGCCCAGACCCGACGGTGTCGAGAGGATCTGAGGAGAGTC
TCCCCTCCCCATACCCTCTCCGCCTCCCACCCTCTCCCCAGCCCCATGGG
ACTTGTGAAGGCGGACTTGC

>hg18 chr15:43209372-43209567 NM_144565
CGCGCCTCCCCAGGCGCCAGACTCCATCCCGCCCCACTGCGCCCCGCCCC
GTGGCTGAGCCGAGCCGGGCCGTGCCTTCCCCTCCTCACCCCCAGCCCCG
CCCGTCCCGGCGCAGAGCTGCAGAGGCACCGGACGAGAGAGGGCTCCGCG
GGCCCAGCTGGCAGCCAGGCCGGAGACAAGTTGCAGTCCCGGGCT

>hg18 chr15:43207163-43207360 NM_144565
CTGCTTTTCCTACAACGCTTGTGTTTCCCTGGGGAACATCTTTCTTTCTG
GCTCGTCAAGTAACATCTGACAGTAAAATTAGTTTTAATGTGAGAAAATC
TCATATCAATATTAACTTGACCCACTCCTCCCCTACCTCATCACCATGAC
TAGGATGTATGCACAGTGTACATTGATATAAATAAGCAGACACAAGA

>hg18 chr15:43206297-43206493 NM_144565
CCAATACAGAGCTAAGGACTGGGCACAAAGGGATTTGACTAACCCTGTCA
ACTTTTAGTAATTTCTCAAAATTTTCAGAAAGCCTCTTCCAATAGTTAGA
GTCTCCAAGACTAACAAAGACCCAAACATGAATTTTCATGTTTAATTGAA
TCAGAAACATACATCTCAATCTTAGCTGAAATGAGTAACTAAGAAT

>hg18 chr15:43206147-43206292 NM_144565
TGGATGTAGAGTATACTAATCAGGCTCTGGATCAAATGAATAAATATGAA
TGAGTTCCTCTCCCCACAGGTGGCTTCTGATTTTGCACACAAGGGGGAGC
TATGCTCCCTTATTGCCCTGTGCTAATAATTCAATATTAACTGAG

>hg18 chr15:43206716-43206979 NM_144565
CAAAAAGGAGTATTTTTAATATATGTGAATAAGAGATAATATAATGTATT
TTGGTCAGGGTTAAATATTATTCCTGCATTTATTTTAAAGGGAGGTTATA
AAAAAATTTACAAGAATGTTTCATTTCTATTAACATGTGCTTAAAAGAAA
CACTAACAAAAGGCTTTTCGTATTTTAAGTATAGAACAATGTTAACTTAT
TTCCAGTTCTCCAAAATGTCATATTTATTAAAGATGACAGAAGCAAAAAA
ACAGTTGGTAAAT

>hg18 chr15:43207610-43207716 NM_144565
TATTATAGACACAATTACCCAATCCTTACCTACCACAGGTTGAAGTGGAG
TTCCTATGTGTGTATGAGAGGTGGGTAAAACATAAAGTTACAATCTTTAA
GAAAAT

>hg18 chr15:43205521-43205653 NM_144565
NNNNNNNNNNNNNNNNNNNNNNNNNNNNNNNNNNNNNNNNNNNNNNNNNN
NNNNNNNNNAAATATTTCTTGAAACTATCCATGCATTTCCTTCTGTACTG
CCTCTGCCCTAACCCAAGCTCATCCTCTCTTA

>hg18 chr15:43207775-43208072 NM_144565
CTCTCTTGTAGCCTGACAGGACTTTTTTCCTGAAGTCTTCCCCCTTGCCC
ACCTCCCCCATCTGCTGGAAACTATAGAGTAAGGGCCACTAATTCTCCAC
AAGTGGGGAGTGGGTGACATGGCTGGAGTTGCCAAGACCTCTGATTGGTA
ATGCACAGCTACTGCAATGTGATGCTTTTTTCTCTGATTGGGGTAGACCC
CATTAAACGTTTACAGCTGTGGCTAGCTAAGGGGACCCTGTCAGGAACTC
CTGTGCTAGACTTTCCTCTTCAAGGAAGGGNNNNNNNNNNNNNNNNN

>hg18 chr19:40940222-40940463 NM_144617
CCAGACCTTGGGCCCAGTCCCCCGGCAGGCCGGGCCTAATTCTGTGCCTC
TGACTCAGCCTCTGGTGCGCAGAGGCCAGGGGGCGCGAGCATGAACAGTT
CAGGCTNNNNNNNNNNNNNNNNNNNNNTGGGGCTGGAAATAGCTCATTTT
GATCCCGCTACCTCGGCCAGGAGCCCAGACCTGGCAACTGATGCAACCAG
CTGCTCCTGCAGCAAGAAAGAAGTTAGATGACCGTTGGGAC

>hg18 chr19:40940023-40940207 NM_144617
NNNNNNNNNNNNNNNNNNNNNNNNNNNNNNNNNGAGGCCCACGGAAGAGT
TTCCAGTCCCTTTAATCCACTGCCTCCCCCCTGGCAGCTCTGAGGATGAC
GCAGATGGAGGTCTTTAGGAGCAGATTCCTGGAGAATGCGGTAGCCCCGC
CAGGATGTCAGGAGGACATAGAACAGGCCCTCCC

>hg18 chr19:40939749-40939904 NM_144617
CCTGCTCCTCCGCGTTGCAGTGCCCCTGCGTGCGCAGCCGCTCATTTATA
GTGCGCCCTGTGCCGGCCCCTCGGAGGGCTGCCCAGGGACACTGGGACCG
TGGCCAGACCCGGCCATTAGGAGAGCCTTATTTAGAAACCCAAACAATGA
CTTGG

>hg18 chr19:40938096-40938262 NM_144617
TATGTTATCAAGGCAGTGTCCAGGATGGAGGTCAGGGCAGAATCCAGGAG
TGGGTGAGAGGACAGTCCTTGGCGCACTCGGGACATCTGGCTGGGCGGAG
TCAGATCGGCTTTAATAGAGGGAGCCTGAGGAGGCTCCCGGGGTGCGGGC
GCGGCCCAGCCCCCTC

>hg18 chr19:40937215-40937355 NM_144617
TGTTCCCAGGTCCCCCCACACCAGTAAACATCCCCCAGCTCCACACTGGT
GTCTGCTCCGGTCCCTCCTTCCTGGCCCAGGCACAAAGCAGTTGGCAGAG
CTCTAGCACATTTATTGGGAGAGTAAGCCTGGGAAAGACT

>hg18 chr9:34590870-34591570 NM_148179
CACAAGAAATCCAGATGTCATTTCCATGTCACTGTGGACCTGTGAAGGCA
GGGGGCATGGCATAGAATAGGTGCTCATTAAATATAAACCAAATGAAGGA
GGGGCAAACAGAGGACTCCAAACAAGGAACTGAATGGCTGAGGCTGTAGC
AGGCAGGAACATGGAGAGACTATGGAAAGGCTGCTGCTCAACTTTGTGAC
TCAACAAGGAGTCTTCTTTGGGGGTCAGGATTGGTCTCAACTAGCCCTAG
ATGCTGCCACACCTGGGCCCTGGCCAGCCCCTTCACGTCAGCTCTTGGGC
AGACAGCCAGATGGGTGAGCCACTAAGACTTCCCCATCACTTCCCTACTC
CCAACACACCATTGCCTCAAGGTGCCCACCAGCTTCAAGCAGAGTGCTGG
GAATACAGAGCCAGAGAGGGAGAAACTCTGGGCAGGGGCACACGGCAGGC
AGAGGCTGAGACAGGAGTCTGGTGTCCTGGTAGCCAGCCTGGGCCTGTCA
TGAGGATCCTATGCCAGTACAGTGATGGGGCCAGACCCGAAACAGGATTT
TATGTGGGGAGAGAAGCCAGGAATCCTTGAACATGTGGGCAGCTGGGCAA
GGGGTGGAACGTCCCATCAGGTAAGGACAGATGTGCAGCTTCTTGTCCTT
CTTGTTAGATAAAGACAAGCATTGAGACAAAAGGTTCAGNNNNNNNNNNN

>hg18 chr9:34591888-34592278 NM_148179
NNNNNNNNNNNNNNNNNNNNNNNNNNNNNNNNNNNNNNNNNNNNNNNNNN
NNNNNNNNNNNNNNNNNNNNNNNNNTCAAAACATTAGGAGTGGGAAAAGT
GGGCGAGGGACAAAGGAGTTTCGTGGCCTCAGTCTCTCTAGCCTGGTCTC
CCCAGGGTGTTGGACCCTTACTTTGCTATTCTCTGGTTTCCATAGCAACA
GGGAGGGCAGCGCCAAATTTGCATACACATTTACATCCTTTCTATTTGAA
TAATTCAACAGGTTTCTGTGCATATTCATGAGATAATGAATGAAGGTGAC
TCTCAATCCCTGCTCAAAACCTGGCTATGGTATCCCCTGCTTTGTAGTGT
ATGGTATGGCTCTGAGCCTGGTTTTGTAGGCCTTGNNNNN

>hg18 chr9:34592705-34592806 NM_148179
GCTCAGATGGTGGGGGAGAAAGTTCCTAGGGCCAAGAACCCTTTCAAAGT
GCCAGGCATTGAATGGCCTTGTGGGCTGGGAGGAGCTTCTTCCGGGCCTG
C

>hg18 chr9:34593646-34593779 NM_148179
TGGGGTTGGAGGTTCCAAGCCCAGTGACTATATTTGTCACATTGTGGATG
ATCATCAGCTGTTTGTTGAATAACTGAGGGGTCACTGAGCCCATTAAGGA
TCAAATTTCAAGTCTCTGTGTCTTGGGACTCCT

>hg18 chr9:34601676-34601858 NM_148179
GCTCCTTGGAACAGGGCCTGGAACCCTCACCCCAGACTAATACCAATAGA
GAGCGCTCCTCACTTGGGGCTCTACAAGGACAGGGACAAGGCCCTTCGCC
CCAGGCCCCCCGGGAAACAGCCAAGAACCCTTATCCAGTGCTGCCCCCAA
ACAGAACGGATCCCCTCTCCCAGAGATTACCA

>hg18 chr9:34600203-34600319 NM_148179
NNNNNNNNNNNNNNNNNNNNNNNNNNNNNNNNNNNNNNATGCTGCAGATG
GAGAGAAATGTCTGACCTGGCAGTGTTCCTAAACCAGGCCAAAGCAGGGG
CAAATAACTATCCAGG

>hg18 chr9:34601998-34602185 NM_148179
CAAGCCACAGGCGTCCCCCAACCCTACGAGCGCCCCTCTGCCCGCCCGGT
TCCGGCTCTCACCGAAGCCGCCTCACGCACGATCCGGAGCCAAGATGGCG
CGCGGGCCCGGAGCGCACTAANNNNNNNNNNNNNNNNNNNNNNNNNNNNN
NNNNNNNNTGAGGGGCGGGGCGTGAGGGACGGGCCCC

>hg18 chr9:34590266-34590583 NM_148179
TAAATTTAAATATGGCATTCATGGCAGCAGGGTCATGCCTGAGCCTGAAC
ATAGGTGAACCACAATCGTTGGGGTGAGTACTTCTGTCTATGGCCCTTTC
TGACTGGGCAGAAGAGCTGGGGGCTCACTCTGGCAGTCCTCTTGGAGGAG
GGGGGACTTGTCCTGACTGTTCTGGGCCGCCCCCACACCTGGACCCAGGC
CAGATCCCCATAGCTAGTGCCTGCCTGGAGGTGAGGCAACCTGCCCAAAG
GCCAGAACTGAAAGGGGTAGCCCTCTACCTCCACACAGAGTTGCTTACCT
GACCTCAAAACATTCTG

>hg18 chr17:4636087-4636192 NM_182566
CTGGGTATCGAGGAGAGGGGCAAGGGCGAGTCACGGAATTATCATCCTTG
GCTCTATGGTCCCACGCATCTCCGCCCTCTCCAGGACCTACGCCTGAGCC
CCAAC

>hg18 chr17:4636387-4636528 NM_182566
CCTGTAGCGTCTGTGAATCAGGCCTCCTAAGCAGATTTATATCAGTTTGG
CCTCTGTGAGGGCTCCGATTGCGGAAGGGCCTCCCAGATTAAGTGAAACC
CAAAACTAATCCACTCCCGGAACCCTATTTCCTGCTCCCGG

>hg18 chr3:124645454-124645867 NM_183357
AGAGCTGCTGCTAATCTCCTGGAGTGCAAATGACCACCCCACCCCACAGG
GCACAACGATACCTTCTCCAAAATAATCGTTAATAGCTAAGCATATGTAA
TAGTTGTGTGAGCATGCTTGTTTTTGTGTGAGTGCGTGCAGAAGCTTTAT
GTAGCAGAGTGGGATACAGTCAAACAAAAATGAGGTTGCCATGGCAACAG
GCTCCAGCATCATTGCAGCCTATTAACACAAGTGAGGAATGTGTTTGGCA
GATGCTCCAGTGTTATTTATGGTATGGGTGTAGCAGAGGGACTTCTAACA
GGCAAAGGAGGAGAAAAAAACAACCCCGTGACGCTCCTACTATACCCCAG
CGAGGAGACAGGAGTCGACAGTGAGACAAGAGCACAGCAGAGGCTGAGAG
GCCTCGAACAGGG

>hg18 chr3:124645276-124645449 NM_183357
AAAACCCCTAGTGGCTCCCCCAAGCTCACGGGGACCCATGCGGGGTCAGA
ATCTTCTCCTCAGAAACCATGTCAGGCAGATTGAATGTGGATGCATAATA
ATAATACCCCATATTTGAACAGGACTCTCCACTTTTCAAAGAGCTCTTCC
ATCCATCATCACCTAGAGTCCAG

>hg18 chr3:124651435-124652117 NM_183357
GGGCATCCTCAGGCCTGGCCGCGGGCACCCCAGTTCCCCTTCCTCACCTA
AAATTCTCGCTGCGCCCCTCCCTCCCTGGGACTAGGAGCCGCATCCAGCC
TGCGGTCCCGTCACCAGACCTGGGTGGAGCGCGGTCTTCCCCCGCCCCCG
GCCAGGGCTCCAGCGCCCCCAGTCCTAGCTCCCCTCTTTTGTATCCCCCT
TTAATCCCCCTCCCCCCATTTAACCCAACTTCAGCCCCGGCGCTGCGCCC
CCCTTCCCTGGCCCGGCTCGATTGGCCGCTTCCGGAGCTGTCAGACTACA
GTCCGGCGCTCTTATTGGGCGATTCTCTGGCCCGGCGGCTGTGCCAAAGG
AGGGCGCACCGGGTGGGGGGCGCCTGGGCAGCGAGTGCCTCAAGGAGAAG
GAGAACAGAGTCCCTGGAGGGGTCTCAGGGGCCGGAGAGCCAGACCCGGA
AATGGACAGGGGAGATGCAGAAACAGGACTTCTGAGACGCAGGAAGACAG
TGATGGAAAAGATGGTGATGCAGTGGGTGAGGCCGATGCAGCCGGGGCGG
GGCGGACAGGGAGGCTTTGGTGGGTAGTTACCAGGAGAAAGCCCCACAGT
GAACACTGGAAACACCTGGCTTTTATAAAGCGCTCTTTGCCTGTTCGTAA
AGTCTCATAAATCTCACTTGGTTCCCGTCAGT

>hg18 chr3:124643848-124643950 NM_183357
CACGGGAGGCTCCCTCCTCAGGTCCCAGTTTGGTGAGGACCAAGGTGGCA
GTTCCATTCATGCCTCATGCGGGAGAGGAGGCCTGGCCCGAACATGGGCC
AC

>hg18 chr3:124659228-124659671 NM_183357
TCTTAGCCATCAGGTACAAATGACTGAGTCCCTGGGAACCATCCTCCACT
GCAGCTGGGACCCCACCATGAGCTCTGAACTTCAGCCCTCTTACTCTTGA
CCTTTGGCTTGGAAATCAAGGATGATACGTTTGTAATTAGCCATCTGGGG
AACTGGACCCTAGATTTTTCCAGACCCCATCCTTATGTCTAAACCTCTGG
GCCTCAGAGAACAGGAAATAAAGAGCTCAGATTGGAGCTGAGGTGGAAAT
GGCTGATAATACCATGATCTACCACTCTCCCAGGTGTTGACATTTGCATT
TTAATGGAGGCGGTTAAGGCCTCCAGTGCAAGGAGTGACTAATATGTTAT
TTCAATTGCTCCTGGAGGTAGGTGGGAGACCCTTTGTGGCCCAGGGCCTT
TTGATGTCCCTCTAGTCACATCACAAGGACTGCACCTGATTGG

>hg18 chr3:124646433-124646819 NM_183357
CCAACCACTCTTACATGCCTGCTGTTCTGGAGTAACCTGAGGCAGAGGTT
AATGCTGGACTTCCCCCACCAGCCAGCAGGGTTTGCTCAAGAAAGACAAA
TTTTATATGAGGCATAATCAAAAGGGTAAATCAAGTACAAACAAAAAAAG
ATACAGTTTTCTCTGAAGCCAAATAGAGGAAATGTTTGCATTCCCTTGTC
TTGAACCACTCATAACAAGCTCTGCACCACTCAGGGAAGATCATATAAAG
TAAGTGTAAATCCACCCAAAATCCTACAGCCTTGCAAAAGTCTAAAGACC
ACAGTGGGTAAAAGAACAGGGTAGGAGCCAGTGGGGGTGGGGAGAGAAGG
GAGAGGGATTTGCCTAAGGAACCAGAAGGAGAAGTC

>hg18 chr3:124659759-124659860 NM_183357
CCTGAATCCTTTTTTACTAAAAGTCTGGGAACATCCCCGTGAGTCATTTA
TTCTTTCAACATACATAAACTGATTACCCATTTGAAGCAGAAAACTATGC
T

>hg18 chr3:124642275-124642523 NM_183357
CCAGAAGTCAAACCTAGGCCCATCTTTCTACTAACCTCCCCCTCAAAAGG
TGAGCCACAGATTGTTTTGCCTCAAAAAGGAAGGGGGGATTGGGGCGAGG
GGGCAAGAGAGAGTCCAGGGCTGATCATCCCTCTCATCCTGTTTTACCAC
CACCACTATGACCCAATCGCCTTCCAGATCTGCATCTGTGCATTAGTGCA
CACTCACCAGCCCCACCTGGATGCCTCCCAATAAGTCTGCATGTATGC

>hg18 chr3:124644375-124644487 NM_183357
AAGCAATAAGTAAATATAATCGGCAAATACAGTCAGCCTTGAGGCAAGAG
AAGCAGACCCTCCTCCACTCGAAACCCAAAGCCAACCCCCAACCCCAGCC
TGCTGCTGCGCT

>hg18 chr3:124652641-124652814 NM_183357
TCTCTCTCTGCTGGTCATCTCTGCAGACTGGAAGATAAACCTTGCCAGAG
TTACAAATTGGGAGGAGAAAAATTCCAAGAGGTCAGAATAAACTAACCCT
TGGGTAATCCAGCCTTTGAGTATTCCACTATTAGCCAAGTTGTAAAAAAA
AACATGANNNNNNNNNNNNNNNN

>hg18 chr3:124650710-124651257 NM_183357
CGACGGGCGGAGCAACAGCTCCGGAGCCCCGGGGGGGAGGGTCCTGGAGC
CCGGGGGGGCCGTTGCCCGCATCCCCCACCTCTCGCGGCGAGAGTGGATG
CGTGGCCCCGGCGAAAGCCGAGCCGAGCCTTCGGCGCGTCCGCGCAGGGG
GCGGGGTCCGGGTCAGGGACCGGCTCCTGCGGTGCGGCCCTTCCCCTCTC
GCCTCTCCCTTTCCCGCAAACGGAGCGGGGCCGGCCGGGACCTGCCGGCC
CGGAGAGCTGTCGCGCCCGCTTCGCAAGCCCCAAGCTCCTCGTCGCCGGC
TGCGGGCCCACCGCGGCCGGCGCGGAACGACTAGGCGGAGGACGGAATCC
GGCGCAGCGCTGCCGCGGTTCTGCCCCGACGCAGGCAGGCTTCTCCCGGG
GAGTAAGGCATCCAGAGATCCAGCGCCGGGGCTCAGAAGCAGCCGGCCCA
GAGGGGCCCGCCTGAGAGCCGCGGCGCCCGAGAGGCGCTCCGGGGGGGCC
CGCGGGAGCCCGGCTCAGGGCGCGCCATGCACGCTTCGGGCCCTGCG

>hg18 chr3:124648509-124648669 NM_183357
CCTCACCAACCCTCTATCCAGGGCTGGATTAACAAAGCAGCAGTGGCACT
CACGAGGGGGTGGCTGCTAGAGGGTCCAGCCACTTTCGTTAGGGGCCTTT
TGTATATAGGAACAGAAGCTCAGGAAGAGATGGGAAACACTCCTTATAAT
TTTCTCCTCC

>hg18 chr3:124650082-124650663 NM_183357
CCCCCCCTCGGCCTCGTCGTCTCCTTCCTCCTCCCCCGGAAGCCGGGCCG
GGGGTCTCCAAGGGGAGGGCGGACGGCCGAGCAGGGGGACCAGGCTAGGG
TCACACGTCGGGGGCGGCCCGGGGCCCTGCGCTGCAGCGGGGCATCTTGG
CACCCCCGTCCTGAGCGGAGGAGGAGGGCACAGCCCCGAGGTGAGAAGTA
GCTGAGGATCCGCGTCAGAAGTCCCAGGTCCGAAATGGAGTTGCCTCCGA
GGTGGGGTCGCAGGGACTGGTCTGGCTGCTGCTGCGCCGCACGCGGAGAG
ACGTCCGGGATCCTGGCTCGCGTCGAGCTCGACGAGGGCCGGAGTTGCGG
ACGAGACGGGACGGAGTGGTGTCCTTGCGGGCGGTGCCTCCTCGGGCCGG
CAGTGCCCGGGCGCGGCGCTCGCTGATTCCGCCTAAGCGGAGCCCAGCTG
CTCTCGGGGCTCGGCGGCGGCGAGGGCGGCTCGGCGGGGGTCCCGGCGAA
GAGACACTGCGGGTGCGCTTTCCTCGCAGCGGACTGGGAGCGACTGGGAG
GTGCGGGCGCCAGCCAGCATTATTTTCTTAC

>hg18 chr3:124641883-124642116 NM_183357
CCAGAGCAAGAGGTAGTGGGCAGGGAGGGGGGCCTATTACAGTTTCACAC
TGACACATGAGGCTAGCCTAAAGAATAAAGCCTCTACTGTCTCCTTGTGT
TTGTTTGTCTAACCACCCCCCCTTTCTCTTGTGACCATATCTCATTGTTC
CCAGAGAACAGCCCTACCCCCACTTCCAAGTCCTTACCCTCCTCATACTC
ACAGTTCCAATCTCCTCTTCCTTTCTTTAAGGC

>hg18 chr3:124648286-124648404 NM_183357
TGCTCAGGCCGGAAGGGGAATTGCCACCACACACATCTCGGAGGCTCCTT
CCCACTTTAGCGAAGGGCAGGTTTTTGGCTTGGGGCGCTCTGCTAACTGA
AACAAACTTGTCAGTCCT

>hg18 chr3:124641430-124641771 NM_183357
NNNNNNNNNNNNNNNNNNNNNNNNNNNNNNNNNNNNNNNNNNNNNNNNNN
NNNNNNNNNNNNNNNNNNNNNNNNNNNNNNNNNAAGCCCTGCTCAGAGTT
TAGGATTACAACCCACCAAAATAGGCTTCCAAGCCGAGCTGCGTCGCTTC
CTTCTGTGGAGGTGTTGGTCTAGCACTTCGGCAGAGCTTAGAGTCTGCGT
GCAGACGTCCACCCACCCCACCACCCATTCATTCATTTGCNNNNNNNNNN
NNNNNNNNNNNNNNNNNNNNNNNNNNNNNNNNNNNNNNNNNNNNNNNNNN
NNNNNNTCCCTCAGGATTCCCTCCAAAAGACAAGGTGGGAC

>hg18 chr3:124644524-124644682 NM_183357
TTTCTCCTATCCAGAAATGCAGGTGATAGGGAAAGCAATTGGTGGCAGAC
AATACCCGGGCCTGTGGGTGAAAGTGTGTCTTCCTCCACTCTACCCAGCG
TCTCACATGGGGCAGCCAGAGTGATCCACCAGACAGGCCTCTGGGCCAAG
TTCCAGAG

>hg18 chr3:124644249-124644364 NM_183357
CATTCCTGAAGTCCTCCCCCAGGGATCAAGGCACTCTAGGGATCTAGAAG
ACGACCCCCACCCCAGCCACTTCTGCTCTCCTCCAAATACCCACTCCTAG
CTTTTGGGAGAAAGA

>hg18 chr3:124643386-124643751 NM_183357
NNNNNNNNNNNNNNNNNNNNNNNNNNNNNNNNNNNNNNNNNNNNNNNNNN
NNNNNNNNNNNNNNNNNNNNNNNNNNNNNNNNNNNNNNNNNNNNNNNNNN
NNNNNNNNNNNNGATATTGCCTTAAGGAAGGAAAAAAAAAAAAAAAAGCA
GGGCTTTCCAATTTTGCAATTTTGTGTTTGGGAGCAGAATGAATACTGAT
CCTGCCTTCCATGAGCCAGCTACCCTCATCTGATAAGCATGGATGAGACA
AGGATGCTAGGGCCTCACTTATGTAACTGTACCCAAAGGATTTACGGGCA
CCATCATGTTGAAGCCCCCAGAGCAAACTTTTCTTTCTCAACACAGGCTA
CACTCCTGGGAAACA

>hg18 chr3:124645048-124645260 NM_183357
TTCTTGGTCCATATTCCTACCCCCACCCCTCATTTGTCTCCTCGCTACAG
ACACACGTGCTCACAGTCACAGAATTTCACCCACACAGCGCCTGTGCCTT
TCTGATCACTGGAACAACTGGTGACAGTTGTAGGTTCAAATAGGCACAAA
AGAAGAAATGCAGGAAATCACTAAGAAGCTGGGGAAAGACAGGGTGGGGT
GGGAGATGGGTT

>hg18 chr2:105371957-105372337 NM_201557
TTCATTCTTGGATATTTCTGTGTTTACAGAATAATTCTCTTCCAAGAGCA
ATAAATATGCAGCTGGACACATGCGGCAAGATCCGTCCTTCTAAATCACT
CTTCCTGGAGTTAAAGAAAACATTGTCTGGACATTCTTGTGATAACATCA
CAAGATGAGGCTCTTGAGCACTTGAATTATTATTCTGAAGCCCAACGTAT
AAATATCCTTTGTACCGCAGCCATCTCGAGTTGGAGCAGCCATGCTGGCA
CAAGATTCAATGCTTTCCTGTAATTGTTCAGTTATTGGCCTTGAAAGTTG
CTGTCATTTATTTCATCACAATTGAGAGCTGTTTTTCCAACATATATGTT
TTTCCAATAAAGGGTGTGATTTAGCTGTGG

>hg18 chr2:105376395-105376916 NM_201557
CAGTGTTTTCATGCAATTGCCCCGTCTTCTACCAACCGTAAGCATTGGGA
AGGGTGCCCACTACCTGTCGCTGAGACCTCACCAGCAGGGAACACACACA
GGACCAGGGGCTTTGTGAATACTTGTGGAATGGATGAACAAATGAATTGA
CGGGTGGATGAATACAAACATGTCAGAGTACAAACATACAGGCAAAAATC
AAGCATGAAAAATTAGAAACATATTATGTGAACAATCCACTCTGCATAGC
AAACCCAACATGTAATGTGGTTTGGCATATGACATCATGAGCTTCCATCG
CTGCCCTCGTCCCTCCTTCCAGATAAGCTGCTGCTTCCGCAGCGGATATA
ACTCTTCTTATTGTGTTTGGACTCCAATCCCATGTGAACACACAGCTGCA
CAGTCCAGGATGCAGCCTGGCCAGGTCAAGAAGCAAAAAGCCAGCTGGGA
GTCGTGCCCACTTTGGGAAGAACGCACAGATCCCCAACACGGGCTCCAGG
TGTCAGCAGAAGGCCCTGATG

>hg18 chr2:105379873-105379983 NM_201557
GTAAACTACTCCTGATATCTAGTCTGNNNNNNNNNNNNNNNNNNNNNGGC
AATATTCTATTGGGCGTTTTTGACTGCAATTTAAATATCTTTCAGTACTG
GAAATGGTTT

>hg18 chr2:105381526-105381667 NM_201557
GCTCCAGCGCCCCCAGGGTCTAGACCCCTCCCATTGCTCCGCTCCCCTCT
CCCCGTGGTCTCCCCACCCCCAACCCCCAGGGTTCGGCTCTCCTCTCCCG
GGTCTACCCCACAGCTCAACTCCTTTCTCCCGGCTTCTCCC

>hg18 chr2:105381845-105382074 NM_201557
TGGAGGTACTCACGGCACCGCAGCGGGCCGGGGACTCCCGGACGGGGCTG
GAGGGCGCGGGCGGCTGGTGGCTGCGGCTCCGCTGCCGGCCGAGTGGAGC
GCTGCGCAGCTCCCGCCCTCGAGAAACCCCGCCGTGTCATTTGACCATAT
AAGGAGATGCACGCCTCGGCTCGCTGGCANNNNNNNNNNNNNNNNNNNNN
NNNNNNNNNNNNNNNNNNNNNNNNNNNNN

>hg18 chr2:105381183-105381283 NM_201557
AGAATCTTTTCATTTAAAATAAGCCATTTTTGTTTTAACCGAATGGTTCA
GTTATTAAATGTCTACCTGAGTCAAGGAGCGAGGTCACACTGCAAACTCC

>hg18 chr2:105382618-105382950 NM_201557
AGGGACAGATGGCACTGTTCAGCATTGTCGCAGGGAGAGCACAGGTTGAG
CCCATCCCTGGGAGAGGGTGCGTCGTGATGGAAACATTTGCTCCTGAGCA
GGTAACCGGTCCACTTGCAGAAACCGGTGGACGATGAGTAGGTGGACCAC
AAAGGCGTCCTCGGCACTTTGGGGGCAGGTGTATTATTTTTAACATTCGG
GGCAGCTCATAGGAATACATCCTCCAGAGAAGGCGGGAAGAACTCCGTGA
TTGCTTTCTTTTAATTGATACTCTCCGTCTGGTAGGCCTCATGGGTCTCC
ATCATGGAATCACAGAACTTGAGAATAAAGGG

>hg18 chr2:105371780-105371933 NM_201557
TCTAAGAAAACTTGGTTCAATTTGCAGTCTTCAAAAGATAGGCGAGTGAA
ATGCCAGAATCAGACCTTCTGATGCAAATAAAATATTGCCGCCTGGTTTG
TGATTACAGTAATTTTGTACTATTGCGTATACACGATCCTGACAACTGTA
AGC

>hg18 chr2:105363626-105363802 NM_201557
ATATCCGGTTTTAAATTCCTCTAGAGAGAAATTGAAAACAAAAAGAAAGA
AAAAAAAAGTCTTTTATACTTCCCAGAAAAAAATACCAAGGCTAATCTTG
TGCTCACAGAAATGTCATACATTGCAGTAAAATGTTGATAAACATGTACG
ATTAGGCCCACACACTTCCTTTCTGG

>hg18 chr2:105370116-105370242 NM_201557
CATAGAAATAATACGTCCATTTCTATAAAAAGATTTTCCGTGAGCTCCTC
TTTATGATTCATGATTTGAATAGGAAGAAATCACAGTGGCAAAAGGGAGG
GAGATCTGACCTGGGAAACCTGAGAT

>hg18 chr2:105362239-105362584 NM_201557
CTACATTTCCTTATGAAGACAGTCCTATCAATGAGAATATCTGCCACCTT
AAAGCTCCACGTTGGTAACTCTACCACTCTACTTTTGTAGGTGCTTTTTC
ATTTTAAATCTAAAATTCTTTTTCTTAATTCTTCATACCTATTTTGAGCC
ATACGATAACTCTATGAAATAAAGTTTTATTCTTATAGATGAGCAGATTC
AATGTAACGACACCAAAAAGTGTTTTCTCCAACATTCCCACTGCCCTTCC
ACCTGAAATGATCCGACAAAACTAAACTGTGCTCCTGTTTTTTACCTGGC
ACGTCAGCCCCTTTGCAGATTGACCCCAACTCGCTTTCCAACCTG

>hg18 chr2:105354958-105355122 NM_201557
TGTGTCAGCCTGGGCATTTTTCTTCCCTGTCATAGTGTGTCACAGTTGTT
TTAAAGTTATATTAACCAGAGAAATGTAGTGGCAGTAAGAAACCATCTTA
CCAAAGGTCAGATTACCTCCTTGCCTTTTTAAAAAATGATTATTCCTTAT
CCTACATAACNNNN

>hg18 chr2:105382353-105382492 NM_201557
TGGGATATATTTGCAAGGTGGACGTTTTTCCTTCTTACCCTGCAGATGCT
TCTTTACGAAATGAACACCACAGATGACCATAAAGAATCCTTCGTTCCAC
TACGGAGGGGACTAAAGGAAGGTCCTATCCCCACCTCTC

>hg18 chr2:105383097-105383204 NM_201557
NNNNNNNNNNNNNNNNNNNNNNNNNNNNNNNNNNNNNNNNNNNNATGTAA
GTATATTACGGGATCAGAAATGCCTCTCATCCCTCAGTCACTCAGGTGAC
TCCAGAG

>hg18 chr2:105377840-105378000 NM_201557
GAAAACAATAAATATCAAATTTCTGATCTGAAGTCCATGACTACAAGAGG
AGTTACACTTGTTTTGATGTCGTTCAGCCTTTTGAACCNNNNNNNNNNNN
NNNNNNNNNNNNNNNNNNNNNNNNNNNNNNNNNNNNNNNNNNNNNNNNNN
NNNNNNNNNN

>hg18 chr2:105368764-105368994 NM_201557
AAAGGAAAAGAGCTCACAATCTTCCAAGGACTTTGTGCTTTTATGTGCCC
ATTTATCCAGGAACCAACTCTGGTTCTCTCATGTACANNNNNNNNNNNNN
NNNNNNNNNNNNNNNNAGCACCTGCTCCACGTTACTCACCACGGGGCAAA
CAGACAAGAGGAAGAGAGCACCACCCTTAAGAAAGTTCCAGTATTGGTAG
GCAGCTGGGTAGTTAGATAAGGGCACTAAT

>hg18 chr2:105381717-105381821 NM_201557
GCTCTCCTCTCACCAGTCTCCCCAACTCCGGCTCTGCTCCCCTCTCCTTG
GGTCTCGCACCGGATTCGGCCCCCACTTCCGAGCCCTGGTGGCTAAGCCC
CTCG

>hg18 chr2:105374638-105374797 NM_201557
ACAAGGACTTATTAACCTAATTGTGTACAATCCATTTACTCTCTGTGAAC
TCCACATCCCTCCTGACAGGTTATCAATAATTCCTGCTCCTTAGCTGGTA
CACAGGAATGCTGAAAGCATCAGGCAACAGCCTGCAGGGAGATGCCCAAA
CATAAGGCG

>hg18 chr2:105366728-105367057 NM_201557
AAGGTCTCGCTTCAACTCAATGTCTCTTTTTGTTCCAAAATGTACAAAAT
CATACAGTGTAACCCCACGTATCTCAAAACATTAATCCGGGTTGAAAAGT
TCAGCACAATTCACTCCTGGCTTGACAGCAGCCTTGATGATTTTGGCTCC
ATTTGGGAGACTCTTGTTTATTTGCTCATAAAACATGCGTGGAAGGATGA
CGGCTTTTAAGGGTCTTTCCACTAAATCACTGGAGAAACAGCAAGTGATT
TTTGTTTTGTTTTTATTTCAGCCACTGGTCAGGGATGATTAGCCCCAAAT
ATCCAAAATCTGTCCTTGAAAGTGAGACT

>hg18 chr2:105370334-105370453 NM_201557
GCTCCCTGCGGGTAAGATCATCCTGCAGCTGCCCAGGTACCCTGAGAGCA
GGATAAATGGAAAGACTCACTTCCCAAAACAATGATATCAAATAGTCAGA
AATGCAGTGGCTGCAGTCA
