# Supplementary material for: Predicting tissue specific cis-regulatory modules in the human genome using pairs of co-occurring motifs
Source: BMC Bioinformatics. 2012 Feb 7;13:25. doi: 10.1186/1471-2105-13-25 (PMC3359238; doi:10.1186/1471-2105-13-25)
Supplement: Additional file 1 — Software. The CrmMiner software. [file 1471-2105-13-25-S1.GZ › crmMiner/test/heart_fasta/query/ctr.txt]

>hg18 chr12:28614008-28614110 similar-to-chr4:89217299-89217401
CATATTGTTTCACTCAGATTGGAAGGGGTGTTGCATAAACATTTGCCTTATTCTCTGATCCAGTCATTTAAATAAGATTTTTCTCATTCCCAGCCAATTCAG

>hg18 chr20:26153560-26153713 similar-to-chr5:74542133-74542286
TAGTCTTCAAATATGTTCAAATGGAACATCAAAGCTCAATAAAAATAGTTATATTACTTGGGATGGTATTTAAAATATTTTTTCCTAAATAAATTCAGCTTCAGAGGAGAGAAAACCTTCATTAGGAGATGTATCTTAAGGAACAAATTAAGT

>hg18 chr22:27830459-27830585 similar-to-chr6:105665634-105665760
CACATAGCCCACAGGTATCTGATGTCATTGTTAAAGTTAGTTATTAAAGTTTTAGTTATTAAACTTGCTAAAACTATTAGTTATTTAAAGTTATTAGAACTATTAGTTATTGAGGTTAAAGTTAGT

>hg18 chr3:102426467-102426602 similar-to-chr6:12384720-12384855
CCTCTGGCTCAGTTCGTGCTTCTCCTAAGTGTTCTGCATGGTGACCTGCCCTAGAGGGATTTGTGTCCATCTGGAATTCTTCCAGCAAGCACACATTCAAAGAGTTGCATTCTAAGGTTAATTTGTGATAAAATA

>hg18 chr3:23190852-23191005 similar-to-chr10:28056563-28056716
ACTGTCTTACCTGAGCTTCCAGAATTCTTTTCTCTTTCACTTATTCAATTTTTCATTCAAAAATTTTGGTCAAGTAAAATGACTACAAAATGCACTGAGCTTTCAAGATTCCTTTTACCATGTAAAAGGAGCCATGTAGCTCTTGGTGCCTCA

>hg18 chr9:16701390-16701571 similar-to-chr20:10340996-10341177
TCTAATTAAAACGGAGTTTACATCCACTTAAAAAGTTTTTGAAAGGTCTGGAGAATGGGTCAACTAGGAAAAAAAGAACAGCATGAAGTGATTATTGTTCGAAGATAAACATACCTCTAAACTAGAGAAAGTCCTTTCAACAATCACTTAGGTCAGGAAGAACCTACAGCACAAAACTATA

>hg18 chr22:30059217-30059382 similar-to-chr9:79680093-79680258
TTTAAGAATTGTTGGGATTGAAGGATCTGAGGGCACCTGGAAGTTCACCTGATTCAATCTTAACTGTTCTGACATTCAGCCTTTGTTTGAACACATGCAGAGATAAGAACATTCGTTTATTCGTGCAACCCCTCCTGTAGGTACAGGCTTGGTGGCAGCAGGGCA

>hg18 chr14:79067991-79068147 similar-to-chr4:52599976-52600132
ATTGAGAGTACGTTAATCAAGGGGAGTGAGCAGAAATTATTCTCGTCAATCATCCATGTGTCCCTCTATATCCTTCACCTTTATTGCTGTTAGATTTGGAGGAAATTCTGAGCAATGTTCCGTGATCAGGGGTGAAAAGTGTCATTTCTGGGCTGA

>hg18 chr21:44702354-44702537 similar-to-chr1:21493485-21493668
TGTTTGTTTTGAGTAACCGTAGTGCCAAAATTTCAGTTCAGTAATGGGGTGAACAATATGGAGAGAGACCTGGGAAAAGTCCAGGGTAGCTTGCCCAGGGGAAGACAGCAGCCACATACCTGGGGGCCCGCCTGCTTCCTGCCCCTCTGGGTGTGCCTGATGCGGGAGGCCCTGCCCCAGGNN

>hg18 chr14:98947795-98947957 similar-to-chr2:188044892-188045054
CAATTTAAAATAACTCTGAAGAAAAACAAAACAAAAAATGTAAAATTATATTCATTAATGAAAATAAGTTATAAAACATGCTATTATGTTTTAGTATTCATTACTAATTAAATTAACCATATCTAAATTAAGGCCAAAATGTAATTATAAAAATGGAACTAT

>hg18 chr8:49751797-49751949 similar-to-chr3:40928806-40928958
CATTATGTCTACATAGGTAGAAACAATATTTATCAAAGGGAAAATTTCTAAGAATCATTTGCTACAATCATAAAACCATTTGCTGTTTATTCTATTTTGTGAGAAACTGGATTTAAGCAAGGTATAGTCAACTGATTTAAATCACTAAGAAA

>hg18 chr1:9334647-9334799 similar-to-chr15:89299043-89299195
CCTCCCTCCTCCCAGGCCCTCCCTCCCACAGACTCCCATCCCTCACAGCCATGTGGTCCAAGGCCTGGGCTGGGGTGAGGGGGTGGAGGGAAGGTGGGTGGAGGTGGAGGGGTTGTGGTTCAGGTTAGGTTTAGGGAGCTCAGCCCAGCATT

>hg18 chr10:119958303-119958460 similar-to-chr2:189563120-189563277
GGTCATGTACTAAATTGCTTATAATCAAATAATCAAGTAGCATTTCTTTTATTATAAGAGCAAAACCTATAATTAAGCCAAAATTCAAATTTGTTTTTAAAGGTTGAATAATCTTTTGTTTTGGCCAATAGTATGTGGATTTTTTTTTTAAGTATTA

>hg18 chr20:44387038-44387147 similar-to-chr5:75806650-75806759
CTTGTGAGCCTGAGGAAACCTGTGGCTCTGTTGCAGAAATCCTCAGCTGAGTTCAAACACAAGAGCCCTGGCCATGGAGTACAACTGTGGGTGAATGCCTCTCTTGAGA

>hg18 chr21:45768850-45768990 similar-to-chr2:85642085-85642225
CTGCCCTGAGTGTTCACACCTGGGCCTCGGAGGCTCACCCGCCCTGAGTGTTCACACCTGGGCCTCAGAGGCTCACCCACCCTGAGCGTTCACCCCTGGGCCTTGGAGGCTCACCTGTCCTGAGCGTTCACCCCCGGGCC

>hg18 chr14:72262791-72262923 similar-to-chr3:41199249-41199381
TATTACCCGCAATATGGACTCTGGGTTGGAAGGTGAAAGACTGGTAGAGGCAGCTGAGCTAGTCCCCAGAGTGTCACATGGCCTCCATATCTGGGAGTAAACTGACTTCTCTTCTCCCTGAGGCTCCATCCT

>hg18 chr22:26879762-26879912 similar-to-chr4:185687500-185687650
TAGATATAAAATGTTTTTCTGACTAAAAAGAGACAGTTGTTTTTAAACTGATTGTTTTCCATAGATGAATTATTAGGTATCTGACCTCAGGCCTTGGTGGGAAGCACCTTCTACCTCTCGTATTTGACCCAATACTAGAGGCGATCAGGC

>hg18 chr7:91018102-91018262 similar-to-chr3:58069666-58069826
ACTCCATAGATATCATGTGACCTAAGCCCAACTGAACAGAACTTCAGGATCTTCTGGCTACAGTGATTTGTTTGGAGAAAGACATCAGAGATGATGGGATGCCATTAAACTCAATGAAACTTCTGGATCTTAATTTAAACATAATGAGAGTAAATAATTG

>hg18 chr15:27360353-27360551 similar-to-chr20:32820050-32820248
ATCCTTTTTGAGAAGCAGTACTTTTTTTTTTAAGACTTTATTAATCCCACACGTTTGAGAGAGGTGGTTGGGAAAGCAAGTATTAATGAATTAACTGCTTCCTAGGATTCAATCAGTCATTAAAAATGTACCCGTGAAATTTTCTTGAGCTGTTCAATTGTTTATCATTATCCAAGTGGTTCATACTCTCATGCATTT

>hg18 chr11:78917639-78917831 similar-to-chr9:107444593-107444785
ATAAATGATGTATGATGCCCACCATCAAACTACAGTTGGCCTAAAATCATTGACTTAGGCAATGGCTTTCTAAGGAGGGAATATGGTAGGAGTAGAGGTTTCCTNNNNNNNNNNNNNNNNNNNNNNNNNNNNNNNNNNNNNNNNNNNNNNNNNNNNNNNNNNNNNNNNNNNNNNNNNNNNNNNNNNNNNNNN

>hg18 chr18:39090556-39090656 similar-to-chr5:52410738-52410838
NNNNNNNNGTGAAGGGCTTCCTCCTACTTTCTTCCAGTGAAATATGTTTTCAGAATATGGTTACAATGTTTACACTATCTCTCTTTGGAAATGAATTACT

>hg18 chr19:44738141-44738248 similar-to-chr1:116086810-116086917
CATCTATAGCATGTAGTTGACTTCAGAGACTCTGACCCAAAATCCTCTGATTTGGGTCAAACCCAAATCAGAGATTTATCTGACCCATTAATCCTCCTTCCTNNNNN

>hg18 chr6:5679538-5679722 similar-to-chr9:125809374-125809558
AAAGCCACAGCCAGCTCTTGTCCCATAGGAAAGAGCTGGTCTTCTTTAGGACTTCAAGCACATGGGAGAAGGAAGCAGGGCTTGTGCTTTCAGTCTTGTTTCCACTGTGACATAAAGCAAGGAGAGGGTGTCAGGAGGGGCCATGCATCTGTGGGCACCGTTTCAACACATGGCCAGCTTGTGC

>hg18 chr18:52479357-52479543 similar-to-chr5:2311568-2311754
AACGAGAAAGTTCAGTGCTCAGTTTAGACTTTTGATGGCAACCTAAGGGAAGAAATTGGAATGACTGGAGATGCAAATGAGATTAGAGGTGGGTGGCAGGAGAAAGTCGAAGTTGGTTCAACCAAATGGAATTTCCTTTAAAAAGTAAGGTCTTGGTGGGCATAATGGGCTTTTAGCTTAATCAGT

>hg18 chr18:32243634-32243830 similar-to-chr13:112832719-112832915
TTTGCAGTGAGTCTTTAGGGCTGACCGTCAGATACAGACTTTGGTATGTGGAAAAGCTAGAGCTTTGGCCCCAGAGCTCTGGGGGTGTGGCCTGGGTGGTTGCTCTGGCAGCACAGTGGCAGCTTGGGGAAGAAGCACTGCCCTGAAGGTGGCTTTGGGGTGGCTTATTCCACTCTTAACCGTCCCTTCTGCCCCT

>hg18 chr3:159275365-159275490 similar-to-chr6:70790293-70790418
AAAGGTCAGCTTTCCTAAGATGGTTATGCTGTCAATGGTTCCTTTCCATACCTATCATATGCTACTTGTAATTCTGAATCATACATCAGATTTCCTTACATCAATTGGTTATAAAACTGCTATTG

>hg18 chr20:56008057-56008206 similar-to-chr17:42637890-42638039
CGGCAGGGAGTGTCTGGGTGCTCGCCGATTCCTTCAATGCTTCTGTATTTTTGAAAATTTTCATAATAAAACGCTAGGGGAAGTGGAAATGCAGCCAGTCCCAACCCTGCAGGAGAGGGTGGTTCCAAGCACCATTTCCTCATTTCTTT

>hg18 chr2:205753607-205753742 similar-to-chr9:100934923-100935058
TTGATATTCTGTGTTCCATTTATTTTTGTAATAATAGTACATACCACCCACAGTTCTTGGTTTTTATTTTTTTTATTCCTGTCAAGCTGTTACACAGAAAAAAGGCATTTTTAGAACTAATGTTTATAGAAATCG

>hg18 chr6:25492639-25492785 similar-to-chr1:154702197-154702343
CCACGTGTACAATAGGTACTCAGGTGTCATTTGCTTTTTCTTCTACCACAAGAGTGGCCTTGGACTCGTGTGTCCGTTGGGTGATGGTTGAGGTTGCTCTGAGCCAGTCCCCTCCCCTGGTCCACTCAGTGGAAGCTGTGTATGCC

>hg18 chr15:75204235-75204364 similar-to-chr4:186677025-186677154
AATGTACTGCATTTACCACAAAGAATAGCAAAGTGGATACAAAAGGCCCTTTCTTATTGGCCCCAAGATATGTGTTAATAACTTATTTCATTCATTAATCTTCATTTATCTTTACATCTCTGCATACCA

>hg18 chrX:92345296-92345411 similar-to-chr8:75272194-75272309
NNNNNNNNNNNNNNNNNNNNNNNNNNNNNNNNNNNNNNNNNNNNNNNNNNNNNNNTTATATGTAGTCAGGATGAATATTTCAAAGGAAAAATAGTAGGAAAATACAAGTATAAGC

>hg18 chr12:57642089-57642191 similar-to-chr4:89217299-89217401
AGCTCTTTTCATGAAGAATGTGAAGAAATAAACCCGGAAATTGAAACACAAATACAGGAAATTCCAGGGTAAGCTTCATATGGGAGAGTTAATATGGTCATC

>hg18 chr1:210851564-210851669 similar-to-chr7:2838105-2838210
AGGAAGACCAAGATATGAAGAGTTAGTGAAAGGCCAGTACTGGCTTCCTAGTAACATAAGATGGTTAGCAAGCAATGCTTAGTGGAAAGAGGATGAAAATTAAAA

>hg18 chr13:78903220-78903404 similar-to-chr12:79270602-79270786
NNNNNNNNNNNNNNNNNNNNNNNNNNNNNNNNNNNNTATCTCATCTGTTGCCACTTTTTTTCCTTTAAGTGTTATANNNNNNNNNNNNNNNNNNNNNNNNNNNNNNNNNNNNNNNNNNNNNNNNNNNNNNAAAGTAATTTTAAAAATCAGAATGTATGTTGAATGGTTATTAGATGTCAGTACA

>hg18 chr7:112791862-112791988 similar-to-chr1:195295873-195295999
NNNNNNNNNNNNNNNNNNNNNNNNNNNNNNNNNNNNNNNNNNNNNNNNAAAGTAACTGGAGTAGTTTATCAATGCATTTGGTTTCTTGCATTGAAAAGAAACTTTTTATTATTATACCTGTTCTCT

>hg18 chr4:173673439-173673607 similar-to-chr3:139563995-139564163
NNNNNNNNNNNNNNACAGAGTTGGGCTCAGGGCAATTCCAGAGAGACACTCAGCAAGGAGAGCCCTCAAACACCAATACTCCCAGCACCTAAAAAATTTAGGGCCTCAGTTCTGAAGGAGAACTCAGGATGGCACAGCACGGCATTCATTGCAGTTAGACTCAATTCA

>hg18 chr1:69532509-69532704 similar-to-chr15:55104928-55105123
AAAAATTTAAAAGAAACAGCATGGAAACAATTGTTGGAGGGTTAGTGATGTGTTTAGATGTAATCATGTGAAGAATATGGCAGTTTTCATTATGAAAAGCTGTGGTTAGAAATACAGGAAACTGTTTTTTAAGCTAAATGAATTCAGATTGCTGGAGATGATCCAGCAGCTGCTGTGCATAGAATTCAGTGTTTG

>hg18 chr5:86450930-86451060 similar-to-chr9:79609266-79609396
AGATTTCTTTCAAGTGGAAAGGGAAGGAGTGGTTTCAAGGAGGATGTGGTATTTAAGTTGGCTTCACTATATATTATATTTTATGTAATGTGAGTGACACAAGCGTGGGAAAGTGAGAAATAGGAGAGAA

>hg18 chr16:53339312-53339506 similar-to-chr7:136573672-136573866
TAAAAACATTTTGAAGGCTGTGATCCCATTTGAAAATCTAAAGGAATCTATGAACTTCAGAAAAATGCAAGTATATGCAAAATTGTGCATATAACTCACTTATTTCATTGGAAGGACATTCCCTTCATATAGTCATAAAAGAAGATCAATTTTCATAAAACATTTTGTGTCTTTCACTCCTTTTTTCCCAGACA

>hg18 chr19:52523585-52523750 similar-to-chr1:21512855-21513020
CTGGCCCCCCTCCTGCCTTCCGAGGCCTGTAGAGACCCTGTTCTTGGCCCATAGCAACCCCCAGACCTCCAAGTGACAGCCCTCAGCTCCAGGGACACCAGAAAATCTTTGCCTTCCCAAATCTAAGANNNNNNNNNNNNNNNNNNNNNNNNNNNNNNNNNNNNN

>hg18 chrY:27127354-27127475 similar-to-chr10:28055190-28055311
TGTGAGACATATTGATGTTCACGCTAGCCAACCTAACTTTTTAATTTCATTTTGTTGGAACAGGTTATGTACATGATCTAAAAGTCCAAATAGTAATGGAGAAAAAGGTTGTCTTTTCCGG

>hg18 chrY:3861892-3862076 similar-to-chr16:66765918-66766102
TAACATAATCTTTAATAAATCATTATATAATATGATTTCAGCAATTATAGTATTGTGTCCCAAAACTTTCACTAAAAGCAGTCAAAAACTAGCATTTATAAAAGTTAGAAAACAATGGACAGAATTCTGTTATATTTACATATCTAAATAATGTTATAATTAAAATGCAGAATAACAATAGGCA

>hg18 chr13:28599168-28599315 similar-to-chr2:68960519-68960666
TCTGGGCTCCTGGGTGTCTCTTGTGTACCCACATGCGTCTTGCTCACCTGCTCCTGGCCCCAGCCATTGAGCTGCTCCCACACCACCTAACTTGTTCTTCAGCCTTAAAACCTTAGCTTTAGTAGCACTTCCTCCAGAGATCCTTAC

>hg18 chr7:135634342-135634494 similar-to-chr11:57124568-57124720
ACGAAATTATTGAGATTTAAAAGATGTGTACCACATTCCATCCCATCACAGTGAGGACCCCACACATTTAAGTTACACATTCCATGCCATTAAATGAAATGTGACTCTATTACTTATTGCAGGCTGGTAATTGATCTTTCCTGCCATATTTG

>hg18 chr4:23575900-23576034 similar-to-chrX:138280176-138280310
AGTTGGGATTAGAGAGGAGATTCCTTATGGTCCTAGAGATCACCCATCCATAGCTATACATCACTTTTCTTGGACTGATTAAAATCACAGTTGCTTGTGTATCAGTTCAATTTATTGCTAGACCAAAAATTTAT

>hg18 chrX:138037762-138037868 similar-to-chr4:122836801-122836907
GGGAGGTTCTTGGTTCACTGCATGAGTCTGCCTCTCTTTCCACTTCTGATGTTCCTTAGCCAGGACTCATAGGCATTATTCTACCTAAGCCTGAATCCTGGACTAT

>hg18 chr4:111328620-111328753 similar-to-chr5:75932129-75932262
TCTTCACATTGTAGGAGCTGACCTTCAAGAATAGGGATATCCCCAACCCACATATTTTTATTTTACTGTCAACAGTGGGTGGCTATTTACAAGTAGCTACACTAAAACCTGCTGGGAAGAAAGTCTGGCTGCA

>hg18 chr22:22847957-22848077 similar-to-chr17:42654871-42654991
AAGGGAAGTGGGGAAGGACAGCAGGTTTGGGTGGGAGGAGAGTTGAGTAGCGATACGGGCCCCACCCACCCACCCTCCACTTCCCTGCTAAATGGCTTTATGTTGAATNNNNNNNNNNNN

>hg18 chr18:57054692-57054838 similar-to-chr3:195589212-195589358
TTAGACCATCAGTATCCATGAACCGAAGGAGTAGATTTCTCTCTTAATTTCTGACTGCAATCCTTTTGTCTTTTCCTGCTCTCTGTGACAAAGGCAGTACAGTGCTTCTGAGATGAATAGCAGAAGACAGTACAACAAATTAATAC

>hg18 chr14:55183150-55183301 similar-to-chr6:105688999-105689150
CAGATTGTCTTAAGGTTATCTTTTCTAGTGATTAAGATTTTTTTCATAAGATACTAATTCATTTTGCCAGCCCATTTTACACTGCTACTTTTTCTGTGTCTCTTGTGTAGATGTATCTCTTTGTTTTGTGTTTTCTGAATTTTTTAATTAT

>hg18 chr10:129595147-129595296 similar-to-chr22:18133525-18133674
CGGATGCCCACAGTGTCTGGGTGCTCCCAGGGCAGGGCCGCAGGGCCTCAGGGCCATACCCGCCTCGCAGGTGGGGCGGGCGCCCTGGATGCGCTCCCCGCGCCGGGCACCAGGCGTCGCCCCCGCTCCTCGCAGCGCCCAGGCCCCCG

>hg18 chr18:72261270-72261425 similar-to-chr9:6633491-6633646
CTGGCCCAAAATCTGCTCTCTACCCCCGGCCCTCATTGCTGTCTCTATTTTTTGCTTATTTCTGTAAAGGTCATCTTACCATACACTGAATTCCAGGGAGGTCATTTGTCAAACTGCTAAAATCAGTAAAGTACTAGACTATAAGGAGTAAAGTC

>hg18 chr6:12686486-12686642 similar-to-chr3:153636981-153637137
GAACCCTTGTAAAGTGAATCATTCTCTGAGTTTACTTGCCTCATATGAGTGATTTAATCCTAAGCTGCAGATGAGTATGAAATTGACTTTTTGAAAGTAAATTTTGTGTTTTATGTGTTTCATGTTAAGGACTGGCTGCTAAAAAAAATCATTGAC

>hg18 chr8:24066257-24066372 similar-to-chr4:122778792-122778907
TAACATCACCTGGTGTTAAGCCATTTTGTTTGAGATCACTTACAAACTGGAAACAAGACAGACTAGATGAAAGAGACTGTTCAGGGGTTTATCTGTGAACGTACTGTCTACAGCC

>hg18 chr2:33118130-33118265 similar-to-chr9:100934923-100935058
CCAAGTAAAATATCTTTTGTAACCAAAATTAAAATCAACTATATTTTTGGCTGACCAGTTCTAATCCCAGACTTGTCTAAATCATTGAGAAATTATATGTTGTGTTTGTGGGGGGCCATAATAATATAATCATAG

>hg18 chr10:93804815-93804997 similar-to-chr7:155657681-155657863
GGACCAAGTGGAATGATGGATACAAATACCTACTGCAAGCTGTAAAATGCTTAACAAACATATGTAAGGTCATGTAATACATTTGTGCTGATATTTGAAAATGCAGTATTAATAAAACAGCACCTTCTGTCTATTTGGGCTTCCAACTAAGCTTGGTAACAATGCTCCTTACTGCCTGAAGG

>hg18 chr14:80277103-80277226 similar-to-chr9:79838726-79838849
GGTAAAGGAATTTCAGGCCATGTCAATTTCTAATTATTCCAAGAAGGAAAGCCATGTACACATAATAGCCAAAACTACAACCACCCAGTGCCTGGAAAGCAAGATCAGTCACCTGTTTAAAAA

>hg18 chr5:87987528-87987695 similar-to-chr2:189536495-189536662
ACTGTTAGAGGGTTTCTGTTGCCCTTTGAAGTTCTTAATTATTACTTGTATCCAGCATTTTATGGTACACTTAAGGTTAAATTAAATCATTTAAATATACCTTGAAGAGAAATATGAAGACTTTTGCCCATTTTAATTAAATCTCTGAATTTCAGTATTTGAAAATA

>hg18 chrY:288008-288184 similar-to-chr17:61624169-61624345
GTGACGCCGTTTCTCCCGAGTAGCTGGTGACGCCGTTTCTCCCGAGTAGCTGGTGACGCCGTTTCTCCCGAGTAGCTGGTGACGCCGTTTCTCCCGAGTAGCTGGTGACGCCGTTTCTCCAGAGTAGCTGAGTGACGCCGTTTCTCCCGAGTAGCTGGTGACGCCGTTTCTCCCGA

>hg18 chrY:17124652-17124823 similar-to-chr21:18384193-18384364
AAATAGCATGTCAAAGATAATTATGAAATGTCCCATTAGTGCTAGTTTCTTCACTTGCGAAGGAGTGTAGCTTTGTTTATTGAGATAGGCTAGTAGTCAGTAAAGGACAGAAGCTCATAAAACTAAGAGTGATAATTGACATTAAAATTAGTCCAATTTATCCCATTAATT

>hg18 chr2:91321728-91321902 similar-to-chr22:23170845-23171019
CCAACTCCACATCTGGGTAGTAAGCATCCAGTCCAGGGGTGTAGATGGTCCTGGGGAAGCAGCCAGAGATCTGTACATTCTCATATCCAGGGATAGCGACTCCAGGCTGGGGGCTGGCAGGGTAAGGGGTGGGTGGGTCCCGGGCTCACCCGCAGGTCTGCAGACTTCCTGGGG

>hg18 chrX:3139744-3139844 similar-to-chr11:10298857-10298957
GAGAAATATTCAACTCACACTGTCATACTGAGCATTGAACTGGAATAAACAGAGTGGAAATAGAAGGACAATTTTCTGGGTACTCTGTGATTTGGGCAGA

>hg18 chr4:112209215-112209335 similar-to-chr16:66805612-66805732
GCACATATTGATAATTAAGCATTTCAATTCAGGCCACTGCAAAACACTCCACAAACCATATGTAGAATATAGTAAATGTTCTTTCATCTTCTTAAAACAAAACAAAAGGGGGCCATCTGC

>hg18 chrX:93167050-93167168 similar-to-chr17:26694279-26694397
ATGCCTGGTTTTACTGATGAGTTTAATTTTCTATAATTGTTTCACAGCATTTTAACCTAACATTAAAGCTACCAATAAATATTTTCTCTCTAAGATCTTATTTTTTTTAGGTTAAAAC

>hg18 chr15:29303789-29303904 similar-to-chr2:68951994-68952109
GGCCACCGGCTCTGGGAGAGGGCTGAGGAGCCGTGGGGCTCACGTTTCAGGGATTAGCTTGTGTAACTTGACTTGTTCCCCCAAATTCTACAAGTACAGAGAATATGCAGAAATC

>hg18 chr14:97193616-97193776 similar-to-chr22:23165761-23165921
AGACGGGGAGTGACAGGCCTTCAGGGTACCACCCAGTGAGAGTGCCAGGACTCAGTGATGAGGGCTTGTGGACTTCAGAAGCTTCTAGAAGTTTGTCTTTTCAAAGANNNNNNNNNNNNNNNNNNNNNNNNNNNNNNNNNNNNNNNNNNNNNNNNNNNNN

>hg18 chr21:42348507-42348624 similar-to-chr10:99322848-99322965
TTCTGGCTCCCTGGGTGGGAAGAATGGTGGGGTGGGTGGGCATTGTGAGCCTGGCAACCAGACCCCACGGAATAGCAGGGAGGAGGAGGAAGGAGGACGCCCTCCAAGAAACAGTGG

>hg18 chr4:84264313-84264493 similar-to-chr11:124829055-124829235
ATTTCTTTGAAAAGCCTGTTCACCCACATTATATATGGTTCTGGTGGTGTGGTGCAGCCCCAGGCAGGGTATGGGTCCCAGGTTGGTTACGCTTGTGAAAGATTATTGAGTAACATTTGTGAAAAGAGGAAGAAGAATTGGGCACCAGCTAACCACACTGCTTGCAGCTGGGCAGCCAGT

>hg18 chr1:220966832-220967022 similar-to-chr6:143921177-143921367
NNNNNNNNNNNNNNNNNNNNNNNNNNNTTTGCTGTTAGGTCATGCTGTTTTGTAATAGTGATTCTCTATGATTAGCTGGTAATTTGCTGATGATTTATTTAAAGAAATGGCATTGGAACCAACAAACTCAGTGTTTTTTTGTTAATGTTTGCATTTTCTATAAGTTTGCACGTTAAAACGTTTAACAAAC

>hg18 chr14:43013676-43013795 similar-to-chr4:164399439-164399558
GGCAAGATGGCTTTGTAAAAGTAGAAAATAAAATTTACCTAAAAGTTTAGAATATTCAGCACTAGCTTTTGAAGGGGTTTTACAATAATCTCATCTGTTTCATATTTTATTGTTTTAAA

>hg18 chr19:35427298-35427473 similar-to-chr4:89147290-89147465
CTCTACTCAAGCCATAATTACAGAAGAATTTCGAAACTCAGATGTCTGCCTGCTGCACTGCCTCACCTTCCCTGTGTTTGGACAAAGGCTTCCAGACCACTGCATTGCCAGCTGTCTTTGCTCCTTGCCCCTGAAGCTTTTAGCACCCTCTGGATGCTTCTCCCTCTAGGGGAGA

>hg18 chrX:63028924-63029024 similar-to-chr17:30533034-30533134
NNNNNNNNNNNNNNNATAATACTCACCACTGCACCCTGCCTGGTGACCTGGGTAGTAGCCTGCCTGCCATGCTGCAGACATTGCTGGTGCCCACCCAACC

>hg18 chr6:45666042-45666142 similar-to-chr1:94768974-94769074
CCTTGCAAGCTTGCTTAGAATATTAAGCAGGGGGTTTTCCAAGTAGACTTGCCTCACTGTCCTGTTTGCAGGCCTAAATTATGAAGCAATTAATATACAG

>hg18 chr1:197280830-197280950 similar-to-chr2:189568435-189568555
GAATAGTGACATTGGAGTAGTTAAGCTCTAATATGGTGGAAATGAGTAGTTCTTACAGACTGAATAGGGGAAAATAGCAGAGGACAAAGAGAATTTTATTCAGATTTTTAAAAAAATAAG

>hg18 chr8:72223690-72223832 similar-to-chr3:41193954-41194096
CCAACCTGATCATGGCCAGGAATGTGACTATCTCTGCCAGGTGCTAGCCACTCATGACGTGGAGGCCATGCAGTGGTCCTGCAGGATGGCCCTGAACAAGGTGATGATGGAGACGGTACCAAAGCACAGACTTCCGGCTGCC

>hg18 chr13:72060348-72060499 similar-to-chr18:17631891-17632042
TTTTATTTTGCTTCTTTGTAGCAAGCAATAAATTTAAAGATACAAAAAAAATTAAAGGAAAAGTTTGCAGTCGATTTTATTAACAAGATTGTTTGCCTAGGGAGAGAGAAATTTCACTTGGTCCTTTCCTAATTATTCATGTAAATTAAAT

>hg18 chr15:21151559-21151677 similar-to-chr1:21544084-21544202
CCACTCCCGAGGTTCACCGGACTGGGGCCCCCACACCAGTGCCTCTGGGCTACCCCCACCAAAGTTTTGCCAGTCAGCCCCACCCCTTCAGCAAGCAGCCCAGTCTCTGCCCTCACCA

>hg18 chr4:27963760-27963861 similar-to-chr17:42706154-42706255
TTTTTTACCTTTCCTTACTTCAACTTCTAGATGCCTGGATATCCGCCTTTGTAATCCAATTTCCTTCACTTCCTCATTTGTATCCTCTTTTTCCACCTTCC

>hg18 chr2:27563197-27563334 similar-to-chr4:186676255-186676392
GGAGAAATTTTTAAAGTACAGATTCAATGGACAGCTTGCTGAGCAATGAGCACAAATCTCTGTCTTTTTATTTTTTTCTCCAACTGAGGAGAGAGCACAACTATCTTTGTTCTAANNNNNNNNNNNNNNNNNNNNNN

>hg18 chr16:48987673-48987825 similar-to-chr5:39299627-39299779
TCCTGAGTACCTGAGAGGTTGGTGATACAGCTAGCAGGGACTGGGCTTATGGGAGAAGAAGCCATTTTTGTGGGGAAGTGCAGAATCTGAAATATCGGCATGAACCAAAGGTGGCTGGCCATTTCTCCACCGTCAGGAGAAAGAAGTGCATT

>hg18 chr17:34309229-34309380 similar-to-chr5:1927037-1927188
ACATCCCTTCCTACCCTCCACCTGGCCACCTCAGCAGGGCGCTCCTTTAAGAGCTTGGCTGGGCCGTGCATAGAGTGGGCTGCAGTGGTGGGTCAGGTGGATTTCAGAAGCACAGGCAGCCCACAGACAGCAGAACCAGCCATGCCCAAAA

>hg18 chr14:73958959-73959062 similar-to-chr2:85635892-85635995
CTAGGATGCACAGATGAATTGGCTTTTGGACTTGAAGGTAACCAGTGATGTGCAGATATCTCTGGATATTCTCTGCTTCTGCCATTTTGTGTGTATCACGCAG

>hg18 chr7:96068256-96068411 similar-to-chr1:21360606-21360761
GATGTTGGAGGAGGAAGGATGAAGGGGCTGCTCTGCTTCTCATAACCAGAGATCCCCAGTAGGTTGTCCATAGGCTTGACCTGTGGGTTCTTTTGTTTGGCCCACACACTTTGTATTTGTTTGTTTAAATAATTCCCAAGTTTTAAAANNNNNNN

>hg18 chr10:117924582-117924734 similar-to-chr12:54767693-54767845
CTTTCTTCCGCAACCTGTTAGAAACCCTGTACATGGCATTTAAGCTTCACCTGGGCACATCACCAGGAAGACGAAGGATGCAGTCAGGCCCCAAGGGAAGCAAATAAAATACCAACACTGCGGCAGCCGGCAGAAATGTCAGCTTTCCTCCA

>hg18 chr8:5442137-5442252 similar-to-chr4:122778792-122778907
GTGAAGTGATGGAAATATATTCACTATATCATTTTACAGGTATTGTTTATCTGCCTACTATGTTCCAGGTTCTCTGTTTTCTCCACCATTCTGAAGACAGGGAGCTCAGCAGCGG

>hg18 chr11:108184484-108184590 similar-to-chr18:17681257-17681363
CGTGGGAGTATGTAAATCCAGTTTTGCAAACCAGAAAATAAGTGATCAGTAGTCCTTAAGGTTGTTTCCATCTTTGTTTGATATCCCAGTGATAATGTACTATTTG

>hg18 chr11:20295898-20296032 similar-to-chr3:41167679-41167813
GGGAAGGGTTTGTTGGAAGCATCTATCTACAGGGAGAAGCAACTAGAATAGCCCGGGCCGTGAGGTCACCTGGGATGGTTCTCCAGGAGAAAATGGCTTTGTTCCAACTTCTACAGATAGCACCTAAACCCTAG

>hg18 chr4:48036907-48037063 similar-to-chr1:65752095-65752251
AAAATGAAGTGTCCTTAAATCAAGTAAACAGACAAAAACAAACGAAAAATAATTCTTAGAGAAAAAAGCAATTTAAAAAAAAGTGCAAACACCTATTGAGAACTATTGATCACGTAGTGCTAGAATATGCAGAATAATTAGATCTTTGTGGAATTG

>hg18 chr14:25291908-25292062 similar-to-chrX:153868551-153868705
AAAAAGACACACATAAGATGCAATTAGATGGTATACATTAGGAATAAGACAGTAAAGAAAAACATAAAATAGAGCCAGGCATTAGGTTAAAAATTCATGACAAAATCACACAGTTCATGTTAGTGGGTTTATGGCAATTATTGAGGATCCTCCA

>hg18 chrY:6688216-6688372 similar-to-chr4:89198676-89198832
TTTTGTTTTCTAAGGCTCTGGGTTAAGAAAGTGAATTACAGGAGCAACAGTCTTTTCTTTAAGGGACTCACAGACTAATAGAGGAGGTAGTAATGTAAAATAATAATTACCTAATAAAGTGGAAAGTGATGTTTATAATAGAAATATGACATTATG

>hg18 chr22:16312586-16312695 similar-to-chr5:52371366-52371475
TTTCCTTAAAATTTGGCCAGTACATGATGATCTAATTTACATCTAGAATAGTTTATTACTGTATATAAAAAGGATACATCAACCCTAAATTCTCCTTCCTATTAATGAT

>hg18 chr1:32623407-32623539 similar-to-chr3:41080881-41081013
CACTGACTTTAGAATCTAACTTCCATCTTATAAGAGGTTTCCACTGTACATTTCTGATTAATAAAAACAGTATTNNNNNNNNNNNNNNNNNNNNNNNNNNNNNNNNNNNNNNNNNNNNNNNNNNNNNNNNNN

>hg18 chr22:34851173-34851293 similar-to-chr17:42654871-42654991
TGCTCACTGGAGGCTGGAGAAGGCACGCTCAAGAAACGTTCAAGGCATGACAGCTACCCAGAAGGCCTCTAGTGCCCCAAGAGCTGCTCATCAGCCCCATTTTCTTCCNNNNNNNNNNNN

>hg18 chr2:4628562-4628667 similar-to-chr10:88574298-88574403
TATATATTATCTATTATTTATACCTCTATCAGTGACAGCCAGTGCCTCCCAAAAAATCCTACCTTTTCCATCTTACAAACTCTCATTTTTCTCTGCTTTTTTCAT

>hg18 chr14:104627361-104627488 similar-to-chr10:50492097-50492224
TCCTGCCGCAGGTTCCTCAGCACCTGCCCATCACAGCCTGCTGACTGACAAGGACCCCATGCTGCAGGAGGCAAGCTGGGGCCCAGGAGGGACCGCAGCCCCGGGAGGCTCCTCATTCATTCACATC

>hg18 chr16:1177051-1177241 similar-to-chr10:99332160-99332350
GCGATGGAGTCCCTCAGAGCCCGCGACCGTCCCCTCCGCACTGCGGGCTGATAGCGCCTGTGGGAATGGGCTTCCCCGGTGAATACACATAGGTCGTCTTCTTGAGCAAATTGGAAAAGTAAGGTTGAGCGTTCCTGAGAATGAGGGGCCGGGAGGGGAGGAGGCGGCCAGCGCCGCGTGGGGCCGTGGG

>hg18 chr21:44668044-44668220 similar-to-chr16:30815289-30815465
TGGGTCCGAGGTCGGGGCCTCCGTCAGGAGGTGCCACTGCTGGGCCTGGTGGGCGGCTCTGCCATGTGGTGGCACCAAGAAGGAGGGCTCTGAGGAGTGATGGTGAGGAGGAGGCCGGAACGTTGGGGCAGCCATTCCCAGCTGGAAGAGGCACCCTGTGTGTCCTCCAGAAAACC

>hg18 chr2:53153247-53153354 similar-to-chr8:75362220-75362327
NNNAACAAAATTTCAAAAGAAAGTTAGTAACTTTATTAACGTTCGAGTAAAAACAAAGGGCAATTGTACAGATAATGTGATCATACCAGTACTCCGTCTTCTTTTTT

>hg18 chrY:3209699-3209896 similar-to-chr18:17662923-17663120
AATTTTAGCACCCTGAAAGGGAGACATTTTGCATTTTAATGCTGATTCATTACTAACAGGTGAGACTTAACTATTGCTCTTAAAAATTGTTATAAGTATGATGTTCACAACTGTGACCAACATATAAAAAATACTAATATCCGTAATGAAGTGACTATAGGGACATAGATACATTGTAATTTTCCTCAATGTTCAAA

>hg18 chr12:123333577-123333695 similar-to-chr9:100934493-100934611
AAGCCTGCACAGGGAAAGAAACAGAAAAAAAACAAACCCAGCACCCTACTTCTTGAGCCCAGGAGAGGGAAACAATGATAAGACACTCCTAGGTGTCCAGAATTCTCTCAAGCAGGGG

>hg18 chr21:26987486-26987652 similar-to-chr20:17963644-17963810
GTAAAGATAAATTATAATTAATTGACACAGCATGTGCTACTTTGAGAGAATAAACCCAAAGCTGAATTTTAATGCAACTATTAGGTTTGAATAGGCAGAAAAGCAGAGAAAAGCATCTCTGGAATGGGAACACTTGACCCAGAGAAGAAAGAATGCAAGGAGATGC

>hg18 chr10:127769266-127769397 similar-to-chr20:52604747-52604878
GAAGTCACACAAGTCTTAAGTTGAAATAGGACTCTATCCTTGTATTTACAGGCCTCAGGTCCCATTTGTCAGTGACAGCAATTGGTTAATGTTTTCAGAGTTAGGATTCTGGAATGTTTTGATAAAGAATA

>hg18 chr4:187726833-187726957 similar-to-chr10:27949183-27949307
CCTCTGGAAGACATAAAACAACATGAGAATTTCAATTTTATTTAAAGTACATATATTTTCACTAAATATACATGTACCCTAATTTCAAGACCTAAATATACCATAAAACAAATAATCTTTTAAT

>hg18 chr6:167834662-167834766 similar-to-chr17:70380322-70380426
CATGCACACTCTGAACTGAATGAGAGTGCCAGGACCTTCCCCCTGTTGTGTGGCAGTCTGTAATAGCAGTGTGCCATCTGCACCATCCGGGGAATCGATTTAAG

>hg18 chr9:93978655-93978814 similar-to-chr15:56577107-56577266
GATCCTGTTCCCCAGTCCTGCTCAATTACTTTGTGCACCAGCCACTTCCCTTTTTCCGTCTCCACTGGGAGTCGAACCTCCCTCCTCCACGCCCCAGGAGCGCTGTTCCTGTACTTCAGAGAAGCCCTTGCTCCCTGACACTGTGGACACCAGGTGTAG

>hg18 chr19:54232125-54232292 similar-to-chr1:116113416-116113583
TCGGGCTCTCAAGGCTAGGCGAGGGTGTGAGGGACTGGAGTTCGAGGTCAACCTGGGCCCCATTGGTAGGNNNNNNNNNNNNNNNNNNNNNNNCGTTCCCTATATAACAACAAAACATAAAGGGAGGACGCCTTGATAGGAAGAAATGACATCTTCCTAAGTGTTTT

>hg18 chr14:57507307-57507465 similar-to-chr4:4821669-4821827
AAGGTCAACCTCTGAGAATTCTCCTTTTCCTTGCTCCTATGCTGACCATCCTCCTACTGAAGGACATTTTTTCCTCTGGATATGTTAATAGCTTAAATCCAGTTCCAGTTAGGTTTTGTTGATCTGGGACCAATTCCATCCCCTCAGAGATGACTTTG

>hg18 chr10:114456028-114456161 similar-to-chr2:85633364-85633497
GCCCAGTCATCATAGCCATAGGGATAAAGGGAGTGGACACGTTTAATTACTCTTCAGCTACTTTATTTCATTTGACTTCAAAAACAAAATTAGCAGTAGCAGAAGACAGTGGTTACATGGGGTTAAGTTAATC

>hg18 chrX:6705375-6705545 similar-to-chr5:52407402-52407572
ATACAACATGTGAGATATTTTTATAACTAGGCTCAGTGCTTTGAAAAGTTCACTCCCAGAGGACTCCCCCAATAGAAATATCCTCATTTGCTTTGAGCCGTGGCTTTCATCAGCCTGACCTAAGCTGTATTATTTGCTCTGAATTCTTTAGGGATCTGCAGAAGCTTTAC

>hg18 chr21:21191576-21191735 similar-to-chr11:34440833-34440992
NNNNNNGGAACAGTTGATTGTTATTAGGGAATAGATTGAGAAAGACAAACTGTTAGATAGATTAAGGAATAAGTAAGAGAGAATGAGAAGGTCCCTCTGTTTTTAGCATTTTAGGGGCCAGGGGTCAGCACCCAGTTAACACAGTAGAAATTGTGAAGT

>hg18 chr18:28108639-28108834 similar-to-chr3:8758828-8759023
GCACACCCTGTGCTTTCCTGCCCCTTTCTCTGGTTTAGTTTTTACTGCCCACCACACCTAAACACCAGTTCCTGTGGGCCAGCCCCACACATTACACACTCTGTGTGCCACTCTCCATCTATATTTAATGAGCCTGCGAGCTAAAATGTAGGGACTGCCATTTTAGCTATCCCTTGTTATTACTATCCTGGGGAT

>hg18 chr11:21724700-21724854 similar-to-chr18:17658958-17659112
ATTCTTTTTATAGTTGAAAGACACTTTTGAATGCGATATGGTTTTTCCACAGTAGCTTGAGGCCTTGAACAGGGAGAAAGAAAGGGAAAAGTGAGTTCAAGTCTCTATGACCTATTCTTTCAGAATTAGCAGATTTTAAGTATTTTGAATATAT

>hg18 chr22:39813605-39813720 similar-to-chr17:26422195-26422310
TGTGTAAAACTAAGCAAATCTTTTTCCTAAAGTTTACAGAAACTCTTTAAAAAGAAAAAAAAAAANNNNNNNNNNNNNNNNNNNNNNNNNNNNNNNNNNNNNNNNNNNNNNNNNN

>hg18 chr4:120010742-120010843 similar-to-chr20:32800342-32800443
ACTCTGCCTGCTCAGTGCCTGTTGGCTGCCTTGTAATAATTAGCAATTTTCTAGGAAATTCCTCACTTTTGCAGGAAGCCTGCTGCACTAGCCCACAAGGA

>hg18 chr5:179401656-179401792 similar-to-chr1:116142589-116142725
TCATAAAAACATGAAGTATTAATTGTAGTAGATAAAGAGATGACGCCAGTGGGAAAATGTTGGCTTTCTACACACCTGGAAGCACATGCCTAGCAAAAGAAACTAAATGCTTACACGACTTAAATTGTAAAATGTA

>hg18 chr22:39477324-39477430 similar-to-chr5:75986408-75986514
CTCACCAAATTAGAAATTGCCTATTAGAAGAGAATGTTCTCAGACGCAGGCATGTGAAGGTCAGAAAAAGTGTTAATTAACAGCTAGGAACAGGACAATATGTATT

>hg18 chr10:52413675-52413814 similar-to-chr17:42746766-42746905
AACTTGAGATAAGCTCAGATGAATGTTTCCATTAACACAAAGCAGTTGGGGAAGACTAAGGCCAGAGGTTATTTTATTATATTCTTAAAAGACATATATGTCTTATAAGGTTTGGCTTTTGTTCTTAAAATACTAGACC

>hg18 chr11:128240285-128240455 similar-to-chr20:42462852-42463022
AGCGCATTTAGGATCATGCTTCCATGAGGTCCTCTGTAGGAAAAGTATGATGTACTTTTCTGTGCAGGCAGCGATGATACTATGAGCTACATTTCTGTGTCACAGTCCCCACTCATCAGGTATCTCTCCCATTAGCGTGTGAGAGCCTGTTTCCATGCACATAGCCCCTA

>hg18 chr8:105545651-105545752 similar-to-chr3:57996210-57996311
CATTCTCAGTTAAGAATTATAAATCTCTCTGAACTAGAGAATCCCAGAATGGCTAAGGAAAAGATAGAAGACCAAGAACCACTTCCCAGGACCTTGGGGCA

>hg18 chr1:106359847-106360006 similar-to-chr2:188001947-188002106
NNNNNNNNNNNCATTACAGATGAAGTTATTCATAATATAGCTAGGTAATGATCATAGAAAGCATTTCTACATAGAAATTTTACAATAAAAATGCCACATACCAACATAATTAATATGACTGTTGATATTTTTAAAGAATTCTTAATTCATTGAACTTGA

>hg18 chr7:36841656-36841844 similar-to-chr5:38282625-38282813
AGCCTAGCTTTTTATATAACATGAACAACAACAACAACAAATAAATGGGAAAAAATAACAGACTTAAAATGAGAATGAATTTATTAAAGAGAAATTAAAAAGAAAATTATTAAGACAATGATTGGGAGAGACAGGATAAAATTTTAAGGATAGAAATTTTTAAAACTTAGAATAAAATGTTCTTTTNN

>hg18 chr17:44874314-44874457 similar-to-chr5:176769134-176769277
TTCTGGGAATGAAAAAGAAGTCGAAACCTGCCCAAGTCCTCCGAGAGGGTCTCGGGTCCTTCCCCAGTCCCTTGCATTGCTGGAAACCCTTTCCCCTAGAACAGAGCTACACTAACTGCCAGGAGGCCAGGCCTGTTGGCAGA

>hg18 chr2:39866616-39866770 similar-to-chr17:42685492-42685646
AACACAGCCATTTGCTTCAAATAGTAGGAGTGAAAGTACCAGGGTGATGCACTCAAAGTAAGGTGCTGTGATAAGGAAAAGGAGTGGCATCCTCTGCATGGGTTGTGGAGGTCTTTCAATGGAGTACATTCAGGAGAAGCAGGAAGTCAGAGCA

>hg18 chr18:29033617-29033763 similar-to-chr3:195589212-195589358
CTATTCTTACTCCCTTTTCCATCTCATAATCACCCAACCAGGGCTGTGTCTTGATATTTCTTCTCCAAGGTTCCTGTATTATTAAAGATTTCCTGAAGCCTCTGATGCAATGCATATGCTTATAATTTCTGCAACCGTATTCTGTT

>hg18 chr2:63302873-63303024 similar-to-chr7:80099258-80099409
GTTAGTTTTAGTAACAGACACTTTTAACAGTGTCTGGAAGGCTTCCTCACTTACAATTCTACTGTTTAAGTTTAGCTTCTTTAAAACTTCTACCATCAGACTTGTGGGGATTTAGCACAACAGGATTCCCTCAACTCCCAACCTTTAAAAA

>hg18 chr13:25196562-25196721 similar-to-chr2:190679527-190679686
ACATTTCCCAATGTTGAATTGTGAATGATGGCCTGAGGGCCTGAAAATTGATAGCTCAAGGCACTGTGAGTTATAAAAACTGTAAGTTTTATCTCCTTGATGAGTTATAACTCCCTTATGAGCTGAGAGCCCATTATATACTGACTGTTTTCAAAAATA

>hg18 chrX:70905855-70905955 similar-to-chr15:38842690-38842790
GGGGAAGACGTGCGTCAGGGACTCTCCAGCTTGGGTTTTTGCCACCGGAGACATCTAGGCAGGTTCTGGTGGCGTGAGAACTCTAGCCCCAGGCACTGCC

>hg18 chr17:52198240-52198356 similar-to-chr4:185696260-185696376
TAAAGAGCATTCTCAGCACTGGCCCCCAAGGAAGGTTACGGATTGGAATAGAGCACAGAGAGCCTCATCTAAACCTCGCCAAAGAGACCAACCCCAGGGCACTGCGGAACTCGGGG

>hg18 chr18:3782018-3782205 similar-to-chr3:58005415-58005602
CACCCCACTATAGCTGGCTGGCTAGAGCCCTACCCCAGGCCACATCTAACCTGGTATCATCGCACTGCAGAAGCCCTATGCCCCAGCCCTGTAACCAGCTGGCCCTGTGTACTCACGGGCCTGCAGGGCAGCAGCCCTCTTCCCTAACTCCAGCTGTGGGTACTTAAGATATTATGATGGNNNNNNN

>hg18 chr14:32524521-32524653 similar-to-chr4:16942345-16942477
CAGTGCAGACTTACTAGGGAAGATTTTTCTTAATGTATGCCAGCTAGGTATTATGTTTAAAAAACAAAACAAAACACAAAAATCAACAAACTCATAAGAAAAGATACACCATGGAAGGGAAAAGAAAGCAGA

>hg18 chr11:129095040-129095148 similar-to-chr9:79741203-79741311
CGTTCAATGATGTAACCGATCACTCTCTTCCTAGACCTTCCTTCCTAGTCATCAATAAATCAGAGTTGGTAATGATCCTTCGAAGATTTCATGTTCAGTAGTTATTTG

>hg18 chr6:129825235-129825387 similar-to-chr9:79778098-79778250
AGCACTCTATCTCGGAAATGTTCGTGGCCCACGTCTTTTCCGTCATTGTGCATTTTTGCCCCATCGCTAACACTTGGCAGTGTCAGCCCTTTCTTATACCCCTTGTCATCAAACTATATTCACATTTTCCTTTTAAGGTGAAGTGATATGTA

>hg18 chr21:44039578-44039748 similar-to-chr18:55176261-55176431
GCTCTGGGGGGACGCTGTTCTCGGGGACCGCAGTCGTGTTTGTCATTTGATTCTTTGCCATAAGGAGATGTCAGCCTTTATATTAACGCATGCCCCCAATCGTGCTTAGAGAGAAGATAGTTTTTAAAGTAAAAATCAGTTTGTGTGTTTGTGGAAATGATGCCATTTAT

>hg18 chr11:38313013-38313114 similar-to-chr3:30348752-30348853
TACATAAATATTTTTAAAGCAGATCCAAGAAATATATGTGTGTGGTAAAAATACATTAACCAGTAAGAGAATGATAAATAAATGAGGAACTCATGTTACCA

>hg18 chr16:29346051-29346210 similar-to-chr21:18468731-18468890
GTTGCCAAACAAACAGAACTTCTTAACAATTGAACTTCAATGGATTTCTGAGGTTCCCTTGGATCTGGACTTAACATGTTACGAAGCAGTTTTTTCATGTCTACAGAAGTTAAATGAAATGTCATTAAGTTAATGTGCTTTTATTATAAATTTTGATTT

>hg18 chr14:79929606-79929790 similar-to-chr4:185799205-185799389
TTAAGATCAGAGAAATATACCAAATTTGGAGAAATCTCAGGGAAACAAGTAGACAAGAAAATAAGAACATTCCAAGCAAACTCTTCCTACTTCAGGGACACTCCTTTGCCTAGACAGATACCTTGAAAAGTGACCCTGTAACTATCTGGACACATCACACTCTTCTAACCAAGAACCTACAACC

>hg18 chr2:147835014-147835114 similar-to-chr4:185694191-185694291
NNNNNNNTAACCAGAAACCCATTGATTATGGAGCCACATGACATACCTTGGTTTCCAAAAAGAGTTGAAACTCATTTTATACTCACCAAATACCTTAACA

>hg18 chr15:47543431-47543544 similar-to-chr4:122818840-122818953
TGCTTTAGAGTTACTATTTTTATCCTAGGATAAAGCTGATCTTTTTCATTGGCGGAGGTGAGACACTTTTTAAAACCTGGCTTTGAATAAGTTGTGATTTTTTTTTCCATCCC

>hg18 chr18:34600161-34600263 similar-to-chr5:52361798-52361900
AATACCAAAGCAGACCTCTGTTTCTGGGCATATTTTGAGCACTGCAATACCCAATCAGTAAGCTCACAGGCAGGATTAATTAGGCATTAATATGGATACTGT

>hg18 chr9:11749691-11749806 similar-to-chr21:18533002-18533117
CCACAATTTTTTGTCTGTAAAAACTAGCAATAGTGCTTAGATTTTTAAGTAAGAATTAAAGGAAAAATAAATGCATGTTACAAAAGGAACAGAATTAACAATGACTGGTATACAT

>hg18 chr21:18590984-18591114 similar-to-chr2:158410627-158410757
CTCATAATATCAGTCAAGGCCCAGCAAACATTGATATAAAACATTCAACTGCAAAGTTCTTTTTTTGGTACTCAAAATACTCCTTTACCATTTTTATTTTTTTACTGGTTAAGCTCACAGAAATGTTAAC

>hg18 chr17:53569539-53569674 similar-to-chr9:100947108-100947243
NNNNNNNNNNNNCACAGGGTCTCAGCAGGTAGCTATGGAAGGAAAAACAAAAATCAGAGAACTCACCACCATATTGGTTACATTAAAGTGTTGACTTCCTTCCTCAAACTGCTGTTACTTTCCAGAGTTCTTTAG

>hg18 chr15:69641665-69641773 similar-to-chr9:100909659-100909767
CTATTTGTAAGATACCTCAGCTGTATAGTTTGTTCTGTCAGTATGCTTGCGCTATAGAGATGGTTAGTTTTGTACATCAACCATCTGAGTGTGTTGGAAGGTGGTAGG

>hg18 chr18:36862903-36863043 similar-to-chr7:87685484-87685624
GACAGATCGCTGTCATTTTACTCTCTGGGGTTTTGTCACAACCTTCAGTAGAGAGATAACATTGAACATCTGGTGGACAACCAGTGCGGAACCTCAATGAAGCTGAGCGTGTGCAGTAGAAGAGGAATGAGCTTGGGGCT

>hg18 chrX:39804619-39804782 similar-to-chr1:154716419-154716582
GAAAACCACCAGAATGGAAACTGTTCCTTAGAGCACCCACAAGGGTCTCTTGAAGCTCTGGGCTCAGAAAGGTGAGACTGGCAGAAATGAAGCCAGGATCAAAGACCAGGCCAGGAGCCCTACCCCGCTATGGCCGGCAAGTTTGCTGCCCTGGAGCCCTCCC

>hg18 chrX:142279570-142279687 similar-to-chr21:33333614-33333731
GCATCTGATTTTTCATACATATTTTAATTATCTAAATTCTAGGCCTATACTAGGCAAATTTGGATGGCTGCCCAGGTCACAACAATTTCCCCAGGGGCTATGTCATTGATGCACCCA

>hg18 chr21:41401719-41401824 similar-to-chr1:21381523-21381628
GGGAACCACCACTGAAGCTGACCTCCCCCATCCCTTCTCCAACTGAGCGAGGCGTTGCTCCAGCTCGTGCCTGCCTGTGTGTGCTTTCCTTGGCTACTTCAATAC

>hg18 chr10:15765783-15765887 similar-to-chr15:78306203-78306307
AAATCAGAAATGTTCTAAAACACAGAAGATCAGTAGAATTCCACGCTTTTGACTTGCTGTCACATCAAGACACCTGTAAGGCTGACAAAAATCTTTACCTACCC

>hg18 chr14:80700085-80700201 similar-to-chr11:10297896-10298012
TCTTAATGAAATACACCTGCGTCATTAGGTGCTTATTACAGACACTTAGTAAGTCTGTTAGGTCAGTGAGTGAGGCCAAGAACCTGCCAAACTGAAGGGTCATTGTCAACCAATGG

>hg18 chrX:116297119-116297231 similar-to-chr15:55022173-55022285
AATGCTGGATTAAATGACTTTCAAGTCCTCTGCATTCTAAATATTAATATTTTATGAGGTTTTTTGTATGACTGCTTTATCTCAAAAAATATATAAAATAATGCTTAGTATT

>hg18 chr19:7966125-7966233 similar-to-chr9:79603946-79604054
AAATGCACATTGAAGCTTGCTCAAAATGTAATTCAAGCATTTCCCTTCTTTCTTTCTCTTTTTTCCTTTACCTTTCCTTCTCCTCGCCCTTTCTCTAAGAGTTAGGCA

>hg18 chr6:110293799-110293945 similar-to-chr1:154702197-154702343
TTGGGAAAAGAACTTTCCCTGGGAAGTCCTTTGAAACAGCACAGAGAATGTTGACACGCAACAGCTTAATGGGTGGACAACTGGGGGCAGAGGCAGTGGTCATGTCAGGGCCCCACCTGTTCTAAGGCTGTGGGAGTACTGGGGCA

>hg18 chr21:46797906-46798059 similar-to-chr5:153920119-153920272
CACAGATGCCTCTGAGAAAGCCGGTTGCAGATGACACACGCCCAGGCTCAGTGCAGGTGACCTGTGGGCATGGAAAGTAGTACAATTCAGGGATGTTTGCTTATCGCTTATTATGTATTTATAATGGTGTCGTATGGAATATTTTATTGAAAA

>hg18 chr4:85863322-85863424 similar-to-chr21:18523037-18523139
ATTCAATAACTATGCTGGTGCAATGTCAACAAAATTAGAAGGCTTTAATCTCTGTTCAACTACGAACAGTTTCAGTGATTTCATGAAAATGTTGGATCAATT

>hg18 chr2:25800982-25801094 similar-to-chr17:10500759-10500871
TACTTTATGCAACTGACTGTCAACTGGGTTTCCACCGATGGCCTTTTCTTGTTCCCTGCCCTCATCTGAGCATTACCAGGACTGAGGAATCTCTCATCAGGCCAGTGTCCCT

>hg18 chr15:38910389-38910575 similar-to-chr5:172594987-172595173
NNNNNNNNNNNNNCCCTGTCAGTAGACATTCATTCCTGTCCTTTATTTACCTCCCCACTCTCCCTGCCCTCCTGGCGAGGCTCTGGTGGTCAATGCCTGGGCTTTCATCAGTGTGGCTCTCTTCCTGAGCAGGAGGAGGGGGGCCTCTAGGATGCATCTTGTTGACTCAGCTGTCACTTTAACAGT

>hg18 chr8:142313329-142313464 similar-to-chr3:139607121-139607256
ATCCTGAACAGCTCACTGTTGGCATAAACCATTAGCGAATCGTCGCCAACATCGGGGCCTGCATCGCTCACCTGAGGGAGTGGGGACTGTTCTTCTCTATGTCCACTGAGGCCTAATTCACATCTCGTCCCTCGG

>hg18 chr11:127675032-127675163 similar-to-chr2:210887021-210887152
AGATCTTAACCTATAAGCACCACCACTTTTCAGGGACCCAAGAATGAAAAAAGGACAAGAGTTTGGAGTTATTTCACTTCAACCTTAATATCACCAATTAAGGAAATGAAACATTCATTGAATAAGAACAA

>hg18 chr19:37197904-37198012 similar-to-chr4:186673772-186673880
AGGGTGGAAGAGACTCTGATAGAAACACAAGGCTAGAAGCAGAGTCCGTCTGAAAGACTTAGATGGTGAGCTAGTTTAGCTGCAGGTATTTTGACATTAAGATGAAAA

>hg18 chr20:15393953-15394135 similar-to-chr5:52361921-52362103
TTTTTGACTTTTAACATGAAAATGAAAACCAGCATTTAGCCACTCAAGCCATGTTCCTGAAGGGGAGCCAGGCAAGGTGGAGAGTGATGATGGGGTACAGCTCTGTCTGTGTTAAGAGCTTTCAGGTGTCCTGGCTTCAGCAAGGTTCTGGCCCAGGCCGTGAGACAAATGCTTGGCAATCT

>hg18 chr21:30503477-30503596 similar-to-chr7:42347978-42348097
GCTGGGTCCTATTTGGTGTTCCCTTACATAATTTCAGGATCTTTTCCCCTGTGGAAGTCAAGTTGCTACCATCAGCAATAGCCAATCCTGGAGTGGCAGGAATTCTTGCTGTACGTGGT

>hg18 chr13:46065052-46065178 similar-to-chr20:22991177-22991303
TGAGGTTTCTCTACCTAAAATTCCCTTACCACCTGTCCTCCTATGTCCCTTCCCTCTACAGTCTCCACCTGTTCAAATCCCCATGTCCCTTCAGGACACGGGTCCCAGCCTCTGCCCCAATGTAGC

>hg18 chrY:6026654-6026852 similar-to-chr20:32802822-32803020
NNNNNNNNNNNNNNNNNNNNNNNNNNNNNNNNNNNNNNNNNTGACCTTTTTTTTCACTTTTTACTATGTACAAATACATAGTTGTGCAGTGCATGTGCACAGAGTCCTCAAGGTGAGTAAGAACTTCAACTGAGGAGAGATATTTGAGAATAATTACCAGGGAGTCATAAAGTAAGCAATCACTAGAGCTCCCAAAGG

>hg18 chr18:61876905-61877005 similar-to-chr5:74658556-74658656
AATTTGCTTTATTTGACCTGACTGTTACTGAAAAATAAACATGTACAACTAGCTATTTGTTAAACAACAACAATTTTAAACACACACATGCATACACACA

>hg18 chr12:93103344-93103462 similar-to-chr5:153940009-153940127
CTGTGTGGTTTTGCCTGCAGAAAGTGCTCTGTGTGATGCTCAGTTACTCCCTGCCTCTCACCGCCCTACTTGCAGGCTCTGACTGGCTGCCTAGATGTCTGGGTCTGCCCAGCTGGGG

>hg18 chr18:52925613-52925759 similar-to-chr3:195589212-195589358
TGAAAATTAGAGGACAATGAGGAATCTCAAATGAGGGAAGAAGTAAATGTAGTATCTGCTAATATCTGGAGTCTTTGTTAGGTGATGCATCCAGGATTTAACTGTCAGGGTAAAGCAGACACCATGGATGTAAGCCAAAATGAGAG

>hg18 chr12:67922683-67922783 similar-to-chr1:94889466-94889566
GAATTTGAACATCTTCCAAACCTCTCTATTACTTGAAGTTGAGAAGAAAGTGATTCTGTCTCACAGTAGCATATCAATTCAGTTTAAACTGCATTTATAC

>hg18 chr2:91033104-91033231 similar-to-chr22:23156042-23156169
ACACTCCAGCAATACCAAGCTGTGCCGTCCTTCTACCCCATCTCCATTATTTTGCCCCCATCCGCCGCGGCTTTTTCCCCCCCACCCCGCCTCGGCTTTTTGCCCGCCACGGATTTCTGTCCCCCGC

>hg18 chr15:85631002-85631176 similar-to-chr2:190605910-190606084
CCACTGGAGCTAGAGAGGTAGGACACCATCTTCACTAACATAAAGCCTACTTGTATTTGGTCTAAATTAAGAATCATTTATTTAAAGAATGAGGTATTAATTGCAAGTCATTCATTATTAGTGTCTGTGACTGATACCAAGTAGAAGACAAACAGCAGGAATTGATAAGTGTGT

>hg18 chr8:6697922-6698107 similar-to-chr5:172608276-172608461
ACAAGTTAAATCATCTCCACCTGGTTCTTTCACTATCTTGTTTCAAGAACAAACAAGTCAAGTTGCAACGCCCACTGAAAAGAGTGGAGCAGGATGCAGTTTGTAATGCCTACCTGCCTGGGGAGCCATGGTCCAAGCACCTCCATAGACTTTCTACAACCTTCAGACAAAGCTTTCAGGACTTG

>hg18 chr8:113782868-113783001 similar-to-chr20:17943104-17943237
CTCTTTTCTATTGTCCCATGATAATCGAGAGAAAGAATGGAATGAGACACTGTAAGCCAGGTACTGGGAAAAATGAGGGAAAGGAAAGGATACCTTGAGTCCACTGTTGAAAGGGAAAGGATGGTCATATTAA

>hg18 chr19:53197468-53197606 similar-to-chr11:10328939-10329077
GCCAGGCAGGAATATAAGCATGACACTGCAGGTAGTCAAGGGTTTAGAGGAGGTGGCAAAATTTGTCTCTCCCCCATCTCCATAAATAGTAATTAAAACATCTCGCTTGNNNNNNNNNNNNNNNNNNNNNNNNNNNNN

>hg18 chr2:9445173-9445304 similar-to-chr4:122867146-122867277
TAAGAAGGCATGTTTGGGAAGGGGAACTTCAGGGAAAATGCTGACTTAGGTTGAGATAACTTCGACTCATAAGATAAATAGCTTATATTTTAAATCCATCACAGAATGGAGAATTTTAACCTGTAATTAAC

>hg18 chrX:53738844-53738950 similar-to-chr5:2243861-2243967
CCTGGAAAATTCCACACAAGAACAGAATTTGGGACCAGCACCATGGAGCAGGCTCTCCTTTTGGCTTTACTTGCACGCTCTTCTGTAGTGCTACCACTCCCAGGGT

>hg18 chr22:14724442-14724619 similar-to-chr17:61640057-61640234
TCTTAAATAAGGAAAAATTCTGATATCTACTACTTGTTCTCTGATCTTATCTTCCTGTGCAATGGCTGCATTAGAGAAGAGTCGTTTGATAGTTACACTTAGTTACGTCAAAGTAAATACATTTGTTTAATCAAAGTTTCAGCTTGATCTAAGGTGAAACACCTCAACTTAGAGTGA

>hg18 chr9:82166067-82166223 similar-to-chr3:95124766-95124922
AATCCAGTTTCTCTGGCCTTCCTGGAATATCTCTAGAAAGCAAATACATCATTTATTTGCCAGTTAATACTGGAACAATGTATTGGATTAAAATGTGATCAATACAATTTGATCATTGTGAACATGCCTGCTGGGCCCACTCTTCACCACACATTA

>hg18 chr7:47371095-47371264 similar-to-chr4:186681594-186681763
CCAGATGCCTGTCAAATATGAATAGATTAATAAATACTTTAAATTTGTATTGTCAATACCCAAATATGCACTGAATTTTACTGGTCTGTTGTTGAGATATGAAAGTCCTTAGACTTCAAAATGATAATTAAATAACTTTTATAATAAAACGCATTAAAGAGTATCTAAA

>hg18 chr15:57986050-57986150 similar-to-chr17:61627020-61627120
GCTCTGCTAAATTCAGGACAAGATGCTTTATGGAGACCACTTTGCATATTGCAAAATTAAATAGACACAGGAAAAAAACTCTTTTTTGTCCTACAGGGGC

>hg18 chr22:37570528-37570699 similar-to-chr13:112815049-112815220
AGAAGAGGCCAGTGTTGGGGGTTGGGGGGAGGCTCGGATTTTGACCTAACTTCTGTTTATACTGTGGCCACCTGCCCGTCACCCCCACCTCCAACCTTCTGAAGGAGCAGAGTTCACTCCCCGCCACCCTCATTACAGAATCTTCCTGTGATCTCAGAGGATGATGGAAAT

>hg18 chr5:14432203-14432337 similar-to-chr17:7071312-7071446
GGGGGTCTGGAGGGAAGCACAGGGGAGAAGGTGATTCCCCCAGCGTCTGTGTGTGGCCCAGCCCTGGTCTGGGTGCCTTAAAGTCCCCCAGGGCAATTCTGTGATGACAGTTGGTGTTGACCCACATTCTGACC

>hg18 chr15:68832643-68832823 similar-to-chr5:39342774-39342954
NNNNNNNNNNNNNNNNNNNNGATTAAGCCAAACTATTTTTTTCTATCACATTTAAAAATGTTTTAAATAACAGAATCTATTATTGGAAGGATATCAGGAATGCAACAATTCCACATATCTCTGGAGGGAACACAGATTGGTTTTGGAATTTCCCATAAAATGCCTCCTCTCTCCCCTTCT

>hg18 chr8:136537939-136538126 similar-to-chr3:139566397-139566584
NNNNNNNNNNNNNNNNNNNNNNGCTGGCTGTTTGAAGGCAGGAAAAATGGCAGGGCAAGGACTGGAGTCCTTCGCCTTCCTGGGGGACGTTTATTCCACATGCCTCGGGAAATCTGAAATGGCCTTGGAGAGCATTTGCTGGGGGTTGGGGGTGGGCGGAAGGGGACAGAGAGCATTGCCACCGACA

>hg18 chr15:93326948-93327065 similar-to-chr5:75917940-75918057
CATCTGTTGCACAGATTAACACATTTTATATGTTTTATGATGTGTTTTGTGTCCTTCAAAATATTTCTCATCATTTTTCAGCTTCAAATTATGTCCTNNNNNNNNNNNNNNNNNNNN

>hg18 chr22:24572499-24572632 similar-to-chr1:94893199-94893332
AGAGGCCTGGGGGAGTTCCCAGAAGCTATGAATGCCCTCTTGACTCCAGTGACACATATGAGAGCCAGACTAGCCCTGTCTGCCTTGCTCACCACTAGGTTCCCCTGGGGCAAGGCGGCAGGACCCAGCTGGA

>hg18 chrX:147571583-147571683 similar-to-chr17:30531590-30531690
GAAGTGCCAAAGGCCTCCTGCCACCATGGGCCACAGCCAAGTGTCATGTGAACCTGAGTCTCACAGGTTACATGGGAAATAAAGGACAGCCAGACCAGCC

>hg18 chr12:13812503-13812603 similar-to-chr5:52362408-52362508
TGGCTAGAAAAATGAGCCAGAACCATCAGATCCTCTGTCTCTCTCAGGAGTCTGAACCAAAAAAACTTGAAAGAATGGCAAGTCTTTCACCTATAACATG

>hg18 chr18:23111565-23111667 similar-to-chr5:139697512-139697614
GGTAGCCCTGAGCCTTGCACAGCAGGAGGGTGTATGTGACCGCATTTGGCAGTGGGGAATATTCAGAGCTTTTGGCTTACTCAGACCTGTTCAGGCTCTTCA

>hg18 chr14:85260432-85260619 similar-to-chr5:52394640-52394827
TTTTCTGTCTCAGGACTACACTCTGTGTATACAAATTGCTTCTGAACCATTGCAGAAAGTCTTTCTTGACTCTAAGTTACTATCCTGAGTAACATATTGACATATCTATTTGATTATTTTGCCAATGTGGAATTCCATTCATTGTATTATTGTCCAATTCTCTAATAAATCTAGTGATGAATTTTTC

>hg18 chrX:92974498-92974635 similar-to-chr5:39367397-39367534
TCCGTAAGAGGGAATCTATGAAAATCCTCAAACACTGCCCTAGCTGTTGTTCTAGATTAGTCTTTTGTAAAGAAATGTTAATAAGTCATAAAATAGATGAAACTGTATTTTAACAATTTTTGTGCCCCATCTTGACC

>hg18 chr22:45810054-45810194 similar-to-chr1:154703920-154704060
TGTTGGAATGGAGCGTGTATTGCTGCATCTACCCCACAGTGTGAAGCAGGCCTCATCCTGCAGGCATCCCCTGACACCCAGCCCTACAGGAGCCCCGCCCCAGCACGTTTGCCCTGGTCAGCTGAGGACAGCAGTGGTTT

>hg18 chr18:54920136-54920238 similar-to-chr5:139697512-139697614
ACCATCTCCAGAGTAATGTAGACAGAGGATGTAGGAACTCTGAGCACAAGTGGCTTTTTTCTCCCATCCCCAAGAGGGCGAGGAGGGACGAAGGAGCCAGGA

>hg18 chr3:21070127-21070247 similar-to-chr13:22389499-22389619
TCAATATGTTTCTTATATATGTGAGTAGCAATTGAAGTTTTATGAATAGAAAAAATATATACTGTCTCAAATTCTTCAGCATAGATTTTGATTGAACTTCCTGTCTGTCTAACTGAGGGC

>hg18 chr21:13958418-13958522 similar-to-chr7:155297577-155297681
TTAGGACAAGATGACCGAGCTGGAGTGCTCGCCCCAAAATGCAGGCCCGGAGTGGGTCACCTCCTTAGGGCAGGCCCAGGCTTGTCCTGGCTGCCCCGGCGCCT

>hg18 chr17:1472182-1472369 similar-to-chr3:58121107-58121294
CATCCTGAGGCTGCCGGCCCCAGCCTTTAAACCTTCTTACCCATTGCTATGGAATTTTTAAAATTCCAAATAAACTGGGGGAAAAGTTTAAAAGTCATATTTATAGCAATAAAAGTGAAAGGCTGGATTTAAGAAAGCTATCCNNNNNNNNNNNNNNNNNNNNNNNNNNNNNNNNNNNNNNNNNNNN

>hg18 chr11:15342521-15342711 similar-to-chrX:153714022-153714212
TTAAGATGAGAGTATTTGGATTTGAGAAGGAGAAAGGAGGCTTCCTGACATGTAGGCTTTAGGTCTGCTTCTTGAGGCCAACTGCCATTTACACTCTGGACACATGGAATGGGAGTGTCTTGCTGAACATTTCATATATCCTTTCTCATGGGGATTCTGAAGCAGGATTAGTCTCCTGTTGTGGTGTTTC

>hg18 chr6:34590838-34590949 similar-to-chr4:174667303-174667414
GCTGGAAGAGGCTGTGTGGAGAGTGGGGAACGGGGCTGCCCTGCCTTCCTACCAGCGGCACCTGATAGGAGCCAAACAGGCCAGCTGGAGGGGCCGGGCCAGGGACCAGGC

>hg18 chr11:29031064-29031190 similar-to-chr7:87693029-87693155
CCCATATATTTAACATATTCTATGTGCCTTATACTCTGATTTTTCTATTTTATTTTCTTTTTTAAACATGCAGATTGTCAAACTCAATAAACTGAATCATAAATTAATGATAGCCTGAAAAAAATT

>hg18 chr22:24309918-24310063 similar-to-chr4:174635272-174635417
ATAGTTTTCTCTAAACAATGCTACGGCAGCTTATGTGAGAAAAATACTAGAGAAAAGCTAATGATTTATTAATGAGTAAGGAAATATGCAAATATGAAACTAGAATCAACTGGGGGCAGAAGTAGGGAAGTGGGAGTAAATGCCT

>hg18 chrY:27347-27469 similar-to-chr11:124832957-124833079
GTCTGCATTGGGCCTAGGTCTCATTGAGGTCAGATAGAGAGCAGACTGTGCAAGCTTTAGAGTCTGCACTTGTCCTAGGTCTCATTGAGGACAGATAGAGAACAGACTGTGCAACCTTTAGA

>hg18 chr10:36358938-36359039 similar-to-chr16:85161522-85161623
AACATGGCAGAAAATCAAAAAAGGAAATACATATAGTTAATAATAGTTTAAACACTGTGATATATATATAATTAAAACATGACTCCTGTAATTTAACATTT

>hg18 chr12:86403305-86403405 similar-to-chr2:190558957-190559057
GTATCACTCAGAGAGTTTAAGTTATTTTCTGTAGGTTAGGAAGAAACTAATTTATCAAATTGAAATAAGTTTAAAGACACAAATATAGATTATTCTTTTG

>hg18 chr17:31013247-31013385 similar-to-chr18:55150439-55150577
GATATAAAGAAAGTAAACATACTGTAGCTCCCCAGGTGATTGATTCTTGTATGCTTTTTTAAAGAAAGCAGACATCTTTGAATGGAATGCCTCTTCATCTCAAGACTTGGATAAAAATGGATTTCTACCTATTCTTTT

>hg18 chr16:85550531-85550634 similar-to-chr15:54999300-54999403
ATGAAGCTGGAAAAGATCCGCGCTGGGACGCAGCCCTCGGAAACCCTGGCGGGCTCAGCCTTGGCTTCACCGGGAGCCTTGGAGAAGAGGAAACAGAAGGCTG

>hg18 chr21:16576135-16576294 similar-to-chr13:22041361-22041520
TTAAATTCTCATAATATATAGCAATATTACTTATTCTTGTTTTCTAACAGTATTTTCCTGTTTCATTTTGCCACATGAAAATGTTTTTCAAAACATTGTATTTCAAATGAATATATATGAAACAGTTGAGATCATGAAAGCTTGGTTTTATGTATTTTT

>hg18 chr5:170612936-170613057 similar-to-chr9:79697370-79697491
AGAAAGAATCGGAATCTGTGCTGTACTGATAAGGAGATGATGTTGAACACACTGCATAAATTTGCCTGGTTCAGTATGTATAGAAGCATATTCAGTGGTCTTTTCAAGAGTAAACCAGAAA

>hg18 chrY:24473699-24473807 similar-to-chr9:79603946-79604054
GTGGTGAATGTAATATAAGCTGTGTTTTAGAATAAGGTGATAACAGGAAACAAGACATATGCTGTGGAGTTAAAGTCAATTCTGGAAGTGGAGCTGACAGATTTTGCT

>hg18 chr11:16012612-16012718 similar-to-chr18:17681257-17681363
GCTCTCAATGGCACATTTTTGACAACCAGATTTAAGACAATGCTGAGAGGGAATCAGTGATGTAAAGAATATATAAAGTACATCCATGTGCAAAGTTTTCACATAT

>hg18 chr7:1510594-1510696 similar-to-chr9:100907574-100907676
CAGTGCGGCGGGAAGCGGGCCCAGAAGGAGGCGCGAGAGGCCCGCGGCGCCGGCCTGATGCCTGCAGCGCCCCATGGCGGCGGGAGGCGGGCTGGCCGGCGC

>hg18 chr12:24196425-24196552 similar-to-chr2:188100163-188100290
AAGATTTTTGTTCATTAATTAGTTAAAAGCATATTACAGCATTTCACACGTCATTGATTAAAGAGGTATTTTGTCTGTGTATTCCCAATCCAGCATGACTTTCATGAACATTTTATGAGTTTTTATC

>hg18 chr7:96947126-96947310 similar-to-chr1:21416267-21416451
AGGAGCAAGGGAGAGGCTCAATCAATCACGAGTTCCCAGCACTGTGCTCTGAGAAACCCGGAGGATTATTGAAGGCTGCTCTGAAGATTACTGGCATTAACGTTGGTCAGGAAGAGATGGCTTATCTTGCTGATTGGAACCAAGTGCCTCTTGGCTTGCTGCTCAGAAGGGATTCTGTGTGACC

>hg18 chr6:130304395-130304498 similar-to-chr20:22982797-22982900
TCTTAGACTACCACTCTATCCGTGAAGGTAAAAATAATAGGTTGAGTTTTTCTCAAAAGCAGGGCAAAGGAGTTCATTTTCCCCTTACCTAGCAATACAAATT

>hg18 chr2:186001151-186001251 similar-to-chr22:19465201-19465301
TATGCTTTTCTGAGACCATGATCAGAAATAGCAGTCCCAGAACATTCAAGATTACTTGAATATGCAACTTTGCTGAATTGACTGTAGTCAGTGACTGAAG

>hg18 chr21:33488213-33488313 similar-to-chr4:4966735-4966835
AGGAAATGCTTAGCTGGCTATAGAAGACAGGCGCACATTCTTATCTGACTACAGAATCCAGGTGTCACCTGTGGAGTTAACACAAGGCCACAGATGGCCG

>hg18 chr9:15368486-15368671 similar-to-chr3:154132187-154132372
AAGAAAATCTGTTTTCATTTTACATTTATCTTTATTAAAACCCAATTCAAATAATTGGACATTTCTATTTTTTCCTTCCTGGATGAAAAAATTAATGTCTAAGCAGCTTGCATTCATTAATACCACTAACATGATGATTATTCTCTACCCTCCTTAACACTGAAGAAATTCCCTCCACATTTTGC

>hg18 chr3:118149856-118150013 similar-to-chr18:17839907-17840064
AAGGGGACACATGTTGTGTCCTAACCTGCCCTTTCTCTCTGTCTCTTGTTCCCCTCATTTTTTTTTCTATTTATATTATTTGGTGCTGCAACATACTTCGCTGCATTCAGCCCATACCAATCATACGTGATTATGACAGGTGAGTGTGGTTGGAAGA

>hg18 chr14:19995967-19996116 similar-to-chr3:46615540-46615689
GGTCGGGAGGAGGAATTAAGGGAAATACAGGAATAGGGGAACATATCCCACATTAAATAGTTATATACACATCAGTTCCTGTGGTTCTGTACAGAGCAGCGGCTGACCCCACCCCCACAGGACACAATGTGGGGAGAGGAGACTGAGGG

>hg18 chr17:42174760-42174900 similar-to-chr6:21890710-21890850
TTTGTTGCTATCAACACTTGGGGCTCAGAGGTGTAGACTCTGAAATGATAGTTACTTTCCTTTTGGACACTTAATATAATGTGCATTTTTCTAGGACCAGAAAGTAATAATGAAGGAGTGATCTGCTACCCTTGAAAGCT

>hg18 chr1:180220343-180220481 similar-to-chr3:58131529-58131667
ATCAAAAGTTTGGGAACTGCATGGTTCATGAGGGAAAATGTGTTCTCTAAAGGCCTGGGGAGGTTTGGGGTAATTCTTCTTGTCACAGGACATGAATCTTTGAAATGTCAAGCTAAAAACAAGCTCTTGACATCATAT

>hg18 chr8:37532812-37532934 similar-to-chr17:45593783-45593905
ATCAGCAGAGCCATCCTGCTCCCTCCCTGCCACACCCCTTCCCCTCCACACCCACACTTGGACCCGGAGCTGGGAAGACAATGGCCACCGTGTAAGTGGCCTTCAGACAGACAGGGGCTCGG

>hg18 chr5:22709748-22709888 similar-to-chr22:19484390-19484530
TTGAGCAAGTAAGTTCACAAAAAATAAAGAAAAATCTAAGATCTTTTAGAGTAGAATCTCCTTATGCAATACCAAGTCTGTGACAACACGTCTAGGTAACAGATGACTATTTTGAGAAGTTTTCTCCTTGTAGAGGCACT

>hg18 chr10:49181543-49181729 similar-to-chr1:94838110-94838296
TGAGTTTGAAAGGCCTACAGTTCCTCTTCTCTCCTTTCCCCATCCCAGCCTCAGAGGTATCCAAAGACCAGGTGTCCCCAAGACAGCTCCCCTGGGACAAGAGACAAGAAACCTGAATTCACTATATTTTCCTCTTTTTCTGAGTCAGCCCCTTAATAGGTTAACAAGGAACCCTAACAGGTTGAC

>hg18 chr1:203106641-203106787 similar-to-chr12:113321935-113322081
TTCTCTGAGGCCAACTTTCAGGGAAAAGAAGGATCTTGCTGGGATTTTGCTCAGGCCTAAGTCTGCCAGCTGGGATGGCCTGGGGCCTAAGAAATGCCTAGCTTCCCTCCCCACCTGTCCCCATGGAGGGAGACTGAGAAGACGCT

>hg18 chr10:121098257-121098387 similar-to-chr3:57935689-57935819
CACCAGTGAGTGCTTTGGGGGGACCAGGTGTCCCAAGTTTGAGCACCAGGAGGCCAGCGCTGTTGCTTTGCTCTTCTCCATCCTTGTCCAAAAAAGGAGTTCGCTCCATTAAGAGGTATAAATAGGAGTG

>hg18 chr10:25974812-25974945 similar-to-chr2:68948319-68948452
CTTGTATTCCTGGGCAGCATCTTGAACTCACTAGTGCCATGCTGATTCCATGATTAGTTGCCAGGAAAAGCATTCCCATCCCCTACCCAGTAGGCTACCTAGGACANNNNNNNNNNNNNNNNNNNNNNNNNNN

>hg18 chr4:123073880-123074070 similar-to-chr15:78295778-78295968
TATTCTCTAGAAAATGATATTCAGATGGAATAATAATAAAAATTTCCATATACCCATGCCTTCCTTGTGACCCTAGTAAAGATGGAACTCATCGTACCTTCCGCTCTTAAAAGTCTTGGACATTGAGGCTTGCAGGTACTTGACATTCAAGTACTAGGCTTGAAGACTAAGAGAAGTTAATTTTTTAAAG

>hg18 chr15:85593257-85593435 similar-to-chr6:121788204-121788382
TTTAAGGCTGAAAACTAAGTTCATCTGTTGGCATTCCTTTTTAAGGTATTTGACAAATTTTGGAAGTGTTTTGACACCTCCAAAGAGCAACAGACTATATCATGTAGCTTAGGTAATTGAAGATAATATTAATAGAGAAGGATATGCTATCTAAAAACATATCTAGTATGAAATAAAA

>hg18 chr2:70572306-70572409 similar-to-chr5:52343348-52343451
CCATGCACATGACTGTTGGCACTGCCTTTATTCTTTGAAGGGCTCTTCCTTTATGAGCAAAAGACACTTTTTGCTGTCCTCTGGCCCCCTAAGGAAAGGCTCA

>hg18 chr10:8341550-8341664 similar-to-chr3:153687030-153687144
CATCTTCTGTAAGATAGGGACCTTGTTTGGTTCAATGAACATTGGTACAGACCCCAGCACAGAAGAGAAGCAGGTTTGCAATACTTTTCCTNNNNNNNNNNNNNNNNNNNNNNN

>hg18 chr12:72638111-72638238 similar-to-chr4:185786788-185786915
NNNNNNNNNNNNNNNNNNNNNNNNNNGAAATTTCATACTTGCTGAGGGCTTCATATTGCAGTCAGATCCTTATGCTATGGATTATCTTTATTTTTCCCATATCTCACATTGCTTGAAACTCTTCAAC

>hg18 chr22:18420222-18420390 similar-to-chr3:58140431-58140599
NNNNNNNNNNNAAGTGCCAAGGTGCTTGTGCTTGGGAGTGGGATGGGGCAGGGCTGAGGTACCGTGGGGCAGGGCCAGGTTACAGAGTGGGCGGTGACAAAGCGTGGCAGGGCAGGGCCCAGGTAAGGGTGGGGACAAGAAGGGGGAAGCTGGGCCCCGTGGCAGGTG

>hg18 chr2:88298932-88299112 similar-to-chr20:42490541-42490721
CCACAGGAAGACTTGCCACCAGGAGTACTTGGATCAACCCTTCTCTCCTCTGAGAGAAAATCACTCCCAGTCCAAAGGTGGGCTGAGGGCTCTGGCTGGCATCTGTGGTTGGCACAGTCCCTAATCTTTTCATCATTTGGAATGCCTTTCTTATTTACCTTCCACTCTATGGAATCTATT

>hg18 chr17:72045470-72045588 similar-to-chr3:139598737-139598855
TGTTTAAAAAAACAAATCCGCTCCAAACCCCCAGCCCCGTGTGGGTAAGAGCCAATGCCGGCAAGGTGAAGGCTGCGCGGGGTGGGGGCGACGCGACTGCCGCCCGCCCACCCGCAGG

>hg18 chr15:37425476-37425604 similar-to-chr7:136462231-136462359
ACATTAGAAAAATGCACAAAGAAAAAACATTTCAAGTGACATACATATTATAATTCAGATTTTCATTACAAGTAAAATAGGAGTTTTCTTTTTCTTTGGAAAATATTTCTTTCCAAAAAGATTTACTA

>hg18 chr9:25254238-25254346 similar-to-chr6:70913316-70913424
AAATTTCTGTTATTGAACTTACCATGTTATTATGTGAAAATAGATTAATACATAGTGCCTAGCTGAGATAAGGGACTTGGTAATCATGTTGAATAAATAAATAAGAGT

>hg18 chr9:16806636-16806751 similar-to-chr4:89178677-89178792
TGGGAAATCACGGCACTTGTTAAAAAATTAATCTCAAGGGCAAACAGGACACAATACACACACACAAACATGGATAACGTGTGCTTTTTCTTTTTTCCTTAAGAGGCCCTACTCC

>hg18 chr12:42481130-42481271 similar-to-chr8:75355446-75355587
AGCTGAAAAAAATATAAATTGTTTAAATTCTTCATTTTTCAAACTCATAAGTTCAAGAATAAAAAATTAAAATATGAGGAAAACTGAAATGAAGTAACTTTGATAGTGACATTCTTCTCAAAGCTGTATCAAAGATTACGA

>hg18 chr11:107415695-107415809 similar-to-chr3:95044421-95044535
TTATTCAGTTCAGGTTTAATGTTATGACTGATATTCTTGCTTTTGTTGCTTCTATAACTTTATCATGGATCTGATGTTATTGTTTCTTCATTTTCCCTTTGTTTTTATTAATTT

>hg18 chr2:162233389-162233530 similar-to-chr18:55174047-55174188
TGGTTCAGGGAATCCATAACTTTCATTACATATATTTCAATTCTCATATGTTGGAATATATTTAAGTTATAATATAGTCTTTTGGAACACATTACTTGATTTTTTTATTCCAAGAGAATATGGATATGCAAAATTTCACCC

>hg18 chr5:63735608-63735712 similar-to-chrX:153874079-153874183
TAAGAGTTAGACGAAGGGAGAGAAGTACCTTAACCCTTTAAATCTACTAGTTTTGCACCATTTACCTAAGAATTCTACAGCGGGATTTGGATATAAATCCAGCC

>hg18 chr20:42693127-42693228 similar-to-chr5:2306927-2307028
TGTTTTAGTGTATGTAAGTAAGTTTGTAAGTCCTTTAATAGCTTCTGTTACTAAAATATTAAAATGCTTCCCTACATAAATATGTTTCCTAAGCCCCCTGA

>hg18 chr12:84693052-84693196 similar-to-chr3:30533151-30533295
GTCTTCCCACATAGTATTTTATTGTTTCTAAAATAAATTGCTTATCTGTGGAACTTTCCATTTGCTATCTGTTGTAGAGCCTTTTTGATAGTTTATTCTGTTCATTTTTGTTTTGGTCACATCCCTGAGATTACTCTTTGCCCA

>hg18 chr14:100582255-100582376 similar-to-chr7:94125207-94125328
CCCTCTCCTGGTGCAGTGTGGGCGGGGCCAAAAGCATGCACGATGTGTGTGGTCTGGGTCCCTGCTTCCTGAGCGGGAAGTCATCAGCCCGGGCCGATGGCTGGGGTGGCGCTCGTGTGGG

>hg18 chr10:23829960-23830099 similar-to-chr17:42746766-42746905
ATTATATTTACTATATAGATTCAGCTATTTGAAATGCTTTTTACGATGAAAAGAGAAAATATCTACATACATAAATACATTGCATACTGGGCTTCGTAAATATTTTAGGTGGAAAAGTGTTTCCCTTCTCTGTGGGAGA

>hg18 chr16:81359375-81359481 similar-to-chr4:122732340-122732446
AAGGTGCTGATAGATACCTGCTAGTTGATAATGATGCCTCTCACATGGCCAGTCATTTTAGCAATTAGTTTCATTGATATTGTGGGACTGGGCTTATTGGAGATTT

>hg18 chr11:88836881-88837045 similar-to-chr4:122750915-122751079
ATACAAATAAATCATCCATATTTCCTTTGAGATTCAATGCTTTAAAGAAAATTTTTATATATCTTCATTGTCTAACTATGTATTGCATGTCTGGAAGTGTTTTATTATTGTGTTTATATTAAATCCCACAGTAATTTAATTCAAAGTGGATTTAAGTGTCCCCT

>hg18 chr17:59421409-59421560 similar-to-chr5:1927037-1927188
TAGATGTGCGCCAAGCGTATGCCCATCTATACACCCACAGCCGTACCCTCACATCGCACACCAGACACACACAAGTGCATGCACACCCCCGCCCCCAGCTGTTTAGCTGGACCACACAGACATATCCAGGTCCCTTCTCCACCCCCACGCC

>hg18 chr2:68820375-68820525 similar-to-chr3:139601110-139601260
GGGGATTCTGTCACAGAGGATGGCATGGAAATTTTGTAGAGTCCCCAGACAGGAACTGAGATACAAAAGTTACAAAGAGAGAAAATAATTGACATTTTTTGTGTTATGCTTTACTCATCATCCTTTTTCTCTTTGAAAGCTTGTTTAAAA

>hg18 chr17:26164525-26164626 similar-to-chr2:189595395-189595496
AGTAACTATAATGAAATGAATTATGTTCTTACATATCTGGGGCAGCCACAAACTGCCATCAGAGCATAAAAGAGCATTATGATGGGAAAGAGAGTAGGAGA

>hg18 chr22:16283293-16283429 similar-to-chr7:155311907-155312043
TTTTTTTTTTTAAGTTTGGTAAAGTTTTAATGACCAAGTCTAAGGGTTGGAGTGAGTAGGGATTACTCTGTTAGCAGGCTCTGGGAATCTCATGGTCATGTAGAAAAAGGGATTCCTCCACAATGGGGAGTGTGGT

>hg18 chr9:134256289-134256454 similar-to-chr5:52380064-52380229
AAAACAGTTGTTCATCCTGTTTCTGAGAACGTCTCCCGCATCAAACTGTGAGGTTCCCAAACATTTAATGGGGGAAGAAAAGCCAGCCAAATGGCTTTTATGTTATGTACATGTCTCTTGGCCAAGAGTTCATAGTGTAACAATATAAATAGCTACACTGATACC

>hg18 chr9:138822182-138822285 similar-to-chr16:87047285-87047388
TAGCCGCGCACCCCTCCCGTCCCGCCGAGCCGGCGCCAAGATGGCGGCGCTGACTCCTGGAGAGCGGTCGCGCCGGAGGCCGCGGGGGCCGGAGCGGAGCAGC

>hg18 chr10:14481884-14482080 similar-to-chr2:189572548-189572744
AAAGGTTTTATGAGTCATCAGTAATCATTGAGATTCATGCATTTTTTAAATTCCATTAAATTTCCTAGGAGCAACATCTCTTCACCCACAACATCTTCACTTAGCTAAACATGAAATTGTCTTGGTTGAAATGAGAAAATTAAAGTTATTATTAATAACTATTAGCATCTATAATTGGAGGCACTCTCTTACATTT

>hg18 chr5:150162022-150162124 similar-to-chr4:186674930-186675032
TAAAAACACCAATGGTCTATGCCCCTAATGATGTGGGATTTTAAAAATCACTGAAGTAATGAGATTAGCAATTTCCTTACTGTTATCCTGTAGGATCAGCCT

>hg18 chr2:6098099-6098256 similar-to-chrX:153741702-153741859
GCCCAAGGAATTGAATGAAATTTAAAGCCAGAACAACAAAAAAGACTTGGTCCCCAAGATTTGAAGGAGAGAATACTTACAGAACTAATTTAAGGTTAATTTGAATAAATTATGTATTTTTCTTTGATATAAATTATTCCCCATTAGGAAGGCTGGA

>hg18 chr7:37500774-37500919 similar-to-chr10:95757498-95757643
AAATAAACTGCTTTGCGTAAAAAAAAATTAAAGTTTGAAAATATCCACAGGGAGTAAGCAATACATTTCTTTAAACTCCAGAGATCAATGTAATTACTTTAAAAGACAGATCAATGTGATTCAACTTTTGAATATCTAATATAAA

>hg18 chr18:33243833-33243986 similar-to-chr4:164435925-164436078
GGGGCACTGCAGACAGAGTTTGCTTTACAAAGTGACCCTTCACATGCAGCGCCTCAGGGCCAGGCACACCCACTGGGCCCAGCCTGAAAGCTCTTCTCTCTCAGGAATTTTGGTTGGCTGCTAATATTGGGATGAGAAAGGCCAATGAGAATG

>hg18 chrY:18693776-18693916 similar-to-chr2:189578428-189578568
GGGATATTCTGCATAAAGCTTCAAATCTGGCACAGCAGAAACCACTGGAGATTCTGGAAGAGAGGATTAATCTATACTAATAGCTATTGGAAGTTTCCTAGAAGTATGAAATTATTGAGAAATAAACTACTTTTTAATAA

>hg18 chr5:143604687-143604789 similar-to-chr2:158334905-158335007
TCATTAGGCATTATTTTGGCTTGTCATCAGATGTGAACCTTGGAGATTATTATAAGATTAGAAAGCTCCAGATATGAGAAGACAATGATCAATATTCTATTA

>hg18 chrY:16769086-16769197 similar-to-chr2:210859756-210859867
ATGCTTAAAAATTTGTTTTCAGTGGTACCTGGATCAGTAGAAAACAAAGTAATTTATTTAGTCTGGAATTAACTTGTTCTTCCTCTTATGTCCTATATCCTGCTAGTTAGT

>hg18 chr15:42350529-42350645 similar-to-chr4:185802374-185802490
GCTCTTGAATAGAATTTGAGAGTAGAAAAGGTCTGAGGTTGTCAGATGAAGATCTTCAAGGACTTAGTGAAGTAATGTGTAATTTTTCGTTCAACTAGAAAACCTTCTGCCTTATA

>hg18 chr22:21367187-21367352 similar-to-chr12:54772871-54773036
TGGCAAGTAGCAAGATATCCTGGGGTTGAGCCTCTCAGTTTCAAATTTTTTATCTCCCCTTTCCTTCTTGCAGGCTCTGTCACCTCCTGTGAGCTGACACAGCCACCCTCAGTGTCAGTAGCTCCAGGACAGATGACTAGGATCACCTGTGGGGAAAACAGTATT

>hg18 chr17:44293135-44293245 similar-to-chr22:23157749-23157859
GAAATGGTAGCAAGAGAGGCAAGTTATGCCGCCCAGGAACTAGCAGTTACAGCAGCCACCCTGATGGCTAACCAAGGATGACAGAAACGTGCTCCACAGAGACTCCTCGA

>hg18 chr6:91497939-91498064 similar-to-chr7:87675816-87675941
AGTTAGAGAATATCAAATGATCACACATAATTAAATAATTATAATGGTATCTAATTCCTTTTTGTTATATTTTCTGGTTGGTTACGTTGGAAAATAGTACAGAAGAGAAATACAGTTTTTTTTAC

>hg18 chr14:85334691-85334826 similar-to-chr5:52384774-52384909
TAGTGAATGCTATTATGCTGTTCCTCACTCTACTGCAAGGGGTAGAGGCAACGACCGCAAGATCTTTGAGAATAATTATTTCTTCATATCAGAAAAGAGACTGCATTTTGCTGCATACAGATGGATTTTTCTTTC

>hg18 chr7:30043232-30043401 similar-to-chr4:186681594-186681763
GGTCAGGGGTAGCAAATTAATTGCTCTGCTTTGCTTCAATTTAAAATGGTAGATTATTTCACTATTAACATATCTATATAGCATACATAATATATGATATGATAATATATATGGGTTATGAACGTAGAAACCATAATTTATAATGAATAAATTGTCTTGACTCAACATT

>hg18 chr22:20718979-20719101 similar-to-chr11:19170571-19170693
GCTGGGACCTGGACAGGATCACAAGCCAGGCGATTTCTGGCTCACAAAGTTACAGCTCAAGCTCCCTGATGTTGCTGACATTCTTCCCACAGACCAATTTTAGACAGACACACTATTGCCAT

>hg18 chr6:154327822-154327989 similar-to-chr5:52408278-52408445
TAGGCTAAAAAGATGGTCTGTGCCTTATTAATTATTATGTCATATATGTATTATACTAATAATTACTATTGCACAAAGACTAAACAAAACTCCTTCTTTTGTTAGTAATTGTTGGTATAGTACAGTATAATAATTATTAGGAAAATACATGTTACTAATTAATGATG

>hg18 chr16:48501329-48501490 similar-to-chr5:139705518-139705679
GGCTCTCACTAAGAGTACTCCCCACCAGGAGAATTTGAGCAGCCCCCAGAGACTGCCCTGGGCCACTTGTACTCCTTCTTCAAGCTCCTCCAGCCCAGTCAAACATGTGGCAGGAACAGAGAATCGGAATGGCAAGACAAAGGCTGCAAACTCAAGCCTGT

>hg18 chrY:532138-532337 similar-to-chr12:79408273-79408472
NNNNNNNNNNNNNNNNNNNNNNNNNNNNCCACCCTGAGTTTCTCTGGTGACGCCCTCATTCTCCTAACGTTCAATAATCTCAATGTTGAGTTGCAGCAACAGACTGTATTTTTGTGACGCCCCGTAGTATGAATGTACATCTTGTAAAACTGAGATATAAATAAACTTATAAATATTTGTATTCAAGTGTTAAAAAAAA

>hg18 chr13:87302809-87302940 similar-to-chr5:52397781-52397912
AAGAGTACTTCATACATTGCTGTGATAACTAAGTTTATATATACAAAGTTGTATTGGGTGAGATCCACAATTGAGAACACAATGTGTGAAGGACCCAGTGTTGTGAGTTTGGGAAACTATCAGCTATTAGA

>hg18 chr14:27444320-27444455 similar-to-chr5:52384774-52384909
GGAATAGCACAAATTATGAATGAAAACTGAAAAATAGTTTGTAAAGATGCTTAAGAGCTTAATTGCCTAGGACATGTGATAACCGAACAGAGATATTCTGCTCTGAGAGAAGAAGGCAAGAGAAGGAGGCTGGAA

>hg18 chr19:34746251-34746404 similar-to-chr20:32784617-32784770
NNNNNNNNNNNNNNNNNNNNNNNNNNNNNNNNNNNNNNCATATCATCTTTTTATTAAAATAAGGTAATGACTTGGACATTAGAGCTGTCACTCCCCACTTCAGGCCAGGCGCTTGTGTCTGATCTCACTAGGATCCTAAAGTGTATGGTCTGT

>hg18 chrX:1406998-1407157 similar-to-chr3:8752312-8752471
TGCCCGTGGAATTCCCCTGAGACGAGGGGCTTTCCTGGCGAACTTTCCCAGCGAAAACACATCCGGTCACAGGCTTTGCAGCCCCCTCACTCCTGGGATCCCTGGGGAAGGGGGGCTGAGTTTCTGAGANNNNNNNNNNNNNNNNNNNNNNNNNNNNNN

>hg18 chr4:15586927-15587050 similar-to-chr3:30374592-30374715
AGATGAAATGTTCATTAGCAAGTGAGAAGAGTGGCATTTCTCAACACCGACTAGGGCTGTTTTCTAACATTTTCCTGTTTTCCATCATCATGCCTTTTTTCTTGTACAGCAAGTTAAATCCAA

>hg18 chr15:37760753-37760923 similar-to-chr4:89216704-89216874
CCAAAAGGTTTATAGTTTTTTGGCTTTGGTTTTTTGTTTTTTGTTTTTTTTCAGCAGGAGGAGATTATAGAGGACCTTTATTTTCTACATTATATGTTTTTATAAGGTTTGAAATTTTTATAATCATCCAGTATTACTTTTATCATCTAAAGAGACAATAAAGATTTTTT

>hg18 chr8:108119711-108119826 similar-to-chr2:188024791-188024906
TTACACCTTTTCTTAATCTTTTGGTTGAGAAGAGAGCTTCACATAAAGTAGTACTATACAATTTATTGATATTCATGTGTCTTCAATTTTTCCACCTTAAAACATATAAAAAAGA

>hg18 chr21:20752402-20752596 similar-to-chr18:17639252-17639446
AACCTTGTTTAATTAAAGTGAATAAATTTAAAACGAATAGGTTTGTGAACTTGATGAAATATTCTAAATTAAATAATTAACATAGTATATAGAGAGGTAATATACTACATGAATGTGTTTCTTGTGACTACCAGGTATCATCGGCTTCAGTTGATGTATAATAATTAAGAATAGTAATNNNNNNNNNNNNNNNN

>hg18 chr8:135117944-135118135 similar-to-chr5:39319568-39319759
TTACCTTCTGGGAAATCCTCAGCTTAAGAAAGAAATATTTTTATCTTTCTCACCTCTAAACATGTCCTGGTGCTGGAACAGTTAGCATTCTAATCAGCGTGGCTCCCAACCATCTGTGATGAGATTTCTTTGGGAGGATTCAACTCAGTCTCTTATGCTCAGAAGTAGTTAATCCACTTGAGCTTAAAGCA

>hg18 chr2:135161673-135161848 similar-to-chrX:153850466-153850641
CAGGTAACAGCTCAGTAAAGTTATTCCAAGTGGAGGTTAATTCATTATAAATCACATACTGTGACCAGCACCCTACTTAGATACCCTGGACTTTTTCATCAGAAAAGACATCAGTGTGGTAAAAGGCAGAACCTAGCTTATCAACCAATAATGTAATGTTTAACTCTATGCAAGG

>hg18 chr17:17785035-17785219 similar-to-chrX:70235553-70235737
TGCTAAAATCTGTTCTAGTGTTTTCTTAGGGGAAACTACACTTCTGAAGATGGCTGTCCAGAGATAGCACCCCAGAACAGAGCTACTGGAGACCATTTCTCCAGTGAACAGGTGGAAGGGTCATCTCAGTAAGAAAGGCTTCTACGTTTGCTAACTGCCCCTTCTCTGAGAACTTTGGGGAGGG

>hg18 chr18:59093887-59094014 similar-to-chr10:50492945-50493072
CCAATTATCTCTCTACTGTCTGGAAGGCCAGGCATGGGGGATTCCAGTTACAGGAAAGGCATCTGCCATGGCCAACCCTTGCAGGCCAAGCAAACCCTGGCGCAGACTGCAGCAGATCCCACTGGGG

>hg18 chr10:30872643-30872754 similar-to-chr17:42722438-42722549
GGGAGAAGCACTAAGCCTTGGGGTCACCAGACTTCTGGGACAGGCAGAAGCACTTGTTCCTCTTAAAGAGACCACGGACCTACTCAAGAGCTTCAAGACCTTTAAGAGTTG

>hg18 chr5:168354864-168355061 similar-to-chr2:189476259-189476456
CTACAAAGGGGGTAGTGTGGAGTAGAACAGGGAAGAATTAGCCACTTAGATCATCCAACAGGATGGACATGCCAAAAGTCACTTTGATTCTGCCACCAAATTAAGAACATGATTTTAATAAACGATTACATTTAGTATCTATTCCTCATTGTAATACCTTAGTCATGCTTGCACAAGCTAATTCTAAATCTAGTTTG

>hg18 chr14:76465067-76465191 similar-to-chr3:58116842-58116966
ACAAGGCCACTGCGAATAGGCAGGGATGGGCAGAAGGTCAAGGATGGAGGGAGGCCAAAGATGGGACGGTGGGCATGGAATGGGGAGGGTTGGGTGATTTGTTGATGCCGTGTTGCATTCAGTG

>hg18 chr9:28131943-28132079 similar-to-chr10:88649627-88649763
TAAATGGAACTCATGTTGGAAAACATAACGGGAAAAATGCATCAATTTTCTGCATTACTTCAGCACGTTTTCTGGTTACCATGTGACCAAGTAGAATTTCATTGATGGATTACTAATAGAAAGTGTATTTGTTGCC

>hg18 chr20:61894922-61895027 similar-to-chr4:185695714-185695819
TGACTCCAGGTGCTGCCTCAACGGCGGCAGAGAACAAAGGCCCCATCCCGCCCCACACTGGCCCCGGGCTTGAGGGCTGGAGGCAAACGCGTGTGGGTGCGAGCA

>hg18 chr18:55490332-55490474 similar-to-chrX:43302096-43302238
ATATAATAAAAATGTGGCTGGAGTAGCTGTTTGGAAAATCATAGTATCATGAGACCAGAAGCCAAGACAGAAAGAGGTCACATGAAGGAGGATCATGATCCATGGGGTGGTGGGTGGAGACCACCAGTGCAGATGACAGTGG

>hg18 chr12:13144564-13144690 similar-to-chr14:54380611-54380737
ACCCAGAGTTTCATCAAACAGATTCTCTGCCAATCCATTTCCTCTCACCTGTGGAAACATTCCTGCTTTTAAATGAGCAAAGCGCAGAAAACAGTGATGATCTCATGAAATAGTATATTATCTTTA

>hg18 chr2:207910960-207911082 similar-to-chr5:52421983-52422105
GCACTGAACCAGGCTGGGAGTACGTGGGTGATCTCTGTTGCAATCATTTAACAAAGTAGGGAGGTATAGACATGCCCATTCACCTCAGACACACCCCTCGCCTCCGAGACATCAAATCCGCT

>hg18 chr5:80029271-80029408 similar-to-chr21:18545413-18545550
ATTGTTTGAATGAAAAAAAATCCAAACTTGAGATGTAGAGAAATATAGATGAATTTGAAGCCCAGAAAGGACATTTAAGCTCTCTTAAGATGAGTTACTCCATTTTTTATAGTAGCTCACCTTTTTAAAGGTATTTT

>hg18 chrX:28353966-28354072 similar-to-chr5:75902366-75902472
GCCAATATTGATATTGATGTTTATTTTTTTCCAGTCCATTTGGAAAGTTTCCCAATGGAAGGCACCCCCAAAGGGCTCTCTCCTCCACTCTCTGTACTCTTTTACT

>hg18 chr14:75247634-75247766 similar-to-chr3:41199249-41199381
TGGAGTTAAAAACTAAATATGTTGCCAGAGACCCAAAGATAGGCAGCTCTAGCAACTTGGGGGGCATGCAAGTATCCATCCAGGGAGCTGAGTTCCACCCATGCGGCGGAGGTGGGAAGAGAGGATTCTGGG

>hg18 chr9:4551211-4551358 similar-to-chr7:87670447-87670594
CTGGAGGTGAAGGCTGTGGGAAGCTGCCTGCAGGGGAACTTGCACCTGACTGGGCTTCCCTCTCTTAAATCTGTTTGGAATTTTGAAGTGTTGCTTTTGCCCATTGCATGTTATTGCCCATTGTCTGTAGATGAGAACGCCTCTCAG

>hg18 chr22:49078638-49078778 similar-to-chr16:30815069-30815209
CCAACAAGTCCAAACACTGGATCTGGTCACTGGGCACCTGCCGGTCCAAACTCAGTGAGCCGGGAAGGGGTGGTGACATGCAGGGGCGCGAGCCCAGAAGACCTGTCCCCGCAGGTCACCCCCAGGCCAACAGAGCAGAA

>hg18 chr5:85397363-85397465 similar-to-chr2:158334905-158335007
AGAAATTTGTACAGGACATCATCAATCAAGCTAAGGTTTACAAATTTTGTTTCTCTTTAAAGGCAGGACAAAATCTAGATTCAAATAATTCTGTCCTCTAAA

>hg18 chr20:21518933-21519038 similar-to-chr2:210872117-210872222
ACAGGCAGGATATCAGTTGATTCCAATGATTCTTTATTTCACCTTGGCATGTCTTTTATCAGAAATCATATGGAAACTTTTTAATTTATGGGCTTTTATTGCAAT

>hg18 chr19:1797272-1797430 similar-to-chr11:70641639-70641797
GCAGCCTGATGAACATGTCACGGAGGCGGAAACAGAGGGTCAGAGAAACCTCACCGCAAGGAAGATGGATCCTGCCTTCTGCGGGGGGAGGCAGTCTTCTACCAGACAGTAACAAGAAGCCCTACCACCCCACCAGAGATGGGAAAAGGAGTTCATTC

>hg18 chr5:97343575-97343726 similar-to-chr8:22598597-22598748
CATGCTTCTTCCCCAGCATCCTACTTCTCCAGCCCCCCTACCATTCTAGCTGTGTGGGCTACCCCATCCTGCTAACTGGAAGATGGATTTCTATTATCAAACATAATTTATTTCAAGGAAGATAGGGTACCATTTAGAAACCTATCTTTTT

>hg18 chr18:21767020-21767143 similar-to-chr5:75825758-75825881
AACAGAAAATGTTGCTGAAGCACATTTTTTTAGTGTCTGAAACATGACATATTACTAATTTCGGGGTTGTATAAAACTATTTCTTAATAAACATGGAAAGTTCATTTTGAATAAAATGCTAAA

>hg18 chr6:36371412-36371518 similar-to-chr2:190634864-190634970
CACAGTGTCTAGGACAGTTGTGCATGTATGCTTATGAATGTAAAAACTCTATTTAGGAAATCCAGAGTTCAGATCTTCCTGGAGAATTCCATTTTCATGTAATTTC

>hg18 chr9:3018661-3018783 similar-to-chr14:99257134-99257256
GCATGCCTCAGAACAACCTGAGCCAAGGGGGCCAGAGTGCTGGCGGTGAGTCAGCTCCTTATTAANNNNNNNNNNNNNNNNNNNNNNNNNNNNNNNNNNNNNNNNNNNNNNNNNNNNNNNNN

>hg18 chr10:52995889-52996035 similar-to-chr4:16881631-16881777
AAAATATAATGTTTGAGTCCTAAGGAGGGAGAAATTATGGCACACTGGCAATTCCTAGAAATTTCTCTCTCCAGGGATAAGACTTGGCACTTGACTATGATNNNNNNNNNNNNNNNNNNNNNNNNNNNNNNNNNNNNNNNNNNNNN

>hg18 chr21:15987698-15987861 similar-to-chr17:26447949-26448112
TTGACATAAACTGTAATTGGAAAGCTACCAGTTTTTCTCCCAAAACAAAGCCAAATATGAGAACAACAAACTAACTATATTTGTGTACAGCAACTGTAGTGGTATAGCTTCTCAAATTCTTGAAGAAGGGTCTTATGTTTAATGAACAAGAAATATTTTCAAA

>hg18 chr4:56481303-56481487 similar-to-chrX:70235553-70235737
CAGAAGTCAAAGGGCCATCACTGAACTTTTGGCTTCAAGATGCCATCACTACTGCTACAATCCATGGCTTCCACCACTGCTACCACTGTAGCTGCCACACCATAGTCTCCCTGCTCCACCTCTGAGATAGCAAAGGGGAAAAGGACGACAGCTGGTTTAGATTTTTTGAGCTGGTTTAGATGAC

>hg18 chr3:79171808-79172005 similar-to-chr11:10289387-10289584
NNNNNNNNNNNNNNNNNNNNNNNAACCATCATTACTTTGACATGGTTGTCTTTCTGACCTATAGACAATTTAAGTTAGATTGATATTAATAACAAGTTACAACCAATCAGAGAAATATAAGAATTTCTTTCTGATCTAGGCTCTCAAAGGACTTCCATTTAGAAAGAGACTTCACAAGTACCCTAGGAAGTGCTAAT

>hg18 chr22:39915903-39916013 similar-to-chr17:30538155-30538265
CAAACTGATCACCTGGGGACGAGAGCAATGGGTAATTGAAGCTTTTGGGCTTGGGGGACAGGTCAGTGCCCATGCTGTTGTATTCCCATTTTGTCTCAGTTTGTTTAACA

>hg18 chr18:44295230-44295344 similar-to-chr22:23353284-23353398
TAGGCCATAAACAAAGGCTGGCTGTGGAGCTGAGCAGGCTCCAGGCTGGCCATCTGGAACACCTGCAGCTGGCCCAGCGTGGGGCCGTGCGCCAGTCCAAACGGCCCAGCTGGA

>hg18 chr22:33539968-33540132 similar-to-chr18:17660023-17660187
GGACAGAAAAATGCTAAGGGTAGTCTTTTAAAAACTGTAAGAGGGGTCAATAACTAGCTTGACAAGAATAAATTCCTCTTGTCATTATGAGTAGCATGTATACGGCAAGCAGAAAATTTCTTTATATCTTTTCTATTGTCCTGAATGATAACTAAATTGAAATA

>hg18 chr15:92911375-92911507 similar-to-chr2:68953551-68953683
NNNNNNNNNNNNNNNNNNNNNNNNNNNNNNNNNNNNNNGTAATTGTTTAATGTTACTTAGAATTGTTGCTCCTCAGACAGCAGTGACCATGTAATTCACCACATAGGCACATCTTAGCCAGCCTCTTTCAAC

>hg18 chrY:9959201-9959330 similar-to-chr16:14058505-14058634
TCTGTGAGAAGAGCTATGTTGTTTCAGGGAAGAGGGTTTGACAGTCAAAGTTCCTGAATCTGTTGTGGTGCTTGCAATATGCATTCTACCCCTCCTGCTCGGTGTCAAAGCAGTTGAGCTTTGAAAATC

>hg18 chr12:80367130-80367284 similar-to-chr3:182134662-182134816
CCATGGCTGAACGGCCCAGTGGCAAGCTGCAGCAATCTAACTTGAGCCCTGTCATGATAAAGTACAGCTGGAGACCAGCTATTCACCATGAAGCAAGCATATTATATCAAATACTTTTTATTAAAGAGGAGGCAGTTTTTCCTCACTATAATAA

>hg18 chr19:36463866-36463996 similar-to-chr3:182173155-182173285
GATTTCTACAAAAAGCTCTTAAGAAAGGAAGGGAAGTTTTGTTTGTGGAATTGACTCCACCAGCTTTAAAGATTTGCCCCTGTTCCATTTCACATCAGAAAACCAACAACAACAATAAACAAACAAACAA

>hg18 chr8:71839321-71839427 similar-to-chr6:21613636-21613742
ATTAAGATGACCAGATCTGCCTCTTCATTTGTTAAAGAGGGGGATAAAAAATTTAGAATATTANNNNNNNNNNNNNNNNNNNNNNNNNNNNNNNNNNNNNNNNNNN

>hg18 chr8:25515496-25515637 similar-to-chr11:57146397-57146538
TATATGTTTCTTTTCTTTGCATGATTGTGGGAAAGGGGAGAGGGGACTTGGAGAGGAAGAAGCTTGTCCTGAAGATGAGGTCAGCTATGTCTGGGCAGCAGGACCCCAGGAGGCTGGGCTTGGGTCAGCAACAGCAAGGGG

>hg18 chr12:54693482-54693630 similar-to-chr17:26473007-26473155
NNNNNNNNNNNNNNNNNNNNNNNNNNNNNNNNNNNNNNNNNNNNNNNNNNNNNNNNNNNNNNNNGACAGTTATGTTGCTTTAAAGCTAATCTCCTTCCAAGATCTTTGATACAAAACTGTCTCATGTAACTAACTTCCCTCTCCTTAT

>hg18 chr11:110178109-110178235 similar-to-chr17:61682628-61682754
CTTTCACAGAAAATTATTTTTCTTCTTATGCCTAATGCCAGAAACTGACATAGATATCTGAGCCAATGGTCAGTGTCAACTCCAGAAATAAATGTTGTGAATTTTCAACATGCTGTGTAATCCAAC

>hg18 chr7:69788053-69788162 similar-to-chr10:27937437-27937546
TGGGACTAACCAAAGCTAGAAATGAGGGTCCTCAGATCAGATACAGAAAAGTAGTTCTTNNNNNNNNNNNNNNNNNNNNNNNNNNNNNNNNNNNNNNNNNNNNNNNNNN

>hg18 chr5:8922965-8923073 similar-to-chr2:188051775-188051883
TCCAACAGCCTCACCTTAGAAGCTAGTAAGCCAACACGGGTTAGCTTTCTGTTTGTTTTCTAACCTAATAATAAATAATGTGAAAGAACAAAGGTTTAGTTCATTTTA

>hg18 chr21:21576763-21576955 similar-to-chr7:82831453-82831645
ACAATGCTGACAATCTAGATACTCCTCCAACATTTCCAGACGCCTTAAAAATACAAAATCTAAAACTCAATAAAATAAATATCTTAAATTTAAACTAGAAGGATGTTACACCCTCAAAGAGCTAAAGAAGTGTCATACAGAAAATTGTTATAACTACATTTAAGAAAATAAAGTTTAATGCTATTTATAAAT

>hg18 chr1:77867060-77867162 similar-to-chr8:75380650-75380752
CTTTTAAAACTGGCTATCAAGAAGTATTCATTCCCTACTGGTAGAGATATTCATATTTAGGCTGGGCAATGCTCAACCTCGGTTTCAAAAAGCAATTACCTG

>hg18 chr19:20195786-20195944 similar-to-chr2:190653067-190653225
CTGTTAATATGGTTTACAGATATTTCAAGAAAGCAGAGAAAAATATCTACACATAATCTAAATCCCTTAAGGAAAAAGAGAATAAGAAAAATTTTTTTGGAACTTTTTAAAAAGTCTTTGAACTCTTGGTAATCTAAGTTTTGCAAACAGGATGCACT

>hg18 chr11:3886935-3887069 similar-to-chr3:41167679-41167813
TCCCAAGGTATACTGGGGTATGACTTTCTCTTTGGTATGGTGACTGGGGAGGCCAAGGCCAGAGCTGATCTCAAAGTAAGATGAAACTGGGGTCAGTGATGTCTCCAGGGTAAAATGAGGGTGGGTTCAAGTGC

>hg18 chrY:16002071-16002182 similar-to-chr2:32167983-32168094
TTGCATGTGTGTGCACGCTTCCCAAGAATAGTCAATCCACGTTCGGATGTATGTATAAATATAAATAACATAAATTTCAAAGGTATATATGCTTTATATTAATACAATTTT

>hg18 chr20:49100825-49100957 similar-to-chr17:61642221-61642353
CTGGATTATTGCAATTGCTTCCCAGACGGTGCCTCCCACCCTGAACCAAATGCATTCTGCACGATGTTGTCAGATCCTTCTCCTTAAATTGCAACACAGACTCCGTCGCTAGTATTTCCTTTTGAAAAAAAG

>hg18 chr12:78252693-78252796 similar-to-chr17:10460982-10461085
GTTGCCCTTTGTATTCTTAAAAATCTTTTCAAGTGGGATCACCTTTTCCAAAAGCCTGTCAAGAGGTCAGGTTATGTTTAACCAGGACCCTCCCATGTCTACT

>hg18 chr22:29035513-29035643 similar-to-chr1:201334422-201334552
GGGCAATCTGCCATTTGCTGGCAACCCCAGCTTCTGAGGAGGAAAGGCTCAGAGGAGACAAAGGTGGCACCTAATCACAGATCTTGTCAGGCTCCTGGACTGGAACAGGCTTAGCCATGCTGTGCCACGT

>hg18 chr8:113658214-113658345 similar-to-chr2:190624052-190624183
NNNNNNNNNNNNNNNNNNNAGCNNNNNNNNNNNNNNNNNNNNNNNNNNGAAAGAAGCTTTTTATAAGACACATTAAAAAAATAATCATTTAAAGAAAGGGCATGATAAAAGAGCTAGTACTTTCAGGAAAG

>hg18 chrX:127602527-127602692 similar-to-chr20:32782011-32782176
ACCCTATTCTCTAAAATCTTCTCTCCCAGAGGTGAAGAGCTACATCTCAATTTTTACTATCTCCTGGGCTCAGCTGGTTGAACAAGAAATGGACACTTGAGTCCAGAAACACATTATAACATTTAATGTTATAGTTACCATGCAAAAGCATATTGCCTAGAAAAA

>hg18 chr9:117032563-117032717 similar-to-chr3:41257419-41257573
ACATGAGATCAGGGATATAATCATTATTCCTATGCATAAGGTTAGTTCCCCATTGCAATCCACTTTGCCAGAACTGCCATATGTGTCATAACAACAGGCGATCGCTGGGCATTTAAGATATGTATTACTAACCAAGAGTAAAGTTTCCACCGCT

>hg18 chr18:64448752-64448884 similar-to-chr3:95041787-95041919
GCAAGATGTATGCTATAGCTGACCAAAGGAATACACCTTTCATTGGAAGTAACTTTAAAACGTTGGGTAGGTGTAGGGATGATTTGTCAACATAATTCCAGAGTAAGAATGTTGTCATTCTTTTTACTCTCT

>hg18 chr7:90436001-90436191 similar-to-chr2:190639121-190639311
CCTCTGAAATTAGAGGTGTTTGTTTTTGTTGTTTGTTTTTTCTCACACACTGGGTGTGGTTGATGGTAACAGAAAACAAAAAAAAAACAGCTCTAGAATCTCAGGGTAGCTCTCTTCCCACAGAAATCTCCCTTATACCTTGTGAGCCACTTCATTTATTCATTCAGCAAAACATTACAGAATGTCGAGA

>hg18 chr10:119300737-119300895 similar-to-chr17:35109285-35109443
CTTTGAAAAAAAAACTAAAAGCTTTATTACAAACCAAGCTTTGAAAATAGGGGGGATTAGGCGGCTGAAAGGGTCCCACAATGGTAAGAAGAAAAGGTTTCATGCTAATGAGGTTAATGCCCTTTGTATCTCAGGCCTCCACATCTTCATTACGCGCT

>hg18 chr11:32834768-32834875 similar-to-chr3:113221432-113221539
AGTTTTCCACTTTATTACAATTAAGAAATGAGTAAAATATGGATATAAAAGGAGAATTGGATTGAAAAGACAAATACACATTTACAAGGTCATACCTTTGGTAGGAC

>hg18 chr3:25707664-25707849 similar-to-chr4:4985291-4985476
AAATTATTCACCTGGTAGAGGGCAGAGAAGGGGGGCATGTACATAAGCTTAGAAGGAGTGTACAAATGCCAGGGAGACTGGTTATTCAGGAAATTTAAAAGATATTCCAGTGGATATAAAGAAAACAGCACACACAGCCATTATTTAGTTAAACAACTCTCCTTATCTCAGGTGTGTATCTGGCA

>hg18 chr3:174933522-174933665 similar-to-chr15:55304371-55304514
TACATTTTTAATGTTTTTGGTTTAAATACGAGATGGAAATATAAAGCTGGTTATACATTTTAGCAAAACAACTTAAATCTGGTTTTAAAAATCAGTAGTCTTCTTGCTTCATTCCTATGAAAACTTGAATTGTCTTCTTGGCT

>hg18 chr10:27378123-27378241 similar-to-chr15:55011848-55011966
AAGTCTGCTTCATTTCTGTTTGGGTAAAACAGAATTTTCCAAAATTTCAAAGGCTCTTCTTAATTTTGTGCTTTTATTCCCATCCAATCTTCACTATCTACTATGAATTTTCACCCCA

>hg18 chrY:16620108-16620306 similar-to-chr9:107397966-107398164
GGCCCACTACAATCTCTGAGCCCAATTCTCCCTCATGGCATGCTTTTTTACCAATGTTATTTTATCACTGAATATTTTCAGTTTCTTCTCTGAATATACTTTATCTCTGTGATATTTGTCTAACGCAAATCCAACTTATTTTGGAGTAGATGATAATTGCTATAAATCATAAGAAAATGTTCTCTTATTTGATTATAC

>hg18 chr13:92506251-92506388 similar-to-chr7:155429601-155429738
NNNNNNNNNNTGATTTTTATGGCCATAGCTTCAGTAGCCTTGTCCGCTTCCCATCTCTTGTCATTTTGCCCTTGTTTTCATTTTACAAAAATTCACTTTATCTCTCCAATATGACAAAACACTTTACAAACTCAAAG

>hg18 chr12:125236023-125236125 similar-to-chr9:107442866-107442968
ATGATCTTCTCAGAACATCTCTGTTATGTCTAGGTACTAAGGTTTTATTTTGTAAGCACTTTCTTAGTACAGATATTATATTTGAACAGCACTATGAACTTT

>hg18 chr14:62885668-62885773 similar-to-chr10:50534146-50534251
CAAAATGCAAGAGACCCCAGTAATCAAGTGTTAACAATAAACCTAATCAGTGTGTAGGCAAATAAAGCCAACTTATTCAGAATTTAGAATAAGATAATTTGGAAA

>hg18 chr18:3924168-3924273 similar-to-chr2:190606233-190606338
TTAAAGCCTTCTTCATTCATTTTAATTAGTGACCACAGCCACGACACTGTAAAAGTAGATTGCAGTGATGTGAATTTCCCTAAAGGTTCTAGTTCTGAAAAGAAT

>hg18 chr21:45655248-45655370 similar-to-chr17:45608140-45608262
TTCGGCTGCTCTGGAGGCCTCGTCTGGACACACCTGGGCAGGCCCGAGTCCACACACCCTATGGCCTCAGGAACCGAGAGAGACCTTCCTTCCATGTTTCAACTTAGACAACAGGAGACTTT

>hg18 chr8:1602986-1603128 similar-to-chr2:210897910-210898052
GGTGACGGCCACAGGTGAGCGTGGCCTGGCCCAGCTCAGATGCATAGAGCTGGCCCCTTTCCGGTGGTCTTCCTACAACTTAAACCTATGGAGCCTGTACTTATAGGGAAGCAAGTAAGTTTCTGCTATTATATATTTTCTC

>hg18 chr16:13937344-13937502 similar-to-chr4:77161450-77161608
TTATTCTTTGGGTATTGGTTTGCATCGTATGGGGTACTGTATCTGAAAAAGTCTGGGAAATGCATAATATTCTAATTTCTAACAAAAGTTAATATAACTGTGACTCGGCTAAGTAATTTTAATCTTCTAAAATATCTTTCCTATAAATTTTAAGAAAT

>hg18 chr8:21104693-21104811 similar-to-chr2:190822279-190822397
CAGCTTTCCAATCACAGTATGACCCCTCATTCCCTATTTTTTGGAATTTTCAGTCTTTCTGAACTGACAGCTACTTCCAAGAAGAACCAGGTACTGACAGACATTACCTGGACACATA

>hg18 chr4:162845323-162845517 similar-to-chr6:1543968-1544162
CATCAGTCAATTGCTTCACTCTATTTTCAGAAATGCTACCTACTTCCTAGAAGGGACTGTTAATACTGAGACAACAGAGGTCCACTCCACATTATCTTTCTCAGGTTTGAGACCATCTTCTTTCTCATTACGAGCCACTAGAGGTGCAGTCCTCTGTGTTTTGCTCGCATTATTCCCTCTGGCACTTTTCTTCT

>hg18 chr8:103750230-103750338 similar-to-chr2:158281479-158281587
AAATAGGAAAGGATATATAGTACATTATCATTTTTGTAAAGACATCTCACCTAAAATAATATAACTTTTGTAAGACAGCATCCATGCATATATAAAGATATATTAAAG

>hg18 chr5:130111802-130111947 similar-to-chr2:210891431-210891576
AGTCAAAGAAGAAAAAGGAATTTCATACAAAAATTGCAAAAAAAAAATATTAAGTTGGCTCAAGTTCTCATTGAGTTAAGATAATCTATCCCTCTGCTACCAGCAGAAGTTGGAAGAATCTTCTCAGTGCGATAAAAAAAAAAAT

>hg18 chr5:134815628-134815766 similar-to-chr17:35119980-35120118
TGGATCCCAGGTGTTCTGGGGAAACAGAAACCCAGCCCTACAAATCCAGCCTTTGGGACGGGGCAGGAGGAAGACACTCCAGAATGTGTGTCTCAGGGGAGCCCTCCTCCCAGCCCCACCAGGCCCTCCCTTCTCCCC

>hg18 chr18:31424164-31424360 similar-to-chr4:122811656-122811852
GATGAGAGTTGAGAGTGCATCTCTGATTTCAAGTGATCCATTTGTTGTTCAGTGTTTAGAATTCNNNNNNNNNNNNNNNNNNNNNNNNNNNNNNNNNNNCGTTATGAGACTCCTTTAAATCCTTCGTTGTAATTTATGACTTCTAATGTTAGAGAACATATGATTGATTTTGATTCTGTAAAGATGTCTAAGTATT

>hg18 chrY:18726553-18726670 similar-to-chr17:61643250-61643367
TTTTTACTTCATCAGGAGCCACATATTTAAGACCATGTCTAGGAGCTTCTACTTTGTAATTGTTGGCCACCATGATAAACCAGTTTTTGAAATGGAGTTTTTGCCAGCTGGGAAGGC

>hg18 chr7:42517593-42517707 similar-to-chrX:70440272-70440386
TCCTTCACCAGTTTCACAGAGTTCTCACGCTAAACATTTTGTGAGTCTGGTAATACTACTCATGTCTTCTACTCCTCTTTCTTTTCCTTCTCCTCCATCTCTGAAGGAACCAGA

>hg18 chr10:17006006-17006186 similar-to-chr20:17988472-17988652
NNNNNNNNNNNNNNNNNNNNNNNNNNNNNNNNNNNNNNNNNNNNNNNNNNNNNNNNNNNNNNNNNNNNNNNNNNNNNNNNNNGACTGAGTCTATTATAAACAAAAACAAAAGAGTAGAGTTATGTAGGATGGGTAGGATGGGCTGACGTCTACTCACTAGACTCAGGACACTGCTACTCT

>hg18 chr15:58081942-58082053 similar-to-chr3:95134537-95134648
ATTAAGAAGGTGACATTATTCTTTTCTTCAAGCACTTCTGTTAATATTGAAAAACGTGCGCTTGCATCTCAACCGAGGCAGCCCAGAGCCAGAGCCATTTCAATATTAATG

>hg18 chr1:76260467-76260660 similar-to-chr2:189554881-189555074
TTCAGATTTTGGTTACATAAGTAAATTGAAGACATTACAGAAAAGGAGCACCCATAGACACTGTTTTACTTAGAGTTTTTTTTCCCAGTGCTTCATGGATTTACTTACGTGCAGAATTCTTAAATATGAAATTAAAGTTATCGACATAATTAACAAGTTTAGCATAGTTACAAACTTTATTTTGAAGAGAATA

>hg18 chr9:97405681-97405788 similar-to-chr13:112865535-112865642
TGTCATGCCCCCGCTCTCTGCTCTTCTCTCTTCAGCTATGTGCTGTCTCCCAGTTCCCCATCTTGCGCTGCCTATGACTCGCTGTGCAGTCTTCTTGCTCCCCGTGC

>hg18 chrX:115891903-115892003 similar-to-chr3:182034983-182035083
GAAAAGCAATGTGCTTCCTGTATCTATTTTTGCTAGTTATGGCATACCAATGTGAACATTCAGTCAAAAATCTGGTGTTATTTATTCAGTAGTAAAGTTG

>hg18 chr17:66302884-66303022 similar-to-chr18:55150439-55150577
TGAAAAACAATTACCATCATACATAGAATTTCAGTTTATACATGCGAAGGTAGTTGCAGCTTTGACCCAAATTACCTCAATTATTTACAGGCCTTGATTAACTGAAATGCCCATTTAGTTGAAGCAAAGTGTTTTGTT

>hg18 chr19:57336592-57336692 similar-to-chr1:116116424-116116524
CTCACCCTCCTATAAAATCCCTCCCACAAATAAACCAGGATCCTATTTCCCAGCATGAAAAGTTTGTTGGAAAAAAAACTGAGGCTGCATGGGACCTTCT

>hg18 chr9:68699988-68700158 similar-to-chr2:188025751-188025921
TACATTTAATGGAATACTGGAAATAAGTACATTCAATGATTGGAAGTACTCACATTATTCTTATTCCTAATTCTATTTGTTCAAAATTGAATGGAAGGCATTGACATAAATGTTATTGTTGGTATCCATATTTGAATAAAAATAAATTTAGAAGCATAAAAAAGATTTTA

>hg18 chr9:123463621-123463728 similar-to-chr13:112865535-112865642
TGCAGAGGGAAGGGCCGGTTTTACTAGCACAGGGAGTGCTCCGGCTCCTGTGTGTCGGGGAAATTCTGGAAGAGGCTCTCTTCCAGAAGTTATGGAAGGTCCCCGGG

>hg18 chr8:10535170-10535303 similar-to-chr5:52419818-52419951
CTTAGTTGGAGAATGAACCATTTTACATAAGTGAATTTCCCAGGCAGGTAACAGAATTTTTCAAAGAAAAGATCAAGATTATTTTATATGCTGAAAATCATTCTAATTTTGTTTTTTAATACTTTGTNNNNNN

>hg18 chr15:23228696-23228833 similar-to-chr3:41212981-41213118
CATCTTCATTCAGCCCACAGCTATGTAATTTGTATGCAAGAGTGCTTGTCTTAAATATGAAAAGGAACATCCTGAATTGCTGAAAGTATATACAACGGGCACACATCCAGAACTAGGAAAGAGCTACCAAGCCTGCA

>hg18 chr11:20998708-20998842 similar-to-chr3:41167679-41167813
TAGCCTAACCCAAGATGTGCTATTTCTTGAAGCTTCTGCACATCTAAGCTGCTCTGTCTCCCCAACTGGTATCACTTTGTATTCCTCTCCCTCATCTGCAGTAGCTGGAAGACATCACTCCTTCTTGCCCCTCT

>hg18 chr12:131859255-131859412 similar-to-chr1:116046439-116046596
GTACACATCCTATGGTGGGATGGCTATCCAAAAAAACAAGTAAAAAGCCAAAGGTACAGATAAAATTTCATTTCTGCGGAAAAGTAAAGCTCTTACTGAATGGAACAGGGAAGTGAGAAACTGCAGCCGGCCTGGCCAGGCGCGGTGCCGCAGACCC

>hg18 chr11:22845785-22845962 similar-to-chr2:190625665-190625842
ATGGAATCCATTTAGGAATATTAATAGAATTTCACTTATTTAGTTTGATTTCAATATAACTGTTTATCCTACAATCTACAGCTGTTTTTCAAAGTAAATGAGAGAATTGTGAGTAATTCAGATCTGTAGTATTGTCCTGTGACTTTCTTCTTGAAAACAAAGTTTGAGGGGGTTTAA

>hg18 chrY:25954988-25955092 similar-to-chr3:40895160-40895264
GTGGATAGAAAGTCTCTTCTGAGAAAAGCTACCCATTGAGTGATGAGAACTGGCCACCAAGAATATAACTGGGCACTTACTAGCACAAGCAAGTATAATTGCCA

>hg18 chr9:18665042-18665173 similar-to-chr7:87687915-87688046
CTATGATATATCTTGTGGATCCTGAGCATTCACTCTGTCTCTAAACCTCACAGGTTTCCCAGGGTCCTAGAGGTACTAACAAGCCATGACAATCACAACCATCACTGCAATAGCAGTTAACACTGTACAAT

>hg18 chr18:44155466-44155615 similar-to-chr1:172152830-172152979
GAAGGAGACTCGAGCCTCTTTTAATTTCCTCTTCTGTTTTGCTTGTGTGCACTCCCCCTACCCACCCTACTTATAGTCTTTTGTGCCCTTGGGCTCTAACTGCAAAGCAGAGCTACTTCCCAACCCAGATGTGGGGGAAACCCACCCGC

>hg18 chr11:130735952-130736058 similar-to-chr16:14211803-14211909
CTAGGCCTCTAAACTAACCGCAGGGACTTTCTTCTTTCATAAGGTATTTTTGTTAATACTTTTATCATTGTCATTATGTTATCTGTGCATAGTTTCTTTTATGTTC

>hg18 chrY:12870063-12870172 similar-to-chr7:80143268-80143377
ATTTTCCAAGTGGGAGTTTCACTTGCATGTCATCTAAATGCAATGCAAAATCAAACAAGGCATACTTAAAGAGGCAGGATTTTTCTGATTCAGAATCCAAGTTTTCTAT

>hg18 chr11:6500447-6500553 similar-to-chr16:14211803-14211909
TTGAATACAGGTAAATAAGTAGCAGTTAAAACACTAATAGTAGTCTTTAAGAAACATACATCCAACTGAGAAAACTGTTACTTAAATGAGGCAAAATTTGTATGGC

>hg18 chr20:7391513-7391699 similar-to-chr7:136593802-136593988
CAGTTTTTGGCATGTAATGCCAATATTGTCTGATCGTGTCAAACATTTCCAGTGCTTTTTAACCCTAGTATTTTACCTGGGAAAAAATATATTTTTTCACATGAGACTTTAGATAGTTTTGTATATTTGTTAACTCATAATCGCTCAGAAATATCTGATAAACCTAATAAAGACAAGATGTATCCT

>hg18 chr6:76129894-76129996 similar-to-chr4:52598565-52598667
AATGCTTGGCTGTCCTTTTCAAATCTAATGTATCTAATGTATTCACAAAAAAGGTGAAATTTCACCCCTTTAACATCAGACTGTCAGTTAGATGAGTCAGCT

>hg18 chr6:153435172-153435289 similar-to-chr1:120104464-120104581
ATGTGTTACCCAGTTGGGTAGAAATAGGTAATATAATTAAATAGAAATGGGATGCACGTAGCTCTTCTTTTATTGAGGAGTTNNNNNNNNNNNNNNNNNNNNNNNNNNNNNNNNNNN

>hg18 chr21:42405179-42405280 similar-to-chr22:23162019-23162120
TTACTTGTCGCGTTAGGTGCTGGAGCCATCCCCTGAGGTGTTGCCCACCCCCGCTGTCCTGCCTCCTAGCAGAACTGTGTCCCGGCCCCGATCAGTGTGAT

>hg18 chr14:104706730-104706898 similar-to-chr3:58140841-58141009
CTGCCTTCCCCTCTGCGAGGCGCGCTGGTCAAGCAGCCAGTCAACAAATGCTCCAGGGTGCAGACTGCTCAGCTCGGCGCTGGCGTCGAGGTAGCCAGGCCATGCCCTCAGGAAATGCTCAGGCCACATTCCCCGTTTCCCGCCTCTCGCCCCCCAAACTCAGGTCTG

>hg18 chr20:4124484-4124588 similar-to-chr6:161094877-161094981
GTGTCCTGGATTCTCCGTGAGCTTTTCTGAATTAAAACAAACAACATAAAATCATGGGAGTGCCTTTAATTACTGTTGAATAAGTGAATAAAATAAGATTATAA

>hg18 chr22:32604356-32604498 similar-to-chr9:79827036-79827178
NNNNNNNNNNNNNNNNNNNNNNNNNNNNNNNNNNNNNNNNNNNNNNNNNNNNNNNNNNNNAGCTTATATTGTATTTCTATCTGACAAAATGCTGTTCTAGCTTATCAAACTGTTTTCCTAAACGAAGGCAATTCCTTTCTCA

>hg18 chr21:28422528-28422679 similar-to-chr3:113211976-113212127
TTTGATACCTATAGTTGTAGTCACCATCTTGTGATCATAAAGAAAGGCCAAGAGAAAAATAGATGTAAAGAAGGCCTCACGCCATTGAATAGCTGAACCAAAATTACAACAACCATTCATATCTAAACTTTTCTTCATATCAGAGAAAATC

>hg18 chr14:102565032-102565214 similar-to-chrX:138375032-138375214
GCATATAAACCATTTTCAGCAGGGTTCTTAACAACTGTCCAGAGCCAAGTACTGAATTATCTGAGTCCAACTGCCAATCTTTCTAAATTGAATAGTCAATATGTCAGGAATACTATGGTGTTAAAAAAGAAAAAAAGGATAAAAGTAAACATTTTTATGGGAAATTTTCTCTTATCCAAAAT

>hg18 chr22:47952984-47953169 similar-to-chr9:100895524-100895709
CACATCTCACAAACGTGGAACTCTGGATTTTCACGAACTGCAGACAGTTGAGTCAGCAGCACTTGCAGGAGCAAATGGAAAATCACCAGCTCTCAGAACCTCCGTCCTGCTGGCTCCAGTCACCTCAGCCCCCTGGGGGCAACATCACAATGGCTTCTAAACCCCTAGATGAGTTCCATCCACCT

>hg18 chr11:6217304-6217481 similar-to-chr10:95960689-95960866
GCTAAGGGAGGGGCTGGAAGCCAAAAAGAGGACTAAAGAGAGGTCAAGGAGAAGGGCAGACCCTTGGTGGGGCAGGAGGAGCAATTCCCATGGGAGGGCCTGAGGCAGAGGGTTAAGGGCCCTGGGGAGACGCCTCGCACACAGAGGGTGCCCTTAATTCAATCATGCTTAACCCTG

>hg18 chr3:148592792-148592981 similar-to-chr20:42465954-42466143
GAGGGGCTGGGATCGGTGGCTGCGATGCCCTGTAGAGCCGAGGGAAGGCGCGAGTGCACGTTAGAGTGACAATATTGGCCGGACCGAGCCCCAATCGGGGAGCTCACGGCCAGCTGAATTCGCTGACGTGTAGGAGAGGAAAGGACCCCGAGAACCCGGAAGCCTAGATTCCTGCCGGAGCTGCAAGTG

>hg18 chr1:773503-773659 similar-to-chr4:166483399-166483555
TGTTCAGGCGGAACCTCAAGCTTGAGAGTGCTATGAAATATGTTTGAGACTCAGAAAACAGTTCCTGAAAGAAATGACACATTAATGAATGAAGGTATAGTTATTTGGAGAAAATGAACCTAGATATAAGAGTAACCATATCAAAATGTGTTTCTT

>hg18 chr2:66880602-66880704 similar-to-chr11:57138824-57138926
NNNNNNNCACACTTCCCCAAATTAATTTTCAACTATCTCTCCTATACCTATGCCCATAAACCACCACATCCAACCTTTGAACTCCAGACCCAAATGCATTAT

>hg18 chr3:74944831-74944995 similar-to-chr2:210834778-210834942
TTTCTTTCAATGACTTTGAATTTCCAAATGGTTCAGTGGCTTCCATTTTAGGTTTCATTTTTGGCTTTCTCTCCAATTGCTGCAAAATTACATGGCAAAATTACAAGGAAAGATTAGACAACATAAATATTTTCTATTCCCTAGGGTACTTATAGCTTTGAAAA

>hg18 chr14:49714082-49714182 similar-to-chr1:62836589-62836689
TCTTATAGACTGTGTATTTAATGCATACTTTATATGAATATATGAGTTAACTTTAAAAATATTCCTCTCTTGAAGTAATTTTGAGAATTAAGTATAATTT

>hg18 chr4:19505624-19505813 similar-to-chr1:172139460-172139649
ATATGTATTTATTCTACATCAAAGACGTGGTTGTAAAACGTTCCTCGATCCTGACCCATGATTTTTCTCCTTCTCTGGTTTAAAACATTTCCATTTAGGGGAATAGCCCCAAAACCTATAAAAACTAGCTTTTAATTCCATAAAATCGAATTGGGAGAGCTTTTCGGAAATAATTCTGCTTTGGAAAGT

>hg18 chr16:61020267-61020369 similar-to-chr9:107442866-107442968
TTTTTTTAACAGAATGTGTCATAAATATAAATAGTCCTCCTGAGAAAATAGTGAAAGGCATAGTCTCCACTTAACCAATATATAGAGTGAATTCTCAATTCN

>hg18 chr8:40901419-40901546 similar-to-chr6:139701208-139701335
ATTTCAGGATTTCTGGGTTGGGTAGGGTCACTCGCTTGCCCCTTTGGATAATATAAAGCCAACGTCAGTGGCTTTGGGCACAGCCTTGTACAGAACCGCAAAGACAGAAAGTCTCTGCGTGTGCCCT

>hg18 chr12:100356070-100356256 similar-to-chr11:10301718-10301904
CCAGACTCTCTTTTAAACCAACTTTATGTTTTGGGACCAGCCAGTTAACCTAAGTTAGGCAACCTGGTTTTCCTTTTTGAGCAGCATCAACAGCTTGGGATAGATCAGCGATTTTTGAAACAGTTCTATGATGCCTTTGGAGGGCCAGATGCGAGGCACAGTCTCAGTTACCTTCCCCACTACGGT

>hg18 chr17:12048263-12048450 similar-to-chr9:100909904-100910091
AGTATTTTTTTTTGTATCAATGACATTTTATTCTCTGTTCAGAAAGACCTTGCACATGACTCCAGTGTCACACATCCTTTAGTCTCTGCCTTTGTATGATCTTCACTTTCATATATTTGAGGAGATCTGGGCCCCTAATGCACTTGAAGCCGGGATAAACAAGAAGGGTTTGCCCCCAGGGACCTGT

>hg18 chr11:23574026-23574139 similar-to-chrX:149552617-149552730
ATCAAATTCTGGAATATGGTTCTCTGCTTTTACATTTACTTTGATGATATGATGATGTCTATTTGAAATATTCTGTAAGGATCATTTTACGTCTCTATATTTGCTATTTTCCT

>hg18 chr22:27124284-27124420 similar-to-chr1:158157345-158157481
GCCACTGTGGATTAAATACAGTAGCCGCATTTCTGTGCTCAGGAGAGATGGAGAGGGAGCCAGAAGAGGGGAAAGAGAAACAGACAAAATAAATGCTAAGAAGAGGAGGGGCAAGAAAACATGGGAACAAAAATTA

>hg18 chrX:21054030-21054132 similar-to-chr3:95032096-95032198
CCACTCCTTTTGTTTTCTTCTTTTCCAAATATTTCATCTTTCCTTGTTAATCAATCAGCATTTGTAGAGCATGTAAAATATGACCAGCCCTGTCCACATGGT

>hg18 chr17:41777691-41777822 similar-to-chr12:79623522-79623653
TTACAAATTATTTTAAAAACATACTGGGAATTAGGAATCCCCATATGGAATCACTGCAGTGGGACACTGATTCCCAAAAAATTACTTTGCAATTTGCCTAAAACAAATTAAGCTAATAGCTATCATGATTT

>hg18 chr3:185463161-185463318 similar-to-chr11:66802517-66802674
GGCTGGCCGTCACCCGCGGCGTCACCTGCTTGCCAGCGCGCAGGAGCTCTGGCGCAATCACTGGCCTTGGGGAGGAGGGGGTGTCTCACATGCGGCGACAGTGACGGCAGCGCTGAAAACGGTAATGATCACCCTGTACGTTCATTCCACACTCCAG

>hg18 chr22:17926677-17926780 similar-to-chr2:210837886-210837989
NNNNNNNNNNNNNNNNNNNNNNAAATAAACTCTTCTAAAGATTGTTCCCAGGACAAGTTTAGGGCAAATGTTCCACAAACTACTACATGTAAGCACATGTGTG

>hg18 chr19:61994835-61994936 similar-to-chr1:195297040-195297141
TCTAGAGATAAGTATGCCCTGAGGTCTGGTGTTAGTATTCATTGTTCCCTTGCTATATATATGCCCCAAACAATACTTTGCTTTTAGTTAGTATTATTTGT

>hg18 chr3:137535337-137535454 similar-to-chr1:94792885-94793002
TGGTGAGCTGTGGTGTAGGAAGCACTGCTAGGGTCTTGCTGGTCCTGCCCCGCCTTGTGTTAATCCAGTTCCTCCTGANNNNNNNNNNNNNNNNNNNNNNNNNNNNNNNNNNNNNNN

>hg18 chr9:25653916-25654097 similar-to-chr3:154157443-154157624
GAAACACATATAATTTTTAAAAGAATATATAAGATAGTGGTATCGATAGTCCCAGCTATCTGGCTTGGACAACTGCAGATATGTTAGTTCTGGCCACTATCCAAGAACATTCATTTACGGTGCAGGTTTAAAGATATGGGTATATAGATTTTCAGATAGTTGCTGAGATAGATTTTAATAT

>hg18 chr12:32770094-32770252 similar-to-chr3:182162597-182162755
NNNNNNNNNNATGCCGGTTTTTTTTTTTTTTTTAAACGATGGATTGTCTTAGTACAAGTCCCTGCATTTCTGTAACAAAGTAATGAAAGGCACAGCTAATCCAAGCAGACTTAACCCTATTCAACAAACAGCTGAAAAAATACTTTGGTTCTTCAAGG

>hg18 chr9:45332648-45332748 similar-to-chr7:155298854-155298954
TGGGGGTCTGTGAAGGCCTGGGCAACGTGGGCATCTGCGTCGGAGCCGCAGGGGTTTTCATTCCCTCCCCATCCGGAGCAGCCTCTTTGCTAGGCTAGAT

>hg18 chr19:60957493-60957639 similar-to-chr5:39405229-39405375
CTAAAGTGAAAGAACCCCAGTTCATTCGTCTCGTGGAATCTCCACGAAGAGGCACATTTTCCCCCCAGGCAGCAGCCACGGCTGAACATTCGTGAGAAGCAAGATGTCTTAACTGTCTGGCCTGTCTCGAGAAACTTGTATTCTTG

>hg18 chr1:58285779-58285972 similar-to-chr9:79529955-79530148
TACTAATCTTTATCATAGCCCCTTCACTCCTCTCATTGAAAGCATAGATACTAATTTTGATTTTTTTTAACCCATTCGCTTGTTTATGGTTAAAGAGCCACCTCTCATTCACTAGTCAAAGTAATCACATTGAATTACAGCAGAGTAGAATAAATGAAAGATCTTCACGCAATTCCATACATGTGAGAAATAT

>hg18 chr13:113019538-113019651 similar-to-chr1:154704072-154704185
AGAGGCTCCTGTGCCACCATCTCCCCCCGGGCAGCGCAGGGCACTCTCCAGTGCGTTCCGTGATGAGCTCTCCGTCACTGTCCTCCGCCCTCAGCAGGAAAGACTTTGGTATT

>hg18 chrX:78537614-78537727 similar-to-chr10:28055481-28055594
AGGAGAGAAAAGTCACTGTATTAGATACTCATTTTAGCCATCGTTGCTACTTATATATTAAAAATTTTCTAGTATAAAATGAATTGCAAATAGTCTACCTTATTGTATGGTCT

>hg18 chr22:19193959-19194059 similar-to-chr3:58060707-58060807
GTAGAGTTAGTAGCTATGGGCTTTGGGAAGAATAGCCTTGGGATATTTCTGGGGATATTGCACAATCAGTGAACAGTGTTTTACTGATAAAATATAGTTA

>hg18 chrY:14259096-14259215 similar-to-chr4:89199003-89199122
CACAAGAAAAAATGTTTGATCATAAATTTACTAGATAAATTTCTACTGGAACCTCAGTATTTAAAACTGAAAATACTTTATAAACATTTCTTATCCACAGTATAGATACTCCTCATTGA

>hg18 chr10:63383197-63383306 similar-to-chr20:10336644-10336753
GTATCTGGGTTTCTTTTCTTTTTTTTTTAATTGAGAATGCTCATTTAGTTCCCATTGATTTGTATTAATGTTTTCCATCAAAGATTTAGAAGAATGAGCAAACACAGAA

>hg18 chr6:135314903-135315099 similar-to-chrX:149485015-149485211
AAGCCGGACACGGTGCTTCTAAAGAGTGCCTGGTGCTGATCAGAACTCCCCACACAAGATCAGTCCCAGTGGCAGAGCAGGCGTGTCTGTCAGTTACAGTGGCCTCCTTGTGCCATTTTCTTGTGCCATTGGCTGCTCAAGCTGGGCCTTCGCTGGNNNNNNNNNNNNNNNNNNNNNNNNNNNNNNNNNNNNNNNN

>hg18 chr11:32564505-32564615 similar-to-chr7:2847426-2847536
GGTCCGAAGATGCATGCTGACTCAGATATGCATTTTTAATTTTAAGAGATTAGTTACATAACAGATCCAGTTCGATGTAATTTTAAGGCAGCATTCACCGCATTGCCCTT

>hg18 chr22:29532768-29532875 similar-to-chr1:158154336-158154443
GCTCCTTTTTCTCCCTCCCCACCTAGCAGCTCCATCTGGCCCCTGCTGGCACAGGATTGCCGTTCGCAGACTGCATTGATTTCCATTTCCCGGGTGATGAGATAATT

>hg18 chrX:139595057-139595206 similar-to-chr20:22994636-22994785
ACCCATCCTCCAGGTCTTCCACCTTCTGTACTGCTCCAGGAATTGTATAAAATGGCTGGATGCAGGGATCCCAGTTAGAAGTCTGTTGAGGGAAATCAGAGAGTAGACAAAGGATAGAGATAGATTCAGGAAGATAAGGAAATAATTTG

>hg18 chrX:407261-407432 similar-to-chr1:21526087-21526258
GTCTACGAGGCCGTGTCGGCTCGGTGAGGAAGGCGAGCCAGCTTGTATCTTCATAAGAGAGGTGACAGTTGGTTTGAACTGGCGTTGGGCCGCAGAGGGCTGGGGAGTGCAGAGAGGACTGGGGACGAGGGCTGGGATTCTTGGCTTTCCAGGAGGAACAGCCCTGCTCCC

>hg18 chr13:101084498-101084600 similar-to-chr17:35112320-35112422
AATTCAATCGAATATATTTTTAAGAACTGAAAGCAAAATGTTCCAGTTAAAAATTTCTACTCTGCAAAACTTGGAGTACAATTTAATTAGCTTTCTTGGAGT

>hg18 chr18:75572505-75572615 similar-to-chr8:10310245-10310355
GTGGGCAGAGGAATGTGAATAGCCCCACCCCACGCACAAGCTCAGCAGCTCTGCGGGGCCACTGGTTTAGCGGCAGTTCTTGACATCAGCGTCAGCATCTGAGGTTGATA

>hg18 chr20:18951672-18951772 similar-to-chr10:50500906-50501006
CAGCAAGGAAGGAATTAAAGTTCCCTAATATTCCAGCCAGGTCCAGTGCACGGCCAGCTCTTCCTTCTCAGAGCTTCTGCTACTCNNNNNNNNNNNNNNN

>hg18 chr14:33942614-33942734 similar-to-chrX:70453281-70453401
TGGATGCCTCCTGGGACTCCCAGAAATATTTTATATGGTGAAGTCCTGCTGGAGTGGGTGAGATAAGAGCCAGTGTCATTCCAGTCATTATGATTGCTGTGATTCCATTTCTACTAATAG

>hg18 chr1:79908643-79908764 similar-to-chr10:28045384-28045505
NGTGGCTTTTGCTACCTCCAAACAGGAACACAGGTTTGAGAAATTTCATTTTCAAGTTAGGTAATGTTTTTTGTTCTGATGAGACCTCCGAAGGTGGCTTTGACATTTAAAAGTGATGTGA

>hg18 chr6:167170716-167170834 similar-to-chr1:21417384-21417502
CCACGGAGCAGCCTTCTCTAGGCTCTCCCAGCCCTTCCCCGGGGTGGAAGGCTCGGCCGCTCCCTGACCCCTGGCCTCAGCAGCCCTTCCCTGGGCCAGAGGCCACACTGCAGTTTTC

>hg18 chr17:66505984-66506158 similar-to-chr15:55361760-55361934
CCTAGATAACCAATTTGTGGCCAATTTTTCTTCTCACCTAATTTTTCAGTTGTTTTGGGATAGGTTACTCTTCACATGTATTTGACGATCCTCCAAGTTGATTAAAAGCAAGACAGAGACAGAGCACAAGTAAAGGCCTTCAGTCTCATTTAGTATAAAATTCATTTCAGAAAA

>hg18 chr15:50814720-50814856 similar-to-chr17:72226071-72226207
AAATGATGGAACTTCCTATACTAGCATATAATTTATAATTTCTTTGTAATTCATTTTTTTGAAAGTGTGAAACATTTGCAAGTCACCCTTTATTCTTCTTTCACCAGTGTGGTATTAATCACCCAGTGATTACCCA

>hg18 chrY:25828108-25828208 similar-to-chr15:43441867-43441967
TTATGGATACCATGATTACGGTCATTCTAGTTGGAATGAACAATCCTCTAGAGCATATAGGTACTATAATATTTTCTGATTTTGTCAAAGGGATTTCTTA

>hg18 chr22:32502276-32502431 similar-to-chr5:153919874-153920029
GGTGTGGACATTACTTCTAGCATAGAGATCTCTCTGGGGTGACACAGGTACAGAAGCAAATGGGAGGAAAGAATCGAGAAGTAATCAAAATTTTCCACTTACAATATTAACCTCTTTCAACAATGCATTGCCAAAGAGGTCTTTAACGCAAATTT

>hg18 chr16:59456531-59456681 similar-to-chr12:120788904-120789054
NNNNNNNNNNCAAGGCTAAGTATGAGTGAGTTCTTAAAAACACTCTGGGAAAAAACAACTTATAAAAGTTAATTATTTTAAAATCTCGTTGTCAAAGTTGATCAAAGAATCCAATAATCACTGCAGGTATTAACTGAATACTGTTCGCTT

>hg18 chr21:27434307-27434437 similar-to-chr2:158410627-158410757
ATTTATCCTGGTTGTTAGTATCATTGAAATGACTGGACTGCCAACATCATCATCTTTATTTTCTTAAAAACTAGACTTGATGTTTGAATAACCTGATGTTAGTGATTAAAAAATTAAAAGCAGCAAAAAA

>hg18 chr11:107634421-107634610 similar-to-chr4:185800948-185801137
TTTGCTCAGATCACCTTACATAACATTTGGTAGAAAGAGTGCTACTGTGTTTAATCTTTGTTTTTATCTGCAGCAGCCTGTGGGATAGCCAAGCCAGGCCCCAGAGTATTGATAATAATTGGAAATATATTTCAAACCTAGTATTAGGTACATGGCCATATAGCAATATTATCAACATATTTCTTGGTT

>hg18 chr9:95057624-95057727 similar-to-chr15:54999300-54999403
CACCCACCGCGAAAGACAAGTGAGGAGGGCAGTTTTGGGCATGCCATCACTCACGTGATCCAGAGAACCCCACGGGAGAGAACGTTCATGGCAGGGTGGAAGA

>hg18 chrX:106198119-106198274 similar-to-chr16:66713235-66713390
TCTAAGAGCCTGGATGTAAGAAATAAGGAAGGGATGATTTGTGGCCAGGAGTTTGTGGAATCCTAAGTAGACAAGTAGACTAAACCAATTTTGTTTCATATATATAAGTACTACAAATTTTTTTAAGTGTATAGCTTTCAAGATTAGTAAAACAG

>hg18 chr5:6791329-6791432 similar-to-chr7:155447427-155447530
GGACCAGCAGGGCTGGCCGTGCCCCAGCTGTGAGGGGCATGTGTGCTCTTGGTGGGCAAGGGCAACCCAGTTTTCTGCGCCTCTTTTAAAATGATACAGATTT

>hg18 chr3:140878899-140879062 similar-to-chr9:100890288-100890451
NNNNNNNNNNNNNNAGACACTGTGCTTATATTTTTAACCTTTGAGTGCACGAGTGCTAAAGGTGGGATCCGAACCCACGTCTCCGGGACTCTGGTCATAGCCAAAGGGGAGCTGGGGGTTAGGTTGACACGCTGCAGCGAGAACCGCCGGCGCGCAGAGGCAG

>hg18 chr1:9844691-9844817 similar-to-chr5:39371619-39371745
ATCCCTGCTGAGCGTGACACACACATGACCTTTGTGATATGTCTTCCCAGGTAAGGTGTTCATTCCCTGTATTCAAATTCCTTGGTTCCCCAAAATATAAGCTCTCATAGACCAGGGAGCTTTGAT

>hg18 chr8:37530276-37530380 similar-to-chr7:94051563-94051667
GTGCTGGCCAACTCATCTATCAAATTACCCTGCCAGTGATTTAAGTGAGCTTAGTTCATTTGGGTGCCGTCCTCTTGCCTTTTGACTCTTAGTCAAGCAAAATA

>hg18 chr16:67643969-67644079 similar-to-chr11:111284901-111285011
TTGATTCTTCAGTTCACTTGACCTCCTAGTATGTATAAAAGTGGGCCCCCTCAGCTTCTGTTCCAAAGGTGGAAAAACTGGCCTATGTGGGAGGTATGAAGAAACAGTCC

>hg18 chr3:62357218-62357385 similar-to-chr10:95757099-95757266
AGAAAAAAGACGATCACTCAAGATACCATCCCAAAGAAACAAAAAGGAACATCAAAGCTGTCTTCTTGACTTTGCATTTGTGGTCAGAATAAACTGAGGCCAGCAGTGGTCAAGGATAACATGGTCGGTGCTTTCTGATGTGTTCTGATGTCATTTCCTTACCCATA

>hg18 chr20:17173686-17173829 similar-to-chr12:101729092-101729235
CTCTAGGCACCCATGACCTCAGGTACCCACCAACCATCACAGAATTATCCCAAATAGAGACAGTTTCCTCCCGAAGAAGAGCTCAGATGATTACATTCTCACCCTCAGAGTCTCTGCAAAGTGAGACATAGTGCTAGATACAC

>hg18 chr7:87756964-87757068 similar-to-chr17:61654495-61654599
CAAACTGGCGACTGATATCCTGAATGGGTGTCATCAAAGGTCATGACCACATGTGGGGAAGTACCTGTAGATGATCAGGGAACTTTGTATAAAAGTGCAGCTGT

>hg18 chrX:48212418-48212572 similar-to-chr15:89291593-89291747
TTCCTGGGACAGGGAGGGTCTCAAGGAGTCCCATCCCCCACCACCAGCACCCTCCGGAGCCTCCCACCCACACCTGAATTCACTTCCTGGGATCAGGGTACAAAAAGGACCTCCCCATACACGCCATTCCATTCCCCACTAGTGCTAAAATGTC

>hg18 chr9:28218772-28218939 similar-to-chrX:43019893-43020060
NNNNNNNNNNNNNNNNNNNNNNNNNNNNNNNNNNNNNNNNNNNNNNNNNNNNNNNNNNNNNNNNNNNNNNNNNNNNNGGGAAGACCTTATTTTTACATAATGAGATGTGTCTCCTTAAAACATTTCCAAATCAAACTTGATTAGCATAGAAATTAAAATTTTTCTTT

>hg18 chr21:36547824-36547931 similar-to-chr12:21763187-21763294
TGAAAACAGATTGATTTCTCCAGGGACGACTACTGTAGAATACAATAAGGATGTGTCATCCTTATTTTTACTTTCTCTCTATAAGCTTTCAAGGAACTTTTTTTTTT

>hg18 chr2:79885489-79885643 similar-to-chr17:42685492-42685646
TTTTGAACATTTTAAAAGTCTCAGTTCTGAGTAGCACAAGTGTCAGAGAAATCTTTTAAGGGGAAATTGCCCCTGTGAAGAGTCTTGAAGAAGAGCAAGAATGAGCTGGGCCAAATGGGAAGGAGGGGAGCGGGGTCACCATGACCAAAGGAGC

>hg18 chr1:83192589-83192689 similar-to-chr4:174666038-174666138
CTTGTGTCCTCAATTTGAATATATCAGGAGAGACGAAAGGGGATGTTGATGAGGGCTCAAACCATGGAGACTGTCCAACGTGGACTTGTGATGAGCAGGA

>hg18 chr6:44555628-44555730 similar-to-chr3:58110769-58110871
TCCCACCTCTGGGCTCCAGGGCATGATGGGCTGCACTCACCCCACAAGCAGGGTGGTTTTATCTATTTTTAAAGACCTCTCAGCAGAGAGCCTGGTGTGTCT

>hg18 chr8:74530811-74531003 similar-to-chr3:113230018-113230210
GTCAGAAAGGATCCATGTACTGGTACAAATGAATGACGATGGGACATGCTCTCCAGTGGGCAGACTCAGGCTCAGCAGTGAGACAAATACCCTTAAAATCTTCAGATCTGTGAACAGCACGTGTTTCTATCTTGTTGTCATGGAGCATTGTTCAGTTAAAAACCGAAAGTCAAACGGAATAAATAAATGTGC

>hg18 chr6:99664648-99664748 similar-to-chr1:94822865-94822965
GACATTTTGTTCTCCTTGCAATCTTTAAATCTTTCTTTTCCTTCCCTTTCATTACTGTCCTCTTTTTAAAGTAAAGCAGGCCAGAGGCCCTGGCACTCCA

>hg18 chr22:29050535-29050639 similar-to-chr4:186682246-186682350
TGCCTGGTTGGGGACTACAGCCAAAGGGAGGTGCTTCCACTGGGGCCTCACTCTGCCCACAAATACCAGAGATATGCCCTCATTTTTCTCTTCATTTCTCAGAC

>hg18 chr7:152973654-152973844 similar-to-chr5:74531137-74531327
GGTCATTAGTGAAGAAGCAGAAAGCAAAGTCCCCTTAAGAAGCTCACATTCACTCTAAAGCTATAATTTTCTCGTGTGAACATCACAGAAATAATGCAAGACAATGTACACTTGTTTGTGTAGATTATACAATGTATTCAATATAATTCAGAGAATTGAGAAATGCATGAGAATCATTTGAACAAAACTC

>hg18 chr14:90847449-90847587 similar-to-chr7:155437337-155437475
TGGAGACTGCTCAGTGTTCACCAAACCCATTTCCTTCTCTTGTGTGGCATGTGGCACCCTGTGGTTGGGTGTGGCTGTGCTGCTGAGCCCCACCCATGCAGNNNNNNNNNNNNNNNNNNNNNNNNNNNNNNNNNNNNN

>hg18 chr3:177779055-177779159 similar-to-chr6:161063731-161063835
AAGGGATGAATGGAAACCTGGAGGGATCCTGCCTCTCTAAAAATTCAGCCAATGTTAATCACTAGCCAATTGCTGTTCTACTTACAAAAGTGGCGAGAGCTACA

>hg18 chr14:74965617-74965724 similar-to-chr22:49033240-49033347
CTGGCTCTTTTGCAGGGATGGAGAGGCTGGTGGAAGGAGAAATCAGCCGACCCCCTTGGGTCATCTCCAGTTGCAAGATGGCGTGGCCCTTGCCCAGGGTGCTGCCC

>hg18 chr17:11828874-11828983 similar-to-chrX:138451400-138451509
NNNNNNNNNTAACTCAAGTGCTTGTACTAGACGTCTTTGAGGAGGAAGAGTCTGATAGTCCCACTATTTAATTAAAATCAGGAAATTCAAAAAGCAAAGAAAGAAGTTA

>hg18 chrX:39735553-39735653 similar-to-chr17:30533034-30533134
CCAGCGCTTCCCACCCCGTGCACATGACCCTTACAGTCCACGTTCCTCTTGCTCCACAGGAAGTAGCAGCCACCATGGTTGCTNNNNNNNNNNNNNNNNN

>hg18 chr18:26917583-26917688 similar-to-chr3:182165389-182165494
AAAAATATAGATTTTAAGGGTTTATGTTACATTTAAGAGATCATCTAAACTGACATGAAGATAAAGGTCTGGGGCTATGTAGGTTTTTTTCTTTCTGTGGAAAAT

>hg18 chr16:56457402-56457505 similar-to-chr4:174675357-174675460
ACACAGTAATGATTATTGCATAACCCCAAGAACACAGAGAGTACAAATCTGAAACTGGACCATTTCACTGCAGTGCCATATTTTCCAAACCCAAAATAAGGCC

>hg18 chr7:156775577-156775756 similar-to-chr19:19132524-19132703
ATCTGCCTTCCCCAGGGCTTTGGTGCCCAGGGCACCATGCAAATGTGTTCTGGGAAGGAACAGCACAGACTGTGCTCACCTGGGCCGGGAGGCAGGGCCTCAAGGCTGCATGGAGACTCGGGGCAGGGGAGAGGACTGGGGGCGCTGGGAGGATTGCGGGGGCTGGGGGGGGGCTGGGG

>hg18 chr12:26199724-26199829 similar-to-chr4:122825018-122825123
AAGAGTCTTTAGGCACCTCAGTAATAGACTGATGACCACTGGTTGGTTTTGTTAATATGTGTGTAGGCCAGAGAGTAATTTGGCGGAAAGAGGAAGAGTTAATCT

>hg18 chrX:114564405-114564558 similar-to-chr1:21373942-21374095
CAACTGCTTCATATCCTTTTTTTTTTAAAAGACAGGCAATACTTCATTTAAAACCCGTCACAGAAATGAACAGCTTGAGTCTGTAATACAGCATACATGTTTTAAAGCCTAAGTCAGTAATTGTATATGAGAGCATATACATACACTGCTGCA

>hg18 chr3:65287537-65287637 similar-to-chr20:32820471-32820571
TAACATCAGAGGTTGAGTTCAAATGAGCTACCGATACAATCTGATCTGATTTTAAACCTGTTAAACAACCAAAGGAAAAAGTTAAGTACACTTCTCAAAA

>hg18 chr10:55981848-55982003 similar-to-chr13:22741084-22741239
TAATTATCTCTCCATGTTCCCTGCTATGTTTATTTTACTTAAATTAGACATATTTCAGTATGTTCTGAAGATTTTGCCTTATATTCAACATTACATATTTGTTTAAACTCCTCCCTTCATGAATGTACTCTCCTCTGATTCTATAGGACCACCCC

>hg18 chr13:25445046-25445206 similar-to-chr4:4812194-4812354
TTAGGTACAATGGCAAGCAAGAAAAAAAAGGGGGAATATATTTGTTGAAAACATCTAGTTTTTGAGTTATGCATAGCCTGAATAAACAAGGAGAGCTTGTTCTATTTCTAGATCACCTTTCACTCTGTTCATCCCAGTTGGTGGGAGTGGGGTGGGGTGG

>hg18 chr10:51487996-51488104 similar-to-chr4:185801390-185801498
TCGGCTTCCATCCTTGCTTTCTACACCTAACACTGGAAAAGGACAGTAAGTCCAGACAGTCTGCTTCTAAATGAATTCTGATTCCATCTATTCCTATATCATCCTTTT

>hg18 chr11:11614892-11614997 similar-to-chr5:1942859-1942964
GCTATCTCCTTCCTACCCACACTCTCCTCTTAGAGAAACTGTCAGCCCTGGCAGGGGCAGCGCTATGCATTTTGCCACCTGCTTCTCCCACCACCCTGAGTCTCG

>hg18 chr16:30174935-30175055 similar-to-chr18:55178516-55178636
TAAATTAGGCATGGTTGCTTCCATTTTCTGCCTCACATACTTTTTTTTTCGTGGTTAAAGTGATATAATGTCTATGATATTTTAGATTGGCAGTTGCAAACTAGTGGTCCTCAGCGTGCT

>hg18 chr20:32659380-32659481 similar-to-chr3:30328849-30328950
ATAATTCCTTTTTAAAAGGCAGAGTAATTGCTTAGTTCTTTCCTTTTAATTATTTACTTTCAGAGTGAGAAACTGGTAAAATAGCCACATCTGATGATGGT

>hg18 chr12:127317229-127317424 similar-to-chr7:155295484-155295679
GAGGAATGGGGCGTGACGACCACCAGGTCCCGCAGTGACCACGGGAGGGTGGGGAGAAGGAGTCCAGCTCCGCCTTGAGCGTCGGGTCCCTGGGCAGGACCCTCCGGGCCACGGGCCGCTGTCCGTTGGGCACCCGGGCAGGAGTCTGCGAACGCTGAGTTTCTCTGGAAAGGCGCGGACCCCCGGAGGAGCCGT

>hg18 chr19:13178175-13178285 similar-to-chr3:41252733-41252843
CTCTTTGTATGATTCCCCAAGAGAGACCCACCCAGGCAGCACCTAGCCAAGGGACAAAGACCACTCCTATCCAAAAGCCCTTTGATTCAACTTTTTTTTATTTTTTTTTT

>hg18 chr12:56901078-56901226 similar-to-chr17:26473007-26473155
TTCTTACAGAAGCATGAGCTTTGCTTTTTTTGTTTCATTTGATTTATCCCCTAATTTAGCCTCTAAATGTCTGGGGGAANNNNNNNNNNNNNNNNNNNNNNNNNNNNNNCNNNNNNNNNNNNNNNNNNNNNNNNNNNNNNNNNNNNNN

>hg18 chr2:108050975-108051081 similar-to-chr20:32778872-32778978
TAATGGGACAGGCCCAGGGAGCAACACATTTCACAAAGAAATGCTGGAGCGATGTCATCATGAGGTTGCTGTCCACGGCCATTAAGTGAAATGTCTTTGTATCTTT

>hg18 chr18:70530967-70531136 similar-to-chr7:80138059-80138228
TATGTGAATTTTTTGCTTAGTTTACCTCTAAAAAAAAGCTAAATTGCCAAACGCTTGTGATGTTATCTTGGATCAATACCTGTTAACAGAGATACAGATTCATTATGCTAAACTTAAAAAAAAATTCTCCTATATATAATGGCACACATGGTTTCTTTGTTAAATTATG

>hg18 chr22:39575714-39575818 similar-to-chr9:107398759-107398863
TTTTGGGCTTTTGCTTACCTTTTCGCATTCTCCTTCTTAATAGACATAACTTCCACTTTAAGATCCAAATAGATAACAATGTTTAAGTTTCTAAATAATAAAAC

>hg18 chr16:61874574-61874766 similar-to-chr4:122835638-122835830
ATCATCCTAGGTATTCAGGTGTGTTCTTTCTTGATAAATGATTAGTCCTCATAAGACTTTTCAGTTCGTTGTGTGAGTTAAAAAGCAACCACTTGCACATGGTAAGATAGTCTCTTAAAAAGTTGTCTTCCCAGGGATTATGAGTACCATGAGAGTATAAAGTAGTAATTTCACTTAAATTATTCACAGTTA

>hg18 chr14:96381702-96381828 similar-to-chr6:70800731-70800857
GGTAAGGTCTGTTTTTGCCAGTCCTGATAAAGTAGATATAAGTGTAATGAAAACAGGAAAGGAATGGGATTTTGGCATTAATTGGTTAAATTAGGTATTGAAATTTTATTAAATCTGAGAAATATC

>hg18 chr10:65352497-65352675 similar-to-chr1:94830506-94830684
GTTTAAGCTCTGATTTGTGAAATAAGAACTGTACCAGGTCCAATAAGAACTGCCATCCAGCAGGGAAACTGCAGTGGGCACTGGCTCAAGGCAAGCACATTTACCATTCAGGCTGCTTTTATTCAGGGAGTGAAGCCCTGGGTCAGGGCTCCGGGGAGCTTCACAAATGACCTCCTGC

>hg18 chr19:43085475-43085638 similar-to-chrX:138395448-138395611
ATTTCCTCAAATTAAATTGCAAATTAAATTCAGTTTTAAGAAGGAAAAGTATGAAGTGCTTTGAGTACATATAACGAGGAGACCTGGCCACCCAAAAGGAAGGTGATGAGTGCGCCACACTGTGAGACAGGGCCCTGCATGGATTATATAACCTTGCAGGTGG

>hg18 chrY:22717467-22717600 similar-to-chr3:41171529-41171662
NNNNNNNNNNNNNNNNNNNNNNNNNNAGACCTCAAAGAGGAAATTTTAGATTTTAGAATATTGCAATATATTAGACTTAATTTCTTCTTTCAGTTTTGCATTTGCAGTGGCACTTGAGAATAATTATTACTTA

>hg18 chr14:28955428-28955549 similar-to-chr18:55204896-55205017
ATTGATACAGGATCTGGTCCTAAGAGGGGCATCATATAAATAACAATAATATAGAATGAACTGAATACAGTGAAGACATGTCCTACATCCCAGGCTGTGAGGTTGTCCATCATTGTAATGT

>hg18 chr19:38669679-38669850 similar-to-chr11:57107800-57107971
AAGCCCAAGGTGCAAGGTGCTGCAGAGACATTTAAAAGGGTCAAAAAGGACAATGCCGGGAACAAGCAGCTTCATCAGAGCAGTGAGAGGCAACTGGGGCGGAAGCAGCTGCGTATTGGAGAGGAGGACGACAGCAAGATTCATCTTGCTTGGGAAACAGGCTATTAATAT

>hg18 chr4:102262341-102262451 similar-to-chr18:55195495-55195605
AGAAAGTAATTTTTCTCTCAGCAATGCTAAGTCATCCTGACCACTTCTGACTTTTTCTTTGGAATAGTGAGAGGAACCAAAGACCAGTGTGACTGAGGTCACAACACTGG

>hg18 chr22:27047318-27047517 similar-to-chr3:153629641-153629840
TTGCTAATGGAATAGATATTAAATATTCATGTTCATAAATTTTCTGTGTCATTTCTGATTTTCCTTCATTTCTGCCTCCATACATTGAATTTTACAAGTATAAGATTCTTAAGACAAAAAGCTGATTTAGAGGTTAATTGCACACCATTAATTCTTTTATNNNNNNNNNNNNNNNNNNNNNNNNNNNNNNNNNNNNNNN

>hg18 chr14:46950487-46950684 similar-to-chr3:30426653-30426850
TACGTCACTAGGATCATAACGGTTGGCCTTGGGAAACAAAAAACTACAACTATAAGCTGAAAATGTTATATAGGACCAGAAGATAGGAAAATAAAGCATATGGAAATGAAAAATGTTAACTGGCAGTAGGCGCATGAAGGAGCACATAAGGAAAATGTTAGCATTAACCTATGTGTAAAGCAGGCAGCTCACAGCCA

>hg18 chr14:56502022-56502127 similar-to-chr15:65710174-65710279
AAAGTAAAACTCCATTGAAATGACAACTTTATAGTATAGCCATTACCTTTGTACTCTGGGGAGTAGATCTTTTCTGATTGAAAGAAGTGTTCAGTGGCTATTATA

>hg18 chr12:3400872-3401019 similar-to-chr7:87670447-87670594
TATATCTGTTTGCTTAGATCCTGGGTCCTCAGGAGCTGGTGCCAGGACCGGTGGGAGACTGGGCTCCAGCCATCTGTCACGTGAAATGGTCTGGGCCACATATAAAAGACACGGTTTTCATATCCCATTACCCAAATGCTGTTGTTT

>hg18 chr20:53991417-53991598 similar-to-chr17:66910517-66910698
TTTTCCTACTATCAGACAGGCCTTTTCATGTTCATCTGTTGCCATGGCTCCTTCAAATGTTGGTTGCACAAATAAGTGAATACATGAAAGAACCCTGAGATGATGAGACTTAAAGCTAAAGAGGTTGGCCAAATAAGCCAGGAGCATAAGGTGTGACTGTTTGGCCTTTGAGCCAAGTCAC

>hg18 chr19:4957090-4957194 similar-to-chrX:153260281-153260385
AAGAAGGATGGGGGGCTGGTGGCGGCGGCAGGGAGCCAGGATGGTGCTGGTCCCGCCTCCCTTCCTTCCATCCCTGCTGCAGGCCTGCCCTCTTCATGCCTGGC

>hg18 chr3:125836354-125836460 similar-to-chr17:35112096-35112202
CAGTGGTGGTAGTGGATGTGGCAGCTTGTCTACCTGTCCCTCCAGGCTCTCCTGTGCTCTCTAGTGCTCTGCCCTGTAGTGGGACAGCCTCCTGCGGGTGTGTCCT

>hg18 chr5:5551411-5551599 similar-to-chr11:34405895-34406083
TATAGTTTCTCATGGCTTCATGGGGCTCCTTGCACCCCTGGTAATTGTCTTTTGTCTTGGTGTAGCAATTATGAAACAAGACAAGTGTATCATAAATCATATTTTTATAAGAGTCATCCCCAAATTTTTGGTAGGGCTTAAAACTTTTTTTCGACACAAAATACAGTGCCCCCAAGAAATGTCCATTC

>hg18 chr9:119047247-119047424 similar-to-chr17:30532042-30532219
GGGCATGCTCTCTGTGTAATGGCAATGGATAAGCTGTCTGTTCTGAAAGACGAATGCATCCATTTCAATTAGATGTGCCCAGTGCTACGATTGTAACCAATTAATCCTGCCCATCTGAAGGCTGATTAGTCGGAATATTTGGGTGAATGGATAATAACAGGCTAATAAGCCTGCTAT

>hg18 chr8:7672297-7672484 similar-to-chr22:49043209-49043396
CCTGAGTTGGCCCCTGCTCCACCTGAAACAGAACCCTGGAGTGCCACTCCCTGAATGCGGCCCAGCTCTACCCAGGTTAGACACTCCCTTGCCCTAGAGCCTGGGTCCTCCCTGGCCCCCGCTACCACTGCTTCCTCAGAGCCCAGGCCCAGTGCACCACATCTGCCTCTGCACGGCTCTGGGAGGG

>hg18 chr2:2753404-2753508 similar-to-chr6:161094693-161094797
TCTCCCAGATTTTAACTACCTTGAAGACAGGGCTTTAATGAGTCCCACTCATTCCACCAGTGTTCAGCACCATCTCCATAACAAACAGATACAGGTAAAATGTA

>hg18 chr11:72950263-72950366 similar-to-chr18:55178061-55178164
ATACAAAGACCACACAAACGTGGTAAATGCTACTCTGTCCCTAATAAGTACATTAAAATTATTCCATAGAGAACTAGAAATGGCATAGCCATTCACTCTTTTT

>hg18 chr10:60192348-60192465 similar-to-chr19:19131507-19131624
CTGTGGTGTCTGTGGTCAGTCCTGCTGCAGGGAATATCCAGCCTGTATGCTTACACATGTGGACTGGTTTTCATGATGGACCATTTCAGTGCCAGGTGGTGTACATGACATTAAGCT

>hg18 chr13:27535523-27535675 similar-to-chr10:50502931-50503083
NNNNNNNNNNNNNNNNNNNNNNNNNNNNNNNNNNNNNNNNNNNNNNNNNNNNNNNNNNNNNNNNNNNNNNNNNNNNNNNNNNNNNNNNNNNNNNNNNNNNNNNNNNNNNNNNNNNNNNNGATATATTGACAGCAGGGGTTGGAGCAGCTTCT

>hg18 chr1:235905600-235905766 similar-to-chrX:138385207-138385373
TGGATCCCTTAGCTGCTGTTTGTCTTAGGATGTAAATCTAGTTTCTGCCATAGCATCAGATTAAAGTTTGTAGAAATTAGAGCTCTGGTATTTTCTTCTTTCTGGCCTCTTGTATCCTAAATGTGATTAAAGATTTTCCAATTGAGCATCTTTCTCATAAACAATT

>hg18 chrY:130188-130364 similar-to-chr17:61624169-61624345
TGACCACAGTCCACATCACACCAGGACACAGAGGAAGGGCCGGGCCCCGTGACCACAGTCCACATCACACCAGGACACAGAGGAAGGGCCGGGCCCTGTGACCACAGTCCACATCACACCAGGACACAGAGGAAGGGCCGGGCCCTGTGACCACAGTCCACATCACACCAGGACAC

>hg18 chr3:159206269-159206407 similar-to-chr12:54777991-54778129
CTCTAAGGCAAGGGTGCCCTCTAAAGTGTTTCCGGGGGGAATATGAATATGATAGATGAGTGCTTTCCGTGAGAAAGTGAGATCCCAGCATCCCTAGAGGGCATCTGAGGTTGATATCGGGGTGCCAGGAACCTCCCC

>hg18 chr20:58875459-58875573 similar-to-chrX:153814533-153814647
CACACACACATATTAGAAAACTATCAAAATTTCAACTATGGTTATTTCTGAGTTACAGACTTATAGATAATCTGTGTCTTTTTTGTTTTAAACTATATTGTATTTTTTCATATT

>hg18 chr11:83414493-83414669 similar-to-chr2:210835294-210835470
CTCCTGCTTTTGCCAGCATTTATGAGTCAAACAGCATCCAGACAAAGAAAGAAAGGACCAAAGCCAAATTGTGTAAGCATTCTTATATTGACAACATGTTTCCAAGAAAAAAGAGAAGAGGAGAGGGTTGGATCAGACAGGAAAGAAAACAAAATAAAACAAAGTAGTTAAAATTA

>hg18 chr22:48160056-48160241 similar-to-chr9:100895524-100895709
TCTCTAACAGTTTCAGCAGATAAAGCAATGATATCCAAAAATAAGGTTCGGCAGGGTGGGTACACCCCACCCCCTCAGCTCAGGAGAAAGAAAATCGGAGCAAGCACTGGGGTTCTGGACTCTGCTGGGAGGCAGGAGAGCTCGTGGAGTGGACAGAGGCCATCAGGAGGCGGTTTGTTTGCAGT

>hg18 chr7:36960032-36960138 similar-to-chr3:153566348-153566454
TCATTTCAGTAGGAACTTTGGAAGAAGGGGAATTAAATGTTTCAATACAAAATTACTATCTTTATTCAGAAGCTAATTATCTTGTAGTAAAAATTAAAATGCTGGT

>hg18 chr21:45595994-45596144 similar-to-chr6:1559383-1559533
AGGCCAGCAGAGGCCTGGCCTTGCTGCCTACCCACCTGCCTGGCCACTTGTCCACCGACAGCGTGGCCTGGGCCCTGGCAGTGGAACAGGGAGGCATCCCTAGTTTCCCCTCTGGCTCCGGGGTCTGAGTGGGGAGCCCCTGGTGTGGGG

>hg18 chrY:2664218-2664363 similar-to-chr10:88667522-88667667
NNNNNNNNNNNNNNNNNNNNNNNNNNNNNNNNNNNNNNNNNNNNNNNNNNNNNNAAGTTACGCTGCTGCACCATACAAACGTGTTCCTTTATGAAGGCATTTGAACCACAGATGGGGCCGTTTTACAAATAGCACGGTCTTTGTG

>hg18 chr20:14456690-14456803 similar-to-chr7:80348416-80348529
TATATAATCTTATTTTAATCTCAATATAAGATAAAATCTGACCTTTAATAAGCCCCACTGTCTACACNNNNNNNNNNNNNNNNNNNNNNNNNNNNNNNNNNNNNNNNNNNNNN

>hg18 chr6:16741521-16741625 similar-to-chr3:8744482-8744586
NNNNNNNCGGCAAACAAGTCACCCATTGACAAGCCTAGAAAAAAATGCCACCCAATGTTTGTTTTATCAGTTTTCTTTTCCAGTTTTGGAAGGGAAAGCCCTTG

>hg18 chr21:25591479-25591630 similar-to-chr3:153607516-153607667
CCAGTCCAAGACAAACTAGAATGTTTACTTAAGACCTGGCATAAACTAGAATGTTTACTTAAAACACTCCATTATTTTTTGTTTGTTTTTTGTTTGTTTTTGAGATTGAGTCTCACCCTNNNNNNNNNNNNNNNNNNNNNNNNNNNNNNNN

>hg18 chr10:123800145-123800288 similar-to-chr11:70569359-70569502
AAACTGGACCCTTAGACACATGGTATCGTCCTCAGTGGTGAGATGTTCCAAGCAGTGGTTCACAGACCTCTCTGTGACTGGCTAGGCCTGCATGATTGAAAAATTCATCCTGATTGCCTGCCCAAAGATGAAATTAGTAATTA

>hg18 chr11:131581420-131581607 similar-to-chrX:138337620-138337807
GCTGTCATTCACTTCATGATCTTGTATCCCATTTTTCATTGATTCTGTCAAAATTTATGGACTGTCCATTCTGTGTTGACACTGCATATATGTGTTTGCCAAGCACATACNNNNNNNNNNNNNNNNNNNNNNNNNNNNNNNNNNNNNNNNNNNNNNNNNNNNNNNNNNNNNNNNNNNNNNNNNNNNN

>hg18 chr15:30664411-30664602 similar-to-chr7:87670904-87671095
AGTTAAAAGGTTAAAACATCTTGATCTTAATAATTTTCTAATGGGAGATTTGGTACACCCCCAGAAGTTGTCTTTGGTTCAGAGAATAGTCTTCAGATCTAGAAAGGACTTGAGAAGTCCCAGAGAGGTGCTGCATGGTCTGAACCATTTGATTCTCACGACAGAATGGATAAAAGCAATTTGAACCAGGA

>hg18 chr11:90893108-90893274 similar-to-chr4:52583358-52583524
CTATCACGAATCCAGTGTTTTTAACTACTCCCTGTCCTCTGCCATCTCTATGAACTCCTAAAATGTATGCATACATTTAGATTCATTGTTTTTACCCATATAGAAGTTATATCATGATTGAAATACTTTGAAACTTGTATCTTAATTTATTACCAGATTTTTAAAA

>hg18 chr15:39059301-39059401 similar-to-chr8:22596798-22596898
AGAAATCTCTACCATGGAAGGCTCTTCACAGCACCTGCGGAGACTTTGCAAGGGACGTGTCAGAGCCGAAGAGTGGAATCGGGATGGAAACAGTATGCCT

>hg18 chr18:69892236-69892336 similar-to-chr11:19167724-19167824
ATGGAAGTTAAAGTACAGTGGCTACAGATGTGACACAAATCACACCAACAACCAGTCAGCGCTTCCGAGCGTGAGGCACNNNNNNNNNNNNNNNNNNNNN

>hg18 chr19:22938749-22938879 similar-to-chr7:31435256-31435386
TTGAGTAATTTAAGTTTTCTCAGTGACTAAAAAAGATTAGAATTACTGATCACTCACTTACGATGTGGTTTTAAATGTTATTTAATGAAGATATATAAAGTTTCTTTTAAAATCATTTTAACAACTTATT

>hg18 chr18:55977258-55977385 similar-to-chr3:95096383-95096510
NNNNNNNNNNNNNNNNNNNNNNNNNNNNATAGTACATTTTCATTCTAAATCATCTGCTTTTCAGTTAATGGTGACTTTATTCCCCCATAAGAATGTGTGAATATTTATTTTATATTTGTTCACCTAA

>hg18 chr3:52564262-52564384 similar-to-chr14:63957547-63957669
TTCAAACAGAGTGACCAGTTCTGCTGACTGCAATTCTAACTGAATAGTATAAACCCCATCATTCCACTCTGCCCACACTCATATGCCTATCATGGGTACACATGAGGGGAAATAGGAAGGGA

>hg18 chr16:18985634-18985734 similar-to-chr12:101623895-101623995
NNNNNNNNNNNNNNNNNNNNNNNNNNNNNNNNNNNNNAAATATACATGCATACATGCACACAGTACATTAAGGTGGATACCAAGGATAAAACATGTTCTC

>hg18 chrX:79826863-79827053 similar-to-chr4:122815752-122815942
TAATTCATTTGATTTTGATTAGGGAAGAGGAAAGATTTCATTTTAACCTAAATCCAGTAAAGATTTTCCTAGGGTTATCAGATGGAGTTACATCTGATATTTAATTCCTATATATGCTACAAGCCTCAAAAACAAGTTTCAGAGTGAAAACCATACTCAGTATTAGATCCCTTATTGTATTTAGAATCAT

>hg18 chr14:47391758-47391895 similar-to-chr2:158460305-158460442
ACATGAGTTGCCACCACCCTGGTGTTCATGTCTTACTTTTTACTATTATACTTGGTATACAGTACACTCCAGAGGAAGATGAGTTTGGTTAGGCTGAAAATATGCTTAATTTTCCAGTCACTATCCTGTACTTAAGC

>hg18 chr9:71350653-71350843 similar-to-chr5:75817889-75818079
AGTCACCTCTTCAAAGAAAGAGGGGGTATTTGAAGAGCTACTTCTGCTTTAGCTAGAGGGAAAACACTTTTTTATTTTTCATAAGTTTATAAATTTTCTAAAGTATGACAAACTTTGAAATTATACAAGATAAATTTACTTTAAAAAATTAGGAATTCAGACTGAGAATTCTTCAGTCCTTCAGATTGAG

>hg18 chr11:25999005-25999136 similar-to-chr2:210887021-210887152
TCTGACAATTTGTGTGTTCTACGCTTACTTAGTGTACACATACACAGGCATAGAGATAAAAATTTGGAAACAAACTACCAGAAATTCATACTATATATAAGAAAATGTAGGCATGGAAGTAGAAAAGGAGA

>hg18 chr4:48037674-48037826 similar-to-chr10:96048416-96048568
TATGATTATTTTGACCTTAGACCTCTCTTAACTGTCTGAAACTGGGGTTTCTTATTTTCAGGGGAAGAAACAGGACACAGGCAGTCTAGAGGCTCCTGCCAGCCGAGACAATCTCCAATTAAAAGTCGGCATCGATTAAATATTTGCTGAAC

>hg18 chr19:22970497-22970623 similar-to-chr18:17800740-17800866
AAATTGAAATCTGTGTTAATATAGTAGAATATATTAGAGCTTGCAACATAGCTAACTGGAGAGCTATTATGGTTTTTGGGTAGCCATATCATCTGTCTTTATTTGTCCTGTAATAGCAGCATACCA

>hg18 chr14:73408262-73408382 similar-to-chrX:70453281-70453401
GTAGATTTTTTTCCTATATCTCAGAGAGCTTATTTCCATTTTTCCTACTAGCTGTGTTTAAGTGCCCTTGGTCTGGCCAGTGTCTATGGCTGCACTTGCTTTTAAGGAATACGTGGGAGG

>hg18 chr20:4058102-4058295 similar-to-chr7:80122305-80122498
NNNNNNNNNNNNNNNNNNNNNNNNNNTAGACACGGCCTTTTCTAACGGCTCTGCCTCTTGCCCAATTTTCAGAAAGGAGCATCTGAAGTGGAAACAAAACCACTGTCACCAAATGCTTTGCGGGGTTGAGAAAACAGTAATTTCAGGCTAAAACATTTGCTGCCATCAGAAAGACTATGACTACCTTTATTTT

>hg18 chr14:52185186-52185297 similar-to-chr3:30488634-30488745
TGTGCTTGCTTTTGTAGACGCTAATTTCAATGTTTGCTTCTACGTTAATTCAAATACTTGAATGTGACAGCTCTTGAGTAAGTCTTTGTATGACATGTACAGAGAGCAGGC

>hg18 chr21:21632874-21633037 similar-to-chr8:75393271-75393434
TCGGCTTTACCACTTTCGTGGGAGGGGAAATGTCAATATGAAATATTTAAAGATGTTCTTTATTAAGTCACAAACGTTTAGGCTATTGGTATTACTAGCATTGCTTAACTAGACTTTTGTTATACGTTGAATCTATAAAGTATGTTATTGCAGTTTTAACCCC

>hg18 chr21:43058865-43058973 similar-to-chr6:43246524-43246632
TCCTTCATGGTCAGAGGCAGCATTCTCCCATTCCTCCATCTCTTTTGGATTTGAAGGAGATAAGTGGGTGAAGGCCGTGCATCTCGCTCTGCTTTCCAGAGAATAAAA

>hg18 chr3:12996434-12996593 similar-to-chr1:21506790-21506949
ATTTCCCGACTACCTGAGGTGGGGGAAGGCAGCCTGGTGCCAGGGGCATGCAGCTGGAGGCCTCCACGTCCTGTTCCACTCTTCCTGGGAACAAGACTTGGCTGCTGCCCCACTGTGTGCCTCCTGAGCTGTGCAGAGAGAAGGAGAGGCGCTTGGGCC

>hg18 chr4:2462060-2462255 similar-to-chr10:96003741-96003936
GTAGGGCTAATTAACTACCTTATTCCTTGTAGCACATTAGTGAAAGTGAGTTCCATAATGTCACTTCTAAGTAACCCCACTTCTTGAAGGAGTATGTATAGGAGCTTTCTGGTGGTTACATCAGCTTACTTACCGACATTGAGCTACATTCGAGTCATAAAGGGCAGAGCCCTGAAGACAAAAGGCTGAGAAGGA

>hg18 chrY:2522850-2522968 similar-to-chr7:42252998-42253116
ATTTTAAGGGAGGCTGCTGGAAGCCGGGGCAGGAGGTGGGATGAGAATGAAGCTTTTCAGAGCAGAGACCATAACAGACCAATTTTCAAATTGTCTGAAAATGGAGCATGACCCAAAT

>hg18 chr18:20145046-20145202 similar-to-chr17:10477332-10477488
GTTCAAATTCTTTAATGTTCCATCATAAATTAAGATTAGGGATTGAAAGAGTCAAAATACCTTTTATATTTTAATGTAAAGGTCCCTAAGTTGATAAAACTCCATAGGTATTGGGGAATTTAACTTCATTAAAGTTGAACTAGAAACATTCAAATC

>hg18 chr4:187788415-187788515 similar-to-chr22:23186654-23186754
AATGCTTTCTTGGGTACATTTTTGGTTGGCAGGTGAGTAAGTATGAGGAAGGGCTGCGTCAACGACATGAAGGCAAGCAGTGGGACGGAACATCCTGCCT

>hg18 chr12:129937883-129937983 similar-to-chr17:30510761-30510861
ATAGCAGAGGATCAGAAAAAAAATGTATTGCTATCTGGTGTGACCGTGACAGTGACGTGTGTCTGGCGTAGTAGGTGACCGTGAGGGTGACGGGTGACCG

>hg18 chr9:7767794-7767968 similar-to-chr7:87700173-87700347
ACTATTGCTGGGCTTTTAATAAAACCGAAGAAGAAATTAAAATATGTTAGGTTTTTTTTTTCCCTCACTCCCACTTCTTTCTGGGGAAGCAGCAAGGCTCAGATTCACATAAAGAACCACATGTTAATGTCATAGCCTCAGATTGTCTGGATAAATGCCAAGGAGCACATCAGA

>hg18 chr9:10271002-10271158 similar-to-chr5:78327180-78327336
AATTCTATATGTAAACCAGCACATTCATCTAGCAGTTTTGCTTCATTTATGATACTCTAATTTTCCCAAGCAAATCTGTAAACTCCTTGAAGTCTTCGTATCTCCAAGAACAGCAATCTCTCCTTACACTAAGTGAATATTCTAATGAGTAAATAA

>hg18 chr9:79292268-79292370 similar-to-chr3:95095093-95095195
NNTATAAATGATAAAGCTAAATCCAAGAGACATAAAAATGTAAACAGGAGAACCATGTTGCTGTTTTAGTTATACTGAAAACACAGATAGGCACTACTGAGT

>hg18 chr14:41541592-41541710 similar-to-chr5:39283074-39283192
TTCTATTTTTCTTGAGGAATTCTGTTGAGTGCTTTAAATATGTCTGTTGCACTACATTCTGGGAGTAGTTATTGCTTAAATGGAGAAGAGAAAATGATTTTAATATTTTTATATCCTA

>hg18 chr14:105858055-105858224 similar-to-chr17:7076206-7076375
GTGGCAGTGTCTACAGACACACCCGGCTCCTATGCATTTTTATGCCTCCAATACTTACATCTGTTTTTAGGACATATGAGAATATTTCCTCTTTCAAATTAGTTTTCTAATCCAGCGACCTCATGGTGGGCACAAAATATAAATGTACAGAGGCTCAGAGGGGAAATAT

>hg18 chr1:111195898-111196007 similar-to-chr12:113411787-113411896
AGTTTGGCTGTGTTCTGTCAGAACTGACGCCCTCTCTTTGAGATCTCAGACCATCATTTGTGATTTGCAGGGGCTGGAGAGAAGTTTTCTCTTTGCGCCTTCCCCATAC

>hg18 chr21:26747882-26747985 similar-to-chr17:30506596-30506699
AGCGTTAGGAGGTGGAAGGCCTCATGTGCTATGGGACAGTTCTGGAAGAAAACTAACAAAATATTCCATAAGAACAGTCGTAAAAACCACGGCCTTCTCAGCC

>hg18 chr1:85743518-85743622 similar-to-chr10:88649426-88649530
AATATTATGATAACCGTATTATCTTTTTCTTAATATCATAATTATTCTTATTATATGTCTTACACCAGAGTAGGCCACACCTAACAAAAAAGAAACACAGATAA

>hg18 chr11:105284988-105285094 similar-to-chr16:14211803-14211909
CAGGGACTATTGAAAAAACTTGCTGAACTTATAATTTTGGATCAAACCAAGAAGTGTAGCAAGCCGTATTAATAAAAAGTCTTTTTCTCCATCTGTTTTGTTATTG

>hg18 chrX:92659513-92659617 similar-to-chr11:10296409-10296513
NNNNNNNNNNNNNNNNNNNNNNNNNNNNNNTACAAACCTAAAAGTGCTTATGAATGTCTTGTACCTGGTCAACTCTCAACAAATGCTGCTTTCATAGGAATATT

>hg18 chr11:21479571-21479694 similar-to-chr1:21370463-21370586
TTGGTATTGATGGGGAGAACATTGTGACAACTGTTATTCCATCTCATCTGCATGTCCTATGCAGTGAGTCAAAGTAGCAGGAGACCTCATTATTTGAGTCATCAACAATGAACTGGACAAAGA

>hg18 chr2:46826822-46826940 similar-to-chr1:94843003-94843121
NNNNNNNNNNNNNNNNNNNNNNNNNNNNNNNNNNNNNNNCCCAATATGGTTGTGAAGTAGGCTATAGACTCACATTCTTATTATTCACCACTCCCCAGAGTAAGTACAAAGGCAGTGG

>hg18 chr9:136943356-136943530 similar-to-chr6:1460178-1460352
ATCCAGGAAAAAAATCAACCGGAAATGTCAGAAAATCCCTTGTTGCTATCAGGCCCTCAGGGATGGCTTTCTGTTTCTAAACACCTTTCCCGTTATTTCAGAGAACTGAACATGCCCCACTGGAGTTCACTGGGTGGAAGGGAGCATTCTTTCATTTTGAAAGTGTACCTTCTC

>hg18 chr1:154736210-154736403 similar-to-chr12:54760158-54760351
CGGGGCTAGGAGGTCTCAAGGAAGGGTCCTGCGTGCCCACCTCGTGGCGACTCCGCGTCCCAACTCCACAGGCACCCGGCAAACACGGGCCCCGGAGACACACACACTCACACACCCCAACCCACTACCCCGGTGTCATCTGAACAACATCCCCCCTCCCTCCCCCGCTTCCCAAACAGCTGCGGCTCCCCCC

>hg18 chrY:14562225-14562333 similar-to-chr1:21370637-21370745
GCCTATCTCTTCCGCAAGGTGGCATCTTGATGGTAATTCCCCCGGTTTCTTATTTTCACATGTATCTTCATTGTTTGAGGTAAATGGAATGACTTTCTGGCTTTGAAA

>hg18 chr5:115732706-115732859 similar-to-chr4:122819523-122819676
CAGCAGGGAAATATAGATTGGCTACAATATGACTTGGTAATGCCAGTGATCCTGGGAACCATGGATTTAATGCTATCAAAGAATACAGGGGGTTTAAAGGAATCCCTATTCTCTGGTTATGCTGAGATAATTGTCTCAGCATCTCTTGTGGAC

>hg18 chr18:71489049-71489182 similar-to-chr3:95123749-95123882
ATCCATCCAAAAGTTGGGATTTTTAATAAAAGCTTTTTACAAACCACTTGGGTATTCAAAAGTTTAATACATAACAAACAATAAAAATCATACTTGGAAATACGGGAGAGTAAAAATGCTACAAATATTCATG

>hg18 chr3:116352965-116353127 similar-to-chr11:10306717-10306879
CACCTGGAAACTTATATAAAATTTGCCTTTAACCTCCAAATCCACATTATGGTAGAAATCTGAGGCCCTTATTTCACTGGATTTGCAGGGGCTTATGTTTTCCTGGTTTTCTGTACACCCACATTTTCATTTCCATTCAGTTTTCTCTTCTACACCAAGCCA

>hg18 chr14:27570633-27570763 similar-to-chr3:153945963-153946093
CACAAAAGTAGAATTCAAAGAGCATTTTAATTTCCTTTTATTTTCTGGTCAATGTTAAGCCTATTTTATACGAAAATATTTTATTAAGCCCAATTACAGAGCAGAGAATTCCACNNNNNNNNNNNNNNNN

>hg18 chr12:33718840-33719025 similar-to-chr10:96043386-96043571
AATCTTCTTGATACTCAAGAGAAAAACATAGTGAAGAATCATGCTAAAAATAAGGAAAATGTTACAAATTATTTGCTACATTAAATATGATTATTAAAAACAGAAGCCTTTGGTACCAAAGTCATCAAAAGAAAAAGAAAAACAACCCAGAACCTTGAGCTGTATTTCTTCTTCATCTCTGAAAT

>hg18 chr10:86948664-86948825 similar-to-chr17:7074473-7074634
CCAACAAAATGGAATTGTTCTGCAGCTGTGATTCATATGCCCTTCTGTGGATCTCATTCCTGTGTGACCTCACAATACAGTACGGATTTTAACTGAGACACATGGAAACATCAGGTGAGCCCCCCTCTCAGAGCAGCATCTCAGCTACCTGGGCCTGTGGT

>hg18 chr16:47229609-47229743 similar-to-chr3:153566616-153566750
ATCCAGTGACTTGTAAATCAGAATGAGTAATGTCTTCAGGTGTTTAAACCTGATTCTTATTTTTTGCCTTTTTTCCTCCTCATTTTACTTTCAAACTTTGACTTTTCCTTTGTAATCCCCTGCAGCCTGATTCT

>hg18 chr1:109958148-109958289 similar-to-chr20:10355677-10355818
ACAGGTTGTACTCCTCTATGCCAATTATTTCAGTTTACTTAAATGAGTGTTGCTGGCGGAGCCTCCTCAGGTGGAGATGTTTTAGAATTTNNNNNNNNNNNNNNNNNNNNNNNNNNNNNNNNNNNNNNNNNNNNNNNNNNN

>hg18 chr21:30731998-30732129 similar-to-chr2:210886883-210887014
CAGAATCTGGAAAAGATTCCTGTTTTAAAGAAAGTTTATAAAGTAACTGCTTTGAGATGGTGAGACAAAGGCAGCATCTTAGGAAGATTCTTCCTTTGCCTCAAAAATAACATACATGACTTTGACGTAAA

>hg18 chr21:42607936-42608038 similar-to-chr3:58023906-58024008
NNNNNNNNNNNNNNNNNNNCCTTTGACCCTGCTCAGAAGACACCCAGATAAAAGCCATGCCCTCATTCCTTCAAACTTGGGTTAATGGAGCAGCCACACCCC

>hg18 chrX:26258513-26258672 similar-to-chr6:161055141-161055300
TCGAGCAGTGTATATATACATTAAGTGAAACAAGAACTAAAATATCTTTAAACAGAAAAGTGAGCAATTTAGTCACTCCCATGGGATAGCAGAGGGAATAGTGAAGAGATAACTATTGAGAAAGAAAATAATTTATTTTAGAGTATACAGGTAAAGTCA

>hg18 chr14:66850231-66850422 similar-to-chr18:17682963-17683154
ATTAACACTTATGTATATTTTTTTCTTCTGTGTCCCCTACTTTATAATATTTTCATGATATTGTCTCTGTTATAATTCTTTCTACTGTATATGCTCAGTTTATAAACTTCTTGATGTCAGAGGCCAAGTCTTATTTGTTTTAAATCCAGATAATATATGTTAAATTAATGAATAAAAGATGATTTTAAAAG

>hg18 chr5:39545167-39545288 similar-to-chr9:79697370-79697491
GCCTGGTTTCTATTAAATATTCCAGTCTTTCCTGTGAAAAATGGGGAGTGATTTCATGCTTTCATTATTCAAACTGATCTGGTTTCACAGCGTACTCCATGGCTATAGTCAGTTCAAAAAG

>hg18 chr18:10554713-10554852 similar-to-chr10:50505837-50505976
GGGGATGGGGAGACACCTTCTTTCAGGTGTTTTCTCCACAGCAGCCTGGCTCTCAGCCCATCTCCACCCACCCAGGGGTGCTGGCCCATGGCAAGCACAGGGATGCCTGACACTGTCATCGGCCCCCAGGATGCACCCC

>hg18 chrY:12485490-12485618 similar-to-chr3:30326603-30326731
AATCTTATCTTGTTAAGGCAGCTGAGGAGTTTCAAAGGAAAGATGGACCTTGATATCTAGTCTGCAGTTGTGAATCCTACCTATAAGGTCAGTCTCTCTCCTGGGTTGCCAATAAGGCTTTGCCTTGT

>hg18 chrX:79767226-79767326 similar-to-chr4:89188910-89189010
TAAATCAAAATGTCTACATCTGGACATATAACATTAGTAAATAACCATTGCACCTTACTATCTTGCATTTCATATTTATGTCTCTACGCAAGGGTACAAG

>hg18 chr2:88932972-88933152 similar-to-chr1:65815904-65816084
ATGGAAAGATGAAAAGAACTGACATGGACTTGAGCTCACTGGGGGTGCAGGTTTCAAGAAAGAACAAAGAGAGCTGTTAGGTTGAAGAGACGCAGTTGAAGAGTTAAGTCTTGGAATTGTTAATACCTGGAACAAGGCACGGTGTGAAAAGACAAAGAAACACACAAACATCAATCTGNN

>hg18 chr19:38565657-38565835 similar-to-chr2:158338667-158338845
GATACATCTTTAGTTATATTTTTAGTCACTTGGTCTAAACTAAAAATTATACCAGAATAGGGAAAGGAATAACTGAATAAATGGGTTCCCGCTTAATCACCTAGTGTCTCAGAACATGGTTTCCATTTAGAGAGGGAAGAAATTCTTATGTTTCGAGATAGATAGTCAAGAATTTAAA

>hg18 chr5:146215640-146215785 similar-to-chr2:210891431-210891576
AGTGTAACTACTTAGGAGTTAATAATGAAAGGGCTTTAGAATATTTGATACAGGTGAGAAGTTGTTTTTCCTACACAGTGATTTCTAGATCTATTTTCTCATTGGAAATTACCTGTTCAGTGATACCTTTTATTCTTCGTTATAT

>hg18 chr10:108838552-108838665 similar-to-chr11:10279117-10279230
GTAGCCCCTGAATTTGTCATGGTTCCTCCATTTCCCAGAAACTTCCTGTTCAGCTTTTCCTAGAATTTTAAGGATCTGTGTAATTTCCAATCAGTGCCTCCTCTACTTAAGCT

>hg18 chr20:21985272-21985411 similar-to-chr5:172609419-172609558
TTTGAATTATTTTATAACAAAATTGCATGACATTTGTAATAAATCCCACTCTATAAAATAAGTTTAAAAACATAAAGGAAAGTTTGACAGTCTATGAACTTAATCTCCACCCAGAAATGGAGTGCTGTAGTAAGGCCCA

>hg18 chr3:174832366-174832512 similar-to-chr16:14264006-14264152
GATGAAATTTAAAATGTTCTTTTTTTTTGTAATGAACTTTAATATTTTTCTTTTTTCTTAAGCCTACAAAACATGATCCTGTAGCAGATTTTTTACAGCTGGGTTATAAACCCTTGGAAAATTGTATTTATAATAGAAATGCTGCC

>hg18 chr22:42199846-42200027 similar-to-chr3:113203207-113203388
GAATTTCCATGGCAGTAGGGGTGGGTACTATAATGTTTCCTGAGTGTGGGGTCTCCAAACATTTGAACTGGGCTCTGCAAAGACCTTGCAATTCCTTTTGGAAAGTGGAGGATAAAGAGTCCAAGATACCCAGGGGGTGGGGGCCTGGGACCGTGAGGCCAGTGACAGCTAGGGCTGGGGA

>hg18 chr21:43073085-43073206 similar-to-chr22:23160062-23160183
AGCAGACTCACACATCACACCTCCCTCACCACCGAGTCCCTGGGCAGCAACGTGGGCCCGGCTCACAAGCAGTGCTGGAGACAGCTTGAGCTTGGGTTGACTGCGCCAGCATAGCATGANN

>hg18 chr11:42593811-42593911 similar-to-chr16:66794393-66794493
TGAAGAAAAAGCATCAATGAAGGGCCCAGATGACTGATATTTCAAGGTCTTCTGGGTTGTAAAGGCAAAGCTCCTCTCCACAAATGACTAGAACAAAAAC

>hg18 chr10:108184175-108184297 similar-to-chr6:46561584-46561706
GAAGCCCAGCTTCTGTAATAAAACCCTTTGTTACTTTTCTAAAGTGATCCTTGAGAAATGCAGATGGGAAACAATACTTTCATTGATGAGAAATGAAAATTACTCTCTCTTCTCTATGATGA

>hg18 chr16:57713767-57713902 similar-to-chr17:26611659-26611794
TCATTTTCCTCTTGAGGTTCGTGTTTGATTTTTATTAATGAGCATCTATTGGTGCATTCTCTATCTCTATCTGAGAACCATTAGCTATTACTCATCTCTGGTGTTTTATGTGTCAGTGTCAATTAGTAATATAAT

>hg18 chr22:17107145-17107309 similar-to-chr21:18546827-18546991
TTAATTAAGTTGATTCAAGAATTGCAGTTGCGGGGAGTATTCAGTGTCCCATATGTAAGAGGAAACTATGAAGAGACTAAGCCATATTTTTTAATGTGTCAGGATTCTAATTTGCCTGGTCAGTAAATATTGCTACCACCACAAAAGTAAATATCTACTTAAAA

>hg18 chr3:31650517-31650714 similar-to-chr17:26676766-26676963
TTTAATTTGTACTATAAAAGTGCTGAATATTAACGGTGTGATATGTAAATGGAAGCTTTTTATATGAATATGTGCCAGATGTAAATTACCATGTCTAGACTAATGTATTTAAAAATGTCACATAGAGCTGACATTCATTGTGTTAGTCATATGAAACTCATTATCTTTAGGTAAAATAACATTAAAAAATCAGATGA

>hg18 chr13:99598740-99598904 similar-to-chrX:138449968-138450132
AGCTACACTGACATGACTCTTGCTAAGGTTTTGCTTGAATACTTGATGTCTCCTTTCTCTCTGTCATTCCTCCCCTTCTCCCTTGATGCTTCTACTAAGGGGTCAGTGGTATGAGAAGATAGTTCTCCTCCTGCTGGTTTTCATTATTTTGTTGTTTACTGTAT

>hg18 chr18:14934647-14934750 similar-to-chr2:85635892-85635995
GGGGGGGGTTCGTCCAGGATTTCGTGCATGTGTCACTGCAGTTATGTCATTAAAGATTTGTTTTGCTTGGGCATTTTCATGGAGTGTATTGTTTTTATCTGAG

>hg18 chr17:1984530-1984639 similar-to-chrX:138451400-138451509
NNNNNNNNNCATGATAGCACTACGGAAAATGCTGATGTAAGTTTTATCTATGAAAATGAAACACTGAGATTGGAAAAGCAAGTGTTAACAATGAAGGCATAAAGACAAA

>hg18 chr5:55925525-55925625 similar-to-chr7:87673628-87673728
CATTGACTAAGTCCTTAATTGACCACTCTCCACATACAAGCATGCTCTAGGTGACTCCTCCCTGCCCCATATCCCTGTTCAAATATTTTCATTTTCTTTA

>hg18 chr15:94878306-94878424 similar-to-chr1:195274886-195275004
CATTAAATATCAACAGTTGGGACATTAAAGAATATCCTCATTCAAATAGGATTTATTATTATATCATTTTTCTAGAATAGAATTTCATTCCCTAACCTTGTTACAGAAAGCAAATATG

>hg18 chr13:19967064-19967255 similar-to-chr5:1922278-1922469
CACATGAACCCATCAGCCAACTGCAAACTCCAGGACCCTGCTGTGTGGTCCCGAGGGACGTCCAGTGAAAGCTGCGGAGGAGCTTCCGACATCTGCAGACAGACCCCTGTGTTCTCTTTAGGGCCAACAAATCCACATGCCACAAATCAAACCCAGCCTTTTGGCAACATTTTGTCCCAGTTAGATTAATT

>hg18 chr14:31100506-31100613 similar-to-chr22:49033240-49033347
CCGTGGTGCTGCAGGGCAGGGGGAAGCGGGCTGACAGATGCTGGGCTGCAGGGCCGCAGATGCCCTGGCATTGCTTCTTGCCAAAGACTCGCCTCAGTTCCTGAGAC

>hg18 chr15:18970113-18970310 similar-to-chr7:41973521-41973718
GGCCAACATTGTTTCCTCATATTCTTGATGTGAAAATCTGAGCACTCCTCTTAATAAGGAGTTACAAAGACAAAACAAACAGCTCAACTGAACTAACTCTTGTCTCTCCAGAAACACAAACACAAGACCTCATAAAATGAGTGAGTTTCTATAGGCCATAATTACTGCAACTTACTTCTCCAATTTTCCCCTCCACA

>hg18 chr8:57586862-57586994 similar-to-chr3:95126830-95126962
ACGGTCACAGAAGTGTAGCAAGAGGAACAGTCAGTTTGTTAGGGAAGCAGTGAGTGAAGTGTTATGAGATATTTATGTCTAGGAAGAGTGTGCTGGTTACCAAATTAATCCAAGCGTTCTTAAATGTTTTTC

>hg18 chr18:3656165-3656335 similar-to-chr16:66678192-66678362
GAAAGACCCAGGAAACCTTCCAGGAAAGACTAGGCAGCCGCATTGAGAAAAAACGAAAAGTAAATCTTTTGCAAATAATATCACAAAACTTCCAGCTGTGCACAAATACTGAAGGGCAATTTTGATGACAATGCAGGAAGCTTTCAAAGAAAGGATTTTTAAACATATTT

>hg18 chr19:10726964-10727135 similar-to-chr5:2222349-2222520
CATCACATGCTGCTCCTGTGTTGTTTTATCGTTGACATCTTCCACTTGCACACTTCAAAAATAGTCATTGAAAGGATGGAGCAGGGGCACTGTTGTGAGGGGCACGTGCTGTCACCGCCGCTGCTGGTGATTCAGTGTCTAGCCAGCGCCGCATGGTTTCTGAGATGCTGC

>hg18 chr13:30712867-30713034 similar-to-chr2:158424596-158424763
GGAGTTGGATGCTTAATAGTTTACTAAAAGTTAATTTTATTTTTAGAAATTGATAGGCATTAATTGTATTTTTATTTATTAAATTCGAGACTTTATTGCATTGCTGTTGAATGCAAATTTATCGACCNNNNNNNNNNNNNNNNNNNNNNNNNNNNNNNNNNNNNNNN

>hg18 chr20:52566237-52566415 similar-to-chr9:79650007-79650185
GGGTTGTTTTATTCAAATTGGGGTTCTAATTCAGTCTAAAAAAAACTGAGCAGTGTTGTTGAAATGATTGCCTCTTAGCAGATAGTATGTGTATATGTATTCTGTAGCTCTGCCTGACTTAAAGAGGCTTTTACAACAGATGGAAAGGCATAGTGAGAGAAGAAAATAATTTAAATTT

>hg18 chr11:39141585-39141702 similar-to-chr20:32838993-32839110
GAAAGTATATACATTTTGGAGACCTTTATTCTGTTTGCTGCTCTTCTTGTACTAGCTGTTATCTTAAATTAGTAATTTCACATTTTTGAGAAAGAGTTTCCNNNNNNNNNNNNNNNN

>hg18 chr12:5375545-5375660 similar-to-chr10:99321548-99321663
TCTATGAATTGGAGCCCAGGACTGAGGAGGCAGCTTCCTCCTCAGACAAGAATCCTGCACGTGTCTGTTAGCCTGTGAATGTGTGTCCTGGGTCAGTTCCAGGAACACACCATAT

>hg18 chr5:120980191-120980382 similar-to-chr1:21537022-21537213
GGGCAAGATCCTCACTTTTGACCAGCTGGCCCTGGACTCCTGCAAGGGCTGCAGCACCGTTATGCTCTCCGATCTTCACAAGGGTCCAGAGGTGTACTGGCATTTCAGCAAGGCCCCGGGAACCCGGCACAGCCACACCAAACCCTACGTTTGCTCCAAGGTCCGAAAGTTTGAGTGCAGTGGAGGCCTAC

>hg18 chr21:24327005-24327156 similar-to-chr3:113211976-113212127
TAGCAGAGTGCAGAGTATATCGAATACTAAAAACATGGTTTTACCTATGTAGTTGAATTGGCTTGGTTTTCCTACTCTCATGGTACTGTATCTATATTACTCACTCATTAGTTTTCACCTCTGACTCTTTGTTTCCATTCATTAATTTAAT

>hg18 chr20:49377268-49377403 similar-to-chr17:26712265-26712400
NNNGCATTTCTTCCTTTGTATAAATGGAGAGGTATTTATGAATTATTGTATTCTCCTTTAGGCCAATGGAAACTCAGTCATGGATTTGCTTCATTGTTTTTTCTTCTTTTGTGAGTTACACTCAGTCATTCTAAT

>hg18 chr17:61311797-61311949 similar-to-chr4:122785306-122785458
ATACTGATTTATATTTAGAACATTAAAAATTATCACTTTTTACTTTAAAGTGAACTTGGGTTTATCTTCTAGGTTTGTAATGTCCCTAAACTACTCATTCAGTTACTTAACTATTTGGCTGAAGATAATATTTATCATTCAACAGCAACAGG

>hg18 chr18:68560177-68560305 similar-to-chr7:80056796-80056924
GAGCACATAAATAGTAAGAAATAAAACTAAATTTGATTTTCACTGCAGTACACCACTTTTATATATTGTAATGTTGCTTATGAAACTGCATTTACCAACACAGCTGTCTACTTCCTTGCTTATCTACC

>hg18 chr18:31858764-31858920 similar-to-chr17:10477332-10477488
ACAAAAAAGTCTAAATATCTCAAATCATTTCCACATCTTCTACAAAGGAATAACATAGTTCTAAGTGATAATTTACAAAGAGTTCTGTGGAATAACTTTCAAGTTTATTTCTGTACTTGTAAAGAGTATTTACTTGTTAAAAAACAGCTGAACATA

>hg18 chr12:97145711-97145811 similar-to-chr5:2092682-2092782
GCTTATTAAAATCCTAGCCATACCCCAGCTCCTGGACTCTGAACTTGCCTCTGCCACTTTCTTGCAGCCTAGATTCCCTGATGAGAGGCCCTGACTCCCT

>hg18 chr12:104530291-104530394 similar-to-chr17:10460982-10461085
TGGGGCCTAATCCCAGGAGAAGGGGACTCAACACTGCCAGGGATTTTCTTTGTTAAGAAACATGCTCATTAATCCTTTTTGTTATTCCCATTCTCATCTTCCA

>hg18 chr17:31915018-31915157 similar-to-chr13:112814855-112814994
AGTGGTACAACTGTTGAACAATATGAGGAACGCTGCGGGTTACTGGGCCTGTGTGGACCCGTTTTGGATTCTAAGCTGGGTCCTGGGCAGAAGTTGGAGGCTGGGGCAGCTGCAAGCAGGACAGGCAGGTGGCCAGAGG

>hg18 chr22:34439240-34439341 similar-to-chr1:21545905-21546006
GGGTAATTTTTGAAAGAAGAGAAATTGAGAATGTGATCCATTCATGTTCAAACCAGAAGTCTTTGCAAGCACTTCTGAGAGTTGCTGTACTATGATGGAGA

>hg18 chr14:104708645-104708785 similar-to-chr2:85642085-85642225
CCAGCTCCATTAGGCCCGGCAGCACTGCCTGCTGACCCACCCCATCGGGCTGCGGAGCAAAGTGAGGGGCTGGACTACACCCAGGTCCGGGTGCCCTGTCACCTGTCCCCTCAGTGCTTCAGGGGCCAGACCCACCTGGT

>hg18 chr8:78160862-78160975 similar-to-chr17:61643628-61643741
CTATTTGAAACCGCCACCCACTAGCACTCTTTCAGTGGGACTCTCCTCAGTCTTTGCCTTTAATCCTGGGAAACTGCTTTAGTTTGAACTTACAGGAATATAAATACTTTTTT

>hg18 chr9:128274558-128274662 similar-to-chr1:116083892-116083996
GGTCAGCTGGCAAAAAAAAAAAAAACCCACCACCCCCTTTTTCCTCCTTTAAAATAGGGGGTGGGATTAATACAGTAGCAGATTAGAGCTTTATTTGTTTAAAC

>hg18 chr15:97226827-97226990 similar-to-chr3:8758492-8758655
GTGTTTGCAAAAGAAAAATTAACATAGGATACGTGCGGGCGTTCTCAGTTGAACTCGGTCTTACTGTTCCACGCGAGCACCCCATGACTCAGAGCCCAAATCTCAGCGGAACAGCCCAGGACGCTCCTGCCGTCCACAGGAAGACGCCTCTGTCTCTGTCCCC

>hg18 chr13:92607300-92607429 similar-to-chr10:95764650-95764779
CTTTTTCAGGTACTTGTCTGCTTTTCCCACCCAGGAAAAGCAGGGTTACCAGTGTGTCTCAAGTGTCACGTCNNNNNNNNNNNNNNNNNNNNNNNNNNNNNNNNNNNNNNNNNNNNNNNNNNNNNNNNN

>hg18 chr21:42146416-42146547 similar-to-chr2:210886883-210887014
CATTTTACAAAGCCTCAATCATACTGACAAACAGGACAGACCAGAACCTTCCAATAAGTTAAGAATCTTAAGCTACCGAGCTACTAATATTTTGGATTACACTGCATTTATAAAACAAGGAAACAATGCTC

>hg18 chr20:14029865-14029974 similar-to-chr9:100916349-100916458
TCATAAGGCATTCTTGATTATTCCCGATTTTATTGGGAATGACCATAGTATTTTGCANNNNNNNNNNNNNNNNNNNNNNNNNNNNNNNNNNNNNNNNNNNNNNNNNNNN

>hg18 chr9:92504240-92504360 similar-to-chr18:55178516-55178636
AAATGAGCCAGTGATACAACTAGAGATGGCTAGAAACCTCCTCTAACATCTGGACACAAGAACCACTATCTGAAATCAATTTTAAGGAGTGGATTCCTCATATATGACCTGACTGTATTA

>hg18 chrY:128031-128159 similar-to-chr7:155489315-155489443
CTGTGACCACAGTCCACATCACACCAGGACACAGAGGAAGGGCCGGGCCCTGTGACCACAGTCCACATCACACCAGGACACAGAGGAAGGGCCGGGCCCTGTGACCACAGTCCACATCACACCAGGAC

>hg18 chr15:52441361-52441511 similar-to-chr17:10452197-10452347
TAAATGCTATACCAGAATTATATTGCTGTCCTGCTATTTTTTTCTAGTCTGATGAAGACTTAAGTGGCACCAAAACCTAATTCCAACATTTTAGTTATTTCTAGGACAGAAGAAAGATTCACATGAACATCTGGGTTTGTAAAAAAATAT

>hg18 chr13:91315698-91315859 similar-to-chr14:99222887-99223048
CAACTATTTGATATAAAATTCTGTAGCAGTGGAGAGGTGAAGAAGAGCTAAAGGAAGAATAAGAAAGACAACAGCATCTTTAAGAAGGTCCTCTTAAAAGGAATCACTTCTTGTTTTCTTACAAGTTAAAACCTCACTACACTAACGTCACATTTTTTTTA

>hg18 chr2:19430728-19430889 similar-to-chr19:47620238-47620399
CAACACCAAACCGCGGGTGCCCTACAGAACCACAAGCCCTAAATCTGCTGCCTCCTCGGCTTTGGCCTGACAGTAAGCAGTCTGGGCTGGCCAGCAACCTCACGCTGGCCCTTCCACATGGTCACTCCCCTCTCCTGGCACCAGAGCAGGAGCCTGGCACC

>hg18 chr6:85305595-85305695 similar-to-chr8:42151320-42151420
TAAATGAAAGAAATGATTGCTGCCATGTTACCCACAGTGACACTGAACACTGCTCTGCACGTAAAGCAAAGCACTGGATCACAGCCTGAGAGCGATCAGT

>hg18 chr21:38442520-38442690 similar-to-chr18:55176261-55176431
AAAAATCTTTTAGTTGTAGTGTCAACTTACAAAAGAATTGACAAAAAGGAGTGGAAGTTCTTTTAAGTCCTTGCCAGGCTGCAGAGCAGAGCTAGAAGAACATAAAGTCTTAATCCTTTCCCTGCTCTTTACCTTGGGGGTGGTGGATGTTTTTCAGGGCTCTGTGGGGG

>hg18 chr19:47339367-47339542 similar-to-chr4:89147290-89147465
ACTGTACATTAACGTCTTGTCCAATGACTGTGTGCTTCCTGTGGGCAGGGGCCAATCATTGCAATATCATCTGTTTCCCCATCCCCATTTCACTGCCCAGAAACAGACTTAATATAAGTTGTGTGCTCAGTAGGGAGTGCCCATCACGGCAAGCGCTCAGGAGGGCCAAGGCCGC

>hg18 chr8:96154246-96154354 similar-to-chr9:132389368-132389476
GCAGCAAGAAAGTGGTACACAGCAGGGAGGGCAGTGGGCACCTGGGGGAAGAGCAAGGCCCGAGGAGTGAGGGGAAGCAGGCCAACCTCGACGATCTCCTCAGCACCT

>hg18 chr13:28549381-28549536 similar-to-chr5:75960285-75960440
TAAAAAACAGCTGCTGTTTGTTTATGTTTCCAAGCAAGGTGAGAGAGGAAGAATTGCTTCTCAGCCATGTGAACAAAGCAAACCACCTCTCTAACAAAGTATCTGTGAAAGGAGAAACTGTAAAAACAACTAGGAAGAACTATGGTAAAATTAAA

>hg18 chr10:106901046-106901164 similar-to-chr15:55011848-55011966
ATGAAGATTGTAAATATACTGGTAAAAAGCTGACTGAAGATTCAGGCATTTATGCTATGGGCTAGTATTTCTTTATCTTTTTTCCCCTCATATTTACATACCCAGAAAATATTCGCAC

>hg18 chr21:33145113-33145217 similar-to-chr10:28065339-28065443
CATGCTTATTGTATTAAGTTGTATCTCTGTGTTAACTCAAAGTATGTGATAGAAAATCTGTGTTGCAACATTTAAAATTTGCTTACTAGTTTTGAGCAGAGAAG

>hg18 chr1:206144170-206144313 similar-to-chr2:85647841-85647984
AGTTTTTTCCTGGTGCTGTTTCCTGATCTCCTAGCCTGCCAGTCTTATTTTGCCCATGCTTTCATATTCTAGCACCTGGATCAAGAGGAGTATCTCGAAGGAGTTCCTGGGAATCTTAGTCCATAGAGTTACAGAACTANNNN

>hg18 chr12:87342633-87342741 similar-to-chr7:87709191-87709299
GCTTGCTGAAGAATAAAACTTTTCTATTAAATTATTTTTTTAGATTGTTTCAATTTGCTGGGCTTTTTGAATGGCTTTTCTGGTCCAACTTTTCTGAAACATTTCCCC

>hg18 chr17:15325739-15325932 similar-to-chr4:174624255-174624448
CAACTCGCATTTCCTGGAACAGGCACACATCATTTCTATTTTCCTAATAGCCCACTCCCTTCTGAGGAATCAACCTCCACCCAGCCTGAAAGCTAAAGAGATTTTTCTAGAAAACTTCAAAAACATCCCATGTTTGAAGCATGTATTACATTTCCAAATATGTCTGTACTACATTTAATGACTGAATTTTTTT

>hg18 chr6:74920148-74920281 similar-to-chr3:41171529-41171662
NNNNNNNNNNNNNNNNNNNNNNNNNGAAATAATAAGGCTGTTTCAAGTGAAAAGTTAGAACAAGTAGTGATAGCATACAGGAATGGGACTGCACATTTTTAGAACATAAATATTTTCTAATTAAAACTAACAN

>hg18 chr19:37764602-37764771 similar-to-chr22:19449981-19450150
GAGGGCGCAGTCTTTGAGTTATCGTTGTCCCTAATACCGAGGCCCGTTTTATTTTCCAGAAATTATTCCTACATGTGAAACACGGTTTCGTAATACAGGGATTCCCCTCCCCAGGGTGCTCTGTATTCCAAAGCCTTCTGAGGTTGTGGTTTTAGACGTTCATCAAAAC

>hg18 chr14:71583848-71584009 similar-to-chr22:19625019-19625180
NNNNNNNNNNNNNNNNNNNNNNNNNNNNNNNNNNNNNNNNNNNNNNNNNNNNNNNNNNNNNNNAGCTGGCGATATGTCCTGTTTTAGCTACTAACATTTATCAGCTTCATCATACAGACATACTTTGTCAGATTGGTTAGCCAGGCAAGTGACCGCTGAGA

>hg18 chr20:5197921-5198045 similar-to-chr21:18430590-18430714
TGGACTTCTGAAGTCCTTGTGGTCAAATCAGCCATTCATTCCTTCATTTATTAATCCAATTTTAAATTGGGCTAGGCCCTTGGATTCCTAAATGAGTGAACCAGGCCCTTGACAACCAGGAGCT

>hg18 chrX:8772459-8772567 similar-to-chr13:22228020-22228128
ATAAAAATGTTTACATCCTGGAACAAAGTATTGCCTCCAAAATACAAAAAGGGAACTATAAAATTTAAATGAATAATAATCTTAAAATCAAGACGTACATAATCTTTG

>hg18 chr6:84157407-84157557 similar-to-chr10:95902163-95902313
NNNNNNNNNNNNNNNNNNNNNNNNNNNNNNNNNNNNNNNNNNNNNNNNNNNNNNNNNNNNNNNNAATCCAGTTTACTGCTGGACTTATAAGACTATATATAGTCTTTGGTACTGCTGCCAATGATTTCAGATAAGATCAGGTTTTGTCCC

>hg18 chr16:8477350-8477457 similar-to-chrX:153835511-153835618
TTATAAATGGAATGAATGTGGAGTACATGAGGCTGCTAGAGTGCTGAGTAACACTGATAATAACACATGTAGAAGCTGTAGGAGAAACATATTCAAGGAAGAGCCAG

>hg18 chr22:31998636-31998736 similar-to-chr3:58060707-58060807
GTCCTAATGGTAATTTTCCTAATTCTTGTATAAATTTCCGTGTAACATCCACTTGAGCATGTAACATCGTGAGTGATCTCACAAACCGGATTGCTATAGG

>hg18 chr6:46065204-46065322 similar-to-chr16:14109516-14109634
CTGTTTGACCAGTATCTCCAGTGCTGCCCTTACAACATCGTACTCATGACGTTAATAAGCACGTAAGTCAGGTAATATAGTTTAATTTGAATGGTCAAGTGAGAAAGGCCCACCTTGC

>hg18 chr7:47750310-47750410 similar-to-chr6:1562350-1562450
ATGAGTCTGCTTTTACTGACAGCCCACTTCCTCCCTTTCCCCCCAAAGAAAACACAGAGAATCGGCAAATCTGGCGCTAGCAAGGAGCTTGCCTGCTGGC

>hg18 chr22:21111255-21111410 similar-to-chr5:153919874-153920029
TGATGGCACATGTGGGCAGTTAGGTTTTTCTAGATTTTAAAAGTTATATATGTACATGTCTACATCCCATGGACCAAGACTCACTCTGGGAGTGAGAAATCACAATAATCATGCATAGCCTTATGGAATTAGTGTCTAGCAATCAGACCATAGAG

>hg18 chr5:142605430-142605619 similar-to-chr3:58117027-58117216
TGTATTTGCTGGCTACAGAAATTTACTTTCCTGTGGAATCAGAGAGAGAACTGATCTTGTTAAAAGGCTCTAGCTATAATCCCTTAGAGAGAGGATCCACTGAGTAGAAAACTGTCAACAGTATAAAACGCTGACACTTTAGGTGTCTATTTCCACACCCAGCCATGTTTACGTATGATATTTAGAACC

>hg18 chr4:47474443-47474585 similar-to-chr7:80081513-80081655
AATGATCTGGAGCAGCAAAATAGAGAATAAAATGTGTTAACACTGAAACACAAGAAGTGGATTGCGTCAAATTGAAAAGATGTAAAGCTTTTGGTTTGGAAAACTCATTACCTTACTCATTTCAGCTACAAGTGAAAAGGCA

>hg18 chr6:123026694-123026798 similar-to-chr3:8744482-8744586
NNNNNNNNNCCATATCTGTATTTGTTTTGGGGCTGAAGTGTGATTGTTTCAGACCAATGCCTCAGAGAAATATGGAGGTGGGTGGAATCATTCTACTGAAAATT

>hg18 chr12:116287507-116287615 similar-to-chr1:154727114-154727222
ACCCAGCAGTGAAAACACTTGAAGCGCTTCAGGGGGCGGAAATGGACAGAGTGTGGCTGGCCGGGTCCGGCAGCTGTGTCCAGGTGGCAGCTCCCCTGGGAAGAAGGG

>hg18 chr21:29353694-29353816 similar-to-chr18:55163558-55163680
TCCTTATGCTGCAGTCTACTTAGCTTCTTCCGTCCCTGCTATTTTTGGTTTCCCCTTTTATTCTTAGCCACATTCTAATTTCTAGAATAAGTATTTTCTTAGGTTTCTATTTAAGAACTCAA

>hg18 chr2:22713267-22713371 similar-to-chr5:52390686-52390790
CTAACTTGGCCTCCAGACAAAGATTGAAGTATCTCACTAACATTTATCCCCTAATTTTCTTAGCCTATGCTGGTATAAACTTAATGCAAACTATAATGTCTATT

>hg18 chr21:45287063-45287193 similar-to-chr1:158158789-158158919
TGGCTACAGCCTGGCTGAAGGTTGGAGTGTGAGAAGGCGGTGTAGGAGAAGCCATGTGAGTTCTGCCTGCTTCCGCATTGCCCTCAGCGCAGGGTCCTGGCCTTGGGAGTCCCAGCACAGTCCCTCTGGG

>hg18 chr22:38783129-38783233 similar-to-chr9:107398759-107398863
GGTTTATGACAAGGGAACATGTTTATTAATCCTCTTGTGAATAGTACAGTTACATTGAATTTTTTTCCTAAAGGTGTTGATTTATTAAATGTGTACATTGAAAA

>hg18 chr19:58007873-58008068 similar-to-chr9:79658554-79658749
GAGTGGCATGCTTGGATGACATAAACTGGGCAAGCCTTTGAGGAAATGCATCACCCTGATTACTATAGTTTTAAGGCTACTTAAAAGGTCCCTATGTCCAAAGAATACCCTCTCTGCTCACTGGATAGCAGGTGAAATTCCACAATCTGAGCTTCAATCCTTGAGGTTAATGCTTAGTAATAAAGTTAAACTAAA

>hg18 chr5:157988200-157988369 similar-to-chr7:80071509-80071678
CATATTGGGTCAATTATTTAAGTTCTTATGTAAATAATAGTCAAGATTAGTACAGTTAAGGGATAGAAGCCAAGCCTAAAACATAGTACCTACATATAGCAAATAATCTGTCTTTCCTGACTTGGGATANNNNNNNNNNNNNNNNNNNNNNNNNNNNNNNNNNNNNNNN

>hg18 chr1:231557609-231557717 similar-to-chr6:105666106-105666214
AGAGAGAGAGCAAATAGCATAATGGACACTTTGTATGCATTAATCAGCTTCATTTATTGTCATTATTTTATCATTTTATTTGTCTCCCTTCCCCATTATCTCTTGGCA

>hg18 chr17:56153322-56153493 similar-to-chr1:21373356-21373527
TAAAGTTAGTGATTTGGGTACACTGGCAAGCAGAGAGAGGTTGAATATGGATGAAGTCCAGTGAAAAAAATTGCCTTTGTTGAGAATAGGACCTTATTTTGTTTGGTGCATTCTCTTCTTCCTGGAAAGAGAATAGGTGGATCCTTAGACTGTAGATACAGTGGGAGGACA

>hg18 chr14:80842810-80842915 similar-to-chr15:65710174-65710279
CATTAGGAAAAACAATGGCATTTTCATCTCATTGGCTCTTAGGGAAATAAAGAAGAGGAAATCCAGTTAAAACTGAGCATCCTCCAATAAAGCAGACAATTAAAA

>hg18 chr21:41532038-41532184 similar-to-chrX:70239480-70239626
GAGAGCCAGCCCTTCCCAGTGGTGGTGAGCCCCAGAGGAATTGTGGAACCCTGCTCTTGCCATCACCAGAGCCTCCCCACATGGGGAAAGACAGAATTGGATGTTCACCAAATATTTGTACTTGGGGCCTACCCAAAGGAAATATG

>hg18 chr22:25977925-25978086 similar-to-chr9:79599328-79599489
ACTGTTTTATAAAGTAAAAAAGTTAGACCTTTTTCTGTAATACAAATCTTAAGTGTTTTCCTGGGCTTGTCTTTTTTATTTTGCATAGATTTTGCAATGCAGGTCTTTTAGTTGGATTTATAAACATTTTATTCAAATATTCCTGGATCATATTTTTATAC

>hg18 chr16:25952686-25952817 similar-to-chr6:105699592-105699723
AGCCTCATCTCCAATCAAAGATAGTATGAAGGCTGCGGTGTAGTCAGGATTATGTGAACAAAGAAAGGAAATGTGGTTGGTAAGAGAACACTTTGCATATAGTATTGCTTAACAAATATTCTCCCAGTCCA

>hg18 chr21:42767346-42767462 similar-to-chr1:154704292-154704408
ACAGCTCCCAGAGGTCCCGCCTACTGGGCTCAGGATCAAGTTCAAAGGCCATCTGGTTCCAAGGGAAAGGGGCCACCTCCCCACCCCCACACTCTTCTGCTGTCAGACTCTGCTCT

>hg18 chr6:79128201-79128338 similar-to-chr20:42469297-42469434
CCTCCTAGCTTGCCCTCAGTGCCTCACTTGCTCCTACCTATGGGACCATCTCTAGTCCAGAGGCTATTGGCCACTTCCAGCCTCGAAAGGTGGGGTAGAATCATGATCATGATGTTCACAGGCCACATGGGGACAGG

>hg18 chr9:18393674-18393814 similar-to-chr16:14122917-14123057
AGAGATCTGTGATAGGTACAATTTGTCTTTCCTCACCACACTGTCTCCTCCATCTCATATTTTTGTTGCTCCTCTGACTGGCATGATCTTGTCCTTGAGTTTCTTCTGAAATTTTACTTTCTTTATCTAAAGTTTAATAA

>hg18 chr17:73573032-73573140 similar-to-chr5:75912153-75912261
NNNNNNNNNNNNNGCCAAGATTATAAAATATTTGCCATGCCTGATACATGAACACAAAGGAGCTTTTAAGAGATGTCCATACCCTCCTTTTATAATAATACAAATAAA

>hg18 chr20:41136381-41136524 similar-to-chr5:139678581-139678724
AGTGTAAAAAGATCAGTTTCCCTAATGTCTGGATCTCCAACAATCTCAGCATTCCATTTCATTAAAATGAAACTGATCTACTTGTTGGCAATCTGTACTGGGCTCCCAAGCTTCCATATGTCCATCATTTAATTCGACTCTGC

>hg18 chr16:65818843-65819005 similar-to-chr2:85671711-85671873
AGAGATCTAAGTGACCTGAGGTGGGGGTTAACCCAGATCGGGACTACGCCAGCGGAGGCCTGAGAGAGGCACCATTCAACTCCGCTCAGGAGTACCCTTGGAAGAGTCGTTAGCCTAAAGCCAGACTACCACGGGATCCAGAGGCGGTATTAGCTTAGGATT

>hg18 chr9:4356656-4356772 similar-to-chr10:50494274-50494390
TGCGATGGCGACGAGGAGAGGCCTTTTCAGACTGTCTTTGTTCTGAGCTGGCTGGAGGCTCCAGGCCTAGGAGTGCCAGTAAGTTCTGGACATATGGTTGGGCACAGAGAGCAGGG

>hg18 chr5:72485774-72485953 similar-to-chr20:42463598-42463777
GTCTCTGGAAGGGCTGCCCTTGAATCAGTTTCCCACCTCAGGCCCATCGGCCAAGAGAAGGTGATCCGGGTCACCTGGTGTCCAACAAGGCCTCAGTCTTTCAGTAGGGGTGGGTGGCTTCTCTGGGAGAGGGACCATGAATTGGGCCAGCAATGATCAACCTCTCCAGTTAAAACTAT

>hg18 chr15:30620676-30620814 similar-to-chr2:190636145-190636283
CCTTTGAAAACTACACCTACAAATGGGAATATGGAATAAAAAGGACAAGCCAAAGGTTATGGAACAAAATAAAACATGAAGAAAGAGAAATAGAAACACAATATTACTATATACAATATAGTAATGTATTTTAAAATA

>hg18 chr5:178228861-178228994 similar-to-chr1:116070927-116071060
GCTGCACGGCAGGCAGCTTTGGTCCCCATAGCCCCTGTGCTGGGGAGAGCTTTCTCGTGATGATAGCTTGAACTTTTTTTTTTAAAAAGGGGAACCACACTTGTGTTTTTAATCTCCTTTGGTAGAAATACAC

>hg18 chr12:115148287-115148399 similar-to-chr6:1560895-1561007
TGATTAACTGTTTACTGCAGGGTATTATTCTACCACAATACCCTGGCAACCAGCTCATATTCAGTTACACTATCACAGCACAAAAAAAAGAGAGGGAGAGAGAGAACTAATT

>hg18 chr14:20551550-20551669 similar-to-chr3:182113965-182114084
CTGGGCACTATTTGCCCTCACCATACCCTGGCCTCTAGTCAGAACTGACTCTCACTTTCTAGTTAGTCCTAAAATTGCTCTAGAAAGGTGGTGTCTCCCNNNNNNNNNNNNNNNNNNNN

>hg18 chr1:145846102-145846257 similar-to-chr4:89158446-89158601
TAATATAATGTCAAAGTTCTTTCACAAAGTTGGTATTCAATAAATGCTAATCCCCTTCCACTTCCCTTCAAATATACGATCATTATATATTCTGACACTCAAACATAAGATGGCCACAGACAATTTCATACATACAAGAATTGTGTTGGGAGCCC

>hg18 chrY:12503269-12503385 similar-to-chr11:10348175-10348291
CAAGACAGAGATGCAGTTGCAAGGAGAGCCATCCTGTGCTCACAAACTGAGACAATCAGCAACANNNNNNNNNNNNNNNNNNNNNNNNNNNNNNNNNNNNNNNNNNNNNNNNNNNN

>hg18 chrX:13370033-13370171 similar-to-chr20:32800059-32800197
CTCTGAGAAAATGTTTTTCTTTCTTAAAATGTATCTGAAGTATAATGTCTATGATATACTTTGTTTATCCTTGGGAAACATGTTTTGTTCAAGAGCAATACACAGGGGGCCATAAGTAAGTCTGTGGAAATGTATTTT

>hg18 chr3:51984016-51984124 similar-to-chr6:1550499-1550607
TCTGGGCGGGGAGCGGGCCAGAGAGCGCTGGGGCTCTGCCCCCAGCACCCCCTCCACGCAGACGACTCGGTAACTGGGTTGCAGGCCCGCGGCTGCGGAGTGCGCAGG

>hg18 chr9:128490556-128490679 similar-to-chr6:21696622-21696745
CAGAGGTCAGGCTGCAGACCTTAGTGTGGCCACTAGGTCAGGTGGAGTGTGGGGAGGGGACAGAGGGGCAGTAGGGGTTGGGGGAGGACCACCCTCCATGTCAGAGCACCGGGTTCTACAAAC

>hg18 chr20:59242942-59243060 similar-to-chr10:88573290-88573408
TCCTTGCTCCATGACAGCTGACCTTGGCAAGAAGACTGGGCATCTCAGGCCTTCAAAAACACTGTCATGGAGGGATGTGATTTTGTTTCACAACCTTTCCTTCCTCCCAGATTTATGT

>hg18 chr6:168761420-168761530 similar-to-chr22:23163027-23163137
GCAGGCACACGGGCATCCGGTCTGGGAGAGACAGCGATGGCAGGAAAGCTGGAGTGCCCTTCAGTCACTACTCCACAGACTCCACTAAACTGGGAACCAATTTCTGAAAT

>hg18 chr18:68580025-68580130 similar-to-chr3:182165389-182165494
TCAAATACTTTATAATAAATTCTTTGGAAACAAAATTTAGTACAATATTTTGCTGAGGAGAGGACCTTTAAGACTAAGAAATATGGTATGTTAGTTTTGGTGAGT

>hg18 chr20:9708617-9708724 similar-to-chr11:10294342-10294449
TGCATGCTTTACCATATTTAAGCTAGGCTCCCAACTCTCAATAACAACATTTCTTTAAAAAATCTCCCATGAAGCTATTGACATCACCAGACACATTTTCTGCATGC

>hg18 chrX:145648035-145648228 similar-to-chr3:182075660-182075853
TATCTTCTCAGAAGTCCTAAAATCCTTTTCAGTTTGGCTTTGGAAAGGTGTTACAACAAAGTGGACAATTTTGTATAACGAGGTAAGGTTCAGCCCTGAATAAAACTAAAATTTTCTGTGTTGCATGAAATGATGGATATAAAACATTTAAATAGAGAGCTCTTTCCTAGCTACGAACTGGCATTTTCAATTA

>hg18 chr13:73576132-73576245 similar-to-chr12:79507081-79507194
TTCCCATGGAAATAATTACCCTTAATTTTTCCACTGGGAATAATGGGTTATAAAATTTTATCCTGTATTAAAATACACACACAAACACACATCCCATGCAACAATAGAGAAGC

>hg18 chr20:10473338-10473449 similar-to-chr7:94090461-94090572
TTTTTCTTTTTAAAGAAAATCATAATTTACACTAAAGGAATTATTTTCTTGTATTTATGATAAAATGGTGATTTTTTTACTTGTGAGTTTTACAGTTGAAATATATTCTGG

>hg18 chr20:31644197-31644325 similar-to-chr17:26574459-26574587
AGGGAGACTAAGTAAGTATGAAGATGGAGTTATATGAATGGGTCACTGCCACTTAAAAAAACCCCTCAAAAATACATGAACTATTAATGAGTTGTAGTGCATATAAGGAAGACAGAATAATGTCTTAT

>hg18 chr8:137694233-137694350 similar-to-chr2:190680663-190680780
TTTCATTGGCAGGTGCCTCAATGAGAAGAGTAACACAATGTCAGCTCATCCATCTCGAATGTTTTCTTTTTGTAATTTTGGATACTTGAATTCTAGCAAGCTTGAAATAAATGTATA

>hg18 chr22:40143821-40143994 similar-to-chr6:161079149-161079322
TAAGATTCGGCATTCTTGTAGAACTTAGCTCAAATGATGGCAGTTGTTCATGATCTGGGGAAACTGAGGCAAGAGGAAGCGAGTGACTGCTGAGGTTCCCTGCCTCCAGAAAGCTGGCCCTCTCCTTGCCCAAGGTGGCAGGACAGGTTGTAAGAACAAGCCCTTTGCTCAGG

>hg18 chr12:119792123-119792237 similar-to-chr10:28091686-28091800
CAGAAACTACTCACACTAGCATGTTGTCCAAAATGAAAATTTGTCAGTGACATAAAGCCATTGAATCTTTCATACTGTTTTCAACAAATGTAACCAAAAATGTTTAGCTTACTG

>hg18 chr15:37378581-37378682 similar-to-chr9:100921804-100921905
TTAGAAAGGGTGAAGGACATGAAATACATTACTATCTGGGATTTCAACCTTTCCAAAGGTCAATAAATCCCCAAATAAAATGTAAATCCAAGGCTACCTGA

>hg18 chr21:30153604-30153717 similar-to-chrX:149573446-149573559
TGTAAGAAGGCTCAAGAATCATTATTGATAGGAATAATGTATTTTAAATTACTGACAGTTCCACTGCCCTCTCTTCTAGCCTCACAGAATGATAGTCAACAGCTAAGAAATTT

>hg18 chr7:68213534-68213638 similar-to-chr4:5860385-5860489
GAGAACCCAGGTCTGATTTCACGTGGCACTTTCTCGGCTGGGCTATCAGTCCACATACACAGGAAACTGGTCATTAGTGAGAGATGGAGAGCAGCACCCAGGCA

>hg18 chr1:55764531-55764631 similar-to-chr7:80098206-80098306
GACAAGGATGGAAGCACTCAGTACAGGGCATGGAAGAGTACATTTTTTAGGCAGGTCAAAAGGGCTAAACTGAGGTTCAAAGCATTAGCCTGTTGGGTCC

>hg18 chr2:1542885-1543072 similar-to-chr3:139566397-139566584
CTCTGTGTGGTGCCCCCACCTTGCAAAGGAAAGGATTCCACCCTGCAGAGAGTAAAATTGCTGGTGCTCGACGGGAACGCGTGCACGGCAGTCGCTTCCTTGCAAAGCTACTGAAAATCCATGGGGCTGGAACAGGGTGTGGCCTCTGGCTCTGGGGCTCAGCAGNNNNNNNNNNNNNNNNNNNNNN

>hg18 chr10:72032748-72032899 similar-to-chr16:87062397-87062548
GAGACTCGGCCCTGGTGTTGATGAACAGGCCAGCAGGGCCATCTCCTTGCTTCTGATGCACAGCATCGCATGTGTGGGATGTAAGAGGCAAGCAGAGGCGNNNNNNNNNNNNNNNNNNNNNNNNNNNNNNNNNNNNNNNNNNNNNNNNNNN

>hg18 chr19:42750968-42751069 similar-to-chr1:195297040-195297141
TTAAACAGTCTTTTAGAAATAAGCCTCCAAAACTTGAGAAAACACACTTTTGCTGAAAAGCAAAAAGAAATGATAAAAACAAAAGCAACTACCCCCCCCCA

>hg18 chr14:24761550-24761666 similar-to-chr2:189561266-189561382
TTAAAAGAATCAGTGCATTTTGCTAGAAGCAAAGATAATGAGCCATTGATTATCCCTGCACAGCACAATTTACAGCCCATTTTATTTTTAATGCAATGTTAAATTAATTTGTAAAA

>hg18 chr21:40257690-40257809 similar-to-chr7:42347978-42348097
CTCTTCTGGAGTAATATGTTTACCTGCCTCCCTGGTCACCTGAGTAACTCATAAGTCCCTTGTGAGCACTGTTGGCTAACTGCTCTTTTTCAAATGCTTCTCTAGGCTGGTATGTGCCT

>hg18 chr2:145865713-145865879 similar-to-chr13:22309859-22310025
GGAATCATGTGCCCATTACCTGCTTGTCTTGCTCTTTTGGAGCTTGGTATATTTTTGTTCTTCTTTCGTCTTTTCTAATTTCCTCACTCTCCTTGTATTCTGTTTCATATTTTCAAATTTTTCCTGCTTAAGTTTTTCTGTGAAGACTATGGAACTCTTTGGTGGC

>hg18 chr1:1807592-1807766 similar-to-chr3:113209603-113209777
NNNNNNNNNNNNNNNNNNNNNNNNNNNNNNNNNGCTTTCAGCATTCCACTAATCCACTAGCAAACTCAAATGTCTATAGATTGTCTCTATTTCTTCAATCAAAGTTCTAGAACAAAATGCATAGCTTTGAAATAGGTGGTGCTCTGTCCCTCTCCCAGAGCAGCTGATGTGATG

>hg18 chr10:105328956-105329072 similar-to-chr17:10490432-10490548
CTTCACCAGGTGTTTGCTAACAGTTTTCTCACCTGTCAACCCAAACCCTCCTGTGTTTCAGCTCAGGTCAACTCCTGTGTCGTCCAGAATACCTTCCCTAGCCCACTCTGAAACAG

>hg18 chr5:45711261-45711432 similar-to-chr7:87673755-87673926
CACTGAGTCACTAGTGATCCTTGATTCAAACACATCCAAAAGCCAAAACCCAAATGTGGTTTGAGCCTATCATCTAAATTCTCTCTATACACACAGGCATGCTGAACTAGTAGAGAAAAAAATCACACAATTATGCCAAAGATAGCAAGACAAATTTATGTTCTTCAACAT

>hg18 chrX:99210816-99210971 similar-to-chr16:66713235-66713390
CACCTATATAGGTTTTATATATTTATTTATGTACACAAATGTATTTATATATGTTTAGCAACATCTCACATGTGAGAAAACTGAAGTCCCAGTCTTAACTCTTTCTTAGAATTCCTGTGGATATTGAGAAAATGTCTACTATAGTCTTGCAGAGT

>hg18 chr6:106356613-106356740 similar-to-chr16:14327398-14327525
AGGGGAACAGTGGGAGGAGAAAGAAGACTGAGGAGAGGGAGTGGAAGAGAGGAGGAGATGTGTGACAACCACTTTTGGAAAGCGTCTTACCCTTGTGCAGTAGAGGGATCAGGATGTTTCTGATCCT

>hg18 chr21:39528564-39528666 similar-to-chr3:153872047-153872149
TTGCATGATTTAACCTCGCCAAAACAAGCTTGCTAGTTTAAAGACACCTTTATACCAATGCTTCACATCATCAGTGAAAACTGTTTATCAAGAGGGAGCAGT

>hg18 chr9:115038911-115039040 similar-to-chr6:12409074-12409203
CTAGTCTTACATTTTTCAAATTGTAATCATTATAAAGATTAAGGTGGGCTTCAGCCCACCAATTCCCCTTGCCTGGGAATTATCCAGAACACTGTTGAGTCAGTGTTTGAGAGTGACAGCACTGTGACA

>hg18 chr17:51098462-51098562 similar-to-chr8:26523572-26523672
CTGCGCTTTGGCTTATCTAAGCATCAGGATCTCATTAAGCCTCCATGTGTGAGTGAGACCAGATCTCTTGACCCGGATACTTTCAAGTTGTGTCAAAGAA

>hg18 chr11:93266982-93267085 similar-to-chr7:80384033-80384136
GAGGCATGTTTTTCCTTGATGGAGGGTACCCTTCTATGGACTAATAACAGCAATAACCAAAACTTGATCAGCACTTTATTTTTTAAATTTCTTTTCCATATTT

>hg18 chr18:75071216-75071392 similar-to-chr1:158148913-158149089
TGATGAGCATACAAAGGAGTGTTCCTGATACTCAGCTGTCACAAAACTGGAAGGAAAGCTGGGCTCTCTAAGGCAAGGTTGACAAAAGTGTGACGGGGCTGTCAGAGGGCAATCCCTGGCCATGTGGACCCACGCCTGGGTGCGGGTCTCCTTGTCACTCAGTGGGCCAGCCGTGT

>hg18 chr9:131064625-131064725 similar-to-chr17:30497774-30497874
GAATTGTTGCCTGGTAACTCTAGGTGCAAATCACCCCTTCCCCGCAAACTACATGCNNNNNNNNNNNNNNNNNNNNNNNNNNNNNNNNNNNNNNNNNNNN

>hg18 chr11:83520563-83520671 similar-to-chr15:55277154-55277262
TGGATGCATTATCATGTATGACATTATGTTTCTGGCCATATATGTATGTGAATATGACCCTTCTTCTACTTATTGTTTTTTTTTTGTCATAAACTACAAAACGTTTGA

>hg18 chrY:22157772-22157877 similar-to-chr8:22614883-22614988
TTTAGGGTCTCACAGTGGGTTTTCACAGGTAGCCATTTTCCCGATATGAGGCCAGCTTTGCCTGTGCATTTTCTTCTGCCTAGGCAGGCTGACATCTCTGACAGC

>hg18 chr8:61919082-61919241 similar-to-chr6:43246269-43246428
GGATGTGCGCTGCTCTCTGCTCCAAACACAACTCTCAGTCTGCAGCAGAGGGGCTGTTCATACCATGAGCACTGCCTTGGTGGCTCAGTCTGCTGTCGCCTGGGAGAAGACATGGCTCACATAGCACCTGCTGCTGCCTGCCCCCGTACCTATTTGTTG

>hg18 chr13:96642455-96642562 similar-to-chr4:77163805-77163912
GAAAAAAAGAGAGGAAAAAATCTTCATTGTTCACGCTTTCCCAAAAATGTACCAGCTATTTAATTTAGATCAGATCTGACCCCACCCCTACGTTTCTGTGTTATCTT

>hg18 chr3:83986403-83986551 similar-to-chr22:19445443-19445591
GGGTTGTACTTCTTGAATATATTTTGCTATAGACTATAAATGTGAGCCAAAATCTCCCTTAGCTACATGTTCCAAAAGCTTTCTTACACTGTCTTTAACAATAAGCTGAATTTCATCTTTTGTCCATTTAATGAACAATCACACTTTA

>hg18 chr8:113696327-113696510 similar-to-chr15:55341400-55341583
TGGTCTAGCATAAAAATTGGAGTTGTTGAGTTAGTTTCCTAAACTTATCCATTAGATATTGAGACAACTGTAGACATAACAAGAAAAAAAAACTGTACTCATATCTTCTAGGGCTAGAAAATAACAACTGGTCTTATAGAATATACAGTTTAAAGTTTGTACCTAGTTTGAAAAGAATATAGA

>hg18 chr9:23208930-23209032 similar-to-chr3:95095093-95095195
AAGGTGTTTTTCTGGAAACAATCGTGGTAAGTCATTGGAGATTGAAAGTGACACACTGATAGAGTCCAAGAAACAACAATAAAAGGCATTTTTTTTTTTTNN

>hg18 chr8:39726989-39727106 similar-to-chr6:12340791-12340908
AGAAGGCATCAGTGAACAACACAAATCTCATCTTGTTCATACCATAACAAAAGAGAGAGAAACAGACAAAAAACTCGATATTATATGAAAGAAGATATTATTGGCATGATTGTGTAG

>hg18 chr13:70993780-70993882 similar-to-chr4:174669006-174669108
ATCTCTTCATGGGTGATTCCTCATGTCTTTTCTTCACCCAGAAAGTAAAGTAATCACCTGATCCCAGAGCATCACATAAAAATGCCAAATCGCCTACGCGGT

>hg18 chr1:75806692-75806803 similar-to-chr2:158357102-158357213
GATGAAGCAGAGCTCCGGCCAATAAGCTACCTAGCTAACCTCAATTCTGACTGGCCCAGATACAGGAAACAGGCCTTTTTTTCTTTCTTATTCCCTCTATTATCCTCCCCA

>hg18 chr7:152529435-152529557 similar-to-chr17:30497341-30497463
AATCTCTGTATGTGTAAAGACACCAGAAAAGAAAATTAACATAGGAGCAAAAATCTGAAAGAAAGCGCGGGCAACACAGATAACAAAGGGTGGATTTCCCTCCATGTATAGATGAGAAGGCA

>hg18 chr22:48272373-48272558 similar-to-chr17:30537691-30537876
CCAGAAGCCACTGTCAGTAACTAAGTGCCCACCTTTCCTGAGAGGCCGTCTCCTCGCGTAACGTGCCAGTGCAGTCCCGAGCTATTTTTAAGTCCGCCGGCAGAGGCCGAGGGATTGAATGTGTTATTATCCAATGATGGCTGGTGATCATCAATTACTTAACCGAGAGAATCAAAGTACAAATT

>hg18 chr22:24266158-24266263 similar-to-chr1:94874504-94874609
NNNNNNNNNNNNNNNNNNNNNNNNGGAAGGTTCCCTCTTTTACACTGGGAAGTCAGAGCTTTTCTCCAATTATTTTTGACTTTCCAGAATGGGGAACTTTGGTCT

>hg18 chr8:136611889-136612022 similar-to-chrX:138454193-138454326
ATGGACACATAATACAAAGGCAGACTGATAATCATGGTTACAGAGAAAGAAGTCAGGCTTATGAGCCAGCCTGACCTGTGCTTTCTGGCACTGGGTGCATCACCTGTGTCTGTTCTGACTGTTAGANNNNNNN

>hg18 chr13:81542857-81543010 similar-to-chr7:80106362-80106515
CATTGATAAATATTAAGCAGTAAAAAATCATTAAAAAGCAAAAAAGGCTTCCAAAAGAATTTCTTCATCTGAAAGGTAAGAATACACCAAATTAAAAATTATCAGTGACATGCAAATTTAGTGATATATTACAGACATATGTCACCACCACCA

>hg18 chr5:107207457-107207575 similar-to-chr1:172148151-172148269
GGAGGAAGTGTGGGGAGGGGGGCACGTGGGTTGCATAGTGGGAAGTGAGGTCACGAGTTGTATATGGTGCTCAAGGAAGGCTTAGATTAAGTACACAAAGCTCAACTCTTTATACTTC

>hg18 chr13:20711536-20711654 similar-to-chr11:21419401-21419519
CTTCCTGCAAATAGCGCCCTAATAAATGAATGTCCTCTACACTGTATTTTTAGAAATTAGCATTTTNNNNNNNNNNNNNNNNNNNNNNNNNNNNNNNNNNNNNNNNNNNNNNNNNNNN

>hg18 chrX:79177912-79178068 similar-to-chr3:41220300-41220456
CTGATTTTCTTCTTTATTGATAATTGTAAATTATAGAAAAAAATTACTTAATAAAAACACCAACAAATAGATTACTTTTTGGAAGAGTCATTGGTTTCTCAGTAAGACCCAAGTTGAAGTAGAAAAGTTACTCACTGCTGTACCTATGCTAACATT

>hg18 chr8:7179347-7179452 similar-to-chr10:95898666-95898771
CTCATGTGGCACATCCGTGGATCATTCTCGCCACCTTGAATAGTGGAAACTGGAATGCATTTAGAAGATAGGAACGGTGCTCTTCTTTCTTACCCTGGCTCGCCG

>hg18 chr16:76046158-76046262 similar-to-chr15:55369339-55369443
TCTGAAATCCCATTTGTATTAAGAGTAATGGAGTCAGGGCGGAGTAGACGGCGTACGTGTGAGTTATGCATTTCATGGAGTAACCTGGAGCATGAATTTTAAGC

>hg18 chr14:100057032-100057134 similar-to-chr9:107441726-107441828
AATCAATACATGGTTAATTTTGTTTGCCTAATTTTGCTTTCACATTTTAGAGATTGCTTTTTAAGTTAATTTTGTTGCATAATTTAATAAAATGTGTATATG

>hg18 chr19:62568252-62568403 similar-to-chr17:3332047-3332198
TATGAGGTTTATTATGCTTCATGACATAAGACAAGAAGATGGAATAAAGAACTTCTTTACTGATGTTTATGATTTATATATAAAATTTTCAATGAATCCATTTTATGAACCCAATTCTCCTATTCGATCAAGTGCATTTGACAGAAAAGTT

>hg18 chr9:122052890-122052993 similar-to-chr7:155486012-155486115
TTGAATCCAGCAACTGCATATTTTTGCGACCAGCAAAGTCTGAGACAGGCCCATTATTTTCCCCTTGAAACAGCCAGGCTGCAGCCTTCCTCCAATGCAGGGA

>hg18 chr6:73603174-73603316 similar-to-chr10:96036353-96036495
TATAATCTCCAGCTTTCTGCAATGTCTGGGATCACTGTCTATACAAGGTAATTTATTGTTTCAATTTCTAAAGGAAAGTGGTGAGATTTTGAGAGCAGAGCTGGGCCTGTTTTATCCTTTTATTTCCATTCTCTGTCCCACC

>hg18 chr18:56313925-56314108 similar-to-chr1:94914618-94914801
GGGTGGGCGGAGATGCCAGCCCACTTGTGTGACTGTATTGTTTTGAGTGGGCTCTAAGGCAATTTCTGTGTGCCACTCCATTGACTTAATTAACATTATTAATCTTGGAGGGCATTAAATTAATGAATGATACAAGGGCCAAAAGAGTGATTTATTCCCTTGGATTCTGAATCACAATCAGGA

>hg18 chr12:12402786-12402960 similar-to-chr2:189546124-189546298
GTGGCATCTTTTTAATTTGTTTTCTTGCCCATGAACCAACAGCATTCGAGCATTTCCGATGTTAGAATTTGCCTATTCCCCTGTGCCCGGTACTTTACATACATTTACATATAATTTTTGCAGTAATCCCATTTTACAGATAAAGTAGTAGAGGTTAGCTAGAGTGTTTTGAAG

>hg18 chr14:75738659-75738786 similar-to-chr1:116071364-116071491
GATTGGTATAATGGAGAAGATGGTTTAGGTGTACAGCAAATTTAAAATAGTCAGTGGATTGTGTCTTACTACTTCATGTCCCAGTGTAAGCCTTTATGTCCTAAGCAGGACTTTATTGTTAGTATTA

>hg18 chr15:59182660-59182778 similar-to-chr1:21544084-21544202
GAGAAGGCATGGTGAGATGTGGGCTGCCCTCCTCTCCTGGGCGGGGCTGAGGAACTTGGCAGTGGAGGATGGGCTGTGAGCATCAGCAGGCTGCTTTGGGGCAGGCAGGAGGGAGCCT

>hg18 chr15:21247747-21247847 similar-to-chr4:122867366-122867466
CCACACAGAAGACCTGGAAAGATGTGGAAAAATTTATCCTCGTTTCCTACTATTTTCTGAAAAACAACTAATACTTAGGCTGAGGTTGCGGGGGTCAGGC

>hg18 chr12:110616467-110616633 similar-to-chr6:1518463-1518629
CCTTCACTCGTATCTCTGTCATGTTTACCTCAGGGGCTGTTCCAGACTGTCCACTCCCCCTGCTCCTTACCACCCCCAAATATTCTTGCTCTGCAGATAGCTGAATCTGTTCTTCTACAAAGAACATAAAGACTAAACCTGAGCAACACAGTGAGACCNNNNNNNN

>hg18 chrX:87511463-87511581 similar-to-chr2:210861773-210861891
TTAGCCTTTTGTTTTTATGTTTCTTTTTTCATATGTATCCTGAATATTTTCTTAACATGTAGCATCAGATTGAACATGCTTGTCATTCAAATATGGAAGATGCGATAGTTACAAATGA

>hg18 chr2:175703323-175703472 similar-to-chr6:70926049-70926198
ATCTTTCTTATTATGAGAGTAGATAAAATACATGTAACATGCAGATTTTGCACTATAGGAAAAAGGTTAGGAACACTGCTCTGTCAGGCAAACTTTTTCCTGCTCAACAGTGTAAAAGTACTTATGGTGAAATGAACACATNNNNNNNN

>hg18 chr2:47863243-47863383 similar-to-chr3:58115417-58115557
GTGCCTACTCTATACAAATCTTGAGAATACAACGTGAAGGTGAACTGCTGACTAAAGTTTGGTCCCTTTCGCTCCGTCTCCTTGCGAAAATGCTCTAACGGCAGGAGGTCACGCGAGCGCTGGACGCGTTTCTCCCCGCG

>hg18 chr3:112358553-112358653 similar-to-chrX:149569426-149569526
TATTCTGAGAAATAAGCCCCACAATGACATATGTTTATTCTTGGGCATGTAAATTAAAATGTTAATCTTCAAATTCAGACTAAACAGCATTTTATTATTG

>hg18 chr9:138537504-138537662 similar-to-chr17:3529957-3530115
CCCGAGGCCGGGCCTTCCCTCCCTTCAGGCCACCTGGAGGTGCCAGCCTGGGCTCCACCTTAGGTGCTATCACATTTGATCCTCAGGACCTGCCGTGAGACCGGTCGCCTTTGGCAGATGAAGGACCACAGCTCCCAAGAGGCCTGAGCCTGGGCCGT

>hg18 chr20:6112127-6112301 similar-to-chr9:79795551-79795725
CTGCTGTAGCATCAGTTTATGTTTTGGGAAAATCGTAAGCAGTGGGTTTGACTGGACAAAAAGTGGTTAAGATGGAATAGGAAATTGAGGTGGAAGGAATGTAGGGCCAGATGATGAAGGGCCAAGAGTTCCATTTGTGATTTTTTTTTGATAGAAAGTACAACATTTGTAAAA

>hg18 chr2:222006059-222006185 similar-to-chr10:50521042-50521168
NNNNNNNNNNNNNNNNNNNNNNNNNNNNTGCATTGAACATTCTTTAATTGATAAGGCAACCTGCATCCCATTTCTTAAGTGCACGTGGCTCTAACTGTCAAGGCTGTGCAACTGCCTGTTGTTGGA

>hg18 chr18:75394188-75394295 similar-to-chr1:94791437-94791544
TTTGTTTCTGAGTGGTCTGCTGGCTCCACAGACCCCTGGTAGTGTGTATGTTGCCTTACGGGGTCCCTGGGTAGCACAAACACCACGCCACTCTCACGCTGCCCAGC

>hg18 chr3:6111798-6111906 similar-to-chr2:210884333-210884441
GAACATAATTGTGTCATAATAGAGTATAACAATTCTATGCTCATTTTAATTAACTTTGCAGTCCCATAGGAGCTATTCAACTCCTCAGAGTCACCAGAAAATTCTTTA

>hg18 chr3:3817180-3817353 similar-to-chr16:30815905-30816078
AGAGCCTTGGGAAGGATCTACCGAACTCTCGGCGGTCCACGCGGGGACAGACCTCAGCCCGTGAGCCTTGAGCTCCACGCGGGGACAGACCTCAGCCCGTGAGCCTTGAGCTCCACGCGGGGACAGACCTCAGCCCGTGAGCCTTGAGCTCCACGCGGGGACAGACCTCAGCC

>hg18 chr19:46170973-46171083 similar-to-chr3:58007965-58008075
AGAGTGATATATCATCATATTCATAGGTTTTTAAGATTATTGCACCAAATATGAAATTTCTTGAAATATTTCAGTGAAATATCTTGTGAAACCATTTTTAGAAATTTTGC

>hg18 chr13:54691725-54691881 similar-to-chr17:10452359-10452515
TAAGGAAGGCCTTCATCACATGGTCTGCCCCTTAGTCAGGGATTTCATACAGAACTGCATTTATAGAAAAAGAAAGGAATCATTTGTGAATCCTCAAAAAGTGGGAGTACTGATGACCTGGGCAGTACACACAGTGCTGTCACCTGACTTGCCCCC

>hg18 chr5:19325683-19325795 similar-to-chr1:94858913-94859025
TCCATTCAAAACAACTAGTTAGGAACTAAAGGCAGGTAAGTGAGATATGCCTTACTCTTTTGTCCCTGTCGTCACACAAAGCCATCCTGTCCCCAATAGCCTCTCTGAGTGA

>hg18 chr4:36126900-36127083 similar-to-chr20:42494206-42494389
AACCTGCTGGCTAAAACAGCCCCGCAGGACACCATTGCCTACATAAAAGTGGCTAAACTGGGAGCTTTTAGGTCTTGTCATCGCGTTTGTTCTCCCATCCTTCATATATCCTATCCTAACTTCATTTCATAACACTCTTGCTTCCTTCTCAGTCAGGAGCTTTTAGGAGAGATTCATTCTTTC

>hg18 chr17:78605078-78605262 similar-to-chrX:70235553-70235737
CTTCTGCCCCTCCACAGCACATGGTGTCCAGAACTGGGCTTGCCTCTCACCTTCCTTCCTGTACATTTCCTGGTGCCAGAAATTTGCTTTTCACTGACTTCCCCCTAATTCAAATTTGATTAGAATCTCCTTTTTGGGAACATTCAAAGTGCCAAGGTGCGTTTCAGAAATGCAGGGTTGCAGA

>hg18 chr14:59423560-59423690 similar-to-chr3:153945963-153946093
CTGTAACTTCCTAACAACTAGATCAAGTTTCTTGAACAGTTCCAGCAACACAATTTATTTAATAGTTATTATTGCCATTTGATCATATTCATGAATTTATTAGATACCTCCTCTGNNNNNNNNNNNNNNN

>hg18 chr4:47622684-47622785 similar-to-chr18:17671599-17671700
NNNNNNNNNNNNNNNNNNNNNNNNNNNNNNTTTTTTAAATATCATTGCTGTTATTTTTACTTTGAAATTTCAGATAGCATTTGAGAGAAACAGGTTTTTGT

>hg18 chrY:11948822-11949003 similar-to-chr21:33322012-33322193
CAGCGTGACAGCCTGCCGGTTGCTTGCGCGGTGGGACAGCCTGGGCCCGCTCAAGCGGGGCCACAGGGCCAAGGTGTGCTTGCGCCACCCGCGTCCCAGGGGAGTCCGTGTTGGGGCTGGGGCAGGGGTTCCCAGGGCCCAGGGGCGGCCTGGGAACCCCAAGCCAGGGTAGCTCCACCTC

>hg18 chr12:65174118-65174298 similar-to-chr7:80116859-80117039
ATAAAAATACCTGAATGATTAAACAAGAGTAGATAATTAATTCATTGTCTCACTTTCTTCCTTCTTACTCAGAACTCTCTTAGGTGCTTAACATTAAATATTTGATGTTCTGGGATTTTCCTTTGGGTAAGGCTCAATAATGTACTTAAATGTACTTAAACCTAAAACTATTATATTTTA

>hg18 chr17:22025668-22025774 similar-to-chr7:80133588-80133694
GGTTTTCTTCTCCATTAATGAAACACATTATTATTTAATTTCCAAACTCTGTCAAATAAATGTGTGAAAATATATTCATGTGATAAAAATAATCACTGATAATTTG

>hg18 chrY:9167389-9167540 similar-to-chr1:94850948-94851099
TTTGAGGTAAATTCAAGGGCCCTGTGGACAGGACTGCTAGTGTATCTTCCTGCATTGGCTGCAGGACAATGAAACACTCAGAGATGACTGTTTTTTCATGTGGTGTGCTCCCCTTTTTTCTAAGAGTGGCTTTCTTTTGGAGTGAGAGGTG

>hg18 chr2:214705373-214705501 similar-to-chr4:89197084-89197212
NNNNNNNNNNNNNNNNNNNNNNNNNNNNNNNNNNNNNNNNNNNNNNNNNNNNNNNNNNNNNNNATTAAACAATGGTCTAGAATGAAAAGACGGGCATGTATATAAGAGATTGCAGTTTTGTAACATGA

>hg18 chr16:25014244-25014403 similar-to-chr7:94070159-94070318
AATGGAGCCACTGTTTCAGGAAGAGCATGGCACTGCTACCAGGTGGATGACTGGGTGGCTTGAAGGAGGATCAAAAAGTGTCCCTAAAACACCACTGGGGCTGAATCAGCAACCTGCCCTTAATGGTTCTTTTTCAGAACTTTTTGTTAAATTTCTTAA

>hg18 chr15:93076624-93076739 similar-to-chr2:68951994-68952109
CAGCATTGTTCTCCCCAGAGAGGACTTCACTGAATATGCTCATCAGTGATGTTGGCTGAACTCCCCTGCTCCAACTGTCACTCTCTCCATGACTCTGTCACACGTTCTTCTTAGA

>hg18 chr7:641663-641775 similar-to-chr4:186693678-186693790
CTCTCCTGGCAGACGCACAGCTGGGACCCGAGGGCCCCTTGGCAGCCCTAGGCCTCTCCCCAGGGCACTGGAACCCAGGCCTGGAGCCCGGAAGGCTCGGGACTCCTCCGCT

>hg18 chr3:138710775-138710957 similar-to-chr4:164441545-164441727
NNNNNNNNNNNNNNNNNNNNNGCCATTCCATGAAGGAAAAATATTGTTTTTCCGACGACTGTGCAGACTCCACCTCTGGCTCTGAAAGAAAGTCTGCAACGCAGGAGTAGCGCTGGGGTAGTGCACGTGAACACCCAAATTAATTCGTCCACATCGCCCAAAAGTCCCAAAGGGAGAGCCAA

>hg18 chr19:57532754-57532861 similar-to-chrX:138458316-138458423
GTTGATGGACTATTATGATCAAATTGTGATATACTGATTTCTCTAATTGTAATCTAATAAGCACAAAATTTATTTCAAAAGTACAGATGAAGATGAGACTTGCAAAG

>hg18 chr14:89038829-89038967 similar-to-chr7:155437337-155437475
GGAGTAGGTGTCTCACAGGGGGTCATCCCAAGGACTGTGAAGCTCTTAGAGCTGCAGGTGGCTTTAGGGAAAGGGCTCCTGGGCCACCCGTTACGGGGCAGTNNNNNNNNNNNNNNNNNNNNNNNNNNNNNNNNNNNN

>hg18 chrY:24634429-24634560 similar-to-chr1:116042534-116042665
GCTTTAGCTAACTGTTTTACATAGTTTATATATATTTTCACTATATAGGATGATATATACTAACAATTATTAACTGACCACCAATTTTATATTCCTGTTCCAGAGATTATCTCTGTGCCTGCAGTAATCCA

>hg18 chr8:69648579-69648696 similar-to-chr9:79821735-79821852
TGTTTAGTGTTGCATTTAGCTTTTTCTTTGTTCAAGTTTAGTCATTTGGCATTTGTATTAGACTATCAAAAGTACATCTCATGAAATGTTAGTCCTATGTGATGTTCCTTAAAAAAT

>hg18 chr7:104735754-104735942 similar-to-chr1:94791648-94791836
TGGGTTCGTCACCCAAATATACCCCAAAATTAGCAGTTTAGTGTTAGAGTTTTTGCTGCTCTACCTGGAGGTCCTAACAGTTTACATTGTTTTCATGGAAAAGTTTGCACTAAGGGGAATTTCAAAAACATGCTGGAAACAAACTCTGACCTTATTTTGCCAACAACCAACTGTAAAACAGACTGAGT

>hg18 chr20:23964876-23965025 similar-to-chr17:42637890-42638039
TGGGGCATGTTGATAGGCCACCGGCCATATCTGCACCCTAGTGAACCAGTGGCTTCTCTACCAAAATAGGAGCTGGAGGGACCTACGATACTCCTTAACATTTTTCTTCCTTCCCTTTGTGACTTCGTTCTCCCCTTTTGGAAACTATC

>hg18 chr19:57713927-57714028 similar-to-chr5:52337226-52337327
CCAGGAAGGGAGTGAGTCATTTCTAACATGAAAGCTCGTCTTTTTTTTTTTTTTTTNNNNNNNNNNNNNNNNNNNNNNNNNNNNNNNNNNNNNNNNNNNNN

>hg18 chr15:32384118-32384221 similar-to-chr4:174669451-174669554
NNNNNNNNNNNNNNNNNNNNNNNNNNNNNNNNNNNNNNNNNNNNNTGCTTTTTCCTCTCCTCACCTTAATTGGAAAGCTGTTACTTCCTTTTGTTCCCACAGT

>hg18 chr22:44639661-44639843 similar-to-chr9:79688877-79689059
AAAAAAAAAAGCCTTGTCTGAACTTGAAAATAAAAATGCTGATGTGGTTTTTATTCCAAAAACATATCTTACTGATTAGGAGCATGGAGCACCACTGGATCGTGGGTGGGCCAGCTGTACTTGGCCTCCCCACTCTGCTGGGCCAGGCTGTCCGCCCGCAGGATGTCAGAGGCAGGGGCCCA

>hg18 chr18:21123269-21123379 similar-to-chr8:75334976-75335086
TTTCTTTTAAACCCCTGGCAGAAAGGATTCTCCTCCCTCCCCAGTCCCTTCACATTCAAGGTTAGAGAGCATGCCACCAGCCCTCAGTGATTATGCGAACAGAACTTTCC

>hg18 chr4:139770773-139770895 similar-to-chr22:19636930-19637052
TTGCTAAGTTGAAGGAACACCCAGAAGGCTGAAAAGTCAAGCCAAAGAGACATAAAAAATTAATCCTCCATTGTCCTCTTGACAATTACCACAGTAGGAATCCTGTCTAAGTTTGCTTTTCC

>hg18 chr8:56470101-56470218 similar-to-chr6:12340791-12340908
GAGCTAATTGTGTAAGTGGTCAATTTATTGATAATATTTTACTTCTCTGTGGAGTGCTATAATTATAATGCCTGGGATTATGAATATTCAGGTAATGAGACCTCTTGAATAATCAAA

>hg18 chr2:238083074-238083190 similar-to-chr3:58123725-58123841
TTTGTAAATAGTGGAGAGAGGAAAATCGTGAAGTTCAGCCAATTGCACTTGAAACCGGAGGTGGCCTCCCCCTGCCTGGTGGGACTCCTCCACTCTCTTCACCTTTGCTGCACTCT

>hg18 chr9:2459230-2459366 similar-to-chr16:85161096-85161232
AGGAAGCATTCCCAGGAAGGGAAGAACCTTCTATTCCACGAACCCATAACATGGGTCTCCATTACCCTGAAAGGGTTTTTCCTGTCTGGAAAAGGAACCTGCAGAGATAATCTAATAGTGAAGGAGGGAAAACTTT

>hg18 chr2:63899087-63899234 similar-to-chr7:80064603-80064750
GAGAGCCTGGAGATGAGGAGAACAGTTAGGGGTCACTGGGATAATTTAATTACTAAGAAAACATATACTGAATTCTTGAATTAGGAGAGTGACAGTGGGAACAAAGAAATGAATTCCANNNNNNNNNNNNNNNNNNNNNNNNNNNNN

>hg18 chrY:15905407-15905561 similar-to-chr18:55196674-55196828
TCCTATTGCGATGGAAGTGCTTAAGAAATCTTTCAAGAAAACAAGTGGAAAATATGGACTAAGACAAAACTGAGATAAAATACATTCTTCTGCATTGGCCTATAAATGCATCACCCCTCCAATCCCACCACCAATTCTAAAACATGCCCTTTGC

>hg18 chr6:113857881-113858002 similar-to-chr7:83137682-83137803
AGGGCCTCATTAGTAGTAAATTCAGGGTTAAGAATCCAACTCTTTTGCTTTACAAATCAGAATCCTGTCACTTATGTCACGATGATGCAGAAAAACAAACTAAAATTTGTCATTGCAAGAT

>hg18 chr9:94970198-94970333 similar-to-chr16:14212508-14212643
CTCCTCCTTTCTTTTGGGAGTTTGGTCTTTACTGTACTGACCCGCATGAGCTTCTTTTATATTAAAAATGCCCTCTTATGTTTCATGTCGTGTTCTCAAATAGATGGCTACCTTTTAATCCCATTTCTTAATATT

>hg18 chr8:130657291-130657444 similar-to-chr2:210887726-210887879
TTCTCCTTTACTCCATCACACCACTTTATTTATTGCATGGAAAAGTTGCTGATGAAATATTTCTCACCAAGTCATGCATACTTGGTTTAATGTCTCAGTCTTCCAAGAGCAATTGCATTTTAATAGGGGGCAATATTTTATTAGCATTAATGT

>hg18 chr21:39820459-39820567 similar-to-chr22:19495146-19495254
TCCCAATTATGCAACAAATTTGAAATTCACAAGTGACCCTGAGAAGGGTGGCTCCTTGGCCTCTTTTCCTCAGCCTAAGTTTGGGAGACCCCTCAAGCCCCCATCTGA

>hg18 chr15:67456768-67456874 similar-to-chr17:30535065-30535171
GTGGAAATCTGCAACTCAAGATTCCTGCTGCCCGTTACAGGAATCTGTCCACCATAAACCGGGGATGTCAGCAGAATTGAATGGTGAATCAAAAACTGGAACAAAT

>hg18 chr12:104429335-104429474 similar-to-chr4:5966246-5966385
TGATGAACCTCAAAATTGCAAATTGAGGTGGTGAATGACAGTCATCTCCTTTTCTCTGAGGAGCCCAAATGTCAGAATGCACCCATGTCTGAGGTCATCCTTCCTTTGAAATACCTGCCACGATGACTGCAGCTCCTGC

>hg18 chr5:174158473-174158579 similar-to-chr3:195591790-195591896
TTCTGATTCATTAGAACCACTGAAATTGTGTGCGAGGGAAAGCTACACAAAAGAAGACCCCTTAGCTTATAGCTGTGACCAGGCTAGTGGGCTGGGGGCCTTCNNN

>hg18 chr2:65001212-65001341 similar-to-chrX:138461089-138461218
GGGTCTTTTTATTGTCTGTGTTTCTGCCACTTGGGTGCAGATTCCTGGCTCCATACAGGGGCCACACCCTACATCACCACCTTCAGTTCTTTCCCTTTATTATGAAGAAGATTCAGCTGTCTCCCAAAT

>hg18 chr19:59037640-59037747 similar-to-chr8:10096951-10097058
GCAGTTTTAGAAATTAATATGGTCTCACGCATGAATATTCTTACAGTAATTCTACTTGGGTGATTCAACTCTGACAAAAATAGCAGAGATGTTTTCTATTATTTATT

>hg18 chr6:73792143-73792284 similar-to-chr20:32806044-32806185
GTATATAAAAATCAAATATAAGATGGTTCTTCCCATATCTGCTGTTTTTCTTTCCTTTATTGCCAGTAAACAATACCAAATCTCACATTGTTTCTCATCTCCTCAAAGACATTCTTGGAAACTTGTCCGTTCATGGCCACG

>hg18 chr11:87219769-87219959 similar-to-chrX:153714022-153714212
GAGGGGTTTACTACATAGCTGGAGAGAGACAAGATGCACACACCGTACCCCAAAACCCCATCAAAAGCCATACAAAATAGTATTAGACAAAAGCCATAGTTTATGCTTAGCCCCATGTCTGTCACTTCAGAGGCATGCATTTTAGGGTTGTGGAATAGACTAAATAAGTGCCAAAGAGCATGGATCAGGG

>hg18 chr19:41851414-41851524 similar-to-chr3:41252733-41252843
GGCACATGTTATCTGCCAGAAGGGACAGATCCATGGTAAGGATTTTTAACCTTGCTGAGAGACCAGTAACTCCATCACCAAGTGTAATATGAGGAAATGGTGCTTGTTTG

>hg18 chr9:94229831-94229978 similar-to-chr5:75903046-75903193
NNNNNNNNNNNNNNNNNNNNNNNNNNNNNNNNNNNNNNNNNNNNNNNTGACTATTAATTAATCTTTGAAAAAGGGCAGGCAGAAACTATTTTAAGTAGTTTAGATATTTAGAACTAAATATGGTGATGGGGCAAGCCAAGTTGGTAT

>hg18 chrX:27344116-27344219 similar-to-chr7:155416032-155416135
TCTTTGGACTTTGTAGGGATTCCTTATCCATTTTCAAAATTGATTTTTACACCCACCTNNNNNNNNNNNNNNNNNNNNNNNNNNNNNNNNNNNNNNNNNNNNN

>hg18 chrX:139492555-139492673 similar-to-chr3:113205759-113205877
GACCCTACTTGGAGATGAAACCTCACACATGGTCTTGTCCAGTCAGTGGAACAGCCTTCTACCCATCCAGGATGAAGTGTCTCAGGGACTTGTGGTTGTTTTTTAAACTGCGTTCCCT

>hg18 chr15:66730690-66730834 similar-to-chr20:42490244-42490388
GGGACAGCCTCTAGGTTGGTGCAGGGGGTGCGGGGAGAGGGAGGCAGTCAGGCCCAATGCGGAACCCTTCGTTGATCTGGCAGCGGTGGAGATGTTGTTCCACACTAGCCGATTTTCTAGGAAGGAAAAGGGTCAGATTATTTT

>hg18 chr21:24749174-24749281 similar-to-chr3:113221603-113221710
GGATGCAACAAAAAATTACTCCACTATTCTAGGTAGTTTGTCTGTAATAGATGCCCTCTAAATGCAATTTTATTGATTGCTTCCATTTTGNNNNNNNNNNNNNNNNN

>hg18 chr3:165949738-165949902 similar-to-chr1:237749131-237749295
CACAAAATTTTTGTGAGAAAAAAATGTTAAAAAATAAAACAAAGTGACCAATTTTACATGTTCTTCAATAGAGTTGATATACATCTTTACCATTCTATGTTCTATATTTTATAATAATGGATCATGAATCTAACATTTCAATCCGTATTTTAAAACAAACAAAA

>hg18 chr18:51181301-51181434 similar-to-chr3:95123749-95123882
GGATAGGGTAGAGAAGACACAAATTCTAAAGCTTATCTGGAATATTAATGCATGATAATAGTTAAGAAAATTTTTACAAAGATGTAAGTTGAGAATATATACATTTTAAACAAAGTAAATTAAAGCAATGTGC

>hg18 chrY:18232340-18232537 similar-to-chr7:2829405-2829602
TTGTTCTTTTAACCCTGCCCACCTAACTCCTTGGCTTCCGTCTTATCCCCATTCTTATTTCCACCTCCCCGTAGTGCCATACCAGTCCACTACATCTACTACTCCTAACACATTAGCTGTGGGCAGTGATATCCGCTAATCCTGGATGAGGCAGTGGAGGGCCCCCAAACCCCTATCCAGGACTTAGTAAAGCTGGC

>hg18 chr1:60628186-60628320 similar-to-chr3:58023234-58023368
CCATTCCATCTTCTCTATTCCCTTATAACCATATTATTTAAGCCTGTTCTTTTTTCTCCAGTTGATTAATAGATAATGGCTAAAATAACATCATGGGACAGGCTGGCATGGCATGATACACAACTAGAAATAAC

>hg18 chr8:93486899-93487017 similar-to-chr7:155287580-155287698
TTGTTCTTAACATCTAACTACTTGTCCCATTTATTTGGGGTAAGAAGGTCTTGGGTTGCTGTTTTGGTGGTTCTGTAGTATCACAGAGACTAATGAAATTGGACTGCATGTCAGCACA

>hg18 chr17:7554455-7554603 similar-to-chr1:21391755-21391903
AGTGACTTGCTCCAGACAAGAGGTGACCAGGCCCGGACAGAAATGGCCTGGGAAGTAGCAGAAGCAGTGCAGCAGGAACTGGAAGTGCCTTCATCCAGGACAGGAAGTAGCACTTCTGAAACAGGAAGTGGTCTGGCTGGAACTCCAA

>hg18 chrY:23834285-23834388 similar-to-chrX:138313778-138313881
GCTTTTGAATTAGCATGCATCTGCGTAGATTCTGCCTCTGGCTTTACCAGCAACAGAAAATTTGTAGAACAGAGACAGAAATGCTTTGCTGTTAATTGCGCCT

>hg18 chr4:19174014-19174188 similar-to-chr3:113209603-113209777
NNNNNNNNNNNNNNNNNNNNNNNNNNNNNNNNNNATTGTCACCTATCATTCTAATATAAATTATAAACTGTTAATAGCCTGCCCTAGTGCCATCATCCTGGTGCAGTCATTCTTATTCTCTGTTCGGAAGTTATCTTCTGCTTACCTTGCGTTCCCATTGCAATGTATCCGCAC

>hg18 chr12:5600971-5601112 similar-to-chr16:14202048-14202189
AGAGAGGAAATGGACTGACAGGTGCGGGGAGGGCCCGCTGGGAATTTTCATTAAGTGCTGCTGTGAGGTTTGCAGTGTGACCTCTTCGTGTGCCTCTCCACAGAATCTTCAATCATGATTCCTTGAAATTGTTCTGGATTC

>hg18 chr21:10068224-10068352 similar-to-chr8:22610388-22610516
GAAGCAGGCCAGAGTTCATCACAATCCTTCAGCCCTCAGGTCCCACTTCCCAGGTAGCCACAGCTGAGCACAGTTACCCAGCAGCTCTTTTTCCCCCCAGGAGAGAAAGCCCCTCCCCTCAACCCCCA

>hg18 chr17:38260697-38260844 similar-to-chr20:32781200-32781347
CTAGTTATCCAAAGAAACCATGATGGGCACATTTTCCCCTTGGAGGCTAAAGCCCAGGAGTGAGAACTCTCTTCTGTTTTGGATGGGAGAGGGGTTGTACTGTTAAATGGCTGGGGATAAACAGGAGGACTTGACCCCCCTTAGGGT

>hg18 chr8:3270941-3271110 similar-to-chr16:14146466-14146635
GAAAGAATTATTTAAAAAAAATCTGTGCCAATCTGAAAATATTCTTGATAATCTGTGAAAATGTAAAAAAGCAGAACAGACTATTGCATGAATTATACTTGGTAACGTTTTCCAAATTTGTATTGTCCTATCCCTAATACTTTCCTTTCAATAACAGTAGATACAAAAG

>hg18 chr1:241741715-241741819 similar-to-chr10:88649426-88649530
ACAGTTTTCATAAATATGTAATTTATAGGTATCCAAAAGTATTAGCAAACTAAATTATGTCTTCACAGATAATACTATTTAAGAGAGAGCTAAGTAAAAAGGAG

>hg18 chr15:28393671-28393817 similar-to-chr5:39405229-39405375
GGAAAGCACCCTGATGTTTCACATTCAAATTGCCTCATCATGTGTTTTTAAGGTGCTGCCTGTCTCCAGGCACAGAGGTGCCTGGAACTAAAACCTCAGTGTTTGTCCTCTCTGTATTATCCTTGGCTCCAGAGCAAGGAGAGAGT

>hg18 chr15:37396238-37396387 similar-to-chr1:21374180-21374329
TATCTTCGACAATAAAAGGCAAGTATAAATATAATGCACTGTTTTACTATTATCTCACCTGTGACTCTGAATTTGACTTCTGTTTCCAAATGGAAATAAAGACTCATCAGCCACATGGTGTAATAAACAGGAGGAGAGGTAGCCATCTC

>hg18 chr2:189221020-189221123 similar-to-chr5:52425654-52425757
TACACTTTCCCTAAACACACATTAGGCTTTTCTTCTTTTAATGACTCTACAGCTTGTGATTAACACACTTCTCTACCATCTTAGTCTATCAGACGTATTTATT

>hg18 chr14:79947459-79947573 similar-to-chr9:100918271-100918385
AATAATAACAAAATAAAACAAGGTAGCTTTTGTCATTTCTGACGCGCATATTGAAGCAATAGAACACAGGACATTTTTTGTTTTAGAGAGTATACTCTTCTCGGTGACACAACG

>hg18 chr6:108047825-108047972 similar-to-chr20:42481501-42481648
NNNNNNNNNNNNNNNNNNNNNNNNNNNNNNNNNNNNNNNNNNNNNNNNNNNNNNNNNNNNNNNNNNTGGGTGAGACTTTTGGTCTTCCTAAAGTTATGGAAGCTTGCCATAAAGAAGCCCAGGGAAATCAGAAAGGTGGGAATAGCC

>hg18 chr5:37573928-37574057 similar-to-chr9:107411249-107411378
GCAGAGAGAAACATCAACTGCACGTTTTATAAACTCCTCACTCCCTTGGAAGACTTTATTGAGGGCTATTTAGGTTTTAAATTAGGATCATTTTAGCAGGCTCTGTTGTATTCATAATGGTAGTATCTT

>hg18 chr13:68756003-68756199 similar-to-chr3:95074764-95074960
ATACGTTTTAAATAACCTGGTGTCCTAAAATAATTGTGCAAAATTTCTCCATTTACATATTTATATCTCAGTAAAACAGCACAATGTAGGTCATTACTACTATAGCAGGAGACAACGCACTAGGATATTGGAGACTGATTAGTTGCTATGCTGTGCTTGTTAACATGCAGACCCTTGAGTGAAGAATACATTTGCA

>hg18 chr20:49265532-49265687 similar-to-chr1:154700632-154700787
TAAAGTCTTGGATGCAGGTCTGTGATGAATACATCACTGTGGCTTGTCAAGGACCAGTGTATTCTCCTGGCAGATGGTAAGGGCTCAATGTGTATTGGTTGATTGGCTGTCTAGAGTTGCATGTTTATAACATTTAGCATTTTTGCATTGTATTT

>hg18 chr9:103092760-103092892 similar-to-chr15:55276020-55276152
AAGTTAGATATCTCTAATTTTTTTAAAAAAATGAGGCCATTATAAGTTGCAACCTCAGAAAATGGTATTAAGAATTTTTCATGGAGAATATTCATGATATGTGAAAAGTTAAAACACTATGAATCCGATCCT

>hg18 chr14:48134856-48134971 similar-to-chr6:70909702-70909817
TGAGCACCCAAAACCTGCTGATTTAACTCTTTTCTACTTATCAATGTTAAAGGCTGCATTCTTAAGTCCCCAAAATCTATTGGTTTTGATGATATGCTTTAGGAGACCTTTAATT

>hg18 chr17:28953892-28954027 similar-to-chr9:100947108-100947243
NNNNNNNNNNNNGTGTGGGATCCACTTGACTTATTGCTATAGCTCTAGCAATGGGGCTTAACATGGGTTCAAGAAATAGCTGTGGAATGAAGTTCAACTCTTTCTCTCATCATTCTTTCTACCTTGTACCTTTTT

>hg18 chr18:7555504-7555615 similar-to-chr6:70916352-70916463
TTTGCAAATGAAATCCTACCCTAATATTAACTTCACCTAATTTAAAGAAGTTACTCTGAAGCAAAGTGATTAGATCAACTTTTGTCTCCCTAGCTTCCACCTCTGTCCTCC

>hg18 chr2:87210229-87210360 similar-to-chr18:17698353-17698484
AAATATCTCTTAGGATGTCATTACTATCATCAAAATTATTTTGTAATTAAATAATTTCCAAACCATAATCATGGCTGTCTGAAATAAGTAATGTGTATGATGTTTTACATTTTATCAGGTTTTTTTTTTTN

>hg18 chr9:84126114-84126214 similar-to-chr21:18424783-18424883
TTTGAAATTTGGATGGGATGTAAGAATGTGAACAGTTGTCATTGTTACAGTCCCAACAGCCTCTTTTACTAAGTTATGAGTAAGAGATAAATGGTTATTA

>hg18 chr19:59649997-59650125 similar-to-chr12:21763044-21763172
ACAATGTTTTGTACTTAAGTACACAGAAGACACGATGTGAAGACACCAAGAGAACAGTACTTTTCATGGTTAGACACATTTCTTAGGTATTTTTTCTACTTTGGGATTCTTTTGTGATATAATTTGTC

>hg18 chr6:114164843-114165037 similar-to-chr9:107419155-107419349
NNNNNNNNNNNNNNNNNNNNNNNNNNNNNNNNNNNNNNNNNNNCTTGTAGTGTTGTACTACCTTATCTCAGATGAAGTTCACCTCCTGAATTAAGGGTTTTTAATGATTAAATATTACCTAAGTAATCTGATTTAGCAGAATGGACATTTGCAACAATATTTTGTGTTGCAACAAGTTTGACATGTTCCCTAAG

>hg18 chr9:116346450-116346610 similar-to-chr6:1522936-1523096
TTATTTCTAACTAGTCTGGTATTTTTTGGTCCATCCTCTTTGGTGCCTGACCACAGTTTCAGATCCCAGCCCAGATTCTCTGTAGTCATCACAGGGCTTCTCTAAAACACAAAAAACATGGCTCTTGGCGGGGGAAGACAGAAGGAAGATGCAGAGAGGC

>hg18 chr5:91828761-91828862 similar-to-chr17:42710285-42710386
TTTTTGTCTCATCACTTCTACAATACGTTTTGCCATAACACTTATAGTTTTCTAATCTATTTTAATAGGGAAAAATCTTTGTTTAGAAAAGCATTTTTTTA

>hg18 chr17:260059-260202 similar-to-chr8:143957849-143957992
GCAAGCATGGGCGAACCACCGTGCGCCGCGGTCCCCGACAGAAGCACGCATGCGCACACCTCTGTGTGCGGAGGTTTCCGACAGACGCACGCATGCGCACACTTCTATGCGCGGAGGTCTCCGCAGACAGAAGCACGCATGCG

>hg18 chr19:48269893-48270046 similar-to-chr20:32784617-32784770
NNNNNNNNNNNNNNNNNNNNNNNNNNNNNNNNNNNNNNGATTAGTAGGCAAAAGTGGGAGGTGATAAGCCAAAGATATTCTTGCCCTTTTTTTTCTCTCACCACGTTTCTGGCTTGGTGATTAGTTTTCGGTCAATTCCATACTGGCCATGCT

>hg18 chr20:16021043-16021237 similar-to-chr17:42637471-42637665
TTGACCTCCCCATCATCCCTGATCTGCCATGCTCCCTGCCCAGGCAGGCCTTGTGCCGCCAGCCAGCTACCTGCCTGCTCATGGAACACTCTGGAAAAAAACACGCTTTTAAGTTCTTTTGATTTTTCTTCCTAGCATCAATAGTCACCTGTTTAGCTTCCTTCCTGCACAGTAATTATACTGTATTCATAGAC

>hg18 chr4:12182714-12182836 similar-to-chr3:30370839-30370961
NNNNNNNNNNNGTACAAGGCAATTGGATCATGTGAACATGTCCTATATATTTTATGTTCATACTCTTAGAAAATGTGTAGCCTCTCAAAGAGTTACTCTCTCCCCATGATTTTGCATGCAGC

>hg18 chr10:46675998-46676186 similar-to-chr1:154722921-154723109
GGTCATCGAGATGTCCTGACCCCTCCGCTGCCCTCGGCTCCGCCGCCCGCAGCTGGGCAGNNNNNNNNNNNNNNNNNNNNNNNNGCAAAGAAAGGCAAATGGTTTTACTGCGATTTTTATCCAGAAGTAAATATTTCGATTTTTTATTTATTTAAGCTGTTCATTCTGGCACTGATTTGGCAACAGTG

>hg18 chr15:74303098-74303276 similar-to-chr1:154739002-154739180
AGGCCTCGTTCCACTTCACTGTCTTAGGACTCTTTCTCACTGAGAAACCTCCGTGTCCACACACATGCATAGTCTCATGCCAAACCTTGGAGCTGCCCTTAATGCAGGAGCACAATGTGTGTGACCCCATTCTATCAATAATGACTACAAAGAAGCTCCTGCCCCAAGGCAGGTGTCC

>hg18 chr12:130606229-130606355 similar-to-chr9:125929048-125929174
AGGAATCACGCTCCCTCTGTGAGAAGGACAATCCCTGGCTGTCTGAGTTTGGGGTGGGGGAAGCCTAGACTCCGCAGCCTGCGCCTCCCCTTTCAGTGGAAGCTCATTCCCCGCCCCACCCCCCCC

>hg18 chr6:13056439-13056580 similar-to-chr20:32806044-32806185
GTGTTGGTAAGCTGTACAGAGCCCCTGAGATTATTTGGATTGTTTGAAACAATCATGATCATGACATTAACATAAAAGCTGAGAAATATAGTTGGGTTGAAGGGAAAATGTCTCAGTGGAAGGAAAGGTGATTAAATAAAG

>hg18 chr22:18117439-18117608 similar-to-chr17:45598589-45598758
GACCTCCACTGCAGTGGGTACATTGGACACTCAGACCAGCCCCAGGGCCTGGCAGTTCCTGGTGAAGACTGAGACAGCCCGACACCCGTCCACACCCCCGCCCAGGATGGGGTGGCTGCTGGGTCACTCGGTCCTGGCAAACACGCTGGAGGGAGGGGCTGGATTGACT

>hg18 chr21:16899630-16899781 similar-to-chr3:113211976-113212127
TTTATGTGTATTTAGGGATGGCATGAAGGAGGAGAAAGAGGAAGCTTATACTTTTTTCTTTAAAATTAATTCCCATTTAGCCGTTAAAGAGTGGAATCGTTTTTAAGCCGGGAAGACATTGTATTTGCATTTTCCTTTTCAATAATTGTAG

>hg18 chr2:106075901-106076071 similar-to-chr6:121793430-121793600
GGACAATTTGCACCTTTTTTTTCTCCATCTGGTCTGTGTTGCCAAGGAAGGGCACAAAACTGATTCTAACCCTGGCTAAGATCTGAAAACTTTACATGGCAGTGAAAATTATATGCATACACTCAGCCCAAGTAGCATATAAATGCTTTCAATAGCTACATATCAAATTA

>hg18 chr18:73458504-73458654 similar-to-chr16:66717701-66717851
AACCTTTCCAATAATTAGAATGATACATACTAATCTTTTCTTGAAGAGGATATTGACAAGTAGAGCCTTGATTTGATGTTCTGCAGTCACAGTATTTGAAGCACGTGAGATCTGTTGGAACTCATGTTGAGAAAATGACTGTTAAATATG

>hg18 chr7:20388441-20388542 similar-to-chr17:61650564-61650665
AGAAACCAGGGAAAAAAGACAAGAGAGAAAGAGAGTCAAACAAAGCAGGCTTTCTCTGTTTTGTACTTTACCTCTCTGCATCTTATCTATTTAAGGTCTCT

>hg18 chr5:107203364-107203517 similar-to-chr4:4983645-4983798
NNNNNNNNNNNNNNNGATGCTCTGTCTTTAGTGGGGCCTAGTTAATATGCCAGGAGTTCTATTTCAAAAGGTGTGTGATTCTCCTTTGAGCATAACATGGTTTAGCTGCAGAGCGTCAGAAGCCTGCATTGTTATTCTCCCACCAGGGTTTGC

>hg18 chr8:107446457-107446563 similar-to-chr3:182147855-182147961
AAGTTATTAGCCCCGGTTTTATAGTAAAGGAGGAAAAGTCAGAATTTTGAAGGGTCTATTGTTGTCAAGAAGGAAAAAATAAAGAGAAAGGTTAGATATGAATATA

>hg18 chrY:23832935-23833132 similar-to-chr18:17662923-17663120
CAATTCTTTTGTCATTTCTTCCCCCTTCACAGCCAAAGTGTAGCACTTGACATGGAATCTTTCTTTCTTCATAAATCAGTCATTCATTTGGAATTCTGCATTGTTGTATGTAGAAAAACGATATTTTCCCTTCTGTAATATTGTTGTTATATTGGGAATTATATTTCTTTGTAATTTTAAAAAGTGGTTTACCATAT

>hg18 chr17:41335942-41336073 similar-to-chrX:153783388-153783519
CTAAAAACAGTTTTAAATCAGCAAGTGAGAATTAAATCTGAAGCAATTGATAATAATGTTTCATTCATTCCTCTCCTTTGGCCCCGTCCACCCTACTGCTAAATCCAGGCATCAAAGAGAAGAGGGACATA

>hg18 chr14:44807543-44807662 similar-to-chr3:182113965-182114084
GTCTCTTTTCAGNNNNNNNNNNNNNNNNNNNNNGCCAGTGAACAGCCCTTCCTTGCTAACAAAAACAAACAGTTAAGCGATGGCTTTGATGCACTGAGGTAGGTTCTGACTAGGGCTCT

>hg18 chr15:80837746-80837864 similar-to-chr1:195295317-195295435
CTCTTCTGGGTCATATTCAGTTCATGTTGATATTTCCCCTTCCTCCCCTCTTTAGTCCTTACTATTTTTGCTTTGGTCATGTTGTCTTATGCTATATTCTGTAAGCCTGTTCAATTTC

>hg18 chr16:24051741-24051843 similar-to-chr3:153994055-153994157
NNNNNNNNNNNNNNNNNNNNNNNNNNNNNNNNGGGATCTTGATTGCTTGAAACTTAACATGTAATTTCCTAGTTTTAACAGCGATTCCGTGGAATGTCACAA

>hg18 chr17:62939209-62939365 similar-to-chr6:70804994-70805150
NNNNNNCGATTTCTCTTATTAGACTCTAAACTCCTTGATCACAAGGACCGTATTATCCATCCTCACATCTTTGGTGTCCAGGATATAATGGTGTTCACTCAATATTTTCCAATACATTTAATTTTTGAGAATTTTATTGACTTTTTTTTTTTACCA

>hg18 chrX:4124434-4124600 similar-to-chr3:139605479-139605645
AGAATTTGCCAGATCCTTGTAACAGATGTGATTCAATTTTACAAAGCCTAGTTCAATGAATAGAATCATTAAGATGTTACTCCTAAAAGAGGTAAGTGATACCTTACGTCAGCTCTATGTTGGTCCTCTGTTTAAGGATGGCCAGCCCTAAAAGGTTGAGCAACCA

>hg18 chr4:183048112-183048264 similar-to-chr10:96048416-96048568
ATGTCATCCTCTGACCTACTCAGCCTTGCTAATCAAGAGAAGTCTTCAGAGGGACTAATAGTTAGATTAAGCAGGCTACAATCCATCAGCCACCCCCTTTATTTGTTTAAATTAGAGTTTCTGTCAGGTATGAGGTTCAGTGTATCTGAGGA

>hg18 chr5:165208854-165209025 similar-to-chr7:87673755-87673926
ACACCTGACCCGTGCACATTACCTGTAGAACCTCTCAAGGGATCTGGATCTGTTACCCCAGATTTATCTTTTGGGTATTGTAGGACTTCCTTGCTTAAGATCAAAACACAACTACAAAGAGAGATAAAACTCCAAATATTGAGTATAATTCCTGTTTTATTTAATCACATT

>hg18 chr11:73628112-73628216 similar-to-chr6:161063731-161063835
CACTGTTGATAGCTCTGACCAATTGGAACATAAAACTTACGCTATATACCCTCCCCTAAAACAGACTGCTTTCTCACCTGTTCTTCTGTTCCTGTGTTTCCTCC

>hg18 chr13:56212500-56212601 similar-to-chr4:186692644-186692745
TGCATTTATGCAGGTTACTGGAGAAATGGTGGTTTTCTTAAAGATATTTTATTAAGAAGGAATGAGTATATAAGTGGAGTGCTAGACTGGTGCTTTCTTTT

>hg18 chrY:22452367-22452524 similar-to-chr17:42727205-42727362
AGCTACGTACGTGATGGATTTGCAGGTCGGGCTAAGGAGCCTGAGTCTTCGGGAGGGGTCTGGTGTCTGGGTCAGGTTGAGGTACCCCTGGGACCCGGGGGTGTCTCAATGAGAGAGTTGGGAAGGAGAAACACATGCTTCACCCCAGCTAACAGGT

>hg18 chr7:154164998-154165099 similar-to-chr3:30370284-30370385
TCCTAATTACATGGCACAAATCTTTCACACATTTAGACACTTTTGGCAGAATGGTATCTTCTGATTTAAAACTGCAGAAACATGAAAATTAGAAAACCAAA

>hg18 chr8:62862879-62862980 similar-to-chr4:186683581-186683682
NNNNNNNNNNNNNNNNNNNNNNNNNNNNNNNNNNTCTGATTCATTGGGGATCCTCATTGTAACACTTTAACACAGGGAATATTTTTCTTAACATGGCTTAT

>hg18 chr3:13712152-13712268 similar-to-chr5:78363931-78364047
TTCTTCCTACTCCTTCCACCACTGTCTCTAGACCCCTTCTCCGTGCCTGTTCCTGAGCTGGGGATGGAAACAGAGGCTCAACCTTTCCTGGATTTCTAAAGCTTATGTCCACTGGC

>hg18 chr13:86241813-86241963 similar-to-chr16:66758419-66758569
AAGTCGGCAGACTCAAAACCTCCAGCTATGTGAAAATGTATCACTAAAAGTGGCCCAGTGATATCTCACAACATGTAAAGGAAATTGTTAGGAGGTCTAATTCTTTAAGTTATTCTTTCTTCTGTTTGCTGTATAAAATGTGTAAGATTT

>hg18 chr12:128143535-128143643 similar-to-chr1:154711761-154711869
GGACGCACTGGAGGACACACTGGACACAGTTCCAAATGGATGCCATGCAGGACATGCTGGACCAGTTTCAAATGGATTTACTAGACTGGAAGAGGATGTGCAGGGACA

>hg18 chr20:21753428-21753583 similar-to-chr1:154700632-154700787
TATTCTTCATGATTTCTCTTGACTAACATGCCTTCTGACAATGTTGTCTGAAGCTGTGGCTTCATTTGGGAAATTTCTGTGTGTTTTAGAAAATGTAATGCTGTCATCACAATGGGCCATAGACATTTCAGTCTTTCTAGGTGTTCTGAAGGGGT

>hg18 chr10:109821797-109821974 similar-to-chr4:16831802-16831979
AATCAATCAATAAATATATTATCTTTATCTTCTTCTTTTCCCCTGTTCTTTCCCAGGACCTTAATCAAGCACCTATTTTGGGACAAGCACCACTGAGAATACAATGGCAGAAGACCATCTTACCCTCAAGAAACATTGCACTCACAGAGAAAAAATAAGACAAAGTGCAGACTCTGT

>hg18 chr20:43567795-43567965 similar-to-chr2:190623682-190623852
GTACAGAGCAGTGAGGTATTTCTTGAGCTCTAAGGAGCAGCAGTGAGGTATTTCTTGAGTTCTATGGGGCATATAAGTCACTGAGTGAGCTCTCATCAAATGAGGAGGATGCAACAGTTACCTGCCAGAAAAATATCTGGCAGGAATAAAACAGTGTGTATATATGATAG

>hg18 chr16:2166678-2166873 similar-to-chr7:155300456-155300651
GCATAGGTGGACAGGCTCTGGCAGCCGGGCAGTGCCCTCCCCGTCCCATGCTCGGCGAGCCTCCCTCTACTCGGCACTGTCCTTGCTGCCCAGCCCCTCTCTGGGTGCCAGGTACGACGCTTGCCCCGGCCCACCCTCCATCCCCACCCTCCATCCCCACCCTAGATGGAGCGAGGGCCTTTTTACTCACCTTTT

>hg18 chr4:89799730-89799919 similar-to-chr1:172139460-172139649
TGATTTGGAACTGCTGCCCTAGACTTATTTTAGACCCAGCCTCAGAGTGTGTATTACAGAGAAATCCTGAGGAAGCTGAGGTTTTTCTTTGTTTCTTCAAGATGTCAATAAAACAAAATACAAAAGGCACTGACTCTGTGGAGGATAATCAGTTTTTGTCCATAAGTAATAGAGTTTTAAGTATTTATT

>hg18 chr10:47112178-47112333 similar-to-chr11:57146559-57146714
TCCTTCAGGCACCATTTTCTGAAGTTTGTCGAGACCCTCTTTTATTTTCTTCCTGAAAAAACTCCAAAAAAGTGGTTGACGTGGAAAGACGTGGACTGCTAAAAATTACCTCTCAAGCTCTCTGGGAGCCACTGCTCACTGTGCAAGGCCTCGGG

>hg18 chrY:7237928-7238045 similar-to-chr17:10472270-10472387
ATAAGATGCTGGAGGGTGTCCAATGTTGCATGCTGAGGAGTATGTCTTAGAGGAGAATCCTAGATCCTCTGTGAGGAATTAATTTCATCCTCCCAGTTGTGCAGCTTCTCTTCTAAA

>hg18 chr16:68223256-68223437 similar-to-chr2:190601144-190601325
AAATCTTGGTTGAATATCTCCACTTGTTGGACCACTGTCGGTTTTTAAGTTCATAACTTGATGTGAAGTGATCCATATAATAAATTTTTCTTTTGGAAGAGCTTTGATATATAGTGCTTTGAGTTCTATGCCATGTCACTTAATAAATCTCAAGTATGTAACAAGTATTTTCTACAAAATT

>hg18 chr7:151103226-151103364 similar-to-chr10:101170943-101171081
ACTTCCCGCCCTACCTCCTGGTTCTTGGTCATTCTGTTTCTCCTGCGTGATCCTACCCCCCACCCCGCCCTGATTGATTCAGGGATCCTAACTGGGCTAATCAGATATCCTGCGACAAGGCATTTAGGACAGTAAATG

>hg18 chr11:62109416-62109525 similar-to-chr3:41086887-41086996
GTCTTCTGACTCTAATAAACCACAGTTTACCAGACTGCAGTACACCACCAAGTTTGTAACCAAAGCCCCAGATGGAAATTAAGAGTCTCTTTCACTGGGCCTGTCTGTG

>hg18 chrY:6248616-6248787 similar-to-chr9:103229261-103229432
TTTGTCCATGCATTTCCCTCTTTAAGTTCAGCCTAATTCCTTGGTAGGACCATATCAGCTGTAGCCTCTCTCCAGGGATTCATTGCTGGAGTTTCACCCAGAATCCATGTTTGAGTCCAAGATACTGGTGGATGTTCAGGGTGGGTCCATGATAGGAATATATCATGTGCC

>hg18 chr19:35705267-35705386 similar-to-chr4:164472022-164472141
TGCATATTTACCATAGCAACCTCCTGATCACGTGGAGCCCTATCCTACATGCGACCCTCTAAAACAGAATAGCTTCTTAAAGGAACACACACATCCTAATAGGCATGCTTTTCAGATGC

>hg18 chr12:41039641-41039743 similar-to-chr4:89217299-89217401
TTCTGTAAGCTGTTCTCTGTATCAGGTGGGCTCATTGACGATTTCCTACTTGAAAGACTTTGTGAACAGAAAATAGCTGTTGTTGTAGAAAAAGATTTAATG

>hg18 chr5:137447889-137447992 similar-to-chr7:155447427-155447530
TCTGTTTTTACCCACTGAGGGCCCTAAGGGGACTCTTCTGGAGAAAAGAGGGGCGGGGACAGTGCCAGAGCCCCTCACCCAGAGGAACCCATGGTTGATTCTT

>hg18 chr17:56944035-56944219 similar-to-chrX:70235553-70235737
TGAAAGGCACTGCTTGGGGCTATGTTCCTTCTAGGGCCAGCGACCAGCTTCCTGTGAACCCTTCTATGACTGCAGAATGGAACCATTCCTGAGGCATCCAGGGCTCCCGCTGGATTTACTAGTGGCTTTTGCTGAGTGCTGAGTTTATATCCTCCTGAAAGGAAAACCTCTATTAAAAACTTTT

>hg18 chr20:41857066-41857186 similar-to-chr4:4796335-4796455
CTGTCAACTCTTACTGAAATCTCAGCTCATGCAATTCCAGAGAGAATCTCTAGTTCAACGAGTTGGGGTTGCAGACAGGGAAACTGAGGCCCAGAAAGTCAGGGTGATCTCTGGCAAGGA

>hg18 chr3:133642474-133642648 similar-to-chr20:32795110-32795284
TACCAATGCTGACCATTAATCTCCTAAGAAATGTTGTAGGTCAGTTATCCTTAATTTCATTATTAGATGGACTCAAATTTTAGTTCAAGTTACTGGATTCTCAAGCTTTTAATGATAAAAGGAAAAATCCTGGGTTCCATGAGTATCCTAAAGGCTTCAAGAAATTGGTGGCCA

>hg18 chr4:153383931-153384078 similar-to-chr5:39391339-39391486
CTAGTTAAGAAAACAGAACCAGAGTTTTTTAAAAAACTGTGCTGAGACCAGGCAGTTCAGGGCATTTTCTCGTGAATGAGCTTTGCACAATCAGCTCAGGAAGTTGCTAGCCTAGGATCTGAACTGCTCAAATCCAAAATTTGCTAG

>hg18 chr3:107037596-107037728 similar-to-chrX:138278572-138278704
TTTGTGCCTCACCTCTAAAGCTTTACTTCACAACCTTAATTAATCTCTTGATAAAGATGTGGGAAGACCACCATGTTACACAACTCTCAGAGGTACCACTTCTCTTAAGAAATAGTAAAAAGGTTATGACAG

>hg18 chr19:39316894-39317040 similar-to-chr16:14201805-14201951
TTCTTTGTTTTATTTTTTAAATACATTATCTTTCACAAACTCGGGGAGGAACAACTGTTTTTTAACCAAAAACTCCTCACCCAGGAACAAGCAAACTGCCTGAGAGCTGCATCTATTTTGCAATAGTGCCCCTGAAGCGCGCACGA

>hg18 chr5:153142886-153142998 similar-to-chr12:54764219-54764331
CACAAGAAAATAACGGACCTGCTGGCCTCCCCTGCATCCTGTTCACGCAGTCCTTAGAATTGGCCCAGCTTTTCTTCCTTTCATTGAACCAGGGGTGGCTGAGATGAGACCA

>hg18 chr22:49492832-49493017 similar-to-chr17:30537691-30537876
ATTATCCCTGACCTCACTCATGAACCAAGCCCTGACCCTGTCCTTGCCACAGGCTGAGCTGCCCCATGCCAAGCAGGTGGTCTTAACTGCAGTTTAGTTCAGGGTGGAGAACAGCTACCAACGTCCATTGGGCTGACGTGGTCAGAATTTTCACCATAGCTATTCCAAATAAAATAAAACCCAAA

>hg18 chr19:62033266-62033387 similar-to-chr15:65672196-65672317
TGAAGATGTATGAATCCAACAGAACAACAGAGCACCTGTATTTATACCCTACCGCAAGGCTCCATGGGCAAAGACTCTGTTACCTTTTTCATCTCTATATTTTTATAGGTGTTCAATAAAC

>hg18 chr19:12477884-12478010 similar-to-chr18:17800740-17800866
ACTGAGTTATGATCTTTCCACAACGAAGTGCCCCAACTAGACACATCCACACGATTTATTACTATCATATCCATAATCCTATCACCATTTCAATTAAAAATTTCAAAATTCATCTACCCAACAAAC

>hg18 chr9:16450847-16450953 similar-to-chr22:19492870-19492976
NNNNNNNNNNNNNNNNNNNNNNNNNNNNNNNNNNNATACAGATAATACATACTTGTGGCCTTAGCATAAACCCAAGGATTAACTGAAATCTTGATCCTACATCTAG

>hg18 chr19:53146097-53146217 similar-to-chr4:122811329-122811449
GTACCATTTTATAGTAGTATAAAACGGACATTAGAAACTCTGGACTTAAAGTTTAAAAAAATACACAAAAGTAGTTCTCAAGTTCTAGAGACTTGGAGAATCCAGGAATCAACAATGTCG

>hg18 chrX:136901362-136901549 similar-to-chr15:55188177-55188364
TCTAAACAGTATGTTAAAATTGTCATGTAGAAATGACACTGGAAGGGTAAATAGTGTCATTTCAAAGCCCTTATCCTAAACTAAATATCCCACATTATCATGTGGCTCGATTATTTCAAATAGTGCACATTATAAACTTGAAATATTTTTCTTTGTAACCACAACAAATGGCATCAGCAACGAAATC

>hg18 chr21:40393925-40394106 similar-to-chr3:41210658-41210839
ATGCAGTGTAAATTATATAGTATTTATTGTAAACAGAATCATTAGCTATGGATGGTGCATAACTCAATCATTATTAACCATTTTAACAGTAGGTAGGAGAAAAAAGAAAAAAAGAGCAAAATGGGAAGAAAATAACCAGAAGTTCTCTCAGTGTAGTGGAGCCAATCTAGTTGATTAAATC

>hg18 chr15:39990941-39991059 similar-to-chr1:21544084-21544202
GCCTCCGACAGTGAATGCCTGGCTTGGTGTGGGTGGGCTGGGGAGGGCCAGGGCTGAGGGAGCACCCTTGGACTGGAGGAGCTGCCACGTTCCATCAGGGAGAACCAGCTGCTCACCA

>hg18 chr15:95950919-95951024 similar-to-chr8:75339458-75339563
NNNNNNNNNATTGNNNNNNNNNNNNNNNNNNNNNNNNNNNNNNNGCAAAAGAGTACCCAGAGTGGCTGCTGATACATTGGCATGATTATTTTTCCCATGATTGGG

>hg18 chr16:60240246-60240346 similar-to-chr18:17660600-17660700
GTGCTCAAAATACTAGGACTAGAATATCTTCAATAGCAACAGTATACCATGTAATCCATAAATTTGTGTTGACTAAAACTACAATGACAATAAATGTATT

>hg18 chr10:100324758-100324908 similar-to-chr22:19453442-19453592
CATTTCCTGGGAAAGCAGGGAAGAGGAAAGCTGGATAGGCTGATCCCACAACCAACCACTGTAGGGAAAGAGCCCTCAGCAAACAGTCTGAGCCACCTTTAAAAGGAAAAGGCGTCATATAGGCTCCTCAGTTTAAGCAACCAATTATGG

>hg18 chr19:47669005-47669145 similar-to-chr7:87685484-87685624
GCCCCATGGGCTAAGCCAGGGAAGGCTTTCTGAACAAGTGAGTGTTGCAAACCTGCAAAGGTTGGAGAGGAAGGTGGAGGGACACTCCAGAAAAAGAACAGAATGAGGCCAAGTAGCATAAGTTCAGAGGATAGGAAGAA

>hg18 chr6:123056957-123057061 similar-to-chr3:8744482-8744586
TAATCAATGGATTTATGTGGCTTACCCTCACCCCCAAGAGTATTACTGGAGAAAGATGGAGGAGAATGTTGCCTAACCTTTACTCCAATTCATTANNNNNNNNN

>hg18 chr19:60524983-60525083 similar-to-chr3:58128328-58128428
GGGTACCCAAGAGTGAGGGCCTCAGGTCGGCCTGCTCTCTGGGTGAAGCTTCTGTTTTGGGGCTGGGAGATATGGAGCACTGACAACCCTGCCTCCTCCC

>hg18 chr13:92704010-92704116 similar-to-chr3:182085047-182085153
CTGGTTTTACAAAACTGCATTCATTGATCTTTGTTCAAGTAAATGGAACTTGCATCTGTCCTTAGGAAATGGTATATAACTACCAAGGGAGAGATTTAATGTAAAA

>hg18 chr15:93800819-93800922 similar-to-chr3:30361644-30361747
ACTGATGTTTGAAAATTAATAAATGAATGAAAGAATAAATCTTATTGTGACNNNNNNNNNNNNNNNNNNNNNNNNNNNNNNNNNNNNNNNNNNNNNNNNNNNN

>hg18 chr7:53030436-53030609 similar-to-chr4:89217115-89217288
AACAATCCAGAAATTTCAAGGTGGCTGTCAGTTACGTTCAGAACATTTATTTTTGAAAATATGTTTGTAACAATCTACTAGGCATCTTATCATATGTTAAGCAGTGTGACTGGCTTGGAGAAAAAAGTTATTAAATGGATACTAGTCTTGGCTCTCAAGTTGCTTAAAGCACA

>hg18 chr13:41117449-41117597 similar-to-chrX:32429880-32430028
ATATTAGCATTGGGAAAAAATAACTCCGGATTTTCATCAAGGATATTTTCTGAAGTTTGGGTTGTATGAGAATTCTACACTCTGTCCAATTCTTATAATAACACTCATGATCTGCTGTTCATTCATGACCTCACTCAGGAAGTTCAGT

>hg18 chr5:95306629-95306747 similar-to-chr1:172148151-172148269
TCAATGACTGGCAAATATGAAACTAATTCCCCCATCCCCAGCCTTCCCAACCAAACCGTCACCTCTTTCTTACTTTTCTGGCAAAGGCACTTTTATCCTCTTGGTTATCCAGGCTCGC

>hg18 chr12:126776856-126777000 similar-to-chr7:80104103-80104247
AGGGAGACATACAATGCACACATTTTTAGAAATCAAATTTTTAGGGGGAAGTTTGTCTTCTTACTGCTTGATTTCTGGCTGTTCCACAATTTCCATTTTATTGTCCTGAAAGGCGGTTTCTGTACCCAACAGACAGAAGACGCT

>hg18 chr12:75799302-75799491 similar-to-chr9:100909399-100909588
GTTATGTTAAGCAAAGATATCTTGATGTCCTTTTTGCCTCTCAAGAAAGAAATAAAATTGTGCTTTGCTAAGTACTCATGTTGCCTTCTTGAGGGCTTGCTATTAAGAAGGTATGGAGTGTTTTCCAAAACAATTAAGAGTCTTCAGTAGGAAGCATCTGCGCGCCTGCAGAAGGATAGTGGGAAAAAT

>hg18 chr11:120101701-120101894 similar-to-chr5:75813896-75814089
TGTTCCCTTGGCCATATCCAGAGGCATTTGGAAATACATTTGGCAGGCAAATATTTATGGGCCACTTATTACATACCAGGTGTTATCCTTTTCCACAAAGAGAATTCTAGTGATGGTGGTGGTGGGGGGTATACAGACAGACAATATTTTTATATACAAATAAATGAATAAGATAATTTCAGGCACTGATGAG

>hg18 chr6:135902811-135902961 similar-to-chr10:95902163-95902313
NNNNNNNNNNNNNNNNNNNNNNNNNNNNNNNNNNNNNNNNNNNNNNNNNNNNNNNNNNNNNNNNCCTTGTCTGGGATCAGTTTTGTGTAGAATTAGGTTCACGGATAAAGTTAGCTTTGTTCTCTTCCAGTATTTTCTTGAATGAGGATG

>hg18 chr6:115417600-115417708 similar-to-chr1:116058733-116058841
CAAATTGCAAGGAAGTAGTCATGTTTTCTTGAGAATGTCCTGACCACACTCTGATGTCAACACCAGGGTGAAGTCCCTGACCACACTCTGATGTCAACACCAGGGTGA

>hg18 chr18:42804297-42804444 similar-to-chr22:18124183-18124330
TCGCCAGAGCTGTGCAGGCGTCGCTGTCCTCGCGGTCGCGGCTCTGTCCGAGCTCGGGGCGGCGGCACAGGCAGTCTGGGGTGGCCGGTCCTCGCTGCCCGGTCGCCAGGCGGCGACCTCGGGATGTGGAGTCACAGCCTGGAGCGA

>hg18 chr2:52703014-52703196 similar-to-chr7:155657681-155657863
TGTGCACCACAGAATCAGAAAATGAACATTTTACCTCAACCCAGTGGCCAAAAGTTATTCACAAAGGCCTCTGCATTGGCATCAGTGCATTAGCTACTTGAAAAATAGGTCACTAAGCTAAAGCAAATCAGCATACAGGATGACATGGCAACCACAAATGAAAAGTAAGAATTTAATATATC

>hg18 chr18:73465320-73465420 similar-to-chr16:87119731-87119831
TTCCCCACTCTCCTTCCCAGGCCCCACTCGCCAAGTACACACTGAAGCCTCACCATTGTGCTCCCGTCAAAGCCCTGGTTTCCTCCATGGGAGCTGGCCC

>hg18 chr15:63485089-63485208 similar-to-chr12:113288166-113288285
AAAAGCTGTGTTCAGTCAGTAGGTGACTTTTTTCCCCTTTCTGTAAAGTTGGTATACTCTACCATTTTAAGAGAAATTCAAATTTCAAATAAAATAAAAGCTACTTATAAAATGAAAAA

>hg18 chr18:58846198-58846300 similar-to-chr7:155371062-155371164
AGCTCTGCCTTCTGCCTCTGGGGCTGGAAACCTCCAAGTTCCAGCTCCTAGATTCCTTCCCATCTTGCCTCACTTGAGGGTCTGCCAGTAGGAGACACTGGC

>hg18 chr18:66460605-66460737 similar-to-chr14:63947428-63947560
GCAACTAGGTACCGTTTTTTGTGTGTTTAGAAAGTTCTCAGCTTTTAGGAGTGACTTATGTACATTCTTTAATGTGAATGGCACCTATTTCAAACCTTTTGTGGGATGTGTTGATTATATACAGAAAATTAA

>hg18 chr1:162923943-162924069 similar-to-chr5:39371619-39371745
CCTGCCTCTCCCAGCTCTTTTCCCCTCATGTCAAGGACCATGCATCTCATGCTATCTTTTCATCGTCATTTTCTCAACCTTAGGGCTTTATCTTTGAAACGTGTGCATCCGCCTTTAGACACTTTA

>hg18 chr16:356751-356911 similar-to-chr20:42472201-42472361
TGGTTCCTTCCAGTACCTGCAGAGCCAGACCACAGCCTCCCTTGCCCTGCTCTGAAGAATGTTCGAGAAGGGCAGGAATGTGCAATGGAGAGGGAATGGGCATCATCCGGCTGCACCCCTGGATGCCCCCAGCTACACCAGACCCTCTACCAGAGGAAAG

>hg18 chr19:35433497-35433651 similar-to-chr2:210886396-210886550
CCCCATATGATTCAAAAGGCACCATAAAGGCATAACATATACAAGGACCAAGTTAGTTCTGATTTTTCCAATGATGACTGTTTTGATGCCTGTTGGGTTTTTTTTTTTTTTGAGGGGGACAGATATCAAGTGTCAAATACTTTAAAAATAGAAT

>hg18 chr17:27357972-27358111 similar-to-chr13:112814855-112814994
CTGGCACAGATCCGGAGCAGTTGTCATCGGAGTCAATTCAGGACTCCACTTCCAAGCTTCGGAGTTTCCTAAATTCTGGGGGCTTGTCTCCCTGTACCCCACCCCGACTAATTTTCCTCGGTCGCTGGCGCTGCCCCGT

>hg18 chr5:110216209-110216310 similar-to-chr2:188042938-188043039
CATAAGAACTTTCCCACTTAAAGGTCATATCAAATAAGATATGAGATAGTTTGTGTTCTTGCTATTCCTAACACCTCATCATCATACCCGGAATTTGAGCA

>hg18 chrY:13926439-13926552 similar-to-chr18:17690922-17691035
TAGAGTCCCTTTCCCAGTTTACATTTTTCCGATTGTTTTTTCATATAAAAATGATGGAAAAACAATACCCTGAGCTCAATTTTAAGAGTAATATGAACATTTTCACCTATAAT

>hg18 chr19:47137688-47137876 similar-to-chr6:105681526-105681714
CCAAGATACACCACCCACGATCTACAAAAGTAGGCCCCAGCTGCTATCACCCACTCAGCATGTGACCCCATTCTCAACACATACAAACTAGAAAATGGGACTGAAATTCAAACACCCTTAAACTGGGCAACCCCAAATGTGACAACTGGATCCTCAGACTCAAGTCAAAATGAGGATCTGGGCCTCAC

>hg18 chr8:91865537-91865647 similar-to-chr9:107439904-107440014
GAAACCAGGGTGAAACTGGGTGCTTTTACCCTCTCGATAATTACAGGCTTATGAAGAAAGTCATGACTACCACAATGCCTGCCAAGGTGAAGAGTGGGCACATTATGGCA

>hg18 chr18:70779517-70779702 similar-to-chr17:61651981-61652166
TTAAATGCTGTCCCATTTATCCTTAGTAACCATGCTGAATTTTTCTGTCCTTTTTAATATTTAGGTTTTATTGGATGAATGTAGATTGCACCTTCTCTAAGTGTGTCTTAAATAATTGCCACTTAAGGGAATTAAGAACTACAAGGGAAGGAAAATGCTGACCCATAGACTAAAGCAGAGGGAGA

>hg18 chr10:61900281-61900392 similar-to-chr6:108584696-108584807
ATAGAGAATGTCAGAATTCGTTGACTTGAGTAGAAGAAATACACATTTGAGGTGGTTCAGATATCAGGCTGTTGGAGGACAATCACCCCCGTGGCTGGTCAGTGATAGGCA

>hg18 chr6:121036483-121036599 similar-to-chr18:55148056-55148172
TTATGTAGAGAATGTTGACTTATGAAATAGAATACTTCTGTATTATTACCATTAGCATCATTACAGACCATGTTTCAAAAATTTTAGTTACACACATTTGAATGAAAGTGAACAGA

>hg18 chr2:16821729-16821836 similar-to-chr8:75362220-75362327
NNGTGCTTACAGTACGTTTGGTGATATAAGAAAGACACCTATATTTAAAGTACTTTCCTTACAAAGCCTAGCATTATATATGTATTACTGTATCTGTTTTACCAAAA

>hg18 chr22:38637027-38637193 similar-to-chr3:95016903-95017069
CAATGAGTTCGATGTCTGCAAAACCCTAAGGAAATGTCACTCAGAGGCAGCATTAGATGAGGAGAGAAAAAGTTTATTTCAGGCTCTCAGCAGCTTTCAGAAGACTTGATTATCCTGATCACTACGTGTGAAAGTTAATGACTTCATTTTTGCAGTTATTTTAAAA

>hg18 chr18:19201120-19201225 similar-to-chr3:182165389-182165494
CCAAAGGGTAACCTCAAATAAAATATTAGGGGATGAATATAAGAAATAATTAAGTGAAGAGTTGGTCCTTTAATCCTTGTTTGAATTTTGCAAATACAGTATTAA

>hg18 chr3:14110610-14110749 similar-to-chr22:23161391-23161530
CATAGATGCTGAGACAGCACCTGGCTTGGGTGATGTGCCAAGCACAGAAATCACATTTTACACACTGAAGGAAACAAGCCACTCCTGAAGCTCTGGATGTAATGACATAGATCTCAGGAAATATAACATGGAAGAAATT

>hg18 chr2:115641932-115642113 similar-to-chr5:52390280-52390461
ACTTTGGCTAATTCTCACCAAGAGTTGAATTAGCTGCTGAATATGTTGCATATTGTTTTCAATGCAATGTACTTCCCAAGGTAATCAGCATGAGAAAGAGGATATTTAAAGGAAAGACAGATGGGATTTATAGAAATATGTCAGGGGGTGAGATTTCAGTCAATGTAGCAGGAGAGTGTGC

>hg18 chr8:87691241-87691382 similar-to-chr5:75958849-75958990
ACAACCTAATAACCTCCCCATCTCCCAACCCTGGATCTAAATTAAGTGTCTTTGCCACTACATACTCTTCTGGCAACTTCTATTTTCCCTTTATACAACTTAGCACATTTTGGAATTATGTATTGACTTAATTTCACTTGT

>hg18 chrX:147487962-147488080 similar-to-chr2:210861773-210861891
CTGTGTAGTGTTTGCGTTTAATGTCTTGAACGATTTCGTTCTTGTTAACTATAAAGAGATCCCTTGTAAACTTTAATGATATTAATCAACTAAACTTCCCATTTATCATGAAAAATAA

>hg18 chr13:20968307-20968443 similar-to-chr1:116041483-116041619
GTAAGAGTTTTTATTACAATTTTGTAAGTACATTAAATAATCTTATAAATGTTAACTATGAACTTTCTTTTCTACCGTAGAGACTAGTATCATTCTAAGAGGAAGAGACAACAGAGCTTTCTCTGTCCCTTTCTCT

>hg18 chr2:125408136-125408334 similar-to-chr10:27947060-27947258
TACCGGATACCACCACTGTTCCTGTTTTGAAACAGGTTAGAGATGTCAACTGGAAAGATTAGGGTGCATTTCTGTGCAGAAAAGAGAGGCTAAATGCTTTGTTAAAGTTTGGGAGTGAAATGAGGGGCAAGAAGGACAATAGTGTTGTGATTTAATTGTCAGTGGTTTTAATAATTTTAATAATCTGAAGTGCTAAAG

>hg18 chr11:132659398-132659568 similar-to-chr3:46615324-46615494
CCTCTGGCTGTTGCAAGCTCTTACACACAACTCTGTGTCACGAGAATCACAGCAGGTCTTGGCAGCGGACACTGAAAATGTCAGAAAGCAAAAGCGGGTGTTTGGGAGAAGTCATTGTGAGCTGGGAGGAGCACTTGCAATGTTTGCAGCACATACAAAACAATCAACAA

>hg18 chr17:36438654-36438802 similar-to-chrX:149543410-149543558
AGAATGTGAAAGGCTAAGGTGTAGAAATTAAACCTAAATTCTCTTGGAAAATAGGTAGTATCTAGTAGCTATTTTTAAATCTATTTAGAAGGTAATGCAATTTCTTTAGATTTTGGGGCATAAATGAAGGAGAACATTTAGTATATTA

>hg18 chr19:43971828-43971942 similar-to-chr22:49034131-49034245
GGTAACCCCCATCCCGACTGTCCCCTCTACCTCTTTGTGGCTTCCTCTGGGGCCCTCTTTGAGGATCTTTCTGTTTGTCTTTGTTGCTCTCCCCATCTGTTTCCCTGTCTGTTT

>hg18 chrY:57500647-57500755 similar-to-chr1:21370637-21370745
TCAATAGAATATGGATAGAGCTGGCCTCCTATAGGAACTTTCAGGCTCTCAAATGGATTTGGGATGTGTCCTGGGAGAAAGAGAATGAGGAAAGACTTTCAGAATTTG

>hg18 chr11:98393720-98393839 similar-to-chr10:50523402-50523521
GAGATTAAGACATTTACACAAAGATGGCTAGACAACAAGATCAGATCAGCAACATGACAGCTAGGTTGAGGTGTCATAACCATAGCATAGAGAAAGTGACCTACTGAACCACTTACCCC

>hg18 chr19:6591369-6591522 similar-to-chr20:32784617-32784770
AGTGTAAACTGTGGCTCATCCCACCAACCTTCATTTTCTGGCTGGCATAGAGACCAAGAATCCTAAGTAGCTGTCCTCAAATGCAGTGAGTCTCCTTATAAAACAAATGAATCTGNNNNNNNNNNNNNNNNNNNNNNNNNNNNNNNNNNNNNN

>hg18 chr6:145770395-145770532 similar-to-chr18:17672186-17672323
AGTTTTCACAATTTAAAATTCTAGATGTACTTCATGAACTAAACTAAAATGCCATTTAGCAGCTTTTTCAAAGTTATGAGTCTAAAAGTTATTTCCCTTTATAGCTTTAAATAAATTTTATGGTTCAAATAGAAAAG

>hg18 chr14:97390462-97390622 similar-to-chr22:23165761-23165921
AACAACAGTCAGATACTGTTGTAGTCACTGCAGAGCCACATGCACAAGGCCCCCTCCCTGCTTCCATAGAATTTACGTGCTCTAGGACGAAACAGATAGAGGGCCCANNNNNNNNNNNNNNNNNNNNNNNNNNNNNNNNNNNNNNNNNNNNNNNNNNNNN

>hg18 chr9:94392446-94392627 similar-to-chr20:10340996-10341177
TAAAGAATCCTCTTTCTATTACAAATGTGTGAATAAATGCTATGCTTAAAGATGTTTGATTTTTAAAACAGTGTAGAATTCGTATTTGTCTGAGGCCGAAGTATGACTTTTAGGAAATTGGAATCTGTCCTTTGGCTATTTTGTCTTTAAGAAAGAAGCTGACAGCTTGACTGTCTTGGCC

>hg18 chr20:15326242-15326373 similar-to-chrX:149516715-149516846
AGCCTCTTGCATTTTCTATGGGTGCATTTTCATAATAGCTTTTTAAAATCAAGGTAGATCTTAGAAGTGAAAGAAGATATAAGAATTTTATATATTCTTGAGATATAGGAATCTGATAGTTTCAGTTGTCA

>hg18 chr18:70487307-70487434 similar-to-chr3:95096383-95096510
CATGAATTATGCTTATAACAGTATAAAGTGCAACATCTCTCAGTTTTGTAAAAAATATTTAGATTAACATTAAAATGCTCTCCCATTGTAAATGATACGNNNNNNNNNNNNNNNNNNNNNNNNNNNN

>hg18 chr6:10927837-10927985 similar-to-chr12:21754490-21754638
AGAAATGGCTTTCTTGAATTTTGTTCTTTACTTCCCCTCTTTCATCCCAATGTTGGTTTCTATTAGAGATAAATATACCAAAAGTGTATTTAAGAGTAAAAACTATTTCCACTATATACACCAGTTAGTTGTTGTTTTTATATGAACA

>hg18 chr5:177935409-177935593 similar-to-chr11:10347066-10347250
AGGACAGGAAGGAAGCGGAGACCAGGTCCACCTTCACTTGCTCCGAGTTTTGCCAGGCATATGTGTCCTCAGAGAAACTCACATACACCAGGTGTTCGGAATATGACCGTAGCCACAACTACTTCACAATCTTCCAAGCGAGCAAGTCAATCCATTGATTCCTCTAGTAGCGATGGATAAAAAC

>hg18 chr10:22103033-22103179 similar-to-chr20:10348651-10348797
NNNNNNNNNNNNNNNNNNNNNNNNNNNNNNNNNNNNNNNNNNNNNNNNNNNNNNNNNNNNNGATGTATAAAGATACAGAATATATTGCATTTTACCTAAATAATAAATCAAGCACAGTAGTATAATTCTAAGAAAAGCTTACGGTT

>hg18 chr7:142034329-142034498 similar-to-chr1:22173954-22174123
GAAGTGTTTTTGCTCAGGAACATGAAGCAATAACATGATGATTATAAGTCAGTGGAGGGATCACGTCACAAGAAGGTGCAGAAAGGGGATGAAAAAGCCTCATCCCTTTGCAACGTCAATGCGATCATGGGCACCAGGCTCCTCGGCTGTGCAGCCCTGTGTCTCCTGG

>hg18 chr8:91166260-91166373 similar-to-chr4:174630008-174630121
CAAAGAAAAATGCTAGAAAAAGTATGTAGGAATATGGACTGAACAAACTGATGAAAAAAGAGCAACATTTCTACNNNNNNNNNNNNNNNNNNNNNNNNNNNNNCTTCCTAAAA

>hg18 chr8:8789748-8789849 similar-to-chr22:23181597-23181698
GTTGTTCTGCGGACTCAAGAAAACAGCTATTTTGGGAAACAGTCACAGTCCATTGTTCAACTCTAATGCTTATTTTTATTGCTGTTAGGAAATGTTTCTTT

>hg18 chr18:62343723-62343823 similar-to-chr7:87673628-87673728
CAAAAACCTACCCAGTGAATTTCAAATCAGAAATCTCAACCCAAGTCAGTCTGACTCTATGATCAACACTGGAGGAAACACAACAGTCTTGTGCTTGTGA

>hg18 chr4:112415172-112415298 similar-to-chrX:153881069-153881195
CGTAAAACACATGCTATCTGAACTCTGAATTGTGGCAATATTATAACTCTAAAAAAAGGAGTGGCAGGAACATTCTATTCATTCTCTTTGGTCTATAAGTCTAAGCTGTTCACAAATGCAGTCGCT

>hg18 chr11:5827640-5827760 similar-to-chr2:190596366-190596486
GATTAATGGTTATATTGCAAAAATTTATATTTTTGGATAAGTATACTTAGTATTATGGTGCATTGTTTTGACATCTGTAATTTATCTTAAAATATTCTAATAAGTTGTGTTTTTGCATAT

>hg18 chr16:59754498-59754684 similar-to-chr1:201316837-201317023
TACAATAGAGAGGAAACAAGGATAAATTATACTTAATTGCAATTCTGTTTCCCTAGCCACACTTGGGACTAGAACACAAAGAACATGATCAAAAACACCAAATTCTGCCAAATTAGAAGACAAACTTCTAATGTAATTAGCACTCAATGAATTTGATAAATATTCACAGCTACAACATTATAGTAT

>hg18 chr12:78758773-78758873 similar-to-chr5:52362408-52362508
GGAGATATTTGCTGCATCTATCCAATGTCTACAAAAATAGATATCCTTCACTATCTGGCTCTGACCTATCTTTTCAGGCCTCATCTCCTACAAATCCCGC

>hg18 chr4:101025448-101025586 similar-to-chr3:116549164-116549302
TCTACTGGAGGTAACAGTGACCTGACATACTCTTTTTAGGATAACATGTACTTTATTAAATCACTTAATTACTTTTCCATAGTAATTATTTCCTGGTATGAAATGTGAAGAAAATTACTACATTTTAATACAACCAAT

>hg18 chr1:240666816-240666936 similar-to-chr3:113226679-113226799
GTCTAGAAATTTAAAAGAACAAAAAGAAGCCTCTTGGAATTATGGATTTGGATTATGAGGCTAAACCATCAGACAACGTATGGTTAGACAAAGCAAGGGAGAATGGGGTATCAGGGCACC

>hg18 chr21:42003670-42003804 similar-to-chr3:182113315-182113449
GTCTTCTCCAGCCCAGGAAACATGGAGGGAGGGAGCAGACCACATGTATGTCCACACCCTTAGAAAACAGTGGCTCCCACAAAGGGAGAGAGGCTGAGCCCCAGTCCTGTGGATGGTTGCTGCCCAGCCCTGGG

>hg18 chr8:65533213-65533345 similar-to-chr3:95126830-95126962
GGAGTTTATCGTTCTTCATATTCATATGAGCCTTCACATTAAAAAAAAATACCTGAATGAATCATCAAGAACTGACCTTAGAAGCTTGAAAGGTGGCTTATGGTATCAAGCCAGGAGAGTGTCTCACAGAGA

>hg18 chr20:32761212-32761397 similar-to-chr7:100328536-100328721
CGTGGCCAAGAGGCTGGGGCCGGGGTTGGAGGCTTGAGGAGCGTGGCTGGAGCGCCTAGGGAGTGGGACTTAAACAGAAAGGCAAGGGTGGAATAGGGGGTGGGGGTCCAGTCTCCCCCGAGGTCCAGTTTACCTGTTAAGGGCTAGAACCGAGGAGGCACCTCCGGGTTGGTACCCACAAGAAG

>hg18 chr3:62007458-62007566 similar-to-chr22:23194064-23194172
AGCCTTTGAGAAGACATCCTTAAGTTTAAAGGTAGATGTTTGTTATTTATCTGGATTGTTTTGACTGTTGTTATGTGGAAAGATGTTTTAGACCTGCAGTATGCGTGG

>hg18 chr7:87634775-87634929 similar-to-chr17:42685492-42685646
CCAGCTCACTCAACTCTTTTTCCTCTGGGGTTTCCTTCTCTAGAATGCCACAGCCATCATTGCCCAGACGGGGAATTACAAGCCCAGTGTTTCTATCACCTACATCACCTGGGCAGTAATCACAGAAGTCTGTGGACATGTTTTCTCCCTTAAG

>hg18 chr22:42704861-42705002 similar-to-chr6:12517223-12517364
AGAGGGCAGCCTCTGCACCTCTTGGATCTGCTGATCCTCCATCCCAGTCCGTCCACTGTTGCTGTCCGCAACAATTAGGATGTGGCTTCTAGGAGACAGAATTTTCTGTAGCCTTTAAAAAAATACAAAACGGCAAAATTA

>hg18 chr2:111246601-111246788 similar-to-chr5:153947234-153947421
AGTGTGGGTTGGGGACAGATACCTGGATGATGAAGATCCTACCCCTGACTCCTTCTTCCCCTCCCCCAACCAGCCTACAACCGTTCTCTCTCTCACCCAGAGCTCTGGTTTTTATCCCCATGATCCACACGAGTGAGGGGCATAGTTGCACCATCGTTATCTAAACNNNNNNNNNNNNNNNNNNNNN

>hg18 chr15:66855747-66855919 similar-to-chr17:42718969-42719141
CAAGAAGCATTGTCATTACTGTCCTCTCCAGGCACTGGTCTGCACCAGGAAATGTGCAGCCGTTCAGTGGTGATCAATGTCAGATAGGACAATGTCAAGGAGCCAAATCCACTGTGAATATCAAGAACCTATGATGCATTCCAAAGCCACATAGAACACATACATGGCCATG

>hg18 chr10:97891152-97891310 similar-to-chr5:1941657-1941815
GGAAGGAGATGCCATGCCTGGTGACCGAAAACTATATGAACAGAACAAAGGTAAATAAAGGTGTATGTGTGGGTAAGCATCTTTTATATTGGGCACAGTGAGAAGTCATAGTTTCAGGGAGTAATAAAGAATAAGGTTTACCTGAACCAAGAACTGCT

>hg18 chr3:56785319-56785423 similar-to-chr6:161063731-161063835
CAAATCCCAGCCTCTCTGAAGGTTGAGTGCAGTGCTGCTACGTGAGATTGTAATTAAAACTGATTTCCTAAGGCATTGCCGATTTGGATGTAAACATCAGGCTG

>hg18 chr8:39681859-39682010 similar-to-chr16:66683424-66683575
AAGGTTATCTTTTGTGTGTGTGTGTTCTTAGAATTATTGCCAGGTTTGTGCTTGTTTTTCTTTTTTCTCTTTGAAAGCCAATTGTTACGTAATCTCCAAAATATCACATTTTTCTTCATCTTTTGTTAAAGTTGCTTTGCTCTGGCTGTTT

>hg18 chr22:39727709-39727819 similar-to-chr4:185693063-185693173
GTTAACCCTTGTCAGCTTGGACAGAAGAGCCATAACCTGTTTAGCAAGAAACAGGTCCACTGTTTTTGTCCTGGATTGCCTGCAGCTGTTATTTCTAAAAGTTCTAAAAG

>hg18 chr6:131897015-131897146 similar-to-chr2:189581475-189581606
CATATGGAATGTGAAAAAATAATTCGTAACTATTGCCAATTCTCAGCTCTGAAAAAAAACAATGGCTAAACTTTATCTTAGGTTACATTATATACTATATACTATAGCTAATTTACATGCCTGGCCTTTGT

>hg18 chr17:14515661-14515793 similar-to-chr15:55117238-55117370
TTTAGAACTCAACTTTTCTCTTTCATGCAACTTGGCAGAAGCCCCAAAAGGCTGAAGATTATGGTCTTTCTGTGTATTTGTGTGTGAATCTTTGTAATTATATTCTCAATCAGAAAGGAGGAATTTTCTTTA

>hg18 chr15:34853870-34854008 similar-to-chr2:190636145-190636283
CTGTACCATGTGTTTTTCCTATACTAAAATTTTAAAAGTAATTCAAAACGTTCATTTTCACGGACCTAGGACAGTCTAAAATAAATTGAACCAAGAATTTAACTTTTCATTTAGCAAAAAAAAAAAAGTTTTTCTCTG

>hg18 chr19:46264058-46264179 similar-to-chr7:31424678-31424799
TACCCATGGAGTATAAATCATCAGTTGTGAGATACTGCAAGATTCCTTGTAAGGAGGATGTATGTATGGATTTGAGTATTACAGATGATGATAATAAACATATTTAACAACCAGGGCAGCA

>hg18 chr5:88804843-88805025 similar-to-chrX:43402409-43402591
ATTTGTCTTTCTTGCAAGCCAAAATACCTCCATGTTTGTGTTCTAGAGCAAATGTTTCTTTAGTCTCTTTCATAGAGTTCCCTTTTCTTCTTTATTTACTTTACTTATTCATCATGTCCATAATGTACATTCAGACCTCAAGTATTGGCTAGGACAAGGCTGGGGAGGAAAGCACTTCGTGG

>hg18 chr20:40811279-40811448 similar-to-chr17:30505873-30506042
CTCCTATTCTGGTACAAAGACTCTGCAAATGTCCCCTTGCCTACTTATCCAGCCCCAAACATGTCACCCACTCAGTGTCTCAAAACTAACCCAGGCTGTCCTGCTTATGAGCTTGCCAAGCCACAGGACCCATCTCAGATGGGGCCAGTCGGAGAGGCTATCCCAGACT

>hg18 chr6:139268398-139268501 similar-to-chrX:153785177-153785280
NNNNNNNNNNNNNNNNNNNNNTGAAATGTAGTCTCTTTATATGTTTAATATTAAAATAAGATCCTAGTAATTTCAAACATTTTCTTATTACACAAATCAGGGA

>hg18 chr12:112612596-112612703 similar-to-chr4:186668118-186668225
AGAGAGCGGATTCCCTCCTAGCTTCATGACCACAGTGAGTGAGCCAGTCTGAGCAATAAATATATTTGGTCAAAAGGGAAAGAGAAGAAAGAAAGTGTGAAAACCAT

>hg18 chr4:9132079-9132207 similar-to-chr8:42184064-42184192
GGCTTCCATCATGGGGGAGCAAGCGCCTGGATTATCCACCCTAACAAATCTGGACAAAGGAAAACGAGGTTCTCTGAGGAAGGAGACATAGAGCCCAAGGAGCTAACCAAGAGACTAATAGTCATCCT

>hg18 chr3:196287201-196287383 similar-to-chr7:2809404-2809586
GGGCTGAGTGAGGTCCCTGGAGAACAGTTCAGAGGAGCACGGGCTTTGGAGAGAGAATATCTGGATTTGCCCTTTGGCTCAACACCCCTTCCGACCTCTCCAAACCTCTTGGGAATGGTGACTCAGTACCAGTGTCACAGTCCTGGTCCCCACCCCTGGCCCTGCCGCTCCGGCTCCAAGCT

>hg18 chr7:251271-251450 similar-to-chr19:19132524-19132703
CAGTGGCTCCCGCTCACTGGAGGCTGGAGTTTCTAGGGCTTGTCCCTGTCCAGAGCTGCTGCCTCAGGTGTGAGGGTGACTGCCCAGCCCCCGCGCCACAGGCCCTCCTCTCACCCGGACCTCAGGACCAGTTGGTAGGCCCCAGGCTTCCACCTTCAGGGGCATGGGGACGCTGGCCC

>hg18 chr20:10223767-10223936 similar-to-chr17:30505873-30506042
AAAACCATGTGTCACAACGCAGTGGCTGGTGGTGCCCTGGACTCTCTGAGGGCTTCGCCCTGTCTCGGCATGTTTCAAGGGACGATGGTAGATGTACGGCAGTGATGTGAGTCTATGTGCAGCATTGTGGGTGCAGTGGTTTGCCTTCTTTCAGAAACGCATACTTCCC

>hg18 chr16:52270715-52270832 similar-to-chr3:58069494-58069611
ACTCAAATCCTGGCTCATCTTCTTATAGGGACCATTTTTACGGTCAAGTTTAATGGATTCCAACTTGAGATTTACAGTAAAAGAAATGGGAATCTGANNNNNNNNNNNNNNNNNNNN

>hg18 chr20:39585794-39585921 similar-to-chr22:34330347-34330474
CTAACCTCCAGGTTTCTTTGCTAGAACTGAGAGTTAGGAAGTGAGTGCTGAATCTGAGTACGAGGAAAGATATGGGTACATGTCACGACATCGTACTACTATGAATCTTTTATGGCTCTGTCCCCGT

>hg18 chr5:56736050-56736212 similar-to-chr4:186690281-186690443
NNNNNNNNNNNNNNNNNNNNNNNNNNNNNNNNNNNNNNNNNNNNNTGGGAGGACTATTTCTAACTAAATGGAATTTTATGTTTTCATAAACTAGAAAACTATACCTCACTTATAAAATGTATTTTAAGTTTTTTCAAAAACAAATCCTGACTACTCACTTGA

>hg18 chr7:119305478-119305638 similar-to-chr6:70925562-70925722
GCTTATTCAACTTTGTTCAAACTAAGTAAAAGTCTGGTGATCTCAGTTGGGCAAATGGGAATTTGGTACTACTAAGCTCTCAAAAATAATTCCTATAAAATCTTATATTTATCAACAGACAGATTTGATTTCCTAAGGCCAAAATAGTAAAATGTTAAAA

>hg18 chr11:8902915-8903019 similar-to-chr22:19480070-19480174
CTGACAGGCTTCTGCTCTTTCCAGACTCCGTTGGGAATTTAGATAGGATGGGCTCCCCGAACCTAGCAGGGCCCGCCACACAGTTCTCAGCTGGAGGCGATGCA

>hg18 chr2:54096740-54096842 similar-to-chr17:72233532-72233634
GCTTGACTTAATTATTCTCCAAATATGCTAAGCATATTTGGGATGTATGCTCATGGTCTTTGCTTTGTCTGTCTGCTCAGTTTCCACATCTGTTTGGAGGCC

>hg18 chr14:104674910-104675092 similar-to-chr10:88844506-88844688
TGCTGCAGAACAGGTGACCCCCACAGGCCACACCTTCTAGCCTAGAGCGAGCTTCCTAGGGCCCCTGCCTCTGCCCCTACACGTGCTCCACAGCGCCACTCTGCCCAGAGGAGAAGCCCCCGGTGCCGCCTAGCTGCCGCCCTGGTCCCCTGGCCCAGAGCCGCACTGACACCACTGTCCCC

>hg18 chr16:59229685-59229837 similar-to-chr20:32797496-32797648
TCTGGACAGTGCTTTAAAGCTTATGAAGTACTGTCACAATATCTATGCCCACACTTAAGGTGTGCAATCTCAGTTCTGGTATTGTAGAAAATGAGAAATGGTAGGGAAAGAGAAATAATTGAAATTTCTCTGAAGGAAACTGTGTGTAGAGA

>hg18 chr4:129384369-129384506 similar-to-chr3:154198304-154198441
GCGAGTCATGTCTTTTTAGGTTGTTAGAGTGCCCGTCAGCAAATCGCTATCCTTTCCAGGTTATTTTTTTCCTTCTAGTGTATTCCTCTCCTGATACCTTTAAAAACACACAAAAAAATTTCGTTTTTCCTCACATA

>hg18 chrX:40331070-40331205 similar-to-chr10:88676429-88676564
TGGGGCAAAGTTATTTGGTATAGGTTTGCCAGAATTGAATGAGTAGGGCCGTGTCTCAAAACAAGGGTATCTCCAAATCAAAATATGGTTTTTTAAATGTGTATGGTACCTGGNNNNNNNNNNNNNNNNNNNNNN

>hg18 chr2:162418892-162419016 similar-to-chr12:101830806-101830930
AGGCTAAGGTTCATTAGAAATGGTGAAACTAAATTGGTCATCTATTAGGATTAGAGACCAAATTCCTAAACGGATAAGAATTAAGTGGCTTGTGCCAGAGCAATAAAATCACTGGTTTCTCTTT

>hg18 chr21:34409701-34409820 similar-to-chrX:149565196-149565315
GCTTGCAAGACTCTTTCAGTAACCTCTGGAAGCCACCTGTTTATACCTCTCTGATTATTACTATATTGTTAAAAGCCTGGATGGACACGGAGTCAGTGAATGAGTTTTCAGTGTCCAAG

>hg18 chr19:13526655-13526843 similar-to-chr6:105681526-105681714
TAAAAAGTGTTGCCTTCCTCTGACAATGGATTTATTTTTAAAAAGGGTAAGAAAAACAAAAGGCTGTACCACTGATGGTGGCTGCAGGGCTCATGCATGCATTCTCTCCTCTGATTAAATAGCAGGCAAGGTGTGTGGGAAGGGAACAGAGGGACCTCAGAGACAGGCAGATAAACGAGTGGGTGGCT

>hg18 chr10:7548167-7548322 similar-to-chr13:22741084-22741239
TTAAGGTTTAATAAACGAACAGAAAATCCTTGAAACTTCTGAATGTGTACTCAAGTACTCTCTGTGACTTCCTGATCTTGATGTCAGAGATGTTTCTTTGCCTGTTTCTTTGTCTTTGTATCTAAAAGTATAGGAAATATATGGATTTAGAGCAC

>hg18 chr16:20561454-20561573 similar-to-chr2:46385463-46385582
ATACAATCTCCAAGCCTTGACTCCTTGGCCAGGGCCTTAGAACTGATAACCCAGTACTTTAACAACTGGAACTGGGTCTATGACAACGTAATAGATCAAGATGAAAATGAATTGAGTAA

>hg18 chrX:102234360-102234530 similar-to-chr7:2850782-2850952
TTAATTTTTACCAACCCCTGCCTCAGGTGACCCTCCTCATACCTCAAACCCTGGCCCTGAGAAGGCCACAAGACTCAGGCCTGGGCCCTTGCCACTGCCCACCCCCATCTAAAGGGAGATTGGCTGGGTGTTATGTGGGTTAGGGTAAGGTGGGGAAGGGGGCTCAGTCC

>hg18 chr17:42146867-42147041 similar-to-chr15:55361760-55361934
GTTCTTTCATTATTGTACAAAGTTGAACTCTTTGGGGTCAATTAAGTTGAGGAAGACAGAGATGTATCAATGGGAAAATAGTCCCAGGAATCCCTACAAAAGGATAGTTTTATATTAGGTAATAATCAGAATCTGCTTGGTAACTTAATGCAGTTCTCATACATCTTCCTTTCT

>hg18 chr16:24179666-24179769 similar-to-chr4:174675357-174675460
AGGCATTCACAAAGTAGAGCCCTAACCTGCTGCGTGTTATCAATAGTGGCCTGTGAATTTGAATGAGAACGTGTTCAATATGTGACTCTCTCATTAAGAAAAC

>hg18 chr3:83136445-83136577 similar-to-chrX:138278572-138278704
GAATTTAAATTAGATTTTGAAAGGTGCCCTACTGTCCTAGAAATTTTAGTTTTCTCTTTGGAATCAATGAGTCATTAATTGGTCCCTTCAAGTCACTAAAACGAACATGTTACCCCTAAAACTCTTCTCCGT

>hg18 chr2:209142253-209142357 similar-to-chr20:22990811-22990915
GTCAGGGTGTTTGTCCTGTGAAACATTTGTTGAGCCTCTAACTTTCCTTCAATAACTTTGTAAGAGTAGTGCTGTCAAGACAGAGGGGCTGATGTCTCATTCAC

>hg18 chr4:20014362-20014502 similar-to-chr10:95879353-95879493
NNNNNNNNGGTACTGTCTTAATTAGCAAAGAAGGAATGACTCTATTAGGCAAGAGTCGACTGTGTTTTTGATACAAATGAATAAGCTCCGTTAGCAAAACATTTGATTCACAGAGACTTGTCATAGTCAGGGCCCCTTGC

>hg18 chr7:26248656-26248797 similar-to-chr8:75355446-75355587
TAGTTCATTCACATCTACCATGACCTGGCTTTTTTTTTTTTTTTTATTCTGTAGAATAATTCCTTTTCCCCTAAAGAAAATCATGTACATGGTTTAAAAAAAAAATCAAACATTACTCATGTTTACATAGTAAAAATCAAG

>hg18 chr13:49292495-49292614 similar-to-chr22:19636000-19636119
AAATTTATTTTAAAAAACCTGAAGAAAGCACTTTAGTAGAGAATCAATACTGTCTGATTGATTGATTGATCGGCCTCAGCTTTCCAAGGAGTTATTGTAGATGGAAAGTGAAGAAGGGT

>hg18 chr9:22918918-22919018 similar-to-chr3:58024837-58024937
NNNNNNNNNNNNNNNNNNATCCAGCTGCTGTTACATATTTTGAGTAAACCTGAGTTAATAAGAGGATATAACGCAATGAGTAATCTTGAGTGTATTTAGC

>hg18 chr9:79463372-79463493 similar-to-chr6:161079397-161079518
ATGGATTAATAGGGAAGCTGTAAAAGACTAGCAACTTCCATTTCCTGTCTCATGGATTAACAGGGAAGCCATAAAAGACTAGCAACTTCCATTTCCTGTCTCATGGATTAACAGGGAAGCT

>hg18 chr20:14065507-14065679 similar-to-chr5:75880013-75880185
ACCCAACTCAAATTCCATCTGCCCCCAGAATTCATTCCAAATCATAATAATTCTCTATCCCCAAAACATAGCACTTAATAGCTAGAACTGTTGGTGCTCACTNNNNNNNNNNNNNNNNNNNNNNNNNNNNNNNNNNNNNNNNNNNNNNNNNNNNNNNNNNNNNNNNNNNNNN

>hg18 chr22:26606467-26606572 similar-to-chr4:4811361-4811466
AGCAAATCCTATTCACACCCCCATCACCTCCATTACCCTCCCCGCCTTTTTACTTTTAAAACATGGAAGAAATTAGGAATAAACCTTAAATTAATAATGGTTTCT

>hg18 chr14:83695192-83695297 similar-to-chr10:50534146-50534251
AGGTGGGAAGGAGAGGGAGATAAAAATGAAAAAAAATTGCTTGTCTAAAATTGAAATGGTGTTTTCAAAGTACATAGGAGAAAAGCAAAGCCTTTTTAACAACAT

>hg18 chr13:112798016-112798140 similar-to-chr5:1939360-1939484
GGCCCTGCAGCCGGCAGCACCCCTCCGCAGCCCACCACACGCAGCACCAGGAGGCTGTGAATCTCCCCACTCTGTAGGAACAGCTGCCGCTTCCTGGGTCCCCATTCCCCAACGGAACGTGTTC

>hg18 chr17:4188243-4188408 similar-to-chr1:94775845-94776010
CTATATTTTGATGGGAGGGGAAAAAAAACAGACAAACTATTAGCTGGACTAAAAAAACAATTATATGAAATTAGGGACTGAAAAGGAAGTAAGATAATAGAGAAGAAATAAAAATAAGTATAAAATATGTTTCCAGTAAATCCTAAGCTGCTAAATTTTAAACAC

>hg18 chr10:119490403-119490586 similar-to-chr4:4896295-4896478
GTGCCGCAGTTGCCAAAGTGCTTGCTCTCAGCCTCATGGCACACCCAATACATTTGATGGATCACAGGTTAGAGGATCAGGCAGACTGCAGCTCCTCCCAACTGAGCCCTTGAGACTCTGCTCCGGAGCCCCCTCCTCCCCATCCAGCCCTGCCCTGGTTCTGCCTTGGGTGAGATGGGCTCT

>hg18 chr4:53754344-53754533 similar-to-chr1:172139460-172139649
TAAGAAGTACTTGAGGCATCGTGTCACTACATCCATCACTTAAATCTATGGACTTCAGTAATTTGCTATTGAAAATTAATCAAAATGGTCCACAGGTCATTGGTCAGGTTTATTCAGTCATCAAAAAACCTCGCCTAATTAACCAAATAGATTATGAAAAATGTCTTCTCTGGAAACCTTCACCTTACC

>hg18 chr20:52249559-52249700 similar-to-chr1:195276964-195277105
AGGCCCTGGTAAGAAATTTAAGTGCAATGGGAAAACAATGAAACATTTCAAACAGCGTTATGGAAAAACCATTTGCAAAATTGTTTAGCTAAATACAAACTGACAGTACTTAACATTACCCAGCACAGTAAGATTCAAAAG

>hg18 chr4:38352389-38352536 similar-to-chr20:32788435-32788582
ATGTTGCTTGCCTGCCCAGTTTTCCTAGCCAAGAATTACACACACACATGCACACACCGCCTTTTTTTTTTTTCTTTTTTTGCCTTAAGTTCCTTTGGGGAGTAAGGGTAGGGGAAGATAACATGTTTTCTCTTTGAAAAATCCAAA

>hg18 chrY:1533133-1533295 similar-to-chr19:60360313-60360475
TGCTGGGGGCGCAGGGATGGGACCAGGGCGGGCGCTGTGAGGTGGGGGACGCCCGGCTGTGCCTTCCCTCCCTAAACGGAGCCCACCTCCAGGGCAGCGGGTCCCTTGCGCGCCGCAGGCTGCAGGGGGCGCGCGTGAGCTGTGCGAGGATTTTTCTTAAAC

>hg18 chr17:36760026-36760186 similar-to-chr3:193605805-193605965
TTTAGACCTAACAGTCCCAAGTCTAGTATTAGATGGGCCCTCAAAAAACAAAATGGAAAGGCCAGTTTTCAGCTTTTCATTCACATCAAGAGCTTACGTTGTTTCTCAATCACAACTCGGATTCTCTCCCGACAACTTCCTACTGGAGGCACTGTGTCGC

>hg18 chr20:1613586-1613761 similar-to-chr12:54766707-54766882
ACCACTGTCATTTGGGTAAAGTGTATATGTAAGAAAGATAATTTGAAAAGTGAGAACCTTGTCCTCTAGGACCTGTGAGGTGACTCACAGCAGGGGCCAGTGGGGAGCAGGGAGGCTGCTGTGCCCAGCCCTGTGATTCTGGGGTCAGCTCCCTGGCCTGAGTAGGGTGTGAGGA

>hg18 chr1:237666889-237667006 similar-to-chr2:189570189-189570306
CCAACACATGAATGGCTCACCAGACCACACTGTATCTCACCATATCTCACACAGGAACTCTTAAAAAAAATGACGCTACACTGTTTATAATCTAGTGGGTAATGAAAATTTTTAAAC

>hg18 chr20:24844351-24844459 similar-to-chr18:17793097-17793205
TGAGTGGTGCACCGAGTCCACCAAGCAGCCTCAGGTCAAGTGAGCAACTCCATCCCCAGCTCCCTGCAGATTCTGCAGACAGGTTCATCCCTGTCTAAGCGATGTCTG

>hg18 chr7:114929691-114929848 similar-to-chr5:153829776-153829933
NNNNNNNNNNNNNNNNNNNNNNNNNNNNNNNNNNNNNNNNNNNNNNNNNNNNNNNNTTAGGAAGATAATTGATAGGCTTGAGGACACTATCAAAATTGTGGAGGGTGTTTGCTTCACCCATCACTCTATGCGAATGGTACCCCTTGGAGTTTGCAGC

>hg18 chr12:66593075-66593204 similar-to-chr6:1544939-1545068
CCACCCCAAAACTGTTAATTATCAATTAATTAATCATCTAGTGCAACATCTCTGTCAAGTTACTCCAAGAAGATAGTGTGATGGAATGGGGCCCTAGCACCTCCCCCCAATACACACACAGTGACAAGA

>hg18 chr5:98648236-98648392 similar-to-chr3:41105869-41106025
ATAAAATTTTATGTTAGATAGCCAAAGGTCACTCTGCCCTTTGTACGATAACTGCCTATTGGCACTGAAGAAGCATCAATTATATATGCAAATACCATGCTCCTGTTTGTAGATCCTGCTGGCTTTATAGGAACGTACCACTCATCTATCATGGGA

>hg18 chr13:101578180-101578282 similar-to-chr4:174669006-174669108
TTTAACAATGATTCTTTTGCATCATGTTAGCTATGGAGTCTCAGCTGGCAGCTATCAGCTGTCTCTAGCTGTAAATGACAGCACAAGTGAGCAGGGCTCACC

>hg18 chr16:86079369-86079487 similar-to-chr1:21522003-21522121
TACGTAAAATAGGCATTGGAAAGTCTAAGCCAACTATCCCCCACAGTTGGCACCCTGGAACAGGCGACTGCAGGAGCAGCAAGCAGCAGCATTACCGGCCACTAGGCAGAGTACAACT

>hg18 chr9:37327787-37327979 similar-to-chr4:122835638-122835830
TTACTTCAGAAGAGCATTTATGTTGCTGTCATAAATTTGTGCGTTTGTGTCACTATGTAGGTAGTCTCTGGGGATTAAGAAGGAAGCCTTTGCTAACTTACTTTAAAATTAAAATAGACGGAGGGATAGCTCTGCAGTTTGAGAGCTACATTGGAAATATTTAAATAGGGTGGTATATTAAACTTAAACTAA

>hg18 chr21:45883670-45883786 similar-to-chr1:94793005-94793121
GTCAGCAGTGACTCATGGACCCCAGGGCCTGAGATGTCTATCCCAGTTGTGGAGATGCCAGTCTGAGGGGCAGGCCAAGGATTCATTTGCTTCTTAGCGTGAAGAGCTGAGAGGAC

>hg18 chr16:55697957-55698137 similar-to-chr3:46582143-46582323
CACACGTGTGTAAATGGACAAGGAAGCAGGTGAATCTGGGCGTGTGTGCCTGACACCCTCAGGATGAGAAGAGAAGTGTCTGATTTGGCAGCAGGAGATGGTGGCCCAGGTGGCATCTAACATGTCACAGAGGGGGCCTGTGAAGTGAGGAGGGGGTAGGTGAGCTAGAATCCACCTCGC

>hg18 chr13:54456244-54456381 similar-to-chr18:17580329-17580466
TAAATAAGGAAAGGCATCACAACTGAGGCCATTTTCTATTGCAGTCTTGCTGAACTTTAAGCTTCTTGAGAGCAAGGACCATCTTTTATTCCAATACGTAGTAGAATGGCTGGAAGAAATGTGTTCAAAAGTAGAAC

>hg18 chr18:3889431-3889539 similar-to-chr15:55330540-55330648
GTAAGTCAGAGAAGTGGCTTTGGGCAACAGCAAGAATGTTAAAAGGATGTTGCTTGCAGGAAAATCATTAACTTCATATTTGAGGAAACCTTTTGGATGTTTACTTAG

>hg18 chr7:577302-577438 similar-to-chr11:10284284-10284420
GGGCCACCACAAGTAAGCAGCACCACGAGTAAGCAGCAACGCTTCAAAATGTGGCACCGGCACTGTCCAAGACCCCAGCCAGGAGCCTCGCAGCGCAGGCCGGGTCTGTCCGAGACCCCAGCCAGGAGCCTCGCGG

>hg18 chr6:16684555-16684726 similar-to-chr5:39377152-39377323
ACAGTGGGGGCATATTTTCTGCCACAAATTACACTCTGCAACATTCTTCATCCAAAGCATTTTCAATTCCAAGCAAGCAAAGACACAAGGAAAATACACTGCCTTATTACAAGAACTGCACACAATAGAGAATCTGTATTCAGACACTTATTGACACTTAAACCTGTTAAT

>hg18 chr12:130302451-130302569 similar-to-chr5:153940009-153940127
GAGACCCCACTCAGTGATACACCTGGCCTCCTATGTGGAGAGGAGGGCTCAGCCCCAGTGGGAGTCAGGGTCCCGGACTGCCCTGTTCTTGGGTCCTGCCTGTGAATTCTAGGGACTC

>hg18 chr8:80932587-80932699 similar-to-chr17:45602390-45602502
CGTTAGGTTAGCCTCTCCCTTTTTGCTTCTCCTCCCTCAGTCCTGCCCCGAAGGGTGGCTTGTGTACTGAGCAGCCCCCTGACCTGGTGGAGGCAGGGTGACTGGGCCTCGG

>hg18 chr8:70365373-70365478 similar-to-chrX:149562160-149562265
ATCTGAAACAACATCACAAAAATTGGGAGTCTGAAAGTATGTTGTAATGCATAGTCTTGTATAGCTATGCTTTGAGATGTAATTCCCTGCCTAAACTCTCACTGA

>hg18 chr3:53022496-53022613 similar-to-chr2:189570724-189570841
AAATTCACTTTTCTATCCACTGCTAGCTGGAATCAACTTTTTTCACATTCTAGGAAATGATTACTATATTTGCTCTTGCCAAAATGCTCTCACCATTTTGTTACTATTAGATAATAA

>hg18 chr14:96781098-96781198 similar-to-chr17:30512587-30512687
TGACTCTTAGGATTAGTCCCGAACTCAAAGGGCCAAGTGCCACCCAACTGTGCTGTGACTCCCGTGCCTCTTCCTCCTTCTCTCTTGGGTGGAGTCCCCT

>hg18 chr14:104808485-104808587 similar-to-chr1:65751421-65751523
AGCCTGCTGGAAGCTAAAGTTCAGGTGCTGTCCCAAAGCAAAAAGATAGCCACGTGCAAAAAAGGATGAGATAACACATGGGTTCAGTGTGGCAGGCAGAGT

>hg18 chrY:5700944-5701132 similar-to-chr11:34405895-34406083
AGTTCTGGTCTATACTTAGGAGGAGAGGAAAGAGGTATGTAGAGATCTGTAGTTTTCCTCTTATTGTCTGCATTGGTAATAAAGCTGACATTTTCGTCAGTATCTTGTATACTGATACAATATTTTGTATCTAACTTTCAGTTGCTTTCCACCTTCGGGGGAAACAAGAATTTTCATGTAATGATCTC

>hg18 chr20:5965308-5965480 similar-to-chr7:155419135-155419307
GGTCTTCCATTTCCCCCTTCTGGAGAAGTCCTTTGGAGGATGAGTCCTTCTGGAGGATGAGTCCTTCTGGAGGATGAAGTCCTTCTGGAGGATGAGTTCGTTGTAAGAATAAAATGAGAATGTAAGACACCTAGAGGATGCCCGAGTAAAAAATGACAGTTGCTAGTAGTAG

>hg18 chr9:10801918-10802078 similar-to-chr4:122724356-122724516
CTGTATGAATCTTCAATGAAGCTAGCTAGGATAAGGGACAAGGCTATAGCCTGGACTAAGTCAGGGACTTAGACATTAATCCTAGATGTATATATCAAACCCAATTTCTTGCTGTGCTTCATAATTTTAATATCTTGTGCCTCCTGGCTATATTATATTG

>hg18 chrY:16167463-16167591 similar-to-chr2:68934201-68934329
NNNNNNNNNNNNNNNNNNNNNNNNNNNNNNNNNNNNNNNNAAGAAGTTTTTGAGAGCAAGAACCTGGCTCAGGACTCTGAACCAGGAGGTGGGAGAGATACTGCCTACCACAGCTTATGGGGAGAAGA

>hg18 chrY:2575733-2575850 similar-to-chr17:10472270-10472387
AAAGTAGATGTGACAGGTGCCAAGCATAGGATGTGTGACCAGATTCGGTCATGTGATTACATTGTGAAGTGACCCAGGCATTTTCATTAAGAAGGAAAGTGGTTGTAGGAGGAGGAA

>hg18 chr22:27839324-27839429 similar-to-chr3:182165389-182165494
GATGTAAGAGATTAATATTTTAATATCCGGAATCAAACCGTTTTCTGAGGTGGCTGCCTTTGATTTTTGTCTTTTAAATCAGCCTATTTTATTTTTCTGTTATTC

>hg18 chr18:11742638-11742751 similar-to-chr20:17986065-17986178
AGCGCCAGGCTGGGCGGGCAGGGCCGGGCGAGGGTCGCGCGCACCTCTGGGCCGCGGAGCCCAGACGGCGGCCGGGGCGAGCTCCTCCAGCCAGGAACCCGCGTGTAGGAAAT

>hg18 chrX:86549195-86549335 similar-to-chr7:80272750-80272890
TCTTAAATTAATGTTAAATTTGTTTTTCTTTGTTGCTTTTCAAATTGACTTCTGGAGACAAACTAAGAATTATACAATCTTTAAAGCTGCTGTTAATATATTTTCAGTTATGCAGAAGTGTCCAAGGTCATTTGATTGCA

>hg18 chr21:37266766-37266873 similar-to-chr4:186691723-186691830
TAATCCAGTAAAACTGAGTTACATATAGAAAGGCTTGAAAGAAGCAAAGCCATAGATTTATATTTCTGTATTAATAAGGAATCTATGCATATTTTTGGTCTTATATA

>hg18 chr4:77966274-77966421 similar-to-chr5:39391339-39391486
ACAAACACAGGCATGTTAAATGTTATCTAGCATCATGGGCAGAGTTCTACTTAACACTTGTTTAAAAAAGTTCTAGTTGTTAAGTAGAACCCTGCCCATCATGCTAGATAACCAGGGAATAAAAATGCAGAAACCTCAGCCCCTGGC

>hg18 chr18:30692873-30692990 similar-to-chr7:80101019-80101136
GCAGTGTTCTTTACATCAAAAACAACATATCTCACTAGGAACAATTTAAACATAGCTCTTTTTAGAAATAATCAGTTAAATAAACATCACAGGTTTTTAAATTTAAAAATTTACCCC

>hg18 chr18:75085741-75085841 similar-to-chr16:87119731-87119831
CCTCCCTCCTTAGGCAGAGAGAAACCCTCAGTGTCTACTCAGGAAAGCACCAGCTGCTCCACCCTGGGCAGGCCGTGTAGGGTGCTTGTCCTTGGGGGGT

>hg18 chr13:82875891-82876066 similar-to-chr22:19486393-19486568
GATATTCATGAGAGGATATGCTTAATTTAGATTCTACCCATCATTATAAAGAAATTCTTTGTTTTTCGTTACCCAATTGTACTCATTTTTTCCCACTAACTTTTTTCAATATTCCAATGAGGAAGAGGGGGAAAGATTCTACAACAATTAAATTTGATTTGCTTTAGAATTGAAC

>hg18 chr15:24366488-24366650 similar-to-chr6:143901380-143901542
TGGTTCCACAAACAGCAAACCGGTTTCTCCAACACCATCAGTAGAATGAGGCTTCCCTTCATATACATTTCACACAGTTCTGTTGTTTTTAGACTCCGTTTCTTGTAAATGTGGATCATGGGCCTGCGCACCATGCACGGGGGCCAGACCCTCCTCGCGGGC

>hg18 chr18:74677914-74678069 similar-to-chr17:72234760-72234915
ACTACATCCATCCTCACACTGCATCCCTGAAAGACCCCTGGTCTGTGGGTGCTCCGGGCTCCCCGCTGCGGGACCCCCGGTCTGTGGGTGCTCCGGGCTCCCCGCTGTGGGACCCCCGGTCTGTGGGTGCTCTGGGCTCCCCGCTGCGGGACCCC

>hg18 chr1:12970333-12970474 similar-to-chr20:10355677-10355818
TTATTGGTAGTGAGCTAATGTTGATGTCCCCAAGGTAGCAATTTAGTGACTATACCCATGATAAACGTTTCCATGCATCACGTGGTCAACNNNNNNNNNNNNNNNNNNNNNNNNNNNNNNNNNNNNNNNNNNNNNNNNNNN

>hg18 chr12:1641442-1641560 similar-to-chr17:45610224-45610342
CCATGCCAGCGGACGGGCACCTCCGCGGGCGCAGAGCGAGTCACACGTGCATCCTCTCGCCCTTCCCCCGCTGCACCGCCCGCTGTCCAGCCCTCTCCTGTTTTCTCCCACTGCAGAG

>hg18 chr3:4795643-4795768 similar-to-chr6:70790293-70790418
TGTTTTTAATGTAATGGGAAATTAGGGCTTGGCCTGCATACATTGTTCCTTTGGGTCACATTTGTTAACTAGTGTCAGATGTACTCATTATATTAGGGGTTATGAGAGCTAATAGAAATATTTTA

>hg18 chr20:11468311-11468418 similar-to-chr11:10294342-10294449
ACGGCTTCAGCATAATTATCCTGCCTGGGACTTTGCCCATTATATTATAATGAATTGCTTTGGAGGAAAAGATCAAATGGTGGAGAAATCCTCAAGAGAAAGAATAC

>hg18 chr12:30984175-30984283 similar-to-chr1:154711761-154711869
CGAGAGAAAAGAGAAGACATTGTGGAGAGTGCAGAGAAAACTCAGGGAGAAAAAGACGGGAAATCCCTGGGCTGGCTTGTGAAAGACTCCCAAAGGGCCCTGTTGGGA

>hg18 chr14:60459448-60459641 similar-to-chr10:50533864-50534057
TTTTGTTGTAGGTGAAGAGTCCTAGGGCTCAGTAGATACATTCTACTTGGGAATGGTACTTTACTACCATAGATACTTTCTTTCCCATATTTGTGAATAAAATTGAGCATTTGTTCAAATGTACACTTTCCTGGAATAAAGTTTATGGTTTTTATTCCTGTCTCAAAGGGATCCTGATTCCCAATAGAGGACC

>hg18 chr6:137086495-137086653 similar-to-chr1:62920349-62920507
CTGCAGATGCTTGAGAAGCTGTTTGGTGCAAAGTCCACCTTGTCTAATGAGCATGAAATTAGCATTAAACTTTGGTGAATGAGAAATCAATCAGATGAAATGGAGGTAAAAGACACAGAAGTTTATGAAATGGGAAGACAGGTCAAAGGAGCTTCAGA

>hg18 chr3:24307601-24307709 similar-to-chr2:210884333-210884441
AAAGAGAGATCCACAAAATAGGTTCCTGTTACAGCCTTCCTCTCACAATAGGAGATTAGAAGCCAAGTTGTACTTGAAATTTGTAATTTGGATTTAGTAAACTAAATT

>hg18 chr17:52051105-52051218 similar-to-chr11:116579119-116579232
GCCCTTCGGGATCCCTTCATGGCTGGGAGAGCCAGCTCTTGGGGACAGGAGGAAGACTCGGGCCAAGGCTAGGCCTAAGACCAGGAGGGCTCACTGAGACAGGCAGGGGGACT

>hg18 chr9:98039348-98039475 similar-to-chr6:1470431-1470558
AAAGAGTCCCTCTTCCATCTCCATCTTTGTCTACCCCTTCCCAGCCTGGAAGGGCCATGTAGGAGCCAGAAAANNNNNNNNNNNNNNNNNNNNNNNNNNNNNNNNNNNNNNNNNNNNNNNNNNNNNN

>hg18 chr22:38632521-38632654 similar-to-chr8:19375347-19375480
AATGGTTCTTTTTGCATTTCCAACACAGTCATTGCCAAATTGGTTCTGCCTTTTTATGTTTTTTAATGAAAAGCAGCCTAATTGATCAATTGGTCATGAATAATACTTCTTCGTTTGTTTTTCTCCACACCCC

>hg18 chr18:72262033-72262185 similar-to-chr20:62263622-62263774
CCTGCTCAAAGATCAACATGCATCCCAAACACCACTCTTATGCACAATATGTATGTTCAGGGTCAACTACTGACACGTTTACAAAGCAAGATGAATTACACTTAGGAAGTCATTCTGCGTTTAGGCTGGTGCATATTGGAAAAGGGCTCTAG

>hg18 chr10:56684200-56684305 similar-to-chr20:22992412-22992517
CTACCTGGAAACATTGGTAATAAGAGCAAGATATCTTTTCCAGTTGCAAGCTGTCAGTGGAAAGGTGAGTAACAGACCAAAGCAAAAGAGGATTCAATTGAACAG

>hg18 chr12:123127179-123127310 similar-to-chr20:33241945-33242076
NNNTATATATTTATGATGAATACAAAACAACATAAAAATATTTTCATGAAATTTTATGTGGTAACAAACTCAGACTTATACCATATAGGATGTCAAACTGCACACTAGCCACACTAATCATAAAACTGAAT

>hg18 chr20:10762318-10762435 similar-to-chr9:79596074-79596191
TCTTTCTCTTCCAGTCTTGTCTAAAGAGAGTAACATCATCTCTCTGGTTGAGATGAAGAATAGCTCCTCAAAGAAATCAGCCTATTTCCCCCTCACAGATGAGGAGAAGAGAATAAT

>hg18 chr13:36266435-36266617 similar-to-chr5:172626968-172627150
NNNNNNNNNNNNNNNNNNNNNNNNNNNNNNNNNNNNNNNNNNNNNNNNGTTATTGCTATACCTTTAAAAATTTAGGAGTGGGCTGCAGCCTGGGCGACAAGGCTTCCCCCAGCTGACCTCTGTGCCCTAGAAACCGTAGGGACCCAATGGGTCAGCTCACTTGGGTGGGTGCGGTGGCACCA

>hg18 chr20:11139474-11139611 similar-to-chr18:17592145-17592282
ATTTTCATCCTGTCCAGTGGATGCTGATCTTAGAAACCACATGCCCTCAGCTGCTTCTACTTCTGGAGCACCATTTCCAACCCCAAGTTAACAAAAACTAAACAGCTATAATATATTTCAGTAGGTGAAATTGGAAA

>hg18 chr6:1415309-1415409 similar-to-chr22:18135207-18135307
CTCTGTCTCCTGGCCATCCCAGAAAAGGGAACTGGCTTCAGGAGAGCCCTTCTTTCCCCTGGGGGCTGTACTTACCTTAATGCACAGGCCTTCCCCGCCC

>hg18 chr1:231278111-231278243 similar-to-chr4:122819818-122819950
GAAAAGAAATCTCCATTGCAAATAGCAGGCCTGAACATAGTGACTACCATGCATTCATCTACAATTTGTATCTCTGATTCTAACGTGCTTACACCTTAAATTAGTATTATTTCTTCCATTTCAGCAAGAAAA

>hg18 chr17:56178433-56178620 similar-to-chr20:32778986-32779173
TTCTGTCAGTTGAGATGGAAATAAGAAAGCTATTCTTAACTATAATTTAATCTGCTCAGTGCTTCAATGAGCAGTTTGAAAAGCAGTTGTTTTCACACTCAACACATATTACCATGCCTCTTTACCTTTTGTTCTTCTTTTAAAAAAATTTTTATCCCCCACAAAATGTCCTGAACATACCCTTTAC

>hg18 chr2:155775163-155775288 similar-to-chr20:10335909-10336034
TTAGGAAATGATTTTTATTGCATTGGCATGTTCCATTTATTTTTATGGTCTGAAAATGGCTTGAACTCAAATTTAAAGCAAATTCCATGAAATAATTATGAAACAATATTGCTAGGAGTAATGGG

>hg18 chr3:21980794-21980923 similar-to-chr17:26625894-26626023
GATATTTTTACAATACAAATGGAAAAAAAAAGAAAGAAAAATCCCTGAGCTCTTCCATAGCACTTGCTTCAGAGAATCTTTGTAACTACTGGCTCTACAGTTGGTCCTTTTTGTNNNNNNNNNNNNNNN

>hg18 chr2:102752046-102752212 similar-to-chr5:39374434-39374600
TCTGCTTGGGACATGTTGTTTTGGGCTGTCTAGCAACACAGAAGGGAAATGGAGAAAGCCTGGGAGTGAATGAAAATCAAAATCATTCAGTGAATCAGTATCATCAGGGGTTGAACAAAGGTGGGACAGTAAAAATGAAAAGGAAATAAAGAATATAATTGATATG

>hg18 chr19:33153047-33153232 similar-to-chr2:189577501-189577686
AATTGTTCTAAGTGACACACAGGCACAAGTATGAATATTGCTGTCTTAAGAATACTTCATTTTTTTTTCCAACGGATACTTACATCACATCCTTTCTTCTTTCAGCAAGAAAAGATGCCAAAGGAATACTTTGAGTATGTTCCTGAACACAAGTTTATTTACAGATTTGTCCATGTTCTTTTTAA

>hg18 chr7:43523361-43523469 similar-to-chr17:42638217-42638325
CCTTACAGTTGTCACAATCAGACATTTTACCACCTCTCAAACCAAAATTTCCAAGAGGATCCCAAGGCCCTTTGCTAACTGCAAAATAAACAGACTCCCCTGCCCCCT

>hg18 chrY:17785587-17785757 similar-to-chr1:85697383-85697553
TTAGTAAAGTTGCAATATTAAGCATAAGCCACCATAAAATGGAAATAAAAACTTAGGCTGAGCGCTGCTGTTCTTGTCCACTTAATGCTGACTATATCAAAAAAGAAGGGATGGAATTCCTAAGTTTATTTTTACATGGATTTCTTGATTATTAATCAAAACAATATTTA

>hg18 chr10:122635105-122635211 similar-to-chr4:186666985-186667091
AGACCTTTTGGAAGTTTGCCATAAAAGCTCCAATTAAAATGCATTCATTTAGCCTTTCTCTAAGTAGGTAAAATCTAAAGAACAAATGTGGATTCATGTGTAGTAA

>hg18 chr22:17515379-17515534 similar-to-chr5:176765186-176765341
CGAGGTGCTCAAGCCAGCTGGGGGTGGGGATGTGAGATGCTTTGGACCCACTGTAGGGCCTACTTGGGGAATCTAAGGCTTCTTTCCACTGTGCCTTTTGCCATGGGCCAGGATAAAGAAGGGGAGGGCAGGCATCTTCCCAGGCAGCAGGGGCG

>hg18 chr10:54819844-54819944 similar-to-chr3:58020009-58020109
ATATGTAAAAACAAAGTCCCAGGAAAGCAATTCGGTTCTTGCTAAAACTTTAACATCTACAGTTAACACATACTGAAATATCTGAAAATTTTATGTTTAT

>hg18 chr7:111141700-111141845 similar-to-chr10:95757498-95757643
NCCCCAAAAAACCCCTATAATTTTCTACCTAGATTTAACAACACTAAATTTTGGCCTATATTCTAATATACATATAATTCTTTGATAGTGGGTTTATAAATACTATTTTATGGCATAAAATTTTCAGATAGTATTATAAATATCT

>hg18 chr20:34997008-34997138 similar-to-chr15:55299577-55299707
AGAAAATTATGTTTAATTAATACAAATAACGACATGTAAGTCCAACTGAAATTTGTGTGCAGCCATTCCTAATTATAGTGCAAAGTCAAAGCTATTTGATTTTTCAAGTAAAAATACTAACGGAAATGAC

>hg18 chr19:41075931-41076126 similar-to-chr9:79658554-79658749
GCAACTTTATGCCCCATCACTAGCACACTGGTAGCTACATCATATGTGTCCAAAATTCTGAGTGAAGAAACGAATGAATTACCAAAGTATCAATTTCACCTTCTCTGTATTGCCCAAATGATCACTTAGCTCTACTTTGCAACCATTAAGAGCCTAGATTACCATCATTCATTTCCTAACCCCGCTAATAATGCC

>hg18 chr13:19944861-19945007 similar-to-chr1:201324483-201324629
CACTGGAAGAAGCTGAGGTTCGCAGGGTGGGGATTCGCTCTGCTCGAACACCTTCTGCATCTCCCAGGTCCCAGACAGCTGGAACAACACATGGATGCTGGTATGCTGGGGAGAAAGGAGGCACCCCAGGAAATCACAGGACTTTG

>hg18 chr9:110693132-110693257 similar-to-chr2:210863889-210864014
GACTCTTGCTGTAGTAGCTTATCCTTTAAAGCATTCTAAATTAATTTTTATCAGTGAGAACAAGACTGTCTCAGAGTATTCTGCCCTAAATTTATTTGCAAAATTACCAAACAAAAGAAATAAAT

>hg18 chr9:138080591-138080698 similar-to-chr17:7070356-7070463
GCACACAGGCCCTGCATGCAGACCAGCCAGGTGGCCAGCCCAGACACACAGTCAGGTTGCAGGGACACCCGATCCTGGGCACCAACTGTGGGACTCTGCCCAGCAAA

>hg18 chr12:8426379-8426483 similar-to-chr1:158153237-158153341
CCTAGCCCAGACTTGCGTACATTTCAGCGGTGGCTGGACTCATGGCCACCTGGGACGTCAGGGTGGTACAAAGTCCTCTTAATCTAAGACTGTCGGGGTACAAA

>hg18 chr13:18480775-18480917 similar-to-chr7:2871429-2871571
CTCTAGTCCCAGAACTCTTTCTGGTAACTCCCTTATCGATCACCCTAGCCCTCCTTCTAGCCCTACTGGTCAACGCTTGGGTCCCAGAACTCTTCCCTGTGATTCCCTTATCCGTTCTCCTGTTCCTCCTCCTAGCCCTCCT

>hg18 chr18:75498173-75498306 similar-to-chr4:4890604-4890737
CATGAGGAGGCCCAAAGAGCTGTTATAAACTCCTCGGAAACATCAGAAAAGCCATCTGAAATTTAAAATAAATGGGAATCCACCACTAAAAAATCCGAAATCTAAATGAACAAACCAATAGCCCACAGCCTGC

>hg18 chr1:4880490-4880598 similar-to-chr6:43249245-43249353
GCAGGGGCTGGAGGTGGCAGCAGCTGCAGCCAGATCCATTTGCTTGGTTTATGTGTGATCTGGGGGCTTGAACAGATGATGGCAGAATGGCATTGGCTGGAGATATAA

>hg18 chr12:50654480-50654646 similar-to-chr6:1518463-1518629
CACTTATGTATGATAGTTACCCAGCAAAACTCATTAATCCCAGAGGTGATTGTGTACACTGCCTGTTTGAAAAAAATTCGTGTGTGTGTGTGTGCGCGCGCACACTCATGCGTGAATGCATGTGCATGCTATCCAGGGGCCTTTCAGGATGGGTTAAANNNNNNNN

>hg18 chrY:25280177-25280295 similar-to-chr7:42252998-42253116
AGAGAAACGGCAAACAGAGTTTTGCAAACAAATGTGTGGTGGGGATTCAGGTTTTCATGTACGTGTTGCATCTGTGGCCTAGAAGATATCAGACACATGGCCTAGGAGAAATCAAGGG

>hg18 chr21:40144551-40144679 similar-to-chr1:116096614-116096742
TGAGCTTGAGGCTGTGGAGGTGGCTGGCTGGTGGGGGACGGAACAGGGCCACCAGCTTCTCCAGGGGAAAGGCTATCCTCTTAGTGCGCATTGCAGATGTGAAAAAGAAATGCCATCTTCCCAAATAA

>hg18 chr12:123513087-123513196 similar-to-chr19:40982670-40982779
GTTTTGATGACCAGGTGGCCGGGCATGGAGGCCAGAGGTGGGGGCCTGGCCCAGGATGCTGAGGCCACAGGACGGGGTCTGAAGCACTGCTCTGAAAATCTTCAATCAG

>hg18 chr20:25138765-25138917 similar-to-chr9:79778098-79778250
TCCTCTGACTCCACCGTGCCAGCGCTCACTTCTCCAACGTGGGGGTCCCGAGGTCTTGGTACAGGTCAGAAGCACAAATCCTGCAAACTTACAAAAATCATTATTTGATAGTTTGCTTATTCAAATTTTTACGCTAATTTAGTCTTGTGAAT

>hg18 chr9:97572497-97572636 similar-to-chr5:75833611-75833750
ACTCACCAAGCTGCCAGTTTGTCTGGTGTTATAACTGTCAGACCCTTGGTACCACTGAGCTACTTTGTAAACCTTAAGAGCCACAGCGGAGAGGACAGTCTGCTCACCTGTCCCCATATGCACAGTGTCTTAAAGATAG

>hg18 chr5:166404409-166404521 similar-to-chr1:94858913-94859025
GACAGAAGCAGTTTTTGGAATGCTTGTGCAGATACTTATTGCAGCAGCAAGAGAGAAGTTAGGCAAAACCGAGTGTGGACAACTCTTCCAGCTTGAAGAGATGGTGTCCAGA

>hg18 chr17:18261955-18262141 similar-to-chr7:80109897-80110083
ACACATTTCACAGTGCTGGCTGAAAGTTTCATGTAGAAATTTTATTTTATGATTAATACACTTGTGCCATTTCTTGGAACCACTTGCTTGTTTAATTCTAGTCTATCAAGTGATAATTTTCTTGATATTTAGAGGCTCCTCAGTTAATTTCTGTGGGATTTTTCGTTATATTTAATAAGGAAAATA

>hg18 chr22:28388415-28388581 similar-to-chr6:1459742-1459908
AGTTCTTCATTAATTTTAAAGGAATTATTGAGCATCTGCTTTGTGTTAGATTTCATGGGGGAAACAAAGATGTAGAAAATCCAGTCTTAGCATTCAAGGAAGTCAAGTAACTACTCACCTGCTATAATAAATAAGTGCCGTGGAAGAGACATGATGACAACAAATG

>hg18 chr11:103395933-103396041 similar-to-chr15:55277154-55277262
ATGTAAAACAGTCTACAAATGTCATTAAGCTAAACAGATGCACAGAAAAAATAACACCAATGAGTAAATAAACACCAAACAAATTTCTAGGCAGCAAACATTTTAGGA

>hg18 chr3:179515119-179515312 similar-to-chr8:75268625-75268818
CATCTTATAACAATTCAGGAAAACTTGGAAAATAAGCTGTATGCAAATTATCTGTTCTATGTACCCAGAGGTCTAGGTTTTACAATCATGTTAACTTCCCTTTTTATTTTCCACTATTGCTTATTCAAGGGCTATTATTTTCAGCAATTGTAGTCTCTAGCAAAGCAAAATTTATTCTTTATTTGTTGGTTAG

>hg18 chr13:113154264-113154406 similar-to-chr7:2871429-2871571
GACCCACAGCCATGGACGCTGCCATTTACAAAACGCCCACCAAGTGCTACCAGAAATGGGACATGCAGAGCTGGTATGAGCGCACACACGGCATCAGACGCCCAGAGGAAGCCAAACTCAAGAGTGAGCTCCAGCCGTCTAC

>hg18 chr14:23516219-23516324 similar-to-chr3:30531311-30531416
CTATATCAGTCAGCCTCTGGCACCTACAAATCCATTCACTGTTTTCTTTTCTGGGTTCTNNNNNNNNNNNNNNNNNNNNNNNNNNNNNNNNNNNNNNNNNNNNNN

>hg18 chr22:37263614-37263716 similar-to-chr1:195302810-195302912
GATAAAATTTTAAAACTATGAGAAAGGCAATATAGATATTTAAAAGTTCATTGTTTAGATTTCAGAGTTTAGACATATTGCATCATGAATTTATTTTATAAA

>hg18 chr21:28419589-28419695 similar-to-chr17:26669340-26669446
TCTATCAGAAGTCCTAAGAAATGTCTTCGTATCACTGAATTGCATTTTATTTCTAAGTACTAGCAGTTGTTTGCAAAATTTGTCCTATTCAGATTTTAAATTCCCC

>hg18 chr18:68168500-68168616 similar-to-chr3:154023444-154023560
CTTGCATTAAGTAATGCATTTATGCTTAAAAAACCTGAAAACATATGTACCTTCTTTTTCTAACCAAAATCTTGTAAGTGTGATCAGTTATCTATTAGTTTATTAGTTCCAAGTCT

>hg18 chr21:14013381-14013539 similar-to-chr10:28016508-28016666
CTCAGAATTATCTGCTGTAGAACAGGGCTCTGAGTGAAGGATGTGGTCACTCAGACCACGTAGATGGTTCAAGCTCTTACTCCTCTGTCAGCTCAGAGCCTGCACAGTGGAAAGGAAGTGCATCTATTGATTTCTTGGCCAAAAGAACTAGTTAATAC

>hg18 chr2:6688372-6688475 similar-to-chr5:52343348-52343451
ACTGCAATGTAACTGAGTGAAATGGAGAGTCAGTTGAGTTGGGCATGGTAGGGAGGCATTGATGTGCTTTCTGCACTCTCTTGTTCAGTTATCCTGCAAGGGA

>hg18 chr6:31968686-31968875 similar-to-chr9:100954150-100954339
CACTGAGGGTCAGAGAGCACCTACAGTTTTGCCTGGGTTAGCCTGGAGCCCCAGGCGGGGGTGGGGTAGTGAGCCACACCTCCAAATGCCATGTGAGGCTCCAGTAGCCACAAACTGGCAACCACGGGTGCTATTTCCTCAGAGGAAGAGTGTCAAGCACACTAACACTCACTCATCTCTGCAACCATG

>hg18 chr14:26228792-26228919 similar-to-chr21:18414539-18414666
CTTTTGGACATGTACATTATTTTCATTTCCAATTCCAACATTTCTACCATGCATTGTTAAAATAAGATTCTCTCAGAGGGAGTCTCTCGTGGGCCCTAAGCCAGCTATCAGTTCAATTCACAACACA

>hg18 chr17:75213768-75213869 similar-to-chr20:32819826-32819927
AACTGCCCTGCCTTATCTCAAGAGAAAGAGAAGAGGGAAAACGGGGGAGATATTTAAAGCCAGAAGTATCCCTCCAGAATTGATTTTGTTCTCTAAATTAT

>hg18 chr17:22630253-22630409 similar-to-chr6:70804994-70805150
TAACTGAATCTAAATCTCAGAAATAATTGAAACAATACTTTGAAGCAGCTCCTCTCAGAGTTGTGTTTCATAGACTTGAGGAGTCTTGAGTTCTGGGATTGGTATAGTAATGGCCATAAAAAATAATTTTCACTTAAAAAAAAATTTGGNNNNNNN

>hg18 chr10:110516482-110516589 similar-to-chr22:18123984-18124091
CTATCTAAACTCCATCTCCATTGGCAGGAGGTGAAGCAGCACCTCCTTCCAGACACTCGGTCTCAGAGTGTCATCAGGCCACTGAGGTAGCGGCTGGTCAGTTGGGT

>hg18 chr4:40768542-40768733 similar-to-chr18:17632296-17632487
CCATTTAAGTATCAAAATGGGTTTAATTTCAACCATAGTGGATTAATTTTTTTTTCTAAAAGGTAATGCCTTCTTCAGAGAATCCAGAATATGATTAATCTTTGTTTGGTGACACAGGATCATCAACATGACTATAAATTACTTGCTCTGCTGGAACATGAGAATACTAACTCCAAGGAAAAGGAGTGGCA

>hg18 chr22:41950262-41950372 similar-to-chr17:30538155-30538265
TTTGTTAGCAAGTGGGCCTCTGGCTGGGGAGCAAGACCTTGTGTTCGGAGACACACATTTACCTGTGTGTTCTGCTGCTGGGCACTTTGCTTTTGCTTGACTATTAGATA

>hg18 chrY:12446281-12446395 similar-to-chr5:153831221-153831335
NNNNNNNNNNNNNNNNNNNNNNNNNNNNNCAGACACAGTGTCTTTCAACCAGAGCTTGGCCGAACCCCTGGCAATCAGCAACATAATTGGAGTTTATTAAATATTTCACTGGCA

>hg18 chr5:143400978-143401090 similar-to-chr1:94858913-94859025
ACTGGGCTTGGCCCTGCCAGAGATACTTCTCTTCACTTCTCCCTAGTTACATTCCTGTTCTTGTTTCCATATTACCCCTAAATGTAGCTGATGTCTATACTTGCCTGCCTAA

>hg18 chr22:29686786-29686901 similar-to-chr17:26422195-26422310
GATTTCTCAAAAAAAAAAAAAAAAAAAGTCCATAAAACAGCCATATTTTGTTGTTGTTGTTGTTANNNNNNNNNNNNNNNNNNNNNNNNNNNNNNNNNNNNNNNNNNNNNNNNNN

>hg18 chr4:167056520-167056654 similar-to-chrX:138280176-138280310
CACTTAAAAAAAGATGACTATCCAAAATGCAAACCCGGGGTTGCCTTAGGCATAATAAACAAATAATTAAACCAATTATAACTTACCAGTGAAACTTGCAAGCTTTGAGAAGTTGGCCTTGTTTCATGTTTGGT

>hg18 chr4:52395661-52395853 similar-to-chr3:139563312-139563504
ACCCGGGACAGGAAGCTGGAAAGGGGAGCAGAGGCTCCCAAAGAGGATGTGGGAGAATGGGAGCAAATGACGCACGTCTGATCCATGCACAATGGCAATCCTTTAAAGTCGCATTGCTTGTAACTACACTCTGCTACTTAGGGACCTACTCTTACATATGCCAACTTGTGGTCCTGTTTCCAGATCCTCTAA

>hg18 chr21:45189002-45189106 similar-to-chr7:155297577-155297681
GGCCTGGCTGTGGGGGCAGAGCTCAGGGCACCAGTGTGACAGTGAAGACTGCATGTGGCTTCACAGTCGGCAGAGCTGGGAGCGCCAGGACAGGGCAGGAGCCG

>hg18 chr9:108098958-108099061 similar-to-chr17:10460982-10461085
TTGTTCCCTCGTTCCACCCTTTTTCATTCTCCTTGGGGGGATAAAATAAGCTGAGGCCTAGTTGAGGTTAAAGTGAAGAGTTCAAGTTAAGAAACTGAGGAGG

>hg18 chr17:13238430-13238531 similar-to-chr20:32819826-32819927
CTGGTTTCTATTCAGTTACATGTTGCAAGATCACTCTGGAAGGGAGGCGAGTACATGAGTAAGAGTGAGTAGGAGTCTTTGTTATGTACATGGTGTAATAT

>hg18 chr13:104212467-104212620 similar-to-chr16:14267049-14267202
TAGAGGCTGATTCTAGCCTTACAATTCCTTTTCCCTGACTCTATCTTTTGAAGGTTTCCTTGGTTGTAAATGCTGATTGCCTGTGCAGTACTTCTAAGAAGCCTAGTCTTTAAAAACCCATAGCTTTGTTGTATCCTTCCTGCTGCACAGGGT

>hg18 chr11:12769187-12769323 similar-to-chr7:155311907-155312043
TTTATATGTGCATCTGAATGCCCTCATCTCCGTTATGGATTGGATGTTAGGACACCCTATAGAGGAGATTTCCAGGGATAGCTACTCTTGTGTTTGTCTTCTTATATGGGGTTCATGCATAGGAAATGCCAAGCTT

>hg18 chr7:10619664-10619766 similar-to-chr17:26532633-26532735
GTATTTTATTCTTAAGGCTTTTATGAAGGAAAAAACCTGAAATAATGGCTTAATGTTTCTTTAATGCTACTCCCTAAAGATCTCTATAATCAAGAAGAAAGA

>hg18 chr2:16980092-16980202 similar-to-chr9:79651778-79651888
ATTATTTCAGTAGTTCAGCACTGTTAGGACCATGAGTTATTTTGCTGGGTGGCAACTAAGAACAGTAAGCAAGTAAGAGAACCTTGGCACAGAAGTTCTTTAGTGTTCCT

>hg18 chr2:20262183-20262328 similar-to-chr11:66799774-66799919
ACCTTCATCTTTCCTGCAGCCCCTCAGAGGCACCCTCTCCCTTGTGGGCAGCCCTGCCGCTCCGCATTCCAGCCCCTCCCTCCTGCACCTGCCGGCACTTCACATCCTCTACTGACATCCCTTCCCCGTGTGAGAGACTGACTTG

>hg18 chr14:46970265-46970373 similar-to-chr3:46642208-46642316
AAAATATAAAATTTTCTAAATTTAGTGAAAAAAATTGCTTAAAAGTCATTTATATTAATCTTTTTATTCAAAGGTCCTGAGTAAAAATAAAATTATGATATTCATGTC

>hg18 chr16:62067850-62068008 similar-to-chr4:77161450-77161608
AGTAAAACATTGTACACATATTTTAATCAATACATCTTCATCTTCTTGATGGCTTGAATGCTCTTAATTAATAAAATCAACTTTTATTAAGATTTCAACAGTTCTAGTATTTGAAAAGCTAAATGGGGCATGTGAGATCTGAGGATATCATGTATAAT

>hg18 chr22:48136274-48136430 similar-to-chr8:75390586-75390742
TGTAAATATTTAAACATTCCAGAGTCAGTCAGAAATTCTCCATTGTGTTAAAAGACAGTGAAATTTTAAAAAATATGCTCATAAACAGATTTTAAACATTTGTTTTCTAACAATTCTATAGATGGTAAGTACAGACGGTGGATATCATCAGAGAGG

>hg18 chr6:4943022-4943187 similar-to-chr3:182109949-182110114
NNNNNNNNNNNNNNNNNNNNNNNNNNNNNNNNNNNNNNNNNNNNNNNNNNNNNNNNNNNNNNNNNNNNNNNNAATCCTTAAAATAGTTAGGAGCTTTAGGAATAGGGAGCTATCCAGAATCCAACGTCTGGATGATCTGCATAGAAGACTTCACGCAACTGAAAC

>hg18 chr9:19571036-19571183 similar-to-chr7:87670447-87670594
AGAATCAAACAGAATCTAAGGGTGATGTAGTCCTGAGTTGCTGTAGGAGAATTGTTGCCATCCTCTCTTCTCTCAATCCACACAGGCCGAGCTGGAGAATCAGCCACATTCAGACCCAGGAGTTTAAGCATACAGGGCCTTGTTGGA

>hg18 chr5:129514004-129514157 similar-to-chr3:153502798-153502951
ACAAATTACCTTTAAGAGGTCACAATATTTATTACTTTAAAATGAAAAAATGTAAATAGAAATAATATTGTACTGGAGAAATCATTTAAAATATTGATAAGTAGAGGTGTGTTCAACCAACCAGTATTAATTAATAACAACATGAACACATTT

>hg18 chr4:181691119-181691239 similar-to-chr3:154032177-154032297
NNNNNNNNNNNNNNCTCCCAAACCCCCACGTTATCCTTTTTCTCTTAGCAACTGACCCTCAAGTTCTAAATCTTGTCTCATATCCACCTTCCAGATCTTCTTCACAAACCTTCTCGCTCT

>hg18 chrY:22760750-22760928 similar-to-chr17:10436377-10436555
TAAATAGTGGAAAATAAGTGTTTTATGTGGGAGGTACTCATGTTAATTATTTCCTATAATATTTGACAATGGTTGTTGTAAGTAATGGCTTAGCAATAAGTTCTTGCAAATAGAAATTATCTAGAAGGCTTGGGATTTGATCAGGNNNNNNNNNNNNNNNNNNNNNNNNNNNNNNNNN

>hg18 chr16:78116412-78116527 similar-to-chr6:122054268-122054383
ATTGGACCCATTCTTAGTCCACCAGCTCCCCAGCCAGTGACAAAATATGCCATTAGTGGCCACAGCACGATTCTGAAAATATACCTTCCTTACGATTTAACGCTTTTTTTTTCCC

>hg18 chr22:17244750-17244850 similar-to-chr5:39368868-39368968
CCCTTTGCTGCCTTATTTGTCATTGTGCCTTACATGTAGCTTGCAGGATTTGATTACGCTTATGTTTTGTGGTGATCATACTTTCAACTATTCCTAAAAT

>hg18 chr16:9652071-9652173 similar-to-chr19:48889886-48889988
TGATTCCTCTAATTGCTTTTGGTCAAAGAGTCTTGATAAGTCAATCCCCCAATTCAGAGTTCACACCAAGAACAAAGAAACCAGATAAAACTGGTTCGACNN

>hg18 chr7:128373580-128373740 similar-to-chr17:10497356-10497516
CTTCTGGCTCCAGCCTAGGTCTCATGGCCCATGGAGTCGGGGAGGTCTTTCCCAATCCTGGTGGCTGTGCCCTCCACCTCGCCCTGTGTTGGGGGCAGCTTTGGGGAAGGCAGAAGCTGCATAGGAGCTACAGGCAGCCTCTCAGGGGATCTTGCTTCTC

>hg18 chr4:176196353-176196482 similar-to-chr20:17940716-17940845
TCAAGCTGCCCAAGCTGATACTGAGTGAGCTGTCTCTCCTCAGGCCTGCCCAAATGGGAGGTTTGACAGCATAANNNNNNNNNNNNNNNNNNNNNNNNNNNNNNNNNNNNNNNNNNNNNNNNNNNNNNN

>hg18 chr16:29456810-29456978 similar-to-chr17:26688343-26688511
ACAACTCCCATAAGTTTTGGGAAAAAAACAAACATATTTCCAATGCAATTATTCAATGAAAGCTTATTCTAACAAACATACCTGAAAATTACTGACTTCTTTTCAAAAAAATCATATACTCTCAAATCTTTAACAAAGATTTAAAAATCCATTATTTCTTAATAAGGC

>hg18 chr18:55059021-55059149 similar-to-chr7:133986587-133986715
ATGGGTGTTGGTTTCCAGGGCATAACCCAAAAAAGGAAATCCGAAGCGGTTACCCAGTTGGTGAAGTGACCTCTGGATTGGTTTCTTGTAGACCTGAACCAGGATTTTTCAGCTGGTTTTCCAGTTTC

>hg18 chr12:41706811-41706941 similar-to-chr5:139681996-139682126
ATGACAAGTTAGAACAAGAATTCTGCAGATGTAGGACTTCGTTTGAATACTGGTATGTGGGGGTAAGAATTGCACACTATTGATAAGGAAGAGATCAAACATGGGNNNNNNNNNNNNNNNNNNNNNNNNN

>hg18 chr15:85357469-85357598 similar-to-chr11:116580011-116580140
AATATGCCTGCTCTGTTATCTGAAAGGTCTGGCAAGACAGGAAGGCTGGATGAAACAAAGCCAGCCCTGGTCTCTTTGTTATTTTTCAGTGAATTTTCCATTGGCATTGAGTGCATCCCAAGTCTGGGG

>hg18 chr10:88932934-88933050 similar-to-chr2:210863283-210863399
AGAGAGCACAGGTACATTGCAAATCATTGACAGTTGGGTGAACAATAAGATTATTTATTAAAACAAGTAACCTTGGGAGAAATGTTGATCATATTGAGCTTGAGTTCCTGAGAGGT

>hg18 chr16:67627492-67627640 similar-to-chr7:80057105-80057253
CTTAGAGTATAGAAATAATACACCAGTTCATCATCTATCTATCTCACCAAGGCTTTTAGAGGTAGAACTCAGTGTTCATTATGTCGTTGGGGTTGGAGGTGAGAGACTAGCCGTGAAGTGACTTTTCCAGCCTGGATACATAGAAGAG

>hg18 chr17:43687684-43687788 similar-to-chr6:105669973-105670077
CATTTTGCACTGCTACTTATAGGCAAGTTCTTTTTTTATTTCTTAGCCACATAAAAAAGGATTTTTTTCCTTTCTGCACCAGTACTAACTAANNNNNNNNNNNN

>hg18 chr1:153374780-153374933 similar-to-chr7:100332738-100332891
GTCTGGACCAGGGTACTGGGAAGGCGCTCGGAGGAGAGGGGCGCGAGTTCCGGTTCGGCGTCGGAGGGAGGGTGGGGCTTCGGCGCAGTTTCCGGAGGGACGGCCCGAGCGTGCGGGGGCGGAGCCGAGTGCGCGGGGCGGGGCTCCAGAGCC

>hg18 chr14:86884862-86885031 similar-to-chr17:7076206-7076375
TGTAAGACCTTCAGGCTAATGATTTTGACCTTTAAGAGAAGCAACAGAGAACCACCACCATCAAAACATTGGGGAATAGGAGGTCTGACTGCAAGTCTCTCCTCTGAGAGTTACTCTTATAGACCTTGAATAGGAATAGGGAGAAGACTTACCAATTTACAAGAAAAAC

>hg18 chr11:110389294-110389434 similar-to-chr17:42710063-42710203
CTGGGTAGGGAGTGATCATTTCTGAAGCTGGAATTCAAACCCAGGCGTATGTCTAACTCTACAGATAAGGGAGCAGAAGTGGATCCCATGGAAAAAAACAAAGGGCATTTAGGCAGAAGGCACATCATATAGAAGAGCCA

>hg18 chrY:22479517-22479646 similar-to-chr16:14058505-14058634
GCCTGGTATGGGTCAACTCTGGTCTGCTTTAATTCTAGGCAACTGCAGCAGTTCACCTTCCATTTTAGGTCGTGGCCTACACTGATTTTTTGATCACTGACTGTGTCTTTGTCTGTGTGTGTATGTTTT

>hg18 chr1:178228195-178228312 similar-to-chr2:189570189-189570306
TTCGAGGGGGAAGAAATAGTAATAGTTGCCTCAAGCCACCTTTATTGTAATAAATACGTTTCCTAGAAACAAATTATTCCATCTCTGGAAGTGTGGCTTTTTTGTTTCGTCTTAATA

>hg18 chr18:33925885-33926007 similar-to-chr13:22740155-22740277
ACATTGAGAATGCAATGGGAAAAGGTGAAGAAAATGTTTCCTCACACTCTCCTTCTCTTCGTTGCATTTGATGTCATACATTTGTGAGCTATGGCTGCAGTATCAGCACTAGTCACTGCTGA

>hg18 chr15:44944305-44944486 similar-to-chr3:113232130-113232311
ACTAGCTATGGTCAATTTTGTTTATAACCCAACTAAACCAGTCACTAGCTATGTTTTGTTGTTTAAGAACTCTATTTTTATAATGCAAACATGCTACAGTGTGGGGAAAACATATTATATTGTATAAAATACAGACATCATACCTATGAGACATGGTCTTATTTTTTATTATAAAAGCTTA

>hg18 chr20:13370526-13370639 similar-to-chr7:80175213-80175326
NNNNNNNNNNNNNNNNNNNNNNAAAGAGATATGCATCCCAGCCATGGCCATATCATTAAACAACTGAAAAACCTGTAATAGCTCCCAACTGCCTGTAGAATGATGCCCAAATT

>hg18 chr22:18853758-18853866 similar-to-chr12:48791075-48791183
CCTCCCACACAGCTGGGACTCCCTTTCTCCCACCTCTGGGGGCCCAAAGCTCTGGATGCCACCCTAGCCCTCAGCTGGCCTCACCTGTCTCCTCATAGCCCCACAGCT

>hg18 chr14:92766876-92767002 similar-to-chr22:23153847-23153973
GGTTGAGTTGGGCGGGGAGGATGGGTCGCAGCTGGGCATGGTGAGACGGCTGCCACCTATGGAAGCTGGGCCATCCTGGCAGGGGAGCAAGGAGGCCAGAGTTCCAGAGGAGGACCAGGGAGAGGC

>hg18 chr21:18843547-18843728 similar-to-chr3:41210658-41210839
CTGCTTTCAAAGAACAATCATTTGTAATCTTATGATATGATGGTGAGTAATCACCATCTTAAAGCGATTTCTTTCCTATTAACCTTTCTGTTAACTCCACAATTTGTTTACAACAAAAACAAATCAGTCAACACTTTTGTAATTTTCATTAGCAGCACAGCTTTTCTCTCTGATTCAAAAA

>hg18 chr17:55240407-55240511 similar-to-chrX:138338978-138339082
NNNNNNNNNNNNNNNNNNNNNNNNNNNNNNNNNNNNNNNNNNNNNNNNNNNNAGCTGTGCAAATGTAGGATGTTCTTTTGCTTCTGGGATAATGAATGCTTACT

>hg18 chr5:67853975-67854079 similar-to-chr7:94051563-94051667
CCCTTGAACACCCCAGCTTCACCCATAAGCAGGAGGAAAACCTTTCATTTTGGGGGACCTATACGATAATAGTGACATTCACATTCAAGACACTCCCAAAACTC

>hg18 chr19:24147689-24147837 similar-to-chr4:89218941-89219089
TTCTGGAACATGTATTTTATCCTTACAACTATCCCATGAGGTAGAAAATCTACTGAAAAGATGCCTATCATCGTAGTCAGCAATGACAATGCCACCAAAGGCTAAAGTTTCATTTTAAATTCCTTTATACCTTCAAATTCAATAAAAT

>hg18 chr17:35253321-35253452 similar-to-chrX:153783388-153783519
GTGAACTAAAGGCAAAAGGTCTTGGTCCCCTGAATATTTTAAACCCTCTGACATTTAAATAGCTCTCAATATTTTTAAAGTGTCCTTTGTGTACTGTAAATAGCACCAGAAGTAACTGAGTGTAGTTTCGA

>hg18 chr16:9822225-9822342 similar-to-chr3:153998918-153999035
ATCATTCCAAACCAGAATGAGCACTGTGGGAATGAGTTTTTCAGAAATCATAGACTTAACTTCTGAATAAATGCTCTCCCAGCCCCTGCTGAGATGCCAAAGACATTCCAAAGGCAC

>hg18 chr5:41235353-41235500 similar-to-chr3:58039793-58039940
NNNNNNNNNNNNNNNNNNNNNNGTCATTTCTTTTAAAATTATCCTGATTATAGATTTGTGCAGATCAGGTAAGTGGTCAAAATGGTATAACTGAAAAGCCATAATTTTACAGTGGAATATCTTGGGAATTGGCAGCATAACATTCCC

>hg18 chrX:52879901-52880047 similar-to-chr3:41045248-41045394
TTTGTTTCTTTGCCCAAACAATCTCCTGCATCAAGAAACACTGGAAACACACAGTCCCATGTCACCCTTAGTGGAGGATGTATTTCTTTTGTGACAGAAATAAGGAATTTTATGTCTGTATTTATACGTGCTTTTTCCTANNNNNN

>hg18 chr5:161483441-161483542 similar-to-chr6:161049241-161049342
GTTAATGTTTTTGTTTGTGTGTGAAACATTTAAAATAATTATAACTATAGAAGCAACATCTTCAAACGACTGGTCATCAGGAAATCTGGAAGAAAAGTGAT

>hg18 chr12:85172738-85172839 similar-to-chr10:96004796-96004897
AATACACGTCTGACACTGTCTATAAACTTAGTTTTGTTCAGACCTGAATGGACTAAAGGAGACAATTCGAACAACAGTAATGTCTAGAGCTGCCAAACAGG

>hg18 chr8:20007666-20007801 similar-to-chr1:94917929-94918064
AACGGTGTTGCACAATTAGACGGGGACTCATGAGGCTGGCATTTCCCTAGTGGGGAGCCAAGGCTGCACAGAGGGAGAAGGGGGTGGGGTGGGGTGAACAGTGGCTCTGTCCATACTGTTTGNNNNNNNNNNNNN

>hg18 chr12:119854437-119854548 similar-to-chr1:158150289-158150400
TAATCGAACTGTAAAGTGCTTCAGGACTCATGAGAAGGGAGAGGAATGTGAGGCATGGCGACCAGGAATGAGGCACCTTGGTGGAAGTGGAGGGTGGAAGATGGAGGAACA

>hg18 chr11:79000925-79001059 similar-to-chr5:75925738-75925872
AAGGGGCAAGTGAGAATGGTTTGCTCATCTTCACTTCCCCAGGAAGGCAGAGCTCAGCTGCTAGGATACCTCACTGGCCCTTGAAAATGGTGATGTCTACATTTGAAAAAAATTATTTTTTTTCGTCGTAAAAA

>hg18 chr14:29757837-29757953 similar-to-chr11:10297896-10298012
TTTTTCCACCAGAGAAAGAGGGTCCCTTTGGACTAACAGTCCCAAAAAGGAATGGTTTGGTCCATTCCAAAACAGCTTTGTGATTAGCTATGTTTTTCTCTGGGCCTTTTACTGCT

>hg18 chr5:70922682-70922782 similar-to-chrX:153718091-153718191
AGAAAATAGGAAATAATGGAGATATACTGTAGACTGAATATTCATCTAAGTTTGAACAGTTAGGAAGTTGCTTAGTGTTCTGTCAAACAGAAGGAACTAA

>hg18 chr18:35636908-35637044 similar-to-chrX:153742920-153743056
GTTTCGTGTTATGTAGTCATGTGTATTATGAATTTCACGTCATGTGTATCATGTGACATGTTATGTGTTTTGTGCACTCTATAAACGTCATGTATGACATGTGACATGTATGCACCATACATATGCCGTGTGTGCG

>hg18 chr13:87031071-87031172 similar-to-chr9:107416083-107416184
CAGGTTGATCTGTCCCTTCACTCAGGTCCAGGAATGAATGATGTATAAAAAGCAACTATATCCACATCTAATGGGTCTTCAGATCTGTGCTTGAAAAATTC

>hg18 chr21:19791729-19791832 similar-to-chr17:30506596-30506699
GCCCTATGGTCATAAGTCCTTAGGACAGAGGGAGAATATCAGTCAAGTAAAATTTCCAAAACGTCATCACAGAAACACACACATTCACCATCCTCGCCCAGCA

>hg18 chr20:13330104-13330222 similar-to-chr5:39404968-39405086
TTAGTACCTGCACATATAAGATATACCTAGTAGATTCCACATCTGTAACTCACCCATTTAATAAAATAATGTAATAAAAGTTGTTACATCATAAAATCAATGGGGGATTCTCAATATT

>hg18 chr19:43203771-43203873 similar-to-chr1:201318333-201318435
CAATGTCTGGAGAGAGAGGCTGGCAGGTTCAGTGGCTGACAGGTCAACACCAGCACTGCTCTGACCCTCTTGCCGCCATGGCCTTAAGACAGCTGTTGGACC

>hg18 chr15:56049498-56049625 similar-to-chr4:186671390-186671517
ACAGGCCAAGCAACAAATCTCTCCCTTAGTACTCCAGTTAATTGAAGGAGTTAAAAAAGACAGACAGGACTCCTGGGGACCCTGCTCATTCTGAGAGTCTGTTCACAATTCTTGTGTTTTTCTTGCC

>hg18 chr1:114280203-114280308 similar-to-chr7:2838105-2838210
CAGAGTAGAATATAAATAAGAGTCTGTTGGTTTTTCTAGGCCATTGTGATTCTGTATTTTCTTCTCACCTTGTGTTAATTGAGGTCAGAATGAGTCTCAGCCACA

>hg18 chr6:124995572-124995701 similar-to-chr3:182134002-182134131
GACTTAGAAGTTTATATTTGTCCCCACAAATTCTAAGCAGTATTGATCTATGTCCTTGCCAGGCTAAAACCAGACAGGAGACAAATCTTACTTTAAAAAATTCTCTTGTAAGAATAAAGTACAACTAAA

>hg18 chr21:39385350-39385473 similar-to-chrX:70235902-70236025
CTCCTCCTCCCAGCCCCGTCGTGGGGAAGGCAGGGCAGTTCCCTGGCATTTGGCTGGCTCCTAAGTGTCAGTTGAGTGATTTCATGAATGAGCAACTACCCTGATTACTCTGATTACTCTGAA

>hg18 chr18:51504735-51504890 similar-to-chr10:95922606-95922761
NNNNNNNNNNNNNNNNNNNNNNNNNNNNAGTAATACCAGCTATATTGATTCAGATGGCAATATCCAGACAATAGCTCCCACTCATGAGATGACTGAATTAGGCAGTAGGCAGACAGAGGCCAGGCACTGGATACAGAGCAGATAACCTGGTTCCA

>hg18 chr6:28999694-28999795 similar-to-chr5:92950153-92950254
CGCGCAAGACAACGTGGCCGCGTCCGAGCGGATGCCGGCGGCAGCGTAAACCCCACCCCAGCGCGAGCGGAAGAGGCGGCTCGCGGGGGCGGGGCTTGGCT

>hg18 chr17:779557-779665 similar-to-chr4:186699167-186699275
TAGAAGGGCGATCAACCAGCTAACAGGAACTAAAACCGGGATTTCAACTCAGGACTTGGGTTCAACCTTAGCTTAGCATTTCCCACCATACCTACCACGCATCCCTCA

>hg18 chr18:7027233-7027380 similar-to-chr5:1930212-1930359
GCCTATGGCAAACTAAACAAAGCGGGAATGTGAGGAACACTTCATAAACAAGTGATCCAGGGACCCAGAAAGTTTATCTCAGAGACGGGGATGAGACTTCACCAAACACACTGCTCAGGAACCAGACCAGAAGAGCAGAAGTTCTTA

>hg18 chrX:65116710-65116856 similar-to-chr22:34341056-34341202
CACTTGAGAAATAGAGGAAGGGTCAGATTGCCACAATAATTAAATGGTGCTGGATTAGGTTTTGGGCAAGCACTTATGATAGGTTAGAGTAATAAGGATGCATCGCGCATCCTACTAGAACCAGCAAACTTCAAGCCAAAAAATTC

>hg18 chr8:133907753-133907891 similar-to-chr16:87063575-87063713
TACACAACTACTGTGGGAAACAGATGGGGACCAGGGAGTAAGGTGACGATGTGTGCGCCAAGTGGCCTAAAAACCCGTGAGGAAACTCACACGGTGCATCAAATATGAGAGTGTTCACAGCAGCACTGGGAGCAGCCC

>hg18 chr19:39653528-39653681 similar-to-chr20:32784617-32784770
NNNNNNNNNNNNNNNNNNNNNNNNNNNNNNNNNNNNNNTAATGGCAGTGTTTTTAAAATTTGGATTGTCAGCAGTTGGCCTTTGTTGAGAAAATGTGTGACTTTGCCCAAGCCCAGTAACTTGGAGCCTTGAATTTGAGATGCTGGAAAGGGA

>hg18 chr7:4964870-4964998 similar-to-chr3:57995582-57995710
NNNNNNNNNNNNNNNNNNNNNNNNNNNNNNNNNNNNNNNNNNNNNNNNNNNNNNNNNNNNNCGGGCGCCCCGGTTACTCCATCCCAGCGAGAAGACGAGGCTGCCTGGGTCCTGGTTTTCTCGGGCGG

>hg18 chr12:73044988-73045115 similar-to-chr1:154728150-154728277
GGGGCTGTGATTGGCAACTCCATCCGCCAGAGACACAAATTCTGTGCTGGACTCTGTAAGCAAGAAGCAAAATCCCATCCCACTGGCCGAGTCACCTCGGTGCCCTAACCCATGNNNNNNNNNNNNN

>hg18 chr12:83351841-83351972 similar-to-chr3:153643009-153643140
ATGGAGGCAAGTATTGTGTATTTCTTAAAGCAGAATTTTCAATATTTTTCAAATTAAAATAATTTTTCATTAGAGTCATAAAAAGATGAATGGCAATCCAGAATTATTAAGTAAGGGTCTTCTGAAAAAAA

>hg18 chr15:60189167-60189270 similar-to-chr8:75349093-75349196
ACAGCCCTGATTTTAAGACAAGACCAGTGGCAACCTTCCAGGTCAACACACATGTATAAAATATTTAAATATATGTACAAGAGATATCCAGATAATTTTTTTC

>hg18 chr20:9938537-9938642 similar-to-chr4:122700051-122700156
AGCATGGGCAGAGCCGAAAGAGTCCAGAAAGGAAATACTCTCAGTGGTATCATAGATTTTAAAAATTCACCCCAATTCTTCATTTCCTCTTAATTAAGTTATAAA

>hg18 chr10:92188490-92188621 similar-to-chr2:211995074-211995205
GAGAGTTAGGCAGGGTCTTATCAAAATTGACTCCTATTATTAAGATTAGAAATTTGAATTACATTCAGTAAACAGTAGGTATTGAACTTAAGCAATGTAATGTCATTTGTGTTTTTAAAAGATGACTTTTA

>hg18 chr3:30089309-30089434 similar-to-chr18:17632498-17632623
ATCCTGAGGTCAGATTCGGTTAAAAATAGCTTAATTTTTTGACCCCTGATTCTTTTACACTTCTAGAATGTAGGGCATAATCTGAGGTTAAAATGAAGTGTGTTTCATTTGTTTGTTTAAATTAA

>hg18 chr17:21985012-21985142 similar-to-chr12:79566048-79566178
CTAATCAAAATGTAGCATTTTAATTGTGTTTTTAGAGTTTTGTAAGTGTCCTTAATTTTTCAGCTTATTCTTAAAAAATCAATTTCACTTTATTCAAAATTCCCTTTTGGAAAACATTAAATGGTGGCCC

>hg18 chr2:208813839-208813971 similar-to-chr4:186677908-186678040
GTTGTGTAACTCATTTATCTGGCAAAAAGTTATCTTTAACCAGGTTGATCTACTGATTTTCAAACTGAGAGGAGATGTTTAACACTGATAAGAGACAGAAAAAGTAGTACTTCTTGGGAAAAACAAACATAA

>hg18 chr19:49400861-49400985 similar-to-chr1:62769550-62769674
CAATCAATACATCAAAAAAAGAAATATCAAAAAATACCAAATAGTAGGTATTGCTGTGTCTCAAATGCATAAGGTATTAATATTCGTGGTATATAATCCAAGTGAACAAGGAAAATATAGCACC

>hg18 chr2:38077625-38077728 similar-to-chr6:43248648-43248751
TGGAGTAGGCAGGAGGAGAGCAAAGGCGGAGTCTTGTAGCCCCTGTGTGCTGTACGAAGAGATACACCGTAGTTACCTCAGAATCCAGAATCAGATGAACAAA

>hg18 chr20:54195553-54195734 similar-to-chr11:20833819-20834000
NNNNNNNTTTTCATCCTCTTTGAGCTTTTCGGGATAAGCCCCTAAAATCCCACCTACCATCTAATTTTTTATTCTCTAATTATGTTTCTGCTAATATTTGACATTATATTTATACCTGAAAGACAAATTGGAGACTGAATTACATTATCCTATCAGGGCAAGTCCAGTAACTGAGATTAAA

>hg18 chrX:64866343-64866446 similar-to-chr7:155486012-155486115
GCAGCCCACAGCTGACCAATCCCTGCCTCACAGGGATGCCAGATCTGTTCTTCTCCATTGGGGTCTGTCTGAAGACTGTGTTATGCTGCTCAAGAGACATTTG

>hg18 chr19:58280236-58280371 similar-to-chr1:94768243-94768378
TTCCCAGCATGCTCCAACAAGGATGTAGAAAAGTGAGCTCCTGTTTCCTAACACGAAAACATGTCAATGTTCAAAACTTGCAGGTTAACATATCACAACCAAACATTCACTGAGGAATTTGTTTAAATCTCATAA

>hg18 chr2:128040144-128040291 similar-to-chr7:94123346-94123493
GTCCTCTCCTTTCCTAAAGTGAAAACCAGGACACCATGGTCATGTGGCTTATTGTGCAGGCTCTGCCTGCCGCACCCCCTGAGGGGCAGTGGGGCTGGGTGGGGGCTCCAGATGGGCAGCTGATCCAGGGCGGAGGTCCCAGGGGCA

>hg18 chr7:30177778-30177882 similar-to-chr4:5860385-5860489
GAAAGTCATGAAGCAGACACAGCCCTAGACTATTCTAGTGGGAAGGCAAGAACATGTGCTGTGTCCCCGCCTGCTTTCCAACCTAAGGTAGAGGCTGTCCCAGG

>hg18 chr22:21105261-21105454 similar-to-chr10:27985261-27985454
AACAGTCAAGTCATACCTAATACTTATGAGCATAAAGCTTTGATAAAATTCAAGAATTATTTGCATTTTGAGGAAAAAGACTTTGTCGCTAAAGCAGAGAAGAACCTAAAACGGACTCCTCATAGTGAGCTAATATTTTATAAAAAGGTGTCAATCAAGGTGTGGCTTACAAAAATACTTTCAAGGATGTTTA

>hg18 chr17:16679896-16680033 similar-to-chr4:4879807-4879944
CCCACCCCCACCCCAAAGAGGGACAAAGGGGACCCCGGAATCTTGGACAAAAACCTCAGCGTTCAGGTGTCAGGGTGGGCCTGGAGTTCCAGTCCAACCACAGACCCATCACCCTCAGAACTGAAAATGGTCTTCAA

>hg18 chr16:66873260-66873417 similar-to-chr11:120741363-120741520
GATTTCAACATGGAAGTAGTTCATTGCTGACACAGCGGCATCAAAGCCCAGCGCCTGCTCACAGCTGAGACTCCATTCCCCCTGAGTTTGTTTGGCAAGGGTGACAGTGAGCAGGAGGAAGAGAAGGAGGGAGACTGGGAAGGATGAGACTGGAGGG

>hg18 chr6:113663350-113663481 similar-to-chr2:189581475-189581606
TTTTTCTGATAGCTGGTATAACATGTCACATTGAATTATCGTAAGTTGTTTGCCTGTATGTCATGTTCAGCAGATGGTATATGGCAGATAGTTTATATTCAACATATGTTCCTTGTGTTAATTCAAATTAT

>hg18 chr21:41102131-41102263 similar-to-chr7:2847945-2848077
AGAAGCCATCTTGCAAGTAGAACAGAGAAGTGATAAAAGTGCAGCTAGAACCACAGAGTGGTCAAGCTCTGGCAGGAGATGAGGAGAGAGAGAAAGGTCTTTGAGATTCTAAGTAGGCCTTGGGTTAATACA

>hg18 chr6:95089847-95089988 similar-to-chr20:32806044-32806185
TCTCTTTACCTTCAGTTACATAACGTGATAGCACATTTGAAACAAAAATGAGAAAATGAGATAGAGAAATGCATGAGTGCTACATAGGCTTCAGCACACTTGATCATTTGAATACGCACTATCCTTGAAGTGCAGTATCTT

>hg18 chr17:22449540-22449646 similar-to-chr7:80133588-80133694
TTCAATTGCAGAAGAAATAGCTTTTATAATATTGGAGAAACAAAATAGAAATTAATATAAAATTTGGATAACAATAGCTTCAATGAAAGTGAGAATTGTATTTTAG

>hg18 chr21:29516215-29516351 similar-to-chr3:30537615-30537751
TTACTTGTGAAGCATAGTGTAGATCATTCAGTTGAAAAGGATTGTGTTTTTTTCTTTTTAAGCCCAAAGTACTATATTTAGGTCAATATTTAAACACATGGTAGAACTTATTAAAAGTAGTAAAATTGAAATGTTT

>hg18 chr6:150376749-150376926 similar-to-chr20:22982360-22982537
NNNNNNNNNNNNNNNNNNNNNNNNNNNNNNNNNNNNNNNNNNNNNNNNNNNNNNNNNNNNNNNNNNNNNNNNNNNNNNNNNNNAGCATCTCATGTCACGGATGGCAATGCTGGCGACACTCTTGTCTGTGATTGTGATGACCCAGCTTGGGCAGAGGATGGTGAAACATCCACTATA

>hg18 chr5:9201256-9201364 similar-to-chr3:95044642-95044750
GTAGAAAATTCCATGGTGTTCAGAAAATATTAGGGTACAGATTAACCTATGTAATTTAATAACTCATTTGATAAATGAAATACCTAATTTTCTAAATTAGTGTTATTA

>hg18 chr4:111170729-111170917 similar-to-chr16:66818762-66818950
TTGCATAGGTGGTTTGTATATATTACATGGAGACACTGGTAGAGCCAGGTTTATGAAATACCCCCAACAGATCGGGAGGCAGATTTGGAGGGAAATGATGCCAGTCTGTTTACTGTGAAGCAGCCGTGGGAAGCAGGAAGACACTCATAATTTCTCAGCGTCATCTGGATTCCATGGTCTGAGTGAGA

>hg18 chr13:110998020-110998154 similar-to-chr3:182113315-182113449
CTCCAAGTGTGAACAAAAGCGAACTTTTTCTTGAGGCCGTGATAGAGGAATGACCGCCTCCTGGGACCTGTGGTTTTCTTCGGCGCAGGAGAAGGCGACAGGGCCCTGTCCTCGGGGATGGGCGGAGGTGCTGG

>hg18 chr8:127138043-127138176 similar-to-chrX:138454193-138454326
ACTTGTCCCCTCTCCCTCTGCCCCATACACTCAACAAAGTCTTCATCTCTCTGATAGTAGCCATAGATAATCAGAGAACAATCTGAAGGGCTTATGATTCTGGACAAATCCAAGGACTGAAGTACCNNNNNNN

>hg18 chr7:54582297-54582427 similar-to-chr15:55151560-55151690
CCTTGCTTGCCTCATTAGATACATACAAATGGAAGCACATTTAGAGTCCCTAAATAAAATTACATATTTTAGTCACGTAAATGTCTAAACATTCTAGAGAATCGTTTGCTATCCAGAGAGGTTGTGTGAC

>hg18 chr18:74093944-74094120 similar-to-chr1:158148913-158149089
TGCGTGTCGGGGGAGGAGGGGGTGGCAGGGACCAGCATCCACTGTGGGGAATCCCATCTCTCCTATGGAGCAAGGCCTCTAACCGCTGGGGAAGGCCACACACACGGTCCCTCTTTGGGGACTGAAAGATGCTGATTGCAGATGGGAGAAGAGAAAACTTAGAACAAGCTACCCCC

>hg18 chr7:601119-601272 similar-to-chr20:17985867-17986020
TGGCCGCACGGGGTGCTGTCTACGCTCACTGGATGGCCCCAAACCGGCCCAGGGAACTGGGTCCACATCTGGTCACAGCTGCCCTCAAGCTCCCACCGTGGCTCCTGAGCACTCTGACAGGGTGCTTCCTGCAGAAGCTGCGGGTCCTCGGCC

>hg18 chr22:15677466-15677568 similar-to-chr1:195302810-195302912
AAAAAATAAAAATAATAGGTTTTATACTTCTTTTCCTTTGGCTTTCACTAAGTCTTTAATATTTGCTTAATCTTTGTGAGTTGAAAAATGTATTTTTATTAA

>hg18 chr5:124050460-124050564 similar-to-chrX:153874079-153874183
AGGAGAATACAAGGCATTGACTCTCTGAGGCACAGGAAGTGGTGGGCAATTTTTTTTCCTTGTTATGAAATATATAGTTGGAAACTACACTTGGGGTGTTTTTG

>hg18 chr2:27127899-27128002 similar-to-chr17:42652028-42652131
CATCGTCCCCGAACGACACTCGCTCAGGTACCCACTAACGTGCGAGGAACCCTGAGAGCTGACCAATGGTAGCGAGCTTTACTGGGCGGGTCGCCAGCTGCAG

>hg18 chr9:24202996-24203131 similar-to-chr12:63557676-63557811
TGATAGAGTCTTAGCTGATGTCATCACTAATGAATAGTTGTGTTCAGCACTGTGGCTTAATAATTTCATTGCCCCCGCCCAGTCCAGTGATACATGGATCAATGTTGACCAGACAGGGATTATGACAATGAAGCC

>hg18 chr10:7992954-7993095 similar-to-chr5:153846552-153846693
TCTAAGTGTCTTTGATATTTTATTTGCCACATTCTTAGCACTAAATGAAATGTATGTGTTGGGGTGCAGATGGTATTTTGACTTTAATTATATGATTTTTGAGGGAGAAGACTCACACCTGAAAGTGTAGTCTTGCTATCT

>hg18 chr11:76475366-76475474 similar-to-chr1:154727114-154727222
GGGGAGGAGGGCTGGGCACTCGAGCTCTTCGCCCTCCTCCCACTCCATCCCCTGGCTACCCCCGTCCTGACTCCCTCCTGCCCTCTGGCCATTGCCCAGACATTTTAG

>hg18 chrY:20968552-20968696 similar-to-chr10:101187712-101187856
ACATATAAATTACATGAATCAAGCTAGAAATAAGACACTAGATATTACTCTAAATAACAACGTTTATTTTAAAGAATAGTTCAAAGTCCAAGTATTAGATAATTTGTTACAAAGCAGCAGAGATTGATGGATCAATAAAATATT

>hg18 chr21:19869184-19869320 similar-to-chr3:30537615-30537751
CCCTTAAGAATATAACAGTAATTTAGTTGCGGACCTATTTAAATAAATATCCTATACTCTTCCTCTGACTATTCCATCTCCAACTAAGTATATAATGTTCCATATATTTGATATTTCAAATGTGTTTTTAAAATAA

>hg18 chr18:43264000-43264118 similar-to-chrX:138448079-138448197
NNNNNNNNNNNNNNNNNNNNNNNNNNNNNTTGCATGATTCATAAATTGCAAGTGAAACCTCCAGTTAAAGTCTCTTAAGGAGTTTTTTCAAGGCACTGATTACTAAACATTTTACAAA

>hg18 chr9:80042017-80042122 similar-to-chr1:94858102-94858207
GTCTTCATTTTTTAAGGTGTATATAAGAAGTTTGTAAAGTGCTTTACAAATACAAGCCATTTGTAAATGTATAGTGGTATAATTAGGGATCCAGACTCTCTGATT

>hg18 chr19:38453248-38453360 similar-to-chr17:45602390-45602502
GCCCACCATCTGGCTCCTCCAATTGCAGTGTCCCTGCTGGCCAGCGGTGGGGTCCTGAAGGCACCCCCTCTTCTGCCCTCAATGCCCCACCTCACCCTGCCAGATGCCAATA

>hg18 chr5:92282500-92282601 similar-to-chr17:42710285-42710386
AAAAGAGGCCTAGTTAATATAAGTAGGACATTCAATACCAGGTCAAAAGAAGAATTTTAAGTAGATTAAAATATTGCTTATTTAGCCTTTTTCACAATTTC

>hg18 chr14:60477741-60477858 similar-to-chr9:107434708-107434825
AATTGTATTAATGAATTTATGGTCAATACTACTGACTAGGATGCTTTCAATAACATAGTTTAAAATGTAGTCACACTTATAGCTAGAATGGTGAAACAAAAGTTTGTTCTCCTTAAA

>hg18 chr22:28828111-28828236 similar-to-chr2:188056844-188056969
ATAAGCACATAAACATGATATTTGCAATCATGACAACCTCATTTGTATTATGACATCTTTTGGTCTATGAGATACAAACTTGTAATAGTGAATGTGTTTATATCTAACATATATTTGTAATTTTC

>hg18 chr8:112877282-112877391 similar-to-chr5:39365475-39365584
AGTAAATCATATTTTTCCTTTGATATCAGGGTTATTTGTTTTTACTTTCATGCTAGTGAAGAAAGCAAAGACAGTCTCATTTTCAGCTTCAGTTTAGTGTTAATTCCTA

>hg18 chr12:33703421-33703562 similar-to-chr5:75911436-75911577
NNNATAATAGTTTGGAATTGTGTGCAAGACCAAAAGTTAAACTGAGTTTTTGCAGATGCTTTTGGTTCATCTGATAATCTAATTTTTTAAAAAAGTTGGTGTTAGGGAGGTTTAAATAGAAAAGGCAAGAAATCAAACAAG

>hg18 chr9:100892465-100892565 similar-to-chr7:80131469-80131569
CTTAATGATCTACCATTAACCTAATTTCCATTTCCTTACACATTTCCCTGTCAAATTCTTGGAGAGTTTATGCCACATTTTAACAATCATTTCAACAATG

>hg18 chr9:101929912-101930086 similar-to-chr2:188051473-188051647
CATTTTCAATCTCAGTTTTAACTACTTCTCGGGTATTTATAACCTTTCACTTAGGCTTGTCAGCTAATGAAATTATTCACTCGAGAAAGGTAACTCCATTTAACTTGTTATCATAAAAAAGCAAATAGTTCAGATTGGGAAAAGCCGCAAAATTAAGACTTTGATACCCTTTAG

>hg18 chr5:165316338-165316498 similar-to-chr22:19475041-19475201
ACTGCCTACCTACGAGAATGAGGGAACTACTGTGTTATACAAAGCCTTTCTTTGAACTTCCAACTCCCCTTTGAATAACTGAATAATATTGACTGTGCTTTTACTGTGGGAAACAAAATTAATTCCTACAGGCATTGAAGTTTTATTCTGTTTTTCTTTT

>hg18 chr2:87156695-87156876 similar-to-chr22:49042243-49042424
CCGGAGGCGGCGGCGCTCGGCTCCTCGGCGCCCAGGTGTCCGCAGCCGTTCGGCCCGGGCCCCGCCGAGGCCGCGTCCTGCTCCTCGTTCCCCAAGCGGGCGGCGCGGGAGGCTGAGGCGGCCGAGGCGGCGGGCGCACTAGCCGCGGCGCCGGGGGAGCCCCGCGCAGCCGGAGCCCGCC

>hg18 chr22:34732502-34732655 similar-to-chr11:70643126-70643279
CTCCATCTACCCTTATAAGGATATGTTTCTGAAGTGGTAGGAGAATCTAATCACCAGTGCCCAGCCAGCTTGGTGAACAATGGTCCTACATGATTGCAAGAGAACAGCAGTGTGCGGATGAACTAACTACCAACGACACTTTGGGCAAATNNN

>hg18 chr6:97433473-97433609 similar-to-chr4:174671730-174671866
GTGAAAGTAAATCAAGACTGCTGCAGATATGTGCATTACTTTAAAACCTTTTTAGCTGTATCTTCATCCCTGGCTTACCCAGCCTCAAAACTATCATTTTCCTCTTTTATTTTTAGAATAAGTAAAAGTATTAATA

>hg18 chr15:68842169-68842298 similar-to-chr7:155291061-155291190
GACAGCGGCCAGCACGGGACGTCCACCAGCCCGGCAGGGCTTGACGCTGTCTCAGACCCGGGGAAGGTCCGGAGTCCGGGCACGGTGGCGCGGGGTGCGCAGCCCTGCCCACCTGCCCTACCTGGTGCG

>hg18 chr8:10185740-10185910 similar-to-chr5:146764387-146764557
CTGCATTGGTTCTCTTGGCTGCAGGGATACCATGGTCCCTGCTTGACAGATTGGTTTTGCCCATATCTTATCATCCCTGCCTGTTTCGCAGCAGAGTGGGAGTTTGGTGCCAGTCTAGAAAATGGGCACAGGTCCTTTTGTACCCTTCTTATTCTGGAAAATCCAGCTCA

>hg18 chr22:26217659-26217760 similar-to-chr4:5775160-5775261
GTTTCTTCCTGACCCTGTCTGAGCTCCCAAGGTGGGCCTAACTCCAGCTACAAATCCTTAGCACTCCCAGAACTTCTCCCTCGAAAAACATGTTATCTTAA

>hg18 chr19:37452468-37452581 similar-to-chr18:17676623-17676736
AGCACTGAGATAATCATTTGACGAATGACATCTCATGTCTTAATTTTTCAATGGGTAAAGGAAAGCCCTAAACAAAATTCTTATTTTCTGACATCAAATAAGAATGTGGGTGC

>hg18 chr3:123923269-123923369 similar-to-chr7:80098358-80098458
ATCCACCATAAGTCTGCCAGTAAGACCTACATTTTCTTTGCAAATTTTTCTTACTCTCTATTTGAACTGCCAACACTGTTTATTCATGTTGTTAAGTACA

>hg18 chr20:16153993-16154105 similar-to-chr12:21814985-21815097
TGGGAACCAAATTGTAAACAGATCCACAATTTCTTACTTTACTTACCAGATTCTGCTTATATTATGTAAATAACCCCCTAAAGAAGACACAGCCATAAGTGAGGCAGGGTAT

>hg18 chr8:58798278-58798466 similar-to-chr4:122755149-122755337
TTCTTTAATTCTCTTCTTTCCAAGACACAGTCCCCAATACTCACCTCTGACTCCCAGCCTTCTGGCTAGGCCTGACTGCTAACTCCAACTAATCCATCAAGACTTGGTTTAAGCATCATNNNNNNNNNNNNNNNNNNNNNNNNNNNNNNNNNNNNNNNNNNNNNNNNNNNNNNNNNNNNNNNNNNNNN

>hg18 chr6:28863857-28864005 similar-to-chr9:100918601-100918749
TCCTTTGTGGCAAACATGACACTATTTCCTTAAAGTGCCTGGAGAGAACCAGTAGATAGTAGGGGGGAAATATTAAGAAATGAAAAGAAAATATATGGCATCTCTTCGTTACCTGTCTCCAAAAAATGCATCTTGAAACAAACATATG

>hg18 chr4:151212166-151212287 similar-to-chr2:68962389-68962510
TTAATAAGATATATATATTTTAACATTTGACTATTTCAAATATGTGTGTGTAGGGTATACAGAATGTTTGTCCTAAAATAACCAGATAATTTGCAATATAAACTTACTGTAAATTAAAGAA

>hg18 chr4:3599158-3599337 similar-to-chr15:66291566-66291745
GGTGTGTGTGTAGATGGATGGTGAGGCGGCTGCACTGGCAGGTGTTGGTGTGGGGATAGACTCATGGAGGATGAATGGCCGTGTGTAGATGGATAATGAGGGGGATGCGCTGGCAGCTGGATGAATGGTCATGTGGCTGGCTGGCTGGACTGAGCAGTGGGTGACCCCATCCTACAGTC

>hg18 chr12:14828595-14828789 similar-to-chr3:153531697-153531891
TTAAATAAGGCGAGTCTTCCAAACTGGCTGAGGAACATTTTCAGACGTTAGATCCACTGTAGTTTGAGTTAGGGATAAAACCGTTCAGTTCTATATGGGTAGCGATTGTCCCATCTTCTGGGCCTGAAGAATTACTTGAATGCAATAAAAATGATTTAAAAAATACTTATAAATAACCCTTCCCAGCTATATAT

>hg18 chr2:68474317-68474469 similar-to-chr4:185705684-185705836
CATGAAGACAACTCTGGGTAGGGTGCTCACCCTCCGCTTGCAGCACTGGGCTATTTGACTTCCCCTGGGTGGTTATATTGCTGCATCAGGTGCATGGGACCAAAGAGCTCTGGAAACATGTAGCTCTTTTTTAGTGGGATACAGTGACCTCA

>hg18 chr16:22006244-22006437 similar-to-chr3:153648458-153648651
GTGAACTAAATACTATGTTCTGACCTCTGGCACTCTTTCTCATGTTGTTTAAATATTTAATATTGTCTAAGGCAATTCAAGTATTTTCTTAAATAAAAAATATGAAAACTCACTCTTTTCCATTCCTTTGTTTTCTATGACAAATGCAAAGAAGTTGAAGAACCAAAATCCTTTCCATTTTCCATAATAAATT

>hg18 chr8:19649447-19649550 similar-to-chr7:155416032-155416135
AGTCCACAAATTTCATTGCTTTGCATTTGATTAAATTCCTACTTTATGNNNNNNNNNNNNNNNNNNNNNNNNNNNNNNNNNNNNNNNNNNNNNTCTGTCTCCA

>hg18 chrX:73663013-73663116 similar-to-chr3:30408011-30408114
CTTACAGTGGTGATTTCTCTGTCTCTGATAGCCCCAAGTGCCCTCCTAAGTACCCTCAAATATCTTGGATGGAAATATGATTAACTTTTCCTTAACTTTTTTG

>hg18 chr10:92488097-92488208 similar-to-chr3:95136099-95136210
GCCTCTCATCATAGCTTTGAACCACTTCTCCTACTGTGAGATTGTGTGGGTTTAAAGAATAAAGAGCATTTTAATAATAGCCCAATCAAAATGTAATTAGAAAAAGGTAAT

>hg18 chr11:108976870-108976975 similar-to-chr12:21805430-21805535
AAATGCATTATTAGCCATCAGTTCCATTTTCAAGCTTCAATGCAACTTTTCTTGGCAAAGGGTTTTATTTAAGTGCTTTTTACCCTCTCTGAAAGCTGTTCTAAG

>hg18 chr13:85746913-85747022 similar-to-chr5:75922167-75922276
ATGCAGCAGCTGCCTAGCTCCAAAATTATTGTAATATTTAAGCAATGGTATATTGGAAAATCTTTATCATGCAGTCAAAATGTATTCTATTTTAGAAGAGATACCAAAC

>hg18 chr13:30070615-30070729 similar-to-chr5:92948850-92948964
CTTCTCTCCCTCTTCAACTGGCCTCCTCATTTTTCACAAAGTGAAATAGAAAAACAACATGGAAGATAATCCTGTTGCTTAGGAAAAATAACTAAAGCTTGCTAGACAAAATAC

>hg18 chr14:22535939-22536116 similar-to-chr5:153900910-153901087
NNNNNNNNNNNNNNNNNNNNNNNNNNNNNNNNNNNNNNNNATTTCTGCAGTCAAGAAAACAAAATACTGAAAGTGGGGNNNNNNNNNNNNNNNNNNNNNNNNNNNNNNNNNNNNNNNNNNNGAAAGATGCGGGGGAGGAGGCTGAGATTTATAGACCTGTGAGCTGCTTTCTGCGCT

>hg18 chr5:914907-915066 similar-to-chr19:19127513-19127672
CATGTCTGTGGGGCCTCCCTGGAAAGCTCTTGTGTCCTGTCAGACACAGGCGTGGCAGCCTGTTCCCCTCTGCCCCTCCTCTGGCCTCAACGTGAGATGGCTGCCACAGCAGCAGTCACTGTGTGACCACAAAGGAAGCATCCAGGGACCAGAGAGAAG

>hg18 chr14:101985465-101985569 similar-to-chr5:52361518-52361622
TGTGAATATATTCTTCCATACCTTTAAATCCAACCCTACGAAGGAGCTGGAGTTAGCATTAGCAGTTTGATGGCATCCTGCCACATTTTTTTGGTCCTTTCACA

>hg18 chr13:51110978-51111082 similar-to-chr2:190596619-190596723
ACTATGTGGCTTATCAGCCTTAGCTCAAGCTCAAGATTCTTTGGAATTTCAGAATCTTTTTGCAGTTTGATAAATTCTTGAAGAAAATTTTAGAAAATAATTTA

>hg18 chr4:178168996-178169096 similar-to-chr10:88650022-88650122
ATAAAAAATACACACCCTTAATCAATCACTTATAACAATTAAAATGTGCTGTAGTTTCCTTTTTTCATAATGGCAGTCTGTCCAGTTTATCAGTGTAAAT

>hg18 chr11:62789189-62789289 similar-to-chr7:155604042-155604142
CTCTCCCTCTCAATTCCCAGCCTTCCAACAGTCTGTATTCGTGTGTCTACATGTCTTTATTCATTTTCCCCTCAGACCACCTTTTATTGTGTTGTTATAC

>hg18 chr18:31473529-31473639 similar-to-chr3:95125798-95125908
AACTTCATTTTTTTAAAGAACAACAATATAGTAGACATAAAAGTTAGGTGCTATGCATTTATTTTAGTAATGATATCATTTTGAGAAACATTTTTGGAATTTTATTTTAG

>hg18 chr20:57315164-57315264 similar-to-chr12:21805626-21805726
AGGCATCTTGGCATGGTCTCAAGAAGAGATATTCCAAATTTTAGAACATCCCAATAGAACGGTTGGATCTGGAACCCCAACTTCCTGCACATGAGGAGCC

>hg18 chr13:71921794-71921898 similar-to-chr1:116093584-116093688
TTCTACCACATCCTGCTTTACTCCAAGATGGCAACTGAGGGTAAGCAAAAGTAGAGCCTAAGGGGCCTCTAACGGGAGGAGAAAGGAGGAATCCACATCCACGT

>hg18 chrX:145129002-145129139 similar-to-chr3:139604878-139605015
GAATGCCGCATCATTTCCCGAACTTCACACCTGAGAGACTAACTGATTAAATGCTTGATGAATGGATGCTAGGAAACATGGCTAATGCCAGCAATGACTGGAACTAGAAATAGGAGTTGTTTATAGACTTTGTCTAG

>hg18 chr14:24456893-24457021 similar-to-chrX:70231981-70232109
TACAACATGGATGACTTTTTAAGACATTATGTCAGTCACATATCCTTGCCGGACTTCCTCCTTCCCCAGGAACACAGTCCTCAAGGTGAGATGTGTCCAAGCTGCCTAAGTTGTCTGCCTTTGTTTTT

>hg18 chr11:110481500-110481601 similar-to-chr1:94838318-94838419
AAGTCCAAACCTTCAGCATTTCTCCAGTATCAAGATCTACTTCAGTGATCTCCTGATCCAAGCCTGAGACCTCAGGAGCATAATTATCTCTCCTTTCTCTC

>hg18 chr21:42688880-42688991 similar-to-chr20:10315279-10315390
TTCTGCTAAGACAATGACTTTCCCATTGTTTGTCCAACCAATCTTCAAATCGATTGCTTTAGAGGGACTCCCTCTCACCATTTAGAAGTTGCCATATTGCTATTGTTCAGA

>hg18 chr3:173572651-173572814 similar-to-chr9:100890288-100890451
NNNNNNNNNNNNNNTCCAAACTCCCTGCACAGTGGAGCCCCACAGGTGTTACTGTGCTTGTCCTCTTCTTGGTCCTCACAGGAGCCTGGGTCATGGAGCTGATGCCTCTGAAGCTTCATGGGCACAGGCAGCAGGGGATGGAGGTAGAGTAGAAGACCCCTCA

>hg18 chr10:126175856-126175960 similar-to-chr7:155297577-155297681
AGTGGGCGCAGCCCCCCCTGCCCGCCGTGGACCCTGCCGCTCTCCCAGCTGCTCTCTGCCACACTCCTCTCGGGCTTGTGGCTTCTGTATCAGTGCTGACCACC

>hg18 chr10:122875754-122875870 similar-to-chr17:10490432-10490548
AGTTTTACCAAGAGAAGGCATGCGGCACGCTCTCACCCTCCTCCCTCTTGGGACTTCGGCACACAGCAATAATCAATCAGAACACTTCCCTGCCATGTCTAGATACTTCTTGAAAG

>hg18 chr12:124801767-124801868 similar-to-chr1:116041947-116042048
TAGACCCCAACTGGAGAATGGTTTTATGTCTCTGTGTTCTGGATATTTACATGTAAACTGGGCCTGGTTTACACGTAGATATCCAGATACCCATGCTCAGT

>hg18 chrY:1923518-1923629 similar-to-chr10:99332922-99333033
AAGAACAATCACGCTGGAAAACCAACATAGTGATTTTCCTTCGCAAAGAGAACAAATTGCTGGTACCATTCCCACATCAGCAATCAGCCTGGCTTTCCTGCATGGCTGCCA

>hg18 chr19:33827176-33827306 similar-to-chr3:182173155-182173285
AGACTCTGAACTCTGGCTTTCCTTCACCTTCCTCTGCACCCAGTTGCACAATTTGTTCCTCATAATTAATCCATTTGACAAGTGAGAAAACTATTTTCAAAGTAAACAAAATAAATCAAAATGGTGCTAA

>hg18 chr9:120207857-120207993 similar-to-chr5:39365047-39365183
TTCTGAGTGTCTTCACTACTCTTATACTTCTGTCTTTATTCTCACCTGCAAGTTATATTTGCAGAAAATTTATTATATTCCTGGCACTACACTGGGTCCTTTTCCATAAATCATTTAAACTCNNNNNNNNNNNNNN

>hg18 chr16:53637093-53637233 similar-to-chr5:52409392-52409532
GCATAAATAGGCCAACACATTTGTTCATTTCTCCTTCTTGAAATTTCCTTTGCAATATCCGCCCCCACCCCTCAAAATGGGAAAAATTGTAAAAAATGATAAATTGGGGTTTTGTGTGTGTGTCTTGTTTTAAACCAATA

>hg18 chr2:218278144-218278265 similar-to-chr22:23181215-23181336
AGAAGGTAGAAGAAAGCAGGCACTAGAGCCACGCTCTGTGGCATTAGTTATGGACATCTCTCCTCCCTAGCACCAGGAGAGTTGAGGGTACTACCTCCTGAGAGAGTGCATCTATTTAATT

>hg18 chr11:92146099-92146273 similar-to-chr18:55149751-55149925
TTGAGAGGAAAGTAAAGTTTTCTAAACTTCCATGTAAATTGTTTTGTAATTTGGTGTTATATAAGCTGATGTTTTCTTCTACTTCTTTCCCAATTTTATTTTGTGACTTTCCCTAGGCTTTCTGCCTTTTTAGGAGAAAAATAATTTACACTACCAAGATGGCAAAATAAGTAT

>hg18 chr9:127449121-127449235 similar-to-chr7:94121796-94121910
GCACCAGCCTTAAATCACGCTCTGGTGATGAATCTTTATCTGACACTAATACTTTTTAACTTCATACGGACAATTAAAATGAATTGTAGCTAAATGCACATATAACAAATCAAT

>hg18 chr4:3703620-3703744 similar-to-chr10:99322089-99322213
AGGACATGCCCTTATTTCTCGTTGAGCTGTGGCTGCCAGTTACAGACGGGGGCTTAGATAAACACTCGCCAGCAACCTGGGGCTGGGGCCAGGCCCCAACAGGAGCCCTGTTTGCACTGGTGCT

>hg18 chr18:63608852-63609038 similar-to-chr20:10295387-10295573
GGCACATGGAATCCTTTTGGAGCCTCACAGTTTGAAAACCTTGGTAACAACTGAGTTGGTTATAATCATACTGGGATCAGGTGCTGAGCAAGCATTTTGTGTAGAGTCGAGGGTAAAAGGAGAATAGGCGTATGGATGAAGAGTTATCTCAGAAGGTAAATTCTGAGGTGGGAAAGTTGAAGCTCC

>hg18 chr2:95782137-95782324 similar-to-chr3:139566397-139566584
NNNNNNNNNNNNNNNNNNNNGGCTAGGGTGGCCAGGGAGTGGTGACTGGCTCTACATTCCCCATAGAGTCCATTTCGCCTCATCCCTGGATGGATGTCACCCTGGGACCCAGAAAGGGGTGTGACCTGAGGAACAGCCACTGCCAGATCCCGGTGTCCTCGCACCCTGGCATGGTTGGGTCTGTTTC

>hg18 chr19:54732317-54732428 similar-to-chr17:71271938-71272049
GACCCAGGCTTCCGGTTCAGGTCCTGCTTCCCAGCACCGACCTGGGGGCAGGCAGTCACCTGGTTCTCCAGCATCTTGCCGGGGAAGCCAGGCCGCAAACACAGGTCAGAG

>hg18 chr3:53591505-53591644 similar-to-chr20:42464505-42464644
CTTTGTCATGGTTATTGGGGGTATAGGGAGCTGGGCAGGCAGGGATTTGAAAAGAGGGGCATTAGAGCTTGACTTGGAAAGGGGGACTGGGATGTGAACATTTGGAGATTGCAGGAGAAAGCATTCCTGGCAGAGCAAC

>hg18 chr19:20629762-20629925 similar-to-chr9:79813638-79813801
NNNNNNNNNNNNNTATGGTTTAATTTATATGAATGCAGATTATCTACAAAGATAACTGCTAATTGCTCTGAAATAATAAACAGAAAGCAAGGTACAACTACAGACTCAACTGTTCAGTTTATACCCTGAACTGTTCTTGCTTTCGCAGTATAAGTACTTCAGC

>hg18 chr8:119843070-119843224 similar-to-chr20:33228585-33228739
CTGGCCCTGCTTAAGAGAAAAATAATTGGTATTCTTTCCTCCTGTGTCGGGCAGTAATTTCCTTTTGAGCCATCCCTTACAACAGGGCCAGCCCTCTGCAAAATTATGCAGTAGACAGTTTGCTTTTTTTTTTTAAGTACAATTTCCATTTTAT

>hg18 chrX:46550310-46550442 similar-to-chr3:40955712-40955844
ACCTGAGTCCCTAGGCTTCAGATGCTGTTATAGTTGACTTCTGACTTTGGAATAAGACATCCCTGGCGTTGTCCANNNNNNNNNNNNNNNNNNNNNNNNNNNNNNNNNNNNNNNNNNNNNNNNNNNNNNNNN

>hg18 chr19:61830984-61831087 similar-to-chr17:45601772-45601875
NNNNNNNNNNNNNNNNNNNNNNNNNNNNNNNNATCTTTGCTCTAGCCAGAGATAATCCCCTGCATTTGGCCTTAGCATGGGCAGCCGGAGAAGGCTCTGGGCC

>hg18 chr17:74552557-74552682 similar-to-chr22:23168586-23168711
TTGAGGTTGAGTCACATCATTCCGTTCTTTCTTCCTCTCCCTCCTCTTTCTTTGATTGAGCCCCTCCTATCAGTCAGGCCATCCCCCAGGCACGGGGGGACACATGAGTGGCACAGTCCTGGCCT

>hg18 chr3:43704678-43704816 similar-to-chr12:54777991-54778129
ACTGTGCAGCAGGCACAGGCATCTTTGAGAGCAGACTCCAGGTCCATAAAGACCAAAGCGCTACAGGAGTTGCTGCAAAATCCTAAGGTTTCATTACTGGACTCAGTACCACTGGGCTTGCACTGTGTTCCAGGCGGT

>hg18 chr19:42247457-42247595 similar-to-chr11:10328939-10329077
TGCTTTAGGCCTAAGTAACTGCACCGGCATGTATGCCTAGCTTGCTCAGCCCCTAATGGATTTAGGATTACAGTATTAGGAAGAGAAGGGAAAATGAAGAATCTTTCCNNNNNNNNNNNNNNNNNNNNNNNNNNNNNN

>hg18 chr8:106655001-106655116 similar-to-chr2:188024791-188024906
GGTTTCTCACATCTGTGATCAGTGGCTTCCTGATTAATTTATTTAGATATTAATTTTGCAATAAAGACAAATTAAAATATACAAAACGTGATTTGTACAAAAATTTGGTGGGAAT

>hg18 chr2:106838669-106838865 similar-to-chr1:65936783-65936979
ATTTATATTTACATCTCTGTTTCCAAATCAATCCCCTTAAGTGACAATTCTTGCTGATCTGGTAACACAAAACATACATCTAACATTTTACACGGAACTCCAGATTTAGTTAAAGCTTTCTTCTGGTCTTGACATGACCAGTCAAGACAAGAATTACTGAATGCTATAATGCTTTATGAAAGCTTCACAGAGTGCT

>hg18 chr7:120928412-120928530 similar-to-chr8:75336178-75336296
NNNNNNNNNNNNNNNNNNNNNNNNNNNNNNNNNNNACCAGAAGATAAATGAAGCATGGTCATGGAAATTCCAAAGAATACCTCACTGGTTGTGTCATGTACAAGAAAATTTTGAATTA

>hg18 chr16:46949498-46949605 similar-to-chr10:88674511-88674618
AATGGACCAAGAAATATGGCTATAGATCTTACCTCTATAGGCTAAGAATATGAAGACCCAAATGCAAATAGTTAATACTAAAATGTCAAGCTTATTAACTGTTAAAC

>hg18 chr18:42198244-42198414 similar-to-chr16:66678192-66678362
ATCTTCCTGCCCTCCCCACCTCCACCTATGCACTTTTTACCAACCAAAGTTTGCTTGGGTCAAAAATTCACAGAAGTTAACAACATTAAACAAAACATGTTTTGGTGTGGTCTAAGAAACTTAAAAAAAAAAAAAGCTCTAAAGTCGTAGAACACGCATTCTAAAGTAAC

>hg18 chrY:7194902-7195002 similar-to-chr18:17676069-17676169
NNNNNNNNNNNTATAAGTACCCTTACCCTCCATGGAAAGACAAAAGGCAACGTTTATACTATTAAATTATTATTCATTAGCGCAGAAAGAAATTGAGCTT

>hg18 chr3:182895296-182895397 similar-to-chr5:52382763-52382864
ATTTTGTATATAACAAAGGAATTTAAATGGATTTAAAGGCTCTCCACAGGCCTTGCTTCTACCTCTAAATTTCCACTTAGTTACATCCTTCTCTAGTCCCT

>hg18 chr16:75092742-75092914 similar-to-chr5:153836809-153836981
GGGACCCAGGCTGGCTTCCTCTGCCTTCCTTATTTCATTAGCCAAAACCCCTGCCTATTTGTATGTTTTAAGTGAGGTCCCTACCAACTCTCTCCCTTAGACTTTCTTTCTCCCAGACTTCCTGTCATCATTTTAAGCACACAACATCATTCCACTTAGAGNNNNNNNNNNN

>hg18 chr5:2686910-2687021 similar-to-chr1:154725384-154725495
ACCCTTTGCAGGGGAGTGACAACATTTGCAGTTTGTAGTTTCTTTGGTGGCAAAGAAGGAATTGCACTTCCTCAGCTGTGGCGCCCCCTCCAACGGGAGTCTGCAGGCCGG

>hg18 chr20:53776024-53776202 similar-to-chr9:79650007-79650185
TCTACACATCAGCACAGCTTCATCATCCTCTGCCTGTCTTTCTATGTGCAATAATTGTAGCAAAGGGATAAGATATTGCAGATTCAGGTTAAGTTCATGGTCAATAGTAAAATAATACTGATATAATGTACCATTGTACAGAGTTCATTTTAAGGGCAGAATTAACTTTAATGGTTTT

>hg18 chr3:31539906-31540037 similar-to-chrX:153850668-153850799
TCGCTTCATTGCTTCAAAGATACTTTCAGGAAGTACATGATCTAGAATAGATAATCTAGGGGATATGATAAATTGAACAGTAGAAGAGTTTTTGTTTTTCAAGAACAGATTTGCATTAATTTAATGCAGAC

>hg18 chr13:81834061-81834243 similar-to-chr1:62791909-62792091
GTGTGTTCTCTAATTTATGAAAAAATAAATATGATGGAAAATAATTTCACTAGTTATTCTAAATATATTTGTCATTAATGTCAATTGATAAGTAATAATAAAAATATAAACCTAGCACAAAGAGATCTTTCACTAACTCAGAATTAATATTTTGTTTCCAAATCAAAGAGNNNNNNNNNNNN

>hg18 chr13:64412416-64412543 similar-to-chr3:154157296-154157423
AAGTATAAGAAAAATCCCAATTATAACAAAACATGTTCGGGTGATAATACATATGGCCATATAAAGGGAAAATTCATAGAGAAAATTGGACCCCTAAAATTATTGTAAGCCATTTCCTTGGTGTCCT

>hg18 chr12:14823851-14824046 similar-to-chr17:26580609-26580804
TTTTATCAAGCCATGAAATAAAAAAGCCAGCTTTGCTTAACCCCAAAGTATGGAATCAAAGGAGAGATGAACCCTATATTCAACAAAATTATCTTTCTTTTAGACAAACAAGCCATCTGCTCATGGGAGTTTATTTGCTTTCTGTTTTAAAGTACTTCTCAAATGAACTGTCTTTTTCATGTCAAAAGCCCAAGT

>hg18 chr13:35117525-35117631 similar-to-chr21:18478025-18478131
TTTGCCTATAGAATTTATGTATCGAGGAAATACTTAAGTTTCTTTTAAGATGATCTCTTTGACACACACAAGAAAGGTATATTGTACAGTCCAGACAGTTTGAGGG

>hg18 chr9:118465048-118465214 similar-to-chr4:122726452-122726618
NNNNNNNNNNNNNNNNNAAGGAGCTGAGATGGATCATTAATAGGAGAACGCCTTCTCTTTCTTGGGATCAAGTTCTTTTACTTTCTTGAAAACTGTGTTTAAAACTTACTCCTCAAGAACGGATTCCAAGATTAGTTCCTTCCCAATTCCTTCCTCCTCCTTCCAA

>hg18 chrY:22410-22559 similar-to-chr6:12478056-12478205
TGCATTGGGCCTAGGTATCAGTGAGGACAGATAGAGAGGAGACTGTGCAACCTTTAGAGTCTGCACTGGGCCTAGGTCTCTTTGAGGACAGACAGAGAGCAGACTGTGCAAACTTTAGAGTCTGCACTGGGCCTAGGTGTCATTGAGGA

>hg18 chr14:75413388-75413488 similar-to-chr4:71808344-71808444
TCCTCCCAGAATTTAATCTCTAAACAGTATTATCTTTCTAGTAAGAGAGCCCAGATCTTGCTTCCCTGGAACCTTCCAAGTTGCAGTCTGTGTTCTGTCT

>hg18 chr7:127485301-127485402 similar-to-chr3:139560355-139560456
CTAGTCCCTTAGCCTGGCTATCAGGCCAGGATTCACAACCTCTAGTTCACCACACCCTGCCCTCTCTCAGAGGAAAGCTCCCATGTAGTTCTAGAAATCAC

>hg18 chr14:24910810-24910940 similar-to-chr3:153945963-153946093
NNNNNNNNNNNNNNNAAACTATTGCTTCCTCTATTTGGCTCTCTGCTTTTCCTTCTGCTGATTAAACTGAAACAATGCCATAGTATACAAATTCACAAATTAGAAATATATATTGTATTCTGTTAGAATA

>hg18 chr22:16896806-16896999 similar-to-chr9:79619469-79619662
CCTAGATTAATATTCACCCACTCCTAGAGGTAATTTTGTAGGCCAAGAAAAGCAAAAACCAAACCAAACCAGCAAAAATGGGCCCCTGAAATGATTTTCCAGAGTGGATTATCAAGAAGGCTTAGTGCTTGGAGTAAAGAACTCAATAAATAAAGACTTCCAGTCATCCTGAGATACCCAAATAAGAACACAA

>hg18 chr21:26354314-26354467 similar-to-chr5:153920119-153920272
TAATCAAAACAGCAACAGCTACTCTTCATCATTCACTAATCACCTATTTCGCACCTACTGAAGACACTGGGGTTTTATATGTTCATTGCACCATCACCACCTACTTGTAGCCCCACAGAGATGACATGGTACTGTTTTACATGTGAGTACTGC

>hg18 chr20:31341132-31341257 similar-to-chr11:66809938-66810063
CTGGGAGTCACCACCTAGAAGAGAAGGCACCATAATAGCATTGTGAGCAGGAGTGGAGGGGAGGGATGGAGGCAAGACCATCTGGAGAGGAGTCGGTGGGCAGGGCCAGGGTCCCGCTGCTGCCT

>hg18 chr2:162207253-162207371 similar-to-chr1:195274886-195275004
GAAAAAAAGGCACAAGAATGTTTGGCAAAATGCAATTGAAATTTAGAACAAGTGTTAAAAATGAATGGTTCATATATTAATGAATCTTAAATTTTAGTTAACTCATTTACATTAACTC

>hg18 chr10:27194987-27195128 similar-to-chr5:153846552-153846693
TTGCAGGTAGACACTGTGACACTGAATTAAGGGCATCATGCTAACTTTTTAAGTCTAACTTCTCTCCCATAATGTGCACCTATTATATTCTTCATTGAGTTAGTATTTTTCTGTGGATTTTGTGCAAATAAATTATAATGA

>hg18 chr12:68660038-68660156 similar-to-chr7:155287580-155287698
TCTGTTTGGTCATCATCTAAAGGAACTCCTCATACTGTGCCAGATGATGGGCTCTTATTACAATAAGAAGAAAGGCGTGTTCTGAAATTCGGAATTAAGCGTCTGAAGCTACTCTTTA

>hg18 chr6:119971958-119972084 similar-to-chr20:42498446-42498572
GTTCTAGGGAGTGAAGGGTGAGAAAGAGGATGGGGTAGATTTCTGAGAGGCACTGTGAGAACGGAGTGCCTGTAATGCTGCTTCTAGTTCAGGAAACAGCATGCAGCCTGAGGGGGGAGGAGGGCC

>hg18 chr18:28416921-28417083 similar-to-chr11:111286098-111286260
CCTTCTTATGTAAAATACAAACCCAAAGTCTGTTGGTGGCAGTTAGGAAAGTGCTAGAAATGCAATGGGGCATCCCCCCGCCCTGCTTCCCAATTATTTCCTAATGGCTTTTAGACATTCAAAACGGTTTTGATCAGGTGAATAAGTCAATACGTTTTTCCA

>hg18 chr17:73874278-73874396 similar-to-chr3:139598737-139598855
CTGGCTGCTGGAGCCAAGTGGTCACGGTCAGGTGCCCTGACTCTCCTGGGGCTCTGGGGCAGGTGCTCCTCATGACCATGGTGTGCCTGCAGCCTCTGGTCAAGCTCCTGCAGCCCGG

>hg18 chr14:50168451-50168650 similar-to-chr17:26555585-26555784
AGGTAAAAGGAAACACAGTTTGAGAATAAAACATTCACCACACAGGTCAACACACAAAAGTGTTAATGCACACATTGAGGAGTTGAAAATACTTTTGAATTTTAAGATAATAATTTATATATCGATTAAAAAAGATTTCAAATTCAACATGCTAAATTTTATACAGTACGATAAACTAAAAAGGAAAAAATTTTACATC

>hg18 chr21:25062510-25062612 similar-to-chr3:58023906-58024008
AGACACCACTTTGGAGGGATAGATTAGAAAAATAAACTTCGCTGGTGCTGCCGCGCTCCCCCAGGCATTAACTTAGCGAGTGGNNNNNNNNNNNNNNNNNNN

>hg18 chr19:55703300-55703487 similar-to-chr1:21523307-21523494
NNNNNNNNNNNNNNNNNNNNNNNNNNNNNNNNNNNNNNNNNNNNNNNNNNNNNNNNNNNNNNNNNNNNNNNNGAACTGAGCCACCTCAACGATGACAGCTGCCCGCATCACCCTGATTTAACACTGCTTGCTTCTCCCACGGGGTTGCCCTCACCCCTCCCCTGCTCACAGCCCACTCTGCTGCCTC

>hg18 chr19:45253115-45253276 similar-to-chr3:41107331-41107492
TAAAATCAAAAACGCATTTCTTGAACAAATACAAAGCACAAACTCACCCTTGACTTAAGTGTGCAACAATAACGCTCTCATCCTCCTCTCGGTCCTTCTTTTGGATAATAATACGACTGGAGAAGGATACGGCAAGCGTGAGACTCCAGGCTTTTCTTGGA

>hg18 chr22:30473885-30474035 similar-to-chr20:62328462-62328612
ACTAAAAACCTGACAAAGTGGCAACTTTTAGTCATTCAAACACTCCCCAAAACAAAAGTTCTGGAGGTACAAAATTTACAGCAACAAGCAAAAAAAAAACAGAACATAAAACCGTGTGCCTCAATAATCCCGAATCTGAAAGTCTCCCCT

>hg18 chr7:130144386-130144522 similar-to-chr1:116050670-116050806
TGCCACTTTAATGTGTAGCTGTGGCTTTAAGAGATCACTCTTAAGGAGTTATTTAATAATTACCACACGATGTACTCTTAACGTAGTTTTAAAAGTGACCTATCTAAGGACTGAGATTAGAGACAGAAATGCAGGG

>hg18 chr7:84874761-84874869 similar-to-chr20:32785431-32785539
GATTCTAGTGTAAAACGTGCGTCTAGGGACTATGACAAATTGTAGTCCTTGGAACCAGGCAAATCTACTTTATTTTGAGCTAGTTTCTAGCCAGCTGTGTACTTTTGT

>hg18 chr18:41192446-41192572 similar-to-chr11:34429430-34429556
GAATATTGAAAGACTCCACAGAGTCCTATTGGCCCACTAGAGGAATACAATGAAACACTCATAAAACTCGACTTACTTCAAGTAGCCTTTCTTTCCCCATAANNNNNNNNNNNNNNNNNNNNNNNN

>hg18 chr8:28297896-28298037 similar-to-chr11:57146397-57146538
TCTGCACCTCGCACTTTGACAGTTACCATTCCCTCTCTTGGCGTCTGATTTCACATGCTGACATCCTTCTGTCCCCTCTATGAGGGCAGAAGCCCTGGAGGGAGGGAATCATCTCTTACACCTTCTGTCTCCTCTCTCCCC

>hg18 chr16:6322634-6322750 similar-to-chr5:1937969-1938085
NNNNNNNTCTGGTCAAGGCTTGTGAGGCCACATTAGGGGTTCTGGGAACAGGAAGGTAGTGGAGAAAAATTCCCTCTCCTAACCATTTAGTGTATAGGAGTCTACTGTTTTAGTGA

>hg18 chr22:46397517-46397682 similar-to-chr20:42473060-42473225
TCAACCTAGAACAAAGATGGTAGAAAGGGGCAGCTATGCTCCGTTGTGCAGGGGACGGAGGGGATGACGATCCTGTTCTTGGCTGACAGCGGCCCTTCTAATGGTGGGGTTGGGATTCAGAGTCCCTTGCATGCATGATATGGAAGGGCTGCTGCAGGGCCCAGG

>hg18 chr13:111112379-111112521 similar-to-chr7:2871429-2871571
AGCTGGAGCTCCAGTGGGAAGTGACAGGTGCCTGACGTGCCTCCCCTGCCCCACCCGGGTCCCATTTCCATATCTGCTATGAGTGAGCCTCAGGGTCAGGGAGATTCTTAAAGAGCAAACTTCAACAGGATGTCAGCACTTT

>hg18 chr11:20093357-20093457 similar-to-chr7:155604042-155604142
GGGGAGGAGGCCTGAATATGAGTCCCATGGCCATTGAGATGAGCTAAGTCTTTCACACTGTTTAAGCTTCTTATTTATTCGGCTGTTGCTAAAACAATAA

>hg18 chr11:69814205-69814365 similar-to-chr17:35007733-35007893
AAGCATAGCTAAGGCTTTGTTGGCGCCTGCTAATGCTAATTTAGAGATGTGGACAAAATGTTTCCACTTTGTGGATTTTTTTCCCCTGTAGCTAAAAGTAAGGGCTTGGCTGAATCCTGTAGACTTGGATTGAGGTTCTCTTGGCAGGGGAGGTCCAACC

>hg18 chr10:29401749-29401910 similar-to-chr17:7074473-7074634
TCTTTAGCACCCCTTTTAAAGCAGATTTTTTTTCAGAGGATGGGTCTGGAGCTGCTGCAGGCACGTGCAGGTGGATGTGCGGAAGCCTCACCTGCAGGCGGGTCTCATGACATCACTGATTCAGAAGTGAAGTTAGCCTATGCCCAGATATCTTGATGATA

>hg18 chr10:34884191-34884343 similar-to-chr1:94836624-94836776
NNNNNNNNNNNNNNNNNNNNNNNNNNNNNNNNNNNCTTTTTTTTAAGGCCCTTTGAATGTTACCTTTAAACACATGAACTACGATCCCATTCCATCTCAACAGAATGATACAATCACTTTTTACTTGAAAATGATGGGAAGTTTTTCTTCTG

>hg18 chr20:61978435-61978600 similar-to-chr14:23613414-23613579
AACATGGGCAGAAAGTCCTCCCATGTTGGTCTGAAAGGAAGCAGTTGCTGCCGAGCTTGTCTTGAAGGTCCTGGGGGACCAGGCTGGCACTGCGTGCACATGGAGCCTTTGCGTCTGGTGTCACGGTGGGAGGCTGGTGTCAGGAACCCCGGGCGGTTCTCGGCA

>hg18 chr16:54098312-54098413 similar-to-chr9:100927954-100928055
AGAAATACTGTGCTTGCTTCTAAACACAGCTGGTATTAATGGATAAGCTCCTTACTCCTTCCTACCAGTCTACCCACTCCTAATCTCCTACATAGAAATTC

>hg18 chr17:46499986-46500155 similar-to-chrX:149582927-149583096
AATAAACAAGATTCTGTTCATCCTATCCCAAAACAACTGATAAGTAACTGCCATTTTTAAAATTGCTAATTTTCTGGGGAGTAAAAAAAAAAAGGCAAATCATGTTATCTAAAAAGAAAAAAAAGGTGAGGGGGCAAGAAAAAAGAACAATCAAAAGACAAATCCAAAA

>hg18 chrY:5268525-5268700 similar-to-chr12:101629990-101630165
GATTTCTACTACTAAGTCTCTCTCATGTAACATAGCTTCAGTGGAATTATATTCTCAGATCCATAGTTTCTCTGAGCGATAGTTGCCCATAATTTAAAATGTAAAGTGTATACTCTGCAGCAGCATGTTTGTAAGGTGTGTAAATGTGAGTGTTTTAGTTAGCTCAACACTTAGC

>hg18 chr9:8162204-8162304 similar-to-chr3:58024837-58024937
NNNNNNNNNNNNNNNNNNTATGTTTTTTCTCATACTTCCACTTACGTATTTCTTTTGCTGTATGTCATGCCATCATTAGGGCATTCACAAAAATTGCATG

>hg18 chr13:41497548-41497699 similar-to-chr1:154680934-154681085
NNNNNNNNNNNNNNNNNNNNNNNNNTTTTTTGGACTGCTCTTTCCTCACCATTAGAGTAAGTAGTAAGGAAAGAAGGCAAGGAAAGGCCAGTTTGTTTTTCAAGGGAAAATGGGTAAGAAAGGCCTGCCTCTAGCCTAGCTCAGCTCAGCA

>hg18 chr21:31197536-31197685 similar-to-chr4:52594563-52594712
TATGTCTTCTCACTCTTGAATAAAGAAGATTTTACTAATAGCTAAAATACACCACAATAATACAATAGCAAATTTTTTTCTATCCTCTGCTCCCATTGCTGAACACCCCTCAAAGTGATCTGAAACTGTTATTTTACATTCTGCCCAGC

>hg18 chr19:37728000-37728187 similar-to-chr4:122836490-122836677
TCCTTTGGACAGAGACATGCTAATTTGGGTACTTAGACATTAAAATCTTATAAAGTTCTCGAGTGATTTTAAGTCCAAGTTCTTAAATGGGATGCCTTATTGGAAAGAAAACATGTAGCTATCAGCTTCCTATCAAGAACTGACTCCTNNNNNNNNNNNNNNNNNNNNNNNNNNNNNNNNNNNNNNN

>hg18 chr8:6138276-6138406 similar-to-chr6:12509134-12509264
TGGTTGGATCAAAGTGATCTACCATTCCCATAACTGCCTGCCAGAAGAAAATGAAATCCTTTCTAGAGGAAGCTATCATCCAATGGCTCTTAAATTTTTTATACTTAATATTTGCATTCCATAAAAATTA

>hg18 chr11:20233803-20233903 similar-to-chr15:55226737-55226837
TATGATTTGAGTGACCTGTTATTTGAAGACTCCTCAAATTCTTTCTTAGATATCTTACTTCCTAACAATGAATTGTTGATAAATTAACTTTTATCTGTTC

>hg18 chr1:85442751-85442910 similar-to-chr2:188001947-188002106
NNNNNNNNNNNGGTAAAAATGTAATTCTAAAGAGACAATGCCCACAAAACTTATATTATGCCTAATATAATTAAGATAATGACAAGATATGAACATAAACTATACTTTGTAAAATCTTTTTTTACAATTTGTATCCTATTCCCTCACTTATCTCAATTT

>hg18 chr13:65864924-65865031 similar-to-chr4:77163805-77163912
CCATGACTGAGCTAAAAAGAAGTTCCCTATCTCTGCAAGCAGCATATTGCTTTTATTTTCAAAGGAGCAGAGTAGGGTAAAAACATGGGCATTTGCTTTTTTTTTTT

>hg18 chr18:28280093-28280193 similar-to-chr5:52410738-52410838
CATTTCAAAACACAGGGACTGTTGATTACTAGTACACAATAAATGGCTACCAAAATAGTCTATCCATTTCTCAGACTGTAAGTTCCCCATANNNNNNNNN

>hg18 chr13:57129015-57129174 similar-to-chr2:190679527-190679686
GGCACATCCAGTATTTAGTGGCATCTCAGTTGGCCCTGGGATTCGCAATACAGCAAATATATAACAGGAATGTATGGCAGTCTCTATTTTATGCGCTTTCATAGATAACAAATAGCGCTCATCTTAATTTAATTTTAACTTTTTGATAATCTCAGTTTT

>hg18 chr10:11690055-11690195 similar-to-chr4:122728304-122728444
TTTGTATTTTAGGGTGGATTGCTACTACAGTTTTTTGAGAGGTGGTCCAAGCTCTTCAAAGAGAAAATGGAACCAAAATGAAACCAAGACTATCCTGATATTACAAAGCATCTCTGTAAGTAAATCAAAGAATATTTTAT

>hg18 chrY:5891672-5891818 similar-to-chr3:182115341-182115487
GGTTAGGTGCTGGGATACACAATAATGCTAATGCTCTTTGCTCTTAAAGGGNNNNNNNNNNNNNNNNNNNNNNGAATTATGTGCATAAGTCCAAAAAAGATGNNNNNNNNNNNNNNNNNNNNNNNNNNNNNNNNNNNNNNNNNNNN

>hg18 chrY:22466260-22466452 similar-to-chr18:55176510-55176702
AGAATTCTTAAAATTCCCTTATGAGACACTAATTTTCAGATGAGACTATGCTGAATTTTAACAGTCTTTAAGAATTGCATATTCGGTAATATAAACATATTTTTATACATCTACAAAAACGTAGATATATGCCAATTGCCAGGTGGTGTTACAGGTTAGAATTTATGTACACATTCTCGTCCGTGGCAGAGT

>hg18 chr19:21613686-21613838 similar-to-chr20:32807500-32807652
TCCAAATGTCAAAAAGAAAGCTGGTCCTTAAAATGTGATTTGGGAAGCTGTGTTCCAAAGGAAATAGTTTCTGGGATGTGTGAGCTTTTTTGTTTTTTGGGAGTATTTTTTGCTGTGACATAGGGGCATCTTCTCTCTTATGCTTTTAAATT

>hg18 chr10:123709217-123709379 similar-to-chr11:19160029-19160191
TTACATACTTTTTAGGATTTCATGCATTATGGAGCTGCTGTAGTATTATTACAGTAGCCAGTCATTCCATCTGTTTCCATTTCAAAAAACATGTAGTAGAGTAACACATTCCAGACATTTGAAAATCTGCATATCTATGTGTCAACCACAGAGCTAAGCCCT

>hg18 chr5:15906776-15906912 similar-to-chrX:138407044-138407180
CTGACTTGAGAAGAAACGCCATTCACAGGGCTGGATTTTTAAGTATTAATACAAGGCAAGAAGGGGCAAAGCATGAAGTCAAGGCTATGGGCAAGGGTAAGATCTAAAGAGTTTTGTGTTTGTGACCAGGAATATG

>hg18 chr12:100174170-100174341 similar-to-chr1:22217703-22217874
NNNNNNNNNNNNNNNNNNNNNNNNNNNNNNNNNNNNNNNNNNNNNNNTTCAGAATCATCTGCTCAAGAGTCAGAAGAGACGAATATTTATCAACTAGTTCATGTCCTGCAGTGGTTACATTGCCCCATGAGATGCCAACTCCCTTGCACTTGCATACTTGCATATGTGACA

>hg18 chr19:56326007-56326204 similar-to-chr1:201318093-201318290
TTCTTCTGTCTCTGTCTTTGAAAATGGAGTTCAAGGATTGGACTTCTGGGTTGAGCTGAGGGAGAGAGTGAAGCAGCAGCTCATGATCTCCCTCCTCTAAAGCCAAACCCAGGGAATGAGAAACGTTTCCAAAGGGGCACAGGATCATCTGGCAAATTAAACAACATGATCCAAAAAAATTTACCTACATGCAGCAC

>hg18 chr2:121251743-121251917 similar-to-chr22:23170845-23171019
CCCAGGCGGGGGTGCAGAGCCTAGTGTGGTCAGAGTGGGAGCACAGAAGCTTGGGGGGTCTCTGCAGACATTGCCTCTGGGGGGCTACTTGTTTGGAGGGACAGCGATGAGTGGCCCAGGGTCTCTGCTGCCTGAGACTTGGCCATTGAGGACTTGCATCTGGGGTGTAGACTT

>hg18 chr11:68115340-68115440 similar-to-chr4:89151968-89152068
GAGGCTCCTGGGATTACAATGATGCTTTGATGAGATGAAAGAGGATATGGTCTATGCTTCTTTTTGCTAGTCTTTTTAGGGAAACCCAGTCTTTTTTTAG

>hg18 chrX:90107893-90108006 similar-to-chr10:28055481-28055594
TCAAGCTTACTTAACCAAAAGTTTCCATGCTTATTTTAATCTTAGAGCTGTACATTGAATATTCAAACTATACTCCTGTCTGAAACCTTTATTGCATTCTTAAAATGCATGTT

>hg18 chr17:65084652-65084753 similar-to-chr20:32819826-32819927
GTTGCTGGATTGACTTATCCTTCTAGATGAGCTATGCTCTTTTGTGATTTGGGCTTTCTGTAAATGGTATCCCACTGCACACCCAAACATAAACGTGCTTG

>hg18 chr3:193574365-193574539 similar-to-chr20:32795110-32795284
CTCCAAGAAGCATATTTCAGGATTCAATACAGCAAGGATTGATCTACCCCTAGCTAAGGAATCTCTCAAACTTATGGAGACGGTCAGCTTGACTTTAACACCTATAACCTATTTTAAAAATTGAAAACAGTTTCCCATTTACATGTGACACATTGTATTAAGAAAAGGCATGAT

>hg18 chr13:29712122-29712258 similar-to-chr7:83166898-83167034
GAAGTAGTTTTTTAAAACACAGCTAAAGACCTCTTTTTAGAAAAAACATTTGTTTTCAAGTCAGTGACAAGTAAAACAAAATAATTAACCATCAGTGAGAAATATTCCAACTTTTGAAAACTGTTTGATCACACCT

>hg18 chr2:232451499-232451652 similar-to-chr17:30537984-30538137
CTGTCTTTAAATTAGATTATTAAATTAAAAGCATTTCAAAGCAGAAAACAATGTGGCTTTTTAGACTAAGTTTCTGAACTTGTCTCTTGTTGGCTGAGGACAGTCACTTGTACAAAGACATCAGGATTCACACAGGGCCCTGCCCTGCCCCAC

>hg18 chr1:176410535-176410683 similar-to-chr16:21177330-21177478
AGGACAATTGAAGGCAATAGCTGGTTCCTTCATGTGCTAAATTCAGCTCTTTCCTGAGCTTGCTTTAAAAAATAATCATCCTTGCCAGATTGCAGCTTGTGAGCTACCTGTTTTCAAATTGGTGTAAATTATTGTCAAATTGTGATTG

>hg18 chrX:89054674-89054814 similar-to-chr7:80272750-80272890
TGTAACCTTTATAATATGACTATGATACTGGAAATTTAATGTTCATATATTATTAATTATGCTTTTCTACTATATTGACCTTTTTAATATTCTGCATGTTGGTCATTTATTCATCCCCAGATAATTGCTTCACCTGTAGG

>hg18 chr17:48516670-48516775 similar-to-chr4:89151797-89151902
CCAAACAAAATTTATTTTGGAGAGAAAAAGATAATTTTATGTACTTCACAAATTTGATTTTGTAAATAGTAACCAGTTGTTACAGGCCATAGTCATTGAAGGTCT

>hg18 chr3:80088463-80088630 similar-to-chr17:26565427-26565594
ACAAAATATTTAATATGGCAGTCTTCTATTTTAAGCTCACACTTTTGGTGATACAATCTCAGGTCTTCTTTAACACTGGAATTGCAAAATATAACTGCTATTACATATAAATATTAGTACATACTTTTCTATTAGTCCTTCAAGGACAGATTTTAAATGTTTGATTC

>hg18 chr17:48077817-48077956 similar-to-chr4:122751218-122751357
TATACTCATGAAAGAGCAAACTTCAAATTCCCCATCTTTTCCCCTCTACTAACATAGATGCTTGAAAAATTATTTTGATTTTATCAAAGTGCACCTTTGTAAAGGAAAAATTACCCTTTTCAGAAGTGTTATGATTTGA

>hg18 chr13:19943081-19943186 similar-to-chr10:28043302-28043407
TGACACACATATGAAGAATCTTTCTTTAAAAAAAAATAAGAGCTTATAACCTCTGGTCTGAGTTTCACTTAATGGAAAGTATTCTGAACAAAATTATTCACAATA

>hg18 chrY:22846128-22846230 similar-to-chr5:52362225-52362327
TTAGAGCCACTGATCAAAGCCAGCAACTGCCTAAGTATGGCTGGTTCACATTTGAAAACTAGAAGTCCCTGTTTGTTTAATTCATGTTTACTTTTTCTGTTG

>hg18 chr4:95810202-95810375 similar-to-chr16:14262802-14262975
AATTTTTCAATTTCTCAAATATGGTAAATACAGTTCCCAAGGAAAATGACTTCTATGCCAGGTCCTTGAGTTGATTGACACGGTCTCTTATGCATCTGTGTTTCAAAGGACAAAGTTTCTGCTCTTTCTGTCTGAAGTTTTCTAATTGGGTTCCAAATTATTTTTCATCTTCA

>hg18 chr18:27108210-27108333 similar-to-chr7:87685986-87686109
AATCACATAGACTTTTCAGCATTGACCCCTGCTGTTATTAGGTGGAATACTACTTTAAGTATGGCTGCAAACACTTGTACCTAATTGCACTTGTGAAGTAAATAACAATGCTTGGATTGTGCC

>hg18 chrX:44671918-44672033 similar-to-chr8:75272194-75272309
NNNNNNNNNNNNNNNNNNNNNNNNNNNNNNNNNNNNNNNNNNNNNNNNNNNNNNNNTAGAAAGCCAAGCTTAAAAATAAAAATTGAGGAAAAAGTAAAAAACAGAAGACAACTAA

>hg18 chr10:79102938-79103043 similar-to-chr17:45599622-45599727
CTTTGGGCCATCCCGAAGTGGCTGGAAAGGAGTGATGTGTTCAGGGAGGGCTACCAAGTAGCCAGTGGCCAAGGCCCCAGGGCTCTGAGTCACCCTCCACAGGGT

>hg18 chr20:40957910-40958028 similar-to-chr12:63506862-63506980
CTTTAACGACATAAAAATTCCCAGTTTTAGCAGTCACTGAATTTTAATACAGTCCCGTGTATTGCCATTTGAATGTATGCCATGTGCTACTGACCCTCTCCTCCAAAGACTCGATTGC

>hg18 chr10:122159793-122159904 similar-to-chr3:95136099-95136210
GAAATCACCTTGAACAGCCACCAAAGCCTTGGTGAAATTAGCTTTTTAAAACAATCGAATGCATCCTTTCATCTTTTATGCTGCTATAGACTTAAAAGCTAGTAAAATAAG

>hg18 chr22:37072166-37072312 similar-to-chr6:21539126-21539272
AATTACACTTTAATAAAAAAAAAAGAAGAAAAGCTAAGCCGATTGAATGATGGTCACGGGACTGGACAATTTCAAAGCAGAGTTATTGGGGACTTGACTCAGCTGGCCATGCCATTCATTAGATTACTTGGAGAGTTGACTTTAAA

>hg18 chr4:110053533-110053722 similar-to-chr3:95087296-95087485
TTAAAAATCACTTAGCTATTTGTGATGGATTCATAGTTGACACACTAATATCAATTTTTAAATTTATGTTATATTTGAAGTTTTAAAAATAACAATAAACTCTAGAAAGCACTTAAAATTGCACGAATCAAGATCATCTGATATTTATCTTTTTTTTTGGAAACAATCCCTATGACTCTGCAGGCCTCA

>hg18 chr8:52037831-52037948 similar-to-chr5:75925919-75926036
TAATATTTCTATGTTTATGTGTGTATTAGTATCTACATGTAGGTACAAACGTCTAAATATATTTATATGTAACATCATATAAACCATATCTGTAACTATCTAAAAGATAGACTCTCT

>hg18 chr6:46939380-46939519 similar-to-chr3:182175930-182176069
GTGGACCCTGACTCTGATGAGACCCCTCCCTCACCAACACTTTTCTTTAACATTAAGATCTTAACCACTGTATATAAATCTTAAATAAGTAATGTTCTACTAGGAAAAAGAAGCGAAACCATATTTGGTATAAAGAAAG

>hg18 chr11:65351062-65351171 similar-to-chr7:155285110-155285219
TATGCGCCGAATGAATGGAGGGGTTGCTGCACAGCCTCATTCCCTACCCCCATTCAGGATCCCAGGCCTTGCTTTGGCAGGTGAGGAAGCCAAGGTTCAGGGCTTGTCT

>hg18 chr19:49581454-49581580 similar-to-chr18:17800740-17800866
CCCATCCATACCATTTTAGATGGTTGCACTGCCACATCAAGCCTTGAAGATTTAAAAGTTTTGAACTCTGAATTATGTTACTTCTGTATGTGGACTCCAATGACAATGAAACATATTGCTATAAAA

>hg18 chrY:19204338-19204503 similar-to-chr2:190907109-190907274
TCCATAATTTTTTTCAAAACAGCATTACCTTTAAATGACTCAAGGTTCCATGTGAAATTTAGATTTTTTATGCTTTCCACCTTTTTGTCTTCAATGGAGGAGAAAGATTACTCAGATGTGGATTCCTGTTCCAAGGAGTTAAAATAAACCACAGAAGCCCTGTGT

>hg18 chr6:103973827-103973969 similar-to-chr9:79827036-79827178
NNNNNNNNNNNNNNNNNNNNNNNNNNNNNNNNNNNNNNNNNNNNNNNNNNNNNNNNNNNNAGAAAAAAGTGAGGGAGTTAAAGTCATCCACCTTTAAATAAATGCTGGTTCATGGAAGCCATTTTTAACACACTGTTCTTTA

>hg18 chr13:95811874-95812067 similar-to-chr5:52393553-52393746
TTAGATAATCTTTAAGATCTGAGTGCCAAGACTCCATCAGAAGCTGGAAGCAAGTGAAAAACCAGTGGTAAAAAACCTACCAACCAGCCAAAGAACAGCAAAACCCAGTTTCTCCAACAAAACTCAGTTTCTCCATAGTTAAAGTAGATGTTACAGTGTCTGGCTATCTAATTCAACTTATTTGGTTCATTAG

>hg18 chrY:2592669-2592860 similar-to-chr16:85164400-85164591
AACTTCAGCTCCTCATCCTGTGTCTAAGCCAAGTTTAGCCGAAGAAAACATCTGCCGAGAAAGTAAAAACAAAAACATCTGCCAAAGGCAAGAACCCGGTGGGAAGCCCCCTGAGCCCAGTGGCCTGCAGAGTCTGTTCTAGTGACAAAGCAGGCAACTGGAAGAGATCAGGGCTGCGAGACAGCGTGGGT

>hg18 chr18:64711088-64711220 similar-to-chr3:113211830-113211962
GTGTCTGGCATTAGACAATGGCTCTCATATCTCAATTACAGGGAGTGTAGTTGAACCCAGCTGCTACCTTCTGAATATTTGCAAATCAATTACTGGAACATTCACATTGGTTTTAGGTGACTCTTCACTGGC

>hg18 chr8:104560364-104560499 similar-to-chr4:185805520-185805655
ATCATCAGGCACCATGGGGATCTATAACTAAATTGAAGATGAAGATAATAGTCAAAGATGTCCCCACATCTTTTGTCTTGTTTTTCTGAGATTTATTTATGCCATCTCCTTCTCTTAGGGAAACCATATGAGTTG

>hg18 chr14:104226914-104227070 similar-to-chr16:14303509-14303665
NNNNNNNNNNTCGCTCCCCACGTGGCCGCTGACGGGCGGGGCGGCACCTCCTCTTCCTNNNNNNNNNNNNNNNNNNNNNNNNNNNNNNAGGAGCCACCGTCCGAGCCTTGCGGAGCGCGGCAGTGGGCGCCGGCTGCCCGCAGCCCCTGACCCGGC

>hg18 chr2:176695591-176695710 similar-to-chr10:27953813-27953932
TCACAGCAGCCCCCAGTTTAGCGGACTGATTTACTCCCGGTATTGGTAAATATGATCACGTGGGCCGCGCGACCAATGGTGGAGGCTGCAGCCTGCGAACTAGTCGGTGGCTCGGGCGC

>hg18 chr17:53244592-53244725 similar-to-chr10:101190128-101190261
TCTATAAAACAGTCATACATGTACAGATTGATGTGTAAGCACTTCCCTATATTATAATATACATACAGGACACGCACATATAAAAGCTGCAACTCGACTGTCAAAAACTTGACCTAAACGTGATATTCTAGGT

>hg18 chr10:57533049-57533167 similar-to-chr7:87673119-87673237
AGTTGTATCTGCTTTTAAAGTGGATAGGAGTCTCAGCACCTAATAAAAATGACTTGTGAAGCTTTTGCACCACATGTAACTTCATCCTTAAGAATATTTCCATTGTAGCATAATTTAA

>hg18 chr7:70928924-70929081 similar-to-chr5:153829776-153829933
NNNNNNNNNNNNNNNNNNNNNNNNNNNNNNNNNNNNNNNNNNNNNNNNNNNNNNNNGGCAGAAAACAACAAAAAACCCAAAACAGTAGGTGCCAGACTATGGATAAATCCATTTGGACTCCTGCACATCTTGCCTCATTGGTATGGAGAGACAGGAG

>hg18 chr12:119694004-119694145 similar-to-chr16:14202048-14202189
CTCAACACGCATTCCTGTGGCTCTGTTTTCTAGACAGTTCAACACAATTTCCCGCTCTCCACACATACTGTGTTCTTTTCACGCTCTACCCAGAAGGTCCTGCCCCCGGCTCCTTCATATGGAAAATCCATCCTCATTCTG

>hg18 chr10:12009045-12009180 similar-to-chr1:158157004-158157139
ACAAATGAAGAGGGTGGAATTATCTTTCAAGTACCCATACTCGGCTTCCCTACTGGACCACAACCGTGCAGGTAAAGACCCTGTCTTGTACTCCATCTTCCACAGTGCAGTCCTGGATGAGTGTACACGGAGGGA

>hg18 chr13:110822735-110822883 similar-to-chr7:155353777-155353925
CATATCCACCAATTCTCATAATTCCTTTCCCATCTTCCCATCTGCATCGCTAACCACAGTGTCCGCACGTGCTGTCTCGCTGTTNNNNNNNNNNNNNNNNNNNNNNNNNNNNNNNNNNNNNNNNNNNNNNNNNNNTNNNNNNNNNNNN

>hg18 chrY:18249568-18249673 similar-to-chr18:17677945-17678050
TGTTCATTAATTTTGGGAATCTGGGGAAATCTGTGCACATTTCTGGAGACCTCTACGTTATGCAATTTTTTAATAAATATGTGGTGCATCAAGTCAAAAGTGTGT

>hg18 chr22:44492465-44492657 similar-to-chr10:69346356-69346548
TTAGATGAGTGCATTGCTTGACAATGAGGATGTTTTCTTGGTAACTTGAGAATTCTTAAAGAGTGAATAATCAAGCCAGTAATGGAAGTGTGACAAGTCTTTCTCTGGTTCATTATAGCAGTTAGCTTCTGACTAAACCAATTTAATATGTTTTTTGTTTATACCTGATCTTGTTGCTAAATGAAGAATTTT

>hg18 chr11:76790810-76790936 similar-to-chr17:61682628-61682754
ATGAAAGAGTGATAAAAACATTACTAGCTTCTGATTATTCTCTTGAAAACTCTCTTTCTACACTAATTACGTAATTTGAGACAGAATGAACAAGTGACTGTATCTGGGAGGCTTCCTACAATTAGA

>hg18 chrY:22995800-22995945 similar-to-chr10:88667522-88667667
TTCTGTAACAGTAGCCAACAAAGAAACTCTTGTTATCCAGCTTTTATCAGAGGGCTGCTTGATACCTGTAGGAGAAGCAGGCAGCTGTACCNNNNNNNNNNNNNNNNNNNNNNNNNNNNNNNNNNNNNNNNNNNNNNNNNNNNNN

>hg18 chr10:81622806-81622914 similar-to-chr6:12555629-12555737
TGTTTCCCTTGGCTGTATTCCTGATTGTGCTGCTCAATCATCTTCACGTCCTTCTCTCACACTGCTCTCCTCCATCCTTCTCCATTCTAAAGGCAAACATGTAACTGA

>hg18 chr2:18236675-18236841 similar-to-chr13:22309859-22310025
GGAGTGACTGGGTCTATCAGGGTATTGCTTGGATGAAAAAGTTTTTTGGAAAGAGCATGCATTTCATAGGGGAATATAGGTTTCCTCATTTAAAAATTGCACCAAATGATTAAAATAGAAATCATTACCCACCATTTTTTTTCTCTTTCCTTGAATGTGAGGGAGA

>hg18 chr9:5102515-5102664 similar-to-chr7:100329789-100329938
CCAGAGCAGAAGGCCGAGTGGGAGAAGCAGGTGGCCAATAACGCCAGGGAGCGGCTGCGGGTCCCTTAAGAGGGCTCTTAAGGAGCTGGGGCGCATGTGGCAACTGCACCTCAACAGCGAGAAGCCCCAGACCAAACTCCTTATCCTGC

>hg18 chr21:23713218-23713388 similar-to-chr18:55176261-55176431
CCGAAAGTACCTGGCAATTAAAGAAAATCCTTTGAGCTTGGTTTCACTAGCATTAATTTTCATAGTGAGGCCACAAAGCAAGAATCCCAACACCCAACTTTTTGCTGCTCCTCAGATATTCTGATGACTAGCAGTGAAATTGCCAGGAGGCACTTTATGAGCACATGTCT

>hg18 chr18:61055709-61055869 similar-to-chr20:22975962-22976122
NNNNNNNNNNNNNNNNNNNNNGAAGAAACAGAGGGACAGCACACAGACTTCCCAGAGTTGCATTGCACTGAATGTATTTGCACTTAAGCTCTCGGTGTCCAGGGACTAGGTGGCAATTTTGGCACCTCATGCTTTCTTCAGGGGCTTTCTGTCCCTTAGA

>hg18 chr11:80608063-80608241 similar-to-chr1:85589850-85590028
TGTTGGGGGGCAGGAAAATTTATCAGATGAAGGAAGATAAAAATAATTTAAGAATGAAAAAATAGTTCAGTAAAAGAGGGCAATGTGAACACAAATGAGCACCAAAAAAGGCTTTATGTACTTGACAGAGAAGAGCTGAGCTCAGAGGTATATGCAAACTTTTTCATCATTTTCTCCT

>hg18 chr9:18416044-18416218 similar-to-chr3:8740136-8740310
TTTATTTCGTCAAAAGTGTGGCTGTAGTAATCCTAATCAGAACACTTTGCTGGAAGTTCACTAACCCCTAAAGTTCTCAGAATCATATAGATCAGATAAGGCAGCCTAATTTGGGGCACTACTTGGTTAAGAAAAAAATCCCAGGGATAGGAGGGAGAATCCCTGCCTAGGGCC

>hg18 chr20:25680148-25680342 similar-to-chr17:42637471-42637665
TGGTTCTAGGGCTGCGGACTATAATCCCAGCATGCACTGGGTTTGGGTAAGAGACTGAAGCATCCAGGTGAAGAACTGGCATTGCTTCTACCTGTGGAGAGAGGACACCTGTAGGCTGCACGATTGACTGTGAATTTAGGAGGAGGATTAAAAGTTACCTGGCAAACAGTAGGCACCCTACAAATACTGATTTT

>hg18 chr15:51487800-51487945 similar-to-chr1:116044651-116044796
GAGCCAACCCTAAAGGGGCTTCCTAGGATGCTGCTCATTTTCTCCGAGATATGCAAGGGACACTTAAAACCCTTATTATTAGTCCTTCCAGGTCTCTGTAGCAGGACCTGAATGAAAAAGAAATAGAGCAACATTCAGGAGTTAT

>hg18 chr20:44514745-44514893 similar-to-chrX:70233556-70233704
CTTGGGTTGTGTGCCAATGGACGTTTCAGGGCACTTCTCAAAGGAGGGAGCTAAGCTGAGGGGCTTGGCAGGGGGCAGACTCCACAATAAAAGGCTTATTGGATGTCTGTGAGGGTACACTCAAGACAGGAGAGAGTCAGCAGGCCCA

>hg18 chr10:68077998-68078116 similar-to-chr17:42656311-42656429
NNNNNNNNNNNNNNNNNNNNNNGACCCTGTGTTGCCCACAGCGGCTGATGCCCATCAAAAGGGCATTAGGAAAATCACTCTGCGGGAAATCACTCTGGCCCGCCATGGTGAATGAGTG

>hg18 chr15:35933468-35933572 similar-to-chr4:174653086-174653190
CAGAACATTTGTTGTGGGACATACTGTGCTTTTGATTTAGTGGAAATGTATTGGTATGTTCACAACAGAACCTTCCTTCTTTTGAAAAATTAGCCACAGGAATC

>hg18 chr4:160369395-160369510 similar-to-chr7:80106613-80106728
TCTTAAACTAATGAGTCAACTTATTAAGAAAAGATTACATGTATTTTATGGAAAGTCAATCCACTTTCCTTTTATACTTATATTAAAATTTATTCTTATATATGTTACTAATTTT

>hg18 chr21:23894856-23895028 similar-to-chr3:153308772-153308944
TCTTGGGTATAGCATAAATACCTCACCTGGATTGTTACCATTTCCTTAGGATACTCCACTTTCCCCTATTCTCACATGAAATACAAAAACANNNNNNNNNNNNNNNNNNNNNNNNNNNNNNNNNNNNNNNNNNNNNNNNNNNNNNNNNNNNNNNNNNNNNNNNNNNNNNNNN

>hg18 chr2:12002442-12002589 similar-to-chr7:80064603-80064750
TGGACAAAAGGTAAAAAACTCATTAAAGAGGTGACAGATGTCACTCAGAGGAAATGAATACACCTTGAAGGGGGTATGTTTTAATCAGAGACAAAGAAGCTCTCCAGCAGTTCTAGAANNNNNNNNNNNNNNNNNNNNNNNNNNNNN

>hg18 chr12:9339235-9339405 similar-to-chr10:50491544-50491714
AGGTGCCAACCGTCAAGGCGTCCTTAGCCTGAGCTTTCCTTCTCCCATAAAGCCTCTGTTGGTCCAGACTCAAGGTTTCCACTTGATGAGCCATGAGCTGCTGGGTGACTTAGCCCTGAGCAGGCCACCCAGGCCATTTCGGGCCCACAGGATCCCTGGTGACAGCCCCG

>hg18 chr19:2115897-2116002 similar-to-chr1:172140194-172140299
GCTTTATTTATCCTTGGAAATTGGGACTTCTCCCCGATCTTGAGTGGGCAGGATTGGGCTCACCCCCGGAGTTAGTAAATTTTGTCTTCTTCATCTTGGTGACCG

>hg18 chr12:44916013-44916143 similar-to-chr5:139681996-139682126
ATCCAAAACCTAGAGCAATGTCATTGCTTCTTGAGGTGAAGAAGAAAGAAGTGCTTGCCAAAGAAAGGGGACTGCATTTTTACCGATAGACTTTTCTCATACTAANNNNNNNNNNNNNNNNNNNNNNNNN

>hg18 chr15:84319860-84319979 similar-to-chr12:113288166-113288285
ACTCGCTTTTATATGTTTGGCATGTCCTTAATATGCTTTCTATCCTTGTAAAATATGCAAAGTTGCATGGTTTTGTTAATATTGTTAATTTATCTAAAATGGTATGCTAAAAAGTTTTG

>hg18 chr5:70314933-70315102 similar-to-chr7:80071509-80071678
NNNNNNNNNNNNNNNNNNNNNNNNNNNNNNNNNNNNNNNNTATTTCCCATTAATTTATTTATTTCCCAGGGACTACAGGCCTTTCTTCCTTTAGGCAGCTAGGGTGAAGGTAATTTCTAAGCATCATCTTACATATAGCTAATTCTTTTACTAATAACAGATAATTCAT

>hg18 chr9:121787228-121787328 similar-to-chr4:122836683-122836783
GAAAGGTCTTTGTCTAGTTTGCATTGATTTTCGTGTGTTTGTTTGTTCTGGATGCATTTGCAGAATCTGAGATCCCAGCTGAAAATAAGGCAGATAAAAA

>hg18 chr17:51129234-51129403 similar-to-chrX:149582927-149583096
ACGTAAGTGAATCAAGAGAGGGTTACTTATGTAAATTAATACTGGGCTGCTTCTCTGCTTGGGTCATAAAAAAGATTGTGCTTAGAAATAATAACAAAGTATAGTTATAAATATTTTAGGAAAAAAAATTTTTTAAAGGGTATATTGTACCTAACATGGCAGAAATAAT

>hg18 chr20:1901875-1901993 similar-to-chr10:88573290-88573408
GAACGCAAACTCCTTGAGCACAGAGGTCATGCGCTCATCTCCAATTTATCCCCATTAATGCGTTAATCCTTACTGTGCCTTGGCCCGGGCAGGGGCTCCATAAATGATCTTATCTGAA

>hg18 chr14:56461537-56461648 similar-to-chr11:34426702-34426813
TTGTACATTTGTTTAAAAGAATAATGCCTTTTAAAAAGTAAGAATGAAAGAGATTAAACAGAAGACTGTGGAAGCATTCCCAACAATTTTTTTTCATATGTGTTTGCATTT

>hg18 chr19:61517458-61517588 similar-to-chr20:32790346-32790476
GAGGCAGGGTTGCTCCTGAGAGCAAACAGTGACCTAGTTAACCTGGCGACAGGCGTGAAAGGAAGTCTGGGTTTCCAATCAAAAATCGGGAGGGAAGGAAAAAAGAGTGAATCAATTCTTGCGAAAAGTC

>hg18 chr9:77818152-77818326 similar-to-chr7:94070700-94070874
TGAAAGCATCTTATCTATGGGAGTTTCAGGGGTTGACTTAAGGAAGCTGAAGCGGCTTTTACTGTTCAGAAGTTCTGCAGAGTCCTGGAAAGAGATGTAGCCTTCAGTAAAAATTTGTGAGAACTTGAAATGTGATAGGACTTGGAGAGTAAATTATGTATTGCTTTTCTATTT

>hg18 chr22:44093012-44093157 similar-to-chr13:22168000-22168145
GCAGAACGCTGGAGCTTGCTGTCCTGCTGAAACTTCTAGGACCTGGTGCCGAGTGCTTTTGAGATCACCTTACTTGGATTTTGGTTTAAAAACAAGGGGGAGATTTAGGGTAATTTCTAGATTATTGTGAGATTTGACTCTGATG

>hg18 chr17:29165562-29165665 similar-to-chr2:189584369-189584472
CTTAAGCAAATGTGAGACAGCAATGCACCATTACAAGCAGCCTCTAATTTATTGATTGACTCTTCATAAATGCCAGCTAACAATGTTGCCATAAAATAATGTG

>hg18 chr13:49681352-49681460 similar-to-chrX:153878564-153878672
GGAGTGAGGAGTTGTGGAGAGTGAGTGGTGTCTGGAGCATAACTGTTGTATGTATTCATGCATGCGCGTGTACACATCACTGAATTTGTTTGTGGTGACTAGAGTCAG

>hg18 chr22:34475033-34475221 similar-to-chr2:210893581-210893769
TGGTTTAGGAGTAATGTTACTGCTAATCAAAACAATTCAAATGGATCAGACTATGGAAAAGAATCTTCCTTCCAATCCAGAAGGAGATGGAGAGAATCTATCTGTAGCGGTTTCCTTCTTTGATAAGTCAAGTCTGACTTTGAAGTTTAAACATGATGAAGTTCTCTGCTTTTCAAGTGGAAGAAAAC

>hg18 chr20:11020597-11020735 similar-to-chr16:14076036-14076174
TTTCAGAAAGTTTGTCAGAAAAAAAAAAAAGTACAAAATGGTAGTTTGGGGAGGGGGTGGTATTAAGGAAGCATAGGAACCCATCATCTATTTTGTTTATTGATGGTTTTTAATTTTTCTAATGGTGTTTTTTTTTAA

>hg18 chr10:94281125-94281314 similar-to-chr20:32791638-32791827
AATGAGGACAAGTGGATTCAACAATACTACAGTGAGCCTTTACAAAAAAAAGTACTTTGGAAGGTAGGCTTTGGAATAAAAGAATCTATTATCTTCTCCATATGGAATGCTGGTTAATATCTATTCACAACTCTAACTGCTCTGCTCCTTAAACGTTTAGAACCCTATTTGAACAGGATGTAAGTAGAA

>hg18 chr20:10838041-10838178 similar-to-chr6:12554203-12554340
CTTAGTTTCTCTGCTTGATTGCTCTCTTCATGTTCAACTCTTATATGAGTTGGTGACACTTTGGTTGAAACATTTCCAAGGACTGAAGAATATGTTTATTATCAAACCAACTGATTATGAAAATAATCTGTATTTTT

>hg18 chr2:159744206-159744306 similar-to-chr11:66793560-66793660
TCTCATGGAGCCCCGTCTCCTCCCCCACCCAGCTTCTGCAGGATCATGCATGGGAATGTGTGAGATCAGCCCCTGGGAACAGGGGGCTTCTCTAGAGGGA

>hg18 chr11:68139043-68139213 similar-to-chr20:42462852-42463022
CTGTGGTATGGACCTGGTGGCTTCTCCATCCTACCCAAGGTAACAGTGTCTTGCTTCATCCCACTGACTGCTGGGAGAGAGCCTCTGGGACTTTTCTTTGGGGCATCATTTTGTTTTGTCTTTCGTAGCAGGGAAAGGATATGACAATGGGGAGGACAGTTCTTTTGGAG

>hg18 chr7:126225836-126225969 similar-to-chr9:100908954-100909087
TCCTGTGCATCCAGTGGGATAGTAAAGAGAGTTTCAGCTTTTGAAATAGGGCTGAGCTGTCTCCATGTCAGCCTTGGCTCTTGCCTAGTAGCGGGCCTTTGTAGAAAATCAAAAGGGAAAATGGGACAGTTTC

>hg18 chr17:56273355-56273464 similar-to-chrX:138451400-138451509
GGACTGAAACTTTATTATGTATCTATTAAAAAACCCTTCTGCGTCTTTGAGGTCACACTAAATCTAAAGATCATTTTGTTGCAAAAGAGAGACTGGATGGNNNNNNNNN

>hg18 chr20:11213908-11214022 similar-to-chrX:153814533-153814647
GAATAGAGAAATGAAACTTTGTCCTCAATTAACAAATTAGATATTGAAAACACATCATACTGATAATAATGATGTTAAAATATTGCCTTGAAATGATGTCATAGATTTTAATAT

>hg18 chr12:111373045-111373147 similar-to-chr20:42493415-42493517
TAGCAGCAGTTTTCTATGGTGGCTCTCGACCAGTTATTCAGCAATGTCACCAACAGATGTCAGTTTAAGCTCAGAAGTGGAAAAGCAGAGAGCTCAGAGGGT

>hg18 chr19:39935128-39935255 similar-to-chr16:85155241-85155368
TCTACCACCTGCCTTCATTCCTCACCAGGGATGGCTACATGTTATGACCAAGTTAACCTATGGGCTTACCACTTGTGCCCAGGAGCCAACCAGCAGTGGCCAATTCCCCACCCCGAGGCCTTCACCC

>hg18 chr6:127312622-127312745 similar-to-chr4:122819200-122819323
TTTAGTTGGTTTTAAAATATACATATCAAAGTATTGAGGTCAGGAGCAAAGATTTTTGTGCCTTCTTAAATATGCTCTGCTTTCTGGCAATCCATTCCAGCAATTCCTTTTAGCCAGTGTAAA

>hg18 chr3:44101162-44101268 similar-to-chr2:190634864-190634970
CTGAAATTGTTTAATTGTAATATGTTTTATATGTAACATATTTTCTCCACCCTGAGGTTAACATTCAATGTTTTGTCAGAGACACCTTGGAAAGCAGGGAAGTGCT

>hg18 chr15:72669809-72669952 similar-to-chr7:155417151-155417294
TCCACCCCAAGTGGCCCCTCTTACCTGATATTCAGCTTACCCAGCGGCAGAGGACCCAGAGAAAGGCAGGCAGGAAGGCCCCCTTGGATTGGTGACCTGGTTTTGTCAGCATTTGAGTTAATTACATGGGTGATGGAAGCGGT

>hg18 chr19:12220430-12220530 similar-to-chr9:100942805-100942905
CTGAAACCTTCTCCGCCATGACTACCTTCTTTACTTTCACAGAGTCTCTCTACCATATGATTTCTGTAAAAAATGAGTAGCACATTAATAGTTCATTTTT

>hg18 chr8:55064562-55064663 similar-to-chr10:88605875-88605976
TCTCCAAAACATAACCACTGTTAAACTTCACAAACAGGTGCCTGTGGGTCAGACGGACATTAGTACCTTTTAAATTTAGTCAGTTCCTTTTTGAAGCCTTC

>hg18 chr7:105694363-105694464 similar-to-chr3:30370284-30370385
CTTCATTACCTTAAGACTGCTGGAATAGCTTCCTATAAAGACTACCTTCTGATTTTTCCTTTTTTCAATCCATAGGATAGATATCCTGCTATAAAAATATA

>hg18 chr22:31963402-31963543 similar-to-chr12:21765343-21765484
GCTAAAGTTGACTTTACTAGGAAAAAAAAGAATATTTAAGGAAATGAATGTTTATGAGCTCATGTAATAAGAAGAATTACTCCCCCTGAAAAAAAAAACCTGCAACTAATACATTAAATCTAAAAGAACTATAAGTATATT

>hg18 chr6:31564025-31564181 similar-to-chr10:101211123-101211279
TAGTGTTTACATCTCAAAAGAGAAGACCGCTCCACCAGAAATGCAGAGTTTTTGTATGTGCGGGTCCGGGGTCTTCAGGAGATAAAGAATGATAGCTCCAGGAGCGCTGGGACCCCCGTGCAGCCACCAGTCACCACAGCCTAGGCAGGGGTTGGG

>hg18 chr11:134076155-134076264 similar-to-chr7:155285110-155285219
GAGAGTGACAGGAACCTAGTTTGGATGGTGGAGGGAGGGCAAGAGGAACATCACCTGCAGCCCCAAGGCCCACAGCAGTGGAGGGGCTGCAGCTCTCCCATAGCCCTTC

>hg18 chr21:39713818-39713941 similar-to-chr6:161097642-161097765
GAGTTACATTAAAATGTTAACAAACGCTGTATTACTTAACGTGATGAAATAGGAATGCTAACAAGAAGCCTTGTTAATGAATAGAGTTTCTATTTTTCTAATGACAGTACACATTCGCCAAGC

>hg18 chr18:14439057-14439223 similar-to-chr22:18123372-18123538
ATTCCCTCAGAAACAAAGCAAATCCGTGGGATGCAGAGGGTACGCTGATGACTTCTGCTGGGGAGAGAAGCCCAAACACACGTCCTGGGCAGAGCCCAGAGACCGGGAGTGTGGCTGCCAGTGAGCACCCGGCTGAGGGACAAGCAGGTGGGCCTCAGTGGTGGCT

>hg18 chr10:991828-991949 similar-to-chr7:94125207-94125328
ACTCCCACCTGAGGCGACTGTTTCCCCTCTCACGCCCGCCTGAGGCCACTGTTCCCCACTGGCTGAGCGTCCTTCCCTCCCACCCTGGCCCCTGCAGTTTGAGGCTCCCACTTCCTGCCCC

>hg18 chr3:171123855-171123980 similar-to-chr1:116095863-116095988
GGAAGCCAGCTGGCAGCAATAACCCAGTAATCTGCAGCCCATGATTACCGACAACAGGCCAATAGACTAGTAAAACAGCTGCACTGCANNNNNNNNNNNNNNNNNNNNNNNNNNNNNNNNNNNNN

>hg18 chr22:24058827-24059026 similar-to-chr9:100970651-100970850
NNNNNNNNNNNNNNNNNNNNNNNNNNNNNNNNGGGAAGAGCAGAGGAGAAATATCACAGTTAGTACTCATATCTCTTAGACCCCTTCTGAGTAGGAGTGAACAGGACCTGGCCTTCCTGTCTGCCGAAAGCATGGCATGGACATCATCCTAAATGCCTCAAGAATGGAGTTTCATTGCTTTCTCTTGTCTTCTCCATCT

>hg18 chr20:4338491-4338624 similar-to-chr1:116082234-116082367
GAGAGAGTCTACATCCCTTCGGCAGCCACAGTTAGGGTGTTGTTACTTCAGAACATCCAAGCTGAATTCATCTAACCCAAAGTCTAGTGCCTCATGTTTTACAGAGAAGAGAGTTAAGAGGACACATAAGACT

>hg18 chr1:158291459-158291605 similar-to-chr12:101710920-101711066
TGTCTCATAACCTCACAGCCCCTTCCCCGACTCCAGCTCACTCCTTTTACTATTAGGTTGAATTCTATGAAATCATCCATTTAATACATGGGTTCCCTATTGGCAATATCAAAGGGTTCAATCTAACAATACCTAATAACAGTAAA

>hg18 chr4:65861067-65861209 similar-to-chr11:34416375-34416517
CTTAGTGTTAGAAGATTTGTGTTAAATCCTCGTTATAAAAATGCTTAAAATAATGTATTATTAAGCAAGATTGTCTCTTTGGTTCTGGGTGATATGTTTAATTTTCTAGGATGTTTCCCATTCGGTGGTACCTTTGTTTTGC

>hg18 chr4:146702782-146702919 similar-to-chr3:154198304-154198441
TAACCAAAATAATACTTGTTCATGAAAGATTTTTAAAGTATGGAATAAACAAGCAGAGTCACGCAGCGGAAGCGTACCAGGCCCATAAAGTACGGGATGAACAAAAAGAAGAAACCTAAAATTACCTGTATTAACCC

>hg18 chr19:12810847-12810947 similar-to-chr3:58128328-58128428
CGCGCTAATATGCTCAGTCACTGCGGCTGTGGGTGAGGGGACGGACGGAGGGGCTTGGGGCTCCCTCTTCGGGAGCTGGATGCTGAGGGGTAGAAAAAAG

>hg18 chr19:43765346-43765455 similar-to-chr17:42718515-42718624
GTCCAGCTCCTCAACCTGACATCTGAGGCTCTTCCAGACACGGCCTCGCTGCCCACAGCCTCGTTCTCATTATAGTCACTTATCTTAGTTTTTACTCTAGGATGACTGT

>hg18 chr12:91216750-91216853 similar-to-chr17:10460982-10461085
CCAGAGTTTTTTCAAATTTCTGTAGTTTCTTAAAGCAAGACCAACGAGTTTCTGGGTGACCTTGGAACCAATCCATGTTTCTGGGATTCTTGAGGTCAGCCCA

>hg18 chr1:161397599-161397700 similar-to-chr7:155510080-155510181
AATCCTATATGGAACAGAGAACTGTTCAATTTGCCTGCAGACCGGCCATATAGTTATGGTGATCTTGAACATCAGAAATTTGAACTTGGTACTGTAAGCCA

>hg18 chr19:47708928-47709066 similar-to-chr11:10328939-10329077
NNNNNNNNNNNNNNNNNNNNNNNNNNNNNCCAGTCACCATGTTTCTAGGTTGATGATCTCTCTTCTGCCAATTCCACCCTGGCTTTTCTGCGCTCAGCCATTTTTAAGGCTTTGAAATATGAGAAAGGCTGATTGCTA

>hg18 chr22:20881842-20882034 similar-to-chr6:1449630-1449822
CGAGATTATCCTCAAACCTTGTGATAATTTAGGTGAAAAGGATGATTTCAGAATTGGATAGAAAGTGATCTACTTCAAAAATAAGCTGGAAATGCCTCCACGAACAGAGGCGATGCTTTGCGGAATCCTAGGTGGAGAAGTGTATCAGGTGCAGATGAGGTCTTTAAGAATACTTCTTGTTTTGTTTTGTAA

>hg18 chr10:103507738-103507852 similar-to-chr3:153687030-153687144
NNNNNNNNNNNNNNNNNNNNNGAATCATTGGTTTCTCTGTAGAGAGAAGTGGAATGGAGCCTAGGGCTCTGTGTATGTGAGTGGAAAGAATCATTCACAAGCCCCACATTCTAC

>hg18 chr6:135867220-135867333 similar-to-chr3:153957846-153957959
GTTTTTAATCACTGATCAGTCTTCTATACATTCTTTCATACTTCCATTCATACATATACTAAATATACTAAATTATAAAGATAACTTCTTACCATAGATTTTGTCCTGTCATC

>hg18 chr5:36782272-36782416 similar-to-chrX:138473102-138473246
AATGTATTACCAATAACCAAGAGTCCATTTCACATGTCTTTTAAAACATTACGTATGTATTCATCATAGGTACATGGCTCCCATTTGAACATGATGGTTCTAGAAGCCCAGAGAGGCCCAGCAGAGCTACTTAAAGAATCCTGT

>hg18 chr9:15007613-15007787 similar-to-chr2:188051473-188051647
CATTTATACCCCCAAATTCCAGCAGAGGTAAGATAGGGATTCAGCTTGTATTTCAAAATGAACTTTTTGAAGTGATTTTTTTTAAAAGCAGATGTCCTAAAAACCTGTGAAATTCATCTTACATTCTAGCAAAGGTGAATAGCCAAGATTATTTGCATTCAGGCTTATATTAAA

>hg18 chr10:128597393-128597549 similar-to-chr5:176768360-176768516
GGAAGAAAAGCTAGAAACCCCAACGACTTGGTCTGGCAGGGTGTGCAGGTGGGCACGGAGGATTCGGACAGGTGGGCACGGAGGATTTGGAGGAGGAGAAAGTCAAGGTGCAGATGGGCACAGAGGATTTGGAGGAGGAGAAAGCCGAGAGGGAGT

>hg18 chr12:19701219-19701443 similar-to-chr5:75873990-75874214
NNNNNNATATGCCCCTGGTCAATAAAAAGCAACCCAGTTTCTTCTGTTTCAAATCAATTGCTTTCTGCTAAATACTCATTAAAAGTTTAAGCTTTTCTTATCTCTCAAGGGGTCTCTCCTCATTCCTCCTTCCCAAGTTGGTGCCTGGGTTCATGCAGAAGCTTAGTATCTTGAAGAGAGTGGAAGAGGCCTTTACCCTCTGGGACTTTGCTGGACTCTACCAG

>hg18 chr10:103151880-103152104 similar-to-chr5:39292848-39293072
TGTATGCTAGTCTCACAGGTACACAGCTACTTCATATCTGATAAATCTAAATTCATATGTGAGGAGGTTATGTTTTTTTAAAGCATATTATTTACACAATTCACTGGAATGGCTCCTTTGGAAGTTGGGTGACTCTCTTATGTAATTATATACTTAGTAACCCTGCTCTACAAAGCAGTAGAAATTCAAGTAAGAATAATTTACTGCTTATGCATAGTTATTAG

>hg18 chr20:47525441-47525714 similar-to-chrX:70234480-70234753
NNNNNNNNNNNNNNTCCCATCCTGATGACATTATCAAGTACAGGAAGTACACAAAGTGCTGGGTATGGAGTTGGTGCCTAACGCATGCTTGTTCTCTTCTAGTTAGTTAAGCTTTGGCCAACCCATTCATTTGACCATCTCTTTTTCTTCCTAGCATTTCACATTCACACAGCAAGTCGGTGAAAGATCAGGGGCCATGCCCAGGCCTTTCTGGCCCCGCCACCCGTACCCGCTGAGGCTCAGGGATCTTTCTGTTACTCCAGGATGTTTGAC

>hg18 chr21:29906284-29906490 similar-to-chr4:174660521-174660727
GCCTTCAGCGTTTTTTGTGCAGTCCTCTTTGCAAGGGGTCTCAGGCCAACTGGAATTGACACATAGCGTTCTATTTGCCATCAGGGTTTAGAGTAAAAGGGATTTCTAGAAAATGAACCCTTGACCTTTGGCTAGTTTGTTGAAACACCTCTAATCTTCTTGCTAGCAATGCCTTTCACAGACCTTCATTGCCTGTCCCATTCTGT

>hg18 chr2:182350578-182350790 similar-to-chr21:18529828-18530040
TACTGTTGGATATTTTTTTATCTTTAAGTAACTATACATTGAAAGTATTGAATATTTCATTTCAAATTCTTGAGGGAAGGGTACATTTATTACTGTCAGTCTCAAATGCAAGAACTTGACAAATGTTAGCCATAATTAAGTGTTAGCATTTGCTATGTATTTTAAAGTACAAATGACAGTGCTAAGCACTTTCATTCACAAGGAAGGATGCG

>hg18 chr17:21982680-21982924 similar-to-chr1:94787122-94787366
NNNNNNNNNNNNNNNNNNNNNNNNNNNNNNNNNNNNNNNNNNNNNNNNNNNNNNNNNNNNNNNNNNNNNTTGAGGTTCTGGCTGTAATCTGGCTGTTATTTATGGAAACAACAGAAGTTCTTGGTATTAGCAGCAGTCATTCTTCTTGAGAGAGTCACCCCACAAGACTGAGATGAATATATTTAAGAACCCAAAATGAGGTCATTATGGCAGAACAGAATTGATAGTGCACATTAAAAGACAT

>hg18 chr7:69108754-69108987 similar-to-chr21:18554474-18554707
TGCATGTTCCAAAGTTTTTTGAAAATTGGTTTTATATGTTTAGCATATGGGGCAATTCTAAATTAGTATATTTGATTAACGTTGTATGCTAGTCCTTTGAAATTCTGCAGTTGGATTGTGTATATATTGTGTATAATGTTACCTCTTTTCCGACTTCATGAACCTAACATTTAAAGTGGAAACAAATGCACGCATGTGTTAGTGTTTAGTGCAGCAAGAAAGCACGGCCCACC

>hg18 chr18:40905396-40905686 similar-to-chr12:113380065-113380355
NNNNNNNNNNNNNNNNNNNNNNATTTCTTTTGTGAGAACAAAACCCTTTAAAAAAAATTCAAGATCTACTGTGTGTCTTTGTAAAGCAGAATAAACTCCTAGCAGAATGGTATCTGCCTCTCCTTCCCACTCAAACTGTCCATGCTGCCCTTGCCTCAAGACCTCAATAGCCACTCACAAATCCAGGAAATCCTACCACCACCATTATAGTCAGCAATACTCCATACTCTAGAAGACTCCAGAATCCATTTCCAAACTTAACAATTGCCCCAGCTGTCTGCCAGGAGAAG

>hg18 chr17:43763010-43763306 similar-to-chr2:19189172-19189468
CTGGCAGTTGGCACACCCTAAGTGACAGCACATTTCAAGAAGCTGTTTTATTTGCTTGAGTTGTCTCGTTCTTTCAACTGCTATAGTGTTGTGGGTCCTGCTAAAATATCTTTGGGGGTGTGGGTGAAGAGTGGCGAATCACAAATTTAGTAGCCAGTTTTTCCCCAGGGGGCGGAAAAAAAAAAACAAAGAGTGACCAAGTAACCAAGTAAAGAGAGCTATGAGTTCAATAACCAGGATTATCCCATGGCAAGGATTCTGTTATCGTTGAGCATGATTCCTTTATCTCTCAGAGA

>hg18 chr16:34269930-34270210 similar-to-chrX:138403070-138403350
ATGTACTCAGCACATATATGCAGGGCCTAGATGCGCTGGCCTCAGTAAGCATCACTGTGAGGAGAGAAATTTCCTGGAAAAAAGTGTTGCATTAAAAAAATTAACACTATGCCACTTTTCAAATTTAGGTAAAAATAAAAAGACCTTGTTTCACTTGATAATTAGGGCATGAATAGACTTCTGAATATTCAAACTCATCTAATAATGTCATGAGAGAACATGTCTGCTTTAACCAAAACAAAATACTGTTGTTATTCTGAGATTTTGGGTTGGATTTTAT

>hg18 chr3:128557164-128557414 similar-to-chr20:42454939-42455189
ACCATACCTGGCTCATCACTTCCAAAGATCACCCTTGTGCTTAGAATTAGAAGAACAGCCCAAGCCCCTGGGGCTGGCTCCCTGTCTTCCCTCACCCCCCACACACATACACCACCCTCCCCATCCCTGGCTTTGCTCCAACCATGCTGGCNNNNNNNNNNNNNNNNNNNNNNNNNNNNNNNNNNNNNNNNNNNNNNNNNNNNNNNNNNNNNNNNNNNNNNNNNNNNNNNNNNNNNNNNNNNNNNNNNNN

>hg18 chr12:80438871-80439130 similar-to-chr3:153734916-153735175
GAGGAAGGGAGGTGTCATATGATATAAACATTGTAAAACATAATAGCAGAAATGTCTATTTATATGTTGCTCTATTTTGTATATAGTGCTAGGGAATCATATAATTCCAAAAATTATGCCATGTTTTTACAAAAGTGAGGTCCTAAATATTCACAAAAGAATGACTAGACTATAACTCAATGATTAGAGTCAATGGAATACAATGCATTCTTGACTGTTTCTAGAAATTTCAGGAATCACGAGAAAAAAAAAAAAAGTG

>hg18 chrX:67860990-67861283 similar-to-chr17:35115560-35115853
CCTTGGGCTGGTCCCAGGGTGGCACCACCCAGGCCCCCTGGGCACCAAGGGAGCGAGGGGGAATAAGAGCAGGGCAGCCCCCTGGGTGCCGCTGTCAGGAGCAGAGCCAGGCCCAGGTGGCTCCAGCTGCCTGTCCTGTCCCCTTTCCTAAAGCTCCTCTGCACATAGAGGGGAGAAAAAGAGAATTTAGGCAACTCCACTCCCCCTTCACCCCCAACCCTGTATTCTACTCTCCCGAAAAGAGAAGAGAATCGCATGAGTAGCAAGACTGCTGCCACCAGCCACCTGCTTGT

>hg18 chr5:28333863-28334123 similar-to-chr1:195286189-195286449
ATCTGATGTTTAAGATTAAACATTTAAAATAAGCCAGAATACAAATTTGACCAAGTGAACTACATTAAGTGTATTTCAGGATCATGAAAATTAAGATAGATGACAGCTATGATTCTAAAATAAAATCTTGCAAATGAAATATTTAATGAGATTCAGAAACAATGCATTCATGCAAAATTTTACAAAAATCATTAGTGAGAAGCATAGTAATTCAACTGTCTTAAAACTTGTGCATAACATTTTACTTCAAAGAAGATCGG

>hg18 chr21:17270251-17270481 similar-to-chrX:149517808-149518038
AACATAACTAAATTAAAAGCTTGAAGGTTTTCACTTCTGGGTTGCAAGACCTGTGTTTCTTAAACTACTTTGGCCTTCCAGGTAACTTTTATAAAATCAAAATAAATTATCAAGAAGATGACAAAGAACGATTGATAAATAAAAGAGTTAAACTTTCAGAAAGCAGTGACAGCATTCATTTTACTCACAAGCCAAGACAGCTCAACAACACAATTAAAAGCTACCGAAGT

>hg18 chr17:23921615-23921859 similar-to-chr1:94787122-94787366
NNNNNNNNNNNNNNNNNNNNNNNNNNNNNNNNNNNNNNNNNNNNNNNNNNNNNNNNNNNNNNNNNNNNNCTAAATAGGGCCTATATGCAAATCCAATTTAATTTCAAACTCTGTGTTCTTTCCACTATATCCCACCTCTTCCCCTATACCCTGATGGGCATCAACTGCTTCCGATTAGGTAGCCTGTCTTACGAGTAAAATTGCTATTTAGTGACTGTGAATTTGAAAGTAGTTTTTTTCTGAC

>hg18 chr10:15766701-15766930 similar-to-chr6:122047061-122047290
TTTGCCCGAAGAAGCAAGCAGAAATTAATTCCTAAAAGCGAATAACTCATATTTCTTTTCTTTTTAATTGGACCTACATAAAAGCAAATGATCATGTAAACAGTGAATTAATCAGTGTGATGTCTTATGAGAACAAGTTCCTTTCTGTGTCTAATTATTGCTTTTAAAAGATGACTTTCAAATTAAAGGATGCAAACAAGCTAGTAAACCTCTGTTTTGTGACGCCCCC

>hg18 chr22:27290406-27290681 similar-to-chr17:26583333-26583608
AGTGACTTTTCCACCACTAAATTCAGACTTTTGTTTTATTTGTCCAATTTGGTTTTATTTCAATTTTTAAAGAAAGTAACCATTAATTTACTAATTTTTACATTATAATGACACTAACATATTATAGATAGTTGTTATATTTTTGTCTGTGATAGCAGTATTCCGTGGTTTTCCACCCCACTCTGAACATCTCAACAATACTATACAGTGCATTGAGAATAGTGGCTCACTGTAACAATGATTATCAAATATCTAGGTATACCTATCTAACAAGA

>hg18 chr19:23268573-23268818 similar-to-chr1:94776208-94776453
GAAAGGCCTCCAGAGGATATGGAGAAATTTCCAAGGATCTGAGAGTACAGTGGGTAATTGATAGACAGCAAGGTCAACTCACCTTTTTGAGCGTTCGAAATTTAGATGCCACCCAGGTCAATTACTTCAATTTACAGAGAAAAATTTGAGGTTTTTCACTACTGTATTCCCCTTCATACTGTGTGTAGGGGGATTACTCCCAATTTTAATTACACAGAGCAATGAATGCAGAAACTAAGTTTTTG

>hg18 chr16:87266175-87266456 similar-to-chr20:42469529-42469810
AGGAGAGCAGCTCTGCCCAGCAGAAGCCACTTAGAGGGTCTCAAGGGGTCTGCAGACCACCTGTAAGAACAACTTGTTCTGAGACGAGGGAGACCCCACCATGCTGGGCAGAGCCCAGCTGGGGTGCGGTGGGGGGGCACACCCTGTCACGGCACCGCAGAAATGATGCTTGGTGGATGGGACGGCAACGGGACCAGGACCCGCTGGCTGGGCTGTGTCTCCATCTCAGCCCCTCTTTTTGCCAATGCAAAACAGTTGAGTTTCACAAGGGCCTTGTGCGG

>hg18 chr9:38533494-38533770 similar-to-chr3:139583206-139583482
TACAGACAGAAGAGTGCTCTGGTGAGACAGGCCACAGGGGTCCCCAGGGAGGGTTGGGGGCCAGAAGATTCTGAAGGCTTCCAGTCTTGGGCTCTGTGGTTCCTCAAAGAGGTTAGGTTTAACTAAAACCAGGCCTCCCCTCCCACGATTCAAAGAGTGGGTGAGTGCTCTGCGTCAGGAACTCTGATCTGGACCTATTTTTTCATTTAGGTCACCAAGAGACAACCCCTAACCCCCAAGCTAGGGATGGTGCAAGCTCTGGCATGAGATTTTCTT

>hg18 chr15:29051732-29052023 similar-to-chr17:10443469-10443760
TAAAAGAATATGCCATAATTTTTGTTTTTAACTCACAAAGCCGTCAAGCTTTGGTAGCCATATACAACTTAACCCTGTTTGAAATGCGTAAATCCCAAAAAAACTATTTATATTCTCATTGCATCTATTTTTTTTTCCTGCACCCTCCCCTGCCCTGCAACCCCCGTGGCTATACAAAAGACAGAGACTCACATGCTTTTTATATTTTAGGATACTGGGGAAAAGATTTTTGTCTGAAACTTGGTCTTAGGAAAGGGCATATGAGGGACTGGCTTGTTTTGTGCAGACGGT

>hg18 chr7:115796410-115796628 similar-to-chr2:85670757-85670975
TTGTGCCTGCTGGCAAAGGAAGGCTTCCTGGTCCTTGACTTCAGCCTTCACATTCTTGCTAGTGTAATAGCACACGGCCAAGGATGAGACACAAATAACAGCACAGCCTCTAGGGCCTTCCCTCTCCATCCTTCCTCCCGCTTTGCCTTTCTTTTCTTCTTTAGTATAATGTGCTAATACCATGCTATCTCTGTTCTAGAGTGGCNNNNNNNNNNNNN

>hg18 chr19:50919075-50919368 similar-to-chr10:28054719-28055012
GTGGTAAAAAATACAATTTTTTTCTTCGTTTCCTAGTACATGTCACAGGTTTTGAAATAAAGATGGTAAAAATACCATTTTGTATGAGTAAGCTTCAGACAAGCACAGGCTGAAAACAAATTTAAGATTTCAAGAAAAGGCAAAATAACTTGGAAAGCAGACAAATGCTCTAAGACAAATAAATGAAGGCAACGGAAAACAAAAAAGTGTCAGATCACCCCAGGGTGGCCAGATGTGACACATAGGATCAGGGACAAGTGAGAGACTGGCAACTTTTCCCCAAACCAATAGGT

>hg18 chr20:58561573-58561810 similar-to-chr3:153355886-153356123
ATACTTTTATACAACCAGTTTCTTCATTTCTATTTGAATAGTCTTGTTTCTTTATAGCATGTTTTTCAGTTTTGCAGAATACTGCATTCTAAAAGGATATACCAAGTAAATTCACACATATCCAGTATTTATCCTGTTTCATCAGATATGGTTGCTTTGGAAACACAGGAAATGACGTGGCAGATGCATCAGAAATCTATTCGGCATCATTGCACTTAATGATTCAGATGCTGTGAA

>hg18 chr19:49172527-49172794 similar-to-chr12:21766114-21766381
NNNNNNNNNTTCCTAATAAGTTTTGAATTGATCATGATTTGTGATTCTGCGTTTCTGTGCAGGCTTTAATATGATTGCCTTCTAATTGCTGTAGTTATTTCTTTTATCAGACTTCTCAGGTAGAAGCTTTGCCAAATTTGAAGGAAAATTTTTGGCAACCTCAGTATTTCTTCCCATCTCTATGAACTACCAAGAACATTTGTTGGAGTTTGGTGATTTCATCATACATATTCATTATTGGAGCAAGAGTAACCTTTACATACTCTT

>hg18 chr15:21018409-21018610 similar-to-chr1:17449787-17449988
TCCATAGGAGGGCACATGGCCCCTGGGAAGCTGTCGTGTTCCTCCTACTGAGCACACTCTGGGAGGTGGACAGAGGGGCCTAAGTGGGTGGCCTGTATGTGGCTGGGAGCATGTCCACATGGCGGCCTGGAAGGCACAGGCCTGTGGCGCCCTCCTGGAGGAGGATGCTGGAAACACGGCCTGGCAGCTGCTCCTCTGAGT

>hg18 chr1:78214331-78214577 similar-to-chr6:121878663-121878909
GAGCAGGAAACTATGCCTATATCTCTTCCTTCCAAAAACAAAAACAGCATAGTATTCTAGACAAAGAAAATAAACTTAGGATTAGTTGAGGATTCTAGAAACTTAAGTCAATATTCTCTTAAATACACAAGGAGGAAGTAGTTCAGATATTAACCTAACTTTTGTCTAAGTACGCTTCTGTATATTCCACTTATATCATCAGAGTAACAGCTACAACTGACATTTAGAGATATCATCAAATGTAAT

>hg18 chr8:115808560-115808839 similar-to-chr2:210884895-210885174
CATTGTTTTATGTAGTAAGTAGATCATGTGCATATGTCCATAGTGCCACCTAGTCTTAATAAATGACATCTTAATATCTTAATACCTTTAAAGCATTTAATTATTTTATCCCTTGTTTCATAATGATCCTTTTTAAATGTCATTCATATTATCCTCTCTTAAGAATATACTTTTTTCTATCTAATTAATTGTTACATAAAATAGGTTTTCCCCATATTGATAGTCAGACATTATTCTTATTGATTCTATCTGACTTATTTTGTTTCCGTTCAGCAGAGA

>hg18 chr7:133476940-133477153 similar-to-chr6:1545858-1546071
TCTCCATTTACCTGCCCACAGAAAGATCATCTTTCAGGAGAGTCTGGTGGTCCCGTGAAGTTAGTAGAGTTGAGACCACTGCTGACAGACATGTAGCTGAGCTCAGCATGGACAAATCGATACCACTTGGAAAGCAATTACAGTTTCTCCTTAGGTTTCCTCGAAGAGTTCTTCCTTGATTTGCTGATTCATTTCCAACAAAGTGTTAATGTC

>hg18 chr21:30731110-30731328 similar-to-chr3:154033607-154033825
ACAGGGCGGGAGGAGAAGTTTCCAGAGTAGCAGTTGTAGGAGAGAGTTGACTTACAATGACAAGGTTGTGACTTTGAATGTCACTTCTTGGACCTGGGGACTTATATGCCCTTAACATTGGGTGTGTCATCCACATGGCACATAAAATAGGTTACCTGCCAACTTTAAATGAATTAAAAAGATAATCATAGTCAGACATATGTATTTATTGTGATTTT

>hg18 chr1:84025833-84026068 similar-to-chrX:138313531-138313766
TTGCTTTTAAAACTCAGTGGAAACACAACAGCAACAATGAGACTTCTTCCTACAGAATAAATGTAAACATCTGCTAAAACATTAGGTCTTTGAAATGCAAAGCCAGTGCATTCAAGCAGGTAGAAGGTATCAGAAGGAAATACAAGGTGATTCAATAGAAGGAGGATAAGGTTAATCACAAAAAGGCCCTTTGTCTAGGATACCCTGTGACCCCTCCTAGCCATAAAGTGACTGA

>hg18 chr10:9338901-9339176 similar-to-chr8:75388780-75389055
GTGGAGAAGCCAAAGCATGTATGTGGGGGGGGAGGCAGATTTTAGGAGAGTTTCCTTAATTATAGTTTTTATATTCTCTTTGAGATTGTTCATCCTCAATAATGGGGAGGGGTTTGGAGCATTTCTAACACAAGGGAAGATCGCTGGCTAAGAGGAAGAGGGGTAGATGGTTAGGTCCTTTGAGGAGGAGAGGTCTGGGTTGTCATCAGTGATAGGGAAAATGGCAGTTATCGAGGCAGGACATAAAACAAAACTGTTGAGCTCTAGCATGACCT

>hg18 chr7:41443988-41444270 similar-to-chr20:32796265-32796547
TCCCACCCACTCTTCCACTGTGGCCTCCAGTATCCGGCATTATAACCATTTACAGGCTTCTCATCTTCAAGAGGGAATTAGCTTCTCAAATACAAAAGCCAGTTCATCTTCCTATTCATGGTGCACAGAACAGCACCTGGCATGACGGAGGCACGTGATACCTATGTGCTCAGCAAATAGCCACACCCAGGGAGGCCAGGAGGAATTTTTCATTGCGGGGTTTCTGAAACCTCCCATTCACTCATTCATTCATTGTTATTCATTCAAAAGTTATACTTTATG

>hg18 chr12:30262287-30262490 similar-to-chr3:195597287-195597490
TCTTTATAAATGACAGATTTTTCTCTTCTTTTCCTCATGCTATTTTAATGGTATCTGTAATCTCTTTGCAACTAATGCGGACACATTACTTTGGTTTTTTTCCTCCTGGCGGACCATATTTTTGACAGGCATGAACTCGTTCTGCTTCCATGCAGTAAATATAATTGTATACTGACAAGTGACTCTTAAGCTGACGTACACCT

>hg18 chr1:5212451-5212706 similar-to-chr2:46333676-46333931
TGGTCTTATAGTAGAATCGTTCCAGATTACATGGTTTACCCTGGGCTTTTATTTCTGTGTCTGTACAATAATTGTAATTTTACTGCAAAAGCTGAGTGCTGGATAAAGACTTCCCTTTAGGAGTAATTTAATTTAATAAAAAAGCTCTGCCCAGGGTCAGTATTACAAAAAAGCAGGAGACGTTTCAAGAGCTGCCCCCCTATCCATGACAACAGCTACCTTCCCAAAGGGCTGTTGTGCTGGCATCAGCTCTGT

>hg18 chr17:16775987-16776238 similar-to-chr11:57121537-57121788
CCTCTCTGTCCCACCCGCTCTCTCGAGCTCCCTAGATGGGCCTTGAGGCTCTGCCCTAACCCTGACCACAGGCTGGACTTGCAGGAGAGGCAGAGAGGAGTTCTTACCCTGGAGAGGAGATTGTCCTGAGCCAGGGAAGCCTGCCCTACCTCAGAGAGACCTTTCTAAAAACAAAACCCATCCCTGAGGTGAGACTTGTGGGTGGGGGGACAGAGGACTCACCACACAACCCAGAGACGACTGGTGAATTT

>hg18 chr22:19528723-19528971 similar-to-chr17:10472446-10472694
NGGAGGGACGGATGGAAGAACTCTCAAATGAAGTAATATATAATGTACAGTCACTCCCTCATGAGCGTTACAATCCAGCAGGAGTTACAAAACTAATAAAAATAATACAACTAGCAAATAACACAAGTCAGAAACTAAACGACAGAGGGCCCTGAAAGCCTGGAGCAAAATGCTCTTGGAAACTGGGACTCTTATTAGAAAGACATCTGAAAACTTGAACCTGGGTCCTACAGAAACCATCACACCCA

>hg18 chr21:37552081-37552309 similar-to-chr16:14302967-14303195
GGGACAGTGAAGCACCATGCAGCGCCCACCAGCCGGCAGCGCCCACCAGCCTGCGCTGCGCTGCACATGGTACCCGCGGCCCCAGCTGGCCAGTGTGTGGCGGAGATGAGACCCTCGTGAAGAGACTAAGCGGCCACAGCAGGGGGAAGGGTTGCTCACATAACCCCATACTGCTCACACTACGAGGTTAACTGCCGTGAGATCTGCCTGCAGCCAGCAGAAACCCGT

>hg18 chr6:149213432-149213666 similar-to-chr1:83485149-83485383
AATTAGTAAACAACACCAAAAGTTGCAGGAATGGATGGAGGTCTGTGAAGTGTCTCAATGGGCAACTGGAAGTGCAGCCTCCAGGTTGACATATGGGATTACAGAGGAACCAAGAAGGGAAAAATGATGGAAAGAGATGAGCAGTTTCTGAAGTGTGGTTGTGGTATCACTGATGTCGTGGACTCTACACTGATACCTGCCCTCACTATGATTCCCGTTGTCCCACTCGGACGA

>hg18 chr10:102497075-102497314 similar-to-chr3:153978502-153978741
AAGGAAATTAAAGAAAGAAAGTTGACATGATGTTACAGAAGAAAAGGGAGAAGGGAGAAAAAAATAGAGAAAAGAGGGAATTATTTTAATAAAATTTGAATTTATGCCATGTCTTTAGCTTGAAAAACTATTCTGAGATTTTTTTTGCAGGCTTTTTTTTTTAAAAGCTAAAATTCTAAATAGAAAACTCCTCCCTATCTGCAGATTAATAATTAAGGATAATTTGTAACTTTTCACAA

>hg18 chr9:26115039-26115333 similar-to-chr6:122230972-122231266
TAATCCTTACATACATTGATCCATATTATGAACAGCTGTCATTGCTTACCAATACTATAGACTAAAACTTTTCACCATATTGGAAAAAAAAATAGAGGATAGATGTAAGACTTAAATAGGTCAATTGTGAAGAAGAGGCTATGGCTAATTTGATGAGTAAATACATCCAAGCTGCTCTCCAAGTACAGTGGACTCTGAATTATTTTCTCATTTTGACCTTCTAAGTGGGAATTTAATGAGACACTATTGTAGTTACTTCAAAGACTGAATAAATCTAGGATAAGACAGACATGT

>hg18 chr5:117871284-117871498 similar-to-chr22:18115723-18115937
AGGGAAGGAGAAGCCAAGCAGGAAAACACAGCCAGAGGCATGTGACCTACTTCCCAACTGAAGGTGAAAACCCTAGAAGACAGAGGTGATGGTGGGGTGGGGGGAACACAAGGACACTCAGGCAGTGGTTGGCCTCCTTTGGGAGGCCCAAGAAAACCTGCAAGCTTCTAGGAGCAGCCTGGCATGTGACTGGTGCCACATCCAGCATGGCACA

>hg18 chr9:137279736-137279967 similar-to-chr4:174665462-174665693
GTGGAGATAAACACAAATAGTTCAGCCCGTGCCTCCCCAAACCCTTCCTTTTCTCCATCTGGGGTTGGCACATTGGAGATTCATCAAACCAGGCTTCTAGGCATGTTTCTGACCTGGCTGTTTGGGAATGAGCCCCAGGCCTCAGGATGTCCACAGGCACGCAAGTGCACTGCAGAAGCCCCGTGGGTCCCGGCCACTCCGCCTCTCCCTTTTCCAGAAGCCATGGTGTTG

>hg18 chr12:18529594-18529820 similar-to-chr6:121970602-121970828
GTCCACTATAATTCACTTAACTTAAATACCTCCATGACATCCTATAAAAAATTTGCTCAGTCACCTGGATTATGTTTCTTTCCCTCTTCCTTACCGCCTACCAAACTTAATACTGTCAAAATCTTCTTTAATCATCTAGATTTTATGCATTCATCCTCATTTTAATGTTGTCATAACTTACACTTTATAAAGCATTAAGGCATGTGTACAAAATAATACCAAATTG

>hg18 chr2:24289603-24289805 similar-to-chr10:50505457-50505659
ACCCTCCCTGGCCACCTTTAGCATACACCACATGTGCACCAGGTGATACAGGGAGAGGCATCGTGTTGCAGTGTCTCTATTCCACACCCGATTTGTGAACGCCAGGCCCAGGGCCCACATCCTACTTGCCTCTACCCCTAGCTCTGGTACACTGCCTGAAGACAGCAGCTGCTGCTCTAGGATGGCAGCTTTTAATGACTGA

>hg18 chr19:62903481-62903720 similar-to-chr7:87685694-87685933
AAATCCCAGAGGCTACAGGATTCCATAAAATTTCTGACAATGACCTCAGCTACACAAGATACACAATTCTGTAGGTCCTGAGGATTTCTGTACCTGCTCATCCTTAAGAGCCATAATAACGAACATCATGGAAACCTCTGTAAAAGGGGCACATTCTATTTATTGCAGTGTTATTGCAGTTTTCCACTCTCTATCAATCCAGTACTTCTATAACAATTATAATTCCTACTATAATCTTA

>hg18 chr7:143580241-143580479 similar-to-chr4:185786072-185786310
CTAACTGGGATATAAAGGTGTGTTTCCCGAGGATATAAGAGACAGACTTGCATTCTGAGAAATAAATTTGTGAAACCCACATGTAACTGATGAGAATAACAATCTAGAGGTGAGAAACACGACACTTTCAGGAAACATTGAGTGGAGAGTTTGAGGAGCCTCCAGAAGGCCACTGCGGGTGCTTTGATGAAATCTCTGGGAGGCACAGCAGAAGAATGTGATTCATTCAGTGAGCCCA

>hg18 chr16:18381202-18381405 similar-to-chr7:155291197-155291400
ACCCGGGCAATGCTGACCCATGATGCCCTGCCCTGCCCTGCCAGGCCGGCCCGCAGAGCTCACCCCGGGGAAATGAAGAAGGTGTAGGGCCGGTGGTCGGCACCCTGGAGGGACTCTGGGCGGATCCTCCTGCTAGCCGAGCAGTTGCGCTCATTGGGCCGGGGCTCCGAGTGCAGGTAGACTGCCAGGTAGGGCTCGGGTTC

>hg18 chr21:28088437-28088689 similar-to-chr2:190603028-190603280
TATCAACCCTTCTTTCACAGAAGAGAAAAATAGTAACTTCAATCCACAGTCTCACGGGATTTTAGAAAGCAATTATATGTCCAAATACAAGTCAAAAGTAGAAACTAGATTCACAACCCAAAAACATCTCACAAGGTAAGGAATAACTATGTGTGCAAATAGAGGAGCAAATCGCATTTGGAACTTTAATTAACCACATGATCTGAGAGCTGGCATTCAGAAGTTATTAAAGGAAAGGAATATATAATATAA

>hg18 chr11:106094852-106095106 similar-to-chr3:95025302-95025556
ATTCTCATATGTAGAAAAGAATTGGAAACCTTTCTCTGACATCCAGTCTTTGGCTATCTAACCAATGGCACTAAGGATACACTTATTCTACTAATCACATTTATAGCATTAATCAAATCATTCTGTGATATTTTAGTTAGTAATAAAGACGTCTATATTGTATAATTGCCCAGATTGAAATCTACCTTGTATTAATATCCTTGTTAGTGGCTTCATTTTTAATAAAGTCTGTTAATTGCTAAAACTTCAAAGCT

>hg18 chr17:67265253-67265523 similar-to-chr3:8721773-8722043
AGTATTATTCCTGCCTACCTTTCAATGGATTTCGTGAGATCTTATTGAATTCCAGGCCGTGTCTTCAAAATAGGGGAGTAAGTGTTAAGGGTGAGAAAGGAGACTAATTCCATTTGCAGGGCAATCTAAGAGCATCTCTAGCTAGCCTCTTTCATTCCAAGAGTGATTAGTATAAACTTTCTGCACAAAATAAAATGAGGATAACAAGGGAGAGAAGAAAATTAAACTTTAGCAGGAAACAGAGTATCCTATTCAGTAAATTTCACTTAC

>hg18 chr1:179212756-179213038 similar-to-chr6:121848402-121848684
TTTAATCTCCCATAAAAGTCAAGTCATTTAATTAAACAATAATCACATTCTTTTCTCAATGAGCACAACGGGAGGAGGGAAAGGAGATGAAAGCTACTGCTGGTCACTTCAGGAAATATACAGCTGAAAAAGCAAGCTCCAGTGAGACAGCATGATTAATTTCACACCACACCTAGTCAAGTAAGATTACTTAACTAGTAACTGTGTTAAAGTACCTTGTACAGCTCCTCTGTAAATGAAAGTGGAATTTTTTTTCTGAAACTTTCTGCCCTACCAACAATT

>hg18 chr6:74833454-74833739 similar-to-chr4:186687050-186687335
TCAGCATTAGTATAAATTCAGAGGGTTTTGCTCTTTTTTAACAACCTGACACAATTTAATTACAAGTTAAATTATTGATTTTGCCTTTATTTAAATAGCTCCAACTATTGCTACAAATGACAACCCATTTAAGATTGACAGTTCAAAGGTACAGCCAGTTACCCTTATAGAAATTTTTATTTTACCCTAAAGTCATGGTGAATTGATACTCTTTTGAGAACTGTTTATGTNNNNNNNNNNNNNNNNNNNNNNNNNNNNNNNNNNNNNNNNNNNNNNNNNNNNNNN

>hg18 chr6:157991152-157991370 similar-to-chr7:155536959-155537177
TCTGGGCAGCAGGGACTGTCCATGGGCAGGCAGTGCACAGTGAGGTGCGTGGGCCGCCCAAGAGTAGGTCTAAGCTGTGAACTCTCCCAAGGGTGAGAAGGAGTTCGGAGGAGGAAGCGGTGGGGAGGAGCAGGGTTTTGAAAGACAAAGGGGGCAGCTGTGCAGGGACCCGAGGGTGAGGGTCCTGGCTCATCCCAGGAAACACTGATGGGGTTAAT

>hg18 chr10:48676598-48676878 similar-to-chr4:186675098-186675378
NGTTAATTACCCATTTTTTTCTGTTTAAGGAAATAGTCTCAATCCTATACCATGAATGAATTATGAAAATAGTTGGAAAGGAAACAACAGTTTTAAATGTAAACTGTCTCAGTCTTATGCTGACATCAGCTACATTTCTGGTAAAGTGATGGTGTCATGATACAGGTTATATTAAGAGTTAAAACCAGTTTCCTTCTGGCTTTCCAACTGACATAATAAGCAAAACCTGCCTGGGCAAACATAGACCTATTTATTGGCTCACTTATTATTAATGTTAAAG

>hg18 chr22:16591211-16591459 similar-to-chr17:10472446-10472694
CCTTCTGAGGTCTCTTCAGCCCTTTTCGCTAGTGGTCACCCACCACCATGGTTACTTGCCAGCAACATCTCTATTGCTGGATGGTCCCTGTCTATAACCTTGGGCTAGTATATTTTTTCCAATATGGGACCTTAGTCTTACTACTGATGAGTTCTATGGGTCTCTTGCTAGGGGGTAAGGATTTTTATTCTTGGGCTTATAGAGCCAGTTAGATCATAATTCTTATGAAATAGAGAGTGTCCTAAATA

>hg18 chr5:138229894-138230180 similar-to-chr12:79402308-79402594
NNNNNNNNNNNNNNNNNNNNNNNTGGTACAAATACTAGGGCCTAAAGATGGAAGTCTTATGCTCTAAACACAATTGTCAATAGATATTCAGTAAACTTAATGTTTATGATGTTTTTACACCTCTTCTGTGTGGTTTTTGGTAAAATCTTGATGAAAGCTATAAAAAGGCTTTGGCAATTGTCTCTAGGGCTGCAGTTTTCATATCTGTTTCCTAAGTGAGGCATGAACCATTGGCCTCTGCCCATCAGGGTTGCTGTTAGCAGATGCTTCTTCATGCTGGATTTCT

>hg18 chrY:13393104-13393325 similar-to-chr8:75336441-75336662
TATTCAGTCAGTTCATAACTATTGAGGATTTTACGGTCTGCCAGATAGATCTCATCTTTATTATAGGATTTCAGTTTGCAAAATATTCTAGTATCAGGTTTTCTGACACTTGTAGTACCTTTTTTTTAACCACATAGAAAAACAATCTGCCTCTTAATATTGAGTATCTCTTCCAAAGTGAGCCATTGTTTTTGGTAAATGTGTTCCTTAGGTTTATTGGG

>hg18 chr17:48073898-48074194 similar-to-chr10:28001733-28002029
AATCAATGAACACAAGACTGCAACATTTTTTTCAGAAATAATTATTTTGTTAACACATCCTTTAATAATCAGCTTATCTTGGGTCGGAATTAGCACAGTCTTATAAGAAATTGAAGAAATAAAGACACCTAAGTAGTCTAAATATAAGGTTAGTCAACTTCCACTTGGAGGTGTGATTAGCTTCATGGGGATGAACATCCAGGCAGAATTTCAGATGCTGAGATAGATATTAACAAGATGTTATTCACTCATTTGAACATTGTGGTTAGTGTCCCAATATATATTCTATCCCCTCC

>hg18 chr7:52422251-52422533 similar-to-chrX:31049968-31050250
TCTTTTAGCAAAAGTCATAACCAAGATTAGGAAAGGATTAAATAAAAACCAATTGCATGGGAAAAGAGCCAACTGCAGTTTACCATACTGTTAATTTAAACGTTACTATAAAGAAAGTAAACATATTCAGCATTGTCTGAAACCATGCTCTGTGGAAGAGAGATGATTTTGAACCCCGGGTAGTTCATTTGCCCTTACTAGACTCACTGCTTGGATTGCCAGGATCTGGTTTGAGGTTCCTTGGGAGACTTGGACATGCAATGATGACTAGCAGCTTCCTGA

>hg18 chr5:142831166-142831395 similar-to-chr7:134099316-134099545
TTCTGAGTCACTGCACAGGCCATTAGTGGGGACTGACTCTAGGCTATGGGATGTAGTGTGGTAATAGAGGCCAAGAATGCTAGCCCAAGGGTGAAGGAAGCCCAGGAAGATTTCAAGGAAGAGACGAACACCTCAGAGCTGGGCTTTAGGAAGGGCCAGGGGAAAAGTGGTAGATTAGAGGGAGGAGCCTAAAAGTGGGGAAGCAGCTATGAAATTGTCCAGCACAAGA

>hg18 chr15:71375513-71375759 similar-to-chr17:45596493-45596739
CACCTTTTGCGCCATCTCTTTGGCCCTCAGAAGCTTATATATCCAGTTACAGACCGTTGAGGCAGTCAGGAGAGGCCGGTTTGCCCAGAGCTGACCTAACATATCTGTCAGTACAGGCTGACATGGCCTGGACATGAGTCTACTGTTCTCTCTCCTCCTCCCTGCTACCCTTCCTAGCCAGCTCCTACCCTGCCCAGCTTCTCCCTGGCCCAGGATCACAGAGGGGGACCACCAGCTCCCCCGCCG

>hg18 chr17:21053880-21054119 similar-to-chr19:11355487-11355726
GAACACCGTGGCAGTCAGGAGGTTCCCGGGTGTGCTCGGTCATGGAGTGCTGCCCAACTCCACCCCCCGCACCTCGCTCATTGAAGAACAGGTGCACACCGACAAGCCGGGGCAGAGGAGCCACCTCCCCACCTCCGTGGACCCAGGCGCAGCCCTCCCCTCTTCAGAAAGGGGAGCCTTCCCTGGAACATGACCTAAAGGACTGAACCACTGAGACACAAATTAATGCACTTGGAATC

>hg18 chr2:228991354-228991590 similar-to-chr5:39362530-39362766
TTCCTCTGGGACAACTTTGCTGAGGTTTTCTTCTATAAAAGTTATCTTCCTTCTCTTTGCTCTCATCCTATACTGCCAACCCTTGTCAAATTGCCACATTAATCTTTTTGCTCATCTTTCTTCCCTTTTAGCCTATCAGACCTTGCAGAATTTGTGATCTGTTCATTTTTATATTTGGTATTTTGTATGTACTGAAAAAACATTGGTTTAATTCATCAAAGAATAAGTTATAAGTT

>hg18 chr9:10004527-10004760 similar-to-chr17:26579935-26580168
AGAAATAATGCATTTCCTTACAAAATTATATTTTATTTACATGTCATTAACACTTTCAGTATATTTTACTTTATTGAAAAGACACAGCCTCAACAAGTCATAAATGACAAGAGGAAGCTGACTTTACAGATGAGAAATGAAACGTGAAATAAGAATAGAACAAGGAAAGGAGAGAAACACTTTGATTTGGAACAAATGCATATTTTTAATTATCCATTAAAATTATATGATAT

>hg18 chr13:51915808-51916049 similar-to-chr15:55309846-55310087
TCTTTGAGTATGTATCACCTATTCAAAATATAAATTTTTAAATGTTCTTCAAAACTACAATACAATCACAAAGAAATGCCAGCTGGGTCTTCAGGACCAAAACTTTAACCCTTACTACTTGTTATTATGCCCTGAAAGTTACATAAATAAGCAAATTTTAGAGTTGGAACCCAAGAGATTAATAAATTAAACCCCTGTGTTTCTGTTAAAAGCAAGATATATATTGGAAGCTATTAACTCG

>hg18 chr12:2624254-2624529 similar-to-chr18:17739272-17739547
GCCCTGCACCACTCCCCTCCTCACTGCCAGTTCTGCCAAAACAAGGCAATCTGCATAAGCATATTGAAGGAAGGAAATCGTCTTTCCTTTCTGTTTGCCCTGAGCCTGTTATCTGGAACCACTAACCAGAGCTCGCTGTCTCTGAAAATGCCCGACCTCTGCCTCAGATACGGAATAATAACCTCATTTCATTTATATCAATTACGTGAACAAATTAAGTTAATTGCCCCAATATCATGAAATCATTGAAAATTACCAGATCATTAGAAAACAAG

>hg18 chr4:15034189-15034432 similar-to-chr16:66677307-66677550
CAGATTCAGTTTAGAAACCAAACTGAGTCATTTCAGCTGGTTGAAGTCCGCTTGAAAAGCCAGGAAAGCGGCAGCAGGCACCACCTCTACCTGGTCAACAGCCTGGTTCATGAAATCCCACTCACAGCCCTTCTGAGGAACCTACTGACCCCAGGATAAGGACCAAAACCTCCCGTGGCCAACAGAGCCCCGCCTGGCCCAGGCACATCCTCCCTGCAGGCTTATGCCTGCNNNNNNNNNNNN

>hg18 chr16:7368628-7368866 similar-to-chr7:100050742-100050980
TTTTGAAGAATGCTTGGTACAAATTCAGTTTTGACCTCCCAATGTAGGCTTTTATTTCCCAGGCACTTCCTTTTTCCCTGCATCCGCCAAACCCTGGTGAGCTTTCTGCTGCTTTTCTCAATGGCTGATCTAAGTACTGCAGAACACGGACACTCTTGGGCACACTGCAAAGTCAGCCTGGCTCCTTGGCCATTCCTCTTGCAGGGCACAAAAGGACCTTCCAAAGAGGTGGGGTAGT

>hg18 chr3:18010631-18010861 similar-to-chr7:2827591-2827821
CATAGCTAACAAATGGCTGCATGTCTATTGGTGAACTCATGAGCTCCTCAACCGACTGGGATTGAGTAGGACCAAGATCCTTTATAAAGGGAAATAAGCTTAAAAATTAGTCACTGACAGAGAATGGAGGAGCATAGCAAGAGATCTTGGTTGGCCATGTCCCATGTCCTAGATCCAAGCCTGATATCAGCCGTAGCATTGATGAATAGCGCTGTGCACGCTGACAGGCG

>hg18 chr20:16490974-16491247 similar-to-chrX:70234480-70234753
ATTGGGAGTGTAATATTAAGTAAACTTAATACACGGGAAAGAGCTGAAGCTGTCCTTGTTTACCCAGGCTCTTGCTCAGCCCTCCGTCACCCCTCACGTCTTCCTAATACCCAATAGGAGGATTGTCAAGATGCTCTTTTCCTCCTCACGGAGAACAATGTGAGACATGCAACAAACGCCGTGACTACGGATCCCAATCCCTCACGAGCAACCACAGAAAGTAAGAGGCATGTGTGGAGGGTGAGTGGAGATACTTATAANNNNNNNNNNNNN

>hg18 chrX:12482063-12482307 similar-to-chr20:32799797-32800041
AAGTCTTGCTGCAATGTACCCATTTTGTATCCAGCCTATGTCAGCATTCTAGAACATATACAAACATTCCATGTTATTCCATTAAAGTGAATATTTACAAACATCATTGCCCTTGAAAAATGTTTGTCTCAATAAAAAATACAACCTAGGAAAATCTGCATATGTATAGTATAGTGTTTTATATAGACTATTGTTTATATATAAACATAATTTCATTATCTAGCACCACTAACAAATTATATAT

>hg18 chr15:61536543-61536809 similar-to-chr5:139706825-139707091
NTTGTTATTGGGAGGAGGTGTCTCTAAGCTTTGTGAAAATAAACGACGTTCATCTCTGTTTTGGAAATCTCAAACATGCTGGCATTCAAAGTCTATCACAATTTAGTTCCAACCTTTCTTTCCATCCTCAGCCACCATAAGTCTTTAACACAGGGCAGATGTTCAGCCTACATGCACTGATGGAGCCATTCTGGTTGTTAAAACACTGAAATACTTCGGCACAGGGGAGGGAGGCAAATTGCTAGGAAGCCTCTCTGACTGTTGTC

>hg18 chr3:167475986-167476202 similar-to-chrX:149578578-149578794
CTACTTCCTCCCTAATATTAGGTATGATTTAAGAACCCATGGGATTGTATTAATCACTTCATCATCGTATCTCACCAATGGATGAAAAAATTAGATTTTTGCTTCAATTTTCTCTCTCTGCTTTATGATCTTGTAGTAAAAATGAAACAAATAATGAACATCAATTCTCATTGATGAAGTGCATAATTTATGCCTATTCATATATATTATTTGATC

>hg18 chr14:96940584-96940858 similar-to-chr5:75874686-75874960
TTACATCATTGTCCCCTTGTAAGTGATTTCTTTCATTTTGCAGAGGAGGAGACTATGCCTGAGGATGATGAAGCACCTTTTCCAGGGGTGAGCACCTCTGCGGCTCTCTTCTGAGCAACACCTTCATAGAGACAACTGCCTTCCAGCCTCCCCTGTGAGCATTTCTCACAGCCCCTAGAGATCATCCTGTCCAAAAGTGAGCAGGTGGTCTGTGCTGCCCATTACCTCCAACTTTTCCTGCCACCTTAAATGGGATCTCCATCCACCTGCATTT

>hg18 chr1:207323036-207323310 similar-to-chrX:70441767-70442041
GATCAGAACAAGCCATTGATCTATAGGGCGTGAGGGAAGGCTAGAATTTTGATGTCACAGATTCTCTCTATATAAAAGCTGCTCCTTAGTAAATGAGGTGCCTTGGGAATTCAGGCTTCTTGGACTAATAAACACCTAAAGGAGTAAAAGTCACCAGCATGCCCTGCCTTCACTCTAGGCCAATGCCTTCACAGCTAGCAGTAATTTGGGCCTAGAAATCAGTGTTTATATAATTAAAGCCTTTTCTTTCCATCACCTTGACTTAAATTCTTTT

>hg18 chr2:213340318-213340518 similar-to-chr11:27093374-27093574
AGGGCTCTATTTTTGCTAAAGGCAAATGAAATCTACATATTTCTGTGAGGTTGTGACAGGATGATTTAAATTATTATACTGCTTTATGTTTAATGCATACTTATATGTACATTTTTACATTTAGCATAACTTCATTTTAATTAAGGACCCAGCTCAACAGTACCATAAATGAAATGGATCTGGGTGGCCATGGTCTACNN

>hg18 chrX:135930766-135931031 similar-to-chr4:174646957-174647222
AATGATACAAAACTTTGATTTATAAAACTAATATATGCTCTGGATATGCAAATAAACAAGATTATTACCCCCTTTGGCTATGGGTAGTGATAAGGGTTATTTACATTTTCTAAATTGAAGCAAGTTATAAGAAGTTTTTTTGTATCAGAAACTAGGCTTGGACCTCTTTTATTCTTTTTGAAATGGAGAAGTTAAGCTACTAATTTTGTTTTCTTGCTTTGGTTAGAGACCTGCAGAATTCAATCAGATGGATTCTCACACCCGT

>hg18 chr17:40173415-40173624 similar-to-chr6:1534117-1534326
CAGATAGTTCTAAGGACCAGCAAGAACACTTCACAGAACAGGGAAATAACTGTTCTGGTTTAAACATTCTTCCATTTAGAATCTGCCAGGCTAGAGTCCTCAAAGATTGTTGTAGGGTCAAGAAACAANNNNNNNNNNNNNNNNNNNNNNNNNNNNNNNNNNNNNNNNNNNNNNNNNNNNNNNNNNNNNNNNNNNNNNNNNNNNNNNNN

>hg18 chr4:54660833-54661114 similar-to-chr7:100332074-100332355
AGCGTGGAGAAAGAGGGGGAGGAGGCCGGCCTCCCCGGGAAATTAACAAAACCTACACTTTGCAAAGTCTCCCCCATCCCCCTCCCCCGAGTTCTTCCCCGCCGCGCGCCCGCCCCTCCTCGCGGCTTCTGTTGTGACTCGGGCAGCCTATCCCGAGGGTGCGGAGCTGCCGAGGAGCCTGAGCCGAGCGGTACTCCGCAGCATCACGTGCCAGGGTGGGGGGCTATAAAATACCCGAGCCGGGGCGCCGGGCGGGGGACGTGAGGACCAGCCCTCTCCGG

>hg18 chr5:37878556-37878776 similar-to-chr3:41106549-41106769
AGTGATAAATACTCCAACAGAAGTATATATGAGACTCATGTCCTGGAGTCTGATTTTCACATGGCCAGTGAAACACTGGGGAGATTTCAAAAAATACCCAGACCTGTAGGCTGGAAGTGNNNNNNNNNNNNNNNNNNNNNNNNNNNNNNNNNNNNNNNNNNNNNNNNNNNNNNNNNNNNNNNNNNNNNNNNNNNNNNNNNNNNNNNNNNNNNNNNNNNNN

>hg18 chrY:13161582-13161785 similar-to-chrX:149591449-149591652
GATGAAATAAACATGCACACTGCCCACATATCTGTGGAAACAGTGCTCAATGTTCTCTAGGTCTGCTTGGACTTGGTATTGCCTGGAAAAATCCCCTCTGGAATATTGGTGAGTAGTCAGGAGCATGCCCCATGTTTGAGGATATGTGGTCTGTTCTTATAGAAGATGGTGGGAAACCCAAACAGTCCTCTCCCTCCCGCGGA

>hg18 chr7:56629125-56629357 similar-to-chr13:21956297-21956529
GTTTCTACATAAAAAAAGCTAACAACAAACAAAGGGTAAAAATTAAAGTATGAGTTTAGATTCTTGACTTGTCAAACTGGAGACCTACTGGGGTAATAAGTCTAGCACAGGAAGAAGAGAAAATGAAATACTTTATTTCTGGTTTATCTGATTTAAAGCAAATACAGGCAGGTCTGGTTAAAAAATGCTTTTCATCAAAGTTTGTCTGTAACTAGGATGTTGTAGGTTAAAC

>hg18 chr11:110750201-110750441 similar-to-chr17:10451130-10451370
ATCCATCAAGAACATCATCTGCTTTTTTACCAATTAAATCTGTGTATTTGGTTGATGTTTGTCCTTTATTTCACCTCCAGACAGTGCACGTGAATTTGTGTCTCTCTTTTGGATTCTACTTGCCCTTAACAGCAAGAACTGCTTAATTNNNNNNNNNNNNNNNNNNNNNNNNNNNNNNNNNNNNNNNNNNNNNNNNNNNNNNNNNNNNNNNNNNNNNNNNNNNNNNNNNNNNNNNNNNNN

>hg18 chr11:99592043-99592303 similar-to-chr17:10443076-10443336
AGATTTTGGATTTTTCACAATACCAGGTCAATACTCATTTTAACTGATGAGTGAGATGAAGCTACTCATACTCTCCGTGGCTGGGCTCTGCTTATTTCAAGGAGGAGTTAGAAAACCTACAGGCAGGTATCTGAGTATTCTTCCACACAGCCAGGAAGAGACCAGATTTGTGTTAAGACACTGACTATTCTGCAATGTAAAAATAGCAGCAGAATAAAATGTAATTTATCCTGGAAGCCAGTGTAACAAAATAATATTAA

>hg18 chr4:40197794-40198021 similar-to-chr3:30709757-30709984
TTCTTCATTAAGTTCCTCAATGTTAAAAAAAAAAACAAAACAGCAATATAAAACAAGCGATCCCGGGTGACTGAAGTTTTAACTCAGAGTCCAAATGCTGCATAGAAGAGCAGCTGCTGGCTTCATTTATCGTGACGAGTAAAATAAAACATAGGAAAACAGTCGCAGTTTTAATTTAAGCATAATCTAAACTTCAACTTGATCCTTGCAATGTAGCATCATACCTT

>hg18 chrX:149084708-149084955 similar-to-chr16:30828960-30829207
TGCCTCTGACCACCTGCCTTGTGTGCTGCCCCAGGTTACTCGGGTGGCCCAGTCCCTACAGCTATGGCTCCCCCACACCGTGCTGCTTTCTTTGCTGTGATATCTGCTCAGGCAGCAGTGATTTCAGCTCCGCCCTAGGACCCAAGTTCCTGCTTGGGGCCCCGGCCCCCTTGGAACCCCAGCTGGTGCCAGCACAGCCTGCCTCCATCTCCTGATGGAGCAGGAGGAACCCAGGTAGGTGGCGGGG

>hg18 chr9:3773435-3773720 similar-to-chr3:154139441-154139726
TAACTGCTAGGATAGGAATCTGTAAGTTACATTGTGGAATGCTTTGGTGTGTTTTTTTTTTAATAGTAAATTTTTCTGACACAACTTATTGATGAAAACTGTTTCTAGGTATAGGAATCCTATATTCCAGTACCACAGAGAGTACAATTAAATATACAAATGCTGAAAGAGAGGCAGTATAGCTTAGAAGAGCATGGACTTCGACTTGGTGACTCAGGTGGTATAGACAAAGAGATGACTGTGGATGCCACCAGAGAAGACTCACTAATCCAATAGTTTGAGTTT

>hg18 chr5:160818846-160819138 similar-to-chr7:42281029-42281321
TACAAAACACAGCATCTCCCATATTCAAACAATTAGTTGGCATTCACAATGTTTTTGTATTTTAAAGAAACCCTATGTCTCAGCTATTTTGATATTCTTTATCCCTAGTCCTTAAAGAAAGCAGCTTTAGGATCAGCAGCTGATATTGGAAGATAATTCAGAAAAATGTAGTCTTAGCTGAGGTTAAGTTCCTTTGTAAGCATGCTACCTTAAGCTCTCAAATGTCTAGTGGATAGGAGGCTTAACTGTTTCTTAGTAGAATTGAAGAAAGATAAGGAAAATAGCACAATAT

>hg18 chr8:108217229-108217496 similar-to-chr3:95087602-95087869
GTAAATTACTAAATAAATGAAGTTATGTGATTCATTTAAATTATTGCCTGCATCCCTACCATTTTGTGCTTCCAAATACATATACCTTTCACTGCATCAGACATATGGCTAAATTTGCTTAGACTTCTGCTAGTTTATAAGGAAACTAGAAAGGCATATGCCTTTATAAAAATACAAGTCTTAAGGATTATAAAAGGTGATTTCATGGTTAGATTCTTCGACCAGAATGTTCTCCAGTCCATTTGGGATAGTAATAAATATTGGAAT

>hg18 chr19:33887674-33887954 similar-to-chr17:10457492-10457772
CATTAATCAACAAAAAGCATTAGCTCTCCATAAATCTTAATCAAATCAGTAATACAGGCCAAGCCTCTGAGTGGGCTTACAAAAACCTGGAATATCGGAAAACTAAAGAACTCGCTTGACTTTCATTATAAAACAGAAGACAAACACATAGACGAAGCTGTAAGAAAGAAAGACCTCATTGTCTAATGATAAGTCCTTGAGTACATGAAAGCAGTAACTGCAGTAAACAGGCAAAGCCACTGAACTTATCCATACTTGAAGGGTACAGACAAGCCTCTGG

>hg18 chr11:31650266-31650545 similar-to-chr5:2050501-2050780
TGTAAAGACACTCCCTGGCTTTTACCAGCTTACCATCTGGACCCAATTTTAAGTGATTTATGACAATGGAGCCAGCATAACTGTACTCTATACTGAGTATTATTATTATATGATTCAATAAATGTCTTCTCTGTTGCAGAAGTTTGTAAGAACTGTTCAAATTGTTTTGTTTATTGAAGTTGTACGATTATTACTTTTTTAAAAAATGGAGTGGTCATTTAGGACTTAGAAGTCTTTTGTTATGAGGTGATTTTGTTATAATGGCATTTCTTAGAGATG

>hg18 chr2:61790618-61790823 similar-to-chr5:2027115-2027320
TGCGTGTATTTCTTTGATGAAATTTTTAAAGCGTTTTTTCCCTGTTTTTTAACATGTCAAAAAGAGCCTTTATTACTTTAGTAGTAGCCTCTTATGCTTCCTTGCCAGACACTTTTGGAGAAGGTGCTCCCTGGGCCAACACTTTTTGACCCTTCTGAGCTTTCTGAAGAAGTGCTGCCTTCTGGCCTGTGGCTTTCTGGGCAGG

>hg18 chr15:47791673-47791964 similar-to-chr8:10079816-10080107
AGCTCTTCGAGGAACTGGCCAGGGCCCAAACTACAAGATCTGAGGAAAGGCTTGTTTCTACTGTTTGTGTTTATAATGCTGGCTGTGAGGGTTGGTAGAGATTGTGGGGTGTATAATTTGTGAATAGAAAATAGCATGGGTGGGGTGAGAGTTTCTATTTGATGCCACACACAGTTGAAATGCAGCGTCTCCCCGAAATAGTGAAACTGACTTCCCTGGTACAGTTCACATAAAAAGAATGGAACTTACATACCTCAGCCTTTCTATCTGGGACTTAGAGTACAGCAGTCT

>hg18 chr20:34590748-34590996 similar-to-chr16:14305243-14305491
CCCCCACAGATCCACAGTCTGCACATTCTCCAGGGTGGGGTACTCGGTATCCCCCTGCCTGGCAGCTGCTTCCACTCTGTCAGGTGCGAGCCCTGAGTGCATCTCCAGAGCACCTCCTCTACAGGCCCAGTGCTGGGGCAGAGCTCGCTCTGGTGAGGGAGACAGATATTGAACGTGACAGATAAGGTCAAGTCAATGACAGGTGGTAAAAAACAAGACGCAGCAGAATGAGGCTGCAGGACCCCGCA

>hg18 chr19:39720498-39720700 similar-to-chr1:94867094-94867296
NATATGGCCTTGTCATTGTCTTGTATCTTGCATCAATTACTTCTGCATATACAGCTTTTTTCCTCTAACACAATTGCAATTTGTTTAAAGACTGACTCCCCCTCAACAGCAAAGAATTAAGCGTCCAGGAAGTGCTCAGTGATATGTGCCTTGATTCTTTCTAGATGTTTACCAACAACTGAGCTCTAATCACATTTGACTG

>hg18 chr19:20520626-20520887 similar-to-chr9:79763157-79763418
AAGAAACAATAAAAGCACATTACTTCAATTGGTAGACTCAGATAAATATACTTTACAGATCTAACCTATATAATTATACAAACTACATAAGCAAGATGACACAGCAAAATACCACAAACTGTAATTTCTTCCTGGATACATAAATGTAACAAAAGTGGACTGCCCAAAATACATTTGTAAAAAATTTATAAGTGAGTTAAGTGTATGAAGGGCCCCAGGTGAGCACAATGCAAAGAGCCACATAGAATAAAAAGAAAATTC

>hg18 chr19:22936421-22936624 similar-to-chr4:122843388-122843591
AGCAATGCAGGTTGTATACTGAAATTTCAGAGGCTTAGTAAAATAATATATATTCTGCTAAAATCACCATTTCCTTTTTTTCTGATTAAGAGGACTTTTTTATGACCTTTCAGGGATTATGTTTTCTTTCACTTTCTATCTGCATTCTCTTTCTTCAGCCAACTGATTAAAAAAAGATGCAGAGAAGATACATTTTCTTCTCA

>hg18 chr21:37548371-37548621 similar-to-chr3:139572729-139572979
CCAGAGTGAAATCATGTATGAATCACGATAGTGCAGCATTCAAATCCAAGCCAGGATGCAGGCAAACTTCAGAGTAGAGGACAAGAGATGAGTCTAGCAGCAAATGAGGCTAACAGCCTAAAGGGCCCTTGTTAGAAAGCAAGAGCACGGTTANNNNNNNNNNNNNNNNNNNNNNNNNNNNNNNNNNNNNNNNNNNNNNNNNNNNNNNNNNNNNNNNNNNNNNNNNNNNNNNNNNNNNNNNNNNNNNNNN

>hg18 chr9:19772211-19772476 similar-to-chr7:155657938-155658203
CAGCAGCCAGGCTAGGAGCATAGCAAAATGAGCCGAATGATCTGAAACTTAACTGCTTCACATCCTGCAGGATTCAAACTTATTCCTAACCAGCTATACAGACATTTTAAGAAGAGAGCCCCAAACATCTATAAATAAAAATACCCCAAAAGCAAAAGTCTCTGCTTAGAATGGATATTGCTAAGTCCCAGCCAATGAGCTACTCACTTTAAGCAAAATTCCAAATAATAAAATCTCAGGATGAAATAAAGACATTTTGAAGTTT

>hg18 chrX:79921758-79922039 similar-to-chr5:39374608-39374889
NGTTTTTGGTGAAGCTTCGTTGGGGGTTTCCTAAAATAACTCCAACAACTAAACAGATTAATATAGACTAAAATCTTGAAAGAAGCCACGAAAGCGACAAAAATGAATATGAATAAAATGTGATAATTCTAGTAAAATTACAAAGGTATAGAATTACTTCTTTCATGGATTTGATTCTATGGATCAAATTATGTCTCTAAAACCTTAACCAGCAATAGTAAAAGTATACAGTCTCCAAAGTTGATGCCAATCACATCTCATAACACCAATCCACAGTAAAA

>hg18 chr12:29676835-29677050 similar-to-chr16:14234099-14234314
NNNNNNNNNNNNNNNNNNNNNNNNNNNNNNNNNNNNNNNNNNNNNNNNNNNTTTGCCTTTGGTCTTTGGTCATTTTTGAAATAGCTGTTTTTAGTAATTTTGTACAGTTTTATACTTTTTGGGGAAGTAGTGGGAGAAATCATCCAACTACCCCTGGCAGTCACTCATGAAAGTAGAGTCTTAACCATATTTTAAGCATTTATAAATAGGTTATT

>hg18 chr15:51915550-51915803 similar-to-chr22:19459557-19459810
NCTGTAAGATTTTGTAACTATTCCATGAATGTATTCCCTCATTATTATCAAAATTCTTCATATACTAACAGATTAGAAAGTTTTTTGCATAAAAAGTTTATGCAAAAAAGAAATCTGGCTATTACTGGAGTAAATAAGTGCCTAATATGCCTGCTTCCATTTTGTAATCTATGAACTACAAGTAAGTTTTATGTGAACAGATTCTTGTGTGTAAACTGGTGGTTCCCAATATCTCACTTAATTACCTCTCATC

>hg18 chr20:24936021-24936274 similar-to-chr1:158158341-158158594
ACACGGTTGCTACTAGCTAACTAGCTCTGTGTTATCTGAGCAGGCGCGCTATCCCAGGGCCTCACCTTCCTGTGCTGGCTCAAGAGGGCAGAGGAATGGAGATGGCAATGCCTTTTCATTCCAGGAAACCAAACTCAGATGGCAGAACCAGCCCTAGCCATGTCGCATAGCCTCTCCATGGGTGACACTCCTGGGACCTCCAATGGATGGGAGAAAGGGCTCTCAGCCCAGCTTCACGTGAGGGCGGTGTGGG

>hg18 chr16:45097662-45097930 similar-to-chr10:96015125-96015393
GAAAAAATTATACATTTAGTTAAAATGAACTACTCACAACAGGTAGATTAAACTATAGTCTTTATGAAAACAGATTAAAACTAATATTTCATTTTATTCTATAAGTTGTGAATTTAAAGGAAGCTTAATCTTTAGCAGGATATTTACTTCTTTAATAAATACTCCTAAGTCTTAAAACTTCAAGAAACCACCTGGGGAGACACTAGATGTCACCAGGTTGAAGATAAACACACATGTCAAACATTCACTCACAAATGTATCTACCAAA

>hg18 chr21:31880798-31881048 similar-to-chr3:139572729-139572979
NNNNNNNNNNNNNNNNNNNNNNNNNNNNNNNNNNNNNNNNNNNNNNNNNNNNNNNNNNNNNNNNNNNNNNNNNNNNNNNNNNNNNNNNNNNNNNNNATGTCATTAGCATGACTTGAGTGTCAGGAAGGAAAGCCAGATAGACTCCAGTCAGGTGAGCGGTGGCCCTGCTGGATGGAGAGACCATGAAAAGAATACAAAATTCAGCCAGGGCCTGAAAAGGTGAATGAAGACAGCAGCAACCTTAATGCAG

>hg18 chr22:30717445-30717656 similar-to-chr3:58039003-58039214
GATTTTTCTTTTCCTTGTTAAAAAAGCAATATCACCTAATTACAGATTAATCAGAAAACACAGAGAGCAATGATAGCAGAAGAAATAATCCCTACAGTCCCATTCTCCCCTTCTCCCTTAGATGGCCATTATTAGTGCCTGAGAATAGTCCCTCTAGTCCCTTCTCTATGCATATTTTATGTATGCATGTGTGTGTACATATATAATGTAC

>hg18 chr13:72160313-72160537 similar-to-chr1:162721313-162721537
NNNNNNNNNNNNNNNNNNNNNNNNNNNNNNNTCATTCTGGTGATCTGTCATGAGAGGAGTATGTTTCATGTGAACGCTCCTTCTTCATTGTAAGCCACATAATGAAATATAGACAGCAGAACTCCTTCCCTAGGAAGTCAATGGTCCCAGGAGTATCAAGACTCATGGTATAAACCTGAGTTAAACCTGTAGCCTAGAAACCAGAGCCTAGCTGAGCCAAGTCG

>hg18 chr21:31194534-31194784 similar-to-chr3:139572729-139572979
CATGTGAGACACAAAGAAAGAATAATGTCTACATGCCCCAGAATGAGAAGTTTGTCTATAGCAAAAGAGAGACCACTGCTGCCACCAAGCTACAGCCTGACCCTAGGCCCACTGTCCCCCGAATTCAGGATTCAGCTGCAGAAAAAAACGAACAACNNNNNNNNNNNNNNNNNNNNNNNNNNNNNNNNNNNNNNNNNNNNNNNNNNNNNNNNNNNNNNNNNNNNNNNNNNNNNNNNNNNNNNNNNNNNNN

>hg18 chr5:106066511-106066735 similar-to-chr7:134054069-134054293
NNNNNNNNNNNNNNNNNNNNNNNNNNNNNNNNNNNNNNNNNNNNNNNNNNNNNNNNNNNNNNNNNNNNNATCTATCTTACTAATTCTGCTGGCTTTCCATAGTATCTATATTCCTCCTTCCTGTTCCTTAGAATTGAGTCTTCATTTCTAAAACTGAATCTTCTGAAGAAACCTTTCCATGTTTTTCTCTTTCTCCTGTACTCTGCCATTGTGTTCTACATTAT

>hg18 chr7:89977416-89977649 similar-to-chr21:18554474-18554707
NCGGGGACCACTGTGCCTAAATTGGCTTTCCCTCAATTAAAGGCTTTCCAAGGTACTGTTAAAATTAAATTTCTATGATTGTCAGTGCCTAGTTTATCACACATATTTACATATTATCCGAAAAGAAAAAACAAAAGAAAAAAAAGTGCAAATTGACTCCTTATAATTTTGTGGTAGCACAGCTCTGCAGTAGCCTAGATTTATGAAATGATGCTAAATGTCAGGCTCTCTAG

>hg18 chr9:95466811-95467087 similar-to-chr3:139583206-139583482
CTTGCTTTATCTGAAGCTCTGCTTCTAGGTTCCTGGGAAGCTATTAAACGGCATTCACTCTGTGACGGTGCTAGGGAGTTGACGATAGAGATGAGAAAGAGCGGTGTGACTCTAGCCTGTGGACACGTGTGTTCTGCGGCCCAGCCCGTAAGGCAGCGGGCTCGCCGCCCCTTCACTTAGAGCATTGGAAGCCGCCTCACCTAGGCACTGTATCCAGGTGTCTGCACTTCCATTTGCTCAGAATTGGAGCTGTGTCTGTTTGAAGTTCCAGACTTT

>hg18 chr21:33913909-33914112 similar-to-chr11:27207192-27207395
CATACCCTTGACGCCTGCCCAGGACTTTATCTTGCTCTAGCAATACCAAACTCTTTGTAATTCTTATACACATCCCACTTTCACTTGCTTGTCTTTGCTCATAATATCCTCCCTGCTAGGTGTGATTCTCAACATGCTTGCCCCTTATGATTTGGANNNNNNNNNNNNNNNNNNNNNNNNNNNNNNNNNNNNNNNNNNNNNNN

>hg18 chr12:64409011-64409266 similar-to-chr22:49042778-49043033
CTCTAAATTTCCCTCCAATCTGGGAAAGTCCAATCTCCCTTCCTCGAGAGGTGTCTGGGCGCAATACTCTCCGGCCCGAAGCAAGGGGACGTTTGCGAGGAGGGAGAAATTTAAACCCCCTTCGCTCCGCGCCACCTGGGAGCACTTTGGCGCCGCAGACTCAGGAGCCGACGCCATCTCCAGGACGGCCTCGGTGGCCTCGGCAGGAGGCACCTTCGGGGAGCGGTCCCGCACTCCTCCTTCCTCAGTCCCCGG

>hg18 chr21:36313409-36313652 similar-to-chr11:120733878-120734121
TCCTCATCAGCAGAGGAAGCCACTAGCAGCCCTTACGAGAATCAAGGCTACTCTACTGGAACTCTTCTTACATAGCCAAAAATGTGTGAATTCCATTTACTGTGATTTTTAACAAAAATGTGTTTATTTAAATGTGTTTATTGTGGTACTCGCTTGCTTAATTATCTTANNNNNNNNNNNNNNNNNNNNNNNNNNNNNNNNNNNNNNNNNNNNNNNNNNNNNNNNNNNNNNNNNNNNNNNNNN

>hg18 chr19:7629575-7629784 similar-to-chr22:19624679-19624888
GGCTTCAAGGACAGATGTATAGTGACAGAGAGGAGAACAAGCTGGTAGCAATTATGAATTTTCACAAGGAAAACTAGTTGTGGGGAGCAGAAAAATCCTCTCTGTGGCTTCAGGAACAAAGAGGCCATTTCCCTTGGGTCTTTAGGAAACCCCTTTTTTCCAACTATAANNNNNNNNNNNNNNNNNNNNNNNNNNNNNNNNNNNNNNNN

>hg18 chr15:31198502-31198771 similar-to-chr1:116060267-116060536
GGAGATCAGCACCCCTGCAGGTATCAACTGGAGGACATCTGAATCAACTTATGCGACAAAACAATGACTTTTCAGCTAGAATTCTTCATAGTTCAGCCCATAAAAACTAGAAAGCTAAAAACACTAAGTAGAGAGAAACTTCTATTCTGATGATCTAGTTAGATTCATCTCTATGTTCAATGAACACCCTTCTCTCTCCACCTGCAACCCAGAGAACAGGCTTCTGTTTTCAAGCTTACCTTCCTCTGGGGTTACCGACCTCCTGTGCC

>hg18 chrX:69414714-69414916 similar-to-chr1:154719708-154719910
TGAGCTGGTGCTGGGGCTAGGACCAGAGAGCCAAGGGGTGGGGTGGTGGGAAGAGGTCCAGGAGGCAGTTGAGGGGGTAGAGTGGGGGAGAAGAGTGGTGGAAGATTCCAGGGAGGGATTCCCAGGAGAACTAGATGGAGGGGATGCAACTTACCCCCAGGAGTCCCATCACGATGCTGAGCGAGGGCAGGGGCATAAGGAT

>hg18 chrY:1338447-1338687 similar-to-chr6:12439698-12439938
NGTAGCTAATAAGTAGCCTCTGAAAAGGACATCAGTTTCGGAGTTTTTGGCCCAAACCTGGGAGAATAATAAGACGTGGGGAATTCTTTCTGTGGGCAGAAGAGCATGCAGAGCGGGAAACCCAGTCTCCGTTTCTTGGAAAGCCTGTTTCTCATCTGTTCTCAGAACCTTTCTCTCAGCCACTAACCTTTAGGATAAACTGCCAGACAAGGGAGATTTGAAATCCTGCAACTCACAGCT

>hg18 chr15:78860016-78860219 similar-to-chr7:155291197-155291400
AAACTAATCTTCTGATGTGTGAGCCAGTGCCTGGCTGCAGCCCCATACCAGGGACGGTGAGCCGGGGAGCGCGTCTCTCCATCCCTGCGGTCTGGAAAGTGATCCAGGGCGCGCCCGAGGGCGGGGAGCCGGCGGCTCTGCGTGCCCAGGCGCGACGCCACCATGGACAGCTCCCAGCCACTTCCTCCACTCGGGGTCTGTGG

>hg18 chr6:38227282-38227559 similar-to-chr11:10300972-10301249
TCTCTCACCTACCCAGTGGAGGGAAGGACAGCTGGGGGCCCGAGTGTGGGCATCTCAACCTCTCTCACCTACCCAGTGCAGTTAGAAGTGTCAGATTCCTTGGAGATGGCGATTGGAGCCCAGCATTGCTGTCTCCTCTGTTTCTATCTAATACTTTTTCTAGCACTAGAAATAATCCACTTTCCTTTGAGAGCTCCCACTCATTTTTGGGTTGTGGTTTGATCACTCCCACCATCCTCTCAAGCCCCGGCTGTACAGGAGGTGGAATGTCATTTAA

>hg18 chr13:30084750-30085011 similar-to-chr9:79519095-79519356
TGATGGCATGAACTCTGGGGAAAGTAAGACTACCTATGTCCAAATAATCCTAAATTCCTTCTAGTCCTTATGACTGATCAATTCACCCTGAAGTGACAACTATGTCCCAATTAGGAAAGAGTGTTTCTTTATCTGCACTTAATTTTTTGATTTGGAGGCTTCCTGATTGCTAATCAACATGTTGTGTGATTACTTCAACAAGTACTTATAGAACGTTATTTTGTCACTGGAAAAACGTTCTGCTGCTTTCTGAACTTTAGG

>hg18 chr9:101906784-101907013 similar-to-chr7:80146370-80146599
AGTTTGTTAATGTTAGTTTTAATTTGCAATGTACTCATACATTTTAATGGAAATATGTTATTATTTATATTTTCTTCCAACACATGAACAAGAAAGGAATTAAGTCCTAAAACTTAAAAATATGGGTTAGGATTAGGTGAAAAGTACTTGAGAAATTTCTATGTATTTAGCACTAAGTCTAGATAGATATTCTAAGGTACTAAGGGAATGAATTCATCTTTATGTTAAC

>hg18 chr3:140874269-140874521 similar-to-chr20:10363967-10364219
GTCAACAGCTCTGGCCAAAGTAACTCTCTAATAATATTCAAGTATGGACAGAGAATGTTTCCTGAGGCTGTTTGGATCACATCTTATTTTGAACAGGTCTTTAGTGTGACTTTCTCCCTGTTCTCAGTGGAAATGAATGGGTTTCGAAGGCAGGCATGGTGCCCCTCTGGAGAACTGCTGGTTCCTCACGAAGGACTGTGCTGGCATGGCATGGCTCTGCATGGGTAGGATCACTGCCAGCTCACCCTGCCA

>hg18 chr14:102998666-102998899 similar-to-chr5:38154160-38154393
AATAATTGAATCCTCTTAATCAAGTTATGGGAAAGAGCATTAAAAATAAAGAAAAATAAAGGTTATTGAAAGTATTTTACATTTCAGTTACGGTGACTGGTGGTTGATCTCTGGAGAACAGTCATCACACAGCCAAACAAATGTGGGCCTCCAGAAATGTATGGTCACGCCCACAGCATCCTCAGTGCCACCCGGCATTCATTTCTGCTGCTTTCATCAGTATTCTCTCCCGT

>hg18 chr19:20026859-20027109 similar-to-chr18:55146013-55146263
NTATTTGTCTCAGTAACTGCAGTATTTAGCTGTTACTGTGTACTTATTAAATGCAGGTATTTTGAATCATTGGCATGCACTGTGTGGCAATAGAATTTGAGAGAATATGCAGTATAGTTATAAATAGATTCTAATGAGAAACTTTTAATAAAAAAGCATTTAAAAAACTAGAGTTACTTTTTATGTTTTAAATATACATTATTCTTACACAAGATGAAACTGCTGAAATCTAACTTTAGAAGCAAAGAAT

>hg18 chr2:64612697-64612987 similar-to-chrX:138387580-138387870
TGGTTCTTATGCTCTGAAAGAAATATGTGTAGGAGGACTTGAGGGAGGGTGTTAGGAAACTTACCTGAGGAATTGATCTTTCACCTAAAAATTGAAGGATGTGTGGGAATGTCTTAGGCACTGGGACTGTAAGTGCAAAGACCCTGTGGCACAAGGGAATGTTAATTATCTACCTTTCAGAAACTGGAAGAAGGCCTAGCCTAGAGCATTGAAAACAATAAGGGAAAGGAGGAGTAAGGCTGGAGAGAGAGGAATGGTTTAAAGTCTTTGNNNNNNNNNNNNNNNNNNNN

>hg18 chrX:107452791-107453075 similar-to-chr12:113394228-113394512
NNNNNNNNNNNNNNNNNNNNNNNNNNNNNNNNNNNNNNNNNNNNNNNNNNNNNNNCAAGTAGCATCATGGCACACTTGTGTGACAAATTCAGTTATGATGTGTGTCAAAAATAATTGTTAGTAATAATAGTCAAAATACAAATTCTTCCCCTTAATTTTTCAGAAAATTAAGAGGGGATTCATGTTTCTTTCTGTAATTGAGTCACTCCTACTCATTTGCTTTCTTATATGCTTTCCAAAGTAGGAGGGGAAAGTAGAGTTATAACTAGCATTGCAATGATTAC

>hg18 chr10:42794468-42794712 similar-to-chr4:52596302-52596546
TATTCACACATACTCAAAGCAATTTTAATTTGTAGGAAATCTCAGTTTAAAAATAGCTGCAGTTCCTACCTGGGCATCAGGTAACCTGGAAGAGAGGAAGGAGAGGACTGTAATTAGCGAAATTCATGATTCGAAAAGAAGCCTTGGCAAGGACTGGATTCGAGTCCTTTTGTGACCCTGGCTGGGCGAGACTCATCTCTTGGGAGCCTTTGTTTTCCTCCCTAAATGGGGATCACCTGAGGGC

>hg18 chr19:56354949-56355242 similar-to-chr10:28054719-28055012
CTCCAGAGAAGACACAATCCCATCCACTCAATGCTGCCGATCCTCCTAAACAATTCAAATGGGCTTTTTGCCCAGCAAGAAAGGGATTTTTGTATGTACATTCATGTTCTCTTTCTTATTCATCAGAAGTTATTTTTCTACGCACCTCACATTCTCAATGATAACTAAGAGAAATTCCTTGTTTGATTAACTCACACTCTATACCGGAACATTTGTGCATCTCACAACGGTTCCCTTAGAGCCCACCTTTCCTTTTGAGTTTAAACCTTCCTTGGAGTAATCAGAATAACTTC

>hg18 chr11:18917027-18917231 similar-to-chr1:116114442-116114646
CAAGGAATAATAATTTAGAAAAGTAAGTAAAACAACAAAACCTGCTTCTACAGCAGTTCAACTCTGTGAAGCAATGCTTGCATGTCCTCTAGCTCCTTAAATGAATGTGAGAGGCAGCATTTTCTCTAAGAGGACAGGTTCAGTGATTGGAATAAGGGAGGTGATATGGACAGATAAATCAAATGGGGGGACTCCAGTTGAAAC

>hg18 chr19:55931357-55931563 similar-to-chr3:30647923-30648129
GGGCAGCCTGGTTTCGGATACTTAATTTCTAGCAGCATTTCCCCTGCTGCCACGCCATCTTCAGTCTTTTAAAATTGTAGTACCCTGGGAAGAGTTTATGGCATTCTTACCCAATTCCTTCTTGGCGCAAATTTAAGGTTTTTTTGTTTGTTTGTTTTTTTCCTTCCCTAAGTGTTTTGCTATTGCAANNNNNNNNNNNNNNNNNN

>hg18 chr12:119815949-119816158 similar-to-chr4:122726141-122726350
NNNNNNNNNNNNNNNNNNNNNNNNNNNNNNNNNNNNNNNNNNNNNNNNNNNNNNNNNNNNNNNNNNNNNNNNNNNNNNNNNNNNNNNNNNNNNNNNNNNNNNNNNTAATTGTTCTTACCTCAAATCTTCAACTAGTTCCAGCCAGCCTAGCCATAGTCCCAGATGGCATTTCTAGAAACATTTGCACTAATCAGTGGCAAAGGTATTTG

>hg18 chr11:9410963-9411203 similar-to-chr17:10451130-10451370
ACTAAGGTGACTTAAGGATTATTGAGATTCGTAGCAATAATGCCTTCCTTCGGATAATTTCTCTGTGAGTCATTGACGGTGACTTTTCAATTACATTGAGCTGAATTAATCTCTATTTGCACATAACAGATGGGCTATCTTCCAAATGGNNNNNNNNNNNNNNNNNNNNNNNNNNNNNNNNNNNNNNNNNNNNNNNNNNNNNNNNNNNNNNNNNNNNNNNNNNNNNNNNNNNNNNNNNNN

>hg18 chr7:156756888-156757097 similar-to-chr3:193715112-193715321
ACTGAGTCACCCAAAGAATTCAATTGCTGGCAATGTTTCTTAGATTTGTGGATAGCACAAGGTCCATGCGTCTCCTTGAACTGCCAGGATTGCAGACAGAAGTCCGCCTCCACGATGGGTGCTCCACGCCTTCACAGCTCAGGACCCGCATGTGAACTGGCCAGCGTCACTCCACGTACGCACCGTGCTAGGTAATGGGATGGCGCCGA

>hg18 chr8:20212656-20212933 similar-to-chr9:79802371-79802648
AACACTCCGCCTGCTGCTGAGCACATGGCTGGTGACTAATGGACTAATTGACTTGGGGCTTATATCCCCCCAGGGCTAAGGAATGGCACGCAGACAAAGAACCTGGCACGGCCCTTGTCAGTTCTGAGGGAGGTCTTTTGCAAATGGGCCCTGTCAAACTCACATTTGCTTGTAGCCCTAAACTCATTTAAACAAATAGAGCATATGAGATCATGACTTCTGGGAAATCATTTAGTTCCCCTATGGGGAATGCTGGCATGCTCATTTCCTCTCCCCA

>hg18 chr5:143501909-143502180 similar-to-chr1:94780678-94780949
AGCATGAGAAAGAGATTTCTGTTCCTGTTGCAACCAGGACAGAGTGGAGTTTCACTTGTCTCCAGAGTTAGAAAAAAGCCTGCAGCCTCACAGCCTGAGCCTGGCCTATAGAGGAAAATGGCCCTCTTCCCAGCAAGTAACACACAGGCAGTTTTGGTGAGACTGTGCATATCAACTTTGTGATCAAATTCTATCTGGATGTGGAAGAGCAGTTGAAAATGAAGATATAAACAAATGAGGAAGGTGTGACAACAGAAACTGTCCTAAAATT

>hg18 chr13:110821835-110822042 similar-to-chr11:66795798-66796005
ATCTAAAAGCCACACTCAGTTTAGTTCTTGTGCTTACAGGGCAAGGCTTGTTGGCTCTGGGTTCCATTTTGCTGCTGCCCTGTTCTGAGTGTGGGTTGAGATTGAGGGTGCCTGCCCTGCTCAGACCTCAGGCTGACCCTTAGAGCAGGGCAGCCGTGGGCCGGGTGGATGAGACAGCTGCCCCCGGCATTGGAAGCGCTGCACCCA

>hg18 chrY:22102340-22102568 similar-to-chr3:153535539-153535767
CTTTGTACACATTGTTTCACTGTTCCAAGAAAATAACTTCCATATTAATATTAGGGGATGTGACAAAGCAGGTCTTCATCATGATAAGTAACACTGGGTGTCCACACCACTACTCAGGTGGGCCTTAATTCCCAGCCAGGTTCCCTCCCTGGACACACAATGAAGGGCTCATCCATTTTGCAATCTCTTCACATTTCCTCCCCTGTGAGCCCAGTGTGGTTCTCCAGA

>hg18 chr1:197975880-197976096 similar-to-chr3:30709416-30709632
CCCATTTTTTCCTTTTTCATCCTTCTTCCTGCAAAGATTTATTTTCTAATTTGTTTCCTCTTTTTCCCATGATTGATCATTTAGGGCCTGTTATTTCACATTCATTAAGACCTAGGTGAGTGCAGAGCGTACCCTGCAGAGGACATTGAGGAATTTTAGCTCAGTAGCTACTGGTTGAAGTGGGGTTTATTTTGCCGTTGTTCTGCTGTTGTGGGA

>hg18 chr2:241710355-241710563 similar-to-chr12:113337415-113337623
NNNNNNNNNNNNNNNNNNNNNNNNNNNNNNNNNNNNNNNNNNNNNNNNNNNNNNNNNNNNNNNNNNNNNNNNNNNNNNNGCATGTTTTCAGCATGCATGTGCAGTGCCCGTGAGATATGAGCATCTCAGTGGGGAGTAGGAGAATGGTGCAAGCCCCAGGCTCAGAAAGGAGGGAACACAGGTCCAGATGTGGGATCTCAACACAATG

>hg18 chr11:14865608-14865828 similar-to-chr7:80677806-80678026
ATCCTTAAACTGCTTTGATCTATGGAAGGGTACAAGATTAGCTTATATATTCTTTGATTTATTCAATAATTTTAGTGCCAATTATGGGCTAATTATAATGCTGGCAGAGATGTAAACAGGAATACACAAAACATTTTCCTTGCCTTCTAGATCACTCCATGATCTTCAAGTCNNNNNNNNNNNNNNNNNNNNNNNNNNNNNNNNNNNNNNNNNNNNNNNN

>hg18 chr21:37069499-37069750 similar-to-chr2:85632798-85633049
TAATGTTGGTCTGTATTATCCAATCAAAGTGAATACAAGCCACTGTTTCTTACCCTGACACTTCACCATAAATACTAGATGCCTGCGCATCCACTGCCTTCTATCTTAAACTGGTGCTATTACAGAATTTACAGATGAGCAAAGAAGCTTGCATAGAGAGAAATATTCATGGTGCCCACAGCCACCTCTGTGGCTGTACCTCAGCGGTAGCCCTGATGGCAGATCCCTGCCTCTGACGGCGAGCCTTCACT

>hg18 chr7:76118133-76118364 similar-to-chr6:105690099-105690330
CCCTGTAATGGCAACATGATCAGAATTGGGAGATATGGAAAAGGGATAGGGGGATAACATTTTACAAAGCTCACTGGTGAAGTTAACCATGAACATCGTATACCTTATTTTATGTTACAGATTATGGAAGGGAAATCATATTGGAAACACATATCCTTTGGGGTCCTTTATATATATACAAAAATAAAAACCCAAAANNNNNNNNNNNNNNNNNNNNNNNNNNNNNNNNNN

>hg18 chr12:64277623-64277874 similar-to-chr17:42730616-42730867
GGAGGGCAGCAGGATGAGGAGACACAACAAAGGAGGAGGAGAGGAGTGAAGGGGCTGTGGAGTCCAGACTTGGCTCTTTTCCTACTCTTGCCTTGATTTGGCCCAACTCCACAGTCCTTGAAAGGCAGGCTGTACCCAACCACAGGGAGTAATCATTGCTTTTTACAGATAAGGAAGAGGTTGAAGTCACTTCCTTTCTCTGCCTTTGCACTGTCTAACAACCATCTTGCTGATAAAGAAGATCTCCAAAT

>hg18 chr10:76668375-76668610 similar-to-chr4:4844168-4844403
CAGCAGGGCCCCTTTATTGAGGACCTGCCGGGCACCAGGCACAATGCATCCAGGATCCGGGGGCGGCTGTGATCTTGTTCCCATTTTCCAGAGCAGGAAAGCTCAGAGACCACCGCCCAGACCCTGCAGCCAACAGAGGAAACGCGCGTACCTCTCCCTTGAACCCTGGGACCCAGAGGGAACAGGCCTTCTTGGCTCCTCTGCTGGGACGAGGGCCCAGCTCGAGCTGGCCTGA

>hg18 chr10:83000958-83001197 similar-to-chr3:153978502-153978741
NCATGTCACTTAAAAGGGACAGGCATTAGATCTTCTTTCTAAACATTTGATGAATCAAAATTTTAAAAACATAAATTTAGCTTGTACCTTGTATCTAGCTAAACTATTAAACAATTAGGCACCCAGAATAAAGATTTTATTTTTCATTAAGTAATTGAAGATATATATTAATTAAGTAAAAGAGACATACAAGATCCAGAAAAATGAAGAACAGAGGAATAATGAAAGTGATAAAATAA

>hg18 chr20:20138351-20138645 similar-to-chr22:23155333-23155627
CATTTGGGAGATTTCTTCTTTCATGTTTTTAGGCAGGTAGGAAAGACATCCAAGTTCTCAGGAGCTCATGGACATGGAATGTCATGGCATCGTGGCAGGCGGGGAGGAGGCTGGGAGGGGAGGTACCTGCTGCTTGGGTAGTGCCTGTCCTCACAGGAATCCTGAGTTCAGAACATCAGCTTTTGTCCTCAGGCAAAGTCACCCCTTGTCCTGGCATCCAGGCCCCCGCAGCCCTCACTGCTTGCTGCAGAAGAATCCCATCCTCACAGCCTTGAGGCCAGTCTGAGTGTGGCC

>hg18 chr19:35826531-35826801 similar-to-chr9:100926017-100926287
TTACATCTCCCCCAGTTAACCCTTTTCTCCTCTTAGTGAATATTGCTTTAGGCCATGCTTGAGTGAACTCCAGGGTATTAGAAAAAGATTTCTTTGCTTTAGAAAGCAAAGTAGAAATTCCCAAATTCAATTTGAATCAAAAATTGGGGGGAAGTGATAGAATGAACCAAATTGAAAGGCAAACATTTTTTGTTATTGATTTCACGTTTCGATCTCTGTTACATGTGTTGTAAATGTCATCTATCCCAAGGTGAAAGCTTCAGAGACAAG

>hg18 chr20:13268078-13268279 similar-to-chr2:190634117-190634318
TCTTTATTTGTTTAGCAGCCACTTTGTCAATTAAAGCTGGTGATATTTTCCCCAGACTCAGAGAACAGAATTTTGATTATAAACTTTTCCTTCATATCTCATCCTTACCAAAGTTTGACATTTAGCCATTACTGATTTTGAACGAATTTTCTACATGTCTGGGGGCTTTGTTCTTGCCTTACATGTGATTTTTTTTTGTAG

>hg18 chr4:169961465-169961687 similar-to-chr17:42694628-42694850
TTGGCTCTCTCATGCGCAGTAACCGTGAGGGTTTAAAGGACAGTGCCAGGGCCCCATGTTGTTAGAGAGCACTCTGTTGTCTTTGGCATGGGAGAGGACTTCAGTGCAAAACGGTGTATGAAGTGTGTTGTCAGCAGAAGCTAATTTACACCCTGTGCTGGACGGAGGGTTGCTTGTTTGGAGTTGTTTTTCCTGTGGCTAAAGGATTCCTGGGAATGCTGT

>hg18 chr10:105590845-105591056 similar-to-chr7:155557095-155557306
TAAGTTAGAAGCTTCAGTAAAAATAGGAGTATGAGGTCGGAGGGGAAGGGGCTTTAGTAGAATGAAGCCTTTGTCCAGGGATTTATCACACTGATCCAGGACGCACCATGATCCAGACCCTCTGCTAGCATGAGGAGGGGGCGTTAAAGATGAAAGGATGTGGTCGCTGCTTTTGCAGGAATTCACGCCCCTACCTGCCTCCTGGCTCCCA

>hg18 chr9:24483924-24484193 similar-to-chr3:154061883-154062152
NGAGTTTCAAAGGTAAAACTTTTATATCTTTTCCGAATTAGTACTTTTTTTTGCACAAAAAATTAGAGAAAGATTTTCACTTATAATTTTGAGACAAAGTCCTAGTTTCCTAGCAAAATTGATGTAAAATTATTTGTTCTTGTGCTTCTGCTATTCCACCTCCTCCTTTTTTTGTCGGTCCTTTGTTTAGGAAATATTTTAATAGGTTTATGCATGAGCCATAAGTAACTGCCCCACAATATTCTTTATATAACCAATATTCTTTTATA

>hg18 chr20:58075677-58075910 similar-to-chr1:154726797-154727030
NCAGAGGAGGCAGGAAAGACACTAGGAAGAGTGGGGAGGGAGGAGAACTGCACAGCTGGAGAGGGTAGGAGGGATGCTGAGTGGGTGCTGCTGGGAGGAGGGTATGTACTACTGGGAGGAGGGACGCTGGGTGGGCACTGCCAGGAGGAGGGATGCTGGGTGGGCATTTCTGGGAGGAGGGGGGGAGGGGGAAGAGCCACACAGCCCGAGGTCCGTGGCAGGAGGAGATGACA

>hg18 chr2:96998178-96998461 similar-to-chr22:18151552-18151835
CCCTCATCACTGTCCTGCTCTTGCCCTTCCCATCCCTTCTCCAAATGCAGCCTGCAGTTTCTTAAACAAGAGAAAACATATCTCTGCCTGCTTCAGTTTCTCCCATGACTCAGCCTTGTGTCCAACAAGGCCCCTCAGGCTCCAGCCCCATGCACATCTCATCTTGGCTGCATCTTCTGCCTCGCCCCTCCAACCCCTCTGCACTGAGAATTTGGGTCCTAACCGGCACAGTCTGTCTTATCCACCTTTACATGTGCAGTCATCCCCCTCCCACCAAACAAAA

>hg18 chr10:42617251-42617524 similar-to-chr2:190596856-190597129
TAGCAAGACCAACTTTGTAAACTACTGTCTCATTGCATTGCCTTAGAAACCTTAATAAAATTGAAAATCAGTTGAATTAGTAATTATCTGTTTGTTTACTTATGAGGTCAGTAGAGTAGTAGTATTTAATACTTTCCCTGTCTGCTGCTTAATGTGTTTTATCTCTGTGGTTATACTGTCTCCATCAAAGGTAAAGTTATTTTCTGGGCTCATTTGGAATGAGAATATCCATGAAAGTGGGAAATATTTAAAGGCAAGTTGTCACCTACTGCC

>hg18 chr10:43012186-43012421 similar-to-chr4:4844168-4844403
GCAGCACCTGACCTAAGCCCATGTGACCCTCTCCAGTGGCTGCTGGAAACTGAGTCTCTTGTCCTTCTCTTCCATCCATCCCATGACCCACCCTCATGCACACTCGCCCCTGCGAGCAGAGCCAGCCCTGTGTGGCATGGAGCAGCCAGCAGGCCATCTCCCAGGGCAACCCCAAAGAGCACCGGGCCTGGACAAGGAGTCAGGTGGGGTGGGAGGCATGCTGCGTTGGGAGGCA

>hg18 chr13:32924999-32925243 similar-to-chr3:30693631-30693875
TTCAACTATTATATTCAGTTTCATTTCTAACTTTAAAATATATTGCCTGACATTAAAGAAACTATGGGAAAGGGTCATTCTATTACATTCCAATTTTGTCCTTCAGTAATCACAGCTGCCACCTCACTTTTAGGTGTGCATAGCAAGAAATCCAAATCAAGAGCTTGGGTTGGGTATTACCATGTGGCAGGCCTCCTTGGGCAACATCCCACTGGGTTTGAGTATTTCATAGGCATATTTGCCT

>hg18 chr15:59287140-59287438 similar-to-chr3:30331898-30332196
GAAAAGCAAAGTATGAGGCTGTTTCCCTCTGTGGGTTTGTTATTGTTCATGATAATTCTGATGACTTCCAGAGAAAAATCCTGAAAGTGACATTACTAAGTTAGGTTAACAGCCAGTGTCCTTAACTCTTGCTTCCAAATACTTCATCCAATGTGTAAAATAAATGCAAAACAACAAACAGGCTGTCATTGGGAAAGCTTGAGTCAAGTTCCCTAACGCAGAAACCTTACATTCATATTAATCACATAGCAAGGAAAAGTACCTACAGCTAGTGCTTTCACATTACTGATAGTTACTA

>hg18 chr15:63537950-63538209 similar-to-chr2:5814271-5814530
NTTGTTAAATAAATGTTTAGAAACACAGCTGTTAATAATGGAAAGTTTAAGGAACTGATCCTTGATAACTTTAGTGGGAAATATCTGCTGCTTTTCTTGTATTTCACTCTTTCCTGACCTACAGAAATTGCTGCCTTTAGTGACAAAGTAATTCGCTTCATGTTATGAATTGTGACACTGTTGCTGTTTCAACATATTTCCACTTAGACGTGAATACACACCAAGAAAGAACAGTTTTGACCACATGAACATCATACTC

>hg18 chr21:32947548-32947785 similar-to-chr4:174689906-174690143
TTTAAGAAAAACAATAAAAAACCATAATTAATACCATAGACATAACAAGCTCAGTGACTACTCCCATGATTATTGATCATTAACAAGGGCCACAAGAGGCCAGGAAGTAAAAAGTAAAGGAGGGAGCGCAGGTAGGGCTGGTGGTGACCTGGAGAGGGCACTCTTCCCCTAAAAACACTCTAACTCCAATTTCAAATACTATGTTAATGGAACAGCCACAAGAAATGAGTCTGTGCA

>hg18 chrX:138011078-138011301 similar-to-chr10:28054467-28054690
CAATAGTCTACTATCCCTCCACAGATTATTAATATTATGGTTTCGTTAGAAATCAATAAATCTACTTTTTAATCATCCTTGAAGCCAACAGCTACTGAATAGTCTGCTGCAAATACCTAAAAACCTGTGTGATTTATCTTACTGCTATTCCAACTACAGCATTTGTTTTTAAACACATTTTGTTGTTTGTGGTTTATAATCAGACTTGGTATTATATTTTTAC

>hg18 chr1:67007849-67008117 similar-to-chr2:212230798-212231066
TTGAAATGACATCTGTCTTAAAGTTCATTTTCACAGGTGGAGAAAATTGAGGGTGCAGCATTCTGAGACTGTCATTAGTTACAGCTGAATTTCCTCTGAACTAAGTTGAATTAAGTAGTGCTGGAGAGACAGTGGGGCCTCCTCTTTGCTTGGGTCTCCTGTTTAGCACCAGGATAAGCTCATATTGCCTTGATAACGAAACCAAAACCCTTTTTCGATGTTGAAAAGGCCGATTGATGCTTATTAATGTATTATAGTTTTGGTGAAT

>hg18 chr22:27707445-27707680 similar-to-chr3:153575711-153575946
NNNNNNNNNNNNNNNNNNNNNNNNNNNNNNTTTAGGGCCTAGTATTTCTTAGGAGAAAGTAGAAATAAAGGTTTCATTGGGGCTATATCTTAAAAAATAAAAATGAAAGTAATGGTTTATATTTAAATTATAATTGCAGCTTTGTACTGATTTTTGAGAATAAACAAAGATTGAATCTCTTGTGGGCCATGCGGGGATATTCTCAGCAAAACTGTATAAGACTGTGCATATAGCA

>hg18 chr19:35162778-35163003 similar-to-chrX:31100160-31100385
GTTTAGATTGTTTAAAAGGATACTTTGAAAAAAATCATTATTTCTTGCTTTAGTAACTGGAGGACATCTCTTTATCTATATAGAATCCATGCCCAAACTTAATATTCCTCTATTTTCTTGATTTTAGAGGTGAAAAGCCAGGCATCCTTCAAGCTAGTGGATCTTTGACAAAGATGCATTGCAAAACAATCAACAAACAATCAGAAAGGCATGCTATGTGTGAGT

>hg18 chr2:130502368-130502603 similar-to-chr3:41127023-41127258
GAGCCACAGATAGAAGTCATAGATGATGGCAGGGGCCTGCTGGCTGATGGCATTCCAGTACTGGGTTCTGAAGTTGCTGGTGGTGAAATCAGCATATGGCCTCGTCAAAGCTCTCTCAAATGGAATTGGAATTTCAAAGGTTGCCAAGACCTGGAAACCTGGGGGAAAAAAGAGAGTAAGTGCTAGAGGAGAATAGGAGAATATAAGCCCATCATAGTGGAAGGTATTTATAATG

>hg18 chr16:25221487-25221694 similar-to-chr21:18438276-18438483
ATTCAATCGTTTGATGCCTTTTCTCCTAATTTTATTTTCCTAAGAAAATACTAAGATTTATTACATTTTTTTGGATGGGTCACAAAATGGGATCAAAGAACTAGTCAACACACTTAGAAAAGAATATAAAGTAGAATAACAATCTTAATTGAGGACCCAAAATTGTTGTTATTTGTAGANNNNNNNNNNNNNNNNNNNNNNNNNNNN

>hg18 chr17:57398802-57399064 similar-to-chr2:158460643-158460905
ATACATACAGAAAGCAGAATTAGTAAATTTATTATTGTATTTAGATACACATTATAAAACCAACCATGAAAGCTACTTAAAATAAGCTTAACCATTTGCAATTAACAGTTATGATAAAAATATCAAGGGTGTTTTTAGAAGTAGGCCAAAAAAATAAACATATCAAGGGTGAAATGGTGCCATAGGTCTTTTTCATTTTTACATTAGAAATTCATTAATTTTTTTTCAAAATTAAAATATCTCTAATGAAAAAACACCTAGA

>hg18 chrY:8415056-8415290 similar-to-chr3:153606414-153606648
TGGTGATAGAAGGATGCGGTTGTTCCCTTTATCACTGTGATTCAAGCCTCTTTTTTCAGATGAACCTTCAGTGGAATACCAAGAAAGATGAACATGAAGCACACCATACTCAGAAGCAACATTGATGCCAGAACAGGCAGTGACCAATTTCAAAGCAAAAGAGAGAATTTTCCTTCCTTTGTGAGCAACTTTCAACTTCTCTCATCACTTTCTGGCTTCAGTAATGGTTTCATC

>hg18 chr20:37999566-37999810 similar-to-chr7:80388428-80388672
CCCCTCTCCAGGGACTGCTATCCCAGTCTGCCTCTCAAAATTAAATTCTAAAGACCCCACAAAATTTTTGAGGATTTTTCCAATTGTCCTAAAAGGTTATAATCTTACCTTACAGGGAATTTCCACAGAACCACTCACATTACATTCACATTTGTAATACATTTATCTGCATTACTAGACTGGAACTTCCTGAGGTCAGACACTGGGGCTTAATTATTTTTGCATCTCTAGTACTGCAAAGGGT

>hg18 chr10:4425734-4425936 similar-to-chrX:149511311-149511513
ATCGAGAAATGTGGAATTTGACATTGAAAATTAACAAGTATAGGTTCCTTTGGCAGCAGAACCTGGTCAATGGTGACGCTCTGAAGTGTGGATTTATGAGGTGGTCCAGCGCCCCTATGTCTTAGGGACTGGCCTTTTAAATTTCACAAATCCTATCAGAAACACTTCCCACACTCTTCATATTTTTTGGTTTATGTTAATT

>hg18 chr15:86713117-86713362 similar-to-chr3:58026504-58026749
CATGAGTGGTATGGTTGCAGTCTGCCACTGGTGCCCTCTGTAGGGGTTTTGGACGCCCTGCCCTCTGGCTTTGGGGACCTCTCCGCATGATGTCCTTGTGCAGGGAAGTACTTTCAGGCAACTGCCTCACCCCTCCTTCCAGAGCTCACATCCAGTGGCACAATGCATGCAACTTCATTTTGTTGGGGTCCTTCTTGCATGGGCCCCTTTCCAAATGGCTTCAATCCCACCACCCTCTTAAGGCA

>hg18 chr11:49389565-49389784 similar-to-chr6:12388175-12388394
CAAAGATTTTTGGCCTCCCCTTGTAAATTAGTTATACATATGAGAAAATCACCTGCTACTCAATTTTCTAAAGAATCACTAAATTCAATTATAAGAGAAAAAGTTTGATAAATGGCAGACATCAGCTGCCTTTTTACAGAAACCACTTAATTAATTATAAACATGAGTACCTGGTTGATGAATAATAATCCCCTTGAACAAAATTATATCAAGAAATTT

>hg18 chr14:34375375-34375659 similar-to-chr7:80271902-80272186
NCTTTCTATAACTGAGACACATGCAGAATTTCTACAGGGTATTTGGGGTAGAAGGTAAATAGTTAACAGCAAAGGGAAAGAAGATCTAGAAGCCTGGGAAGACCTACTTGAAATAAGAGACCGACCCTCTGTTTGGGTCTCTAAAAATTGAATATGCTGAATCTATAGCATACTTCACAACTGCTCCCCATTCTGCCTCATTAACCTTTATTTTCTAGTAATACAATTGCAAGAATATTTATAAAAAATACTATGCTTGGACAATTAAGTCAATATTTTCTAAC

>hg18 chr19:10666451-10666732 similar-to-chr4:186692776-186693057
TCAGTACAGTTCTTTTGGTTGCTGAGCTGAGTAGGTGTATGGGAGAGGTGAGAATGGGGGCCCTGGAGACGACAAGAGGCTTGACTTTTGGAACATCGGAGCTGAGGTTTACAGTGATTTTTGCAGCTGAGTCCACTGGTCTTGATAAGGGAAGAGTTTCTAGACTCAAGAGGGTTAAAAACGGTATGTCAAAGAAAAGGGGCCCGTCCTTCTCATTCTCAGGGAGACCAGCATTCTCTCCACGGAGTAGCCAAGAAGTCCATGAACTCCCAGGTCTTGGG

>hg18 chr2:68157510-68157794 similar-to-chr13:21979827-21980111
TGCTGTTGAATCCTTTCTAAAACATCGTGTGTTTCCTATGCAAAGTTTCACACCACATATTAACCTTTTTTTTTAAACTCCCACCAGTGTAGGAGTTATAAAACAATTAAAAGGCTGAAGTCAGGGTGGAGGGATTACAGTTCTCAGTAATGTTTTTCCTAAATTTTATGCCAATAATTAGGTGCTATATCTTATAAATTTAAGGATTTGAAAATGTTTTTATATGATTTCTTATAAGGCCAGGCTCTACTGAATTTTCAGCATTGTAGGTAAGCTAGGCCACT

>hg18 chr20:50915394-50915670 similar-to-chr2:68955267-68955543
AAGAGACATCCCCCTCTCCAGTTCCCTCAGCAGATGTGTCCAGTTTAAAATAAAAATGAGTCAACGCTGTTGACAAAAATCACCCACCCCCAAGGAACTCCATCTAGTTATTGCTTTGACTCTATCAGAAACACTCCCAAATCACTCCTCCCATCCTCTCACCAGCCACGTACAAAGCAAAGTTATCCCTGAAGGTGAAACAAAAGAGAACAAAAAGTAAAACAGCAAAAAACTAGAGTTCTCTCNNNNNNNNNNNNNNNNNNNNNNNNNNNNNNN

>hg18 chr3:16338103-16338333 similar-to-chr7:2827591-2827821
CTCTCTGGAGGACTCCCATCTGTGAGGTGACCCAGAGGGTCTTGTGTAGAACAAGTGCTCCACACCAGTCACCTACAGTCTTGGAATGAGGCAGGAAATAATTAGGTACATGGAAAGAGAAAGCAGTCCACCCAGATGAGTACAGCTGCTTGGGATTAGAAGTTTTTACTGACTGAAAAAACAGTGGGTCCCATCCTCTCTGAATTTTCCCTGAGGAGAGTCAGTTCAAC

>hg18 chr21:16488858-16489119 similar-to-chr6:70863566-70863827
TACTTTCTATGTTGTAAAACAAGTTAAGAAATCTGTTGTGCTTTGAGGGAAATTATAGCAAAAGCATTTCTTAGAAGTTCTTAGACGATGTGGTTTTGTTTCTGCTTGATTTCACACTAACCTTGGTGATGCAAACAGAAAAATACAATATTTGTATTGTCTCGTGTGTCCTTTTTCTGAAAATTGTCCTTTGGTTTAAATCATGCTTCTCTTCAACTTGAATCAGCATTGTTTTAGGCAAATCATGTGTGGGATAGATGA

>hg18 chr19:58321950-58322212 similar-to-chr17:45593473-45593735
GGCCCCTCTGCACTGGAGAAAGGTCCATGTTCCACAGCGGGTTTCAAGGACCTTGCCCCTCAGCTCCCCAGCTGCCTTGTGACTCTGTGACTCTGTTATCTTGGAATAAACAGGGAGAGGCCACCGGCCTGGCTGCAAGAATGTGGCAGCTTTATCTTCCCAAGGACAGTCCCAGTGGAAGCCTTTGGGCCGCAGGTCAGTGTGCTGTGTTTCACTCTGATTCTTGGAGAAATCTTTCCCTTACTCTGGGACCCTGATAATC

>hg18 chr13:113372132-113372352 similar-to-chrX:149487352-149487572
AAGGGCTGGGCCAGAGGGCACGAGGGGGCCCCGCTGTCCCACTGGGTCAGGGTTTCCAGGGCCCGGGCTCCTTTCCACAGGCAGAGCCATGGTGGCCCCAGGCCTGCCCTCGAGGGAAGCCTTGCACCCATCACAATCCCCTTCTCGCTGTTGGTTCCTGAAACAATGCACCCTGGACCCACATCGGAGCAGGAGCCTGGGAGGCGCCCAACCTGACAAT

>hg18 chr9:120777489-120777715 similar-to-chr2:158447387-158447613
GAGGCTCACAGTAATGNNNNNNNNNNNNNNNNNNNNNNNNNNNNNNNNNNNNNNNNNNNNNNNCTCTACCTTGCCATGTCACAAATTGTAGATTGACTTTAATTTCTGAAAGCCTCTACTATCTTCTTTACTTTTCACATTGAGTAAATGCATTCTTATGGGAGTTGTTTTATTGCCTTTCTGGTTTTAATGTTCAAATTCTGTCTTTGTTTTCCCAAGCCCACCT

>hg18 chr7:16607838-16608070 similar-to-chr6:121816113-121816345
GAGGCATCTTTTTCAAATTACATGCACTCCCCCAGAACATATGATACATTCTCTGGAATGAGGCATGAGGGTGGGGGCAGTTCTCCTCTCCAATCTGATAATCACTGCTGAAGCAACTCACTATTTCTGATGAAAATGGGTCACAAAACCTCAAGAGGGATGGAGAAAAAAAAATACAAAATTCACTGCTATGACACTTGTAGAAATTTGATCTGTATATTAGATCTGCAAT

>hg18 chr2:116075472-116075769 similar-to-chr7:94118945-94119242
TGCCTTTTTCACATCAGATAATGCCAAGTCTGGGATATATTACCTGATTCTGTAACGTAGATAAATACCTTAAATGCATTGTTATTAAAATTGACCACAGTGATAAAATTTGACCACTTGACAGAAATTCTACCCTATTAAAGACTAATCTTTAGAGAGAAAAGAAAAAAAATATTACTTGGGTTAATGAGCTTGGATGTGGATTTAGAAGGTCTAATTCCCAACTAGTTGAATAACAATAATTGTATCACNNNNNNNNNNNNNNNNNNNNNNNNNNNNNNNNNNNNNNNNNNNNNN

>hg18 chr11:62875538-62875760 similar-to-chr2:189503795-189504017
CACATAATTTTTGACTGACCAGGCTTTCCAATAATTCCTATTTCATTATTTTATTAATTGTAACACTTTTTACATAGATTCTATTCCATTATGAAGTACACATTTAGAAATTGAGCATATATTGTGTAAACATCCAGAATATATGACTTAATAGTCATATTATAATGTAAACATGCTGTGAGAGTAGCAAAGATTGCAGAGCATCTGCCCAATCCCAGTATT

>hg18 chr15:79820542-79820838 similar-to-chr9:79827286-79827582
CTCCAAGCTCCAGAGGGATTTATTTGATGGTTCTGACAAGGGAGTTGTCCATTTCACATTCGTTGCACCACTGTGCTGTTGGAGTTTCTTTATAGGTTGCAGAAAGTACCAAACAAGAAATTCCTCAAAGTGTCTGTACAGTTTTTGTGACACTCTTTCCTATTTTCCAACTTTTATATAGATTTTGCCCTATATAACTTCTTTATTACAATAGAAATATGAAAGTATAGGGAAAGAAAGATTAGTTCAAATCACCATCTTGAACTAGACATTGCAGATTCTTTTCACATCCACAC

>hg18 chr10:2075417-2075699 similar-to-chr12:79573705-79573987
CAATGAGGTTATTCAAGCTGAGGTCCTTATTTTGTTTATTTTGTAAATGGGTTCTCATGCGTTTTACTTTAGGCAATTTATTTTCTCTGTGTAGAAAAACTATTGAATTATTTTATATTTGCGAAATCCTAAATAATTTTTAAAGCAACACAAGACACAAGAATAAGGGGGAAAGCAACAGATTTGAAGAAGAAAAGCAAGAAACCAAAATCCATGGCTTGTGTATTAGCTTGACCTGGCGATCCTTTGAGAGCGTTGCTTGCCATGAACACAGAAGCCCCA

>hg18 chr7:102186877-102187104 similar-to-chr3:154168310-154168537
TAATGTTATTGAAATAAGTTACTAGAATATTGTAACATTTGCATTCAAATATAAGTATCAAAGAATTTAATATCTTAATCATTTGCTACCTTGAATATCTTGGCCACTGTTTCCTCTCAGTTATTTATTTGTTCCAATGTTTATGGTTTATTGAATATTCATGTGTTTTACTTGCTATTATACAATTTTATTTCTTGATTGAGTTTTGTTATGTACTAAAGAATCAG

>hg18 chr11:8993669-8993888 similar-to-chr20:17987298-17987517
ATCAATGAGTTTGGACTTGGTCACTAGTTTTTCTCTGCCAAGCAGAGAAAAAAGGAAAATATCTAAACAAAATAAACTCCGAGGGCTGTGTCAAACAACATGCGACCAATCAGTTGTCAAATCACAGCCCTAGTCCCCAGGGCCCCTTGGGTAAGATCTTGTCTTGAATTATGGGCATGTAAGGTCTGAGGCAGTGGGACGGGAGACAGAAACACAGGT

>hg18 chr13:65915997-65916253 similar-to-chr7:155357437-155357693
CATTCAATATTATTATCTGATTTTTTTGGAAATTACTATGAGCGTTGTTTAACAAATTTCAAATTTCTTGTACATTCTTTTTTCCCTATTTAAATTTCAATTTCAGAAGGCAATGACTTGGTTAAGTCAGCTTCAGAAATTATTTTCCCCCTCTACAAATTCACCTGTTTATCTCTAATCCCTGGCTAGTTCAAGACTGATCCTATAATCTGTTAATATCTGATTTACAGAGAGCCAGTTGTGCCCCACGGAGACT

>hg18 chr11:108249138-108249353 similar-to-chrX:153890650-153890865
ATTGAGTCATGGTATATTGTTTTTCCAGGTGGGTAGACAAGGATGTCTTAATTGTCTGAAGGTCAAGTTTGAGAAAAACTTGACATTTTGTCCATAAGTAGGATGATATTTATCAAAAATGAGTATGTTGCCTCTGTCCCCTTGGGAACAAAAGTTACAATCTATTCTCTTTCTTCCTTTTCACTGTCAGCTTTAGATCTACAGACGTGTTATGC

>hg18 chr3:167087151-167087351 similar-to-chr10:28068405-28068605
TTAGAGTTGAATGGCGTATTTGTTGTCATTAATAAATGAAACCATCATTTATTCATTAGTGAAATTGAAAGTATTATGTAATAGGACCTTAGAACATGGGAAGAGTATAGAAAAATAGAATAAAAATAATCAACATCAATATTTATCAATGTTAGCATGTTATACAGTTACCTATAGTGTTTCAATGTGCTGTCATTAAT

>hg18 chr4:142139743-142139981 similar-to-chr3:193064204-193064442
ACTCCAAAAAAGCAGTGAAGAGGTATCCCATCTCACAAGCAGACAAAACTATGACAACTCCTGTTGTTATTAAAGGGAGAGAGGTGATGTTAAGCCAAAAAACTAAAACACGCATTTCTCCAGTGTCATTCATCCCAAAGAAGGAATCAACTCTGCTGATGAGCAGATCCAGCACTTGAAAGAGAAAGCCCTATGAATATTCTTGTTTTTGACCCTTAGTATCACATCATAATGAAAC

>hg18 chrY:2307703-2307987 similar-to-chrX:70439131-70439415
TTATTCTATCCAGGAGAGCTCATGAAGGACCCTGTCAGTGTGGGGGGCATCCAAAACACATTAAGGCCAGATTCCTAGAGAAAGCTGTTTTGCCGAAACAAAAATGATGTCTGGTGGCATCACAGGCTTTCTTTAATCCACTTGGGCTCAGTCGTAATGGCAAAGCTAATGAACACAGAGGGATATTTGCAGGATAAAAGCAATTAGAACAATTATGAGGGTAATTAACTGGCCCAACACACTCGTCAACACATCTAGCAGGACCGCCAGAATCTGAGACTCCA

>hg18 chr22:30197023-30197271 similar-to-chr17:10472446-10472694
NTGACTAAGGTGGCCATAAGTAGTACAATATAGGATTATTGTAGGAGATTTTCAGACCATTTTTAGCTATAGTCTTCCCAAACCAAAGCCTTCTTCTTCTGAGGGAAACTAGGATGAAATAAAGCTAATCTGAACGGCTGAATAGTTTTTTGTGGGAATGCAAAAAAAAAGAACCAAGAGCGCCCCTGAGCAGCATACCTGAGGCAGGTACCCTCAAAGTACAGTGCAAAAAACCACTGGTAGAGGAC

>hg18 chr13:26544966-26545180 similar-to-chr18:17747355-17747569
TGAACTGGAACTGACATGCTGATAATGAGGCTGCGCACACCCTCCACACTTTCATATGAAGCAAATCTACAAATAAGTCTGATAAATAAAATACACAATGGAAAAAGATTCTAAAATATGATTAGTCTTTTATTAGTGAGCAAATTATTTTCTGTTTTAAAAAGCACCTGTTCTCATAAGGGAAGTAGACATACATCCTAAGAGAGTACATAAA

>hg18 chr1:224564380-224564629 similar-to-chr9:79624045-79624294
ATCTGTCTGTAACACTTTCCAGTAATAAAACACTGTTGCTTTTCAAAAATTCATTTAACGAATGTCATTGAGCTCCAATCCTTTTCTCCAGGAATTTATGGGGGTTGGAGGAATGAGACCGTTAAGCAGTCAAAAGACAACGTGGGTGAATTCCAGGAACTACAAAGTTAAAAGGCGGTAGACTAAGGTGACAGAGTGGTACACAGAGGCCCGCCCAGGCTAAGGAGTTGAACTTGCTTAGTCCACTGG

>hg18 chr11:73176307-73176511 similar-to-chr1:116114442-116114646
AGAACTTTCAAATACAGAGAAGAGGTGGTAACAAATCATTAGTGTATAATATTGTAAGCGAAAAATTAGAATTGTGTGCTAAGTACTGGGGTAACACAGAGATGGTAATTAATTCTTTCTGGAGAAACAGCAGTGAATGTGACAACCTGAGTGAGGGTGGAAAGCAGGAGAATTTCTAGACTCTGAATTTCAGAAGCTTCCGGA

>hg18 chr11:128849032-128849277 similar-to-chr1:94776208-94776453
CGAACCCTTCCAGCTCTCTACTAGTCTCCCGTTGGTTTGGGGTTGTGATTTGAATCTATCCTTTTAATACATAGGGCTCTGATTTTTTCTTTCTGCTTTGCTGTTTCATTTGATCTCCATTTCAAATCTGCCTTAAGCCTGCGAGTATCATGGTATAATTTGAAAAGAATTCCACAGGGGGGTGGGAGGAAGGAAATAGTGAAATGGCTCTCAGTAAATTCCTAAGAAATATAAAATTCAAAATT

>hg18 chr16:75306324-75306592 similar-to-chr10:96015125-96015393
AAGAAAACCTAATGTTTTCTAGATAAAAGATTGAATGATTCAGAAGGCAAATACTTACATTGACAAACTGGCAATAATATTTAGAATGGGCTGTTAATTGAGGAAGATAATTATTATGTATTTAATATACTAAAATAAAGCTTTTCTGGTGAGGAAAATAATAGTAGCATTATATATTCTGATTATGAAGTCTAAATAACCTTTCTTTGAAAAGTGAACCCATGAAAATTTTGGCATGAGATATACTAAAAACGAGAAACAAAACCCA

>hg18 chr7:104101898-104102117 similar-to-chr9:79763722-79763941
ACCACACAGTCTTACTGTCAATCACACCATATAGCAAAAGAGATCCCAAGTGGATTTAAAAGTAAAAAAAAAATCTTAAAAACATTCTACAATATATTTGACCATTTGATTAAATTTGAAGTGGGAAAGGGACTTCCTGNNNNNNNNNNNNNNNNNNNNNNNNNNNNNNNNNNNNNNNNNNNNNNNNNNNNNNNNNNNNNNNNNNNNNNNNNNNNNNNN

>hg18 chr10:72665177-72665432 similar-to-chr3:182028544-182028799
CCACTTCAGCGGGAAGAAGAGGGTATGTGGACTGGAGGTTGTGCCAGCGTGGGCTGGGATGGGGACAGAGGGTGGGGTTCCTTCCGTGGTCAGCGTTCCTCAGCCTTGGGCCTGGAGAGCACCCAGAGGGGATGTGGTAGAGGCTTCAGCCAGCCAGACGGCCACATCCTGTGGGAGACATTGGCCCTTCCCAGGCCAGACGGTGGGAGGACACTTAGGGACTGGTAGGGGGGTCCTAGGGGGTTCCCGGAGCCC

>hg18 chr5:3500713-3500924 similar-to-chr16:66818977-66819188
TTTCCTCCTCTGATTGGAGAGCTGGGCAGATAACTGATATGCTGGAGGCTCTGCTTGCTCCTTGCTCCACAGTGGGGATCAGCGGCCCACCGAGCACACATGCTCTTCACCTGGTCTCAGGTGCAATGTCCCCTCCCCAGCAAGGCCTTCCTGTTTCAGTCCCTTACTGTGCTGTACCTTCTGTCTCCAACATGTAATCACCTACAATTAC

>hg18 chr6:37555223-37555424 similar-to-chr5:153943682-153943883
GACCTGCTAATGGTTACGGGCCTGGCTGTGAAGGCCCATCTGGGCAGCGTATCCACCCCATGGAGCAGCCACGTTTCGGTGACATTCCAACACTGGCCTGATGGTGGGAACCTGCTGAGGGCCCACAGCCCTGCCCCTTGGCACTCAAGGTCCCAGCTGTCCCTCATTAGGACCCGGTGTCCATTAGTCAGACTGTTGGTC

>hg18 chr14:98860037-98860250 similar-to-chr3:139570237-139570450
CAAAGCGGAGACTGGCGGCATCCGAAATCTCTTGGACCCCGCTTGGGGGAGTCTTCGCTTTCTGCCACAGGAGGCGACACTGAAACACAGAAATACTGCCTTGTGGCCAGAGTCATCATGCTGTTTGTACCCCCTGATTTTGTGAAATGAGAAACATGTTTGGGTTTCCCTTATCGAAAAAAAGGTTAATTGGGAAATTCGATGATGTCTTTT

>hg18 chr12:12688595-12688833 similar-to-chr5:146754490-146754728
CAAGATGGCTGACAGTCACGGAGTCCAGGAGAAGGTGCTGCTCTCCTTGCTTTCTGAGTAAACAGAGTAATGTTTTTTTTCTTATTTTCCCAAAGAAAGAAAAGGGGGAAAATATATTTGTATGTTTAGACCAGCCAAATTCTGTCATTATTTTAGTATCAACCTGCTGTATATTAGAGCAACTGAATATAATATGGAATAAGTTTGACCAGGTCAAGTTTTAGGATATAGTTGAATT

>hg18 chr10:64234440-64234696 similar-to-chr18:55177456-55177712
GCGGAAGGCCGGACTACAAGTCCCGGCATGCTCCGCAGGGTCCCCGGGCGCCCGGCCACCGTCGTAGGTGCGGGCCGCATGAATGGAGCGCCGGGCGTAAGGCAAAGCCTGGCACCGTCTGCGCGGCCGCTATCTGCTCCCGGAGCGTGAGTGCGGGGTGTGGGGCGTGCGCGTGCGCGCTCAGAGGGGGCTCAAGGCGAGCGCGCCGGGCAGTTGCGGGCGCGTGGCTGCTGAGGTTGGCGGCGGTGCCGCGCGC

>hg18 chr22:28436394-28436597 similar-to-chr7:42244158-42244361
GGCGCATCCTGACTTGGCCGCAGCAGCTGCACCAGCACCCCCAGCCCTCTTCCCTGTGCCCAGCGCTGTCCTGCCTGTCCTTCCCCACCTGCTGGGTGGCCGAAGCAGCCGCCACACGCTACCATGTCCCCATGGTGGGGAGGGGGCTTCCTGCAGCAGCTACCACGAGGGGCCTCTCCAGCCCTCCCGCCNNNNNNNNNNNN

>hg18 chr9:33639620-33639828 similar-to-chr2:158303328-158303536
TCTTGGCCACCTGCTCTCTACACAGAAAGACAGACACATGGGTGAGTTGTTTGCTCTGAAGGGTACCTGGATGTGGTTTGTGGGATGTGGGGTGTTTAGAGCTTTCAGTGGTTTTAGGTAGTGTGAGCTAAGGGCCACTTTGGATCAATGTCCTCAAGCCATGTGATGAATCTGAAACCACAGAATCAATCTCCCCTATTTTATTCTT

>hg18 chr5:95290046-95290296 similar-to-chr2:158437369-158437619
ACAAACACATAATCGTAAGACTTACTGCTTTTTCCTTCCGAAACATTTCTTAAATGTATATTCTTTCCTCTGCTTTGGCTCAGTATTACCTTTTGCTTGGACAACTTGGTTTTCGACCTCCACTTTTGAACCATTCTCAATCCCATCATCTAATCATTCAGCTGCCATCCTATAATCATTCAGTTTTTATCAACAACTATTCTTACAAAATGTCAATATGACTCTGTCAGTCTCAAGGGTCATTTATTTC

>hg18 chr4:53598381-53598638 similar-to-chr3:58129721-58129978
AATCTTATGTCTCAAGCTGAAGACATGCATGTATTTTCCCAATAAAGCACAGAATTTAAGTGATTTCATGACAGGTTCTTAAAAATGAGTTTCAGCAATAATTTGAAATGGAAACTTGATTCTGAGTACATTATAGAAGCATTTGTGTTGCCAATCAGTAACTGTCTGACAAGTTAGAATATGTTATGTAACCAATGAAAATGGCCAACCAATATGACACAAATCCTGTAAGCACAGGTGCATGTAAAAGTGATGCT

>hg18 chr6:164208324-164208579 similar-to-chr3:139550663-139550918
NNNNNNNNNNNNNNNNNNNNNNNNNNNNNNNNNNNNNNNNNNNNNNNNNNNNNNNNNNNNNNNNNNNNNNGAATTATTGAAATAGCTGCTTTGGAAAATTGAAACTTGCCAACTCTCAGCACCTTCCTGCCATTCCTCCTGGTGTGAGGGGACCGGCGTGCGTTTTTTGCGGGGAAGTTACCTCCTTCCAGCCCCTCTTCTTTCCCGTCTGAATCTGGGTGGGCCCCCGAGAGCCGCGCCTCTGCCTGTCCTCTC

>hg18 chr4:94834505-94834732 similar-to-chr11:57130668-57130895
TTGTTATTATCAAGGTCTCATTTAGCCTTACTGTTTCCATTCAGTAGGTCTTCCACATCCTCATGTTGATTTACAGCTTACTTGCTACGCATGACACCTCTTGCTTTGGCTACTGTCATGTATAGGCCTCTGGGTCTTGCGATCCATGTATGATGCAGTTTCAATCCTCTACCACTGATGTCTCTTTCCATTGCATTGACTTATCACTTCTGTTTTAACACTTTTTG

>hg18 chr19:37864095-37864379 similar-to-chr7:94117802-94118086
TGTAGGAAAAAAAAACAAAAAATTCAAACTGTGTTAGCTGACACTGAAAAGACAAAAACTTGGAATGTCAAGGCTTTTATCATGGAAACTTTGATTTCAGAAGAATGTGATCTGGGCTTTTGTTATTAGTAAAAATAATATTTGTAGGAGAAAAAAATGCCTGGCAAATTATTTTTATGTATTCTAAGAACATATGCNNNNNNNNNNNNNNNNNNNNNNNNNNNNNNNNNNNNNNNNNNNNNNNNNNNNNNNNNNNNNNNNNNNNNNNNNNNNNNNNNNNNNNN

>hg18 chr11:88570060-88570345 similar-to-chr17:26581118-26581403
NTAAGGAGTTTAGAAAAATCCGTGTATACCAGTGTCTCTCAATCTTCTTGAAGGAAAAAAACACATTATAGGCCTCTAGGAATATGTTCACAAATCCCTACAGAATTAAGAAACTGAAGTTTATTCTAAGATTCTTTCAAATCTTCACTTTTAAAGAGTTATAAATTCATTCGTAATACATTAAATGTTAGCTGTCATCACCATAAAAACCCAATGTTTAAAAACCATAACATTCTTATCTTCAAAAGTATGTCTGAAAAATTTGCCTTGAAAACATGCCATTGA

>hg18 chr12:21397729-21397970 similar-to-chr8:22598311-22598552
TTTGGTAGGAGATAGCAGATTGCTGTGATGCACCTGATTATATCCCGTTTGTTCTCCCTTTTGGTTTAGCTCACATGTGAAAATCTCCTGTGGACAACTTGGTTTTTTTCCCAGAAGCTTGGTCCAATCCCTGTTTCCAATGCTGTCAGCATGAAAGGGACCAGGCAGCAGGGCCAAGCAGTTGCAGATCTGTGTGGATACTGCTTCAGGTGATGAAAGGGACATTGCTGACAAGTCAGTA

>hg18 chr13:97938833-97939113 similar-to-chr6:12383434-12383714
TCTGTAATAGGAGCTGCAAACACTAGCTTTTGCTTCTGGTAATTTTTGCTTACAGAAATTAATTTAATATAGACATACTATCAATAACCATAGCACTTCCAGGCAAACTTGCCCCAAAGTATTTGGAAGTGCCTCCTAAGAACCCGGAATCATTGACCGGAACCAGGGCCCCCACATTAACAACTCTCACAGGAGCTTGGCAGAGGTCACACGAACCCACCAAGGTTAAAAAAAAAGACAAACGAGAAAGGGCAGATGCTACACAGCTAACAGTGAAGAT

>hg18 chr21:29378390-29378677 similar-to-chr8:19317365-19317652
TTTGTGGCTTAAACTGGAAACACTACCACATCATAAGTAGCACAACACTAAAGCATAAAAAGCAATCTTGAGACCTTCTTACATTACTATATATAGATTCTATTAAAAACAATAATGGGAACTAGAGGGTCATTGTAGAATATTTTTTCTTAAGGTCTACACACTAATTGATTCATGTAAGATGGTCCCTGATTTCTTTTAGGTACTTAGCCCATGAGCCAGTACTTATTTTTGTAGTTGGATTAGTAACGATGCTTGATGGTTCAAATGCTTATCAGCCATCATCA

>hg18 chr15:93950500-93950714 similar-to-chr6:121975916-121976130
TAGTGCTTAGGGTTCTTTTTTTCTGTGCATTTATATTCTTTGATTTTTTCAGAATTTAATATCTAGGTGATTGCTTTTACTTGGCACGATTGGGAAACACTGCCAGTCCAGATCTAAATATTTTCACATACAATAATAACAACAAAACTGTACTCTGCTGAGCTCTGCTGATTTATAGAGCTTCAAAAAATGGGTTTCAGATGTGATTTTGCCA

>hg18 chr2:28534168-28534376 similar-to-chr12:113337415-113337623
GCCTGGAGAGAGCCTCATGGGGTGAGGAGAAAGGATGCCGGTATGTTTTGCCCTTGGGGCTGGCAGCCTAAAGGGAAAAACATTTCTGGTGAAGGAGGCTGCTGCCTTTTGTTATCGAGATTGAACCNNNNNNNNNNNNNNNNNNNNNNNNNNNNNNNNNNNNNNNNNNNNNNNNNNNNNNNNNNNNNNNNNNNNNNNNNNNNNNNNN

>hg18 chr16:51602352-51602642 similar-to-chr14:53487444-53487734
AAAGGAAGATGAGACTTCTTTCTGTACATTACCAGGTCCTAACTCCTCAATCTTGTCACATTCCTGATAATGCTGTAAAACTTTACTGTGAATCATATTTTCAAGGACTCCTGAACACAGCCTTGGAGTTCATGCTTACCATGTGCTAAGGCCTCCCATTGATGGTCATAATGTGCTAAGCACAACTAAAGACACCAGGAAGCTGACATACCACCCAAAAACATGTTGTCTCATTGTTGGAAAACCAGGCTCATCTCCCACTTGGATGAGTGCTTTCACATATATAAGCA

>hg18 chr8:99038204-99038503 similar-to-chr17:35113308-35113607
GACTTGGAGAGAATTTTGTTCCCATCTCAGTCATCTTCTGAGGACCCCACATCTAATGGAGGAGGGTATTCTTAGGACTTTAGGGCCATTCCTCCTGGGAGGCAGGGCATCTGGGCCTTTTTCATTGNNNNNNNNNNNNNNNNNNNNNNNNNNNNNNNNNNNNNNNNNNNNNNNNNNNNNNNNNNNNNNNNNNNNNGTCAAAACTGACCCTCTTATAATGGGGCAGATAGCCGTGATCAAGTCCTTCCAATACCATGGGATCAGTGCCGAAATGCTAGAGCGGAGCCATGTCTANNNNN

>hg18 chr17:23096530-23096815 similar-to-chr12:79626148-79626433
TGACAAAGTGGTTGCCCGTGGGGCCTGGGATGGGTGGGGAAACTACGCTAGGGCTCTGGGCTGCTGAGGGCCTGAGGGAAGGAATGGGGAGCCCGGGCGCAGAAGTAGAGGAGGGGGCTGCCCCACGGCTACAGAAGGCATCTGGGAAGACACTTTGCTGAAGGTGGCCAGGAGGGCAAAGGTCACAGTGGCCATTGTTATATGGTGGTGGTGGGGAGAGGGGGATGGCTTCTTCTTAACTTTCTCGGGTGAGTCGAAGGTTTACCCTCCAGACCCTTGATGGGT

>hg18 chr16:80612339-80612589 similar-to-chr17:30535382-30535632
NNNNNNNNNNNNNNNNNNNNNNNNNNNNNNNNNNNNNNNNNNNNNNNNNNNNNNNNNNNNNNNNNNNNNNNNNNNNNNNNNNNNNNNNNNNNNCAGGGACCCATGAGTGTTTCTATGAAGTTGGGGCACAGAGGAGTGTGACTTGGAGCAACAGAGGAGATGGCGCAGGTAAATAGGGACCCAGCCAGTCACGTACACTGAAGGAAATTGGGAGACCCCAGCTGACATGGCCATTACCACATTTAGTTGG

>hg18 chrX:151950687-151950944 similar-to-chr1:94847361-94847618
GCAGGACGGGGGTAGACGAGGCGCCTTGCCAGGAACCCCAGGAGGAGGGATCCTAGGACCTGTGTCCTGTAGTGGCTGTTTGCAGTTTCTCTCTGTGTTGTGGTTCCCTTCTTTTCAGTGATTTCGGTACACGTTTCTCTTCAATAAATTTCATTCCATTTTCCAGCCGGTCTCGCCTCTGCTGTGGGAAACTAGTGGGAAAGGTCTCTTTGGGATAAAATGGAAGTTGGGGGACAACAGTGGCCTGGAATTCTGAC

>hg18 chr9:46610505-46610750 similar-to-chr11:19159738-19159983
AGGGGTTGTCACTGTTCCAAGCTTCCTTTGATGCCGTTTTGATCCTGGATGTAGAGTTGCCGCATGGAGAGTGAAACCACGAGAATATATAATTGAGAAAAGAATGGAAAGATGGACAGATACCTAAACAGATACATAAATACTTTGCAGAAGTCTGGGACAGTGGAACGTAGGAAGAGAGCCTCAGATAGAGAGAGAACAGTAGGCTGATTGTGGTAAAGGGAAGGCTTCACTTTGTTATTCAG

>hg18 chr11:107839109-107839356 similar-to-chr10:28051923-28052170
AAACGTGTAAGGATTTACAAATCCCAAAGCCCTGACCTATTTAAACATATAACATACATCTACTAATGTTTAGAAAGACAGAGGCTAAACAGAAAACTTTCAAAAAGGATACGCCATTCATAAGAAAAATGTATTTATATATTTCTCAACTTGCCATTTTTCCCTTTTGACGTTTAAAGTTATTCAGATGCTTAAAACTAAAGGTGTTTTCTTCCTAATTTGGTAAATTGTTGTTTTTTAAATTCAC

>hg18 chr18:35831317-35831544 similar-to-chr9:79636135-79636362
TCACAGAAAGAATGTAAAGACCTGAAAGAAATTTATGAGTTAAGAATACAGTGATTCAATATGAAATCTTCTTTAGAATTGTATAATTAAACACGGAGTGTGAGAGTTGGATAATTATACCTTTTCAAATTGGCTCTGATGATATGTGGAATCTTCTCAGAGGCTGGGAAAGTATTTCTTGTTTTCACTTTCAGATGCTTCACCATAAGCCATTGAGAACTGTGGCA

>hg18 chrX:54884284-54884577 similar-to-chr17:35115560-35115853
GTGAATTAATTCAAAGGCCGGGGTGGAGGGGGAAGAGCAGATGTCTTCCCATCTCCTCTTTCCTCTTGAGAGGGAAGAGGTAGTGTACAGCCTAATGGTCAGAGAGTGCCTGAAGGGCAGAGAGGAGCAAAAGCCTGTGGCCCTGGGCAGAGCCTGCTTCAGCTTCAGGGTAGCACAGACCCTCAGCCAGCGCAGACATCCCTGAGCTGAGCTGAGACTGGTCCTGAGGGGCCCTCCCAGCTTCCCTCCCCTTCCCTCAGCTGTCCCAGCCCCGAGGCTCTGCAGAGGGAGGA

>hg18 chr7:92411767-92412032 similar-to-chr11:19177955-19178220
NAAAACACTTATCATTTGTGTTTTGTTATTCTTAGGGTTCACAGTTGTTTGGGATGTTGTTGATCTCTGAGAACCTCTGCTTTGGGGAAGCTTAGAAAAATTGTGATGCAAGTGGATGTTTTAGAAGGTGTTTGAATGATTTTTCTGTAGTTACTTCACCTAGGAGCACATGTGAACACACAGGCACCAGAGCAGACCCTGGCATCTGCAGCTATGACTGTACTCTCGTTGTTCTATGTATTCTGTACAGTCTTGGGAGGTTATT

>hg18 chr7:51380082-51380347 similar-to-chr11:19177955-19178220
GACACTGATTGTTACCAGTGGCTTTACAGTGCTCAGAGATTCATGAAGTGACTGGGCTAATGGAGGGGGGTGGGGCAAGGTGTGGCCAGCTCAACAATGGAAATGAGCATCTTAAGGTTAATCTGGGAGGAGTGAATGGCACAGAGGGATATTCAGCAAAAATGGCATAATTTTCTCAATACCATGGAAAATAGATGACAAAAGCAAGCAAAAATCAATCATTCAATTATTTAAGGTCACGGAAAGTCAACGCCAATACAGATAA

>hg18 chr10:34451859-34452069 similar-to-chr9:135546469-135546679
AGGTAATTTGTAACCTCACAGAGAAGTGTATGTTTTCAAATAAAATATCATCAACAACTGCAGCGACAAAGTAACACCCACATAGGGAAATACCTGCGCAGGCATAACTGTAATAACTCTGGAGATTCACCAGAGAACAAGGCGAAGCTCTGTTCTAACAGTGCAAATTACAAATAACCCTGTGATGAAATTGGTTACAAGCAATGACCT

>hg18 chr18:65451075-65451277 similar-to-chr20:61576736-61576938
TTTCTTTCTGATGGCACTTTGTGTTGCCATCACTTGTAAGACACAAGTACTCATAGAAACCACTGTGATCAGACACCATCCTCTGTGGCCTCCCCTGAGTCCTCAGTTTGTATGGGGAACATCATGGTTTAAGCTCACAGCTGTGAATCATAGATTCTCCATGTCTGGTCCATGCATGGACTTTATGGAACCCGTGTATTCC

>hg18 chr3:119575846-119576141 similar-to-chr9:107430162-107430457
CAATATTATCTCTACCATGTAAGGTGTTTCTTCAATAGATAATTACAGAAGAAATTTCAACTCTAGATTCTCTCATTCCAAAATAGTCTTAGATTTTCTTGATCATAAATTTGTGTAAAGGAAAATTGCATTATCTTTAAGTGAGTGCAATTCTATCCCCAGCAAATTCTGGTGGGAGTCATGAAGTCTGTTGCTAGGGAAATTGTTAACAAAATTTAGAACAGAAAGGCCCAGTGGGGAGAGTTTGCTGATGTCTTCCAATAGCCACAGCAATAGTTCTTTTTTTTTTTTTTCC

>hg18 chr16:86338500-86338738 similar-to-chr7:100050742-100050980
GGACAACTGTGTGCTGAGTGGAAATACGTGAGCTTCAAGATATACACAAAGAAATCCATTTTTAGCATGAAAGTAATTTCCCAATTGCTGCGCCTACTAAAATTACGAACCTTTCTCAAAGCAAGCATGAGAAAAGGGACGGAAAAGCCTGGGAACACAGTAACCCACCCCACACCACAGCACCTTCCGGGTCCCACTGTAAGGCTATGGTCATGTCCTCCTCCAGCAGGTGGGCCCA

>hg18 chr5:176424389-176424622 similar-to-chr8:22607185-22607418
AGGGGTCCTGTAGGTCATGACAGGGGAGGCAAGGGTATTGAGAGACTCGGGGTCTCGCGGGGTGGTAGTTTGGAGGGTGGCTTTCCCCATTTCCCAACCCCTCTGGGCCTTAGGTGCTGAGGCCCCTGCCACCTGTCTTTCCTCTAAAGGTCAGTTTTGGGCCAGTTCTTGCAACTAAAGAGCAGAGATCTCTCTGGGCCCTAGACATTTCCAGCAAAACCTGGAACTTTCAT

>hg18 chr20:2410432-2410676 similar-to-chr7:80388428-80388672
CTGGTATATGAAAATAAAACAAGTTGATCATTTTTTGATTACTTAAATAAAGCCTGCTTTTTTATTTCATCTGATTCCAAGAAGTAGAAAAGAATGCTTATTTAACAGTTACTGCCATCTTCGCTCACATACAGAGTACATGGGGGAGTCAAGACATTTCCTGAAAATCCCTCAGAGGTGAGTGAGGTAGTGACTTGGGGTAGCAAGACTGTCCTCCTAAGTCAGTTGAGGAGTGACATCGGGA

>hg18 chr19:57046575-57046846 similar-to-chr2:85638802-85639073
ATATTGCACCCAAACTTCTCTCCTGAGTCCTAACTACTAAGCTCATCAGCCATCTCCTAGCACTGACACCCATAATGCCCCCATATCCCCACACCTCACATTTGCTCCTGTTCACAACTCCCCAGACACCTTATTTCACACAGACCCTAACACAGACTCTTCAACTCCTCAAACCCAAAATACAGACAGAAGCCCCAGATGACCAAGCCAGCAGCCTATGCTCTCAAAGACCATTCCCTGAAAGCTAGTGGGTCTCCCAATGCCAAGATCT

>hg18 chr6:107375900-107376191 similar-to-chr20:42477933-42478224
ACTCCCACAGTCAAGCGCGGCCCCGTTAGCTGATTCCCAGCGGACTGATAACCGTCTCTGGAATGAAGCAGGGAGTGACTGAATCAGGAAACCCATCAACAGTGCTACCTACCCGTCTACTTGGAAAAGAAGAGGAATTCCCACAAGCAGCTCTGGGAGACCTCTTAATGCCCAGGGACACCTACATCTCTCTGTCAATCTCTTCTCCAGGTCAGCTCCAACTCTCAGGGTCTTTTCAGGGGCCTGACCCTCCTGCTTCGGCCCCCCAGTGAATGAGGCCTCTCCTGGCCT

>hg18 chr1:196329123-196329366 similar-to-chr3:193584885-193585128
NNNNNNNNNNNNNNNNNNNNNNNNNNNNNNNNNNNNNNNNNNNNNNNNNNNNNNNNNNNNNNNNNNNNNNNNNNNNNNNNNNNNNNNNNNNNNNNNNNNNNNNNNNNNNNNNNNNNNNNNNGAGGTTGTAAAGAGCTGCCTAAGAATGTCTTTACTTCACATTTTTTCTAGAACTGGGTGACATCAGTTTTTAAAAATATTTCTGATGTGTGAAAAATTATATATATTAGGTTTTTAATTGTT

>hg18 chr8:116274109-116274325 similar-to-chr18:17632676-17632892
TCCCATGCACAATAACAACAACAAAATCAGGAAACTTTTCTTTCTTCTCAAAAATGATTAAGAATAAATGAATTCAACTGTAGATATCACAGTTATTTAACATATATACACCCCTATAGACCTTATATAAGAACAAGCTATAATAAGCTAAATGGCAAATGAGAACAGAGACCAATCCCATCATTTCTTTCACTAATAAGGAGAACTATCACAGCT

>hg18 chr11:540344-540571 similar-to-chr1:201335593-201335820
CCTCCTCTGGCCAGGTACTTCTGTGCCCACCCGCACCCTATGGCCTGCTCACCATGAGTTCACCTCCTCTGTCACTGGAAGTCTGACGGCTCCCAGGACACCCTCCTGGACCAGCCCCGCTAGATCCCACAGGGTCACCTGCACACACGCCATGTCCCTTAACCCACATATGCACCTGTGAGGTCCACACATAAGCCACGTGGAAACACAAAGAACCACGTGTACAC

>hg18 chr9:25617905-25618134 similar-to-chr4:186712279-186712508
GTTAGGGTATTTTTTTTCTAGTTTCAATAAATAATTTTCTATTGTCTTGATATTTATTTGATTTCCTCTTATTTTGCCACTGAATGTGAACTGGTCTCCTTGTCACTCTGTAAGTCACTTCGTATAAACTATTAACTGTTCATTGTATTTTGCATCACATGTAAGAATAAAGCAGCTGTATTTAACAACAATATATCTATAAAGTTTAATTCTTGTTTTCTTATACATG

>hg18 chr6:26131888-26132099 similar-to-chr10:27967285-27967496
TTCTTCAGTCCTAACACTCATGCAGTCCTTGTTCAGAACAAAGATAATGTTGCTTAATTTGCAACCCCTAGACTATCCCCCAGATTTTCTAAAGAGAAACTGCACGCTGATTGCTTCAGGCAGTGGCAGGTCAAGGAATGAGATGGGGAATTGATTGTGTTAGCATTCTGGTGGGCTTAGTGGAGAGCCTGGAGACTTACATAGAAAATTC

>hg18 chr2:119925519-119925721 similar-to-chr10:50505457-50505659
NAAGCTCCTGTCCAAGATGGTCACCCAGCATCTCTTCCCTGGGGCCGCCCCTCCAGGCCTGAGCCCACTCGCAGCACTGCAAAGTCCCAAGACCATGACCCCACTGAGCTTCCCCGATCTGCACTCCCACCCTCTTCAGTGATCTCAGCTTAGCGACTCATCCCAAGTTAACAAGCAAATCCCTAGAAAAATGTTCAAGGCC

>hg18 chr21:21592042-21592254 similar-to-chr3:30358495-30358707
TGAATATTTTGTAAATTTGTAAAGAGTGATTCACTAACTGCAGGTTCAAATTGGGGTAATGGAGGCAGGAACAATTGAGATTGGATAAAAAACACCTAGTAATGCAATTGTAAAGCAATTGTTTCTTTAGTCGATCTTTGAACAGTAAAATCAACAGTGGGTGATAATGGCCAGAGATGTCCGTACAAATGAGTGTCTGAATGTATAGTGCA

>hg18 chr11:6498598-6498874 similar-to-chr15:65665961-65666237
GAAACACATCTTCACATTTCCCTTATTTAGGATACTAATGCTGTCACAAATAAAATCATTAAATGCAATCAGTCACATCTGACTCGTCCATACTTTTTAATTTCCTCATTCAACTTCTATCTGTTCATTAAGAAGATTTAAAGACATAACGTTAATTTTAGGGAATAGGTGACAAGGAGCAAAAAGGTTCACTGAAAGGAACCTGTGTCTTTTACAAATTATACACCAGTTGGGGCACATTGTTTTCTCCAAATAAATTTAGGTTAATTGATAGAG

>hg18 chr3:87711843-87712103 similar-to-chr10:95802137-95802397
NNNNNNNNNNNNNNNNNNNNNNNNNNNNGGAAGTTAGATATTTTATGACTTAACCTTATAGAGTGTGACAGCTCTGTAAACTATTTTCAAGAGTGTGATCAATTTATGACTATTTTTATATATGTAATAATTTGCATTTCAATGACCAGCACTGCCTAATTCCCTACAGGATCCTCTTCGTACCCCAAGTCTGTGTTATTCTTCCCGCCTCCCCTTTCCTACTTACAGAACTCCGACTGCCACAGTAATTTTTTCTAAAA

>hg18 chr14:93332550-93332773 similar-to-chr17:42662373-42662596
NNNNNNNNNNNNNNNNNNNNNNNNNNNNNNNNNNNNNNNNNNNNNNNNNNNNNNNGGTTCTTAGAGGTTTCCTGGGCTCCAGAGGCTATGACCACATGCATCAGATGAAGTGGAACACCATGGCAACCAGGATATTTTATGCCCGAAACATCTGTATAACTGTGGATAATTGAAAGGGGAAGCTCCTTAAGAATCCAGATGGTTTTCCTTGGCCTCCACTTTT

>hg18 chr9:6022637-6022870 similar-to-chr17:26579935-26580168
NAAAATAATTTTATGAAGTACAATGAAACAAATACTTGGATAACTGAATTTGGGGGAAAGAAAAGGTTATTTTGAAATTTTAGGAAGAAAATAAATGAGTAAAAGAGTCATAATTTGCTTCTAATGTTAAAGGCTAAATGCAATAGAAATAACACTTTTCATATTAATGTACCAGTTAAAGCACTATTCTTTAATAAAAAGAGCCTTTTATTAAAGGCTCTTTAGGATTTTAT

>hg18 chr20:760420-760632 similar-to-chr2:190632336-190632548
ATGAAACAGAGAAGCTGGTTCCAAATTGAGCAATTCAGACTGACTGCTATAAAATTTCCTCACCTTAAAGGCCCTTAGAGTTAATTCATTCTAATCCCCCTAAAAATATACTTTTTTGACATGTTCAAGTATTGGAAATTTGGAAAATTCACAAAAACACAAAGAAGAAATTAACTGCTGTGATTATAGATGATTATACACATATACATATG

>hg18 chrX:72387629-72387858 similar-to-chr1:116134811-116135040
CACACTATATTTATTTCTCAGTTCTGATTGTGGGATATATCCTTTTCACTACTCAAGCCCTAATTCCCTAATCCTAAGCCCAAGTCTCCAATGCCAATGCTAGTGCCACCCCTAGATTCCTGGATCATAAANNNNNNNNNNNNNNNNNNNNNNNNNNNNNNNNNNNNNNNNNNNNNNNNNNNNNNNNNNNNNNNNNNNNNNNNNNNNNNNNNNNNNNNNNNNNNNNNNN

>hg18 chr21:31121684-31121942 similar-to-chr9:79738391-79738649
NCTCGAAGACAGTCAGCTTCTCATATCAAAAACACCTCTGCTTAGTTGTTTTTACAACTGTAAATATCTTAACACAGTGGCCACAGCCCAATAATACCTGATGCATGCATGAATGAACTTTACATTGGACAATACAATATTTTGCACCCATAAAGCAGAGATTTAACAAGTAAAGTCAATGAACAATTAATCAAGCACCTTCTCTCAGGCAGAGGTGCAATAAATACATGATATGTGAATGAATGAGTTTTAATTCAA

>hg18 chr14:71503380-71503637 similar-to-chr1:94852057-94852314
TCTTCAGAGGATTGCAAATTCATGGATTATTAAAGAATAAGAAATGCAAAGGTCATGTAACCCAACCACCTTTCTACTAGAATGTTTGTATTATGTTTACAGGAAAAAAAAACTTCCTGCAGGTTTATGAGAACTTGGTTTTTACTTTTTGGTGGTAGTAAGGGGCCCTTTTCTGGTTTAATTTAGTAACTAACATGTCAATTGCTGTAGTTCTTTAGAGAAATGACAACTAGTAATGAAACTATATCTTACTTTCG

>hg18 chr18:74504489-74504712 similar-to-chr6:70965809-70966032
TATATTTTTAAAGCAAAATCACATTAACAATCCTTTCATGTAAGAATCTTCCATTTCCAAAATTCTTTGGTAATGTAACTTGCAAAATAATCTGTATCCTCTCAGCTTTCAAACTTCTGTCTATTGGGCTGTTCATCCAAATAAGTGTAAATTAATTAGATCCATAATTCCACATTAATTTTGCAATTACAATGAAAAATATTACAATACCACCTTTTGTGTA

>hg18 chr9:42916407-42916663 similar-to-chr10:95781999-95782255
NTGCAGCCCTAGAAAATGAAAGGATCCAAATTTTTGAAGAAAATGAACTTAGTATGGTATATTCTTACTTTTTTTCTGAGTGAAAGATATCTTATATATCATACCAATTCCCAATAAGTTTCATCCTTTTGTCTGCGTTATTTTCAGTTTTCAGTAAAATAAATGTGTGTATACCACAACCTCTAAGTACTTCCTTTAGACCTTATGGTTTGAATTTGGTATGAAAGAGGAAGCTTCTAAAAGTGTTTTCTATGTG

>hg18 chr12:130217786-130218055 similar-to-chr7:155292684-155292953
GCTGCCCTTCAGCTTGCAGAGACTGGAAGGCAGCTCCACTTGAGGCCAGGGGTGTATGTGCAAGGTATTGGGTGGGGAGAGCTGACCTTAGGATGGAGAATAGAAACAAATGTGCTGAGAAGGATGCGTCCAGCTGCCCAGGAGAGAACGCTGGCAGTGCTCACCAGTATCCTGAAAGGTAGAACAGGGTGAGTCAGCCCCAAATAACCACCACCATGAACTGGAATCCTGAGAGCGAATTACCCACTTAGCAGAGTGCTGACGCTGCC

>hg18 chr7:43255709-43255930 similar-to-chr5:39391057-39391278
AATGAGACTGTGCGGTATTCAGGCTTGGTTTAAACTAGGGCATGCACACTGCATAGCTATTTTCTTCAGGCAGCATGTGGCCAAAAAACATGCGTGTGTAGCTGACTGTTTTGAGCTTTGTTTATTTTAAGTACTGTATACTGAGGGATTTTGTTCAAGCAAAGGAGTACCAGCTTTATATGCAGCCACAGATGCCTCTCTTGCTTGGTAGTGCTAGATTT

>hg18 chrY:14722800-14723036 similar-to-chr21:18542467-18542703
ATTAGAAACTTCCAACAATAACTGTCTGAAACCTGTTTTGCATTATAAACTTTTCAGCATTTTATTCAAAGCAATTTTCTTTAATTAAAAACTTAACAGTGTAATCAAAAACACCTTGATACAAAAATTCAATTTTCCTCTTACTTGGGGGGAGAAAGGGGCTTGTTTCAGTCTCATCAGGTTTGCCAGGGACAATCAGAATAAAAACTCTGAAATTTAAGCTGTAGGATATTGCT

>hg18 chr19:37842137-37842360 similar-to-chr3:154037383-154037606
AATTTCTAAAGAGTATCCTCCAAATAAAAAAGGATTCATGACGTGCCATTTTTTTCTCCCACAGACTCACTCCACCAGGAAATCTCAAATACAACCCACTAATTCCAAGATGACCCGTTTATTGGCTAACGTGTAAATTATGCTCAGAAAATCTTGTTAAACTCCAAGTCTTGGCTAAAGTATAAATGGCTATTTTTAGAATATCCTACATGACCAAAATTAT

>hg18 chr3:180370933-180371145 similar-to-chr22:48916378-48916590
TTTTTAATTGTATTAGTATAAAAGTGTGATAAACATGCTTTCATTTTAAATATCTTCTGAACCTATAAATTATATTCCCCTTTTAAATTTTTGTTTAATTTTTATCATCAAAATAAATGTATCTTCCAGTAAGGACAGTGTGAGGAGGTTGGATGATTTCCTTCTTCAGANNNNNNNNNNNNNNNNNNNNNNNNNNNNNNNNNNNNNNNNNN

>hg18 chr17:64043892-64044145 similar-to-chr1:116041010-116041263
CTATCTTTGCTCACACTGCAGAAAGCTTGGAGACATTTCTGGTTCTTGACCTTGTACTCTCTTTAGTGACAGCTCCATTCTATTCTCATGCTTACAGTATTTGAACTCTGGCCTTTACTGGAAAAGTTGATTTGATGAAATGAGGCATTTTTACTTTTGTTGACTGACTAGTCACTCCATGGAATGAAGACCTTACTGTCCTTTGTGTTTTCGGTCATTAATTATGGAATAAGAAACAAAGCCTCCTATTAAA

>hg18 chr3:169228378-169228619 similar-to-chr12:21763510-21763751
ACTCAAAGAAAAGCCACCAGTGGACTTTTCTACAGACTACAATACCTCCACCTCTGTTAACTCAACATAAGGCCTATGTCCTGGCTTTTCTGAATAAGGTTATGTTCTCTTCACAGACTGTGTGTCTAGAGAGATGATATGGGTCAGACACTTTTCTTCTAAAATAAATATTTTTCACAGGAGCTGTAATTTTTCCCCCATATGCAAGAAAACAACAACAATCAAAACTCTCTCAATAAAA

>hg18 chr7:64487663-64487959 similar-to-chr1:21545427-21545723
TACATAGCCAGTTTGCAGAAATCTCTATTTGTGCCCTCCCCACAGGTTCTGTTCTATTGTTCTGGAAACATCCATATTGCTTTAAGGGCCTCATGTGACTCTAAGGTGAGGCCAGAATCAAGTATGAGGGATTCAAGATACATTCGTGAGTGTTAAGTTCTATCTTCGCACTAAAGGGTGGTCACAAGGCCTGTTTTCTTTGGGTTTGGTAGGGACAGGGCAGAGTGCCCCATATTTCCATTACTTTAGCAAAAATTGTTGGTGTCTGTGGTAGCAGAGGGCATCTGAGGACGGGA

>hg18 chr15:69194622-69194861 similar-to-chr10:69314246-69314485
TCGCCCCCTCCCGCCCTCGTGGCCTCTGTCTAGACCGTACTCCCTCCTACTGGGTGATGTCTCTTCCCCTGGGACCCAGGGACCATCCCGTTGTTGACCTCCGGGGTCAGGGGTGCGGATGGGGGCCGGCCCTTCCCGCGGTCGCCGCCAGGGGGCGGCAGGAGCGGCTCCAGATGACAGCGGGAGGCCGCAAGAGGGGAGGGAGGAAGGACCGAGGGAGCGCGGATCCCGCTCTCGGA

>hg18 chr1:154896875-154897088 similar-to-chr22:23168179-23168392
CAGTGCACAGAATTGTTGGTGAAGTGCATGTCAGGATGCAGTCTGTCCTCATGATGAGGATGAATCATTGCTGCAGATCCTCAGGCACACACGGTCACACATAGGCACACACGTGCACACTGTCGTGTGTACACACTCCTGCATGTGCCCACTTAGTTACAGCACATCACCCACATGGGCAATACTTATTCCTTCTCTGAAGCCAGTAAAATC

>hg18 chr7:140444992-140445212 similar-to-chr9:79932176-79932396
TTATTATCTTTAAAACTCATAAGAAAATAGAATGGGTTGACAAGGCCATTTCCATGTGCGTATCTGCATTAGATAACTGCCAAAATGATTTCTCTTGTCAGAAGTGCTGTATGTGCAAGTGCATATCTGAAAGTCTCCAGTTGTGATTTCTTTGGGGCTTTGCCTTCACCTTTCCGATGAAGTTTACCCTTTTAATAATCTGTCTGGCTCCATCTCGGCC

>hg18 chr2:149573273-149573521 similar-to-chr9:100908045-100908293
GGACCGGGACTGGAACCAGCACCCTCTCTGCTCAGCTGCCCATTCCTAGCGATCTCAGATGCTCTCTCGGATGCCTGCGATGTGCTGGCATTTGTCTAGAGTGACAGAGAGTGATAACTGTGTCCAAACTCACCAGTGATTTCAGCAGGTCATTTGTCTTGGATACTTTCTTTTTAAATGTTGGTGTGTGCATGGCTGTTTTCCCTCTTTAGGAATTGGGATATGATGGAAACGGCCCAAGTTTTTAG

>hg18 chr3:182646315-182646547 similar-to-chr5:39305777-39306009
CAATAACATGATTTAATCAATGGGTGTGGTAGTCTAACACCACTATTGTGTTTGACTTCAGAATCAACTATGTTCATTTTTAAAAATAGATGTAGTCCTTGAATAAAATGAATAGTCTGATTAATTAAAAATGTACTTCTTTTTTTTGTATGGTTTTTCCTCAGATGGAAACATGTATCTCAGAAGTAATTATACAGGAAATCTTCCCTCTACTCACATATCCGCTCACTCC

>hg18 chr21:25085044-25085283 similar-to-chr15:78329818-78330057
NGACAACTTTGTTCTCCAGTAATTTTTAAATTAGGTTTTCAAAGACAAGAAAGTTGAAAGAATTTTACAGTGAAGGTAAAATAAGTGCCACCTAGATTCTACGAGTAACATTTAATATATTTGTTTGAACATGTGACTGTCCATCTATCTATCCGTTTATCAGATGTGTTTTTAAAGCATCTCAGGGCATACTGAAGACATAAATACACTTCCTCACAAATCTGTCAGCATAGATGCTG

>hg18 chr3:53607781-53608041 similar-to-chr9:100978849-100979109
AGAATTACATAGTCAACCCCTGGGGCTAGCTAGCTGCAGAAGAACTTGAACTTTTGGTTAATTAATGGAGGCTGGGCCATAGCTGGCAAAGCGGGATGTGCCCATGCCTGGGTGTTGAGAGACTGGGTCTTGACATGGCTCTGCAACTGTCCATGTCATCTTGGAAGATCTTTCTGAGTTGGGACAGCTGAGAAACTTCATGCCATTTGACAGTTTTCTTGAGGTCATGAGCAAATTAACCAGTCAAGGAAGTAAATAAG

>hg18 chr2:76231629-76231870 similar-to-chr21:18468440-18468681
TCTTTGCTATTTGCTCAGTGGTGACAGGTAATAAATGGTGAATTATATCTATAATTATTATCAGGATAATTGATTACATTTATCAAAAAGCACTTGTAGCAATAATTTTCATCTTGTTCTAAGGATTCACTTTGAAAATTCATGTTAAATCCCTGATAACTTTTCAGGTAGCATTTCTATGTGTCTATCATGCAGTAAATACAAGAAATTTATAAAATCACTTTAAAATATCTTCAAAATA

>hg18 chr16:11176616-11176821 similar-to-chr17:10475447-10475652
CTGGCCACAGCCACGGGATGTCTGTCCGCTGCTTATGGAAACGTGGCCTTCCTGAATGTCCCATTACCCCCTCGGCTCTGTCTCCCCAGCCCGTGGCCAGGAAGTCAGACTTTTCTCCAAATCCCTCATTTCCTGAGCCTGGCCTCAACTTGTGGCCCTAGAGTTCAAAAACACCAGCAGGCATGAAGCCAAGGCTTCACCAGTA

>hg18 chr20:6312517-6312793 similar-to-chr10:95767139-95767415
GTATTTTGAAAAGTAGTAGTTTTGTTCATTATACAAGTAATTTTTGTGGAAATACACATAACATAATTTCAGCACCAAAAAAGCATTTAAAAATATGTTTGACAATTTATGGTTTTGCCATTTTGGCAATTTAAACAAATAGAGAAGAAAGGAGTAGGTGGAGTAAATGTGCATGCAGAGAAGATAGACTTCGATGAGCCATGCAGTCAAGTATTTGCCAGGATCTTTGCAGCCATGCCAGCCTGTGACCTCTGATGAATGGTGCTCATGTTCTGT

>hg18 chr8:29882065-29882291 similar-to-chr2:68941645-68941871
NNNNNNNNNNNNNNNNNNNNNNNNNNNNNCAATATATATTATACAAAAATTCTATTCACACACTGATTATAATTACGCTGAAGGATGTTGGCAGGTGGGTGAAAACTGAAAAAAAAAAAAACTAAAAACAGTTATGCTTGGTTGGTGGGCCCGTAAGATGTTTATTTCCATTCTGTTTCTGTAAGATTCTCAGAGTGTTGGTACCGCAGATTCAACTGGGGCCAGA

>hg18 chr2:66514840-66515072 similar-to-chr22:18114168-18114400
NCTGGGCGCACGGCCGCCTCACCCCGAGCGGGTCGGAGAAAGAGCCTCCCTCCCAGCGGCTCCCCGGCCCCGGCTCCGCCCGCGAGGTCTGGGCTGCTGCGAGCCCGCGCCGGGTTTCGCTTTCCGACGATCATAAATAGCTTGGTGTTTGTAAACAGGCGCTGGGGGCACATTCCCCGCGCTCAGCTCATTGTTCCCTCCCTTCCTCTCTACTTCGCGCAGGACGCCTGGG

>hg18 chr14:56937244-56937455 similar-to-chr2:188100928-188101139
TATGCATGTGTTTTTGTTAACAAAGTCCCTTCTACCATTCTCATGCTTTTCAACTCTTTATCCATCTTTCCATTGATAGCTACTGTTTTTTGTTGTTGTTTGTTGTTGTGGGGTTTTTTTTTGTTNNNNNNNNNNNNNNNNNNNNNNNNNNNNNNNNNNNNNNNNNNNNNNNNNNNNNNNNNNNNNNNNNNNNNNNNNNNNNNNNNNNNNN

>hg18 chr6:69516790-69517038 similar-to-chr9:79750255-79750503
GTAAGTTTTAGAACATGATATATTTAAGTTAGTATTAAATCACAAGCTTTTCATTAAACACTTAGTTTTCTTGGGATCACTGAATTTTTATAAAAGCTTCATATGTTCTAAAATAACTGGGAATGTTTCAGCATACAATTACAATCTATGTGACTCGGGGATAGGGTGAATTTTCAGAAAAGGGCTAATCAAAATAGGACATATGTATTACTGACTGCAACAAGAATGATTTTGTATTGCTGGGGGTT

>hg18 chr8:60989259-60989475 similar-to-chr9:79828430-79828646
GAAATGAACACAAATTATGTAAATGGGAAGAAATTAAGAAATTAGTTTTTGAAGAACAGAAAAGAAATGTAACCTGTCTGAAAGAATCTCAGCCTGAACTGCTGGGGATTTGAGGCTGTCATTTCTGGCAGGGAAAAATATCCATATTGAAAAAAATATTTGTGAAAGTAGTGGAAGGAATCAAATACTTCAATTGTTTTAAGTAGGGAAATAAAC

>hg18 chr3:148172758-148173029 similar-to-chr6:105652742-105653013
TTAAGTGACTTCATGCAACCCTGATTTATTGCTTCATGGGTTGAATGTAATGTGGCTTTGAAACAGAGTAGCAGAGAATGCCTAACATAAGGTATAGGCTGCAATTATTAACATGAAGAACAAAGTGGTTGAGTTCAGAGAAGGGATTGACATCAATAAATCAGAAGGAGTTGTTTGGAATATAAGGACAGTAGATGCATGGAATTAAAAATATGATTTTGCTATGGAAATTTATTTTTACATACAGCATGAAAGATAAGTACTGAAGAAT

>hg18 chr15:36539620-36539918 similar-to-chr3:30331898-30332196
TCCAGGGTATGAGGCTTTGAGGGAGGGCCTAGGCCTAGGGGAGATGTTCCCAGTGTTTGGAATAACAGTAGCACTTTGATGAATAACTAAGAATATATAGAACAAACTAGGAGCATGGTTATTCTCTGTAAACGCAGAATGGCATTGGAAATCAAAGCCAGTATGAAATAAATGTGGTAAACACTAAACAGTTGCTAAATGTAGCATAAATAGACTCTTAAATGCCTGCTGTAATTTCTCATGTACTGCAAGAGGAGAAGGAGTGATGATAAATATTGAGAGTTTTTTTTTTTAAATG

>hg18 chr9:116971665-116971910 similar-to-chr11:19159738-19159983
AGAGAGAGACCCGGGATCTCACCAAGGTTACAGTGTCTGTGGCTTTGCGAAGATTCCTCCTAAAATTCTGCTCATGGAAGGATTTCAAAGAAAGACTGAGTGAACTTGTTCCTGAGAATGCTTGAAGGGACGGGGAAACATTAAAAAATAAAGACTGGGTTATTGGAAATTGATGGTGGTGTTGGTGGGGGTTGTTAAGAACTACCGTTATTTACACACTGATGAACTTGTGACCTCATCTATAT

>hg18 chr12:98089464-98089676 similar-to-chr2:190632336-190632548
TTGCATTTTATTTCTAACTAAAATTTCATGGAGCACTTAAGAAATACCAGCCTTTACAAAACAGATCTGACAACTTATGTGCTGGGGTATGGTCTAAAATAGGAAATGAAATTTAAGCCTAAAATGCTAAAATCTTTTGGCAGACAACAAAATTATATATATAGGCCATACCTGATTGGAAAAAAATAGTAATTCCGTTGATTTTGTTCTTG

>hg18 chr6:13833711-13833929 similar-to-chr11:19178733-19178951
AGGAATTTCAAATCAAAACGTTCCAAACACTTCACAGGTCAAACAAAACACCTCTGTGGGTCAGATCTGGCCAATGGTTCACCAGTTAGTGGCCTAAAGGCTAGGTCTGAACTCAAAGCCGGAAACTCAGGCCAATTACAGGTGTCCTGGATCTGTCTTAGGTTTGCCAAAAGCTATCATTACTTGTCCCTGCCTACCGTGGGTGATCTGAAATACCA

>hg18 chr11:41422760-41422980 similar-to-chr7:80677806-80678026
TGGTCTGCATGAACTGAAGTGTTTATGCAAAAAGTCATTGGCTACATAATAAGCTTGAGTACAAAATTGGGTAGGGAAATGAGATTTTAGAAGATACAATGATTAAGTATAGAAAAGTGGAGAGAAAATAAGATTGAGTCATATTAGTATCAGGACAGGAAGTCTAACTTAANNNNNNNNNNNNNNNNNNNNNNNNNNNNNNNNNNNNNNNNNNNNNNNN

>hg18 chr15:48660398-48660666 similar-to-chr7:80532245-80532513
TTCAGTAAAAAAAAAACACACACACACAAAAACCTTAAAGACAAAAATCTCTAGATGAAGCATAACGGTTTAACTTTTTTTCTTATATTTTAAGAATGAAAGGCCAAAAAACTAACATACAGTTCTTGTTTCATAAAACAATAAATTTATTTATTATAACTGTATTTACTGTAAATGTAACTACCATAAGACTATTCAACAAGGTGGAATAAAAAATTCTGTTATTTCCCACAACATTGTCTTTCTATTCTTTATGAATTTTTATATT

>hg18 chr6:5645893-5646126 similar-to-chr15:65816422-65816655
NNNNNNNNNNNNNNNNNNNNNNAACTGCTTTTCATTACTCTCACTGCTTCACCTCCACCTGTGATCAGTGACACACGTTTGAGAGACACCTGGCTTTGGAGACAGAAATCAGGATCCTTGACCTCTTTATTACCTTTCCTAATGGAATGAGGTTGCACACGTGGGCCGCGCTCTGCTGCACACCAGCAGTTCAGAGAGTCCTGTCGTTTGGGGGAGCACTCCTCTGTCACTAC

>hg18 chrX:4208496-4208706 similar-to-chr7:94068105-94068315
AAAGAGCAAAAAGAAAATAGATTTTTAAACCCTTTGTTTCGTTTTGCTAAAGGTTGTGGCTGCCTTTTATTTTTATAGTGAGATTATCTGTAGTCATTTTCAGTCAACTTCAGCATAGTCAGTAAGTGAGAAACTAGTAGTTCTCAAACATGTCATTTCATGTAATCATACGGAACATGAATATAGAAGAATTTTATTTTGGAGAAAGAT

>hg18 chr3:37878031-37878258 similar-to-chr4:4919818-4920045
ACACCCCAGGCCTCTCACCTCACTCATTCTGCCAGGCCCCCCTGACACCCCTCACTTCTAACCCCCCGAGCCCCTCTGCCGTCCGCTACACCCCGAGCCCCTCACCCCACTCAACTNNNNNNNNNNNNNNNNNNNNNNNNNNNNNNNNNNNNNNNTCCACTCACCCTGTGTCGGCCCCGCTCCCCTCTCCCCCACCAGGCGAGCAGGCGAGCGGGCAGAGCCCGCGG

>hg18 chr20:56659231-56659479 similar-to-chr16:14305243-14305491
TTTGTCGGATACATCTTTTTCCAGAGTGGGAAAAAAAAAAAAAAAAGCGAGCGCCGCCGCCTGCAGTAGAGCGTGCTCGGCCTGCAGAGGCAGTCGTCTCCAACTTTTCCTCTCCCGCTCCAACTCCCCGCGCCCAAAACTTCAGTTCTTGGGGAGCCCAAATTTGCCTGCCGCGCAACTTCCACTCTAATTCAGCGACCAAGGGCCCTGGCAGCGGTTTGCAGCCTGGGGGCCACGCTCCCCAGGCT

>hg18 chr12:78373737-78373952 similar-to-chr16:14234099-14234314
CAGCATCCTGGTCACTCCTCCTTTTACTAAAAACACTATTAGAAAGGAAATTGTAAAAGTGTGTACCACCTTTCAATTATCTGAAAATTTCCACTTACTTTCTTATTTATTGCCGGGAAAATCAATCACTTGCTATATCTTTTAACAGANNNNNNNNNNNNNNNNNNNNNNNNNNNNNNNNNNNNNNNNNNNAAGGGTGATAATATCTGNNNNNN

>hg18 chr14:87712105-87712332 similar-to-chr3:182075925-182076152
TTCACAGAAAATGTCTTATAACAAAGTAATCTCAAATGAGTATATATTTGAAGTATTCTCTGGACAAACAGATCAATCTTAGATATTGATCAGAATATTTAATTAAGCAGAATTATGCTTTGGAGCCATTCAGGTTTCTCTGCTACCTAACAAGTCCTATACCATCTTTAAGATGCCCTGTCTTACAGGAAGCCTGCCTTGACTGACAAAATGCAAACTGATCCTCA

>hg18 chr18:13391439-13391686 similar-to-chr1:154714673-154714920
GGTTACTGCACTTTATGTATTTCCTGGCTCCTTGTAAGTGCATTGCTCAGATGTGTTGGTGTGAGCGTGAGAGGAGCAGGTTGGGGGTTGGGCGGACTCTCCTGTGCGTCCCCGAGGCCCTGGGAAGGAAGTCACCCACCCCGTAGTGGAGAGGATGCCCCGTGCTCAGGTCTGGACAGCCTGGGCCTGTCTTCAGGAGAGTCTGGTGCAGGAAGCAAATGATGATGTTTTGCTTGGTCTTTGTCCC

>hg18 chr16:21733481-21733764 similar-to-chr10:88604956-88605239
CAACTAGTGCAATTCTTGGTATGTCAAAATACCAAGAATGAGAACTGCTGATACAAAATACAGTGGAACACAAAGAAAATGTCCCTTTGTATCTGGGAAAGGAGGCAGGGGTCAGGAAAAGCTTTAAAGAGAAAGTGATGCTTCAGCTGTCTTTAAACAGTAACACAGTTGAGTCTTTTCTGGAAGTTCTGCTTCTTACAGAAGGAAAAGTATGTTTTCAGAAAACTGAAAAATGTTCAGTATGGCTGGCATGTATAGTGACCAAGCCAACAGATAATAAATC

>hg18 chrX:151600688-151600969 similar-to-chr19:19136602-19136883
CCACCCCAGAACAGAAGGGGGCAGCCCCTGGTGTCAGCCCTGGACACCCCATGGAGGGGTGACGGGATGTGAGTCCTCCTCATGTCGGCTTTGGGATCTCAGGGAGGTGAGGACCTAGTTCTCAGTGGGTTACTCAGGCCAACACAGGGACCCCCATCTGATTAACAGACAGAGCGGACCCAGGATCTGCTAAGACCCCAGGTGAGGAACCTGAGGGAGGATTAAGGGTACCGCTGGACCAGAAGGCAGATGGAGGCCCCACAGAAATCTGCCTTGCCCCT

>hg18 chr9:95465223-95465470 similar-to-chr13:22740716-22740963
GTGCAGACATGTGTCTGCTTGTCCTGAGTAGGTAGTGCTGTGGGGTGTGCTTACGTGGGTCTGAGGTGTGTGTGACCACCCATGGACTACATCTTCCTCTGAGTTGGTTGGGATGCAAGAGGTTGAATGTACACCCTGTATGTTGACAGTGTTTCCCTTCACGGTCCACACACTGGTTTTCATTCCCACTCCATGGGGGTCAGGCAACATCGAGGCACTGAGTCCATGGGGTGCAGGCCCCTGAGCA

>hg18 chr4:28601938-28602218 similar-to-chr9:79785771-79786051
TTGTAGCCATTGTAATGATCTTGGATGTATGGGTAAGACATATGAATGCTACTATACATAGGTTGTAAAAAAAGAATTGCATTTATAAAATGTAAATAGAGTGTGGGCGGTGTAATTTTCATATATTCATTTTGTTTCTACCATAATTCTATCATTAAACATGAAATTGATTGCTTATCTAATGTTCCTAAAAGCACAAATTCAGATAAAATTCCCCCAAATTTAACTGTTTTAGTTTTTATTCAGTGGCTAATACACCATCAATAATTACTTCAACAGT

>hg18 chr10:100035911-100036151 similar-to-chr5:2331474-2331714
GTAGAAAAAAACACCAGCTTGCAGGCCAGGGACCAGAGCCTGTTTTACTGCCCCTCTTCTTGGCCTGATTCCTCCCTTGCAATCGCTACTGCTTTCCACTCGGTTCCTCAGAAGGACTAGGGAGAAGCCAGATTGTTTTCTTTTCTAACATTAGAGTATCCCTCGAGTCAGCAGTGAAAGATAATTAGACTGTGATCGTTCTATTTAAGCACTTCACTTAATCAATTACAATCGCCTATG

>hg18 chr2:45097338-45097588 similar-to-chr3:139552628-139552878
AAGGCTGGATTCCCTGTGTGGAGACAAACTGGAGAACTTCAGCTGCCATCATGTTTTACATTATCTGATAGTATTTCCAGGATTTTGGTCACATTAGAATAATTCTCAGAAAGCAAAAGGCAGCTGCATACAAATGTAGTATTGCATATTTCGATGGGGTTGAGATGAAGTTTTCTGCTTCTATTGTGTTTGTTCTCAGGACTGAATACAAAGCAGAACTCATACTGAAGGCTCTGTAGGTGTGTGTGGA

>hg18 chr21:41452754-41453024 similar-to-chr6:122173959-122174229
TTTTATCTCCAGTGATTATTTTTTAGCTCCTATTGCTCTTTTATTTTTTTTAAGTAAAAGCTCTTATTTCCTTGATAGAATAGCTTCTAAAATCTACCTGAGAGGGGGAAATGTAGAATGATTTCTTAGGTTCTCCAGGGCCCTCTCAGCTCAGTGGCCCTCCCTCAGCTGCGGATCCCATGTGCTGGGGTCTTTTTACCATCTACACATATTGATATGTGCCAGCTAAGGTGGATGAATTTGGGCAGCTAGTGTGGGCTCTCTCTGTCA

>hg18 chr13:65119009-65119247 similar-to-chr16:14115395-14115633
TCAAATATGCATTATACAACATCAGAAATGCAAATAGCACCACTTAAGTACTCTGCTTATAACATAGGTCCCTGAAGAAAAGATGAAAAACAAATTGAAAGCCTTAATAATAAAGTATGATGGGCCATCATTTATGATTTTATCATGTTTTTCTTAACATACAAATTTGCGCTAATTTAAATCCAACAAATAACGATTGAAAAGTATCAGTACCATGGTTCCCTGGCTTCAAGGAGCT

>hg18 chr14:79321619-79321916 similar-to-chr4:174690255-174690552
TATCAAAGCCAAAGACCATCATCCCCATGAATTCCTCTGACATCCCACTCAGAATCTATCTCTCTTTCCTCAGAGCACAGTTTTTTTTCTTTTTACTATCATTTAAGGACAGTTAGGCCAAACACTTACCTACTTAATTATAAGCTTCTTGAGGATTTGGGCCACTTCATATGGCTTTTGGTTTTCCCCAAAGCATTAGCTCCAAAAAGAAAGGTTGAATGAATGATTGGTGAGTCATCAACCTTGGCATAGTTGGGACTACCCTTTGAGACCACTAACCAGAATTTTTCTCAATGA

>hg18 chr18:41781398-41781693 similar-to-chr4:174664161-174664456
GAGAGGCTTGTTTAGGGCCAAAACATAGATATAAATGCAAAAACACTTGTGAGTCAAATCATTATCTACCACGTGCAGGAGCAGGCCCTTGTATCCAAGGCAGTAAGGGAGAGGAACCATCAAATCTAAACTCCTCATTTAATTTCAAGGACTTCTATAATCCAACCCACCCGAGTTCTTCACCTCTATTACCAGCTCCCGCACACACCTTTGCTTCAGCCACACTGATCTACCTGTGCTCCGTACAGCTATCCTAACCTGTGTTGGGGCCTTTGCTCACACTGTTCTCCCACCT

>hg18 chr1:227457751-227457953 similar-to-chr7:136631955-136632157
ACACAGCCTGGTGGTTGCCGTGGAATATGTGAAGGAGCACTGGAAAGTCATAGTTCAGGAAAAGATCATGGAAGAAATGACACCCTGAGTCTTGAAGAAGGAATAGGATATCAGAGCACAATGATTAGAGAAGGTTGGAGGAGGAGGACAAGATGGGAAGAAAGGACCTTTAAGGTAGAAAAAGCTTCCTACACAAAACCCA

>hg18 chr8:56225964-56226198 similar-to-chr1:172135696-172135930
AAAAAAAGAAGGCATATATGGAAGAATGGAGAGTGAATGAACACATTTGTCTACATTTATGTCAGCAAGACAGCTAACATTTCTCCCTGCACCATTCCGTCTAACCTTTTTAAGAAACAGATGCTTTAGCCAAGGTATGATTGGTTGGAAATCCATCTCTAATTTTGGCAATTACTCAACTTGCACTCAGTATTTAAAGGAAGTTGAATAACAGCAGTGTATTAGTACTTTTTG

>hg18 chr1:27626447-27626693 similar-to-chr9:79782153-79782399
GCTAGATGTTCTTTGTCCTATGAAGAAGGAACCAGTGTGTGATTGATTGACTTCCACCCATTTGGCCTTCTCAGAGAGAGACAGAGAGAGGCAGAAATTATGCCTTTAAAAAGCAGTGAGGTCTCTGCAGCCTTGATGTGCTTCCTCGTCAGCTGCACTGCTGTTGTGCTACTGTCAGTGTTCCTTTGTGTAAGACAGGCACTGGCAGGGTTTCACTTCTTCATGATGCCCCATCTAGGTTTCTCT

>hg18 chr6:170269302-170269579 similar-to-chr9:79802371-79802648
CCATGGGCTTCACACACTATATTTTTGAGAACAGTTCGTCATCCTGCTCTGTGGATCCAAACTGTTAATCCACAGAGTCCTCGCAGTCCCAGGCTACTGCTAATTAGAGGCTCTGCAGACCTTTGGGTTGGGCTTTTTAACTGTTTCATTCCCTTCCTCCTACCCCTCCCAAAAGGACAGCTGTGGTGACAGGCTCTTATCACCCAAGGCCAGCATTCCAAGCCAACCTCTTCAGGAGTTGTCTCCACAGGATGCAGGAGAGAATGGCGCTATTGTG

>hg18 chr8:68420242-68420445 similar-to-chr20:33222993-33223196
NNNNNNNNNNNNNNNNTCTCTTTTCCCTTCTATGNNNNNNNNNNNNNNNNNNNNNNNNNNNNNNNNNNNNNNNNNNNNNNNNNNNNNNNNNNNNNNNNNNNNNNNNNNNNNGAATAACTATTTTGTACTTTACATGAACGAAGCAGACTCTTCGGTTATGTTTAGCTGTCAGCTTTATCGTAAAACATACTTGGGATTCATTG

>hg18 chrY:25962921-25963127 similar-to-chr3:8750014-8750220
NNNNNNNNNNNNNNNNNNNNNNNNNNNNNNNNNNNNNNNNNNNNNNNNNNNNNNNNNNNNNNNNNNNNNNNNNNNNNNNNNNNNNNNNNNNNNNNNNNCGGTGTGCAGGGCCCCTTCCTCCAGAAGCACAAGTGGACTCGCAGAGGCCTTTTGGAGACTGTGGCCTAACACAGAGTGTTCATTGGAAGGTGGGCTTCCTGGTGGCA

>hg18 chr22:29635469-29635757 similar-to-chr3:40929629-40929917
AGTACCAAGTTGGGAGGAGACTCAGAAATGGAACTGGTGAAGAGCTGAGCCCAGGGACCCAGGAAACTCCTGCCTCCCCCAAACTCTAGAGTTCAAATTGCTGCTCCTGACAGACTGTGGGGTAGGAGTCAGATTCTGTAAGTGGGGAAGAGAAGGCCTGAGGTTCTCTCATCTCCAGGGACATGGCTCAGCATGAAGGGAGTTGGGAGGAGAGGACAACGGAGAGACACATTTCAAAGTGGAACAGAGAACAGGACAAGAGACAAACTCAATGCTATTTAAGTTATT

>hg18 chr15:78315445-78315656 similar-to-chr11:34377770-34377981
CATTTCCCAAAATAATGCTTGATGGAACAGGGTGGGGAACACCCCAGTGATGCTCAGCCTTTTGCGAAACATCCTATGTCATGGTCCTCTCTGGGATATTCTCACTGCATTTGAAAAAGGAACATCTTCCTTTTACTTCCTTTCAAGGTTNNNNNNNNNNNNNNNNNNNNNNNNNNNNNNNNNNNNNNNNNNNNNNNNNNNNNNNNNNNNN

>hg18 chrX:16794053-16794256 similar-to-chr2:190629414-190629617
AGGATGGGTTAGGAAATTGAAAACAATGACTGGGGAAAGGAAGTAGGACAGTAAGGGATGTGGAAAGGGGACTTATTCTTCACTCTATGTCCTTTTATACTTCCTGAATTTGAAAAATTACAAAGCTTTTTAGGTAGACAATAAGTTAGTCTCAATATATTTAAGACATTATTCAACAAGAGATATGAAATAACTATCTAATT

>hg18 chr5:141105011-141105286 similar-to-chr17:34982005-34982280
AGTTCAAAGGAAGGGTTAAACCTGCTGGAAAGAGTTTTCCCACCCTACCCAGGACCCTTGAGAGTGAGGAGGACAGCAGCAAATGTGAGGAGAAGAGCCCTCCCTGCCCTGTGCCCAGGGGCCTCTGCTGCCCCCACCCACTGAAGTCTTTGCAGCTGGTAAGTCATGCCTCATTTCCCAGGCAAGCTGCACACCCACCCCCAAGCCCCAGGCCAGTCTCCCTTTTCAGGGGATCTCCCCCAGACTTGTCAGCAATGTATGCTACAGGATTGATT

>hg18 chr7:868507-868720 similar-to-chr6:1545858-1546071
TTGCGCAGGATCCTAATCCCATTAGTACGGGAGCAGCTGGGTTTGATTTCAGTCATTTGCCACCCTCTGAGTTCTTTCTGTGGTGGCTGCAGACTGAAGTCGTGATAAAAATGGCTGGATTCTTCCAAATGGTAGACAGACATCAACAAGGCTACTGGTGTGATCGGTGTGTGTTTGTTTAAAATGACCTTTTTAGAATATTAAGTGCTTTTA

>hg18 chr19:59936235-59936529 similar-to-chr4:16949195-16949489
GTAACTGGAATCTAGGAGACCGTGGAAAAGGCAATTCCCGCCCCACTGGTGAAACGTAGGGTTGATTTACACACTAAATGAATGAAAGATGGATATAAGCTATGCTTGTGAGGTAGAATCATTTGCAGGGAGGGCTTGCTGGGTTTGATTTTTCCTAGTAGTTTAATCCTTGTTTCATTAATTTCTTTCTGAGATGTGTTTTTTTTCTACATCTAAATCAATACCTGGCAGAGGAGCGATAGACACATGAGGGGTGGTGCAAATGAAGGGACCTAGTATAATATAATATACAAG

>hg18 chr15:54209344-54209582 similar-to-chr2:188020265-188020503
ATGGTTGATCTTTTTGGCCATGGTACATGTGGCTGCTTCTCCCAGGGTACAATTTGTAAAGATTTTCCTAAGCCATTTGTAAATGGTAGCTGAAAACTCCCTATCCTGTAATACAGTTAATTTTCTTATATGTACTTGCATTTGCCTAAAATTAATTTTATTGAAACTCTACTAAGGATACAAAATCATGAAACTTTTGTGTTAATCCTAACATTTGTAAAGCAAAACTCATAAAAAA

>hg18 chr12:14690341-14690613 similar-to-chr6:12568416-12568688
CTGGAATTTTCAAGTCACTATTTTAATATGATGATGGTTCTACCAAGTTGCAGGATTTTAATTAAGCTAATACATAACTGTTCTTCACGGTAGAACTCTAAACAGGACTCTAACTGATAACAATAGTTTCTTATTTTAGGAAAAAGCCCAGTTTGATTTTTAGTTTTAACTCAGGCACTGTACTAAGAATTTCCAAGGAGGGGTCTAAAGTCCTTAATCATTTCAGATAAGGCTGGTTGGGCTGTGGGTACCAGGCCAAGTTGACAGAGGGG

>hg18 chr15:29870035-29870295 similar-to-chr11:19165539-19165799
CCCTTAACAGAGAAAACAAAACAGCTCCCTGAAGACTGCAGTGTGTGGGCAGGGCACAAGTCCAACCTGGGGTGGAATTTCTGGGTGTGAACCTGGCCTGTGACCTGGTTCTGCACCCATTAATGAGCTGCCTCCCACCAGCCAATATCATGGAAACAACTCAGAAAATGCAGCCATCTCTTGTGCCCTGAAGACCTCCTCTGGGGCCTCTGGCCCTCAATCCATGAATGACAGCCCTGGGAGCTATAGATGCTGCCTCA

>hg18 chr9:97892078-97892280 similar-to-chr7:155293578-155293780
GGTGGCTGCCCATGGAGCTCTGTCGCTCTTGCTGGTGCCAGCTACAGATGCCCTTGCCGAAGTTCTGGGAAGGCACATTCCTAAGTCAGAGACACCCAGCCCATGTTCCTCTTCATCAGGCTCTTGGATAAAGCTTCTAGTGTGTCTTTATCATCGTTTCCTGAAGGCACACCTCAGGCCTTGGGAAAGTAAGCAATGGAAC

>hg18 chr1:163493066-163493347 similar-to-chr18:17803575-17803856
ATTTCAGTTCTCTCCGTAGGAGAGAACCACTCTGGGATGGCGAACTCATGGGTCCTGTTTTGTATTTCTCTCTCACATGCTCTCTAGCACTGTCTTCATAGGAGAAACATGTAGAAAGATCAAGCAGTTAAGATGGCAGCCTCAGCTCATGAGGGGGTCACGAAACAGGCCCATGGTTTTGTAGAAGGTCTTGAGACTCCACTGCAGACATGTAGGTAGGTGAAAGGCAGGAGTTAAAAAAAAAAGTTGATCCCTTGAGGCTACTCAGCTCATGGACCCCA

>hg18 chr5:124924107-124924340 similar-to-chr1:94782438-94782671
TGCCAATGGAAAGCGGTTAGGAAGCAGATGACAAAAGAATTGAGAAGAATTGACTAAGTTCTCCAGAATGAATGAGGCAAATGAGAATGAGAGGCAAGGGAAGGAATGAAATTGGAAAATATGTTAGAAATGAAATTGAAAGTATTGAGTCACGTAGATAACAGACAAAGGAGTCTGGATTTTTCTCAAGTTACTCTGTAAACAAGACTGCTTTTAGGGAGGAAGGTAGTGGA

>hg18 chr5:55153939-55154180 similar-to-chr7:155637180-155637421
[truncated: 348,345 more chars]
