# Supplementary material for: Predicting tissue specific cis-regulatory modules in the human genome using pairs of co-occurring motifs
Source: BMC Bioinformatics. 2012 Feb 7;13:25. doi: 10.1186/1471-2105-13-25 (PMC3359238; doi:10.1186/1471-2105-13-25)
Supplement: Additional file 1 — Software. The CrmMiner software. [file 1471-2105-13-25-S1.GZ › crmMiner/test/heart_fasta/loci_test/output.txt]

About to make /home/girgishz/myTemp/heart-ytegihmoxkvslqdcwbauprzf-9507833
Top Genes: 40
chr3:51714750-51782636	NM_000839
chr19:60815117-60835978	NM_203374
chr22:34306374-34358849	NM_005368
chr19:8253156-8280736	NM_016579
chr2:27358452-27384837	NM_032546
chr17:45590620-45612373	NM_000023
chr10:99321598-99333861	NM_020349
chr6:33772825-33792451	NM_032340
chr9:133148336-133234882	NM_032728
chr20:502559-557088	NM_004609
chr11:111455592-111462750	NM_012459
chr14:22949554-22991723	NM_000257
chr2:86038315-86186802	NM_015425
chr3:52457115-52463830	NM_003280
chr22:37428984-37460109	NM_004286
chr14:93467981-93513444	NM_016150
chr19:52962890-52988033	NM_003009
chr8:11529321-11659749	NM_002052
chr11:113941156-114013051	NM_001077639
chr19:1190869-1197687	NM_001001975
chr3:46862475-46887108	NM_000258
chr19:5833618-5855438	NM_175614
chr15:61022886-61173214	NM_001018005
chr12:4626574-4683336	NM_005002
chr22:49351175-49363998	NM_152246
chr8:142473868-142511956	NM_032611
chr19:54162571-54188664	NM_002103
chr5:141260860-141302307	NM_014773
chr7:140042163-140066598	NM_004546
chr10:115127316-115421359	NM_198060
chr12:52711986-52724669	NM_018953
chr3:38552870-38690003	NM_001099404
chr2:42816500-42846318	NM_148962
chr1:199581752-199615008	NM_000364
chrX:152864814-152890598	NM_005334
chr3:120837473-120866577	NM_022135
chr17:35074187-35077182	NM_003673
chrX:46305361-46347049	NM_019886
chr3:152045296-152158933	NM_052995
chr10:88417248-88478082	NM_001080116
The system was able to determine the boundaries of 40 out of 40
Number of Loci: 40
Number of loci with conservative elements: 40
Number of loci without conservative elements: 0
These loci do not includes any CNEs: 
NM_014773	19
NM_012459	5
NM_001099404	23
NM_019886	19
NM_004546	10
NM_003009	6
NM_005368	7
NM_004609	19
NM_005334	19
NM_020349	9
NM_032728	12
NM_016579	2
NM_002103	9
NM_052995	20
NM_001077639	11
NM_000257	29
NM_032340	13
NM_000023	20
NM_015425	20
NM_198060	20
NM_002052	26
NM_001001975	2
NM_003280	10
NM_032546	14
NM_000364	20
NM_148962	15
NM_175614	3
NM_001018005	29
NM_004286	20
NM_032611	19
NM_003673	4
NM_018953	18
NM_000839	20
NM_016150	20
NM_001080116	20
NM_000258	24
NM_152246	13
NM_203374	7
NM_022135	19
NM_005002	12
The system extracted 607 regions that are associated with 40 gene loci for the heart
Number of loci with no regions meeting the repeat content and size threshold: 0
