# Supplementary material for: Predicting tissue specific cis-regulatory modules in the human genome using pairs of co-occurring motifs
Source: BMC Bioinformatics. 2012 Feb 7;13:25. doi: 10.1186/1471-2105-13-25 (PMC3359238; doi:10.1186/1471-2105-13-25)
Supplement: Additional file 1 — Software. The CrmMiner software. [file 1471-2105-13-25-S1.GZ › crmMiner/test/heart_fasta/loci_test/NM_014773.fasta]

>hg18 chr5:141291562-141291935 NM_014773
CTTTATGTGATTTTGATGGGCAAAGAGTCTCTTCTCAGAATTTACTTGCC
CATCCCTTCATTCATATATTCATTTATTCAGCAAGCGCTTGGCATGGTGG
CAGAACGCGAAAGGAGCATAAGCCATAATCATGTTTTGCATTTGTATGGC
GCCTTCACCCTAGGCAAAATTATTTCTTCTACATTCTTTTTCTGCTTCTG
CCTCCAGGATTTTACAGTCTAATTGAGGAGACAGGACTTGTACTTTTGAA
ACGGTTTAGTTTGTAGAAAAAGGCTTGGTATATTAAGTAAGTGCCAAAAA
AGTGTTTAAGCCTGAGTGTGGTCCGAAGGTTTAGAGCAGACACAGGATGG
GAGCTTTGATGGTGGAGGCGGAA

>hg18 chr5:141280696-141280980 NM_014773
GCTGCCATTCAACCAACAGCACTCCCGTGAGCTGCACTCAACAGGTGATC
TGCTGTGGGCTCCAGCCACCCTCGCCATCTACCCTCACACAAGTGGTCTG
ATGTTTCTGTTTATGGGGACAAGAGATGCCATAATGCCATTCTATACATG
GGGGCAGATGTCCTAGTCTCTCCTTCAAAACTTTTCAACTAGCTTCAAAC
AGGGAGGGCCCTCAATGAATGTTTGTATCTGCAATGAATACATTTCCACT
CAAATCAGTAAATCCCCTGGCTGGGGTCTGGTAC

>hg18 chr5:141277641-141277795 NM_014773
ACAAAGGGAAGAGACAGACCTTTCCAACTGAGACTGTGTTCTTGTCATTT
CCGCCAAATCATAAACACGCCTTACATTTATTTGTTTAGTGTGCAGCTAA
CCTCTAGGTGTACTCACAGCTGCTCTTAAGTTAGATTCTTCTTCATCATC
ATCA

>hg18 chr5:141270445-141270636 NM_014773
AAATATAATTGTATCCTCACTGCTCTTACCTCTTCTCATCCAGGGGCAGG
CTTCCTCTAGTCAAGCAATTTTCCTTTTCTCCTCTGTGTCTTCTCTGAAG
GGAAGGGTGAAATTCTTCAAGTCTTCACTAAGTTTGTGACCATCAATTAA
CCCTAAATCAATCAATAATCACCACCCCTATACACACACAC

>hg18 chr5:141281427-141281528 NM_014773
GTCCCAAATCCCGAAGCAAGGCTATTTCTGAATAGTTGTCCAACATTCAA
ANNNNNNNNNNNNNNNNNNNNNNNNNNNNNNNNNNNNNNNNNNNNNNNNN
N

>hg18 chr5:141289823-141289926 NM_014773
GTATTATCCAGATTTGGCCACCTGGATCCCCATAACATTCTCTTGGGCAG
GTGGCAATCCTGGTAAACCATCCCTTGGTGAGTCTTTTATATTTCTTTCC
CAG

>hg18 chr5:141276701-141276881 NM_014773
CAGGGAAGCTGAAGAGGAGACAGATTTAAGAGTCTGATGCAAAAGAAGGT
GATTTTGACAGGACCCAGTGACCAACTGGGTATGGGAGTGTCTGACACCT
TTGGGGTATCTGGGCAAATCATGNNNNNNNNNNNNNNNNNNNNNNNNNNN
NNNGGCTCACTTTGTTGCCTCCTGAGTCCA

>hg18 chr5:141281071-141281381 NM_014773
TGTGGGACACGGAATAGGGAAATGCTATTCCTGTCCTGAAAGGAGAGAAC
TGGGAAGGCTAGAGTTACACAAATGAGATAAATACCAAGACAGCATATAA
TTACTGCTAAACTGTGTAGTAAGAAATTAAGTGCTATAGGAATTGGGAAA
AGTAGGGAGCAGGGAGGGCTCAAACAGTTGAGGAGTCTACACTGAAGAGC
TGGGATTGGGCTGAACCTTGAGAAATGACACAAACTATGGATAGTCTGAA
AGGAAGGAGGGTACAAAAGACGCAGGAGGAAGAACACAGCCAAACCAGCA
TACTTGTTTG

>hg18 chr5:141283587-141283690 NM_014773
GGGTACTCGGCCACTCGGGGCATCGCGGCGGCCTTTCTAGCCGCTGTCCC
AAGGGTTGGTCTCGCGCTTTCGGCTGCGAGCTCTCTGTGGTGCTGGCAGC
GAC

>hg18 chr5:141275700-141275879 NM_014773
CGGTTCCTGCCAATAGGACTGCCACCACCCAAGAGCAGAGAGGAGGTAGG
GAGAGCAGGGCTGAGGGGCGGGGAATGCATCCACCCTGTTCCACACATGG
CACTTAATGAGGAATGTTCACAAGGGCGGCAAAGGGGACCTGCAGCAGCT
CAGCTAAAAACAGGAGCATCTCTGACTTC

>hg18 chr5:141278116-141278246 NM_014773
CTAGAGTAGGAGCTTTTCAACGACCATTATTTATCTGAGGGGTCAAATCC
ACTGAGCTTGGCTTGCTCTATGCTCCCTGCCAGTGGGCTCTTCCTTAATA
TACGTCACACTTAAGTATAAATCGACCCCT

>hg18 chr5:141282371-141282555 NM_014773
GTCTAACATATTAATACAACTTTCAAGCCACATGCCTCGGTCTAAAAGTA
GGTGCCCCCAGTACACTTTTACCCCAGGTAGCAACTTCCACTCACCTTAA
AGTCACATACCTGGAGGAAGGGGATAGGGAGGAAATCTAAACATCTTATA
CTTGAATGTAAGCTCCGTTATTTCACGGATTCAA

>hg18 chr5:141294335-141294446 NM_014773
GTATGCGATCTCAGTGGACAAGCATGTTGGGGATGAAGCCTGATAAGAGA
AGGGATTTTGGAACTGGTACTGAGTTCTTCTGTGCTTAGGAGATTGTTGG
ATAGGAGCCTT

>hg18 chr5:141288047-141288343 NM_014773
GTGAGTTCTCAGTCCTGGGGACAGGAGGGCTGGGCTGGGCGTTTCTCTGG
GCCAGGAAGCGTCTCTGGACACACCTCAGGAAAAGAGCCATCAGCAGCTC
CTTGCCTTTCCTATCTGAAGTCAGAGGAAGAGGAATGTGGGGAAGTTCTA
TCCACCCAGGGCATGGGCCACACCTGCCCCTCAGTGTCTTTCCATTTCCT
CCCATCACCTCCAACCAAGGGAGGCCCACAGGGTCCAGACTACTTTAGAT
TCTGGGTGTGGCTTCCTGGCCCACATTCAACCAGTTAAATTATTCT

>hg18 chr5:141288855-141288993 NM_014773
GGAGGGAAGCCAAGGAAACAGAGGAGGAGGAGTGTGAAGGAAGTGTCACA
GGAGTTTCAAAATTCTTCCTATGGCCTCTAAAACCTCAGGGAGGACTCAG
TCAAGCCCGAGCAGCCTGCACTGATCCTCTTCTGACCT

>hg18 chr5:141280363-141280630 NM_014773
NNNNNNNNNNNNNNNNCACATCCATGTTTTAAAATTGTTATATACTTAGC
ATATCCTTTAGCACTAAATAAGCTGTCATATATTTGATTAATGCAAATTA
AGAATGCCTACAAAAATGAAGGCAACAAGTATCTAGAATACTCACTGTAG
TGACAGTACACAAAGTACACAATGGCATGTGTAGTCATCATGAAAGGTGA
TTAACTGGACAGCAGGCAATAGGTTCCCAGTGTCAGTTTACCTTTGTGGA
GGATTGAGTCAACTTGA

>hg18 chr5:141292172-141292429 NM_014773
NNNNNNNNNNNNNNNNNNNNNNNNNNNNNNNNNNNNNNNNGGGATCTATT
GACCTGCCAAGCCTCAGAAAGGACAGGAATCAGGGAAGCTTCAGAGACCT
AAGAGGCAGCAGCTGATAGTATCTTCAGAGTGCTGCTGTCAGAATAAACC
TACAAGGGCTGTTTTCTCTCCTTGTCCCAACCAGATCAAGGTTCAGATTC
CTGAGAAAGAACCTCCGTGGTTAGGAAGAACACAAGCACATTGATTGACA
GCACTAG

>hg18 chr5:141276133-141276269 NM_014773
CTTCAGGGCCTTCTCTGCTGAGGCCTGGCTGAGGTCAGGTACGGGGTTTC
TTTGAGGATTCGATGGGACCACCTGCCTTTTCAAGTCTTCCCACCCTCCA
GCTATCAGAAAGCTGCATCCTCCACTAGCATCTGGG

>hg18 chr5:141273480-141273989 NM_014773
AGGCCCCAAGTAGAACAGCCACGTAAACGCATGCCTAGAGCGCTTGCCTC
CAAGATGAGGGCATGAGCGCAGGATGCCACTAAATTTCCCTCCCCCGGCA
GCCAAGGTTTTTGGGATTTGGGGGTGGGGTGCAACGGCTGCCACAGTTAT
TGTTCCTCCAGAGCCTCGGAGCAAGATATCCCCCCAAAGCCATATTAAAT
AAATAAAAGGAAATTCAGCAGATGGGAACATGAATCAATGAAAACTCCCA
TATGAGTGCAAAGATTTATGTCAAAAAACAAAACATCAACATCTGGGAGC
TGCCGCGTCTCCTCTTGGCTGCTCGTTTGGAATGGATTCTCAGTGTCGCT
TTCCGCCTCTTTCTAGCCCTGGGAGAGGACAGCAAGAAATAAAGAATGAT
GCCCATTAAAAATAGTCATTTTTAATCAGAAATGAACGCTGCTTTCCCCC
TCAAGGCTGGAGGGAACGTGATGCAGGCAGTGGAGCTGCGGGCTCGGCCC
CGGGATCGT
