# Supplementary material for: Predicting tissue specific cis-regulatory modules in the human genome using pairs of co-occurring motifs
Source: BMC Bioinformatics. 2012 Feb 7;13:25. doi: 10.1186/1471-2105-13-25 (PMC3359238; doi:10.1186/1471-2105-13-25)
Supplement: Additional file 1 — Software. The CrmMiner software. [file 1471-2105-13-25-S1.GZ › crmMiner/test/heart_fasta/loci_test/NM_012459.fasta]

>hg18 chr11:111458906-111459320 NM_012459
ATGGGAAACACTTTTGTTTTCCACATGACTGTGGATATTTACAGTTCTTA
CTCCTTGTGGTTTTGCCAGTGACTCTTGTTCAGCACGGGGCCTGAGGTCA
GAGCTGTCTTGTGCCATCTGTATGTTCTGACAGACGTCTTGTCTTCTATT
TTGGCGTTAAGCTTGATCCCCTTTTCTTGTTAAAAGGGAATCTGGTATTT
TGTTATGAAGGTTTCTTGAAGAGATTATTTTTTTTTGCAATTAATTACGT
TTAGTGTAGAGTGCATATACAGCAAATTAAAGGACCCAGAAAGCTGGATC
CAATAGTGACCTGGGTACACCAATCGGAATATTGAATTTGGGGAAGTCAA
GGGCTGGGATCAAGAGGTGGATTGGAACTAATGCCATGTAGGATGGTATG
ACAAGGCAACACTG

>hg18 chr11:111456224-111456342 NM_012459
CAGTATCATGTTGTTTCCTTCCCCCTCAGCTTGTTCCATGAGTTTTGTGC
ATGATGTTCCATAAAGTAAACTCACAGATTGCTTTTACATCTAAAAGTTC
TTCTGCTTTCTCTTTTAG

>hg18 chr11:111460515-111460616 NM_012459
AGCAAGTTAAATCTTTGTTGGAAGGAGCTTTGGCCATATATTTTTTAGCA
TGCATTGTTTCTGTGCCCTGAAAGTACCTGAAAGGTTTTAAGCACAGACT
C

>hg18 chr11:111460824-111461228 NM_012459
TTTTCTTCTATGCCTTAGGCTTCGATGGTTCTTCCAACCCCCTTAATATG
GCTTAGGGTGGTTTTTCAAAACCTACAATCCCCCATTTGCACTACTGGCC
ATGGAACATTTATTTCTAGTGTTCCTGCCAATCAGAGATCTCTATATTAA
ATTCTAAAATGGGATTAAAAGAAGAGTTGGAGAATTCACACTTATTGAGT
AACTGATGTCATACAACCTGGAATTTCTGAATTCCAAATAAATAAATTTC
ACTCTTTGAACATTTCATCTTTTACTTTTTAGCACCAACAGACTTGATAA
CAGCCTGATGCTGATCTGACAATGGGTTGATAGCCTTCCCCCACTGACCC
TTAAATCTGCTTAGTAACAAGTCCTTTGCTTCTGTCATTCTCCTGGGGGA
TGGC

>hg18 chr11:111459359-111460447 NM_012459
TGTCTTTAGCCTTGGTGCTTTGATCCTTCTATATTTTGACCCCACAGGTG
TGGTCCGGTTTACTTAATCAGGACATGGGCCTAAGAACAAACCTTTTCCC
TTCATGATAACATCCATAGACAACTTATTAGAAGGGACTAGAGTTTTTGC
AAATTTCCCTGCTGGATGGGGCCTATAGCTATACTTAGTATATGCCTAAA
CATGGTAATTGGATAGTAAATGGTTTTCTAGTTCCATTGCTGTATATTTG
CCTAAATGGACTTGTGTTCAAATTATTTCTTCAATTGTCATAGATAATCC
TGTACCAAATGGGGAAGAATTAGGAAATAATCATGTTGTCTAATGGTACT
CTGGATTCAGGGCAGCAACTGCCATTTAAATGTTGTCTTGTTCATTTCTA
AATCTGTTCATGAAGTTTAGGTTTTCCCTGAAACTAAGTTGAATTATTTC
CAAAATGAAACAGGCTTCTCAGGGACATATCCACTTCTTCCCAGTCTGCC
TTTGGATTAAAGCACCAAGCAGAGACCACATTAATTCCCTTTGCTATACT
GTGATCCTTAGTATGTTAATTCTTAAGAAACCAACATATCACTGAAAGAA
GGCTGGCAGAACGCAAGTGCATTTTTTCACTGTGGGAAGAAAGATCAAGT
GACGTATTATTTTTTCCTGGTTGTCACTTAATGGGCTGAGTAAAAAGCTT
NNNNNNNNNNNNNNNNNNNNNNNNNNNNNNNNNNNNNNNNNNNNNNNNNN
NNNNNNNNNNNNNNNNNNNNNNNNNNNNNNNNNNNNNNNNNNNNNNNNNN
NNNNNNNNNNCTTCACAGTAGCATGACAGTATAAGACACCAGCAGTAGAT
ACAACTATGATGACATTCCATGAGTTGGTATTTTTAGTTCTAACTGCTAA
ATTTGTTCTCTTTACGGGACAGATTTCTAATAAAGTGCTTGGTCTTAAAA
TACATGGTTGGACAGAGGTGCCCTATCCCTTAACTATGAGCAGGTGCTAC
CTTTTGGGNNNNNNNNNNNNNNNNNNNNNNCTTTGGTACTCAATTGTCAG
TGTTCCATGGTGTGTATTTTTATTTTTGGGATTAGTGG
