# Supplementary material for: Predicting tissue specific cis-regulatory modules in the human genome using pairs of co-occurring motifs
Source: BMC Bioinformatics. 2012 Feb 7;13:25. doi: 10.1186/1471-2105-13-25 (PMC3359238; doi:10.1186/1471-2105-13-25)
Supplement: Additional file 1 — Software. The CrmMiner software. [file 1471-2105-13-25-S1.GZ › crmMiner/test/heart_fasta/loci_test/NM_001099404.fasta]

>hg18 chr3:38649313-38649529 NM_001099404
AAACCAGCATCTCAGGCTGCATAATTCCTGTTTTTATTCCAGAATTCCAA
AATTAAGGTGATTGGAATATAGATCACCAGTGACTCATTTCCCCAGAGCC
TCATGAGCCACCCTAAATAGAGCCCCATATGGAGGCCAGGCCCTCTTCCC
CCTCTGCTCCATTGACAAGGGAGTTGCACAGAAGGGTAGGCAGGGCTGGA
GGTGGGTGGTAGTCAC

>hg18 chr3:38654483-38654770 NM_001099404
CCCTGGGGAGCCTCCCCTCTCCTTGCAGCCCCTCCCTACTCACTCCCCTC
CCTGATCGCAAAGGAAGGCACACTTCAACCTCCTGAGTCACGTCTGGCAT
TTTGGTCTCCTTGGAATCGGAGCCTCTGGAACACAGCATGCAAATAATAT
TCTTTGCCATGTAAATTTATGCAAAGCATTGTGTGGAAGTGGTTCCCAGG
CTTCCTAGAAAATCCCTGTGGGCTTCCTCCACTCTGTGCTCCTCTCTCCT
GCCCTGCAGTTGGGGTGACCTCGGGCTGGAGCACCCA

>hg18 chr3:38658414-38658554 NM_001099404
CTTCGCTGTCAGCCAAGGCAGCACTGCCCCTGGCCCTGGGTCTCCAGGGT
GGGGACCTGGATGGTCTAATACCCTGAAACCACAGAGACCCAGAGTTGGA
GTGCCAGCTTAGTCACCCAGGGGCATTCCACCCCGGACCC

>hg18 chr3:38657798-38657992 NM_001099404
ATCTTGCTAAGTCCTGAAGAATCATCCCCATCCCTCCTGGAGGTGGAGGA
GAACACACCCACCCTGAAGCCAGGGAATGCCCTCATTTACATACATTTAC
ATCTCATTTATTCCAACACCCAGGCTGAAGCCGAGGCTAATTCAGCTGAC
AGGAAAACCCCACCCGCTTTAGCTCTGCTGCTCTGCTGAAGTGA

>hg18 chr3:38656524-38656626 NM_001099404
GGAGACCTAGCCGATTTCTGCCCATGCCCGAAGAGTCAGCAGTTTTCCTG
GCAGAAGCGATTCCCCAGCAGTTTTTCTCTCCAGCTCAANNNNNNNNNNN
NN

>hg18 chr3:38644949-38645233 NM_001099404
CAGCACCTTGCAGGAGCTCTGGAGCTTCTGCTACATCCCTGAGGGCTTCT
GTGGCTGCCAAACAGTGCTGGGTTGGTTAGATACCTGGAGGAGAAGCCCC
AGGTGAGAGCTGGAGGATGCTGTTAGAGAGGCCACACCCCCGGAGTGAGG
CCAGAGACGGGCTCAGAGCAAGAAAAGCTGGCCTTTCCTCCTCCTGCTGC
TCTGTTCTTCTTACCAGGCTGTGACCACACTCTGGCAGAAAGCATAACTA
TTTGCGAAGCTGCCTTATCACTTTTAGGGGAACT

>hg18 chr3:38646131-38646373 NM_001099404
CCAAGCCCGGTAAGTCCCTCATTACGCTGCATCACTCCAATGGCTCTCCT
CTGCAGGCTGGAGCTTTTTTCAGCTGTGGTTTATATAATTTAATGCTAAC
CAGAGTTCTTTGAGATACTCTGAAACTGCAAACATTTTGTCAACGCCTAA
TCAAAAAGCAAGTGCTGCCTCCCTCAAAAGATGCCCACATGTGAATAAAC
TAGAGGCCTCTTTATTGGGAAATGGTTTTTCCTTGGCTAAGT

>hg18 chr3:38649802-38649916 NM_001099404
CTTCTCATCCTGCTTCTGGGCACAGGCTCTCCTCACGTTGCCTGTGGGGA
AGCTGGAAGACACAGACAATGGGCCTGATTCTATGCCCAGGGACAGAGAG
CAGGGTGGGCAGAC

>hg18 chr3:38640562-38640701 NM_001099404
AGGCCCTGGGGTCCCTCCGTCAGTTTGGTATCTGCCCAGCCCTCTGCCCG
TGTGAGGGTGTCCAGGGCCAGGCTTATATCCCTCTCCAGCTTTCAAGGCA
GGATCAGATAATCATCTCAGTATCAGTACCCCTTCTCCC

>hg18 chr3:38642231-38642416 NM_001099404
AACGCTCTGACATGGGATATTATGAAAAAACCAAACATGCCTCTGGCTGG
GCTGGGCAGGAAGGCTTCCTGGAAGAGGCATTTAGATAAGCACCAAGGCT
GGCCAGGGTTGCTCCAGCAACCAGTCAGCCCAGCTGGTCATGGTGAAGCA
GCATGTGCTGAAGGCTGGGTGGTGGACTCCTCTCG

>hg18 chr3:38648112-38648233 NM_001099404
TTCAGCCTAATCGCCACTCATCCTCTCCCCATAAGCTTGACTCACACTAC
CAGCTGTGGCCTTAACCCTAACCCCAATTCCTACTTCCATCTCCGACCAA
CCATGACCTAGGCCCGCCCAC

>hg18 chr3:38657351-38657763 NM_001099404
GGAAGGATTGAAAGAGCATTGTCCCCCGCAGACCAGAAAGTGCCCATCCT
GGTTTCTGGCAGTGGCTGTGGGTGGTTGTGGAGGCTCAAGCCACAGGTTG
GGATGGTGGGGGATGTAAGTGGGAGAGATCGACAGTAAGTTTCAGACCAT
CCCTCCCGCCCAGGCAATTGTCTGCACAGTCTCGGCTCTCCCGGGCTAAC
AGCTTGGACAAAGGCTCAGTGGGGGTGCCAGCTGGTGCTGGTGGCCTGTG
CTTTCAGGTCCTTGCTCCCAGATCAAAGGCACATTGGTCCGTCCTTGCAC
GGGGCCTCAGCTAACCAGCTCCCCACAGGCTCCGCTCCTTTGAGGCTGCA
TAGGCATTAACCCTGTCCAGTCTGGAGCCCAGTTCTGGGGGAGATGGGAG
AGTCTGAGGAGC

>hg18 chr3:38655466-38655663 NM_001099404
AACAAGAAATGCCCTGAGCCAGAGAACCAGGCCTTGCATCCACCTCTGCC
TCCCCGCCTGGCCTCCCACCTCACCCTCTTGAAGATTTCCTGTTCCTAGG
GATAAGGANNNNNNNNNNNNNNNNNNNNNNNNNNNNNNNNNNNNNNNNNN
NNNNNNNNNNNNNNNNNNNNNNNNNNNNNNNNNNNNNNNNNNNNNNN

>hg18 chr3:38650626-38651025 NM_001099404
ATGAATGCTGATCCCAAGTGACAGCAGAACCGGAAAACAGTGACCACTCA
TCAGCGAGGACATCCAGCCGGCACAGGCATGTGATGCCAAACCGGGAGAA
TGTGGCCCCTGGTGGCCTCAAACAATCCAGAACCTGGTGTGAACACACTC
TGCCTATGACACCGAGGCAGAAGAATGCAGTCCCAACTGCCCCACCAAAA
CAGGATGTGGTCGGAGCAGCTCCTGACTGTGACACCAAGCCGGGAGGCTG
CATCGCTAATGACCACATCAAACCAGGGAATGGTGGGCACCCGTTCAAGA
GGGCACGGTGGACACCTGTTGGACATCTCTGCCAGAACAGAATCCTTTCC
CCTCACGAGGGTCAGCTTTGCCTTGATCTTACTTCTGCAAAACATGTCA

>hg18 chr3:38659346-38659609 NM_001099404
AAGTCCAGCTATCTCTGGGGACCATAGACCCCAAGGGATCCTTAGGGAGT
TGTTATCTCTCCTTCCCTCGGACTTCCTGAAACAGAAGCTCAGCAATTAG
ACATCTAATAGGCACCTAGGCTCCGCAAGCAAGTGGGGGCTTTCCTTGGG
TTTCCAGTTTTGCTGGCAACTAGCTGTCGCTTTATTTAACTGGCAGTCTG
TGCTGCATCTGACCCAGCACAGTGGTGAGGCTGTCGCTGCAAATGGCCGG
CTGAGCTCCCGTG

>hg18 chr3:38655174-38655295 NM_001099404
GTCACCCATCAGAACTTCTAGCCCTGCTTGTAAGGCAACTGCATTTTTTC
CTTGAGAACATGTCAACCCATCAACACCTCACAGACTCATTTTATTAATT
GAATGATTCAGTGAACATTTA

>hg18 chr3:38653005-38653307 NM_001099404
CTGCCCAAGGGAGCTGCTGAAACCAGATTCCAGATGAAGCTCTCTGCTGC
AGCAGCCGGGCAGCCTCATTTTCCAAAGTAAACCTACCAAGAGTGTCCTT
TGTCTCTGGGGCCCCCAGGCTGCTCCTGGTGGGCGGGTGGGATCCGCTTT
CTCCCTTATTCTCCCACCACCTGCACCTGGCTCTGGCCCTGCCCTTCCTT
TAGCAGCTCAGGGCCCACGCCCTGCTGTGGCCAAGCCTGGCTGAGTCCTG
CCTGCAGGGCTTCCGGTGCTGCCAGGGTGAGGAGGGCTCAGGGGTGGTCT
GA

>hg18 chr3:38644678-38644860 NM_001099404
CCCATCCCCAGGCAGCAGCAGTGTCAAGGCAGCCACTGGGAACCCAGTAC
AGGTCCTCACTGATGCTTGACAATTCCCTGGGGCAGCTGTCCTGGGGGAT
AGAGGCTGGCTCCGAGCCCTCAGGGCCAGTTTTTCCAGGTGGAAGCAGCA
CCTCACAGCCTCAGAGCCATTGCTCAATGGAC

>hg18 chr3:38651611-38651801 NM_001099404
GCTTCTTACAGGGCAACCCTCTCCACTGTGAGCAATCAGTTCCATAAATT
GGGAAGCCACCTCTTTTGCTTGGACTTAATTTCTAAAAACAGTGTTCTCT
GTCTCACTGTATCCATCTGTGTCCATATGCCTGCAAGGGTTGTGGGGACA
CATGCACGCCCATGGATCTGCAGAGGCTCACTGGTACACA

>hg18 chr3:38642853-38643580 NM_001099404
ATGACTCTGCCTAAAGCATACCCAGGTCCCCCATGGCGCCCAGCACGTAG
CCAATACCATAGAGACGAGTCAACTGAACTCCTGGCCAGGGCACACCTGT
TTGCACTGCCTTGTAATTTCAGGCTGATGATTGAGCTGGTCCCTTGTGTG
GGCTGAGGCAAAGGCCAGCTCTCCAGGTCTATGCTCAGCTGAACATCTTC
AATCTTGTCATGTCATTGTCCCTAAACACCCACTCCTAGCCTCATGATAA
AAATGCCAGCAAGGAGTGCCTGAGTTGTGGGGAATGCCTGACACTTGGGC
TGCCTAAGTCTTCAGATCCCAGGGAGTTTAAAAAAAAAAACCACCCAAAG
AAAAGGTAATTAACTCTGGAGGGGTATTTTCATGTGTTTGTGCTATTAAA
TCAACAGGCACACACACATACACCACAGACATGTGGTTTGATTGCCCATT
TGAATCTGGTAGAGGAACGTGGGAGGATTTTGTGCACAGATCCTATACAA
CCAAGAAGGCAAAATACTTCTCAGTGTGTGTGTGAGGCCTCTCTGAATGT
GACTGCGGTAGGATATGGAGTTCAGTTGGTTTCTTTTATTTAATCCCAGC
AGGAACACATTCTGCAGGATTATAACAAAAATACATATAAAAAAATCATT
CCACATGCCCATATTTACTTTTTGGTAACTTCCCAGAGATACACTGCAAG
CATGGAGCCAAGAACAAGGCCAAGCGG

>hg18 chr3:38653833-38654184 NM_001099404
GGCCACAAGTTCCCAACCCTCACCCAACATCACTGCCCTGGGACAGGCCT
CCTTGCCCCTGCTTGGACCATGGCAGTGCCTCCCTCTTTCCTTCTATCCC
ACACATGCAGCCCCCTGCTCCTAGATTTAGACATTCTCCAAAATTCTGTG
TGCCCTGAGTGATGCCAGAGTCACCTCCTGCTCTCCTCCCCACTCTACCT
CCTCCAGGACACCTCTTCTGACTGCCCACCCACCCACACTGACTCCTTCC
TCTGTGCCCCCTCACCCAGCTCTGGCCCCTTCCTGGCCTCTGCTGGTTAC
TGACAGGCCCTGTAGTATGTGTATTCACATCAAGGTAGAGATGCTGCACA
A

>hg18 chr3:38643697-38643833 NM_001099404
CCAAAGGGCGTTGCACAGAACTTTGCACATGTGGAACTTAGATGTTTGAA
TGAGCATAAAAATTTAAGCACAGCAAAAGTTCACCATTCAAAACATGAGA
CCTGATGTTCTTTANNNNNNNNNNNNNNNNNNNNNN

>hg18 chr3:38658629-38658880 NM_001099404
CCGTCATGGCACACAGGTGCCCGAGACAGCAATCAGCGTTCTAAGTCTCT
TTCTAGCTCAATTCCTTCCAACTCATTTTTCTCAATACTTGAGCTGAAAA
AAAGCTTCACAGAGGAACTGTGCACTGATGCCATGGCAACTGAGGCATTT
ATGGGGCACCTACTGTGTGCACCAAGAGAGATGGAAACCTCGGAGGCCCA
CCTCTAGGGTCTCTTAGTGTCCAGAGGGAAATAAGCCAATCAACCAATAC
A
