# Supplementary material for: Predicting tissue specific cis-regulatory modules in the human genome using pairs of co-occurring motifs
Source: BMC Bioinformatics. 2012 Feb 7;13:25. doi: 10.1186/1471-2105-13-25 (PMC3359238; doi:10.1186/1471-2105-13-25)
Supplement: Additional file 1 — Software. The CrmMiner software. [file 1471-2105-13-25-S1.GZ › crmMiner/test/heart_fasta/loci_test/NM_019886.fasta]

>hg18 chrX:46332023-46332557 NM_019886
GTACTTTGAGATTTCTGCTATTTCAAATATTATTTTAACATTATCCCTAA
GCAGCTCCCTTAAAAAACAACTTAATGGTGCTATTGTTGTAAACATTGTC
ACTCATTTCCGTTTTCCTTGGCACTGTAGTTGCTAATTTGAAGTGAAAAC
AGGAAGGTTAAGAAAGCTTAACCTGGGTTAACAGATAAGCTTAGATATTA
ACATCATCCACAAAGTGTGGTTTCAGTTTAGGATGCTGGGAGAAGACCCC
ATAAGGACACAGCCGTTGCAAAGGACGCTCAAGCCCTTCCTCAGCCCATT
TGTTCTGGAGGTGGTCCAGGAGGAAGGCTGTTACAATAGGCTGGAAAGTC
ATCCAGCTGGTGGTAACAGGACTTGCTGAATACTCGGAAATCTCAGCTCT
CTCAAGTGCTAAGCGCCAGCACCAACTTTTAGCATCTGTGAAGTAGTTTT
GGTGGTCAATCCAGGGTGCCTCACCTGGTGCAAGTGTGTGGGCAGGGACA
GGATAACTGAGTCCAGTCACAGGCATGTATGTTT

>hg18 chrX:46327286-46327570 NM_019886
TTGCAGTTTTTGAGGCAGGATTCAGACGGTTTTCTAAGAGGTTTTTTTTT
TTTTTTGTCTTGGCAGAGATTTTCTTCCCATGAATATGAATGTAATATAA
ATAGTTGGGAGTGAAGCTTTTGAAAAACATTTACAAACAGCTGGTTTAAC
ATTCTTCAGTATGCTTTGTCTCAGCCTGCCCTCAGCATGAGCAGGCCAGA
AAAGAATGAAACAAAAAAAACTAAACTGGCCTCACTTTTTTGTGTCTGAC
GTTCCAGTTGAACAAGGTGACTAATAAATGAACC

>hg18 chrX:46323484-46323630 NM_019886
NNNNNNNNNNNNNNNNNNNNNNNNNNNNNNNNGGGGAATAAAGGGCTGTT
GATGAGCACTGAACTGCTTGCCACAGTAATTTATGTGAAAGAACTTGGAG
CTATGAAGTGCCAAGCAGATGTAGAGTGTTATTATGGAAAGGGGAA

>hg18 chrX:46317839-46318310 NM_019886
GGGACATAAAACAGAAGAGGCAGTGACCTTCTCCGGGTGGGGTCTATGGC
CCTTTACTGGGTACATTCTGTACACACAGGCCCCTCCTTTGCCTGAAGTC
ATTGATGAAGACTTCATTACGGAGGGTTTGGGGAAAGGTGGGGGTCTGGC
TGGGTAAGCCGGCGTCCCAGCCCCGCTACAGCCCCGCCCAGATCTGGCAG
AGCCGTGGGCGAACCCAGGCGGGCAGAAAGGCGGGGCGGGCGGCTGCCAA
GCCGGCCAATAGGCGGCTCTCCGGCTGCTAAGCCGAGAGGGCAGGGGCGC
CGTCAGTAGCACCACCGCCTTCCAAGTTTCCCCTTGTGGATGCGCGGCCC
CGCGGCTCTGCTCCTCCCGGCGCAGAGGGGCCGGGAGAGGCCACAGGAGC
GGACCTGGCACGGGATTTCTGAGGAACGGGAGAAGACTGGCGCCCGACCC
GCTCTGGAGGGTCGGTGAACG

>hg18 chrX:46330905-46331166 NM_019886
TTCCACTCTCACTTAGTGGATCACAAACATCTGCAGGTGGCTTGTCCAAA
TATATATTATAAAATACTGAGTCAGTTCCTTTATTGGAGTTGGGAGCAAC
TTTACTCACAAAAGCAATTAGGTATGCAAACTAAATTTATATCTTGGAGC
AGCTCAATGAAAGGAAAAAACAAAAGTCAACTAGGCAAACTCAGCTGTTT
CCAAGNNNNNNNNNNNNNNNNNNNNNNNNNNNNNNNNNNNNNNNNNNNNN
NNNNNNNNNNN

>hg18 chrX:46332697-46332975 NM_019886
GGCACAGGAAGGCCACTGAGAGAGGCAGAGCCTGTTGCAAGTTCATTGGC
TTGAATCTTCTGTTCTCTAACTTTAAAGCCAGCAGGAAGTTGATTCATCC
CCCTCCCCCATCCCGGCTTCAAAGATTGAAGAAAGTATGATTAAAATGCT
AAAAGCGCGTCTTCCTGAGTTATTCTGCTGTAGCCCCAGGAGCCTCAGCC
GAGCCAAGTGCTTGCAATTCAGGCTCCATAGACCCAGAATGAACCCAGAA
TGAAGTTTCCCTTTGATGGCAATGAGGC

>hg18 chrX:46323670-46323800 NM_019886
ACATGCCTTCACATGCTTTGTTGTCTGTAGCTCATTATCTAATTATCTAA
TAATCCATCATTGTACACTATCCACCACTGTTCTGGACAGACTGATGTGC
TATCCTGTCCTTTTCAGCATGTCTCCCTTT

>hg18 chrX:46333216-46333364 NM_019886
TCAAAACAACGGTATATAAAAACCTTTATAATTCTTGAGATTAATTGCAT
GAAGACAGTTTTTTATTATGAATTTTCTATTATTACAGGATAGGTCTTTA
AATAGTTCTGACTTAGGAATAAACAGAAGGGTCTATGATTGTTTCAGG

>hg18 chrX:46320852-46321517 NM_019886
GAAGATGCTAAAGTGGGGCTTAAACAGTCTCAAAATGTGTTCTGTGTGGG
TCAGTGTATGGCCTGAGGGAAGGGTTTGTTCTGCACAGTGCTGACCATAG
GAGTCTACTTAGTGACATGGGAGTGTGTTTCCCCAAACTTTATGTGAGTT
GGAAGGGTGCCGCCTTCTGCACTGTGCAGTCAGTCCAGAGGAGGAGGAAA
AGTAGTGCTGGGTGGGCGGAAGTGAGTTAAGTTTCCATTCATTATTTTAT
AGTGTAATTCAGCATTCCCCTGAGATGAAGCTCTGAGGACAAACGTTGAA
GATATTAATGAAGAGGGATTTTGTTGTTGTTACAGAACCAGGGTTTCAGA
GTGATTTCAGAAGCTGGCTAACTAATTTTTCTCCCAGTAATCAAATGGTT
TTCTTAGTCAGTTTCTGAAATTGCTAGGAAGTCTGTGTTCTTTCCTGATT
TCCAGAGTGATGGAAGGTAAGGCACAGGGTGACTTGTCACATCTTAACAA
AAACATCCTTTCATCTGCTGATCCTGTATTTACAGATATAACAGTAATTG
TCCCTAACCCTTCTTCACAGGCCTGAGGGAACTCCTCCCCTGGGCGGAAT
GCTGTGCATTTTATGGCTTTAAGACATGACAATCTCCCAGAAACTTTTGC
NNNNNNNNNNNNNNN

>hg18 chrX:46326312-46326418 NM_019886
TGCCAGTCTCACTTCCTAGAAGCAGCCACAATATTTCTTGTAGTATATGT
CTAGAAATGTTTTACGCAAATTCCGGCAGAAAAATATAGCNNNNNNNNNN
NNNNNN

>hg18 chrX:46333502-46333658 NM_019886
AGCTACTTGGTAACTGCAGCTGGCTGGTAAACTGAGGGTTTGAGTTCTAA
ATATGCACCCAAAGATGAATATTTCATTGCTCCCTATGAACAGGGCCCCA
TAATATTAAGAAGAGTTGGGATCCGGATTAAGAGTGAATTGAATTCTTAA
TCCTTG

>hg18 chrX:46320218-46320436 NM_019886
NNNNNNNNTTGTCCTGTGAGGAGACTTTGCAATGGTGTTTACAGGCACAG
AGAAAGCCAAAAGCAGAGAGTTTGGTGGAAAGGCATTGATTCTAACCCTA
CCTATCCCTAATCTTTCTGTTTCATGTTTCTTCTCTGTCTGTTTTATGCG
CAGGCTCCAGGGCTTTTCTCCTGAATTTCCAAACATGCAGGCACAGTCCA
GCGGCTCTTGCAACACTT

>hg18 chrX:46321568-46321840 NM_019886
AAGAGAATAGAGAGGAGGGTAGAGGACAGTCTTTGCCCTCTAGGAGGTTA
GAGTCTGTGTGGGTGACAGTGACTGTGAGGGAAGACACTGGTGTTGCTGT
TTGGAAGGCCGATGGGGCTTCCTTTGCAGGGCTGCAGGGACATCTGGGAG
CAAGCTTTAGGCTCTTCCAGACTTTAGTGACTGAGTCCTTCCTCCCGCAT
TGGGCACTTACCACCAATCAGTGGGTTGATTACAGTGCTTGTATTCTTGG
TTCCTAGGAAGATAACGTTACT

>hg18 chrX:46331346-46331582 NM_019886
NNNNNNNNNNNNNNNNNNNNNNNNNNNNNNNNNNNNNNNNNNNNNNNNNN
NNNNNNNNNNNNNNNNNCCAGGTTTTATTAATACTGGTTTGGTGTGCATC
CATTTGTTCTCAAGTGAGCTCAAAAGTTTGGGAAATTTTTAGCTGGGGTG
GGTATCATAAAACTGGAGAGATGTTATTATCTTATTCTATTCTAGAATAA
GAGGAAAAATAATGCCCATTTAATTTTTGTACTGGC

>hg18 chrX:46331666-46332015 NM_019886
TCTCTTTAGCTCTCCACTGGGGCCATCCAAGTCCAGGCAAGTTTCTCCCC
TCACTCCCCAGTCCAGAGTTTTGTCTTTTTGTTTTTGTTTTGTTTTGACT
CAGCCTCTATTTCTTTTTAAACCTGAGTGGAGAGTTGTTTCAAGTTGAAT
ATGACTGAAACTGTTATTGACTAGTGCAAGTATAAATAACTAGCACCCCG
TGCCACTGCCACATAATTTTTCAGATTAAATGTCTGGAAATTATGAATAA
CATTTAATGCTGTTTAAAGTACGTTTCCAGGCTATCTGGGGGTGCAGTTA
TATTAGCAAACTAAATGTTTCCTATTACATTTTGCTTTGGAGTCACAAT

>hg18 chrX:46320593-46320770 NM_019886
NNNNNNNNNNNGTAGCTGGCGTTTGCAGGATATTTGACCATATCCCATTC
ACATCAGGTCACAAAAGCTGCCTGGTCAGCTTCCTCTAGTGTCGACAAGA
CCTCAGGGTTGGGTGTCCCCCACTCCACCCCATCCGTTTGACAGATGGAG
CCTTCAATTGGCAGTAGCAGTTTGTGA

>hg18 chrX:46328298-46328614 NM_019886
NNNNNNNNNNNNNNNNNNNNNNNNNNNNNNNNNNNNNNNNNNNNNNNNNN
NNNNNNNNNNNNNNNNNNNNNNNNNNNNNNNNNNNNNNNNNNNNNNNNNN
NNNNNNNNNTTCTGATGGTGAATATTTTTAAATTCGGAGATTAAGAGGCT
GTGAAAGAGGGCCACCACATTTGATTTCAATGATGACTATATTCTGTGCC
AGCAGATTCCCCTCCCATGAAATGGATGGGAGCAGGAAGAACTTTGCTGT
AGAGTCACATTCTGAAAATAGCCACTGAGGTAGACACGTTTTGCTTACAG
AATCGAAGCCCTTTCT

>hg18 chrX:46327619-46327969 NM_019886
AAATAAAAGGAACTTGCTCTATTGAAAAGGACATTTCTGCTGAGGTGCAG
TATAAAATAAGAATAGTAGGGATTAAGAAACAGCTCTGGCTCAAATTCAA
GTCCACAGGCAAGTGGGAACTGTTTGGGAATTGAATAGGAAGCAGTTTTA
ATTGGAGAAAATAGAAAATTGCGGAGCTCAGTGATGTGTCTATAATTGGA
GTCCTTCAGCTTTGCTCCCCGGCCCGCTTGGCACCCTGGCACCAAGCCAG
TGGCCAGGTCTGACATTTTCTGCAGCTGACCCTGTTCATAATTAAGACCA
CCCTGCTGGATGCTGAGAATAAATTAGAGCATCAGCTGATGATGAATATT

>hg18 chrX:46333062-46333175 NM_019886
CAGCTCATTGAAATATGACTTTCAATCTTTAAATAAATAACCATGCTTTT
TTTTTAAAGTGAAAGCCAATTCTTGAATTATTTGAATATTGAGGAATGAC
CTCACATTTCAAT
