# Supplementary material for: Predicting tissue specific cis-regulatory modules in the human genome using pairs of co-occurring motifs
Source: BMC Bioinformatics. 2012 Feb 7;13:25. doi: 10.1186/1471-2105-13-25 (PMC3359238; doi:10.1186/1471-2105-13-25)
Supplement: Additional file 1 — Software. The CrmMiner software. [file 1471-2105-13-25-S1.GZ › crmMiner/test/heart_fasta/loci_test/NM_004546.fasta]

>hg18 chr7:140043111-140043237 NM_004546
GTGAGTGTGGGGCTGGGGATGGGGGCCTCGCCGGCCTGTAGCGGACAGCG
CGGGTCCCTGGGACGCTCTCACCTTGACTGGGGCGCCTGAAGAGGCCGCG
TCCCGAGGCATGCTGGGACCTGTAGT

>hg18 chr7:140048623-140048982 NM_004546
TATTCAAACTTACTGTTTAAAGTTCTTTGTTCAGAGCCATTAGCATATTT
AATAGGATTTGCGAGTCCTCTCTCCCATATGGTTGTCTTTTAATAAAGAT
TGTAATAGGCAGAGGACATAATTTGCCTCAAATAGATAGCTAAACAAAGC
AAAATTAATTTATTTTTCTGAGTAAGTTAGTGACCTGCTAACAAGTTCAC
AGTCCCTTAACTAAAACCNNNNNNNNNNNNNNNNNNNNNNNNNNNNNNNN
NNNNNNNNNNNNNNNNNNNNNNNNNNNNNNNNNNNNNNNNNNNNNNNNNN
NNNNNNNNNNNNNNNNNNNNNNNNNNNNNNNNNNNNNNNNNNNNNNNNNN
NNNNNNNNG

>hg18 chr7:140065529-140066554 NM_004546
AAAAACTGTTAAAACTGCTGACTACTTTTGTTACTGAATGTAATCGTGTT
AGAAAAATAGTCTTGATGAAGACTTCTCCATGCAGTCAATCTTTATTATA
GCAGTATTCGCATATTCACATCAAGTACATAGAACTTTTTTTGCCTTTTA
TATAATACAGTTTTTAAATAACTTTACACAGAAATAAATTTCTTCAATCT
GAATTTCAGCTATCTTTTTTTATTCTCCATGCTTTCTATCCAAACTGAAC
AATATTTTCTGTTATACAAATTTACATGAGAAAAACTCCAAAGTACAAAT
GAAGGGACCTGAGCAGGAAAGAGAACCAAAGTATCAGGAAGTGGGTATGG
GGGAGAATTAAAAAAAATAATAAAAGATTCAAGCAAACATTGAGAATAGG
GGAAAAGAGGGAGACATCATCCATTTGACTGAAAATAAATGTCTTTTTTA
TGAATTGAAAAATAAGCTTTAAAAATAGTTACTCCATTGTAATTTTTGCA
AAGCAGGTATAGAGAGGTCTGTGGACAATTAAAAAGTCCCCATCTTTTCA
CTGGGCACGCCCCAGACTCCACGAGAACCTTTTCAATGCTTGAGTGGAAC
TGAAGTGTACTAAACCCGAACCTTTGGCAGTAACAGAAAAGAGGAATGTG
TGTGTGAGTCGCCATAAGGTTTGGAGTGGTGAAACAGGAACCGTGAATTC
ACTGCAGTTCAAACAGGAAGCATCTCCCTTTCCTCTCCCTTACAGGAGTC
ATGTCCTCAAACCAAGGAATACATGAAAAGGGGGGATTTCCTTTTTCTTG
GTCTAAACCAAAGAGCAATGACAACTACTGAATAAAATTCAGAGACACAT
GTTGATGAATGATCAAATTCAATCCCCTGATCAGTTGTATGATCCTATCT
TAGGAAAGGCAGCAATTGCCATGTTGAGGAAAGGATCAGATGTACAACCA
ACAAATGAGATTACCACAAATACATATCACTGTGATACAGTCCTCAAAAA
TCAGGCGATATCATGAAGGCCAAAC

>hg18 chr7:140048393-140048527 NM_004546
AACATATTTTATATAGGAATTCTCTTAAAAATTTTTTATCCACTTCTGTT
TATTAGCATATATATGGCTGATGAATAGGTTTTAGGAATAGCCCCAGTAG
GTGCAAATAATTTAAATTAGATGCAACGTATAAT

>hg18 chr7:140050400-140050573 NM_004546
ACGTCTTTAAGACATTGAAATCTGTGCTTGTTTATCCAGGATACTTTGAG
TTGTAGTAAATTTGGGTTTGTTTCCAGGATAGGAAAAAAATCTTAAGCAG
TATGTAAGTTTTAGAAGCATCAGGTTGCTTCATATCCCATTTCTCTTAGA
ACTTCTCTGTGCCGTTGTCCTTC

>hg18 chr7:140065164-140065269 NM_004546
TGTTAGCGTGCGTGTGCTGTGTTGCTATAGAAAATGTAAGCTGTCAAAAG
TTTGAAAAAATACAATTCTAAGGTGAGTTTCTGCAGATAAACTTTAAACA
TGACT

>hg18 chr7:140049937-140050039 NM_004546
TCCAGAGGCCCAGGGCAGCCAGGTTTGGGTGGGATGGATGTGAGTTAATT
TGTCTTGAGAAGGGAAGTTAGTTTTAGTGANNNNNNNNNNNNNNNNNNNN
NN

>hg18 chr7:140065285-140065407 NM_004546
TCCAACTGAACCACATGGAGGAAAGCAGTGGTTTGAAACTAAAGATACAT
CAGGTCACAACATCTCAAATATTTAAGGGTCATCACCAACACCTGACAAA
CGACTGTTGCCACTGCAAGTTG

>hg18 chr7:140066566-140067097 NM_004546
TGTGGCATGGCCAAAGGAAACACGGAGGACCCATGGATGCATTTTAAAAT
GAAGGCAGGAGAAGGGGACAGCACAGAGACATACACCCCTGTATGTAAAC
TAACATAACATGAAGATAAATAAGACATAAAGGCTAGCCACTTACGTTGG
TCATTAACATGAATAAAAAGGCATTATATGTTGATATAGCTGGTTTTAAT
CAGCTATGGAACATACACAAATGTATTAGGAAGGAATGATTCTTAAAAAA
ACCGTTCACAGCTTAGAATAAAAAGCATACTTATTGCACTCTTACATTTG
ATTTCAGGTAATTACAGTTTATTTCCCACCCTCACATTAATTTTTCCCTA
TCCTAGATTTACTGCCACCTCACCCCATTTTGGTCTCTGTTCTCTACATC
TGTGCCTACTCTGTGAGCTTTGTTGTTTATGCTAGTTTGCAGTGACTTCC
AACTCATACTCCACCAAAACACACGTGGGTTCAAAAACTTAACACAAAAA
TGCAACGCAGTAATTTTCAAAACAAAACCAG

>hg18 chr7:140049279-140049380 NM_004546
GTAAGTGCAGGAGAAGAGCACTTGTCGTTTTTTGGGTGGGGGAGGGAGGA
TGTATTAATAGCTTGTTTATTTTTCTGTTGTAGACCATTTTTCTGTCTGG
A
