# Supplementary material for: Predicting tissue specific cis-regulatory modules in the human genome using pairs of co-occurring motifs
Source: BMC Bioinformatics. 2012 Feb 7;13:25. doi: 10.1186/1471-2105-13-25 (PMC3359238; doi:10.1186/1471-2105-13-25)
Supplement: Additional file 1 — Software. The CrmMiner software. [file 1471-2105-13-25-S1.GZ › crmMiner/test/heart_fasta/loci_test/NM_003009.fasta]

>hg18 chr19:52985486-52985642 NM_003009
CTGCCTCCAAATCGGATCTAATTCTCTCTCTGCTCTGCTGAGACTGGCCC
TGGCTTAAGAGGACTGGAACACTTGCTACATGGGACCAGGACAGGGTCAG
AGAACCAGCGCCGGGGAGACCCAAGGGCCAGGATTGCCACCAGGGGGCAG
CAGAGA

>hg18 chr19:52979340-52979476 NM_003009
CTCTTTTTCTCTCCACAGTCCAGGGACCTTGACCCAGCCCCTCTCAGCAG
ACGCTTCATGATAGGAAGGACTGAAAAGTCTTGTGGACACCTGGTCTTTC
CCTGATGTTCTCGTGGCTGCTGTTGGGGGCAGAGAT

>hg18 chr19:52963718-52963960 NM_003009
CAGGTGTCTACTTAGGGCTGCCACCTCCTTGCAGTTGATTTTTGGAGCCT
CTTGTTGCCTCTGGCTTGAAGGCCCAGCTGTCTTTCTAGGTGTTTTCCCA
GTGGGCATGGAGCTGCAGCGTGGCTGCTGGGAGCAGCACTATGTCTCCCT
GCCCACTAGCTGGAGCTCCAGCTAGATGTGAACCACCAGGCAGGCGCAGT
TGCTGCTGGTGTCCAGGGAGCATTGAACAGCAGGAGGGACTG

>hg18 chr19:52975019-52975170 NM_003009
GGCAGCTTTCCAACGTCTCTGCCTGCTCGACAAAGCAGAGGCAAGAGTGA
CATTTTGAGACGCCTACCAGGCCTGTACACCAGATTCCAGTCCCGAAATA
GCCTGCTGTGGGGGTTGGGTGAGCCTGTATTTCACCCTGGGGACTGGGAA
G

>hg18 chr19:52976251-52976358 NM_003009
GTATGTCTGTCTGTCCGTCCTGCCTGGTTTTGGGGCTAGCATGGGGTTGG
GGCTGAGGTTGGTGTCTCGGTCCCAGCTCACCCCTTCCCTCTTCCTCCCC
TCCCTAG

>hg18 chr19:52975986-52976176 NM_003009
GTGAGTCTTGGGATGGGGAGAAAGACTTGAGCACAGCCACTGTGTCGGTC
CGTTAGGCCTGGATGGCACTGCAGGGGGGTTAGGTCAGCCCTACGCCCTT
CACCCATGTTCTCATCCCCCTGGGAAGGGGAGGGTCTCCCCAAGAGGACA
TCTTAGCCCCTCCAACATCTCCCCTACCCCCTTTCCTCAG
