# Supplementary material for: Predicting tissue specific cis-regulatory modules in the human genome using pairs of co-occurring motifs
Source: BMC Bioinformatics. 2012 Feb 7;13:25. doi: 10.1186/1471-2105-13-25 (PMC3359238; doi:10.1186/1471-2105-13-25)
Supplement: Additional file 1 — Software. The CrmMiner software. [file 1471-2105-13-25-S1.GZ › crmMiner/test/heart_fasta/loci_test/NM_005368.fasta]

>hg18 chr22:34309778-34309892 NM_005368
ATTCTTAGAAACAAACATGGCTAATGAAATTCCATCATTCTAAGGGACAA
ACATGGCTGGAGAAATCCCAAGATTCTAAGAGGCATAGGAACTTGATACA
TTGNNNNNNNNNNN

>hg18 chr22:34338989-34339196 NM_005368
CTGCCGCCGTGCCCAACATTGCCACCTCGCTCCAGGACCTTATCCAAATC
CTCGTGCGTCACTGACGGCTTGTCTCTGACACCTTTCATCCAAGGGTCCC
TGAGCTCCTGACTATTATTATCTGGCGACAATGATCCTTGAACTCCCGCC
TGACAGATGCAAGACCTGGCATGCACAGGCGATGGTCAGAGGTCAGGACG
CTGAAAG

>hg18 chr22:34330347-34330474 NM_005368
CAGGATTGCCCTTATTCCTTTTGCTCTCACCTCTTCTTTAGACAGCAAAG
TATTTCTTTCCCTAAGCCTCAGGGAAGGATGTGACAGCTGAGAACAAAAA
ACCCATGTCTCTTGCCTGGATTTGCAG

>hg18 chr22:34341056-34341202 NM_005368
AATTTTATGTTTGTGTACGTGCAGTGAAGGCCTCAGTGTTTTACAGACTG
GGCTTCATGGAATTTGCCCTCTTTTACAATCAGAAGATTGGAGACATAAC
CTTTCAAGGTCAGTTAGAAAATCCAGAGTCAGTATCTAGAACAAAG

>hg18 chr22:34343310-34343724 NM_005368
CAGCTGGGGTTTGAGGCTGCCTGGTCCCAAGGGCGTTTTTATACCTTCTG
GGATGCTTGACAAAGATCGCTCAATGGCTCGCTGTCCCCCTCCCCTGCCC
TCCTTCACTTTCTCTCTCTCATCCAGGGAGGGTCTAATCTTTTCCTTTCT
CTAGCCCTCACATGGGAAGCTATTTTAGGGCAGGTGCCATTGTGGCGAGG
CAGGACAGCTCAGGCCACAGGGGGTGGGGTGGTTGTGCGTGTGGAAAGAA
GGGGAGGAGGTTGGGCACTGTCTGGACTCTCATAGCCGACAGAAAGGGCA
CCACAGAAGCCGACGCCAGCAGCCTGAAACCCAACGCTCCCTGCGGTCAG
CCCTCCCAAGAGGACCTGTCATGTTTCTAAGCTTGGCCACCAGGTGCCCC
GGCTGGCCCCAGGA

>hg18 chr22:34332161-34332394 NM_005368
ACTCTGCCTTCGCTGATATGGATTTTGTCTCCTGGCCTGTGTTTGTAAAT
TATTCCCCATGTGTCTGTCCTTTCTCTGTGGCCAGAAGGTCAGCAGCTGC
CACTGGCTGGCCGCCTTGCTCTCTCCCTGGCTGGAGTCCCTGCTGCCTTC
NNNNNNNNNNNNNNNNNNNNNNNNNNNNNNNNNNNNNNNNNNNNNNNNNN
NNNNNNNNNNNNNNGGTATTGCAGCCATGATGA

>hg18 chr22:34341415-34341515 NM_005368
CCTGGCTCCCGGCCCCCGGCAAACCTCCGTGATCCTCCCTGATGATGCAA
CACCCTGAGTCTCTTTCAAGACGTACAAGTCACTGCCTTAGGTCTGGCAG
