# Supplementary material for: Predicting tissue specific cis-regulatory modules in the human genome using pairs of co-occurring motifs
Source: BMC Bioinformatics. 2012 Feb 7;13:25. doi: 10.1186/1471-2105-13-25 (PMC3359238; doi:10.1186/1471-2105-13-25)
Supplement: Additional file 1 — Software. The CrmMiner software. [file 1471-2105-13-25-S1.GZ › crmMiner/test/heart_fasta/loci_test/NM_004609.fasta]

>hg18 chr20:536097-536406 NM_004609
AGAAGGGAGCAAGAGCTCCCCAAGCCAGCCAGTTTTCTTCCAGCAGAGTC
TTCAAGGGGCCATAGCTGGCCAGGATTGCCCCTCTCGCCTATTCCCAGAG
GAGACCGTGGGGTTGAGAGCATGGTTTCTACAGCCAAATTTGGCTGAGTT
CTTGGTCCCATAGACAGATCCCAGGGAAGCGGCCAGGCCCAGGGGAGGCC
CCTGTGAGCTGTGGGACAGGCCTGAGACCTGCAGAGAAGTCCCCCAGCCT
GCTTGCTATGGGGGTGGACACATGACAGTTACAGGGACTTCCCTCTGTAA
CCTATCCCA

>hg18 chr20:530928-531402 NM_004609
TGCATACCATTTGATACAACTTGGATTACTTACCAGTGCATACAGGGTCT
ATTAAAAACTATCTCACAAAGCAAAACAAATACTTATCTTTCTGTTCTAG
CTGCTCTTACTAGTTAGAGACTGAGCCAGGNNNNNNNNNNNNNNNNNNNN
NNNNNNNNNNNNNNNNNNNNNNNNNNNNNNNNNNNNNNNNNNNNNNNNNN
NNNNNNNNNNNNNNNNNNNNNNNNNNNNNNNNNNNNNNNNNNNNNNNNNN
NNNNNNNNNNNNNNNNNNNNNCTGTGGCTTTGCCAGAGGCTGGCTGTACC
TGGGAGGGTAGGCGCAGGGGGAGCAATGTGCTTTCCTAATCAGCTCCCAA
AGGGGGAAGCACAGCCACGCTGGGACACAGGATAAGCACGACCAGTGTTC
CTGAAACAGCGGGGAAGTGAGGTAGAGGGTGCTTGGAAAGCTCTCCTGGG
TGGGGGACCCCGGCCCCCTGGGGC

>hg18 chr20:532862-533079 NM_004609
CGATGTCCACGGGACTCTCCTCAGCTCAGAACGACGTCTTTTATTTAAAA
ATAGCTTTTATTTTAAACTCACCAATTCTCTCTNNNNNNNNNNNNNNNNN
NNNNNNNNNNNNNNNNNNNNCCTGTCACCAACAGTCTTTGTTTTTCCAAA
AGTTCTGCCTTGTCTCTGACCAGCCAGAGCTGGGCAGGCTGAATGGATCC
TCACAGCTCTCCAGGAT

>hg18 chr20:534642-534905 NM_004609
GCTTTCTCAGCCCACTTAGAGAAACAGCTGACCATCTGGGAGCTCTGTCC
CCTGCCCCCTCCACCCCCAGGTCCAGGTTGGGGCAGATCCATCCAGATGC
GAGCCCAGCCTCCCTCGAGGCTCTTGCAGCCCAGGGACAGCATGTTCACT
CACAGGCAGGGCTATTTTGAGGGCTGAGGCCACAGTCCCAGCAGAGCCTG
GGGCTTGGGCTTCTCAGACAAACTCTGGCAGGAGTGGCTGAGAAGGGCAG
ATAGGGGAGGGGG

>hg18 chr20:537730-537847 NM_004609
CTGCTCATCCGCTGGGTACCTCAGGCTCTCGGTTGGCGGTTTGTGGCCTC
CTTTCTTCTCAGTCTCCTGCTCTTGGGTTAGATCTTAGGACAGGGGACAA
TTATTTCAAGGTGGGGG

>hg18 chr20:540349-541029 NM_004609
CTGCCGGGGGAGGAGCCCCTTAGGACCCAGGGTCTGCGGGAGAGTCTGTT
CCCACACCTGGATCCCCCCACCGCCAGCATTTGACCGTGACCCCAGCCAG
GCTGGGCTTTGGGGAGGAGGGAAACAGCCAGCATGGGCCCCCTCCCCGCA
GGGCTGGTCCCACACACAGCCCCAGACCAGGCTGCTGCTTCCTGAGCCGA
TGAATTATTACCGGGAGATTTCCTTCCCTGTCTGCGCCTCCTCACAGGGG
CTCCCAGCTCACTTCACTTTCGCTTTCTCCCCCTTCTCCCCCTCCTCTCT
GCTTCTGACCCTCAGGCAGCTTGAAATTCCTCTGTCCAGCCCCCTCCCAA
TTCCACCTCCAACTGGAGATGCCAACCAAGGCGTGAACTGGGCCCGGAAG
GCGAAGAGGGGCTTGCCTTGTAGGCTCATTCATTTATTTGCTCCTTAGGC
ATATTTTGACACTTGGGACCCTGGGAGTAGAAGAAAACCATGAATGAGAC
TGAGACAGGCCTTCTGCAGCCGAGAGGGGAAGGCGAGCTGTAAACAAAGG
ATTTCAAGACAATGTGGTAGGAGCAAGCCAGGGTCTGGTATCAGAGAGAC
CCAGTTCCGGTTCCAAGGTTAGCTGNNNNNNNNNNNNNNNNNNNNNNNNN
NNNNNNNNNNNNNNNNNNNNNNNNNNNNNN

>hg18 chr20:537016-537132 NM_004609
AGGCAGTCAGGGAGTATCCCTGAGAGCCCCTTCAGGCCCTCCCATCCCAG
GAAGCCTTAAAGGCCCACTCCTGGCTTCTCAGCCCAGCCTGGGGCACTGA
CAGGGGCCCACAGCTG

>hg18 chr20:536609-536769 NM_004609
TTGTGCTCCCCCTCTGCACTCCTGCCACTTTTAACCTCTTCCCTCTTCCT
TCTCTAGGCCTGAGCTCTTGCTGTATGCCCCAATCCTAGAACACCCTTTC
CTACCCCTTCATCGGCCTGCCCCTGTTCTAAAGCATCCTTCAGAAATGAG
ACACAGAAAC

>hg18 chr20:542154-542347 NM_004609
CTCTTTGCCACTTTTTGCCAACCTTGCTGCAAAGTCTTGTTGTGTTCATC
ACACCATATTTTGACTTTTCTCCCTTCATCCCTGATTCTCACTTCCATTT
CCCTCCCCTAACAGGGCACCCACTCCCATATCTTTGACGCATGCCTTTGG
ATATATGTGTGTCTTTATAAAATGTGCATGGCGTTGATTTGTG

>hg18 chr20:531836-532032 NM_004609
AAATAGGCATATGAATGTACCTTGCTGAGGAGAGGGTGGCTGCCTGGCTG
CCCTGGCCTTTCCCTGGCTCTCCCACCCTCGGGCCTCTCGAGCTTCTCTG
ATCCTGACCTCACAGGGACACAGCCCCAGCCCGAGAGCCAAGAACTCCTA
GCTGCACTGATCAGCTGACGCATCGCTGTCTCTGCTGGGTCTGCAG

>hg18 chr20:520584-520685 NM_004609
AGGTCATTGTTTTTATATGGCTGACCCAAATGGCCTCCAACTGGCCTCCC
TGCCTCCTGCCGACCCAGCCTCCACCAGTCATCAGGGTCTCTTTCTACCC
G

>hg18 chr20:551763-551950 NM_004609
CCTGAGGATGGGAGAGTGCAGGGCAAGCCTTTGAAGATGCAAACATGGGT
CGTCTCCGGGGCCTCCCTCCTTCCTGGTCTTGTGTGTCTCCGGCCCTGCC
AGTAAACAGGATCTCTGGGCAACTGCCTGAGAACCCTGCCCAGTGCCCCA
GAGGCCCTGACGTGCTCCTTCCTGAGCTATAAATCAG

>hg18 chr20:523980-524596 NM_004609
NNNNNNNNNNNNNNNNNNNNNNNNNNNNNNNNNNNNNNNNNNNNNNNNNN
NNNNNNNNNNNNNNNNNNNNNNAGAGAAAGAAAGAAATTCAGCATATCTA
GATAGCTAAGAGATCATCTGAGGGGGTCAGGGCCTGGAAGGAGATCCCAC
CCAGAATCCCCGGGAATTCGCTGTAATTGGTCAAAGGCCACATTGTGTAG
TGTGAGAAATCAGGACGTGAGGAAAAGGCGGACAGGAGACACCAAAACAC
CCACGCCCCAGGGCCCACTATAAAAAGCACATTTAAAAACACCAGACTGG
AAAAGTTNNNNNNNNNNNNNNNNNNNNTTTTAAATAGCAAAAGCGAGTCC
CCCCAGGAGGCGCACTGCAGCTGCGGCTGTGGCGGTTCCCAGGTGATGTC
AGTCCTGGCCAGGCGCCAGTCCCGGCCCCTTGGAGACGGTCTTGGTGGGT
TCAGCTTGACTGTTTTTCCTTCCTGAGACTTGAGGACACCTTCCTGTCTC
AAAGAAGGAAGCCTTTCCAGGGCTTTCTGAAAGCCAGGGGCAGGGGAGGC
GGTGGGCCTGGGCTGCAAGGGCAGAGAGAGGCAGGGAAGGTGGGTGGGGG
TGGGGAGGAGCGGGGG

>hg18 chr20:503074-503517 NM_004609
CAGGCCTAGAAGGTGGGCAGATGGGGTTACGCAGAGAGGAGCTAGGACCA
TCTGGATAAGGGAGGGTTGTGGGGGCAAGCCCCACCCATCCTTGTTTTCT
CCATTCGAATAGTGGTTTGTGGCTGTTTTCCTCAAGGGCGACTCAGGTGA
CCTTCAGGTTGGGGCCTCCTGGGTCCCAGGGGCCTGCTGGGTGGAGGGCC
CGGTCTGGCTGGGCTGCTTTTCTCGCCCCTTTGCCGGCCCGCTGGCTTCA
CGCACAGATTACAACTTCCCCTCTTCGGCCGTCTTACGCAGGCCACCTCC
GGCTCGCCATTGTCTCATTGTTTGCTGAGGGAAGCTCCAGGAGGAAATCA
ACCTGCTGCTCACCCCAAGCAGGGAGTTTCACCCCCAGCCCCCACCCAGG
GAATGCCTGGGGGGAGGGCAGGAGGGGTGGGGGCAGGTAGCAG

>hg18 chr20:535724-535950 NM_004609
NNNNNNNNNNNNNNNNNNNNNNNNNNNNNNNNNNNNNNNNNNNNNNCAGC
ATCATCTATGGACAGTGCCTCCTGGTCCCAGCTACCCTCTGGGTATACCA
ACAGGGGAGAGCCTTACAAGATGATCCTGTCCAATCCTCACCCCCAGGTG
ACAAAGGGAAAACAGGGCAGAGACAAGAACCCCCTTTCCACCTCCCACGT
GCTAATTCTACCACAGAGGGCCACAC

>hg18 chr20:533097-533234 NM_004609
GGGCCCTGCCCAGAGTGTCCCGGAACAGGCCATGGTCCCCCGGTCCCTAC
ACAAAGAAGGGGTGGGCTTGGCTCCTGGGGTCTTCTTCCCTGTCCAGCCA
GTGGCTGGCTCCTGGCCTCCTTCTCCAGGGTCCAGGC

>hg18 chr20:549034-549316 NM_004609
CGGTGGGAAGATAGGACATGGAGCAAAGAGGATCTTGAATCAGACCCCGT
GGTCCCCTCCTACAGAGGGTTAAAGCAAGCCAGCCTCCTTCCGGCTGAGC
GGAAATCAGATTTTGAGAGCTGAGCAGGGCTCTGGAGGGATGTTTTTCTT
CTCCATTTGTCTGCTTGTGGCTGGCCCATAAAATCCACCGGAACTCCATG
CTGGACTGAGGAATTCCTGCTGAACAGGGACATGGAGAACGCAGGCTGGG
AGGGGGCATAGTGTGGATCCTTATCAGAGCAG

>hg18 chr20:534946-535086 NM_004609
TTTACTCTGTAAGTGCTCAGGGACAGGGAGAGCCGCCCCCTCCCACCCCA
AGTCTGGAGGTCAGCTGGAGACCTAGGGTCCCAGAAGAATGCTGGGACTG
NNNNNNNNNNNNNNNNNNNNNNNNNNNNNNNNNNNNNNNN

>hg18 chr20:527212-527502 NM_004609
TGGTTTCCAGGCCCTGCTGGCCTGCCCTCTGACCCTAGCCCCCTGGGAGC
TCTATCCCAGGCCCATGGGGTCTGCAAATCTGGTCTGGATTAGACACGCT
GAGAAGCAAACGCCAGCCCCCCCAGCCGGCTGCCCAGTGGGACCTGTGCT
CACAGCTGCTGAGGCTCATAGGGACATAAATCATGGTGGCAGGAGACTCG
GGGGATGGGACCACCTTAGCCTCCTAAGGGGCACAGGGGCCTGAGAGTCA
CGAGCAGAGGCACCTGGGTCTGCTGGGGATATTTTCCATC
