# Supplementary material for: Predicting tissue specific cis-regulatory modules in the human genome using pairs of co-occurring motifs
Source: BMC Bioinformatics. 2012 Feb 7;13:25. doi: 10.1186/1471-2105-13-25 (PMC3359238; doi:10.1186/1471-2105-13-25)
Supplement: Additional file 1 — Software. The CrmMiner software. [file 1471-2105-13-25-S1.GZ › crmMiner/test/heart_fasta/loci_test/NM_005334.fasta]

>hg18 chrX:152885492-152885732 NM_005334
TTGGGACAAAGCTAAATGGCACGTGGGGTCAGTGGGCAGCTTTCCTATCA
CACGCTGATCAGTGAGCCGGTGGGCCAGGCCAGAAGCGCCCTGTGATATC
TTTGGGGATCCCGCTCACCAGATCCTTCTACAGGACCCAAGAGGTGCTGA
TCTCATTCTAGAACACTCCAGGCAGGGCAGGGGCCCTCCCCACCCCCGTC
AAGAGAGGTCTGTCAGGGAGCACAGCTCCTGGTGTGACGA

>hg18 chrX:152880293-152880442 NM_005334
CTGGGAGTGAGGAGGGAAGAGTGGGAAAGGATTGTAGAGTTGGTGCCAAG
CTAGAGGCCACCTCTGCTACCCCAGTTCTAGAGCTCAGTCCTCTGGCTCT
CCCCAGGAGAGTCCCCAAGGATGCGTGAAGCCTCCTGACGTGGCCCTCT

>hg18 chrX:152883371-152883506 NM_005334
CTGGGGAACAGAAGGAGGCAGAAGTCAGAACACCCGGGAGCCCCCATTCC
TCTCATTCCCCAAATGTGCCAGCCGTCAAGCTTGGTGAGAGGGGCTGAGC
CAGCACCATCCCTGCGGGCGCTCTAGCAACTCCAG

>hg18 chrX:152870132-152870233 NM_005334
CTGCAAGACAGAATCGGTGCGACGAGATCAGGCCCTCAGCACCTAGAGGC
AGTGCTGCCCCCCAGGCCACGGACTCAGGAGCCCCAACACACCCGACTCA
C

>hg18 chrX:152871603-152871851 NM_005334
CTGCAGGATGTCAACAGCAGAGAAGGGCATGTCAGAAGTTTCTGTGTTGG
CTATGGTCACTGTTATTTTGGCCGGGATGGGGACTTCAGTAGTCAGAGCC
CTTGGGGCAGTCTCAGTCATTGATGAGATCTTCTAGAAAGGGAGAGAAGC
CCCTGTCAGAGGGGAGGAGAGGGGCCAGAGCCAGGCAGCAGGGCTGAGAA
GCAAGCCAGCCCTCACCTTTCCTTGTGGGCCTAAGTTTTCATTCTTGA

>hg18 chrX:152888666-152888779 NM_005334
TGTTAAACTCTGCGTCCTAAGAGCGCTTCCCTTCCCTCCCTTTTTCGAGA
GACAGAGAACGAATCTGTAATCTAGAAATGGTCATTTCTCCAGAATGGGC
ACTCGAGATGAGG

>hg18 chrX:152867164-152867376 NM_005334
NNNNNNNNNNNNNNGATTACACATTCTGTACACAGCTAACAACAACAAAA
AAGGGACAAAACCCCACACGCTAAAATTACAATGAAAGTGTGAACTTCAC
CAATTGCAACCTAAAAAACACAACAAATGCAGCAGTTGGCAGTGCGGCCT
GCAGGGAGGTCTGCACAGGCGCTGCCCAGGCCGCCGCGGGGCTCCTTGCC
CCTTTTTTCTTT

>hg18 chrX:152867701-152867991 NM_005334
TTCCCTCCCCGCAAAAGTCTCTCCCCAGGGTGGGCGGCAGCGGGGAGGAA
AGGAAGCGCGCTCCTCTCTCTGCTTTCCCATCTGCCTCTGCTTCCTCCCA
ACAGCAATGGTAAAATGTGCTTTCTTTAGATTATTTTAAAAACAGAGAGA
AAGAGAAAGGGGAGAGGAGTGAACAGCGGCTCGCGAGGGTGAAGTGCGAA
TGCTGGGACGGGGTGGGAGGGGTGGGCCCTGGCGGGTGTTCCTGAAGCAG
GGGGGTCTGGAGAAGAATCCAGGGGCTAGTCAGCTTCCTC

>hg18 chrX:152876531-152876669 NM_005334
CTAAAAAGGAAGGGATGGAGCAAGGAGTGATCTGGAAACCAAACAAGGGC
ATGGCCTGGCTGAGACTCTCCTGGAGCTGGCCCAGGGCGGCCATTCACCA
CTGGCAGTGGCCGTAGCCTGGCAGCACCCATCACTCAC

>hg18 chrX:152886838-152887059 NM_005334
TGGCTTGCCACATGGAACTAAAATTCCCTAAGGACAAGCACAGTAGCTAC
CCTAAGAGCTCTCAAAGCACACACCCCCTGAAGCTTTCTTATCCTAGCAA
CGGGAACCCCTTCCAGATCAGCTCTCTCCAAAGGTACAAGGCTTTTTGAG
GACTGATCCCGCAGAACTGCAAGGGGCACAGGCGTGAGAATATGCCCTGA
TCTCATCCCAAACACAACAAA

>hg18 chrX:152872071-152872251 NM_005334
GGGACGGTGAGGCTCCTGCCTCCTGCCGCAGCAGGCACCGAGGCTGCCCT
TTTATGGTCCGGAAAAGGGACCAGGAGCGGCCCCATGCCTGGTACAAGAG
CGACATCTGGCGTCTGAGTGTGGAACTGCACGGGCGTAGGCCGGGAAGGC
GGGGAAGAACACGGCCCCCTGGGCTCTTAC

>hg18 chrX:152882225-152882431 NM_005334
AAGGGGCTGCCAGAAGCTCCCTAGGATGAGTCCAACTGGAACAGGGGACA
CAGGGTGGGTGAGGCTGCACAGCAGCCCCGAGTCCAGACCCAGCAGCAGG
CCCCCGCCATGCACACAAAGCTGGGTATTATATGAGGGCTCCGCAGAGCA
AGAGGGGGCGCTGGCTTGGGACTACCTCCAGACAGAGAGTCCTTGGCCAC
GGGCCT

>hg18 chrX:152889485-152890640 NM_005334
AGTTCCGGGAAAGGGTGCGGTGGGGAGAAGTCAACAAGCGGGAAGGGAGC
CCCTCAATTCCTTTCACACACCCCCTTTCGTCTAAGGCAGCTCTCACGGA
GAAGCGGTTTCTCACACAGCGGTAGACGACTCCATGGAGGCCGCCATCTT
AACTGCCCTCCTTCCCTTTGGCTCTTCCCTTTCTTCTCGCTCACCCCGTC
TCCGCAAGAGCCGCCCGAAACTGTCGAGCGCCTAGGCTCAAGAAGCTGGA
GGCCGCTGAGTCCCGTCGCCCCGACTACTTGTCCGGGCGCTCCCGCTTAC
AAGCTCGGGCGGGAGGCCCTGGGAGCCGCCATCTTGAGCCGCCTCTCTCT
CCTCCCTTCCTCAGTCGTAGCCCTCCCCCGCCGGAAATGGCGGAGCCCCG
GCCCGGTTCCCACACCCCCAAGTCCCCAGCACTGGCCGGCTTCCGGGGCG
GGTGGAAAGGAGCCACAAGCGCCGCGGTCGTCGCAGCCCCGCCGGCGCTC
AGACCACAATTGTGGGAGCCGCCATCTTGAGACCGTCCCGCTTCCCCGCC
CAGCGCCTTAGTGCAGCCGCCGCTCCCGAAACAGCCTCGACACACCTAAC
GAATGGAGGCGGGCCGGAGGCCGGTGGAACCAGCTCGAGCTCTCGAGGGC
CGTTTGGGGGCTCGCGCCGTACGGCTTGTGAAGTCTCGCGCCTCTCCCCT
TAGTCCGCCTCTGCTGCTCAGGCTGCGCCTGCCGCCGTGGGAGCCGCCAT
CTTGAGACTAGCTCCCCGTTCCCCCCTATTCTCTTCCTCCTAGGTCAGTT
CTTCCACTGCACACCAAACTCAAGGCGGTGTCCGATCCTCACTTCCCGCC
TTATGACTCCTTCCCACAGGAGCCGCTTCAAAGAGCTAGAGTTAGGCCCC
GAAGCGGCAACTGTACGGCAGAAGAAGCGGTAACGGCAGGGCGCTCATGC
CTCCTCCCTGGGAGCCGCCATCTTGTGTGAAGAAGTAACAACTAAACATG
GCGGCAGCGGCGCCGGCGGTCGGGCGAGGAGGCGGAGCCGGGTGACGTCA
CCGCTTCCCCCCACTCGCCCTCGCACCGCTTCGCCCCTGGGCCCAAGCCT
CTTAAAGGACCCCTGCGCTGCCTCGCGGCGGGGGTGGGGGTCGGCGCTGC
CGCGC

>hg18 chrX:152888793-152889024 NM_005334
CGCAGGAGANNNNNNNNNNNNNNNNNNNNGAGCTCTGCCTGCGCCAAGGG
GACACATCCGCCCNNNNNNNNNNNNNNNNNNNNNNGCTGGGTAACGGTGT
GGGTCTGAAGTCACCACCGCTGGCGACAGCCCCTCTCCCTCACCAGTCGG
ACTAGGGGCTTTCTTTTAACTAACGAAAACCAATCCTCAAACACGGGAGA
GACAAGGGAACGGGGAGAAGATCAGAGAAAA

>hg18 chrX:152885803-152885941 NM_005334
NNNNNNNNNNNNNNNNNNNNNNNNNNNNNNNNNNNNNNNNNNNNNNNNNN
NNNNNNGGGGGGTGTCATGTAACCCAATCCTTGGGCCCCTCATCCTGGAA
ATGCTGGCTCTCAGCTGGGAGGGGAAGGTGGGGAAAGG

>hg18 chrX:152883948-152884132 NM_005334
CAGAACATTCTTGCAAGCCAGAGGCAGCAGTCTCAGCAGAGCTGTGACAG
AAGCTTCTCAAAAGCTCATGAGGGTGAGGCGACCACCAAGAAAGAGGGAA
ATCAGACCTTAGGCACTGCTTTGCTTCCACAGGATGGCACAGCAGCCTTC
AGCTGGGACCAGGCCCCTCCCTCATGTCCTCAAA

>hg18 chrX:152867406-152867639 NM_005334
AAGAGGGGGAGGGTAGAAGAGGTGGGAGCACAAAGGCCTCTGAGAAAATG
TGTAAGCTTCCTGTGGGGTCACTGAGCAGGGTGGGCCGGGGGAGCCTGAG
GAAGGGAAGTTAGGTGACTGGAAACACAAGGGGAAGAAAAGAAAACAGAA
CCAGACACCCAGGCCAGGGTGCCAGGAAAGCCACTCTGGGGAGGGCCAAG
AGGGACGCCTTTCCTCCCCTCCATGCCTGCCCC

>hg18 chrX:152880725-152880866 NM_005334
ACAGGGCTGCCAAATGCCAGCCCAGCCAGAAAGAGGCATCCTCAGGCCTT
AGGGTCTGACAGGACAAAACTGAGTGAGAGCCCTTCGGGGGAGGGGCCAC
GCCAGTCTAGAGAAGAGAGACGCAGGTGAGCAGCCACTTAC

>hg18 chrX:152887222-152887787 NM_005334
CCCTTTGGAAGGCAGGCTACCCCTCTAATGCACAACCTGTCTTTGCAGAC
TGGTAATGAATTCATGCCAAAGTGGTCAATTCATTTTAATAAACTAATGA
ATATGCAGAGGCCCCAGGAAGCCAAGGCAGCAGTGGTGGTGGACTCTGGA
GCCGACTGTAATTAGGCCCCTGCCCTACTTTCTAAAATTGCATTTCCCTG
CCAGGGAGCCTGCTCCAGGCCTTATGAGAAGAAAGTCGGTCCACAGAGTG
GAGAAGGTGCTGCTCATGGTGACGGTGCCTCTATAAACAGCCCCACCACT
GGAGAAGCCTTAGCTTACTGAGCTAATTCCTGCTACTGCAGCTGCCTGGG
CTGGCGCGGGGCACCACCAACCACCAAGCGCCCCCGCCCGGGGGCTGCTG
AGAAAGGCCCTGCTCCCTGGAGGCAACAGGTGCTGAGAGACCTGGAACGA
AAAACGGTCACAGACAACCCACCAGCCTTTCAAAGTCAACGTGGTAGGTG
GCGATAATCTCCGAGATGTGGAGAAACCAGCACTTTCTGCCTTGGGGGGT
GGGGAAGGAAGCGGC
