# Supplementary material for: Predicting tissue specific cis-regulatory modules in the human genome using pairs of co-occurring motifs
Source: BMC Bioinformatics. 2012 Feb 7;13:25. doi: 10.1186/1471-2105-13-25 (PMC3359238; doi:10.1186/1471-2105-13-25)
Supplement: Additional file 1 — Software. The CrmMiner software. [file 1471-2105-13-25-S1.GZ › crmMiner/test/heart_fasta/loci_test/NM_020349.fasta]

>hg18 chr10:99324175-99324282 NM_020349
GTCTTGATAAAGTCTGGTAGTAGGGGCTAAGGCTGGAAAGACACAAGCCA
GAGAGGGCCATGTAAAAGATATTTATTCTGTGGGCAGTGAGGAGCCACTA
AATGTTA

>hg18 chr10:99322227-99322454 NM_020349
TTGCCTTGGCTAAGGCCCAACCAGTCCCAAGTGCTCAGGACAGAGGCTGG
ACGGGCTCCTTCCTGCACCCCTGCTCTTGGGACACAGTGCCCTCCGGCTC
TAATAGGCCAGGAGTTGGGGGGGCAACTGGCTCTGCTCCCTGGCCCTGGC
TCCCCCTGCTCCCTGGGGCTGCCCGAGGTGAAGGTGACAGGTGGGGGAGG
CAGGTGGAGAATTGGGCCAGTGAGCTC

>hg18 chr10:99324527-99324789 NM_020349
GGCAAGCATCCCTGGATCTCTAGGAATCCCACTTCTCCCTCCCCCAAGGG
CATGTGCCTATGGTTGGCTGGTGCCAGGCAGGTGAGTCATGCTGCTATGC
CAGTTCTGGAGTGCTGCCAATAGACACACAGACCTTCAGCAAGGGGACGC
AGAGCAGTGTCTTCCGNNNNNNNNNNNNNNNNNNNNNNNNNNNNNNNNNN
NNNNNNNNNNNNNNNNNNNNNNNNNNNNNNNNNNNNNNNNNNNNNNNNNN
NNNNNNNNNNNN

>hg18 chr10:99332160-99332350 NM_020349
GTGAGTGCTAGCCTGTCCGCTGCTCACCCGCCATGGGTGTGTGGGCAGCC
TGCGGGCCCCTACAGGTGGTGTCCTTCCTCCTGGGGCCTTCAGGACTTGG
CTCCTGAGCAGGGTCTCCAGCCCACCTCCCATCACCCTTGCCTCCTCCCA
CTGCCCACAAGGGCCATAGTGAGTGCCACACTGACTCTAG

>hg18 chr10:99322848-99322965 NM_020349
GGGCTGGGCTTCCTAAGACTGCTCACCCTCCTGGGCCTTGAGAGACAGTG
GGCTGTACAAAGCAGACAGCTGGGTGCTGCCTGGGACTTTCAGGAATGTG
TGGCCCTGTGATGCCCC

>hg18 chr10:99322089-99322213 NM_020349
ACAGAACTGTCCTGGGTCCCCCGTTTGGTTTTCAGGCCCTCTTCCTGGAG
CTGGCTGAGCAGGGTTTCCAGGCATCCAGCAGGTGGCACTGTCATCTGGG
CTGGAGCATGCAGCCAGCAGTTCC

>hg18 chr10:99321548-99321663 NM_020349
TCTGCAGTTCCCTAGCAGATTAACCTGGGTCACAGTGACTCAGAGCTCCA
GCATGCGAGTTCCAGGTGTGGAACTGAGCAAGTACAGATCTGCTTTTGCT
CCACTTGGGAGTATT

>hg18 chr10:99331876-99332061 NM_020349
GCTTTAGAGTTAGGCCATTGGATAGGATGGTAAGAAATTGTACCATTCTC
TGCCCCTCCAAGGCTCAGGCCTTGGCACTAGGACTTGGAAGAGGGATTAA
GCTGGAGTTAGGACAGCCCCCGCCTTCCCAGGGGTACCACAGTTCAGGCC
CCGTCAACTAGCAGTTCCTGATTCCTCCCACCCAG

>hg18 chr10:99332922-99333033 NM_020349
TCTTTGGGGCCCAGAGCATTCACAAAAGGAGGCCATGGGAGAGTCCCTCG
GGCTCAAGAAAGGCTAAAGGGATAATGAGAAAAGCAGGAAAATATGGAGA
AGGTATAAATG
