# Supplementary material for: Predicting tissue specific cis-regulatory modules in the human genome using pairs of co-occurring motifs
Source: BMC Bioinformatics. 2012 Feb 7;13:25. doi: 10.1186/1471-2105-13-25 (PMC3359238; doi:10.1186/1471-2105-13-25)
Supplement: Additional file 1 — Software. The CrmMiner software. [file 1471-2105-13-25-S1.GZ › crmMiner/test/heart_fasta/loci_test/NM_032728.fasta]

>hg18 chr9:133154795-133155100 NM_032728
CCACCTCTGCCCCTTCAGAGGCCAAGGCCACTGCAGAGTCCAGAGCAGCC
GGAGGACTACATTTCCCAGAGTCCCCCAAGCCCAGGGATGAGCCATTGGC
CGATTTAAATAGCCCAGGCCCGAGGCAGCCAGGCCGCAGCTGTGGACTCC
TCACCTCCCGGAGGCTCTGCTGGTGCAGGCCCCGCATTGGAGGGCTCGAT
TGGCTGCCCGGCTGGCACTGACGTCCCCTTGGAGCTGGGTGGCAGAGGAG
ATAAACAGCCATGTGCAACTCTCCACACTATATTTAACAGCTGCGGCGGA
GAAGG

>hg18 chr9:133153313-133153427 NM_032728
CAGCCAGGGCGTCTGCAGGGAACCCCAGACTGAAGGCTCCTGGACTCTGG
CCTCATCCCTGCCAGGAAAGGGGTGGAGGCCAGACCACAGGGTTGGGCCC
TTCTGAAGCGGGCA

>hg18 chr9:133169268-133169533 NM_032728
CTGTACCTGCCCTGGGGGTGCTGTCTGGCCTGCTGATGCCACCCCCACCC
CCAGGTCAGAGGGTGTGAGCCCCAAGGGCCTTTCTAAGGGTGTGGAGGGT
TGACCTGGAACCCCCACATTGGCGGTCTGGGTGCCACTCAGATCAGCTGG
GTGAAACTGGGGTCCTGGCATGGTGCCTTCCTCTCTCNNNNNNNNNNNNN
NNNNNNNNNNNNNNNNNNNNNNNNNNNNNNNNNNNNNNNNNNNNNNNNNN
NNNNNNNNNNNNNNN

>hg18 chr9:133173712-133173815 NM_032728
TGGACTCCAAGTCTCCTCTCTAGGCAGCCAGGACCCACCCATGGGGACAG
CCCTATTTAGCTTCTGCTCTGGGAACAGCAAAAATCAGGATGGTGGGAGG
GGC

>hg18 chr9:133200049-133200228 NM_032728
GGAGTTAAGAATATCCCTGCAGTGCTCAGCCTCTGGGTCTTGTGATGCCG
AAACTCAAGCGCCCCCTGACTCAGCAGGATATTAATAAGCCTGGCCGGTT
CCCAGGGGGCCGGCTCTGCCAGGGGCTGGAACAGAAGGACTCCCAGCCCT
GCGGCCCGGATCCCCCTCCCCATGGCAAC

>hg18 chr9:133148301-133148471 NM_032728
GGGGGCGGCCTGGGATCGGGTGCGGGACTGGGAGTTCTCCAAGGTGCTAA
AATAAACCCAGCGAAGGATCAGGTTTCCCGACCAAAATAACCCAGGAGCG
GCCTTAGAAATGCGAACTGAGAAAGCGATCCGGGCGGGAGGCGGGGGTGA
AAAATGCTTTCCGCGGGGCT

>hg18 chr9:133185689-133185864 NM_032728
CCTCCCCTTAGGAAAGAAGAATTCTGATGCTGAGCCCTGGGCCGGCAGAT
GCGCGATGAGTCTCTTAAGGGCCTCACAGGGAACAGGGTGAATTTCGTTA
AGCAATCATCTATTTCCCTGATTAGTATGTGTTTTGGTTACACAAGAATG
CTTTTTTATGATTTAAAAAATTAGG

>hg18 chr9:133196444-133196731 NM_032728
TCACATTCTAGGCCTGAGGGCGGCCAAGCCAGCCCAGTGGTGTTTTCTCA
AGCTGCCTGAAGAAACAAGTCCAGCATCTGGCCTTCCTGCTGTGATAATC
CTCTTCCTGCCCCTGCGCCCCCTCCCCACTTGGCCGGAAAGCGGCAGGCT
TTCTCTTCCCCTCCTTACAAGGGAGGCCTGGCTGGAATGTGTCCCTTGAT
AACGGGGCTCGTGAGGGGCTTGGCATAGAATGGGCTGCCTGCTGTGGGCT
CTCAGACACATGTGGGGCTGACTGATAAGGGCCCTGC

>hg18 chr9:133162005-133162124 NM_032728
CCCTCGCACCAGCATGAGGGGTTCAGATGCTCCAGATAATCTGTTCTGGC
AGCTCTCCCATCCCCTGCCCTCTGGCTCTTGCTCTCAGGGACAATTTAGG
TGACAGCCTCTCCACGAGG

>hg18 chr9:133156267-133156455 NM_032728
CCAGTTGTGGGTTTGTTTGTTTGCAAAGTCTTTGCCACCAATGTCTTGCA
GATTAGCACCGCCCTGTGCCAGGTGCCACGTGGGGCCCATGTGGAGGCAA
GCCATTCCCTCCACCCAGAGGTGATGCCCAGCCCCCGTCCGGCCCACCCT
TCGGGCACCACCAGGTCCCCAAGGTGCCCCAGGAAGCT

>hg18 chr9:133173933-133174068 NM_032728
CCATTAGCGGTCATCGACAGCTTAGGGCAGCACTTTCCAACGGGTGCCCA
TGGGACACCAGCCTGCGAGATGCTTTTGGGGGAAAGGGNNNNNNNNNNNN
NNNNNNNNNNNNNNNNNNNNNNNNNNNNNNNNNNN

>hg18 chr9:133174201-133174488 NM_032728
CTATTAACCCCCAAGGAATTATTGGTTCCTCAAGTGCGTTTTGGGAGCTG
CTGCCAGAGAGCTAAAGGGCCTGGGGTGTGAGCTGACTCTCCTCTGGGGA
GGCCGGGTGCACACGCCACAGCCCGAGGAAAGTGCTGGCCACCGCCCGTG
GGCATCGATGAGGCTTTGGCCCCCAGGGGCCGGACTCCGTGTGACCTAAT
AGGTCGTTTCCAAGTCACCCGTTTTGGATGTGCATTTCATGTGACAATAC
AGATGACATGCAAATGGCCCTCTCCCGTGTGGCTTTT
