# Supplementary material for: Predicting tissue specific cis-regulatory modules in the human genome using pairs of co-occurring motifs
Source: BMC Bioinformatics. 2012 Feb 7;13:25. doi: 10.1186/1471-2105-13-25 (PMC3359238; doi:10.1186/1471-2105-13-25)
Supplement: Additional file 1 — Software. The CrmMiner software. [file 1471-2105-13-25-S1.GZ › crmMiner/test/heart_fasta/loci_test/NM_002103.fasta]

>hg18 chr19:54164012-54164174 NM_002103
AAGCCCCAGACCTGAAAGCACCATGCCAGGTTTCCTAAAACCTCTGGCAC
CACCGCAGAGTAATGGCAGATTCCTGGCCTCTGGGAAGCGGTCCAGGCCC
AGGGGACTCCAGGGCGCTGATTATGCATATTCTGGAGCCAGAGAAAGGCA
CGGCTTTGTGGA

>hg18 chr19:54184975-54185241 NM_002103
AGCAGCCCCGCTCCTCGCCGACCTGGCTTTTTGCTGCCTGGAGCCTCGCT
CTGAGGTCCCTCCCCCTCCCAGCTGTTGTCTGCCCTTTTGCTGGGGGGGG
GGGGGGGCTATTCTTAGGCCCCCAGCACGTGGGAAGCAGCTGCCCTCAGG
AAGCGACTGGGCTGTTCTGGGTTCCCTTAGGGACACAGTCGGACCTGAAT
GGATTCCAGACCCCACCCCAAACCAGAGGCTGTGAATGAGTAAAGGAACC
ACAGTGCCTCTCCATC

>hg18 chr19:54187751-54187965 NM_002103
CCATCCCCTTCCCTGTTCAGGACCCAGGTATCTAGTCTCTCGGAAGCCTG
CCTCCAGGACCTAGGAGTCTCATTTTAGCGCCCTCTTCCCTAGGACCCAG
AACCCGGGCTTCCAGCCTCCTTTCATCTTAAGTCAAACGAACCATCCCTC
TCCCACCCACCTCCGGCTTCCCAGCCCCTCCTCAAGGACACAGCCTCCTT
GCCCAGGTCACAAG

>hg18 chr19:54188576-54188836 NM_002103
ACGGAAACGAGTGGCCTTCAGCTCTGTCAATCTGGAGCTGGAGGCCTCAA
AGTGGGGAGGAGGAGGAGGGTGGGATAAAGAGGAAAGGAGCGTGGAGGAC
GTGTGGTTACTCAAAGAACAGCTAAGAATTTTGCAATCGGCCTGAGCGGG
GCGGTGGTGGGGCTGAGCAAAAGGAGGAGGAGCCAGGAGACATTGGGAAT
GGACCCAGGAGTTCCGGACGCCCGTCTTCCAGCGCAGCCTCGGTGGGAGG
GCGGGGCATA

>hg18 chr19:54188181-54188500 NM_002103
GGCTGGCGCAGGAAGGGGGGCTCCGGGGATCTCCAGGTAGGGACCCCGGA
GGTGTCTAGGGAATGCACCAGGTAGGGTGCGGGGCCGAGTAGCTGGTGCC
CGACGGGAAGCTTGCAAGACGCTCGGCTTCCTATTGCAAGACCGCACCCC
TGCCCCGAAGCGTTGGGACCTAGGCAGAAGGAGGCCGCAGCGTCACTGAG
CCCACTGGCGCCCCTGCAGTGAAACCTCGCAGCCGCCAGGAGGCGGTGGC
CGCCCCCCCCAGCCAGCGCCATTGGCCCACGCCCGGGGGCGGGGATTTCC
GCGTGTCCTCATTGGTGGA

>hg18 chr19:54163636-54163794 NM_002103
AAAGACAGGAAGGCATCTGGACTGAGACTGTGTGTCCTCCAGAAGGAATG
AGCAGCCAAGTGGTTCTACCACCTCTTGCTTGGCCAAAGTGTAGGGGATG
ACAGGAGCCGGATGGAGGGATCCTCCAGGCAGAGCCTGGCTCTGACATGC
CAGGGAGG

>hg18 chr19:54163357-54163519 NM_002103
TGGGGATGGAAGAGCCTCGAGGTAAATGTGGGGGTTCTAGAACCCAGTGA
CCTCAGTTCTGGATCATGGGAAAGGGATCAGTATGCAGTAACGTGGTAAG
GTTCCAGATCTAGAAGCCAGGACCTAGAACCTAGTGGTTTCACAGTGGGC
AGAGCAGTTGGG

>hg18 chr19:54163152-54163340 NM_002103
CGTCACAGCCAGGCCCACCAAGTGTCATGTCTGACCACACCTGGGATTCT
TAAATATAGATGTATTTTTTTCATCTCATCTCCGGACACACTCCAATCAC
ACCCCTCCTGCCCTCCCCTCTCAACTGCAAACCAAGCGGTGCAGACACAG
CACAGCACACATGAGGGGCCCTCCCTTTCACCAAAGCT

>hg18 chr19:54182112-54182262 NM_002103
GATGTTCATGTCCTCAAAGGCCAGAGCTAATCCTTGGATTAAAGGACCCT
ATGACTCCCAGAATGCCCAGGGAGAAGCCCATCCTCTGGCCCAGGGGCTG
ATGGTCATTGTAGTTTCAGGTATGGGTGGAATGTGTCAGACGGGGCCTAC
