# Supplementary material for: Predicting tissue specific cis-regulatory modules in the human genome using pairs of co-occurring motifs
Source: BMC Bioinformatics. 2012 Feb 7;13:25. doi: 10.1186/1471-2105-13-25 (PMC3359238; doi:10.1186/1471-2105-13-25)
Supplement: Additional file 1 — Software. The CrmMiner software. [file 1471-2105-13-25-S1.GZ › crmMiner/test/heart_fasta/loci_test/NM_052995.fasta]

>hg18 chr3:152140709-152140822 NM_052995
TAAAGAAAATATTAGCAGAATCTCCACTGGAGAGATCTACATTGGATGGG
TGAATAATGTGATTAGCAGAATGTGGATGGGGTGAGACCCTAAGCAGTGT
GCACAAGTAACAA

>hg18 chr3:152142238-152142453 NM_052995
CTGAAGATAAGACAAAACTAGGGTTAGAAGAAGTTTCATTAGCAGTAGTC
TGCAAGTATAATTTTAAAAATCAAATCTCTCTTTTTTAATTTCAAACATC
ACTAAAATCCTTCTGATGAATACATTCTCACTTACTAACTTATAAGGGGT
TTACAAAAAGGTTTAAAGATAGGATCATTTTATAGAGTTTACCAGTAAAA
ATTAGCAAAGAGGAG

>hg18 chr3:152128135-152128292 NM_052995
NNTATATATATATGGAGTAACAATTTGTCGATTCTAGTCAACTGCCTTTG
ACTACCTGGGTCAAGCAATTTCCCACCAGATAAAACAACTTTTCAAAGCC
TTCCTTCTGCTTCCCTTACTTTCCAGCCTGTATCCTTAGTACGTAATTTG
TAAACAT

>hg18 chr3:152127642-152127772 NM_052995
CGGGAGGAAAAATACCCTAAGCTTGGTTTTTTCTTCTTTTCTTCTTTTAG
AGTTTGCAGATTTTGACCAACAGACATGGTTAATAAGACTATGCTTTTTT
AAAGCCTATATTTTATATTTATTTTANNNN

>hg18 chr3:152142512-152142630 NM_052995
TGGCTTTATAACCCAAATCTGTACATTTTAATAACCAAGCCTTTAATGAC
CTTTCTCGGTAGTCATTTAAAAAAATTTATCTTAACTTGCAATGATATTT
TAAGTTTGGAGATATCTG

>hg18 chr3:152138914-152139086 NM_052995
TAAACACCTTCCAAAGTTCCAAGGGCTTCTGGGTACCATATGAGATTTAA
GGGGAATGAGGAAGTCTGTGATTCCAAAGTGACCTGTTTATCCCCAGAGG
TCACAAACTGCCAGTCCATCTGACCCTCAAACATGTTTTATTGTTGTAAC
GGTTTTTTTTTTAGTTATTGAA

>hg18 chr3:152153640-152153771 NM_052995
AGGATTTGAACATTTTGATCTGTGGAGGAGTTGTCATTGATCCAGCAAGT
CACTTCTGGTCTCCAGAAAGTATTTGATTAGCTATTGACAAGTGAAAGGG
AGTTATTTATTACAACACACAGCCGATGCCA

>hg18 chr3:152138038-152138147 NM_052995
NNNNNNNNCCCAAAATGAACTATGGGGGATGATGAAGGTATTACTAAAAA
CCTTGGGAAAAAGACTTCTCAGCATCAATTTATAAATGACAAGATGAGAA
AGAGCAAAT

>hg18 chr3:152130069-152130176 NM_052995
ATGATTTGCATTTGGCTTTGTAATTGACACATATAAATGCTTACTAATTG
GTAGCTATTCATATGGTTTTTATGGATTCCTTTTTTCTTGCAAGTCCTTA
TCATAAT

>hg18 chr3:152127082-152127328 NM_052995
AATAGCGAATTGACACCAGAGCAAGTTATTTCTCAGGTATACGGTTGTTT
CATCCTTGTAAATAGTTCCAAAGGGAAACAGTGTTTTATTTTAAGGAGTA
CTTTCAAACCTATTATATGAGGGCTGCTGAGTACTCAGCACCTGTGGTCA
GAGGCCTAGTGATCTGTTTGCTGTCATTCTCTGCTTTTTCCTTGGTGCTT
TCTGGAGGACAGCAGGTTGAGGATGAAGGAAGGGTCAGTTCCAGGC

>hg18 chr3:152128986-152129232 NM_052995
TGAAGGCTGAATTGCTAGGCACTTTAAAGGCATAATGGTGGAATCAGGCT
ACAAAGCAGCCACTGCTATGATGTGGCTTCAAGAGAAAATATTTCTCTGT
ACTTCACAGGCCATGCAGGATAAATGTCAATCATGCAGCCTCTTGTGAAA
GGCCCCAGCCTCCCTTCAGAAGGGTTACCACAGCTCCTTCAGCTTTCACT
TGGCCACAGCTGCACAAAGGAAAAGGTAGCTATGGATGAGGTATTG

>hg18 chr3:152139504-152139635 NM_052995
GAAGCTGGAGCGCTAGACGGCTGTTGCTGCTAATGAGCTGTTGTGTCTCA
CCTTCACTCCAGCTTTGCTTTTCTCTGCTTTATGATGCCAGGTCAAGACT
CCCCAAACTAGTTCTGCCTTTTCAGCTGTTT

>hg18 chr3:152140465-152140625 NM_052995
TACCAGTTCCATGTCATCTGAATTCTGATTGCTGAAACCTGTTCTGTCTA
AGTGACCAAGTTAACATCTCCTTTCTAGGCTTGCTGTTTCAAGTCAGCAA
ATTCATATTGAATTGTCTGCTGTGTACAGAGCTTCATGCTGAATGCTTTC
GTTAGAGATA

>hg18 chr3:152153489-152153589 NM_052995
TTTTCTGACCAACACTAATTTGACTTTTCCTTGGTTGAAGCTGAGAGCAG
ACCATTCAAATAAATACTGAGAGTTGTCACTTTAATGATGTTGGGAGGTA

>hg18 chr3:152141659-152141841 NM_052995
NNNNNNNNNNNNNNNNNNNNNNNNNNNNNNNNNNNNNNNNNNNTGTATAT
TCCCTATATTTTATATATATAATCAAATTAGGTTCACAATGTTTATATAA
GTTTACATACTGCTTTTCCCATGTAACTTTTTGAGACAAGCGTTTATCCT
CTTGATTACATCTTCAAAAATATAATTTAATG

>hg18 chr3:152132272-152132766 NM_052995
CCCAAATTCACACGGTGCCAGTTGGACAGATTCCTTATGTGTCTGTCTAT
CTGACCAACACTGCTCCTGCTCCCAAGAAAGGTTAGAATAAGCCAGGACT
GTGGAAATCCTGCCAAACCTTGCTGGAGCTATAATGTGGAGTATAACCAG
GCACAAGGCCCAGGTTTTGCTGCCCAGTGTCTTACTCAATGACCTACAGC
CATTTTTCCTTTCATCTGTCTGATTTCCCCACCATCTGTCTGGTACTGTA
GGTTTTTTTTTTCTTCCTTTTAATGACTTTGATTACTGAGTTAATTTCTG
ACTGAATAGGATAGCTGAGTTATAGGGCTGTCACACCATGAATGATCAGT
CAATTAACAAACGTTTGTAATGTGCTAGACACTGCACATTCATGACTCTC
CTCTGACAGCTGTCTGAGACTGCAGAATTGAGCACTGGTCTCCTCCAGTC
CTTACTATATGGGGAACGTAGGACATGGCCAATGAGGGTTGCTT

>hg18 chr3:152142640-152142911 NM_052995
GGGAGTTCAAATATTAGGAAGTTTTCATATTTACTTTGTTACAAAAAAAT
TGTTTCTAGTCTACACCAAGATTAAAGAATGGAGATATTTTCAGTCAACT
TCAATATTTTAATGTAGCACAAAGCTGTGGGAAAATAATTTCTGGTACTA
CGGGAAATATTTCAATGTAGAAAACACGCCAAATCTATTTCTAGATTTTG
TGTTCAGGGCAAGTTTTTCTTGTTTGCAGAGAAAGCGAAACCCTACATTT
TAGGGCTTCTTTCATCTGGTG

>hg18 chr3:152131466-152131771 NM_052995
TTGCTCTGGATTCTAGGGTTGATCACGAGGTCAACGTTGTCGTTTCAGGG
ACAGAGGATAGAAACCCAGCCTGAGTCTCATAACCTTTCAGTGACTGCTA
AGAGATATGAAGGGAGACAACTCAGTGTGAACTTGGTATATTTTTGCTTC
TCTCTGTCCATGGCTCTAAAAAAGACATGGGATCAAGGATAACTATTTAT
GACTTATGGACCAAAAGATATGCATGAAGAGTTTCTCTTTGTGGCATGGC
TGCTAAGGCTATAAAAGAAGTGTGTAAGTGATATGAGTGATGTGAGAATA
AGACT

>hg18 chr3:152130408-152130515 NM_052995
AGTTAATCCAAATATCCTAGGAGTGGCAACATAATGGCTTGAGTTTCTAT
TCATTAATTCACTCATTCATTTATTCTCTAGACTTATATGGGGGATAGTT
GTGGAGA

>hg18 chr3:152130832-152131370 NM_052995
GGTAGGAATGAGGGGAGAGGTGAGCAGAAAAGACAACATCACATTTCTTC
TACTTTAGAATTTCACATAGGACTGGCCAATCAGCTTAATCATCATCAAA
TAATCAAATAATATAATTTTCTTGAAATTTCACTTTCTACCATCCTCAGA
GTGGTAGCTGAGAATATTCCTTTGTAAAATTTTGTCAGCCTATTTTTGTA
TTCTGAGCTTAAAACCAGAGCTCTCCCCTGGCAAAACCGTATTATTTCTT
TATTGTTAGATCCTAACAAAAAGGCTGCAGTGCTGTTTTCTCTTTATCTT
TTATTCGAAAATTGTGGAGAAAATGCCATTCCTTTTACCATAAGAGCCTT
CTTTGTCTGAGGAGATGGTGAATTTCAGACAGAAGTGAAACATTATTTCC
TGAGCACCTGAAAGGAAAATTCAAGCTCGGTTTCCTTTTCAAGTTGTTAA
ATATTTCAAAGGTACTGCTTTGTTAAGGAGACAGCATTACAGCAAGGCTG
TATTTCAAATTCCTAAAGTAAAAGTTACTTGGGGTGTC
