# Supplementary material for: Predicting tissue specific cis-regulatory modules in the human genome using pairs of co-occurring motifs
Source: BMC Bioinformatics. 2012 Feb 7;13:25. doi: 10.1186/1471-2105-13-25 (PMC3359238; doi:10.1186/1471-2105-13-25)
Supplement: Additional file 1 — Software. The CrmMiner software. [file 1471-2105-13-25-S1.GZ › crmMiner/test/heart_fasta/loci_test/NM_001077639.fasta]

>hg18 chr11:113954116-113954287 NM_001077639
CCAGTGAGGCTGGAAAACAGAGATGCTGTAGGGTGAGTTGGAAGAAAATG
GCAGAGTTATTTTCTTCACTCTGCTTCCAACTTACTTCAGTTTTCTTTTC
CAAATCACACTCTGGCCATAGAATTTAACTTTTAACACAATGTACAACAG
TTGTTTTTCTATGACAAATTA

>hg18 chr11:113947405-113947517 NM_001077639
CTGATAACAAATAGGCAATCCCAAAATAAAAGGAGGATATAGTTACCAAG
ATTGAGTAGATATAAAGATGGAAGAGATTTGATTGGTATAATTAAATAAG
CTAATCATGTCT

>hg18 chr11:113956912-113957027 NM_001077639
TAGTTTAATATTTTAATAAGTGGGATGAGTGTACTCATGTATGTGTGGTA
AAAATAACATTTCTACATCTAGGTACATATTTACACTTCAGTGTAAATAG
GTTTATTAGTGATTA

>hg18 chr11:113957887-113958120 NM_001077639
ATACAGTTACCCAGAAGGTATGCAAGAGAATTTGTTGAGTTGCAGAAATA
ATGTATTAGAGCACACACACATACACACATGTGCATTTCTCATTTTCTTC
TAGTTTTTATTCTGTATATATTTTTTTCCCATTGATAAGAATTAAATGTT
CAAAAAGTTTGTGGATTACTAGAGAATGGGCACTGTCTCTAAATGAATTC
ACAGATCCTTTCCCCAAAGGCTCTTACTAAAGA

>hg18 chr11:113972734-113972927 NM_001077639
TTTAATTTGGTTTGGTCACATAGATTTTGAAATCTAATGTTAACCTGGAG
TCTGTTTATGAGGTAGGCACAATAGATATGCTTGACTTAAAGAACCAAGA
GTACAAAAGAAAGTTTGAATGATTTGTGCAGGTCATCTGATGAGCTTTGA
AACAGGGCTGAATCCAAGATTCCTTTCATTTTGATCTCTAACA

>hg18 chr11:113957718-113957869 NM_001077639
CTTAAAGACACAAATACAGAAATTAATCTGTAGGTGGCCTCAAATCAGGA
AACATACAGAAACTAGATTATCCAGTGCCTCAGTTATTTCTTAGAGATAA
GTCAATTATTATGCCTACAGTTTCAGGCCATTTAGTAAATTTCCATTTCT
T

>hg18 chr11:113972198-113972321 NM_001077639
AGTCATGGGTTTGAATCCATCTGGGATTTGTATTCTTGATCTGATGAAAA
CAGTGCTGGAAAGAGCAGGCACCCAGACAGCTGCACCAGTGCCCACAGGA
AGCAGTAGCTGCTGGCCCTGTGG

>hg18 chr11:113956501-113956706 NM_001077639
TTTCTTCCCAGAAAAAAAATGGCTTTCTGGAGGAAAATTTAAGTATTTTC
CAGCTTTTCTATGAAACTAAAGTCATCAATTCTTGCATAGGAATGGAAGC
TCAATTATCCTATCATTTTAGCTCACTTTACCCCTAAGTTTGTCACACTG
TGTCTTAAATGACACCATCAAAATATAAATCCTTTGAGTTAAATAAAGGT
GATAT

>hg18 chr11:113971156-113971299 NM_001077639
TTAATATGTCCTCCTTTTCTGTTTTAGCAGGCTTTCTAGCACCCCCTCAA
GCTTGAAAAGAATTATTTTAAAACATTTCTTACTTAAAAAAATTTCAGGC
TTTATCAGTATTTTTCCATGATTCATCTTAACATTTCTCTTTG

>hg18 chr11:113972574-113972719 NM_001077639
ACATTATAAAACTGGGTGTAGGATTGTTAAATTTTTCACTGAGGAGCCTA
TAATAAGAAAAAAGTATTTGCAGTGGGTTTGGTTTGGCTGTTCCTTAGAG
GACTGATGCCAGCAACCACCCAAGTTCACAGTCTACTCTGAGACA

>hg18 chr11:113953869-113953972 NM_001077639
ACAAAGCATTTATTTGGACTGATCTATCCATTCACCTCAAGGATCCTCTC
ATGTATATTTAATTGACACATGAATAGAATAAAATGAAGTTCTTCCATTT
TCA
