# Supplementary material for: Predicting tissue specific cis-regulatory modules in the human genome using pairs of co-occurring motifs
Source: BMC Bioinformatics. 2012 Feb 7;13:25. doi: 10.1186/1471-2105-13-25 (PMC3359238; doi:10.1186/1471-2105-13-25)
Supplement: Additional file 1 — Software. The CrmMiner software. [file 1471-2105-13-25-S1.GZ › crmMiner/test/heart_fasta/loci_test/NM_000257.fasta]

>hg18 chr14:22982511-22982854 NM_000257
GGCAGTGGGCACTTCCACAGAGATTGGAGGGGGGTGGCATGACTCTTGGA
AGAGCTTGGAAGCAAGGCTCTCAAACGCCATTCCTGTGAGATAACAATGC
AGTCAAATCCCTCCCTAATCTCCCCTCCTATTATTAGCCCAGCGTCCTCT
CAGAGAATAGGCCACAGGTCCCTGGGCTCTGTCCTTTCCCCCATGCCCTT
GGCTGGAATTAGACAGACGTGCCTGCATGGTCATCTGCTAACCACGGTGT
CCGGACTTCTAGGCAATGTCATTGGACAAGAGGATAGAGAGGTAGTGGGA
AGGGGATGGAAGGTCACCGGACACCCTCCGTGGACGAGGCAGC

>hg18 chr14:22977703-22977954 NM_000257
ACCCAGGAGTGGAGGCTGACTCTCCCATCCGCCTGCCCCCAGAATCCCTG
ACCTTGGGGGGACCCTGCCCTGGCTCCACACGAGCCTAGGATTAGGGAGC
TGAGCTTTCTGCCTGTCTCAGATTTCCCTTTACAAACAGCTGCTCCTTCT
TGTCATTCTTTTGTCTTCCTGCTGGCTTCAAAATCTTTTGTACTTGTGCA
CCCCCTCTCATTCCCTACTCTAGGTCTCTGCTTTCTGATGGATGTGAACA
A

>hg18 chr14:22967719-22967854 NM_000257
CTGCAGGGGGCATGAGGGGTGGGAGCAGTCAGAAAGTGGGTGTGAGTGGC
CATTGGGGCTGTGCCCGTCCACTGTGCCTGAGCCCAGCAGGGCGTGGCTG
GTCCCCTCCATGTCAAGGCAGTGAAGGAGGGCTTC

>hg18 chr14:22966420-22966633 NM_000257
ACAGCCCCTCTTTACATCCTTGCTGGCATTTGGCCCCTGGGTGAGGGCCT
TCAATGTGGCTGCCTCAGTTTCTTCACCCAGTTCCATCCCACTGAGTCTG
TAAACCTTGGGGTACAACCTGACATTGAAGTGGTGGGGTGTAGCAATTGA
CCTGGCTCAGAACCTTGGCAGAATCCCTGCTCCTCTGTACCGGGAGCCTC
AGTCCCTACTTAC

>hg18 chr14:22963274-22963428 NM_000257
CATCACTCAAATAGGAGGGTAACTCTAGGATATCCCCACTTGGCAAGAGC
TTCAGAAGTATGGGGAGGGGAAGAGTTTCAGGATAGTATAACTTGGGAAC
ACTGGGGAGGGGAGCAGAGAGGAAAGGAACCAGAAATCTTCATCTGGACC
TCTT

>hg18 chr14:22971179-22971458 NM_000257
GGGCTGTTTTGGGAAAAGTTGGTAGGGCTGGAAGAATGGGAAATGTTTCT
GAAGGGAAAGAAAATGCAGAGGTGAAGACATGGCGATAATGAGCTTCTGG
ATAAACGCGTGATGAGTTGNNNNNNNNNNNNNNNNNNNNNNNNNNNNNNN
NNNNNNNNNNNNNNNNNNNNNNNNNNNNNNNNNNNNNNNNNNNNNNNNNN
TCAGGGTAATGGTCAGAGAAGAAGGAGATGGGCACGAGGTTGGGGGGAAA
GAGGCTGAGTCTATGCCTCGGGGCCTGGG

>hg18 chr14:22981201-22981379 NM_000257
TTAGAAACTGAGTAAGTAGGCAACAGATACACACATTATGCAGGTTCTTC
CAGCCATGGGAGAAGGTGGTAAGTGACCTCCCTGGGTCTGAGAGTCACAA
AGTCAGATTTGGAACAGAGGGGCCTGGGGAGCTGGCTGGTGCTTTTCTCC
AGGGAAACTTTTCCAGGGCAGCTAGCAG

>hg18 chr14:22969712-22969949 NM_000257
CTAGGGGAAAAAACATGGTTAGGGTGGGACACAAGCCCCCGGCTCTCATG
GAGGCTGCTCGCCACAGCACATGGCCTGAGGAAGAGCACAGGACAGGGCT
TGGCTTGGCCCCACATCCCACTGAATTGAATCCAGCAGTGCCATGAAACC
CAGGGCATGCCAGCTGAGTCCAGCCACAAGCAGAGGGGACCAGGTTGCCA
TGGAGATAGTTGGTCTCAGTCGGTGGCTCTGACTCAC

>hg18 chr14:22964073-22964330 NM_000257
CTGCAGGGGCCCATTGAAAGGAGTGCTGAGCCTCCTGCCTCCTTCCTACC
TGAGGTCCTGAAACCTTGGGAATATCCCATTTCCTTCATCCCTCCCACCC
TTCCTGAGGCCTCTGACCCTGTGACTGCAGTGTGTTCATATGAGCCCCTC
CTGCAGGTCTCTGTGTTTGAAGATCTGCTGAGCTTTTTTTCCTGACACTG
CCCCTGAACCAGCCTGGGCCTCAGAGAAGCGGGAAACCTCCTCTTGAGAT
CTCTCAC

>hg18 chr14:22979178-22979288 NM_000257
ATGGAAGGGGAACGGTGTGGTGAGTTCATAAGGACTCGGAGGACACATGC
CTGATGAGGCTATGCGTATGGGGGATCTGGAGACATAGGTGGAAGGAAAA
AAAGGTAGGG

>hg18 chr14:22968962-22969092 NM_000257
CTGTAGGGAGGCCCCATATTGGCGGACCCCAGAAAAAGAAGTATGATGGG
TAAGTGAGATCCCTTGTAAGTTGGAGAGAAAACTTGTCTCCTTAATCCCT
GTGGGTTCTGAGACTCCCATACCCAGTGGG

>hg18 chr14:22979859-22979999 NM_000257
GCAAGGATGGGAATAATGGCAAAAGGGACACGTAGGAGGAAGGACAGTGT
TCCGTTTGGGGGAAATGGAGGTAAGAGTGGGGCAACCAATGGAAGATGTT
TTGCTTTCCTGAAGGAAGCTGGAGCTATGAGACCAGTGGG

>hg18 chr14:22977013-22977559 NM_000257
GCTTTGCAGNNNNNNNNNNNNNNNNNNNNNNNNNNNNNNNNNNNNNNNNN
NNNNNNNNNNNNNNNNNNNNNNNNNNNNNNNNNNNNNNNNNNNNNNNNNN
NNNNNNNNNNGGACTGCTTTAGTCAACTGTTTGTAGAAATGGCATCCAGG
CCTACCCTTTGCACACATGCACATTCCTTGTGGGGAGAGTGAGGGGCCAG
GGGCCCCACCATGCTGGGGTGGGTGGGGATTGTGCAGAGTGTGCTACAAA
GTGATAGCAAGATAAAGGAGAGCAAAGCAAAATGCTATAAATAAAGAGAG
GCTGGAAGGAGGGCCGCTTCGGCAAGGTAGACCAAATAAGGCCTGAAGTG
AAAGGAAGGTGATCTGTCCCCCGTCCTCCCCTCCCCGCATTGTGCCGGCT
TTGTCTGCACTCTGTCACCACCCTGATCAAGTGTCAAGCCAAAACAGGGG
CCATTTGCTGTGAACACGCCAGCGGTAGTTCAGAGGAAAAGTTGCTAAAA
TTACTCCCAGTAATTGTGAGGGAGGGAGACACCAGGGCGAATTAGA

>hg18 chr14:22968153-22968277 NM_000257
CTGCAAGGTGGAGGAGAGACCCATATTGAGCAGGGTTGTTGGGAAGAGTG
AACTTGAAAACTCTCATCCCACCATGCCAGTCTCCCTACCCTGCCCACCC
ATTATCATCTGAAGATGGACCCAC

>hg18 chr14:22980661-22980761 NM_000257
GGCTCAGCTGGCTCCCTCCTCATCTTCAGATATGCACGTAGGGAGCTCAA
GGCAGAGCTCGATACAGCCCTGGCTGTCATCATTGGGCCCACTCACTGGC

>hg18 chr14:22978706-22978806 NM_000257
AGTTGACCCAGGCCAAGTGGTGACATTGGTCAGGCCACCAGATAGGAGCA
NNNNNNNNNNNNNNNNNNNNNNNNNNNNNNNNNNNNNNNNNNNNNNNNNN

>hg18 chr14:22976572-22976723 NM_000257
CGTCCCCACCTTCCAGCTTTCCAAGCTCCAAACTGCCACCCCTCCCTGAT
TTCCCAGGGCAATTAAGATGCACAAAGGGTGCTTGGGACGTAGTTGAGCC
ATTTCAAAGCCAGTGTCTTCACCACAGGCCAGCGTCCTTCCTTGGCTGGG
G

>hg18 chr14:22980437-22980618 NM_000257
NNNNNNNNNNNNNNNNNNNNNNNNNNNNNNNNNNNNNNNNNNNNGTATTC
CAGAATATGTGAAGAGGGGGTAATAAAAGATGCCCTTGTTTTGTTCACCA
TTTTCTTTTGCACTTTCTGGTTGTTTTCTTATTCTCATCTCCCTTTTTGG
AAGCCTGGGGGGTGCTTTGAGAATGCCTAGA

>hg18 chr14:22974068-22974172 NM_000257
TCACTGCGTGTTCTTCAGTACACAAAGACCTGGAACATCCTACACCCCCG
TGCCTGTGAGTTCCTTCTGCAGAGGGTACAGATACTATAACAGTCATGAC
TCGT

>hg18 chr14:22975946-22976347 NM_000257
CATGCTCTTCTAGCAACGGGGCATGCAAGCTTGACTGGCTCCGTGTCTAG
GCAACCACTGCACGATTTGGTGTGAAATCTCCCCCTTCTTCCCAAGCACA
GCTCTTCCGCGCATGCGGATTAGTCCATCTGATTAGCTGTCAGCTTGGAA
GGAGTGAGGCAGGCCTGGGGGATGGGTGCAGCAGGTACATTTTGAAGGTG
GGGTGGGCATAGCAGGGAAGGGAAAATCCAGGAGGAGGCCTCTGTGGGGG
TTGCTTGGTAACCAAGGCACTAAGGTACAGTCTGAGGACATTGAGCAGCT
ATAAGGGGGGTGCAGGCAAGTGGGGGTAGACCACGAACTGCAAGGGCTGT
GTCTGACAACACCGCAGCTCTGCAGTGCTAAGGTATACAGTTGCTGAGGT
T

>hg18 chr14:22964635-22964743 NM_000257
TAGCATACAGGTAAGAGATTTTGCTAAGATGATTACAACAGGAAAAGCAT
CAGAGGAGTCAATGGAAAAGAGATGTCTTCCTTTAATTAATTAGTCTCCT
TTCCTCAC

>hg18 chr14:22967124-22967438 NM_000257
CAGAAGGACCTTTGTGAAAGTCTGGGAATATGGATTCTATCGATGCTGTA
CACACCACTCCACGACCCAGATGCCTGAGATGCTAGGGTTGAAAATAGGT
GCACTCTTATGATCCCCTACACCACCCTCACACTTCCTGATCCTTGGATG
CATAAACCAGGCCCAATAAACATGCAGGTGTGGGAGGTCATCATGCAGGT
GCCCATCCTCCATGTGTCCACTTTCAAGCCCCTGGGAAATCAGCTGTCCC
TGGTGCCACCCTGTCCTGGGTGCTCAGCACAACATAGGCTCTGGAACCAA
GGGCTCGGATCCTT

>hg18 chr14:22964467-22964575 NM_000257
CTGCAGGCAAGGTGTGTGTTGGCCATGACTAGGGAGGGGTACGAGGGAAA
GAGATGGTGGGGATTACCTTAGGAAGGGTAACAGCCTAGAAAAGGATTGC
AGGGAGGA

>hg18 chr14:22973169-22973406 NM_000257
CCATAGGCTGGCTTTGGGGCTCTAATGCCCAGTCTTACTAGATTTTCAAC
ACTCTAGCTTCAGCTTTTCTTACCTGGGCTACTCAAGTGTGTCTACAGAT
GAGGAAAGGGGCCAAGGCCTGCAGGGGACCTGGAGAGAGGGAAGAGGCTG
TGTCAGGGCAGGCTGTGCCCAACCTGACCAGTCCCACCTTCCTGCTTCTC
CCTGGCTCTGTTCTTCAGCATCCACCCTCTTCCAAAA

>hg18 chr14:22974386-22975302 NM_000257
CTCACATTCAGACTATGCAGGCTTGTCNNNNNNNNNNNNNNNNNNNNNNN
NNNNNNNNNNNNCCTGTAATGCATATTGGTCCCATATGCTCAGATGCAGA
TATCTTCCCCTAGGAACTCCTGTGGCACATACGCCCATGTTTAGACCTGC
ACATGTGTGCCCAGTGACTGGACCTGGTACTCTGCATGAAGTCCTGCATG
AAGCTTGCTATTCCAAGAGGAATCCCTTCCTAAGCCTGGAGCCCCCTTAT
CCCAGAGTAAAGCCTCCAGCTCCCGCTCCTACCTGAGAGCAGCAGGGAAA
GACACAGAGCAGGACAGAGCTGTGGAGCCAGACCTGGTCTCAGGGGCTGT
ATATATGGGGCAGCAGGGCACCCCCACCCCCAACGGCACCCAGTCCCTAG
CCGGATTTAGAAAGGGCTGTTGTCACTAGAAGCATTTCCCCCAGGCTCCC
CCCCTTCCCAAACAGTGCTCCCCTCCCCGCCTCTCCAGCTAGGAAACAAT
TGGAAGTGGTCGTCATTGTTATGGCATGGACTGTGCAGGGTCTGAGTTCC
AGGGGGCGGGGTGGCTCAAAGTGCAGCAAAAATATCTCCCAGGCCAGGCC
TCACATTCCACAGCTGGCAGGAGAGGGAACTGACCACGACCACCAAGACC
ACAGGCAGCCAATGTCCTGGCTCTCCCGCAGGGCACTTCTGGCCCTGGAC
ACTGCTCCCCCTCCAGTCCCCTGCTGCGAGGCCCCTGATGGCCTGGCCGC
ATTTCCACAGTGTCCTCCCTGCTCTCCTGGCCCAGGTCCTGTATCCAACT
GGAAGCTGGGAAGGGGCTGAGTGTCAGCAGCAGAGAAGGGTAGGACAGAG
TTGGGGGCATGGCCCCAGGGTGAGGCAGCTAGACTGGGGCAGCTGGAAGG
ACATTTCCTAGCCAGG

>hg18 chr14:22981841-22982195 NM_000257
AGGGCAGGGGGCACAGGCTCCAGCCTGGTCTCCCCGTGCCTGGGCCCCTT
GTCTCTGAGATTACAGCCTTGGCTGCCAAGAGCAGCTCCATGGGGGTGGT
GTGGAACAAAGCGAACGGCCCTTTTGTGATTCTGGGTTCCTAAGAATAGC
TTGGCTGTGTGTGGGGAGGTGTCTGTAGCCTGCCTGTCCTGGGTCTTGTT
CTCAGAGGTGTTCGAATGCCTGGTGTTGGCGGGGCTCATTGCTAGTTGCT
GGGGTAGTGGAGGCCGTCAGCCCACCTCAGCCTCTGTTACCTGTGCTTGT
CCAGCTCAGCTTTGGGAGAAGGCTCAAGGCCCAGGGACAGTGGAGGGGCA
GACA

>hg18 chr14:22964867-22965012 NM_000257
CTGAGGAGGGAAGTGTCCAGAGTCACCCATGCTCTGCAGTGATCTGCTCT
GCCCATAGAATTCCAGGGTCACCTGCAGATCCCATTCCCATCAGGGCAGC
CTGGCTCCCCCTGTTCTATGAGCTCTGGTGCACCCTCATACCCAC

>hg18 chr14:22970530-22970633 NM_000257
CTGGAGAGATGGAAGAGAGTGGTGATGAGTTGGGGGAAGGCTCATATCTG
AGACCATTCCTCCACCAGTCCAAGTCCCAAGGCCAAGGTCAGGGACCACT
CAC

>hg18 chr14:22975316-22975463 NM_000257
ACCATGGAGCTTAGAGATGGGGACTCTGGCTCAGGCACTGATTTCCTTGG
ACCAGCAGGCAATGTGTTGAGGTCACCAAGCCTCCGAGCCAGACAGGCCT
TTAGCAATCCATCCAAGCACTTCATTTAATGGAGAGGGACAGTGCAT
