# Supplementary material for: Predicting tissue specific cis-regulatory modules in the human genome using pairs of co-occurring motifs
Source: BMC Bioinformatics. 2012 Feb 7;13:25. doi: 10.1186/1471-2105-13-25 (PMC3359238; doi:10.1186/1471-2105-13-25)
Supplement: Additional file 1 — Software. The CrmMiner software. [file 1471-2105-13-25-S1.GZ › crmMiner/test/heart_fasta/loci_test/NM_032340.fasta]

>hg18 chr6:33776571-33776709 NM_032340
NNNNAGCAGGGAGGATTTAGAAAAAATCAATTTTCCACATAGGCATATGG
CCACAAATGTTTGTGGAGTTAATGAGCATATTTTTCAAGTATGGGAAAAA
CCACTCTAAATGGAATTTGACAGTAATCATGTTGGGCC

>hg18 chr6:33775651-33776198 NM_032340
AGGGACAATGGAGATAGGGAAGTAAGGAAAGGACGGGCTTGGCAGGATGT
TTCCTTTCTTGATAATCAGAGTCTATCAATGACTCTAAAACATACCTAGT
TAAACTCATATCTAACCCACAGACCACGTCCCCTGGGTCACATAACTCTT
AGGCGGATATCCCCAAACACGTTTATTGAATGGTTTTTTGTTTTAATTAA
AACCTTCATTGTTTATAAAGCCCTCTTAAGACCATAAAAATAAAATTATT
TTCCTTCCATCCTGATTTCAACTACTTCCATTTGGCAAATAGGTATTCCT
CTGTTCCCTGATGCCCAGCCTTGAATTTAAAAGCCCTAAAGATAGATTTT
CTTTTTTAAATAACGCCTTTGACCTTCTCCACAGTATATGGTCAAAATGC
ATGCGCCCTGTAGCTTCAGAATTTCCTCTGGGCTGTTCTACAAGACTTTC
CATCAAGCAAAACTGTCTTCTTAGACAATTCCCCTTGGCCACTCAAACTC
AGAATCATTTGCAAACCAATGAGAAAAGGCAGCTGTGCTTTCATTAC

>hg18 chr6:33783652-33783865 NM_032340
ATGGGGTGTAAGAGGAGTTACATGTGTTCCCGCTCCCACCACCACCTCCC
CACTTGGTGGGTTTAGGGTGGACCACAAGACTCCCCAGAGGGCAATTTGA
GGTGGAATAAATGGAGGCAGTGGTTTTTGTACTCTGGTTTTGTGTATGAA
TTATTGATTTGCCCTTTAGTTAACCCAGCTTTTCTCCGCCTGGTGTCCCA
CCCAGGACCATCT

>hg18 chr6:33776934-33777100 NM_032340
TAAAAGCCTCTACCAGGCACCTCTGTTGGCTTGGTTGAAATTACTGGTTT
CATTTGAACGCAGCAAAGCCAAGTCTTTACAAAACATTACCTAATCAGAT
TTTCACTCATTCTTATTAGTTGTCCCGTCAGAAAGCTGGGTATATAAAAG
ACTGTGGCCCACTCAC

>hg18 chr6:33775490-33775630 NM_032340
AAGAGGAAAGACACATTTCTAGAATACCAGAAGGAAATGTGTCAGGGCCA
TGCCCTCCCAGAAAAGGTTAACCTATTTTTGTATATAATATACTTGGCAA
CAAAAATAGTAATTTTCCAGTACCTGCCTACTTCATCCCT

>hg18 chr6:33784438-33784731 NM_032340
GCCCCACCTCCTGCTGCCAGTTTAATGAAGAGCCTACCAGAATCATCTTG
CTTTCTCAAGGTCTTTATAAATGATCTGGGGGTGTCAGTAGGAGTGACTC
ACAATAGTGTTTTCAATTCCAGCAAGGAATTGCGCCCTTCAAAAATTACC
ACAAAGATTTACTAAGGCCAGGTGCATTCTCAGGTGACATTAGGATGAGG
TACCGCAACAGTGGTCCTGAGTAATGCACCTGCTGCCATTGTGCACTGGT
TCACTCTACCAGGAATGCATTCATCAGCTGCTACAGAATCACT

>hg18 chr6:33781682-33782051 NM_032340
GCTCCCCAAATGTGAATAAAATAGATGTTCATCTGACGAGTGTCCTTTAT
AGCTCTATTTTTGCTCCTTTTGCATTTCCCCTGTTCAGTCGTCAGTAAAT
TTCTCTTTACCATATTAAACTTTTATACATACAAATCTACATCAGTGCTG
CAGGCACTGATTTCGATTTTGCAAATTGAATTTTGGGTGGTGACAGCAAT
TGGTACAGCGGCCCCTATTCTAGTCACACAAAGGGACGCATAAGCACTTT
TGGGAAAGGGTGTTGCAAATTGCTTTGCTAATTAAGGTAGAGCTGGATTC
GGTCCAGGAGGATCTATAAAAAAAGGTTTTCAAGACTTGGTAATGAACTT
CTGAAATGAGTTCATTCTG

>hg18 chr6:33781217-33781344 NM_032340
CCGTCTGAGGTCAGAAGGTGTCTAACTGAGGCTGTAAAAGCAGCTCAGTG
GAGGTGACAGGAGTTTGAGACATGCCCATTTCTAGCCAAGTTCTTACTGC
TTGAGGAGTGATGAAGCCTTGGTCAAT

>hg18 chr6:33783405-33783540 NM_032340
GTGCTACATAAGTGGGTGCTGGTGTGCAGTCCGGGATCTTTTAGGAAGCA
CCTAATGAACTCATTAGAAAGATCTGCTCCTTTCTCTGTTGTTAGGTCAA
CAATTACATTTGTTGTGCCACCTTCCCCCACGTTG

>hg18 chr6:33792237-33792730 NM_032340
AGTGGCTCTTATTGATCATTTTCTAGGCCCTTTTCCTTTCCCTGTGCCTG
AAGATGGTTTCAGCCAGTCTGGACTGACCCGCTTGTCAATCACCCAGCGC
CATTCCTAGCACATTAATAGGCACTGCCTGGAATGCAGCTGGGTGGTGCC
AGCACCTTGGGGAGTTGATGACCATTTTAACACCTACCTGCCGGCTGTCA
CTCATTCCACACTGAATGCCTCATTGAAAACCCCCACCAGGGCCTCACCT
CCCAAGTCATTTGGAATGGGTATTTGGGCTTTATGGAACGCTGATTGCTC
TTTATAGAAACTAGGCACCATCAGGGGGAGGAGAGAGGAGGGAGGGAGCA
CTTCTTCGGTTTTTCAAGTTATAATGATCCCAGTAATCGAGACACCGAAT
TGCACATTTAAATCGCTTGCAAGTAAAAAATATCGTTTTGTAATGCTGGT
GTTAATAATGTAAACATTAAAAAGGAATTAAATACTTAGCTTC

>hg18 chr6:33784752-33784906 NM_032340
TGCAGCTGGGACTCAAACCTGTGTGGGCCTTTGACTGATCAGAAACGATT
GCCCTAGGTGATGACAACTCCGAAAGAGAAAACTCTTTCCTCCTTTGCTG
GCTCCTCTTACACTAACAATCAAGCAAGTGAATGTTACGCTCTCTCACCT
CCCC

>hg18 chr6:33781508-33781635 NM_032340
GAAATGCAGTTTTTCTGATGAAATGGACGGTGCATTTTTAGAAATATTCT
TAATACATGCTTTAAATTACCTGATTTTGCATTCACACCTAATGAGATCA
CAGACGTTTTAGGACTAATAGCAGTGC

>hg18 chr6:33787570-33787838 NM_032340
CGCACCGCTACTCTCCGTGTAGGGGCGCTGCTCGCCTTTCTCTGCAAGCC
GAGCTAATTCAGTCTTCGTCCTCCTGGAACCGGCCCAGCTCCCAGGGGCA
AGGCGGACGTGGAGTACCCCAGAGACAGCTTTGCGTCTCTTTTTCAATGA
CTGCACAAGCTTGAGACTAAAAAACCCTCCCCCGAGGCCTCCGCTGTTTT
GCATAAACCAATATATTTGCATGTAAATACAGGTTACTGGATGAAAATAT
GTTTGAACGTTGTTCGTG
