# Supplementary material for: Predicting tissue specific cis-regulatory modules in the human genome using pairs of co-occurring motifs
Source: BMC Bioinformatics. 2012 Feb 7;13:25. doi: 10.1186/1471-2105-13-25 (PMC3359238; doi:10.1186/1471-2105-13-25)
Supplement: Additional file 1 — Software. The CrmMiner software. [file 1471-2105-13-25-S1.GZ › crmMiner/test/heart_fasta/loci_test/NM_000023.fasta]

>hg18 chr17:45605568-45605702 NM_000023
TCAATGTCTGCCACTTTTCAGATTATCCACAAGTTATGATTCTGCTGCCT
GCTTTTCACCTAGATCAGATTTCAGCGGTCACAGAGTCCTCCAGGCCCCA
CGACCCTCTCCTGGGGATTTCTGTGCCAGAGGCA

>hg18 chr17:45606207-45606388 NM_000023
TTCAGCGTGAAGCTAGGTCTTTTCTGCAGTCTAAACTGTCAGGCTCTAAC
CGGAGTCTGTGTCCACTAATTGGGACCTGAACATGGGTGGGGATCACTTC
TCCTCCCTCATCTCATCAGTAACCAAGTGGCAAGTGGGGTCGCTTCAGCC
CTGCCTGGGGCCCCAGCTCCTCTAAGAAAAC

>hg18 chr17:45593912-45594218 NM_000023
CCCAGCCCGGGGCGGCGCGCTCCGCAGGCATCCCGCCCCCGACTCCCGCT
CCGTCCCAACATCGCGCAGGCGCAAGACCGGGCTGGCGCCAGCGAACGCG
CCCTCTCGTGGCGGACTGGCCAGGTCGCAGTCTTTGTTGTTGCGCTGGAG
GCGGCGTACGGGACAGGGGAGAAAGATGTGGGTGGAGTCTGGGAGGCAGA
TGCGAGAATCAGATCACAATGACGAGAAGCCCTTTCCTTTGTCCCTCACG
GCAACGTATAGATGCAGATAAAGAAAACACGGCCTCAGACCTCAAGAGAC
TTAGAG

>hg18 chr17:45610366-45610652 NM_000023
TGCTCTTCCTGTGCTGGCCAGGGCTGGGAGAGTGCAAGGCCAGCTCCTCA
CTTCCCGGCTTTGCCTTGGGGTCTTGGCAGCGCCTTTCTCTCTGCTCAGC
TCCAAAGAGCACACGGGAGCCTGGCTGCCGGCCTGAGAGGAAGCGGCCCA
GACAAGTAGCTGGGAGGATGGCGTGCCTGCAGAAGACGCTGAGCCCTGCC
TGGGCACACACGTCCAGAGGCCCCCGGCAGCATGCCGGGAGGGCACAGAC
ATACTTAGCGCCTCCCCACTGGGCAACAGCCCCTCC

>hg18 chr17:45603837-45604323 NM_000023
CTTGGCACCCCTGACTGCTTGCCTGGCCTGCCTCATTAATTGCAGTGGCA
CTTGGCCACCCTTCGAACCCCCTTGATAAGCCGCTTGTGCCCCTGTTTGG
AGCCCAGTAGTGACCTGTGCTGTCCAAAGGGGCGCTGCCCAGAGCGCCAC
CTCTGCTGTCGTTGCCTCTTGACCTTGAGCTTGGACTTGGAGGCCTGCTT
CTTGCCCAGGGTGAAGGAGCCTGAGGCCCCCCTGCCGGTCACCTGCTGAG
CCCTTGTCCACCAGCCCCTTGAGCACACGCTTGAAGTGATAGGCATTTCG
GGCCATGTCGTAGCCCGTGGTGGAAACAGCCTTCTTCAGGGTGGCCAGGG
ACACATACTTGCAGGTCCCCTTGTCCGCCACAGCCCTCAGGATCACCTTG
GACGTGCTGGGCTTCTGGCAGGGTTTGGCACAGGTGCGTTGCCCAGTCGC
TGTCTTGCTAGGGACACGCTGCCCTGCTGGCCTCCA

>hg18 chr17:45596276-45596471 NM_000023
TCCCTGGCTCCCTTGAATTGGGCAGGGAGGATCTGATGGGGAAGTAGCTG
CAGCTTTTCATTAAGGAAGGCTGGCCTCTGTGGGCCTGGTGACACTGGGG
CCAGGCACTGCTACCTTAAGACAGCTGAGTGGGTGGCTCCAAAAATAGCC
AGGGGGACGGCAGGGGGCGGGGAGTCACATGGAGAAGCTCAGGGG

>hg18 chr17:45601772-45601875 NM_000023
ATNNNNNNNNNNNNNNNNNNNNNNNNNNNNNNNNCCCTGAAGTTCTACCT
TTCCCCCACAAGAGGGCAACAGAGTCCGCAATCCGCATGTGGGGTCTCCA
ACT

>hg18 chr17:45593176-45593383 NM_000023
NNNTTATTTTCCTAATCCTTCTATCAGTGAATGGTGGCTTCTAAATCTGA
CCTTTTCCAGCTCTTGGGCTGTGCCTGTGGGCTGGCCCTGGGCAGCTATT
ACCTTGCACTGTCAGTTATAAATAAATAAAACACCCTTACTTTCTCCAGA
GCTTTACAGTTTGCAAAGCGCTTTCGCTTCCATTATCTCATTGATCCTTC
TTACCCC

>hg18 chr17:45604525-45604723 NM_000023
CCTCACCTTTACCTGTGTGGCCAGAAAGAGGATCAAGGACGGTCACCCAC
GGCTGGCCTCCACAGACTTGTGCTCTTGGTGCAGGGGTTGGTGAGGTTAT
CTCTGTGGTGACCTCAGAGGCTACCAGAATTCTGTGTGGGTCACAGTGGC
CCCATTGTTTCCTCCGGGGAGGGGTGGACCGGAGATGCCAGATGGTGG

>hg18 chr17:45598589-45598758 NM_000023
CTGGGGATCCAGGGAATGGGGCTGGGAGCTGGGCTCTGGGATGAAGGGGC
TGGGAGCTCTGAGGGCTGGAGGTGTCCTAGGGCCCGGGTGGGTCTGACAG
CACAGGCCCAAAGGGTCGTGGGCCCTTTAATGAGCTGGCTGGGCCGCAGC
TTCTAAGCCCAGGCTAAAT

>hg18 chr17:45603693-45603818 NM_000023
CTGGTTTCCCCTACTCATGGCCTTACCCCTCCTATGTGCCCCCAGCCCTC
TTCCTCTCCCAATACCCTGAACCCTAGATTCCAGGAGGCAGATGTGAAAT
AAGTTATGTTCCTTTTATTCCCACT

>hg18 chr17:45602390-45602502 NM_000023
CCTCTGCTGGACTTTGTGTCTCCTGCCTCCTAGTCCTGGCCCCTGCCATG
TTCCTGGGGACCTCTGTGTCCAGCCAGCCACTTCCTGCGTCAGCCCTGAG
CTCTCTGTGCAG

>hg18 chr17:45593783-45593905 NM_000023
CCTCCCCCTGTAGATTAGAGCGTTTTCTGGGTCGGGAAGGGGAGGACGAG
ATGGAGCTCGTGGCCTTGGGTTCCCTCCTGCGTCGCCCCCTGTAACTGCG
TCCCCCAGCACGCACTGCTGAC

>hg18 chr17:45599622-45599727 NM_000023
CTCTCGGTCCCTTAGGGGCTCCAAGGACTTGGTGGGGAAGGGAGCTTATC
CCCTGCCCAGGACTGAGGCTGGCCTGTGTGTTTGGGACTTGTGGGGTCCC
CACAG

>hg18 chr17:45593473-45593735 NM_000023
GGACAGTCCCTCCTCTTCTCTCTTACTCCTGTAATCTAACGTTTGGCCGG
GAATGGTCCCTGGCATTCCAACTCATGTGTGATGGATTTGGGCGGTCAGA
GGCTCACGGAACGCTTTGAGGGCTGAAATCCACCGATAAAAAGGCGGGGG
ATTCTGGGTACATTTAGGTCTCCAGGCTGGTATCCCAAAATGTCTGGGGG
GATATGGAAATGTCCTTGGAAGTCGGAGGCTTGATACAGATGGTGGGATG
GGTGGAGGTGGG

>hg18 chr17:45610224-45610342 NM_000023
CAGGAGTTGCGCAGACCGGAGGCTCCAGCAGCCAGCCTGCTGCCTGGGGT
GGCTCCTTGATCCCTGCTCCCTTGAGGAGGAGGCTGCCCACCCCTCATCT
CTGGGCTCGCCCCCTGCA

>hg18 chr17:45607493-45607616 NM_000023
TGTGTCTGAGTCTCTCCCCACATAAGTGGTGGGGAGGACCGCAGGGTGGC
TCAGAGGCAGTTCCAGGCTGTACTCCAGGGCAGCTGACTCCCAGAGCTGA
TGACTCCCCACCTGTGCCTCCAG

>hg18 chr17:45597607-45597734 NM_000023
GACCTCCACGCTGAAGTGCTTGGACTGGGGATAAAGGCTGGGTGGATGGC
ACCTACGTTTGCTGTTAAGGAAGCTGCCGCCAGCCAGCTANNNNNNNNNN
NNNNNNNNNNNNNNNNNNNNNNNNNNN

>hg18 chr17:45608140-45608262 NM_000023
CTGATTCCAGCTCCTGGCCCTCCTGGAACCCAGGCTCTAAACAAGCAGGG
AGAGGGGGTGGGGTGGGGTGAGAGTGTGTGGAGTAAGGACATTCAGAATA
AATATCTGCTGCTCTGCTCACC

>hg18 chr17:45596493-45596739 NM_000023
GGGTTGGCACTTCTGCCTGCTCCCCCAGAACCCTTGGGCTCTTCCTCTGC
CTCCAGAACCTTTCTTCCTCCCTCCCTCTGTCTCTGAGAAGACAGAGAGA
TGGCCAGGTGATGCTGGGACAAATACTGCCTTGCCTGAGGGGACGCTGAC
TCTGGAATTTGGTGGCTCTCCAGGGATGAGCGGGTCAGTCAGGTGGAGAG
AGAGAGAGGAAGGGACAAGGACTGCGTAACCTGCCTACCAGTCACC
