# Supplementary material for: Predicting tissue specific cis-regulatory modules in the human genome using pairs of co-occurring motifs
Source: BMC Bioinformatics. 2012 Feb 7;13:25. doi: 10.1186/1471-2105-13-25 (PMC3359238; doi:10.1186/1471-2105-13-25)
Supplement: Additional file 1 — Software. The CrmMiner software. [file 1471-2105-13-25-S1.GZ › crmMiner/test/heart_fasta/loci_test/NM_015425.fasta]

>hg18 chr2:86149190-86149329 NM_015425
NNNNNNNNNNNNNNNNNNNNGCCACCACCACAGAGCCACATTATTATTTA
AATGAAAACATAAAAAGCCACTTTTCAAATTAGCAAATGTATTTTTTTTA
ATTTCCAAGTAATCTGGGTAGGCCCTTCACCACTTCTTC

>hg18 chr2:86151044-86151225 NM_015425
ATCTGGAGCAAAACCCTGGAAATCTCTGAGAAATACGTCCTAGGCCCTTC
TGGTCCTGGCCCTTTACAACCCTGATCCTGGCTCTAGGCTCAGAAGTATA
AGGAACAAATAAGACCACAGGTCTTTGTCTTCTTCAGAGATGCATAGCCG
TCCCAGGTTTCTGGATTACTCTGAAAACTAA

>hg18 chr2:86180239-86180451 NM_015425
GACCCTGAGAACACTGAAGTTCTCTCTATTACCAGGCAGGTGCCACTGAG
ATTTCTGAAGAGCACAAAGCCCCTGCAACAAAAGGTGTAGGGAATGAATC
TGAACTCTCCCCGACCCTCCACGCAAACGGAATCAGGCTGTGGCTCTATT
CAACTGGAATCAAACTGATATTCATTTATTTAGGGCCACAGGGTAAGTTG
AAGTTATTGTAT

>hg18 chr2:86135184-86135312 NM_015425
TCTTAAAGTGAATAATCCCCTAGACTTGAATTAAATTCCTAAATAGACCA
AAGGAAGGAGAGGAAAAAGTAAATTGTTTTCATTTTATGCCACATACTCA
GATATTTCTTTACTATGACTGGAATTAA

>hg18 chr2:86144992-86145092 NM_015425
GATCCTTAAGGCTGAACTTGGATACTCAGGCAACAGCAGAAGAACATATT
TTACTGTTTTTCATTATTTGGTCGCCACATATCATGTAATTTGGTTACTT

>hg18 chr2:86140494-86140611 NM_015425
NNNNNTCATTCTTATTTATTTTCTATGAGAGTATGTGTGTATATGGAGAG
TGGGGTTGGGGAGGGAGGGAGTTTTTCCTTTTATCTTTATCAATAAACTT
GTTTACTTTTATAGTTT

>hg18 chr2:86153095-86153348 NM_015425
TCGCCACAGCTGGGAAGGTACACAGGCCAGTCTGGTAGGCACCGGCCAAT
CCAAACAGAAGCCCTGGAGCACAGGGTATTCCCCTTGCCAACCCAAACCC
AAGGCCCTTCCTTTCTCTTGTCTCTAAATAAATACTGCAGTGAAAATTAG
CGTGCCCCAGTGCCCCAGGGTCAGAATTTTCAGAGGCAGGCTCGGAGCCA
AAGGCCTGCTTCTGGCAGGCTGCTGAGCAGGGCAATGAGCCTTGGCTCTC
CGG

>hg18 chr2:86150059-86150159 NM_015425
GTCAGCTGCTAAGGAGACGGGGGAGGAAGTTCTATCCTTCCCTCGTGTCC
CTCTGGACAGCTGTGACCACAAGGGGTTGCCCTTGAGGAGTGAACTTGGA

>hg18 chr2:86157708-86157924 NM_015425
AGAACACTTCAGCGCTGCTCATCACCAGTCCCCAGAGAGGGGTGGAGGGG
GTGGCGTGCAAGGAAATGAGGCTCTCCACGGAGGGAAATTAAACCACCTT
CACATTACTGACATAGAGGCCGGCCCATTAAGGAGGAAGCCGATTAAAGG
CTGCTGCTGCTGAGCACCACAGCATGAAGTGCTAAGGATGTGAGAAGACG
AAGCTAGCTCCCGGAG

>hg18 chr2:86145778-86145907 NM_015425
AAGAAAGTCAGACTATTGCTGGCTTAGCCATTTCTCTGTCTCTGGTCTGG
ACTCTTCTGAGAATAAAACCTTTTACATGAGTGGCCTATTTCCTTTTGTT
ACATACACTGGCTGTTCTCTCCCAATTAC

>hg18 chr2:86159360-86159468 NM_015425
ATGCAGGTGGAACAATTTCTTAAAAGGAACTAGGTTTGCCATACGATATT
CTATGTCATCAACTAAGATGTGGGTCTCCAGCTGAGCTATATCAAGTTAG
TGGCTGAT

>hg18 chr2:86146928-86147201 NM_015425
TTCATGGTGGGCCCTTAATAAAGGCTGTTATCTACCAGATGCCAAAAAGA
AAGGCTTTTATGAAAAGCCTGAGATTTGGTGAGTGCATTAATTTCATTTG
ACACTTTCACAGCCATTCTGATCCCCAGTCTCCTGAACCTTATCTGTCGG
GTCTGTGTTCACGGCAACATAACGCACGCTGAAGTAAAAATAGCTATGCT
CACTGACGTTCTTTAAGATGTAGATTTTGTAAACTTTTCAATGTTTATAG
GAATTTGAGAAAAACCTGTGCCT

>hg18 chr2:86147355-86147517 NM_015425
ATCCTTGTCAAATGGTCTAAACACTACAGTGATGGGCTCTATGTAAACTC
AAAGATAACGATTACAGATGGGCTGGAAAGGTGGCACAGACCTAAGGCAA
GATCAGATGGAGCACACAGCCCCTCTTATGAAGGCTTTCACTTAATAATG
TACATAAAAAAA

>hg18 chr2:86146099-86146236 NM_015425
CTATAAGCCAAAACAGACAACACAAGAAGAATGAAAATAAATCTTAAGTC
AAACTCTAATCCCTAATCGCCTGCCTGGAAGCCACTTTCTATCAAGAGCC
CTTCTTATATCCCTGTCTTGTCTTGCCCACATCCTCA

>hg18 chr2:86168850-86169007 NM_015425
AAAATAGATCCACACTTGTTTTACAGTAAAATGTTTCAAAATATTTGTCA
GGTAAATTTCTTAATTTCTTCCTGAAAAACCTTTCAGAAAAACGACCACC
TAAGGCAAGAGGCGCCTGTGGGGCACTGCCTCATAAAACAGCCCCTCCCA
TCAGCTC

>hg18 chr2:86147953-86148093 NM_015425
GAATAGGGTATCCCTGTAACTTGAATTTTCTAGCTGACTAAGTAGAAGTC
AGGAAACATATCTGAAGCCTTGCTTAAAAACTTTCCACAAAGTATGGGCC
CTCAATAAATAAACAGAAGGAAAAAAAATTAGTCCAAAAA

>hg18 chr2:86133634-86133802 NM_015425
CTGCAGAGGGCAAGGCCACCAATGCCGGGCTGCGGGTGATGCCTCCTGTG
GGAGTCACCCACCCTCTACTCCATGTGTGACCCTCGTTGTGCAAGTCCCT
CTACTGTGACCCGCCTAGAATCCTTCATGGAAAAAAGTAGGGCATATGTG
AAACTAGTATTTTCTCTC

>hg18 chr2:86146255-86146587 NM_015425
CCAACTGCTTCCCAAAGCACATGACCAGGGTTTAGCACTGGCTTCTACGT
TTGCCATTTGCCCACTATCCTATATCAAGACTGCTTCAAACTCATCCCGT
TCCCCCGGCCTTCTCTGTTTAATCCCATCTGGTTCTAGTTACTCCAGCAT
ATTTTTGGCATTTATGCCTAAATTTGGTCTGGCTGCTGTCAGCTGTGTTC
TTGTTTTTATACTTTGGTTTTATGCTTTAGTATTTTTCACACGTTTCTGG
CCTGGCTCTTCTGTAAATCAGNNNNNNNNNNNNNNNNNNNNNNNNNNNNN
NNNNNNNNNNNNNNNNNNNNNNNNNNNNNNNN

>hg18 chr2:86152800-86153067 NM_015425
AGCAATCTTAAAAGTACCTAGCATGGAGTCCGTCTTTTTGCTCCCGAAGG
AATTCAAACCTTCCCCTCCCCATTGCCAAGTCCCATGTTTCCAAGGAGAC
CTAAACTCTGAGGGTTCCCATGAGCATCTGCCCAGGGCACTGGCTGCTGT
CTGACTGCGTCATACAAGCTGAGGTCTTCTTGCTTTAGCCTCTCAAGGGA
GAAACTGCCTAGACCTGTGGCCCAAGCCCAATAAGCCAGGCTGGGCCTAG
GATTTGAGTCTTGCAAA

>hg18 chr2:86163486-86163675 NM_015425
TAACCAGGCTCAGCTGCGATAATTGTCAAGTTTTTGGTGCTGGGTATGAC
CTCTCCTGCTCTATGACTCAATGTCAATGTGCCCTGAAGACTGCCCCAAA
CCTCTGGATCAGTTCCAGGAGGAAGCTACAATCACTACAACTTAAAAGAA
GTAATAAGGCAGGGTTAATGAGTCCAGGAAATAAAAGCC
