# Supplementary material for: Predicting tissue specific cis-regulatory modules in the human genome using pairs of co-occurring motifs
Source: BMC Bioinformatics. 2012 Feb 7;13:25. doi: 10.1186/1471-2105-13-25 (PMC3359238; doi:10.1186/1471-2105-13-25)
Supplement: Additional file 1 — Software. The CrmMiner software. [file 1471-2105-13-25-S1.GZ › crmMiner/test/heart_fasta/loci_test/NM_198060.fasta]

>hg18 chr10:115394782-115394894 NM_198060
TGGGCAAGCCAAACAAAACACACCCCTCAGGCAGCCAGTGCAGCATGTAA
GGTAAGGGAAATTCACATGGAATACACAGCTTCTCAGAACTCAGACTTCA
GTAATAAGAGAA

>hg18 chr10:115393257-115393506 NM_198060
NNNNNNNNNNNNGCAATTCAACGAGGAAAGTTACTTTACAAGCAGTATAA
TAAATGAGACCACTCAGATGCAGAGTGTCTTCTAATTTAAAATCAGTTGG
CTATTTGAGCTCTCCCGGGTGCCTGGATGTAGGATGTGAGGCTACATTTA
TTAAATAGACTCCAAGTCATCTCAGGTAATTAGCATGAGGCAGTTAAGGC
CAACTACCACCAATAGATGGCTGGTTTGTCTTACTGACTAAACATAAGG

>hg18 chr10:115396167-115396364 NM_198060
ATGAATGCTAGGTTCTGTTGAGACCAAGTTCCAGTTGGCATGCTAAGATC
TGCAGTGAGCATGTCACTTTTCCAAGTTTAATTATACCCTGCCTTCCAAG
GACTGCCAGCAGGCTAACATTCTGCCAATAAAAATCATTTCATCACCGGG
TTACACCCAATTTGATAATCATATGACTTATTTTAATCAGCTCTTCC

>hg18 chr10:115393999-115394127 NM_198060
TCTACCACCCAGAATTAGATACTTTACTTTTCCAGGCGTATGACAAAGTG
ATAGCCTAATGATGGAAAAGGTCCCATCTAGGTCTAGTGTTCTGTGAGTG
AGAGNNNNNNNNNNNNNNNNNNNNNNNN

>hg18 chr10:115413344-115413453 NM_198060
ACGGTTAAATAAATGGATAACTTTTTTTTTTTGAGACAACACAGAAGAAA
TAGAAATGTGTAGAACTAAATAAAGGTGAGAAAATATAACTTTTTCTTGT
GGTTCAAAA

>hg18 chr10:115414043-115414143 NM_198060
AGATGCCACACCGTCATCCAACAATCAAATTAGAAAAGCTTGCTCTATGC
GTCCTATGACTAAAGCAGAAAGGCCAGCTCCCAAAAATATAGAAAATAAA

>hg18 chr10:115414213-115414457 NM_198060
TTACAACAGTTAAACTAAAAACTTAATAAGGTGTTAGTTTGTGTTTAGCT
TCTACTGGAACGCAAAACTAAAAACTAATGAGAACTCTTGGTGTTTTGGC
CTCTGTATTTTATTCTAGAATGTTCCAAGAAGGCCTTTGTGCTTGTTCCC
TTGCCTCACAGGCCTTAAAAGAGGTGATATGAAGACAGAATCTCTCTTCC
TGGCTTTGGGAAGCNNNNNNNNNNNNNNNNNNNNNNNNNNNNNN

>hg18 chr10:115414961-115415082 NM_198060
CCAGAAGTCTGCATTTACAAATGAAATTCCCCTTTTTGTATATAAAACAA
TATAACAGAGTCGTGGGCAGTATTTGGCCAGCAGGTTACCAATTTGTGAC
CTTGGCCCTAAATGTTCTGAG

>hg18 chr10:115392787-115392917 NM_198060
CTTGGAAATCAAAACACCAGACACACAATAGAACCAAATCCGAAGTCACT
CTTGAAAATGTCCCAGGACTTGACTAGGATATTTTTAGAAAACTTTCAAC
CCAAGATTTTAACATATCAAGCATAGAATA

>hg18 chr10:115392458-115392558 NM_198060
TCCCGCCCAGAGGACTCAGGGTCAAGATTGGGGATGTGACAGAATTGAAC
ACTATGAGGACCAATCCCAGCAGGCAACCTTAACCAAAACCCAGGCATTT

>hg18 chr10:115411611-115411767 NM_198060
AGTGTGAAACTAAAGGTTTTAATTTTGTGTACCAGAATGTCACAGGGAAA
AGTCAAGATCCTTGTAATATGTTCCAACTACGTAAGCATTGTTTTATGTA
TTAAGCACCTAGTATATGCAGAGCCTACTCTATAAACTGTCATCATTTTA
TGAAAC

>hg18 chr10:115409594-115409893 NM_198060
TCTCTTTCCTTTTTTGATTTTAGCACTTTCACAATGAATTTGTTTTTTAT
TCAATTGTCAAAGTCTCCCAGAGATCACAGGGAGGTGAAAAGGTAATTCA
TAACACACCCTAGGGCAGTTGTAAGAGCTGGGCCCTGTAAGGGATATGGT
TGTCCGTTTTACTTTGTCCCTGGTGGGCAAAAAGGAGAAAGTGATCTCAG
TAGACANNNNNNNNNNNNNNNNNNNNNNNNNNNNNNNNNNNNNNNNNNNN
NNNNNNNNNNNNNNNNNNNNNNNNNNNNNNNNNNNNNNNNNNNNNNNNN

>hg18 chr10:115415716-115416065 NM_198060
TGGGATAGTTTAAGGAACTAGAAGTAAACACTCATTTCTGGGGCAAGACA
AACACAGACTTCACTGTGTAGTCGAGTCTTGGTTGGTTCACACCACCCTT
CTCATGTTATATACAGCCCCTCCTGCTCCTTGGCCTAAGCCCCTCCCACT
TGACGCAGGGATTACAGCAGGCCGTCCAAGCCAAGTCAGTGAGCATACCA
CATTCCTTTGGCCTTAGGAGTTGGTTCAGATAACATCANNNNNNNNNNNN
NNNNNNNNNNNNNNNNNNNNNNNNNNNNNNNNNNNNNNNNNNNNNNNNNN
NNNNNNNNNNNNNNNNNNNNNNNNNNNNNNNNNNNNNNNNNNNNNNNNN

>hg18 chr10:115392193-115392425 NM_198060
GAGGATACATCTTCAGACCTGCTCTGAGAATCTCCAAATTTGCGAATGCC
CCTCTAGTACATATCTGTNNNNNNNNNNNNNNNNNNNNNNNNNNNNNNNN
NNNNNNNNNNNNNNNNNNNNNNNNNNNNNNNNNATTAACTCAGAAGCACA
AAGTCACATTGAGAGGGGACGTCACATGCTCAGCCAGGCCCCCTCACCAG
CATTCATCACTATGAGCTGGGCACTGTGCTGC

>hg18 chr10:115413631-115414030 NM_198060
CTCGAAGCCGGAAGAGAGAGGACAAAGATAGGCAACAGGCAAGAAATGCA
AGGAGAACCCCCAGTCTAGTTCAAGTCTTCAAAATCCGACGACCATAAAA
TTCCTGTGGGCACCTCGATCTTTCAGAATCCAACTTCCACTTTCCTTTGC
TGACCTTCTAGTTTGAAGTCAGCAGTTGGATGGTTTTTAAAGCTGCCACT
TACTCAAGGGGCTATTTTGGCCACTCACTCAGCACGCATGTGTCTGGGAA
ATAAGGTGGAAGTATTTCTAGCTGACATGCTTCTCTAAATAGAAAAATGA
ACTCACAACAGCATCATGTTTATGTGGATAACCAAACCCTGGTGTATGAT
CAGGCAGCATGGAGTGGTTTAGCACTAGCTGTGATCATGACCCAAGAAA

>hg18 chr10:115400620-115400766 NM_198060
GTCTTCTCAACCCCAGATTAAGGCTAAAGCAAGAGGAAACCATGTATGAC
GCAGAAGCTGGATTTGTGCTTCAATGTCCCATTCAGAACAACACTAAGTT
CTTGATCTTATTATGCTGTGCAACATTTGGATTATGTAAAGGCAAG

>hg18 chr10:115403967-115404088 NM_198060
ATAAACTCCTATTGGTAAATCCTGGGTCTCAGCTAACTGAAATGTTCATT
TATTTCAGGCTAGAAAATGACCTAAGATTCTAAATAATTGAACTTTCTGA
GAACCACTTATGTTACAGGAA

>hg18 chr10:115411202-115411384 NM_198060
AAGGGAGTCAGTATGAGGTGGAGCAACATTAGGAAGGGAATCTTGGGTAA
AGAGGGATCACTAGAGAGTCTTTCACCTCATGGGTAATTTTCTAATTTTA
GAAAGCCACTAAAACTTCATCCCACAGAGCAACTTCTTGTGGGCATGGGT
TATAGAAGCTCAATGATTCATCATTTTAATAG

>hg18 chr10:115411843-115411970 NM_198060
ATTGGCTCCTAATATTGTGGGAGAACAAACAGTCATATTTGTTACTCAAA
TGCACTTTACATGTGTATGTGGAGGAAATGGGCAGGTTCACATGCAGACA
GAGACACTTAAAAACTTAACATGTGCC

>hg18 chr10:115395786-115395904 NM_198060
ACTTAATACAATTTTCTGAAAGAAAAAAAAATTCACATGGCCTTTTCTCT
TCATTAAATCTATAAACTACTTTGTCCTTTTTTGTTATTAAAATTTTCCT
GGCCCTTTTCACACTTTT
