# Supplementary material for: Predicting tissue specific cis-regulatory modules in the human genome using pairs of co-occurring motifs
Source: BMC Bioinformatics. 2012 Feb 7;13:25. doi: 10.1186/1471-2105-13-25 (PMC3359238; doi:10.1186/1471-2105-13-25)
Supplement: Additional file 1 — Software. The CrmMiner software. [file 1471-2105-13-25-S1.GZ › crmMiner/test/heart_fasta/loci_test/NM_002052.fasta]

>hg18 chr8:11605052-11605170 NM_002052
CCCTGGGTGGCCAGGGAAGGTTCCCGGGGGTGCAGCCAAATACACATCGC
CGGCAAACTGATTAACCCTGAAAGTGGCGCCGAGGCCCGGTCTGTGGCTC
TTGGTGTTCCCCTCCCCC

>hg18 chr8:11596606-11596706 NM_002052
GGGGAGAAAGTTGGGGCGCTGGACCTAGAGGAAAAAGCCACAAGAAACAT
AATTTTCTCTGTCCCAGGCGACTTCCAGAGACAGCGAATATTCCTGGGTC

>hg18 chr8:11595007-11595163 NM_002052
ATAACACCGTCTTTCCCTTCCTCTTGCTAATGATATTGTTGTTCCCTAGA
GAAAAATGAGATTTGAAAGTGTTCTGTAATCTGGAAGTGACTATAAAATA
TGAGAGGGTGTGCCAGAAACTCTGGTCCTCAGGGCTGGAAGCACCAGGAA
GCATTT

>hg18 chr8:11611558-11611666 NM_002052
CCACTTGTGGGCACAAACAGTCACGTACTAGGCAATGGTGACCTCTCCAG
GTAGGCAGTTTTCCCTCAGGTTATATTGGAGTTAGAACCTGCCTGAAAAC
CACTAACC

>hg18 chr8:11596377-11596541 NM_002052
CCTGGGAACCTAGAGAGGCGCCGATAAACCTCCTCCAGCCGGCGGCCCAG
CGAGGCCTTGAAATGCTCCCCGCTCCTGGCAACGCACAGCCAACCTGCAG
GCTCCCGCTTGGCCCANNNNNNNNNNNNNNNNNNNNNNNNNNNNNNNNNN
NNNNNNNNNNAAAG

>hg18 chr8:11609244-11609869 NM_002052
GGATGGAGTGGGGGCATTCAAGGTGTTCTCAGAGTTTTTTTATGGTGCAG
GTCAGTGAAAAACCCCGAAGTGTTTTCTGGATCTTTTGGGACCTGCTTAT
CAAGTACGCTAGTGGCTTTCAAAGCCGGTTCATTTGTGCAGGGAACTTTG
TGAGACTGGAGAATGATTTGTCGATCTTCAGGAAAACCAAAGTTGTTTAA
CTTTCCGGTTACCACCCTGAGCAGGTCAGTCAGAGTTGGGGTTGGTCTGT
GGTGCTAAGCTGAGAACGAATTAAATAAGAAAGGTGTGTTGGGGTGGCCA
GGGGTGTGTCACTACCTCTAGTGAGCCCTGTCACTTGCCCAGTTGTGTCC
CATCAAAAGGTCAGGCCACATTTGCTAGGCACTTTCTAAGCACTCAGGTG
GAATGATGCCCGGGAGACAGTTCTAGATAACGCTTTATTCTGTATCCCTC
CCCATTTCTTTTCTAACTTAAATGCACTAAGAAANNNNNNNNNNNNNNNN
NNNNNNNNNNNNNNNNNNNNNNNNNNNNNNNNNNNNNNNNNNNNNNNNNN
NNNNNNNNNNNNNNNNNNNNNNNNNNNNNNNNNNNNNNNNNNNNNNNNNN
NNNNNNNNNNNNNNNNNNNNNNNNN

>hg18 chr8:11597997-11598382 NM_002052
GAGCAGCACGGGTTTCGTGCAGGGTGTTATCCCGACCCCTTCCCCCATCC
CTCTAATCTGGCTTGAGAAGCCCGTGCTGGAGAGAAAAACGCGGCCTTAA
AAAAAAAAAAAAGTTTAACCGAAAGCGTGAGAGCCACCCGCCGGCTGTTA
TCTGGGGCTGAAGGCTGCGGTAATCGATGGGTTATTTTTACGCGGTAATA
GGGCCCTGTGATTGCTCTATTAACCTTTAGACCTGTCTGAGGGACTCTCC
GGCTCGCAGCCCCGCTGCGCTGGGGCCTCCAGGCTCTGACGCCGACTCCC
AACTCAGGCCTGACACATTCCCCTCCCCCATACCCTGGAAGAGCCCCCTC
CATGAAGAAGCTCCCCTGGACCGCCTGGCTCCCCA

>hg18 chr8:11612057-11612204 NM_002052
GGTTACTAAGAGTAATTTAATGGCTATCTCTAGAGCTACTCTTTTGTTAC
CTTCTAAAGAAGGCAGGGAAGAAAATATAAATGGGGTTATAATAGGAATA
ATCTTGAATCTGTTTTAATTTATACAAAATACATTTATAAGTTTTGG

>hg18 chr8:11613116-11613325 NM_002052
TTGGTCTGAACTGAATGTAGCAGCCCATCAGTGGAAGTTTTCTTGTTTCT
GGCAGGTGGCCTATGCTTTTATCTATTACTGCTCTGTAATCAGAATTGAG
CCACGATATTCAAGTTTCTTATCTGAATGATGGGAATTTGGTTTTCTGGC
CTTCTGCATTTTGCAGGAGCCCAAGAATTGACCTGATGTTTTAAAATATA
TTTTCCCTC

>hg18 chr8:11600574-11600728 NM_002052
GCCAGAGGCGTTTTCCAAGAGCAGCTAATTCCTTGTTTTTCCAGAAAGTT
ATAGAGGAGTATTTTCTCCACCTTCTGTTGTTCTAGTAATCCAACTCAGG
CACTATATCAGCCATTTGAAAAGGCAGAGAATGTGATAAAGACAAATATT
AGAT

>hg18 chr8:11602418-11602540 NM_002052
CAAACTTTTGGACTTACAAAAATATGCTTGCAGAATAAGGTAACATTAAA
GTCCTTCCTGACAAGCAATACAAAAATCATTGACCAAGATCACAACCAAT
AACTGCACACCAAAGACCCGGG

>hg18 chr8:11601144-11601334 NM_002052
TTCCATTATTATTACTAGTGATGTTGCAAAAAATGGTGAAAAGCATTATG
TAGTGTGTATTAAAGATTCCATTTCCAGATTTTTACAGTAATAAAGATGA
TCATTTATTATAGTATATACATTTGAGGTACTTTCTTGTATTATACTAGA
AATCTGTNNNNNNNNNNNNNNNNNNNNNNNNNNNNNNNNN

>hg18 chr8:11599281-11599546 NM_002052
CTCCGCCTTTGCTTGTCTGGAGGTAGAGAGGTAGCTAGTGGGAGGAAAAG
AGACGTGCGCTACTCACTTCACCGAAATTGCCCAACCCCTGCTCTGCTTT
TGACTTTGCCTTAGCAACTTCTTTAAGTCAAAGTAAGACTTGGGGGCAAA
ACAGAGAAATATTGGAAGCGCCTTTGGATTCTTTCCGTGTGAACTTGAAC
GCTTTCAATCCCTGTCCCCGTGTGCACATTCTCCAACCCTTGTTTGCATA
TCGCAGGCCGGGGCC

>hg18 chr8:11600767-11601128 NM_002052
TTACTACCTGTGTGTATACTGGAAGTTGGATTATAAAATTCTAAATCTCC
TTTCTTTTCCAAAGTTATGAAAGAAAAAAAATTACATTATCTTGAAGAAC
TGCAGGAGTTGAGTATTCCAGAAAATGCAATGAAATAGGTCAGCTACTTG
ATTTTAAAAGTCAAATACTGGATCTTTTATTAAGGTAAACCCATAATTCT
TTAACTTTATTTTCAAAGGGAAAAGTTGGTGACCTCAGGTCAATTTTTAA
AAAAATCTATTCTCTAACCAAACTTGCTGGAATGAACTATTTGCCAAACC
AATAAGTTATTGCATATTTTGAAAGCAAATAAGCTTTTAGGAGTTACCAT
GTGACTATATA

>hg18 chr8:11604743-11604995 NM_002052
TCTGAGAAGGGGCCTGAGTACACGGGCCGGGGGAGAAAGGGAAGTGGCAA
CCCCTAGTTCAAAATGCAAACGACCTCTGGAATTTCGGGAAGAGACGGAG
GAGTGAGTTTGGATTGAGCCCACCCTGTGGGGGAGGGGAAGCCCAGGCTT
GAGAAGCAAAGCTCGCGTTTATTGACCACCTACTAAGTGCTAAATCCTTC
TGCATTTGTTCTCACTTTGAAGAGTAAAGGCTACCCCTGCCAGGTTTCCA
GT

>hg18 chr8:11599987-11600103 NM_002052
GGTGCCGGGGTCGCGGACTGCCACCAGGTTGAGGAAAGGAGGGGCCTTTT
GGCTGGGGAAAGAGCGTGGTGGGGGACCCGCGGCCGATGGAATCCCTGGG
GCAGCGCGGCCCGCAC

>hg18 chr8:11598921-11599204 NM_002052
GCACTTGGGCATTTTCCGCGGAGACCCCAGAGCCTGGACTTTGCCTGCTG
GGGGAGCTTTCCGCACAGTCCCGCAGCCTGCGCCCAGCGGAGGTGTANNN
NNNNNNNNNNNNNNNNNNNNNNNNNTTGCACGTGACTCCCACAGGCCAGT
CAGCGCCCTAGGGCCGAGTTGCTGGGCCGGGGACCCGAGCCGCGAGCTGG
GGACTTGGAGGCGGCCGGCGCAGGGGCCGCGAGAGGCTTCGTCGCCGCTG
CAGCTCCGGGGGCTCCCAGGGGAGCGTGCGCGG

>hg18 chr8:11597711-11597932 NM_002052
GCTCGGCGCCCCAGGCAGCCTCAGTTTCCTTTCCTCTGTTTGCGCCCCAG
TGAACCTCCGCACCTCTCATTCAGGGAAGAGAATTCCCCGCGCAGCCGCG
CTCGTTTCTTCCTCTGGGATTTTCCTGAGAATCCCCAGGAGTTGGCCACG
ATCCCATGGGGGGTTTCCTTCTACCCAGCCCCGCGTCCTGGCCTCGTCCT
TAACCCCCGGGTTGCCTTCAC

>hg18 chr8:11610088-11610237 NM_002052
NNNNNNNNNNNNNNNNNNNNNNNNNNNNNNNNNNNNNNNNNNNNNNCTTG
AAAATACAAAATCTCACAAAAAATTTGTAACACAGATTTGCCTGTGGGGA
GGAAAGCGGGTAGGTGAGGGATAATGGTAGAAAAGGGACTTTCACTATG

>hg18 chr8:11604298-11604447 NM_002052
ACCGCAGACCTTCTGGGCCATTTGGCGGCCCAGCTGGAGGATCCCTCGGG
GTAGCTGATGATTTTCCCGTCGGGGGTCTCACACCGAGAACAAAGGAGGG
ATGGACAAAGGAGACGCCGGGGAGATGCGCGGAACAGGAGCCGGCACTG

>hg18 chr8:11607949-11608052 NM_002052
TGAGGAGAAACAAGAGAACACTTTTTTTTTTCTATGTAACTGCTGTAGTT
TTAACAATATCTTGCCATAGTTCTTATGTTGGTTATGTGAATAGGGCAAA
AAT

>hg18 chr8:11598419-11598556 NM_002052
GCAGGCTGCAGAAAAAAGGGGGAAAGATTAGAAGAGAGGAGGCCACAGGA
GATGGGAAGTGTCGCCAGGAAGGGATGCAGATTGCATAAATACATAAAAT
TGAGGCTGAGGCCTGGGCTCCCGACCATCTCCCTGGG

>hg18 chr8:11602938-11603153 NM_002052
CGGACCTTCAGGCCCTGGGGTGAATTCAGCTGCTCCTACATCAGCTTCCG
GAACCACCAAAAATTCAAATTGGGATTTTCCGGAGTAAACAAGAGCCTAG
AGCCCTTTGCTCAATGCTGGATTTAATACGTATATATTTTTAAGCGAGTT
GGTTTTTTCCCCTTTGATTTTTGATCTTCGCGACAGTTCCTCCCACGCAT
ATTATCGTTGTTGCC

>hg18 chr8:11597110-11597210 NM_002052
GAGGACGTCAGATGGCACCCCGCCAGACACTAAGCCCCAAGCCCCTGGCT
TGTTGCTAAGAAAATTCACTGCCCGGTCCAGACTCAGCCCTTTTCGCCCT

>hg18 chr8:11598670-11598805 NM_002052
GCCCAGGAACTAGCATCCAGCCGGGCACCCCGGGTGACCCAGTGCCCCAC
ACAAGATCGAGAGTTGAGCCCAAGAGGTCACCTTCTTCTCTACTGGCCCC
GCCCCTCGCCCGCCGCTGCGGGATGAGGACCACAG

>hg18 chr8:11602013-11602337 NM_002052
CCAGTGGGTTATTCTGTAGAGCGGCATTGTACATTCTTCTCACTTTTCTG
GTTCTGATATACAATTTGCAAAACGTCTAAATTGTAACTATTTGCAAGAA
ACCTGTAACTTGTCCGATTTGACGTCCACATGGTTAGTGTATGGATGAGG
GTTTCAGAACCCTCTTCAGGAGGCTTAGCAGACACCGTTGTTCACTTATA
AACATTTGGACTCTACTTCTGGTTTTTTTTTTTTTTAATTACAAACAAAA
CTTTGTTAGGTTGTTGTTTTGTGTAAAGTTTGTCCTTGTCCCCCCAAGGA
CAATCTAAAGTTCTTTCTAGGCCA
