# Supplementary material for: Predicting tissue specific cis-regulatory modules in the human genome using pairs of co-occurring motifs
Source: BMC Bioinformatics. 2012 Feb 7;13:25. doi: 10.1186/1471-2105-13-25 (PMC3359238; doi:10.1186/1471-2105-13-25)
Supplement: Additional file 1 — Software. The CrmMiner software. [file 1471-2105-13-25-S1.GZ › crmMiner/test/heart_fasta/loci_test/NM_003280.fasta]

>hg18 chr3:52461703-52462222 NM_003280
CCTCCCTCCCTGCCCCCAAAGCCCTGACGTGACCCAGCTGGCCTCACTGC
GACTGGGCTCAGGGCCAGGGTGACAGGTGGGCACCCCCTTCAGGACCAAG
GTGACCCTCAGTAACAATAGTCAGTGACCACTCAATGCCCTTTCGGCCCC
TGATGAAACTCAAGCTGGGTGGCCCGAAGGACAGCTGTCCCTCAAGTTGG
GATAATAAAACCAGTGTGGAGGCAGGCAAGCCACCCACGGTAACCTGACC
AGGGTGGCCACTGGGCTATTTTTAACGAGGAACAAAGTTAAACCTGGTGA
TTGTTCTGGGGACTTTGGCATGCAGGGGGTGGGGCAGCGTTATCTGGCCC
CCTGGCCTGCTAGTGCCGCCTCAGAAGCCAAAATTAGTCCCCAACTCCGC
CAGGCCTTGTATGGGCACTGGGTGGAGGGCTGTCCCAACCCCGGCTCCAT
GGACTCCCACAGGATAAGCAGGCGTGCCCCCAGAGCTGGCTATAGCACTT
CCCTGCCCAGGAGTGAGGG

>hg18 chr3:52462789-52462890 NM_003280
ACAGACACTTGGAAACAGAGAGTGAGACACGATGCTGAAAGCTGCAACCT
CCTCCACCACCCTTCAGACCCGGAACCCCCTACCCCTTCTGCATCCTCAA
A

>hg18 chr3:52460086-52460260 NM_003280
GCCATTGGGTAAGAGTGGGTCCTGGGGATGAGTCCACGGCCCAGGGACAC
CAGAGCCAGATAGCAGACCTTGGGAGAGCAGGCTTTATTTGCATCCCCCA
GGACAGATCTGGGGAGGGAGTCGGGGGATTTGGGGTTGAGGACATGGCCA
GGCTCAGGTCCTGGGACCCCGACC

>hg18 chr3:52458957-52459057 NM_003280
TGTGGCGCTTCCTTTTATCCTCGGATGTCACCCTTCCTGGGTCACTCTGG
GTGTCTGTAGAGGTCCCCAATTCTCCAGCTCACAAGGGCAGGCCTGAAGG

>hg18 chr3:52461308-52461538 NM_003280
CTGTGTTCAGGGGTTGGGGGGCACAGTAGTCAGGGCTCAGCAGCCAGGAC
CACGGAGGGCCAGAACCCTGGGGCCACCTGCCAACCTGCCCACCTCCCTC
GGAGACCTCTCTGAGGGCAGAGCAAGAGGGACCAAGCCTCTGGTCTCTGG
CCTGGGGTCCTCTTCTGATAAGGGGTCCCCATGCCAGCCTGGACCCGCTG
GTCTCCCACATGTGTGATAGGGATTCTCAC

>hg18 chr3:52463731-52463860 NM_003280
ACCTCCCATCTGCCCAGGGAGAAGTACCCACTTCGGGCTTAAGTCAGCTG
CTCTCAGTTATTCAACAGCACCCCTATAGATGCCCCATCTGTGGCAGGCT
CTTTCCCTCCTCACCCTCCAATTAGGTTA

>hg18 chr3:52460583-52460799 NM_003280
CTGTGGGGAGGGGGCTCAGGGTAGGGCTGTGGGGAGGGCATGAGGCAGCC
CCACCCATGCCCCAGGAGGCAGAGCAGGGACACTGGGAGATGGGGCATCC
CTCTCCCCTATCAGGCAGAGGCCACAGGGTCCCTAGGCCTGGAATCTGAG
ACTGCCCTCCTGTACAGCTCGGCTTGAGTGTGGGTCAGGGTCAGAGGTCA
AGGGTCACGTGCTCAC

>hg18 chr3:52463178-52463381 NM_003280
TGCGTGTAGTATCCTCCAGCCCCTCCTCTGGTCCCAGTGATCTCAGGCTG
GCCTGAGTCCCCACGTCCTCTGCCCAGGGCAGGGAGCAGACGAACGGCTA
CAAGGACCAGGTTTCTTTCCCTCCTGTCCCCCACACTCCCCAAAGGGACT
CTCTGAAAAGGTTTCTGGAATGAATGAAAACATAAGCCCAGTGCAGGACA
GGA

>hg18 chr3:52459076-52459507 NM_003280
CAGGTCTCTCCAGGGACCAGAAAGCTCTTGCTAGCGCTGGCCTCCATCAG
AGGCATTTTTAGAATTCCAAGACCATCTCTGGAATGCCAGGCCTGTCTGG
GGAATGCCAAGGCTGGGGCACAGGTGCAGAGAGAGTGGAGTGGCTGGGCG
GGGCAAGGTCAGCTGACGGCATTCTGGCTACAGCCTGGGTGCTGCTGGCA
GCTGTCCCTCCTGCGAACACCTCTGCTGACACTTCCACTTCCTTGCAGCC
CCCAACGCCCACGCCTCCAAGACAGCATCACTGTCTGGCGGCAGCTCTGG
ACTGGGTGCTCCCACTAAGCTGAGAGCTGCCAGGCCTTGGGCCTCCATCC
CTGCCAGGGAGAGAGACTGGGCCACAAGAGATGAGCCTCTGAGGTTCACG
GGAACTGGAAATCATGTCCATTTGGATNNNN

>hg18 chr3:52462503-52462762 NM_003280
GCCTCAAACTTCAAAGCCCCATCTCCAGCCCAGGACTCAGGCTCTACAGA
CCCCTCCTCTCACACCCTCCACCCTCCAAAGCATCTTCGGCCCGCCAAGG
GGCTGGAGTGGGGTGGCAGATTTTGAGCATGTGAGAAGCAGAATGTGAGG
GGCAGAAATGGGGGTTGGGGACAGGGAGACAGTAATGGGGACTCAGACAG
CTCAGGAGGAAGAGATGAAAAGAGAAAGGCAAAAACGTCCAGAGACAAAT
GCAGAGACA
