# Supplementary material for: Predicting tissue specific cis-regulatory modules in the human genome using pairs of co-occurring motifs
Source: BMC Bioinformatics. 2012 Feb 7;13:25. doi: 10.1186/1471-2105-13-25 (PMC3359238; doi:10.1186/1471-2105-13-25)
Supplement: Additional file 1 — Software. The CrmMiner software. [file 1471-2105-13-25-S1.GZ › crmMiner/test/heart_fasta/loci_test/NM_032546.fasta]

>hg18 chr2:27382709-27382827 NM_032546
GTGAAGGAGGTGGCCGAGGGCCGCTGAGACGGGTTCGGACCCTCTGTGTG
GGGGGTGCGGCGGGCACGATGGCCGTAAAGGCAGGGACTCCACCTCACCA
GGCCTTCCTTGGGCTCAG

>hg18 chr2:27358609-27358906 NM_032546
GTAAGCAGTGGCACTCACCCCTGCCCTTGCTCAAGGGAGTCACCCATTCC
TGAGTGAGTCAGGGTCACTCACTCCATGACAGCTGTGGCTCGCCTTACAT
GAGCTAAATTGGGAATTGGAATGTCATGCAGATGCCCCTTGTCTCCCAAC
CCCCACAGTAAAATTAATCTGCTCTCTGGGGAGTAAGGGACAAACAGTGC
TACCCACAGAGTGAACAAGAGAGAGTCATTTGGGAAACAAAAGGAGAATT
TTACAGAGAGAGAGGGATAGCTAAAACTACGTGAGCCTGGCGAGGGT

>hg18 chr2:27383697-27383892 NM_032546
CTGGCCCGGGGGCCCCACCTTCCCACGGGTTCCCACGCTGCTGTGACTGC
CCTGCCTCTACGACAAAAGCCAACGGGTCTTCAGTACTTTTATTAAAAAA
TAGTCACGCAGACAGTGCCCTGGTGGCTCTGCCCCGCATCCCAACTCTGG
GGTGGGGGAAAGGGGTCAACGTTTTCGCAGCCCCAAACCGGGCCA

>hg18 chr2:27384267-27384879 NM_032546
GGTGCCGCCGGCCCTGGACACACAGGGGCAGCGCAGGGTGAGGTGCGCCT
GGGACAGCTGCAGGCCGCCGCTCCCCTCCCCGCGCTCGCCCGGCGACCCC
TCCGGCCGCCGCCCAATGCCCGCAGCCTGCCCTCCAGCCCCAGCCACTGC
GCCAGTGCTGTTCCATCCCTTCCACCCAGCCTCCCTCCCCGGAGGAGCGT
GGTGGCTGAGCTGAGCGGAGTCCTGGTGCAGGGGGAGGCTGGGCGGACGC
TCTGAGCCACTCACAGGTTGTCGGCGAGCGTCTGTACGGTCCAAGATTGA
GCTCCAGTCTCTGTCCCTCGGGGCAGGCTGAAGACGCCTTGGGGAACACA
GGGTCTGTCCCGGGGCTGTCGCCAGCCTTATATAGTGCCAGGACAGCTCC
GACTGACGTCAGCGAAGAACATGCACTGATTGTAGAAGCAATGACAGCCA
CAGCTTCGAGTCTGACGGCTGGCGGGCCCCCGGAGGGGCGCACCTCCCTA
CACCAGCCTTCGTGCCCCTGGGGCTAGCGCTGGAAGCAGCACTGGACGCA
GGAAAGCGAGAAGCCGGCTGGGGCGTAAAGACTGCTCTGGGACCCACGGG
AGTCCCTCGCCC

>hg18 chr2:27358987-27359103 NM_032546
CTATTTCAAGAGTGAGCCACAGAAGGGAATCCAGAGGCCATCTAAGCGAG
GAAGGGTCTACAGGCAGTGAGTGAAGGCCAGGAGCAGGGCCCAGGCCAGG
CACGACCACCGAGGGG

>hg18 chr2:27364845-27364984 NM_032546
CATATATTCCACACAACAGCCTTGAACATAGCCTAGAATTAAATTCCATT
TATTTGTTCCATTCCATCTTATCCTTCACAGTGGAGAAAGAACAGTCATT
TCGTACCCTGTGGTTCTGTGTGGTCATTTCTTTTTAAGG

>hg18 chr2:27361485-27361861 NM_032546
TCCAAGGAGGAAGAGTGAACAGCTCATCCCTTGCTGCTTATTTGGGAGGG
CCTGGTGGGAGGCTGACCCAGTTCTTCAGCTGCACTTAGATCTGTGTATC
TCAATATATCTCAGTAGATCTCCCTCTGAAAGATGAGCATATTTAGTTTT
TTCGCACATTGCCTCCACATTTTGACAACTGTAGGCATAATCAGATTGTC
TGTTTTCTAAGTATGGGGCAAGAATAGGACTTTTGGAAAGAATAGGACTT
TTCCTCTACCTTCAAACCACTTAGGAAGAATACCCTTAGAGCATTGCCTA
GAAAGTTAACGGTTATCAAAGTGATACCAGTATATCACTTAGAATTTGTA
ACATGTAAACATACTGTTTTCAAGCA

>hg18 chr2:27365101-27365254 NM_032546
CAGAAGAGAACATAGGAAACAGGTCACAGTCACACAAACAAAGGGACAGA
CTAAGGACATAAATCTAGGTGTTCTGTTATGTTTCCTAGAGTGATGGAAT
TTCCTCTACACATCACATCATTGGCACGTGAAATTTTACTTTATGGGGCT
GGC

>hg18 chr2:27382474-27382584 NM_032546
GTGAGTAGGCATAGCGGGAAGGGAAAGGAGGGGGCTGCACTGCTCCACTG
GCTGGGGTGGGGCTTGAGAGTGCTGGGGCATTGCCAGCTGAGTCCGTGTG
GCCACTGCAG

>hg18 chr2:27383167-27383439 NM_032546
AACCCACGTGGCGGGGGACGGAGTGAGCGGGGCTCGAGCTGCCTCGTGCC
TTCGCAGCACCCGCCCACCGAGCCTTCTTTCCCGGGCACAGGCCTGCGCC
GACCCGACCCTGCTCGAGAGCCCGCGCTAGAGTCGGGGAGGATCTGCGCA
GAGACCGCAGCATCACCCAAATCGGCGCCGGCCCCGGGAGGATCTCAATA
AAGAACTCGAGCGTCCCAGACCCGTATCTCCTTTCGCTGCCCAACCCCGC
AGCCTGGGCTTCGAAGGCGACC

>hg18 chr2:27365341-27365570 NM_032546
GAAAGATAAACAGAAGCAGAAGATAGGATTTTTCTAACTGGATATTAGTC
AGCTGAAAGATCTTTAGCCTAATGTAGAGACTGTCAGCTATGAAGATGTA
TTAAGGAAGTTGTCATGTATCCCTTAGAGTATAAAATCGTTATTTGTGAT
GAGAAAATTGAGGGACTTAAAATCAGGGTAGGGAGNNNNNNNNNNNNNNN
NNNNNNNNNNNNNNNNNNNNNNNNNNNNN

>hg18 chr2:27358480-27358586 NM_032546
CTCTCACACAGGCAGATTTAGATTCTGTGTCACTGTCCTGGAAGAAGGGC
CCAAGCCAGAACAGGGGTCCCGGGCTGAGAGGAGCCTTCAGAGTGAGAGG
GCAGCA

>hg18 chr2:27362734-27363056 NM_032546
CAACTCTTTCTCTCTGAATTGAAACAGAATGAAACACCAAGACACCACAT
TAACCCCCTCTAATTTCTTCCTCCTTCTTTCCCCACACTTGCACCCACTC
AGCTACCAAGAACTTCCACTAAAGGAAAGCTGTTGGTGTGGGAATTTGAC
ACAAACATCTTCCCATGTGTTTCTGTATTTGTAAATTCTATTCACTCCTA
AACGGCTTTAAAGCAAGCCTTCAGTTTATTTTTATACCTGCCTCCACTTC
ACTGTGGGCACTTGTTTTTGAGCCTGCAACCTGTTGTAATTTAACAGACA
ACCAAAAGGCCTTGTAAGAAGG

>hg18 chr2:27364641-27364770 NM_032546
CATTGCATCCAGAGCCTGTGTCCCAAATTAGCACCTCTCTGGATAGCCAG
GGAAGAGGGAAAACATTCTGACATAAGTATGGATTTGCTAGACTAGCTGC
ATTTACAGAGCATCTTTCTAGATGGAACA
