# Supplementary material for: Predicting tissue specific cis-regulatory modules in the human genome using pairs of co-occurring motifs
Source: BMC Bioinformatics. 2012 Feb 7;13:25. doi: 10.1186/1471-2105-13-25 (PMC3359238; doi:10.1186/1471-2105-13-25)
Supplement: Additional file 1 — Software. The CrmMiner software. [file 1471-2105-13-25-S1.GZ › crmMiner/test/heart_fasta/loci_test/NM_000364.fasta]

>hg18 chr1:199602881-199603102 NM_000364
CACTCACCAGTTCTGGGCAAAGCAATTTTGCTTCTCTTGTGCTTCACAGT
GACAAGGCCTTTGGAAAGGTCCCCAAGGGTCCTGGCCCTAGAATCCCCTC
CCAGGTCTTTGCCTTCTTTGTTACCCCTTGGACTTCCCGGTGGCCACAGG
GCAGAAGCTGATGACATGATTCCAAGCCCCAGCTGGTTGTCCCCTCCCCT
TTGGAGAAGTGACTGGGACCA

>hg18 chr1:199594213-199594566 NM_000364
CTGCCAACTGAAATCCATGCCACCAAGCTGTCCTCTTCAGCTCAGGACCC
TGTGACTTAAGCCCTCGAGGATGTGCAGATCATGGGAGGGGGAAACTGAG
GCACCCAGACTAACCCACACCTCTCAACAACTCAGGCCTGAATAGCTGCC
CAATAAAACTGGCCTTCCTTCCTTCCTCAAGAGCTCCCTGTCCCTCAGAC
ACCTGGTTCCTAGGGCCCTGGCTAGGAGGAGAAAGAGAACGGGAACCATC
CGAAGAGTCCTGCATTGTTCTCCAGTGAGTGACTCATGCAGGGAACACTC
TGTCCCCCTCAACAGCACTTTTCCCATGTGCTGTTTTGGTGACTCCCAGG
AGC

>hg18 chr1:199597499-199597600 NM_000364
GGCCCGACCTGCTGGGGCCCAGCTCTGGTCCCACCAAACTTGCCATGGGA
AAATATGTGAGGCAGTCCTGCCCTCTGGTGGCTCACAGCAAGAAGTGCCC
T

>hg18 chr1:199604102-199604329 NM_000364
TTGGGGGCAACCAACGTGCTGGGGGGCTGCCATTCTTGGTTTTGACTGTC
GGCTACCTCCCGCCACCCAGCTTAGCCCCACTCATCCCGGCAACCTCCCT
GATGATGGGACTCCACCTCATTCCCCAACTTTCCAGCCCAGAAGTTCCAC
CCCGTGTCTGGCACCACAGAACATGCTCTGCTTAAGCCGAGGTGTCCAGA
AGCTCCTGTCCTGAACCTAGTGACTCT

>hg18 chr1:199597229-199597334 NM_000364
AGGCCTGCCAAGGGTACCCCAGCCCACCCCCTGGGCCTGACCCAGCCTGG
GGACCAGACGGCAGCACCCAGTGCTCAGGAACGGACACCAGGGACTGCCA
GGGCA

>hg18 chr1:199614707-199614846 NM_000364
CTGCTGTCAGACTCTTGTCCCATCACTCAGCTGACTCCATCCCCTCCATA
GTTCCCTGTGGCCTCTGAGTCCAGTGGCCTTGATTGCCCTGCCACGTGGG
CCTCCACACTGCCAGCACATCTGTGGCAGGGCAAGCTGA

>hg18 chr1:199602153-199602272 NM_000364
GTGTGGCACCAAGCCGTCCTGCCCTCTCTCAGCTCTCTGAAGCCGCCATG
CCTATGCTGGCACGGTTTCATTGTTTGGCTCCCCACAATTTGCTTCCCTT
AATCCCAAGGTCCCACCTC

>hg18 chr1:199606730-199606837 NM_000364
GTGGCCTCTTTCAGTTTCTCCTGTGAATTTCTCTTCTGTCTCCTCTTTGG
CCAGACAGCCCTGGAACAGCCCTAAATGTGCAGGAGGGTCCCCATTTTCC
CTAGGAG

>hg18 chr1:199599465-199599572 NM_000364
GGCCTTCGGTTCCCACGAAGTCTGCACTGGGGAAGGGATGAGGGCTGGAG
AGTCTTANNNNNNNNNNNNNNNNNNNNNNNNNNNNNNNNNNNNNNNNNNN
NNNNNNN

>hg18 chr1:199604373-199604760 NM_000364
TGTGTGGCTGGATGGCACACTCAATATCTGGATCTTCGTACTATCCAGAA
AGTGGGCAGGATTTTTCTATTTTCATCTATTTGTTTGGCAGGATGTGGCC
CCCATCTCACTCAGGCACTTGGTGTAGACAGACAGACAAACAGATAAGGG
AGACAGGATGCCGCCTGGCCTGGGCTGTGCCTGTAGGAAGTGTTCTGTGA
TGCCTGTTCACTGATGCACTGGGAAGTGGGTGCCTCTTGGCAGAGGGAGA
AGAAAAACCTCAGACAGGAGGAAGACACCATCGTGGGAGAAGGGTTGGCC
TTCATTCCCTCTGTCCTCCCTTCCCAGGTCTGAGTCCTCTCTGAAGCCTG
GAGATGCCTTTTATTTGATCCCTGCAGGAGTCTTACC

>hg18 chr1:199608716-199608822 NM_000364
AGGACACTGATGACCCTGGAGCTGAACCTCTGTGCTTCCCGAAGTCTCTC
GGCCTGTGCTCTGCCTGGGATCTACAACCCAGGGGTACAGGAGTGGAAAG
GAAATG

>hg18 chr1:199591862-199591975 NM_000364
GTGTGTTCTGTGCACACATCCATGATCTTTCTGTTCCCTAGCAATATTAT
GGGGAGAGCACAGGACCACTTGGTCTGAAGCCCCCACCCTTGCCTTTTGA
AATTGGCAGGACT

>hg18 chr1:199598823-199598980 NM_000364
GCTCTGCCTGTAGCCCCCTACCCCAGCAAGCCCCTCCTAGTGCAAGCCGC
GGTCAGGCTGAAAACCAGCTCAGGGCTGGGCATGAGGAGACCTCAGTCTT
CCACCCACAGCAGCTGNNNNNNNNNNNNNNNNNNNNNNNNNNNNNNNNNN
NNNNNNN

>hg18 chr1:199598047-199598262 NM_000364
ACTCCTCCCCTCCAGCAAGGCGCCTTCCCCTCCCAGGGAGCTCTCCAAAA
CTATGGGGAGGAAGAAGGCTTGAGGTTTTTGGTACCCACCTGGGCCTGCT
AAACCGGGAAACCATGAGAGAGAGGCCCATAGAAAAAGACCAAGACGGCA
ACAGAGACACAGAGAGAAGGCAGGAAGACAAAGGCAAGGAGAGACATGGA
AGAGAAGATTCAGAT

>hg18 chr1:199594723-199594960 NM_000364
GTTTCTCTCTCTCTCTGAAGGGGACGTGACAGAAATGCCAGTCAGTGTGT
GGTGGCTTTTTATTACTGGTGTGGAGTGGGTGTGGGGGCAGGCAGGAGTG
GTGGCTCCCACCTAGGCCAGCTCCCCATTTCCAAACAGGAGCTGCCTGGG
GTGCCCAGGAGGGCCCGGGAACTGGGGGAGTGCAGGCCGGAGGCAGGTGC
GAGCGAGGAGCAGATCTTTGGTGAAGGAGGCCAGGCT

>hg18 chr1:199613872-199613977 NM_000364
TTGAACTGATGCTGGGGGTAAAGACATCTTCCAGGCTACTGGCTCCTAAT
GGACTGAGCAGCCTTAGGCAGGTTGCCGGCTCTGCCAGCCCCAGTGAGGA
CATCT

>hg18 chr1:199588919-199589395 NM_000364
CTAGCTGGCATCATCTTCTGGGAATTGGCAGGGTACGGATGGGTGGGGAG
AGGACGGGGTGAGGCAGCTCATCCTAAACAGGTCTCCCTGTCCCACATTT
AGCAAACCCAGCACAATCTCAGCACCTCTCAGCCTGGGAATCACACCACC
TCTCCCACCCCGCCCACTGCGTTCCTGAAGAGCAGCCCCAGCCTAGCCCC
AGGCTTCTTCAGGTTTGCATTGCTCAGGCCTGGCTTTACGGGGAAAACTG
CTTTGGGATTGGGGCGTGCTGCAGGTGTGGCCAGTGTGGCCAAGGCCAGC
ACTGAGGGCAGGGCCACAGGGCGGAGCTGGGGCTACTTCCCCCAACCCCC
GCCCCAGGTCAGGGCGCTCTGCACAAGTATGGAAACATTTTTCTCCTGAG
TCTTCATTTGAGAGCAATTTAAATTCCTGTAGATGCTGGGGTGGGAGCTG
AGAACCTGGGATGAGCAGGTGGGTGG

>hg18 chr1:199613338-199613862 NM_000364
CTCTCCTCTTCCCCAGAGCCCTGCCCGAGCCTTACCTCAGAACAGCAGCT
GCCGACAGATCCTGGAGGCGTCTGCTCAGTCTCAGCGGGGACTGGGTGAG
GCAGAGGATGGAGAGGGCTTTAAGCAGGCATGTGGGCTGGGGCCTGGTGA
GCCAGCCCTGCGGAGGGAGGAATGTGCGACAGGGGACGGGTGGGGCAGGG
GGATGGCGGTGGGGGTGGGGGGTGTTGGCTGCTATTTTGGCAGGTGCCAG
GGACAAGGCTACAGGAACATGTACCCCACGCCATATAAGCCCATGTGGTC
CTCCAGCTGCTCAGATAAGCTATTTAAAACCAGAGCAGATATGCAGGGAA
CAGTCATGCAACATAAACCAGCTGTCCCTCTTGAGAATCCTGATAAAGCA
GAGGCCAGCAACCCAGGCCTGGGAGGGCCAGCTGGGAGCAGGGTTGGGGG
GCAGAAGGCAACCTCCAAGACACTCCATAAGTCTCAGCACCAGAATCTTG
GAAGGCAGAGGGCAAGAGTTATGT

>hg18 chr1:199598516-199598616 NM_000364
GGGCACAAAAGTTAGGGATCGAGAGTGAGTTTCCAGGAACAAACAACCTC
ACATCTGTGTGGCACANNNNNNNNNNNNNNNNNNNNNNNNNNNNNNNNNN

>hg18 chr1:199590125-199590248 NM_000364
AGCTCCTGGACTCCTGCCCTGTGCCCTCACCCCAAGTCAGCCCACGGGAG
GCTCTGATTCTGGCCCAAGCACTGCAATCTGGGGAGATTTGGGATGCTCC
TCAATCTACAAGATCCACATGTN
