# Supplementary material for: Predicting tissue specific cis-regulatory modules in the human genome using pairs of co-occurring motifs
Source: BMC Bioinformatics. 2012 Feb 7;13:25. doi: 10.1186/1471-2105-13-25 (PMC3359238; doi:10.1186/1471-2105-13-25)
Supplement: Additional file 1 — Software. The CrmMiner software. [file 1471-2105-13-25-S1.GZ › crmMiner/test/heart_fasta/loci_test/NM_148962.fasta]

>hg18 chr2:42823470-42823643 NM_148962
AACTATATTTATTTCTTACCTAAAAATATGATTTTTAAAATATGACTTAT
GGATTTGCTTGAAGGTAGATGGTTATATTCCAATGGATGTTTGTACATTA
CAGGGCCCCTGTATCTATAAAGAGGAACTACCCTTGGATTAAGTTATTTT
GAGGAGCATTGAAGGCAGGAATT

>hg18 chr2:42834433-42834594 NM_148962
TCGGTCTTATGCTGTATAGTTACTAAATATGTACAGGAGGGCCATGGCAT
CTTTCTGAATGGATTTTTCTTAAGAAATGCGCCAGTGTTTATGAGGTTCA
AGGTATTTCCCTGTCCTTGCTGTTACCGTCACTCAGCTTTTTCTCGATAG
GCTTCATCCTT

>hg18 chr2:42834757-42834977 NM_148962
GGCTCTGCTTGGTCACAGACAGCTCCAGCAAGAGCAGTTGTTAAAAGTGC
CAAGCGTGTGTATCACTGTGACAAGCCGTTTGCTTACTGCCCTGTTCCCT
TGCAGCCAAACCAGCTGATGAAGAACTGCTGCCAGGTGGGTCCTACAGCA
GGTCACAAATGACCTAGTTTCATTTTAAGCAGACAGACTCTGTTTGGCCT
AGAGGTGTGGAGTGAGAGAA

>hg18 chr2:42831749-42831948 NM_148962
AGAAGGAAAGGAAACTAACTCAGAAGCCACCAGCTAGCTGGCTGGATTGC
TTTCATTGGATTGGTTGATTTAAGTGCAGAATCTCCAAGTCCATGGACTT
CAAGTACTTCTGAGTAGTCAAACCATTAGGGAAAATTTTGCAAAAAACAA
ACAAACAAAAAAATAAGTGCCTGTCAGTCAGGGCGAGTACGTACCAAAG

>hg18 chr2:42823699-42823815 NM_148962
ACAGTAGAGGAGATAGAACATCCTGACCTTGAGACAGTAGAATCTTATTC
AGAGTGAAGTCTGAATCAGAAAGAATCCTGGAGAGAAGAAAGGCAGATGG
GCTGTACAGGCCTCTC

>hg18 chr2:42839346-42839453 NM_148962
CAGTATTTTTCTTTTCTCCCTTCTCCTCCTGTATTTAAAAATCTCTTCAT
CTAATCCACCAAATAACAGAACAGTCAAACCACNNNNNNNNNNNNNNNNN
NNNNNNN

>hg18 chr2:42837300-42837412 NM_148962
GTTGTCCCTGTTTTCCTTTGGGGGAATTTACTCAGTTAGCAGCCCCTCCT
CACCATTCCCCCCAGGAAGGCCATGTCCCAGTTTTCTGTCCACCCCTCCT
GTTCCTCTGCAC

>hg18 chr2:42832132-42832236 NM_148962
CTGGGGAAGCTCTGAGCAGAGGAGAGTGAAGTGATAACCTTGTAAGGGCA
GGTGGTAAGTACTGGGATTCTTCAGCCCAGAATACAGAGAGGTGGCCTGT
CTCA

>hg18 chr2:42837479-42837629 NM_148962
GCAGGATAATTCGTTCTGAGCATGATACCACAGTGTGGATTGTCTGTCTG
TAAGGAGATGCCATCTACTAACCAATTTGTATTGTGTTTCCAATAAATTC
CTGGAAATTTTGCCTGGTTTTATGCTGTTCTTTACTAGGATGATGGCTCA

>hg18 chr2:42832249-42832349 NM_148962
GCCAGGGTGGAGAAGGCAGAGTGGAGCCTGGGCACCAGAACCTGAGATGC
TAGGAGGAGAGGGTTGTTTCTGAAACCGCAGCAGGCAAGTTTGGCACAAA

>hg18 chr2:42824238-42824727 NM_148962
TTTATTTTCTGCATTGAGTAATACAATTTTTGAGACTCCTATGAAGAGGG
TATCTAATGTAGATGACTCTGTAAGTACAATATTATGATCTGGAGTGTGA
AGATTGTCCTTCTGATGGCTTGAGTCTGAAATCAGTGATTCAACAGTTCT
AACTGTTGGCATCCCAACCCTGGGAAATGGGTGGTGGTGAAAGCCATTGT
ACCAGTGAGTGAGCTCTGGGAATGCATCTGCTCTCTTCACGAATTCCAAA
AAAAATAGACTGCCAGGGACAGCTGATGGCACTCCTAGGCATGCTTAGGC
CCAGGCTGCCTTCTGTCAAAAACTCATGCCATTTCAAAAGACTGCAGTTT
TAAAAAAAACTTTTAAAACATTGTCTCTGGAAGAACTTGAGTGTCCCTAG
ACTCACCTCTGCTCTCCTTGTCTCAAAGGGTAGTGTCATAACCTGGTTAA
ATATATTTTTAAAACCTTTGAGATTCAAAAAAATATTTT

>hg18 chr2:42836308-42836463 NM_148962
TCTGTGCCTTTGCCGTTGGAAGCATTTGGTGCTGAGAGGGTTTCCCAGCC
ACCCGCTCCCTTTCTGGGGCCATGGTGTCCCTGCTGTGTGTCAGTGGCAT
GTCACTGTGGTTCAGTGAGCACATGGGTGGACGTGCAGAGACTGTCTGCG
CAGCC

>hg18 chr2:42833945-42834331 NM_148962
CCATCCTCCCTTTCATCTTGCCTCCACCATCGGGACTTGTTTAACCTTCA
CACTGTTACTTCCCTTTTCTAGAACTCACGTGCTGTGTGTCAGACTGAGC
TTTCCCTGATTCATTCTACAATCCAAGACTTGCTGCACTGTCCTGCTGAT
GTTCACAGCCGTGCCTGGGAAGAAGGCAGCCCCACTCCCAGTACATTTCA
GTGGGAGACCTCTGCGTGCATCCATGGAGACGCAATGGGGCGGGGAAGGA
ACTGTGGGAGTGCACGTTCCAAATCCTGTGTCTCCACGTGTGGATCAGCA
GCACCTCGCTTTCTTGTCAGAGACCTCGCTGTTACGGAGCGAGACCTGCT
GAGAATTGAGGGGCTGAGGGAACCCCTCCACCTCCT

>hg18 chr2:42823952-42824227 NM_148962
GGGGGCCTTGAGAAAGACTTCTTGTGAAGTGATACAGACCATCGTTTGGA
GGTGCTCTTAACCTTTTTCCAAAATGACATGGCTTTTTGTCTCAGGGGTA
CTGAAGCAGGACTCAGCATGTCAGCAACAGGCTCAGAAGAGAGATGAGTT
TTCAGTGGGACAGAGTCAGGGCATCTGAGCCAGGGAAAGTGATGAATTGT
ACAATAAAGCCCTTTTGAATCTGCTCTCCTCTGGCTTATTTCCCCTAGGG
CATGTGAGTACACTGTGGATCTGTT

>hg18 chr2:42837714-42837879 NM_148962
AATAGGCCAGGCCAGTTGGTCTGCTGTGCCCCAGCTGCACTGAGACTCTC
AGAGGCCTTTCCCCAGGGTCTGCATCTTCTTCTGCTGTCTCATAAGCCAC
ATCCTGGGGACATGGAAGTTTCACGAGGCGAGGTCACCCCAGTAGGAGGC
CTTTGACCCTGTGCC
