# Supplementary material for: Predicting tissue specific cis-regulatory modules in the human genome using pairs of co-occurring motifs
Source: BMC Bioinformatics. 2012 Feb 7;13:25. doi: 10.1186/1471-2105-13-25 (PMC3359238; doi:10.1186/1471-2105-13-25)
Supplement: Additional file 1 — Software. The CrmMiner software. [file 1471-2105-13-25-S1.GZ › crmMiner/test/heart_fasta/loci_test/NM_001018005.fasta]

>hg18 chr15:61126566-61126669 NM_001018005
TGTTTTCTTTATTATTCCCACACATAAGGGAGCTGGCTTTAAGAGCTTTC
TGTGACAAACCTGAGGAGAAAAAGCCCTGAGACTTAGAAGGCATTTAAGA
ATA

>hg18 chr15:61125707-61125828 NM_001018005
AGTGTAAAACACTTTTACATTTTTCTACTATTATTACTAAAAACATTTTT
CTACTACTTTACAAATCCTATTCTGGAAGTGGGCTCTACCTAGCTTAGAA
GATTGTCATTCAGGAGTAGTA

>hg18 chr15:61121906-61122081 NM_001018005
AAAAAAGCTTTTCCAAAAAAGTATTGGCTGTCTTGAGGAATGCGGTCGCC
CCCTTGGGAAAGTACATATCTGGGAGAAGCAGGCGGCTCCGCGCTCGCAC
TCCCGCTCCTCCGCCCGACCGCGCGCTCGCCCCGCCGCTCCTGCTGCAGC
CCCAGGGCCCCTCGCCGCCGCCACC

>hg18 chr15:61131792-61132002 NM_001018005
NNNNNNNNGCTAACTCAGTACACTAAGAGTGATTTACATGCCTGCAAATA
ATTTGTGTCTGGGGTCTTGACCCTCCCCAAATGCCTTGTTATTTATATCT
CTGCTTTTAGATAACAGATGGTCATGTGTCTATGGGCTTGTACCGGCAGA
GGCAACAGCAGGTCCTTAAGACTCCCCAGGTGCCATGATGAAAAGAACCT
TAGAAAATAT

>hg18 chr15:61123404-61123775 NM_001018005
GTAAGTGCACGCTCACACTGCTTCCCTCACCTCTTGCCTGCGTGGCCACT
CCGGGGTCACCACAGGGCTGGAGAGCAATGAAGGAAGTTTACCTTTTCCT
GCTGGACACCTGCACACAGCCCTGCCATGGCCCAGAGCATTGGATGCCGC
CTCTGACTGCTACTGCACACATTCATTTATATTTCATCCACTCCTCTCTT
CTTCTCCTTTCCTTTACCTCCCTGGGGGTGGAGGTGGGTGGATGAGAGGC
TGGGAGAATAGAGCAGCTGAAATTGGACTCTGGAGGTGAACTTCACCTCC
CTGGTGGCAGAAAACCCTTGAGGTGTCATCACCAAGGTTTGTGTAGAGAA
TGCCAGGTTTTCTTCACTTTC

>hg18 chr15:61129976-61130370 NM_001018005
CATTGAAGAGAGACTTTCAGGCTGCAAGTTGTTCCTAACTTCTGAAATTG
GAACTTAAATGTAGCTGACTTAGGTATTTAGATGTAGCTTGGGCTGTGAG
TTAAGCTAGCAGTAACAGTTTCTTTTGGCAGCAAAGATAAAGGTTTAGTG
ACAAAACCATGAGCCACTGCAAAAAATATTTGACCAGAGAGTTGGCCTAA
ATTCAAATACTCAGACTGTAATTAATAGGCCCTATTAAACCAGCCCTTAC
CTTGGAAAAAGCAGCCATCCCTTACTTCCTCCTAGTCTGTGTTTCCAAGG
TGTGTGGATCCTTCAAAATGTTGGAATGAGGCTACTTTGCTTGACATGAT
TGATTCCAGATCTTGTGACCCACTAGGGTTATGTTTGCTTTTTT

>hg18 chr15:61113044-61113203 NM_001018005
GCCAAAGTGGATTCTTCTTCCTTTAAGAGACTCAGGCAATTATAAACCCT
CCAAAATTTTCTGTAATACACTCAAGAATATATTTTTAAATAACAACGAA
GGGAAAATAGGAGATTATTAATACTTTATATAATTCACAAATATATTCTA
CTTTAAAAA

>hg18 chr15:61130651-61131009 NM_001018005
GCAGAGGCACTACAATGCCTTGTTCATGTCTGTTCTCCCTCATTATACAA
ATATGCTTCATAAATTATGGGCTTTGGCACACACAGGAGGTTGTGTTTAT
CTGTTATCCATGGGAGTGCCCCTTAATGTCATCAGTGTTTTTTTTTTTCC
CCCCTTTCCTTACCATATAAGGGCAGAAGTTTAGCTTGGCTGTGGTCACT
TGGCCTTACACAGCAAGTTGGGTGAAACCTTCTTCGTATAACTACAGTTT
GCATGAAATAAAAAGACCTGACCTTTGATCATCCCAAGTTCCACTCCAGT
TCAGTCAGGACTTTGGAAACATATTCCAGAGGATTGATTTCTAGATTATA
ATATTCTC

>hg18 chr15:61115530-61115737 NM_001018005
TGCAAAGGTCACCTCCACATATGTTCCTGTTAAGGACATCAGCAGAAACT
TGAGAAGCAAGTATAAAAATATAAAAATGAGCAGGTGGCATTCAATAGGA
AAAGAATGCAGGGTTTGCTGGGAAGTCATGATTGAAACCAGTCCAAGGCT
CCGACGTGGCCTTCAAGGCTCTGGACTGCGAAGTCTGTACAGACGCTTTC
GTTTCTG

>hg18 chr15:61114529-61114908 NM_001018005
CTATAATAGCCCCACAGCTTAGGAAGGAACAAGAAGAGGTAGAAATGAAA
TGGCTCCCAAAAGAAAAACCTCCCTTGGGTGGTATTTTAGGACATTAGCT
CAGGCTGCCTTGTCCTCAGTCATCTCAGTGGCATTTAAGTAGCCCCTTGG
GTTACAGATCACGGCAGGTGCTGGGAAGTGAAGAAGGCCATGCTAAAAAT
ACTGGCCTCTTCTGGAACTCTGCCGGCAGCCCTGATGGAGCTCCCTCCTC
AAGCAGCAGTACCTCAGCAAAAGAACAGTTTCCTCCGCCTTAAGCAGTAA
GAAAAGTCTGGCTCCTTCCTCCACTGAAGTTCCTGAGGTAGAATGGTCCT
CAGGACAAAATACTCAGAGAAGCATTTCT

>hg18 chr15:61113913-61114182 NM_001018005
TAGCAGAGGCACGTAAGAACTTCCACACTGGGTCAGCCCTAGGATTTAGC
AGCCCAGCATTGTACATCTGACAGTGATGCCAAGGAATGCTGTGGATGGA
TGGGCTGATGTCAAACTCCAGGATTAGAGACATCCTAAGACATTCTCATT
ATCCTTCATGACCCACGGTGCATCTGTCCTCCACAAATGTATCAAGCTTC
TTGATAACATATTTCTATTTCCAGCTTGTACCATCTTTATGGACTAATGG
GCTCCATGAGTTATATTTG

>hg18 chr15:61124594-61125203 NM_001018005
TTCCTGGAAAGGGGATTTGGGGGGAAGCACTGATTTCGCTAAAACATTTA
AATTCTAAACTACCTGGCTTTGGAAAAAGAGCCAAAAACCATATATGACT
CTGAGCCTACTTTGTATAATGCAGATCAGATGCCTGCTCTATATATGGCT
AAATGGAAGATGCCTGCCTCCCGCAAATTCTCCAGCAGGACGTTTATTTA
GCTTTTTCAAAAGAGCTGCTAATAGATCAAGGAAAGATATTCCTTATAAG
GAAAAGAATGCAGAGAATTTGAAAATAGCCCAGTAAGACTGAAGGCAAAA
GAGGGAGAAAAAGGTTACTACAATTCTTAAGGGAAAAAAATAGGATAATA
ATTATTGTAACTATGTAGTGCTAACATGTCTTTATTGAAAAGTCTTGTTG
AAGGGAGCGCTGGAATGGGGTGGGGCAGAAATGGGAAAGAAGTTATTTAA
AGTCAGCTGGTGTGGGAAGCAGCAGGGGAGGGAGCTTCTTGAATCTTGTT
TTGGTTATTTTTCCCACCGGGAAACTGCCCCTAAATCTGGCATATATGGC
TTTTTTGATAGTGTATTGATCACATTCCCTTTTAGGACACTTTAGGTTGT
CTGGAGTTT

>hg18 chr15:61121662-61121849 NM_001018005
ACGCGGAGGGCGGAGGGTTGCGCCTCGGCCCCGGCTCGGCCCCAACGCCC
TCTCCCTGGCGCGCAGGTTTAGAAACAGGGCGGCCTCTCCGGCCGCCGCC
TCGGCGGCTCGGGTCCCCATATATAGTCATATCCACCGTCAACTGGGAGG
CCGGCGGCCGGCAGCGAATGGGCGAGCGGCCCCCGCG

>hg18 chr15:61127294-61127428 NM_001018005
CTTTAGGGCATATTCCGGCTCCAGACCCGCCGCTCAGCTTCTCTGGCTCC
CGGGCATGGGAATCTGGACTCGGGAGCGGAGCGCTCCCGCGGCCAGCAGG
AGTCGCTATTGCCCTTAGCAGCCAGCTCCGTTAC

>hg18 chr15:61123907-61124203 NM_001018005
GTGGGGCACAGAGACACTTTGAGGCTTCCTTTCTCATTAGTGTAAGCCTT
AATCCACCCCTTAAGATCTGCCTGGGAAGATGATACTTGCTTGGGTCTGC
AGTCTGAAGGCACTAGATCCAGAAAGTAAGCTGTGAGTTATATATAGCTC
AGTGCTTTATATGGTATAGTGAGCTAGCTGCCCCCTGCCCCTCCTGCTGG
CCCCGCCCCCACCTGTCAGCCTTCTGACAACCACCACATAGTTGCAGGGG
TGATGCACACAGCTAAGGCTCTCCTAAGCTCTTTGTCCACTGCCCT

>hg18 chr15:61119419-61119599 NM_001018005
TGGCAGAATCTCAACATGGGTTAAAAGAAATGATTGAATTCAGGACCTGC
TATGTTAACCCATCAGTCTAGAGATCAATGATGTGGTACTAAGGGATTTT
AAAAGTTAGCGTTGTATAGCTCCATTTCCATACTTTGACACCATAGGCTT
CGACCTCTGAATATAGGCCCTAGGTGAGGG

>hg18 chr15:61128564-61129168 NM_001018005
TTTTTTCAGCAGTCCTCCTCCCCTTTTCTCTCATACAGATAGATAATGCT
TTGTTACCAAGTCTTGGAAAAAGTTGGCGAAATGTCAACAGTTATTGGGT
GTATTCTCTTGCGGGCTTCCCCTCCCCCTTGTTAAATGTAATACCTGGCT
TCCTTCCTTTCTTCTAAGGCAAATGTATCCAGCAAACACGAACAGGATTT
CAGAGGTAGTCTAGTATTGGATATTTGTCGATTTTGTGTGTGTGTGTTTT
TAATGAAGATACTGAAACAAACACCTTGGGAGTTTTATGACAATTGATAG
TATGATGTCCTGCTGTGCTTAATATACGGGGTTGTTCTGAGTTGAGTAAA
TCGTTCTAGTTAAGTGTTTGTAAATGGCTGTATGGCTGGCCACAGAAACT
TCAAGACCTGAAATGGTCCTCTTCAGAGGAAAGCTCAACTAGAGAAAGTT
TCAGATAAAATACAAGCAGGAATAAGGAAATTAATAGGCAAAAGATAATT
CTCAGTATTTGCTTTATAGGACGAGTCAGCAAAAGTCCTGTGGATATCCC
TGAACTTGGCTGGGTGGTAAACTAATTCCGACTCCCTTACTCGCTAGTAG
CTGT

>hg18 chr15:61125878-61126032 NM_001018005
AAGTGAGGCTGAAGGGGATCGAAGACTCCATTTTTTTCTGGCCCCCAATC
TCTTCCCCAGTAACTGTGATATATCTGATATTTATAGCATATGAGTCTTT
ATCCCTTTGTAGGTCTTTACTTCTTAACTTNNNNNNNNNNNNNNNNNNNN
NNNN

>hg18 chr15:61121327-61121578 NM_001018005
GCCCGCAGAGAAAGTCTCAAGAGCCGCCCCAGGCTTTCTCCCACGTTCTC
CCTTTCTCTGCTGCAGTTGAGTTTCCAGAGCGTGAGCGCGCAGGATGACA
CCTGGCTGGCTGAGAGCTGCCGGGGAGGCGCTGGCGGGTGCCGAGAGCGC
ACTGACCCTGACGCGGGGTGCAGCACGGCTGGGAAGCCCCCGGGCCTTTG
GCTAAGCGCGCCGGGGGACGGCACAGGGGGGCGACGCGCATCCACCACCT
G

>hg18 chr15:61126172-61126362 NM_001018005
ACTCTCCTAAACTCTTGTATAATGACATCGGCATGAAAATGAACTCACCT
GAAACTGACCTTCCCAGGACATTAAGTCACTAGTTGGCTGCTTATGGCAC
TTGCCAGTGTCCAGCAGTTTCCTGGCTGCTCCTGGAGGTTGCCAGACACC
CGGTTCCCCCATTCTCAATGTTGGAGGCCCACAGTCTCTG

>hg18 chr15:61124221-61124461 NM_001018005
ATAGCTTGCCTCTTCTGCCTCGGAAAGTCAAGCCAAAGGACCAACTTCTT
TTCACACCGTTGGATTCCATTCTAAAAGCTAATTAAGCCTAGAGGCCCAA
TTAGAAAAGAATTCCTTGGGAAGTTGGTAACAATTCCAAGAATGTGTGAG
CACCAGGGAAAGCTATGCCAGCAGTTGAAACACCGAGAGCAACAGCAGAC
TTTTTTATATGAAAGTAACATGCAAATAACTGAAGGGTCT

>hg18 chr15:61122820-61122922 NM_001018005
TTACCTCGGGTCCTTTGCACTCCAACTCGGCGGCGCCCCGAGCCCGAGGG
GCCCCAGCCAACCCGACGCCCGTGTGTTGTGTGTGTCTAACACCCGGTCC
GT

>hg18 chr15:61131158-61131307 NM_001018005
TTTTCAAATCTGATTTGGGATAATATTATACTATGGTGGGGTGGGCATGC
CCTTGATTTCTATATAGTACCATGTTGGGGTGGGGGAATGGGGTGCATGC
CCTTAGAGGAGGGTCATATGCATTGTAAGGCACCTCAAGTACAGAGCAC

>hg18 chr15:61120405-61120730 NM_001018005
ATTAAAGGGCTCTGGTCAATTTCTGTGCCACGCAGCCCCTATGCTAATGG
TCAGATCTAATGTTCTGACCATTAGGTCAGTGTATCTTTTCCCTCCTGGG
CAGTTAGGTTAGTGGAAGAAACCCGATAAAATCTTGGAGAGGAATTTGAT
CATTCTCTGAAGGACTTACAAGTTGTTTGGCCTGCCTAATCTGCTCAGAT
ACCGTCCGGGGAATATTTGGTAACCATGCAGTACAGACTGTGAATTATTC
TGTGGGGACTATTAACAAGACCCTCACCAACCCTGCCTCAGCTGATCTCA
GGGCTTGGGGGCAGCCCCCTCTCCT

>hg18 chr15:61129484-61129596 NM_001018005
TAAAGATGGCCTGCTCATTTCATGACATCATAAAACACTTCATTTACTGC
TTTTAATCAACATTTGTTGGGGCGGGGGGCTTGAATGAAGAGGAAGTGGG
CGGGCTGGTAGG

>hg18 chr15:61122295-61122707 NM_001018005
CCTACCCCCACCACCACCCAGGGCGGCCAGGGCGCGCGTCTGGAAAGAAG
GAAGGGAAACGCAAGAGCCAGGCTTAGTCTAACTTAGTCTGGTCTGAGGA
CGCTTATTTCCCTTCTCTGGTTCCCATGGCCCGCGAAATCAAGTCCTAGA
GGCGCTTTATTCTCAGGACTGGGAATCAGTTTGGGGGAGGGAGGAGGACA
CCCGGTTCCTGGGGACGTTTGAAGGAAGGGCGAGGGATGGAGAAAGGGGG
TCGAGTAACTCAAGTGTTAGAAGTTCGTTGACTTTTGACTGGGGAGAAAG
GAACCTTAAACTTGGGGAGGAGAAGGGAGTCCTGGAGTTGTTACCTAAGA
ACAAAGATGGGGCGGAATGGAGGCTACAGCCCGAAAGCCAGGCCAGCAGT
GGCGTTCTTCTG

>hg18 chr15:61127550-61127788 NM_001018005
CCGCCGCCGCGAGCATGCGCAGTGCCCCCAGCCAGTCCCGGGATCCACGG
CGCGCGCCCCTCCCAGCCGCGCGCGCCCGCCTGCGGTTTGTCTGCGCAGC
CCTGGAGGCTGCGACTTCCGGACTGCTCCTGGCCGCAGGGGGCGCCGCCA
TCGCACAGAGAGGCCTGGGCGGGGCGGACCGGCGCTGGGCAGCCAGGACA
GCCGCGGCAGCCGGGTCCGCAGGGCAGCAGCCGGCCTC

>hg18 chr15:61123172-61123278 NM_001018005
CCGCTGTCCCTGTCCTTCTGGTTCTGTGCACCCACACCCCTCCCCTTCGG
GATCACGCTGCCTGCTGCACCCCCCTCCCTCCCTGTACCCCCTGGCCAAC
TCCCAG

>hg18 chr15:61117470-61117636 NM_001018005
ACCCTTGGGAAACACAACTCCCAGTGTTTGAGGAGAGCATGCCGTATCTT
GTTCCAGGGACACTGAGTCGTGAGCATAAAACGCTGCATTCCAAAAGAGA
CGAAGAAGCAGTCGTCTCTCCATTTAATTATAGATTCTTCACTTTCCCTT
AATTGCTTCAGTCAGC
