# Supplementary material for: Predicting tissue specific cis-regulatory modules in the human genome using pairs of co-occurring motifs
Source: BMC Bioinformatics. 2012 Feb 7;13:25. doi: 10.1186/1471-2105-13-25 (PMC3359238; doi:10.1186/1471-2105-13-25)
Supplement: Additional file 1 — Software. The CrmMiner software. [file 1471-2105-13-25-S1.GZ › crmMiner/test/heart_fasta/loci_test/NM_004286.fasta]

>hg18 chr22:37437232-37437355 NM_004286
GAATACATTCTTAATGTTGATATTTTAAAAGGGGGCAGTCTGGCCTAATC
TATAGGATCTGGAACCTGGCAGGCCTGGATTTGCCTACTGACTCTNNNNN
NNNNNNNNNNNNNNNNNNNNNNN

>hg18 chr22:37448628-37448745 NM_004286
TAAAAGCAGGCTTCAACTGTGTTTCTTCTCTGGGGTGAGAAGGTGCAGAT
ACACATGGGTGATCTACTGATTTACCTTCTGAAAGTACTCTTTGGAAGCA
GCTGGATTTGGCTTGAT

>hg18 chr22:37434628-37434795 NM_004286
AAGGCTACTTCAGGAGAAGCAGAGAGGGCATGAAGGGGCTGTGCAGCCTT
TTTAGATGAGGGTGCTATGGGGTTCAGTCAGGATCTTTGGTTAGGCTATA
TTGATCAGCTTTGGCTGTGGTGCTCTTCTAGCAAGTGTGGTCCTAAGGCT
GTTGGTTTCTTTTCTAG

>hg18 chr22:37435821-37436005 NM_004286
CTGCTTATTCCTTGTAACAGAACCTACTATTTTAGAGGAAGGCAGCCCTC
ACAACAATCCCAGAGTATATTATGGTTTCTTCCCCTGGTCACTCCTAGTT
AGCAACTTCAATACAAGACCTGCTTACCTTCATCTTCATTATGGGATTAT
CTTTGCTGAAATGACAGCTGGGGTTGTTAACGAT

>hg18 chr22:37431508-37431906 NM_004286
TGACGAGTAACGTTGTTTGTATTTCTCTCCTCATTGGATGGCTGCTGTGT
CAGTCAGACACTTCTCTGCTTCCGTTGGCGGGAAGGCTTCAGGCGGGTAG
CGGGGACTCGGTACTGCCCCCTCCCAAGCTGGGAGCAGGGCGCGTGACGT
CTCAGACATTTGTTGTTGGGATTTGGGCCTCATTAATTATTCATTAGGTA
CTTGAAAGCTCTGCAGGGATTGGTGGCTGAGAGGCCTAGTCGACTGTTTC
TTAGCTAGAGGTACGTGTCACCCAGTACGCGGCTGGAGTTTTGCATAAAT
TATTCCGATAAGGAGCGGGGCGGGGCTCTGTGCATAGATTAGTCAAATGA
GCCTGGGAGGGAGGGAAGCCGGCTACGAATTAGCCTAAGTTATTAAAG

>hg18 chr22:37436959-37437098 NM_004286
TCATAGTGACTCCTCCTGCTGGAATTCTTTACAAATAGAAAGAGATCATA
ACTAGTTAAACAAGTTGAACAATAATCAGAAGACTAACCCAGATACACGG
CCCCAAGGAGTCAGTTTCATCAGTGGTTTCCTTNNNNNN

>hg18 chr22:37433547-37433717 NM_004286
GACCTGACTCAAGAGCAAACAAACTGGATGTCAACACATGGTCAAGGTGC
TGAAGAAACATGATAGGAAATTGCAGGGCAGAGTTGCAAAGACGGTAGTA
CCTTCATTTCTTGACCAGCTCATTTAATATTCCTAGAAGTGTTATTTCAT
CACATAGCTGGGGAAGTCCT

>hg18 chr22:37432507-37432760 NM_004286
CGGGACAGCAGAGGGGCGAGGGGGCCCGGGCAGGGGGCCGAGACGCTCAT
GAAGACAGGTAGTCGGAGGCCAGGGCAGGGTGGCCGCCGCGTCTCTTCCC
AGACTCGGGAAAGGAAACAGAAAGTAGTCGCTCAGCTGGGGAGGAGCATG
TCCGAGAATGTCTACTTTTCGAGGCCACCCGAAACAAAATGGAAAGATGG
TCAGGCTCCTTAGTCTCGCTATCCTGTGAGTGGAAGCTCATCTTGTATGA
GTG

>hg18 chr22:37448290-37448448 NM_004286
AAAAGAAAATTCAGCTTAATACAAAGACATTCAAGATGAAAATTTCAGGA
CCCTTGATCAGAAGCTTTCAATGTGTGTTGCTCCACTTTGTTGTAGGCAA
GCTTCAAGTAAGGCTAAGACAGAAGAGTGTTTCTACTGAAGATGTGATCT
AAGAATTG

>hg18 chr22:37438492-37438690 NM_004286
AATGAGCCGGCAGGATGGAAATCTGATTAGCGTCTGGCATGGCTGAGTAT
GTGGCCTTTAGTAATTGGACCTCTGCAGCTTTTCTCCTCCACCTTTGTCT
CGGCTTCCACAGAGTGAGGAATGTGATGCATGCTGGAGACGGGTAATGTG
ACTGACCGAGAGCCCTGATGGACAAGGTGACGTTGGTGATAGCCCTTG

>hg18 chr22:37434277-37434446 NM_004286
AGATGAGTCTTGCAGGCAGTTTTCATTCCCAAATATTCAATATAGCTAAG
ACAAGATAGAACAGAATTCTTTTGTTATCCTGGAAGCCACTGGCCTGTGG
GTGGAGGGCATGGAGGTATATGAGGTATATGTCTTGTGGGCTTCCAGATG
CCAACTGCAGGTAGAAGAC

>hg18 chr22:37430975-37431093 NM_004286
TGGCATTTTGGGTTGGGGCTTTTCACAACTGATGACACTGGAAAAATAAT
CCATAGGAAACTACCTTATGAGACCCTAGATTTCGGTTTAGCAGTTCACC
ACAAAAGTGGTGAGGTGT

>hg18 chr22:37436582-37436853 NM_004286
NNNNNNNNNNNNNNNNNNNNNNNNNNNNNNNNNNNTTGAAGCTTTGATGT
CAGGTACACATCTGGCCTGCTCTAATAAGATGAACCACTCAAAGATCACT
TAATAATTGTAGAATTTCAGGAACCACATATAGGTCAATTTTGACAAGTG
TTGAGTCTGTTTTTGAAGACCCAGATTCTTAAGACTCCTCTTTCCCCTCA
TCCTTTTATGTGGACTCAGTGAATTTTACCATGCCTTGACAACTCACACC
CCACCCATGGCAATTAACCCA

>hg18 chr22:37443851-37444025 NM_004286
CAAGGCCTTCCCAAAACCCTTCCCCATTTCTCGATTCCTTCAGCTGCCTG
TATTAATAAATGTAGTAAACATAAGCATCTGTTCATAGCAAACTTGATCA
AGTTGCTGCACAAACACAGGTTCTCAAGCAAATTCTCCCTAAACTGGAGA
GCAGTAAAGAGAGGCAGAGCCGTG

>hg18 chr22:37438785-37439024 NM_004286
CTGAAGGCTTTCACAGCTCACTTTGCCGTGCATTTAGAAACTCCTCAGCC
CAACCGCTCCCTCTTTGTTCATTTGTTTTACATTTTACAAACATTTGAGG
AAAGGCACTGGTTGTGGGGCATCAGGAAATTGTTGCGGTATGTTCCTTGT
TTTCAAGATGCTTATGTATTGTGCGGGGAGGGGAGGATGTGTATCCAAAA
CACTGTTGCACAAGGCAGTACATTGCAAATGTAAGGGAG

>hg18 chr22:37433946-37434223 NM_004286
GTTTTTCTGGGAATGATTGGGTGAAGAAAACCTTGTAGTTTCACATTTAT
TGAGNNNNNNNNNNNNNNNNNNNNNNNNNNNNNNNNNNNNNNNNNNNNNN
NNNNNNNNNNNNNNNNNNNNNNNNNNNNNNNNNNNNNNNNNNNNNNNNNN
NNNNNNNNNNNNNNNNNNNNNNNNNNNNNNNNNNNNNNNNGAGTGGTTAG
AGAATGGGGTCTGATTGCCAAATGGCTTACCCAAGTAAATGGTTGACACT
TCAATGTTATTGGCAGACATTTGCAAA

>hg18 chr22:37432125-37432254 NM_004286
TGAGGGGAGCGGGCGGCTGGCCGAGCAGTCTCCCGGGCGACGGCGGGGCC
AGCGGCCGCCCTGTCCGCGGGGAGCGCGGAACGGGAAGAAGGGGCCGAGC
CCGCCCACCTGCTAGTCTCCGGGACGTGC

>hg18 chr22:37432312-37432447 NM_004286
GCGTCGCCAACCCAGCCTCCCGCCCTCCCGTCTCCCGCCGAGATCGTAAC
CCCTCGGCTCTGCCACGTGGAACGGGGGCGCCCGATGCCAGCTGCGCTCC
GCGCGTTCCCTGTCCCCGCTCAGTGCCCCTCCCCG

>hg18 chr22:37432764-37433527 NM_004286
AGTGAAGGACGTTTAAAACCGTGTTTTTTGAGCTGTCGAGAAGGTAGGCA
GGAATTAAGGCCTCGCCAACGGCTTGACATTGTGAAGAATAGAAAAGTAA
ATACAAGATGTGACTGGTGTTTTGAAGGTGCTTNNNNNNNNNNNNNNNNN
NNNNNNNNNNNNNNNNNNNNNNNNNNNNNNNNNNNNNNNNNNNNNNNNNN
NNNNNNNNNNNNNNNNNNNNNNNNNNNNNNNNNNNNNNNNNNNNNNNNNN
NNNNNNNNNNNNNNNNNNNNNNNNNNNNNNNNNNNNNNNNNNNNNNNNNN
NNNNNNNNNNNNNNNNNNNNNNNNNNNNNNNNNNNNNNNNNNNNNNNNNN
NNNNNNNNNNNNNNNGATAGTTCCTAATTTCCTGTGCAGATTAAATAGCA
GTGGGTGAAAGATAGAACACCAATACCACCACTTACATTTGTAGGATAGT
TACGATAGACATTTTATCCAGCTTTGAAAATGTTTGTGACTTTTTATAGT
TTATGGCGGCAAATTTGCATGAAACTTGGTCCTAAACTGGGGAGGAACTT
TCCCTGCAACCTAAGCAAGTTATTTTCAACTGCTCTTTGCCATTGTAGTC
TCAGGTGAGCACTTGGAAGCCAGCTAGCCTGTCAAAGTTGGTCCTGTCTT
GTGCCTGTAAGGCCATAATGAGGNNNNNNNNNNNNNNNNNNNNNNNNNNN
NNNNNNNNNNNNNNNNNNNNNNNNNNNNNNNNNNNNNNNNNNNNNNNNNN
NNNNNNNTCAACT

>hg18 chr22:37431120-37431502 NM_004286
CCTCTGTTTTTAGTTCGTGTGATTGCCTCCGCAAAGGCAGTGAATGGAGA
ATTCTCCCTAAGGTCAGCATTTAATTATTGCCTCACTCTGGCTGCTATAG
TATTACAACTCTTGGAACTTACAGCATCGATCCTACTATTAAAGTTGCCT
GGAGCATGCCAGCACGTTGGACATCGGCGTTCCAGCAACTGCCTCAGTCA
CTGAATCGAGTGGGAGGCTCATTTTGCAGTTTACTATCTCCATGAGCAGG
TCCAGGCGCGGGACCTGTTCTATGACTCGATTGGGTCCTGCCCTTGTCCG
TCATCGGAAGGCTTACAGCGCCTACTGTTTTGCAGTAAGATTTGCAGGCT
TAGTACCGCCTCTGGAAACAAGGAGAGTGAAG
