# Supplementary material for: Predicting tissue specific cis-regulatory modules in the human genome using pairs of co-occurring motifs
Source: BMC Bioinformatics. 2012 Feb 7;13:25. doi: 10.1186/1471-2105-13-25 (PMC3359238; doi:10.1186/1471-2105-13-25)
Supplement: Additional file 1 — Software. The CrmMiner software. [file 1471-2105-13-25-S1.GZ › crmMiner/test/heart_fasta/loci_test/NM_032611.fasta]

>hg18 chr8:142482243-142482351 NM_032611
AATAGATGTCTCAGGAGGGTCCCTGGCTGGTCCCAAGCACCTCCTGTGTG
CACCAGGGCCGCTGTTCTTCCGTCCAGCCTCCCAGCAGCCCTGGGGTGTG
GGTGCCTC

>hg18 chr8:142499302-142499441 NM_032611
CTCTGAGTCCAGGGGCCCAGGCCTCAAGCCCTACCTGCACCTGGGCTGAA
GCTCCAAGGGCCCAGCCTGCCTGGTGGGCAGCTGGGAAGGGGGTGCTGGG
GCTGGGGCAGGGGCACAGGTGAGAGGGGGTGGGTTGGGG

>hg18 chr8:142510760-142510860 NM_032611
CAGGTGCTCCGGACACCCGAAGGCAATAAAACAGGAGCCGTGGCCGTGTG
TGTGGAGTGGGCTACAGCGTCAGGCGGGGCGGGCTGGTGGCCTGGGGGCC

>hg18 chr8:142497043-142497243 NM_032611
GCCCTGCGCGGCCCCTTTGTTTCCCGGGCAGGGCGCGGCTATATTTAGGC
GGCAGGTGTGGGAGCCCCCGGCAGCCGGGTCGCCCGCCGGTCACGCCCCC
CACGTGACGCCCGGGCGCTATAAATAGCCGCAGGCGGCGGTGGCGGCAGC
GCCTGGAGCCGGCTCCGCGGCGGAGGGGCGGCGCCCCGACCCAGGGCCAG

>hg18 chr8:142480143-142480259 NM_032611
GATGGCAGTTCCCTCCCTGGAGCATGTGTCCCCAAGACTTAGAGGTCGTG
GTGGGGCAGGAAGCAGGTAGTCAGGGTGGGCTTTTGGGAGGAGATGGCAT
CACAGTACGGAGGGAG

>hg18 chr8:142502894-142503066 NM_032611
TGTGACCAAGGTTGGGGCTCAGTGTTTGACCAGGATCAGGGCTTAGTGTG
TGACCAGGGCCAGGGTTTGGTGTGTGTCTGGGATCAGGGCTCAGTATGTG
ACCAGGGTCGAAGCTCAGTGTGTGTCCAAGATCAGGGTTCAGTGTGTGAC
CAGGATTGAGGCTTAGTAGGTG

>hg18 chr8:142490731-142491048 NM_032611
CTGGGCCTCAGTGGCGCCGTGTGCACTGGCTCTGGGGGTGCCAGGCTGCG
TCTCACCATCGGGCCAGCCCAGAAATAGCTGTGACCTTCCGCAGCCAGCT
TGGCAGCGCTTGGGGCCAAGAGGCCTACGTGCATGCCGGCTGAGTCCCCT
CACCGTGCAGGGCTGGCTATTTTGGACGTGGCCTCCCGAGGCCAGGTCAG
AGCTCTTTCCCGCGGTTCCTCAGGCCCCTCTGACGTGCGTCCACTAGAGC
CTCGGCCAGTGGCCCTGGCTAGCTCCATGATCTCGATCCCCCTTCCTGTC
CCCGACCCCACGGGCCC

>hg18 chr8:142495190-142495387 NM_032611
GGGTCTCCCCTCCTGGCCCCCCTAGCAATGGGCGGACTTGGGCCCGCTCT
GGGAGGATTCCAGGAACGGCTCCTGCCTGGTTATAAATAGACTTCTCCGA
AAGGCCTGGGGCTGTGCCAGCTGCAGCAGGTGCCTCCCAGGCCCGGCCAG
AGGGCCCCAGGCAAGGGGGTGGAGCCCGGGTGGGGGTGATGAGGATG

>hg18 chr8:142492527-142492687 NM_032611
GGGACTGGGGCGGGGAGAGGCTCCTTCTCAGAGGCTGTGAGCTCCGAATG
AAACTCCATGCCCTCCGGGACACCATGCCCACTTCTGGGTACTGGCCTTC
AGGGGCCTTGGATGTGGGTGGCATGGCACTGGCTAAATGGGGCCCAGGAG
GAAGGCAGCA

>hg18 chr8:142497258-142497409 NM_032611
CAGGCCGGCGCGTATGGAGGCGGTGGGACGCCTGCGGCGCGGGTGAGCCT
GGCAGGTGGGGACGCGGCGGACCCAGGCCTTCCGGGACCCCAGCCCCGCC
GGGGAGGAGGTGGCGCCCTCCGGAGGGCTGGGCGGGAGCCCCGCTGGCAC
C

>hg18 chr8:142500725-142500927 NM_032611
CTAAGCACTGCTGCGCCCAGGGTCGCCGCGCCTCCTGCTGAGGGGTCCCC
GTGCCACTGGCTCTCACCATTGCCCTCGCCTGCCGATGGCCTCTGCTGCC
CAGCCTGGGGCCAGCTCTACCGCCTGAGCCCCCTGCCCCACTCCAGGACT
CACCGTACCCCGATGGGGTAACGTGACACAGGCCCCACACGTCAGAGGCC
GC

>hg18 chr8:142506823-142506923 NM_032611
GATCACAGAGAGGTTGCCTAGGAGGGAGCCAGGATTTAGACCCAGTGCTC
AGGCTGGGCTGTGAGGCTGTGGCCTCCATGGGGGAGCTTCAGGCAGGGGG

>hg18 chr8:142480814-142481072 NM_032611
GCCCCTGCTCCCACCCTCCCCTCCTTTGGTAGCCTCCCTGGGCCGGGCTG
TTCCCACGGCTGCCCAGCCACAGGAAGCCATCTGGAGGCCTTGTTTACCC
CTCCCCCTGGCCTCCCTGGCAGGAAGTCACCGGAAGGGCCGTCCCGAGGG
GCCCCGGGCCTGTGAGGACAGCCATCGGCTCAGAGGTCTGTGCTGTGGAG
TCCCAGGATAGCATGCGGGGGCAGGGAGCTCAGAGAACAGCAGGTGGAGC
GGGGCTCC

>hg18 chr8:142499803-142499922 NM_032611
CTGTGGCCCCCCCTGCCGCCTCCCCTCTTCAGGGCCCTGTCATGGTGTGA
ACCCACTCCTGGCCACCTGTGCTGTCACCACCTTGGCATGTGTGCCTGAT
GGCTGGCCCATTGGCGTGT

>hg18 chr8:142504652-142504756 NM_032611
CAGCACGGTTCGCCAGGCAGGGGTGGCACATGCTTGGTGCATCGGCCAAG
GTGGCGGGTGGGCTCCTCTGCCTGTCTCAGGCCCTCCTCTGGGCCTGTCT
TGGG

>hg18 chr8:142481718-142481938 NM_032611
CCACTGACAGGCCTGAGTGTAGCTGGCTAGGCCCAGGGCCTTTCCCACAG
ACACTGCCAGCAGGGACTACCTGGCCCTAGGGGGATCTTTGACCTCCGTG
GGGCCTTGCGCCCTGTGTTCTTGGCGGCCTCGCGCCTGTCCCGGCCTCCT
GCCTTCGGGAGCTGGGTGGAGTGGGGGCAGGCAGCCCTGCCCCCGCCCAC
ATGGGGAGGCTGAGGATTGG

>hg18 chr8:142503079-142503289 NM_032611
AGGGCTCATCCTGTGACCAGGGTTAACGCTTAGTGTCTGACCAGGATCAG
GGCTCAGTGTGTGACCCAGATCAAGGCTCGGTATGTGACCAGGATTAGGG
CTCAATGTGTGACCAGGGTTGGGGGCTCAGCACGTGATCAGGATTAGGGC
TCAGAGGTGTGTGACTATCAAGGCTCAGGACGTGACCAGGATCAGGGCTC
AGTGTGTGAC

>hg18 chr8:142503352-142503546 NM_032611
TCCCTCTGCTGAGGGTGCAGAGGGCCTCTGAGGTACCCCATGGCCACAGA
GCCCAGCACCCTGCCTGCTCCCTGCATTCTCAGATAGTTGGGTGCTGGCC
TCTCTGTGTTCCAGGTCCCTGTCCCGTGACCAGCAAGACCCATCAGCTGA
TTCCTCACCCCTCCCAAAATAGCTACGAGAGCAGGTGGGGTGGG

>hg18 chr8:142500941-142501460 NM_032611
CTGCCCGTGACCCCTGGCCCAAGGCAGCTGGAGTTGGTTCAGTTCAAGTT
CATTCTTCCTCTGGCCCTTGGGGGCTTGGGGCCCACCTCTGAGTGAAGGG
GGCTGTCTGCCCATCCACCAATGTGGAGAGGGCGCCCCCGGTGTGGGGTC
CAGCTCTGGACACTGCTTGGCGGCCGGGTTCACTTTGAGTTTTTAAGTTT
TCTTTGCTGAGCTTTTTTGGTTGTTCTTTTTATTTTTTGCCTCTTTATGA
CTATCCAGCTCTGAGAGACGGGAGTTTGGAGTTGCCCGCTTTACTTTGGT
TGGGTTGGGGGGGGCGGCGGGCTGTTTTGTTCCTTTTCTTTTTTAAGAGT
TGGGTTTTCTTTTTTAATTATCCAAACAGTGGGCAGCTTCCTCCCCCACA
CCCAAGTATTTGCACAATATTTGTGCGGGGTATGGGGGTGGGTTTTTAAA
TCTCGTTTCTCTTGGACAAGCACAGGGATCTCGTTCTCCTCATTTTTTGG
GGGTGTGTGGGGACTTCTC
