# Supplementary material for: Predicting tissue specific cis-regulatory modules in the human genome using pairs of co-occurring motifs
Source: BMC Bioinformatics. 2012 Feb 7;13:25. doi: 10.1186/1471-2105-13-25 (PMC3359238; doi:10.1186/1471-2105-13-25)
Supplement: Additional file 1 — Software. The CrmMiner software. [file 1471-2105-13-25-S1.GZ › crmMiner/test/heart_fasta/loci_test/NM_003673.fasta]

>hg18 chr17:35075888-35076221 NM_003673
GAGGGACTGTGACTTGGGCTCCGCTGTGCCCGCCCTGGGCTGGGCCCTTC
CTGGCTAGGACTGTGGAGGGGAGCTGCTGGCCATGGCTGCTTTGTAGTTT
GCCCAGAGTTGGGGGCTAGGGGAGGGGGGAGCCAGAGGCCAGGATGCCTG
AGCCCCCTGAGTTCCCAAAGGGAGGGTGGCAGAGACAGTGGGCACTAAGG
GTGGAGAGTTGGGGGCCAGCACAGCTGAGGACCCTCAGCCCCAGGAGAAG
GGACAAAAGGTACTGGTGAGGGCAAGAGGTGCCTGGGAGGAGTGGCCCTG
ATCCAGGAAAATGTGAGGGGAATCTGGAACGCT

>hg18 chr17:35074089-35074189 NM_003673
CCCTTTGTCCACTCGGCAGTGTTCTCACTCCTCATCCCCCCACACCCACC
ACCTGTCTGCCAGCCTCTTGCACCATGAGTTGCTACTCCTGGGGTGCTGG

>hg18 chr17:35076235-35076789 NM_003673
CTGGGAGGGAGGGGGAGGTGAAAAGGGCAGAGGCAAGGATGGTGGGGCCC
CCAGCACCCTCTGTTAGTGCCGCAATAAATGCTCAATCATGTGCCAGAGT
TGCATCTCTTTCCTTGTGGTTGGGGGGGCTGGCCCATGGGTGTCCCCTCA
ATGCCCACTTCTGGGACCAGGCTCCGCATCTGAGCTAAATATGGCAGAGC
TAATGGGTACACCCCATACTTGGGGTGGGGGTGGGGGCAGGACAGAGCTG
TAAACAGGGTGCTGTCTCCAGTCTCCTTCCCGTACCCTGACCGCTGCCCA
GTCCTGGCTTCTGTGTCCAGCCCCCTGGCACTGGGTGGTAACCAGCAAGC
CAGCTGGCATCCGCATCCAGGGTTTGTTTCAATGATGTCTCGTGGAGAAT
ATGGAGGGGCTGGTGCCAGGACTGTCCTTGGCTTTGCCTCGGGGTGTGAA
CGGGGTCAGTGACCTCTAAAACTAACCTGCCTCTCAGTTCTGAATCCAGA
CAGAATCAATCCTCAGCTGTGTCTCGCTCCACACCCCCTGCCCTGGAAGC
CAGG

>hg18 chr17:35074727-35075138 NM_003673
GGGCAGGACCTGGCAGCCCTGGTACAGAGCCCAGAGGGGGCATCAGTTCC
TGCTGGTCCTGCTCTGTTTACAGACAAGCTGCTGTCCTCCCTGCAAAGGG
GAGTGGGTGGGGCAGAGGGCAAGTGCCAGGGGGGCACAAGGCTGGGCATG
TGGCTGGCATGAGACGGTGTCTGAGTAATGTCAGGCACCTGGAGGCATTG
ACCCCAGGACCTTGGACCCCAGACCTCTGACCGGGGGGCAGCCAGCGTCC
AGGTACCCCAACCCCTGCCCTGGGTCCGGCGTCCCCCCATTAGTGAGTCT
TGGCTCTACTTATAGCATCTGACACCAGAGGGGCCGAAAATAGCCCCTGG
AGAAGGGGGAGGAGGGGGCTATTTAAAGGGCCTGGGAGGGGAGAGAGAAT
GAGGAGTGATC
