# Supplementary material for: Predicting tissue specific cis-regulatory modules in the human genome using pairs of co-occurring motifs
Source: BMC Bioinformatics. 2012 Feb 7;13:25. doi: 10.1186/1471-2105-13-25 (PMC3359238; doi:10.1186/1471-2105-13-25)
Supplement: Additional file 1 — Software. The CrmMiner software. [file 1471-2105-13-25-S1.GZ › crmMiner/test/heart_fasta/loci_test/NM_018953.fasta]

>hg18 chr12:52719915-52720092 NM_018953
TCAGTCCCATTCCCTTCCTCTCTGTGTAGACGGGCATTCGAGGGTGTTTA
AAGATTTACATAGCGTCCCTTGAGCCCTTTGATGACTTCTTCACCCCCTT
TTCTGTTCTTTAGGCTCAAAAGTTCCATTTAAATACCACCCCTCTTCCTG
TGATAATTGATTCTCCTTCCCCTCAAA

>hg18 chr12:52723885-52724362 NM_018953
GCTCCCTTGCTCAGACATTAGAGATAAATCTTGTCTAGTAAATACTTCTT
TTAAAAGTCAACTTTCTGGCTGGAAAACACAGGCNNNNNNNNNNNNNNNN
NNNNNNNNNNNNNNNNNNNNNNNNNNNNNNNNNTTAGGGAGTAGTAAGGG
TCAGGTCTTTCATTTTATGTTGTGTCTCTCCCCATCCCCTGGGTGGAGGA
TGGGGGCACAGGCTGAGGTTTTATTGAGGGTGCTTTTCCTGTTGGGAGTA
AAGACAGGGTCATAAACGCCTAGAGTAGGGTGTTTTGATCTGGTGACTTC
TCAGGAAGTAGCATCTGAGGTTTTGCTTTGTAAATCACTCTCCCCCAAAG
CTGGCTTGGCAGATTGGATTGCACTTCCCCAAGCCCACCTGAGGCCCCTC
CTTTCCTCCCTTCCCCAGTAAACTAAAGGAGAAATATAACAGAGCATCTG
GAGTCTTCAAAATCCTCTGACTCCAAT

>hg18 chr12:52723519-52723718 NM_018953
TGGTAGAGGTCAGAAGCCTGGGCTGGACACAGTAACCAGCATGGAACCAA
CTTCCCACTCCTCCCTCCCACTCCATTCTTCCCGTCAGCCCAGCTTGGAA
ACCATTTGTCCTCCCCACCCCACCCCCACCCCTCAAGCCCTGCGCAGCTG
TTGAGTTTCCTTCCTTCTGCCTTTCTGGAAAACTCAAACGCTAGAGCTG

>hg18 chr12:52715888-52716956 NM_018953
AGAGGGAGGTGGTATTGCTTGGTAAGGGGGTGTTGGGAGAGTTGGAGGAG
GTGTGCCTCAGTATCTAAGATACTGGGGAAGAGGGAGCAGGGAGGACAAT
CTGCAGTGTGTATCAGCCTGGCAGGAAATGTTCAGACTGTTTCCACCACC
TTCTAGGGCCTCGGGCTATGCAGGACAATTAACTGGGAAAGGAGCTGCAT
AGACCAGTGCTGGAGTCACGTCTGTCTGCCATCATTTATCTCAGTCTCTG
GGATTTTGTGTGGAGGGGAGGATGGGTTAAAAGTGGGGGTGGGAGGAGGC
AGATAATTCAGGTAGTGTCTGAGGATCAGGTCCTTCTCCAGGCTCCTGGG
ATGGGCTGGGGGAGGAAGCACTTTACAGTAGAAACAAATGTGGGAAGGGT
CCATAAAACTTTACTGCATTTCCTCTCCCACCTCCCACAACAGGGTGATT
TCCTGGAGCCAAGCCTAGGCCCCCCACACTGGTGGGGTGAGGGTCTGGAG
CTTGGCTAAGGGATTGCACCAGCAGCCAAGAAGAAAGGGGAGCAGAGGGG
CTCTGGGGAGGGGCAGGGGAATATTTATGATTATTAATGCTGATGCTCCT
TGGATTTATTATAAGGACTAACTTCGCTGCATCCCACTGCCTAAGCTACC
CATCAGTCATTTTTTAAAAGACCCAAGAGCCTTTNNNNNNNNNNNNNNNN
NNNNNNNNNNNNNNNNNNNNNNNNNNNNNNNNNCAGTGCCCACAACTACC
ACCCTTCCCCTTCGCACTGCACTCAGGCCAGGTTAGGGCGCCTGTTGTCT
CTCCTCAACTTGCACACAGCAGTTAACCCAGACCAGTGCTCTCTCTCTCT
CTCTCTGAAATAAAATGTGTAATTTTCTTCAGGGAGTTATTTTAATTTTT
TCTCCATGCTGAGTAAAACTATTGAGTGAGCAGTGAAGCGTGGAGAAGCA
CTGGCGTCTCCGGTGGGTAACAGTTAACTAAGAAAGAGGCTGTGGCACCC
GCACCCACCTGTTCCAGCCTCCCAGGCTGCCCAGGCCCTGTGCTTCCTCC
CCAGGGGACAGGCGCACC

>hg18 chr12:52717213-52717321 NM_018953
TCAGCGGCGGCAACCAAGCCAGAGGCCTCGTACCTACTTCCCTACGCTGA
GGGTGCATAAGGCCCAGATCCCTGATTTCTCCCTGAACAGGGGCTTCTGC
TTTGGGGC

>hg18 chr12:52712558-52712729 NM_018953
CCTTTCCTCAGCCATTTTTGAAGATTGGAAGACCCTGGAGGTTGGGAGAA
CGGGACTTTCATTACAAAAAGCACTCTGTGCGTTATAAGTGGGGCCTCGT
CTTTTCCCAATTTTAAATAGAATTTAAAAGGCTAGCTCAGGGGTTGCCCC
AACAACCAGCTTCTCCTTCAC

>hg18 chr12:52712202-52712410 NM_018953
GTGTCCACACACACACTTGAAAATTGCCTTGTTGCCACTCTGGGGACCCT
AGCATGGTGAGGTCTAGCCAACTCCACCTGGCTCCTCACCTCCAGATCCA
TCCCAAACAGCCTGCAACACCCTCAGCTTCATGACCCCCCTATCTTGTTC
TGACCACTCAGGATCCCTCCTCCTGGGCGTCCTGTCTACCTCTTCAGAAG
CTAATTCT

>hg18 chr12:52717050-52717158 NM_018953
CCTCCTCCCGGCAGGGTTTGGGCCTCTCCTTCCCTGGAGGAGCTGAAGGT
CTGACTCATTTTGGCTTGGGTAGACACAGAGTGCCTGCCTGCCCTCCTCC
TTCCTGTC

>hg18 chr12:52712902-52713173 NM_018953
TGGTTGGGCTTTGCCAACATATCGAGATGCTTTTCGCCGGCTTCCATCAC
TAACCTCCCGGAGGTCATCAAGCCAAATTTATGAGTGGCCGCTCGAGTCA
CGTGACTCTATTTAAGGCTCCCTTATTTGGGAAGAGCGCATAGGATAAAG
AAAGAGATATCTCCACCTATAAATTGTCCACTTTGGAGAACAAAAAACCC
CTCAACTTCAAAGAGTCACAAATCACCCTTAATCAAAAAGGGTGCAGAAA
TTTTTTTGGGCCCTCCCCGCC

>hg18 chr12:52714543-52714790 NM_018953
AGGCAGCGGGGGAGGCCCGCAGAGCGCGCCCCTAGCCGGTTCCTGTCCCT
GCGCCTTTCCTTTTCGCCTTTCCTCTCTATATTTCGGGTCGGGGGCAGGT
GCTGGAGCACTGGGCTCCCGGGCCCCACAGACAAAAGCGCTTTTCCTTGG
CATTCCGCATCCCTACCGACCCAGGGTTCCCGCGGGGCTGTCGGCGCTGC
CCCATCTCCCCTCAGCTCGGCTCAGCTCGGTACCCGGGGCCCAGGGC

>hg18 chr12:52720701-52720814 NM_018953
AGACTCTAAATTAGACTATAGAGCAAATACAGATATGAACTCCAGCCCTG
AATTCAAATTCTGGCTGTGATTATTCCCCATACACTTACAAGTATTCATT
CTCTTCTGATTTT

>hg18 chr12:52717359-52718578 NM_018953
ATTTCCAGGTAACAGGGTCTGGCATTGCTCTGGGGGAGTTTATGGAGGGG
TCTTCTGGGTTGCAAGCAGAGACTATGGAGCCTGCCTCTCCACTTTGCCC
TGGAACCCACCCCCTCTGGCAGCAAGAAAGAAGGGGAAGAAGCATGACTT
ACCTTCCCGGGGGAGTGGGAAGAGGGGGGACACGGCCCACTCTGAGCAAT
TAGAGGAAAGAGGAGGAAAAAATAAGAGGACAAAAAGATCAACACGACCT
CGAAGGCGACAGGTCCTTATGGNNNNNNNNNNNNNNNNNNNNNNNNNNGG
ATCCACCCTCTCCCCCCTCTCCACCCTGCAAGGGGGATGTGGGGGTGGGG
CAAAGGAACAGCACCAGGGCTTTTTAGTGTAACTGAGCATTAGAGAAATA
GGCATGCTTCTATGTGAATTTAGGAGTTTGAAACTTTTGGAGGTTATTTA
TGTGAATAGCCTGAAGGCAAGCCCGTGAGTGGCTCTTGGGGGACCACGTG
ATATCATTAAACCAAGTTTTATGGTGTAGGGAGAGCTGACAAACCCACAA
TATATTTACATCATATATAATCTTAACTGTCCAGCCACGCAGCTGCTGGT
GAGGTTTAATGCTAGGACAGAGGGCCTGGCAGTTAGAGGGGATTACGGCG
CTGGGGACGATGGTGAGAGAGGTTACATCTTCGCAAATGAATCCCAGGCG
AACGCTGTGAGTTAATTCTCTCTTTCTCTCTCTCAGACCCTTTCTCCCAT
TTACCTAACCACCCCCCTCACTTGATAGAAGGCAGCTCCCACTTATTAGG
GGGAGGGGGAAAAGGCCTTCCCAGGCTGGGGTGGGAGAAGAGAAGAAGCA
GCAGAAAAAGCTGCTGGGAAGTAGGAAGATGGGGGAGCTTGTCTACCCTG
AGCAGCCCTCCCCTTCCCACTCCTTATTCTCTCTGACTGCAAGTCAACTG
GGGTAGAGAGGCCTTGGTTGTTTAGAGATTTGCCAGGTCTTCCTGACCCT
TTCAGTTGAGAAGAAAGCAAGCGGCAGCAACAAGGGTGTTTGGTGTCTGT
ACGGGTATGTAAACTCTAGACACAAGCTCAAAATGCCTCTGGGGCCCACT
GTTCCAGGGAGGGGTGAGTTCAGCCCTTGGCCAGTGGCCCAAGGTGGGAA
ACTGGGGAGAAAGGCAGGGAAGGAGGGTTTTGTGGCTTCTACGCCCACAG
GCTACTGCTGCCTGAACTG

>hg18 chr12:52714926-52715694 NM_018953
CCCTCGCCGGACCCTCTAACCTCGCCCTCTCCTTTGTTCCCGGCTGGACG
GGTTAGACAGCCAAAGGCTGGCGAGAGTCTGGCCCTAGACTCGGGGTGCT
TCCTTGTAGCGACTAAACTAGATTTTCACTTATGAATGATTTGCATATGA
AAGGAGAGCATCGGCCTAGGGCCCCCACAGTTGCTCTATGCTTTCCAAAC
CTTATCTCCACAACCTCTTCCCCCCAAAACCCGGGAACCTCCCCAGCCTG
CGCCTGCTGCATGCCCTCTCAGGCCGGCAGCCCCAGCCTGCTAGCTAGCT
CAACTAGTGGGGTTTCCTGGCACTGGACCCCAGCAAGTGGTCCTAGAGGC
CCTTTGCTGTCCCATAGTCCCTGCCACGAATTTCTGTGCCCTCCTGACCC
ATTGCTGTTGTCCAACTATTTATTGACTCTGGGTCCTTCCTGAAACTATA
TTTTGTCATATCAAATAAAGAGAGAACAGGACTAAAGATGCAGTGGCTCC
TGTCTGTTTGGGGCATGTATTGGGTAAAATTGTCTAAATGGGCTGTGAGA
TGTAGAAGGAGACCCACAAACTTTAAGCCACCCCTTTAAAAAATTTTCTA
GCTTCTAGGGGCAGTGAGTAGAGGGAGGTGAAATTGAGCTCCTTTCCTGT
TCCTTGGCTGCAACAAGAGCCTCTGGGGGAAGAGAAGGGCACCTAGGCCT
CGAGTACTGGCTTTTCCCATGCTGTGGCTGTCCAAGGCCTTCACGCCTCT
GCACTCCAGGAGGCCTCT

>hg18 chr12:52713627-52714328 NM_018953
GTAAACTTTAGGACTTCATTTTGCGCTCTCGGGTCCGCCTGGGTTTTATA
GGCCATGCGGGGCAAATAAAGAAAAAAAACCTGCGGCCATAAATTTTACG
ATCCAGGCATCAATGGCTCGTAAAACTGTCCACTAAAAGGCTTAGAGGCT
GTGTGCGCCCAAATTTACGACGACATAATTGGATCATAGGAACAAAACGT
GTATAAAAGGCAATATTCAATTTTTGGGGGAGAGGGAGGGAGTTAAAAAA
ATAGAGGGATCTGAAGGGTGAGGAGCGCGGGGCTCCAGAGCGGGGATCCC
CCCGCGGCTCCCTCCCTCCCTCCCCTGCGGAGCCGGCTCCGCCGGCGCTT
GCGGCTCCGGAGGATTCCAGCGACTCGGGAGGGGCGGGAGGGGGGTCCCC
GGTGCTCGGATCTCGAGGGTGCTTATTGTTCGGTCCGAGCCTGGGTCTCC
CTCTTCCCCCCAACCCCCCCTCAGCCCCTCCGGCTGCAGAGTGAAGGCTG
CGGTGGAAAGTTTCCTGCCTGGGCGGAGGCGCCTCTCCCGGGGCTGGGCT
GGGCTGGCCCGCCTGCGGCCCGCGTGGCCTGTCTTGCGGCTCTCGCCTCC
TCTCCCTCCGGCCGCGGGTGGGGGCCTGGGCTGGGGTGGGGACGGGGGAA
CGCTGCAAGCTATTCACCCCTTCCTGGCTTGGGGTGGGGTTTATGTTCCA
G

>hg18 chr12:52712738-52712845 NM_018953
AATCCAGCCACCGGAAAGCAAGCTGGCGCTCCAGGATGCAATTCCCCCAC
ATAGGCACCAGGTGTCGCTGTGGGCTTGTTGTCCCGGCTACCCCCAATTC
CAAGAAC

>hg18 chr12:52711992-52712098 NM_018953
AAGCCTAGCCCAGAGACCTTTTCCCCAAAGGGCACATAACGGGCCTTTTC
CTCTGCCATGCTCACGTAATATTTGTGGAGGCTTCAATCTTGCTTCTCCA
TGTCCT

>hg18 chr12:52720220-52720425 NM_018953
TCTGGAGCGGAGGGTGGGCAGGCAATCAGGTGCCAAGCTTTCCAGCCAAC
CCGGGAAGCTTTTAATTTTGTTCCTAGGACTTTAACCCAAGGAGAGGTCA
AGCAACCAATCAGAAATGCACTAAGCAGGGTCACATGGTCCCCACCAACC
AATCAGCAAAAACTACTTGGGTCTCTGTCTCGCTCTTCCCATCCGGCCCT
GTTCC

>hg18 chr12:52720852-52721021 NM_018953
TTCTCTTTCTGGAAATGCTCCAATAGCCATTAGCTTTATCAGACTGCCTC
AGGCATGGTTAGGGAAGGGAGCAAAAGTGGAGATTTTTTGAAAGTTCTGA
TTGGTACCTTTCGTTTGTCGAATAACTTTGAGCTAGTTAAGGGTTCTGGA
AAGGAATGAGCACAGAGAA
