# Supplementary material for: Predicting tissue specific cis-regulatory modules in the human genome using pairs of co-occurring motifs
Source: BMC Bioinformatics. 2012 Feb 7;13:25. doi: 10.1186/1471-2105-13-25 (PMC3359238; doi:10.1186/1471-2105-13-25)
Supplement: Additional file 1 — Software. The CrmMiner software. [file 1471-2105-13-25-S1.GZ › crmMiner/test/heart_fasta/loci_test/NM_000839.fasta]

>hg18 chr3:51716665-51716766 NM_000839
CCATCTGTGCTGGTCTTCCTCCCTGCTTCTCCCTCGCTTGCCTGGGTAAG
CTGCTGCTTTCCTGATCCCCAGAGGAGCCCAGTGCCCCTGCCCTGGGGAG
C

>hg18 chr3:51715813-51716171 NM_000839
GTGGCATCCCCCCGCCCCCCACCTATGCTCTCTAGGTGGTAGTCTGACTA
TGGGGCGGAGTGGGCCACGAAGCACCCGCTCCAGCGCAGAGCGAGAGCGC
TCGGGGATTCAGCACCACGAGGCGGACAGCTCCAGGCCCTGAGGTCCCCA
GAAAAGCTGGAGCGCGGAGTGTCCAGAGGAGGCGGAGGCTGGGTTGGGAG
CAGGAGACCTGGCGTCTGGAGGAACGGAGGAGGGGCTGNNNNNNNNNNNN
NNNNNNNNNNNNNNNNNNNNNNNCCGCGATTGAAAGCGGCGGGGCGAGCG
GGCGGGCGGAGAGCGCANNNNNNNNNNNNNNNNNNNNNNNNNNNNNGGAG
CCGGAGCC

>hg18 chr3:51727168-51727665 NM_000839
AGACCCCATACTCCCGCCCTGACACAGCTGCTCCTGGGAACCTAGTGCAG
ACCCACGTCCAGGGCCAGGAGGAAGTTGGCTGGAGCACTGCAATAATTTA
TTACCCACCCTATGTCTGCCCCCAAAGTCACTTACCCACCTCCTTACCCC
AGCTCTTCAGACTCAGAAGTCAGGAGCCTTGGCCAGGAGCCTCTGCAGTG
GCCACTAACTGCCCTTGTAGCTGTGTTTCCTCCTGGCCAGGCCCAGGGCT
CAGAGAGGAGCAAGCCAGGGTTCACTCTGCCCTGGACCCGGGTGGCTGAG
GACGGCAGGCCCCAGTCCTAACCAGCAAAGGTGCTTCCAGCCCAGCCCCT
CCCCCCAACTAGGGCCTTTTTTATTTTTTATATAAGTTACTCTGGGATGG
GGAGGGTGGTTATTGTGGGGGCTGCCCCTCCCCCTGCACAGTAGTTTGTC
CTGTGGTTTATTTTGTATTACCTGTAAATAAAGTGGCTTTATTTTAA

>hg18 chr3:51726408-51726508 NM_000839
NNTCCATTCCTGCAGCCCCCAGATGCACACACCCCTGTGTATACATGCCC
CCCTGCATGTTCTCCCCTTCAGCTGGAACTCTTGTCACCCTGGGAAAATG

>hg18 chr3:51722490-51722655 NM_000839
GCGTCAGAGCAAGGGCAAGGATGCTAGGCAGAGAGGACTCCAACTGAAGC
TACGGCTGAGGTTCCACTTTCTTCCAGAGAGTAGACCTCTGGCCTGGTCC
CGCCATTTTGAGGGTCTCTGGCTCCTCCTTGGGCCTTGCCCACTGTCTTC
TGTCTCCTTATCTTG

>hg18 chr3:51725358-51725512 NM_000839
ACCTAGGGAAATGGCCAGGGAGGTGGGGAACTCGAGTTAGAGAGAGCTGA
GATTTCAGGACTTGAATGTCATCCCCTATCCTGGAAGGTGATGGGGGTGC
AGAAATATGTTCAAATGGACAGGGTTCTGCCCTGCTCCACTGAGGGGTCA
TCTG

>hg18 chr3:51717470-51717576 NM_000839
CTTCTCTCTGGAAATCCAAGGCTCAGGATGGGGACCTCTGAGTTTGTGAC
TGTGACATAGTCTGTTCCAAAGGTATTGACCTCGGGGTCCTGGGAGGTTT
GTGCTG

>hg18 chr3:51728459-51728827 NM_000839
TGAGGAGCAGAGGGACAAAGTCCTGCATTAGCCGGCAGCCCAGGGCATCT
GTTATTTTTAAGTGAGCTCATTTGCATCCACAGGCTAGCAAGGTTGTGGA
AATTCAGGTAAACAATTTAAAAAACAAAAACAAAAATAAACAAAGAAAAT
TGCAGGAATGGCTTCTTCTCTCCCGTCAACATCTGGGATGNNNNNNNNNN
NNNNNNNNNNNNNNNNNNNNNNNNNNNNNNNNNNNNNNNNNNNNNNNNNN
NNNNNNNNNNNNNNNNNNNNNNNNNNNNNNNNNNNNNNNNNNNNNNNNNN
NNNNNNNNNNNNNNNNNNNNNNNNNNNNNNNNNNNNNNNNNNNNNNNNNN
NNNNNNNNNNNNNNNNNN

>hg18 chr3:51717176-51717455 NM_000839
CTAGCCCCCAACCCTGACACACACATACGTGAACATCTGCTTGCCCTGTT
GACTTAGGACCTTGAGCCACTTGGGTACCCTCCCTGAGGCCAGCCATTCC
ACCTTGCTGTCTCATTCCCAGGGCTTAGTGTCTCTATTCCTTCCTCAGTC
AGCAAACTGTGGGGATGGCTTTTTAAGAACCAAAGGTTAGAACCCTTGGG
TGTTCACATGGGCTCCAGTCTCCCCACGGGTTGGAGACTGTCCCTTAGAG
ATGCTTCCCTTCCTCTTCCCTGGTGGGTC

>hg18 chr3:51716790-51716895 NM_000839
AGCCTCCGTGGCCAGCACATGGGGTCCTTGAGTTAGTTGCTGCCCTTCTT
CAAACTCAGTTTCCTTTCCTGTTCTGAGGAAAGAGGTATGTCCCTCTCCC
AGCCT

>hg18 chr3:51730013-51730125 NM_000839
CCCGAGTCCTGACATGGGAAAGGGGGAGGGGAAGAGTCACATTACAATGG
CAGCTCTGATGATGGCCACCTTCCCACATTTGAGCCCTGTCTAGCAGCAG
ACCCTTGAGATA

>hg18 chr3:51716200-51716608 NM_000839
CCGCGCCAGAGCCAGCGCGCCAGGTAGGGTGAGCCGGTGGTGGTGGTGCC
GCTGCCGCTGCCGACCTTTTTGGCCCTTACCTCACGTCCCAGGGTCCTGC
GGGCCCTCAAGTTGTGGGGCGCCCGCGCTGCTGTGTCCAGACAGCGTTCC
CTGAGAGCTCCGGGAAGCGGGAAGACAGCCCCGGGCGTCCCGCCTTTCTT
CTCCAGAAAACGCACGCCCCACATCGCACTCCCCCGTTCCTCCTGCTCCA
GCGTCCTCTGGTCCTTCTTTCTGTCTGTGCCTCCGTCTTTGTCTCAACCT
CTCAGGCTTGCTCGCTCCCTGCCCAGATTTTGTGGCCCAGGCTCCTGGCT
GTCTGACTCCGGGTTTCTGTCCCCTTCCTGCCTCTGAGCTTCCGTCTGGG
CCTCCCCT

>hg18 chr3:51723181-51723301 NM_000839
TTCCAATAGAACTGACATTCAGAGTTAGCTACAATCAGTGTAGGGGTTAG
GGTTGGAATCTGGGGTCCGATTTGGTTGATGTTAGAGCAAGGCTAAATTC
AGCATGTTTGGCTTGGGTGG

>hg18 chr3:51725568-51726190 NM_000839
AGGGGAGGAGATCCAGGGTATAGAGTTGAGAAAAGCTAAAGCAGGTGAAA
ATTGTTCCCCAGTTGGTGGCTTCTGAGCAAATTTGGTTCCAACTGGCACT
GTGTCTCAATGGGTCTCCCCAGCTCCAAGGGGCAATGNNNNNNNNNNNNN
NNNNNNNNNNNNNNNNNNNNNNNNNNNNNNNNNNNNNNNNNNNNNNNNNN
NNNNNNNNNNNNNNNNNNNNNNNNNNNNNNNNNNNNNNNNNNNNNNNNNN
NNNNNNNNNNNNNNNNNNNNNNNNNNNNNNNNNNNNNNNNNNNNNNNNNN
NNNNNNNNNNNNNNNNNNNNNNNNNNNNNNNNNNNNNNNNNNNNNNNNNN
NNNNNNNNNNNNNNNNNNNNNCGGCAAAGGCCCCTTCCCCAGGACAGAGG
TGTGGTGGCACAGTGCTGGGGGCCAGGGACCGCTGGGCTTGGCTGCTCTG
CTTGCACCTGCTGGGCCACCTGCTTGGGTGGTAGAGGCCAGGGCTGGGGA
GGGATTCTGCTCTGACTCAGCCTGCATTTGCATATGATTTGCATTTGCAT
GCCAATCACAGGCAGCTAAGGACTCACCTGAGNNNNNNNNNNNNNNNNNN
NNNNNNNNNNNNNNNNNNNNNN

>hg18 chr3:51714443-51715611 NM_000839
GTGTATGTCCTCATCCGTGTGCACACAGCTGGGAGTGGTGGCTGCCTAGC
TGTGTGTAACTGTGTGTCCATGTGCTGCGACTGTGCAGCTTGTTTGCTGC
AGGCCACATCATGGGCTTTTCTGGCTGATGCTGTACACAGCCATATCTGT
GTTTACAGCCCTGTGCCTTTTGTGAGGCTGACTTGTTGAGCAGGTTGGGA
GTGTGGCTAGAAGGAGTGTGTGACTCCTCACCTCAGCACCCTCCTGCTGT
CAACCCCTCTGCTCCAGAGGCCTGGCCCATTGCTCACCTACCCCAGGGAG
CTGTTGCTCTGAGGCAGCCAGAGAGGGTGAGAGCAGCCGGTGGCAGAGTT
GGAGGTGGAAGACAGCATGTCTGTCTCCCACTGCCACCTTGTCTCCTGTT
AGTGATGGGGCTTGTGTTTGTTTGGGTTTTATGTGTCTGTTTCGTTTCAA
AGCTGTATTCTTTCCACAGCAGCAGGACATCAGGTTTCTGTGTCCAGGGA
AAAAGCTCGTCCTTGGTGATCACCCCCGCACCCCTACGGACTGCCACACG
CACATGTGGGTGTGTGTGCCTGAGGGGTCTGGGCTTGGCATGTTCATTAG
CATGTATCTGAGCTGGCCTTGCTTCCACTGACACCTGTGGAAGAAAGGGC
AGTGTCGGGAATGTGTGTAGGGATGCCATGCCCCTTGGCACTTGTTAGTG
TGTGCACATGTTAGGGGCAGATAGCACAGGCTCTCTAATCCCCATTCCTT
CAGCACAGTCTGGCACTACAGCTTATCCACTACCCTCTACCCAGGGGCGT
CCTTCCCCATCCTGCTGTGGGAGGGAAGAGTCAAGAGAATCTTCTCAGAG
CTGTCCTCCCTCTGCTTGGGCTCCAGCTCTCACTCCCTCCTACGCAGCAG
CCAGTTCCAGAAGCCTTTCCCTAGGCCCCTCCCCTCCCAGATGCCCCTGC
CATCCCTAACACTCCCTCAGGGTTGACCCTAGTACTTGGTTCTGCAGCCC
TTCCTGCAGGTTGCTCTCTCCTTGCTTAAATACCCTTTTTACATGGGAGT
GGGTGGCAGGTTTAAAGGGCATCTGCAGGAAGGAAGGGGAGGCCCCATTC
TCCTCTGACCTCTCCCTTCCCCCAATCTTTTCCTCATAGTGACTCTGGCT
CCAGGTCTCAAAAGTGGC

>hg18 chr3:51718489-51718686 NM_000839
GTACGTGGAAGCCACCCAAATGGGGGCTAGGGAGGGAGGCCGGAGGTGGT
GACCCAGAATTCCTGCTGAAAAGGGGCTCATGGGCTGCTGTGAATTGGAA
GGGAAACTAGAAGCTTCCTTGCAGTAGCTTTTACAGAAGCTAAGAAAGTG
CCCTGGTCACATAATGGTGGTCGATTTTTAGAGACTGTGCAAGAGAA

>hg18 chr3:51721135-51721260 NM_000839
AAATAAGTAGAGAGCCGAAGAGCCCTGAGTAGCCAGATGCCATCTCATGC
CTCCCTCTGCCCCAGTGTAGCCAGGTGCCAACCTCCCTCCACCCAGGCCT
TCCTTGGCCCCCCTGCCATGTGTCT

>hg18 chr3:51720917-51721089 NM_000839
CTTGGCCGGATCCCACTCCTGTGGGACCTGAGGGTGGGAGATGGGGTGCC
AGGCAGCCAGTGGTAGAACGTTTAAGACTCAGGCATTCAATGGAGACCAA
GCCTTGGCCTATTAGGGCCACCGGACCCTGGGATCTGTGTCTTTCTTCCT
AGGGGAAACTTTTCCTTCTTTC

>hg18 chr3:51717586-51718039 NM_000839
CCCTTTGAATTACAGAGGGGTCAGCATTGGCTGGGGTCTCCTGTCCTCTG
CCTGGGACTTCACTGCTTGCATCTCTCCCCACTGCTGAGTTTGGTAGGGG
AATATGGCCCATCTCTCACCAAGCTGAGGCCAGGGCTGAGAGACAGGTCC
AGGGGAGTCCCAGGAGCTTCTCAACCTACTTAATGACACCATCCTGTCCC
TCCCTGGCTTTTGAGTACCTAGGAAAGGGGCTCGTGGGGAGGCAGAGTCA
GAAGGGGCAGCTGCTCTCAGGTTCCACTTTTCCTGGTCTGTTTTTCTGTC
TTTCTATCTCTCTGCAGGAGCTGGGTCCCTTCGCATCTCTCTTCTTGTCT
GTCCTTTCCTGGTCCCTGTTTCCTCCTCTCTTTGCCTTCGCTGCTTCTAA
TCTCATCCCCTGGAGACCCAGGTCTGCGGGACCCATCCATCCCCTTTGGG
GCC

>hg18 chr3:51719842-51719942 NM_000839
GCTGACACCCCTCTGCTGCTCCCAGGGCTGTGCCCAGCTGCGATCCTCCC
ATCTCTGACTGGGTCCTACCTCTCACCCAGATTCCCGCTTGCCAAGTGCC
