# Supplementary material for: Predicting tissue specific cis-regulatory modules in the human genome using pairs of co-occurring motifs
Source: BMC Bioinformatics. 2012 Feb 7;13:25. doi: 10.1186/1471-2105-13-25 (PMC3359238; doi:10.1186/1471-2105-13-25)
Supplement: Additional file 1 — Software. The CrmMiner software. [file 1471-2105-13-25-S1.GZ › crmMiner/test/heart_fasta/loci_test/NM_016150.fasta]

>hg18 chr14:93490964-93491175 NM_016150
CTCTGGGGTCTTCCAACTCCTCTCCTTGCCCTGTCGCTTATTCCTACTCC
CAGTACATCCAGCTGCAGAAAAAAAATATATACTGGAAGGATTAATAAAT
TTGAAGCCTTCACAGTTTAAAACTTCTGAATGTCAAAAAGATTTGAGGGC
TAAAGTGAAGCCGTTCCTTGCTTGGCTTGTTAAAGTCCCNNNNNNNNNNN
NNNNNNNNNNN

>hg18 chr14:93487947-93488132 NM_016150
TGCACGTTGTGAGTACAGCTCCTCAAGTCTTTCTTGACCTGCTCTAACCT
CCTTTATAAGCCTCATCTCTCTCTAGACCCCAAACGTGCCCTTGGCTCTG
GCCCCAGAGTTCTCACCAGGAGCTGCAGGTGGTATTGGAGTCACCTGGGC
ACTTTTCCAAATTAACCAGCCCTGGAAGCTTCTCT

>hg18 chr14:93471339-93471441 NM_016150
CTGAGAGGCCAGGATAAGGGGGCAGAGACTGACAGCTCGCCTCGAGCTCC
AGAATCCCACCTGGCTGCCTCCCCCAGGAGCCACGTAGTGGAGTTTTCTG
AG

>hg18 chr14:93511913-93512071 NM_016150
TCCTTAAATGTGTCATGCATATGCGTGTGCACACACATGCATGGTATTCT
TGCATCCCTGCATTCCACAGCTTTGTTGGATCTCACATAAATAACATTCC
TCCATTTCCTCTCCTAATCCCCAAACAGTTGAAAGCAGAGCACATGGCAC
CTTGGCTG

>hg18 chr14:93500393-93500724 NM_016150
GGATGGCCCCACTTCCCTCATCAGCCTCGCCTTGCTCACCTGGTCCATGG
GTAGAAATGGGCAGGTTGGCGGTTGGTACATGCAGACGCGGTGGCCTCAG
CAGTGGTTGGGCCCCTTGTCTTGTCCGCTAGGCTCTGCTCGATGGCCATC
TGCACCAGTTCATCCTCGCTCAGGCTGCTGTACAGGCTGTACTCCTCCTG
CCCAATGGTACACTGGCTGCCCCGAGTGCTGATCTGCGTGGCCATCCTCC
TCCACCTCTCACCCTGGCCTCCAGAACAGACACCCAGTGGGGAGGAGGGA
ACAGCAAATCAGAAAACCCTGTGAGGAAACC

>hg18 chr14:93491735-93492002 NM_016150
CAGTGTCGTGAGAACACTTTCAGGACCTGCCGCCCAGCTTGGGTCTCTCC
AGCTGTGATGCAAGGACCCTGGAGCCCTCAGCCCACATATTCACAGCTTC
TCCATGACCTCAGGCAAAGTCCCCGCCCTATGAGTGGGGGAGGGTTCTGG
GGGTGTCAGGCCATCAGAGTAGTANNNNNNNNNNNNNNNNNNNNNNNNNN
NNNNNNNNNNNNNNNNNNNNNNNNNNNNNNNNNNNNNNNNNNNNNNNNNN
NNNNNNNNNNNNNNNNN

>hg18 chr14:93489991-93490249 NM_016150
TCTGAACCTGGCTCAGTAGGAAGACAGGGCTCAGAGAGGAGGCACGGCTG
TCCCGCGGTCCCACAGCAGGTGGGGGATAGCCTTGGCCGGGCACAGGCAC
AGCTGCAGTATTTTTCACACCAAATCAGCCCCTGGGACATTCTGGAACAA
GTTGGCAGTGGTTCTTCTAAAAGTCAGCCCTCCCTCATTCCTTTTCTAGG
AATTAGGCTCTCCTGTCCTTGGAGGCCTGGAGAGGTGGCAGCAGGGGGTG
GGGACAAC

>hg18 chr14:93512484-93513014 NM_016150
AAGAATCTTTTGCAAGATCTGTATAAGAAAGTTGAAAGCATGCATTACCT
GTTAGGCTCTGAAACAAGGGTACAATTCAGGGGTAATACAAAGGATTTTC
TTGAAAGTGTCTTAATTCAGAACATGCTCCCCGAGTTTTCCTTCTGCCCT
GGCCCCAAGCTTCTGGCTGCTCTGCCAGGCAGTTCTGAAACGCTGTCCTT
TGAAGCAGGGAGTTTATTTTGGGGCCACCGCATGACCAACGTTGACAAGC
CAAACTATAAGATGTTATACATCTCAGATTTCCTGTTTGGAGGTTGCACT
GAGGAAGCTGCAATCCTGCCTTCCGTTCCTCCGGGTGCATCGAATACAGA
CTCTCACTTCAGAGAGGATCCCGGAGCTTTGGCCCTCACGTGATGTCATC
ATTTGTGATCCTTGACATGGAGGCCATATATGGGTATGTTTCTGGAACTA
CCCAGGGGAGAGCCAGACAGGAGAGAGATGCAGTGGGTCAGAGACANNNN
NNNNNNNNNNNNNNNNNNNNNNNNNNNNNN

>hg18 chr14:93476941-93477944 NM_016150
NNNNNNNNNNNNNNNNNNNNNNNNNNNNNNNNNNNNNNNNNNNNNNNNNN
NNNNNNNNNNNNNNNNNNNNNNNNNNNNNNNNNNNNNNNNNNNNNNNNNN
AATGCCCCTACCTCTTGTGTAGCAGTCAGGGTGACAGTTAATATATCCCG
GGGTTTTGCAGTCTTCATAATGTGTTAACTTGCCTGCCCATTTTACCTTC
ACTTCAGCCCTGGGTGGGAGTGGCCGGAGCAGGCCTGTGGNNNNNNNNNN
NNNNNNNNNNNNNNNNNNNNNNNNNNNNNNNNNNNNNNNNNNNNNNNNNN
NNNNNNNNNNNNNNNNNNNNNNNNNNNNNNNNNNNNNNNNNNNNNNNNNN
NNNNNNNNNNNNNNNNNCCTGCAAGAACAAGCTCCTGCACCAATATGATT
CCAGACCCTAATCCATCCAATCCCTGCTGACAGGTGACCTCACAGCCTCC
TGTGGGACTCCAAGGAGGTGGCCATTACAGGGGGTGGGGCGGTGGGGGAA
GGGGAGAGAAGCAGGTGCCACCAGGCCCATTCCCACGCCTCTGGCCTCCT
GGCACACAGGCTTCCTGGAAATCTGATGCCAGCGACCTCCTGCTGGGATC
TCAGTGGAAAGTATTATGATTGTTAGTGATGCTGTGTTTGGCTAAAATCT
GACTCTAAAACCTCAAAAGGAAATTCACACACCCGGGGGGCTAATTGCCT
CCTAATTTCTATTTGTGTAGGCACAGGAGGCCTGACTTTGCTCTGCAGAG
GTGCTGGTCAAAGGCAGGCCTGGGCCTCACCCTGGATGGCGGCCACGGCC
AACAAATGCTCTGCTAACAGCTGTAACGTGCCCAAGAACGGGAAAGAACA
GTGAGAGGGGCTGCCCCGGGGCCGCTGGACAGATGGGGCTGGTATCTCTG
GCAGGTCACAGCTGGTCTCCGGCAGTTCTCCACGAACCAAGGGAAAGTGG
CAGAAATGTGGGAACTTGAGCATTGTCTCAGTTATGTGGTGAATCATCTT
ACT

>hg18 chr14:93511217-93511333 NM_016150
GCAGAGGTCAGGGCTGTGGCGGGGGTGCTGGCCCCAGCTGGCTCTGCCTG
CGTCCCTCTGAGCCCCCTCAAGCCCTCGCCTCACGAAACAAGCTTATCTT
CAGAAGAGCATTCCTG

>hg18 chr14:93491355-93491639 NM_016150
GCTAGGATGGGCTCTGGGCGGTCTCTGCCACCAGCCCCTGCACTCTCCCA
GCCACTTCCTCCAGCGTGAGCAGCACTTCCTCCTGACTCTCAGACTCTGT
GGTTATTAATGGTGTCAGAGCACAGATGCCGGTGAAGCAACAGACCCAGC
AAGGACGATGGGAAACTGATCAGATAAGTCCTGAGGTCCCCATCAGCACC
GTCACTGCCACCTTGACGAGTTCCACTTAGGAACAGCCAGAGCAGCCCCT
GTCAGCATCAGGAAAAGCCCAGTGGGGGTATGTG

>hg18 chr14:93480506-93480691 NM_016150
AGTGTGCTGACGAGAAGACACCATCTGGCAAACAGCCTTCGGCTCCTGGT
GCTGCCTTCCATGCCTGGGACGGATGGCCAGGGTGTGTTGGCAGGTGGCA
GAGTGTGGAATGCCTATGGAATGTCACATCAAATCCCCGAGCAGAGGGCC
TTTAATGCTGTATGCCCAGGGAGGGAGTGATGAGC

>hg18 chr14:93493031-93493478 NM_016150
GGCTTCAGGCAGGAATGAGGATGGAGGGAGAGCCAGGGAGAGACTGACTG
ACAGACACAGGGCTCTGAACCAAAGCAGATGGCCGGGTCCTCTGTGTGCT
GGACACAGCTGCTGTGTCTCCGGATTATTTTTGGCCCTTGGAGGAAGCCC
TGGGAGATTTAAATGACCATATAAGACAACAATGAGGTTAACCTCACCCC
ACCCCCCGGTCCCCCTCCCCAGCCAACCACGAAAGAGGCAGATAGGAAGC
AAGGTGACATTCTTCACCCAGGAGGATGTGAGCCGTGGTCGGCAGGTCCC
AGGATGAAAGGGGCTCAGGCTCACTGCTGGCCAGGCAGATCCCTGCGGGG
CTGGATGAGAGATTCATGGCAAAGCAGAGGATAGGGGAGCAAAGCTGAGA
AGCCAAGCTGTACCTGTGCCCCCCACGCCCACCTGCCAGCTCATTAG

>hg18 chr14:93472446-93472626 NM_016150
TCCCTGGGGCATGGTTTAGTTGTGGGGGACCACCCTTCTCTAAGGAAGGC
AGGAGAAGGTGACAGAATGGGTAGGACTGATACCTAGGCATAGACTGCTC
CACCCTCTAGTGGCCAAGGATCGTGGTGACAGCAACTAATTATTCATTAG
TTCCCTGAAGGTTTATCATGCGTCTAGAGT

>hg18 chr14:93480707-93480823 NM_016150
ATGGGCTCTGCCTGGTGGCAGAAGCTGCTGGGAACCAGGCTTTAACCCTT
TGTTGCTTAGCCCTAAAAAGTGGCCCAGGCCCCTCTGAGCCTTGGGGGAC
AGAGGGAAATGGGGCC

>hg18 chr14:93509687-93509962 NM_016150
TACTTCTTTGGGCCCCTGAGCTATTGAGTCTCCAGGCCCATGGGTGACCT
TCGTCTCCACCTCCTGAGTGAAGGGCCCTTCTGCTGCCTCCTGGCCCTGC
CAGAGGCTGGCCCCTCCCCGCATCTGTGTGGCTCAGACACTCACAGCTCA
GGACACAGGATTCCAGGCCCCTGACCCATATTCTGCCCAGGCACTACCAA
TGCCAGGATCTGCCATCTGTGCCAGTGACCAAAGGTGGGGGTGACAGGGG
TGGACGGGGCTGGTCAGTCCACCTC

>hg18 chr14:93488978-93489144 NM_016150
GCCAGGAGGCCTTGTTTTTCTTAAACAAATGTCCCAGAGGTACATGCTCT
CGCATACCTTCATGCCTTTGCCTGTGCGGTTCCCGCTGCTTGGCCAGCAG
GTGATTCCTCCTCTGTGGTTCAGCTCAGGCACCCCTCCTCTGGGTGCCCC
TCCCCCATGCTCCCAC

>hg18 chr14:93501966-93502066 NM_016150
TGCCATCACCAAGAGAAGAGCTTCCCACTGGAGCTTGCTGCCCCTCAGCC
TAGGCCCCAGAGAGAACACACCCGGGCACCTGAGCCCAACCTCCTCAGAG

>hg18 chr14:93482702-93482850 NM_016150
NNNNCCTCTAGCCCCGGCTCGTCTGTCTCCACAGGAGCCATGCAGCTCTT
CGGCATGCTCTTTCATGATGTCATGAATTCACATGTCTGTGCTTCTTCCC
TTCCTCCAGATTGCTCCTTGGGAACTTAAGCCTCTCTCTTCTCACTCA

>hg18 chr14:93512133-93512392 NM_016150
CCCACTCATGAAAACCTCTATCTGTGCGCCTGGCCTGAAAGCATTTCTGA
AAGTCACTTGTCTGACACAGATACCGCCCAAGACCTACAGACCCAACAAT
AGCATCATTGATAAGTCCTTTTGCATTTCCATTTTTAGAAGTGCACAGCA
GAGTGATATTCTGAGCCAGAGTCCTCCAGAAGAATGGGTAAGTACATGCA
AATTGCTGAGTCTCTGTTCATTGCATCCAAAACGAAAGTCACCAGCGTGC
TGTATAACT
