# Supplementary material for: Predicting tissue specific cis-regulatory modules in the human genome using pairs of co-occurring motifs
Source: BMC Bioinformatics. 2012 Feb 7;13:25. doi: 10.1186/1471-2105-13-25 (PMC3359238; doi:10.1186/1471-2105-13-25)
Supplement: Additional file 1 — Software. The CrmMiner software. [file 1471-2105-13-25-S1.GZ › crmMiner/test/heart_fasta/loci_test/NM_001080116.fasta]

>hg18 chr10:88424544-88424890 NM_001080116
TGCCTGGACTGCACTCTCCATGAGCCCTGGACTCTGGGCAAGGGTCTGAG
GGTGCCCCCCTCCAACCCACCCAGGCAGGCTGCTCCTGAGGTGGGGTGAA
GGCATCCGATGGCTCCTGATCATCCATAGGGTCCCTGCCTCCATCCTGCC
TGAAGCACCTCCCTAGAGGAGGATATCAGCACCCCCAGCCCCCACCCTGA
GGGATGTTGGACCCTACTCAGGGCAGCCAAAGGCCAGGCCAGCTGAGCCC
TGACAAGCAGACACAGCTGCAGGGGAGAGGCACTGGGCAGGGGATCCAGC
TCAGCCACTTCCCTCTGGTCAGAGGCTTGGCTACTGACCAGACCCC

>hg18 chr10:88423255-88423412 NM_001080116
GGCTTATTTATCGGCCAGGGTGGAGTTGGGGAGTGGGACCATGGGGAGAC
AGAAGGTTCCAGTGAGAGGGTGAGCATGAGCAAAGCCCCAGGGGAGGCCA
GATGGGAAGGCAGCAGAGCAGGACAAGACAGTAATTTAATCATACAATGA
AAATGCA

>hg18 chr10:88422096-88422327 NM_001080116
GGTTTCGGTTCCAGTATTTATCAGACTCTCCCAGCTGTGGTGGGAACATG
CTGAGGACAGAGGGTCTCTGGGGAGAGGAAGGGGGACAGGCTGAGACTAT
TCTGGGGTAGCTGTGCCGGCAATTCCTGGAATTTCGGGGCCGCTGGAGCA
CGCAGTGCTGTTTCTTGGGCAGCTCTTAGCAGTGCTGACAGGCCGTGCTG
TTTATAGCCGCACTGAAGGTCAGGCAAGCCT

>hg18 chr10:88417726-88417916 NM_001080116
CAGGATCCCAGGGAGTGAAGGGCCCATACTGAGGTTGGCTATGCCCAGAG
CTGCTGTTATGATGATCGTTTTTATGGCTGGACAACCCTGGGCCAGTCAC
AGACCAGCTGGAGGCTCAGCTCAAGCCAAGGCACCTCCAGGGCCCCATAC
TGGATAAAGCACAACCCCAGAATCCTGGCCAGGGACCACA

>hg18 chr10:88419956-88420062 NM_001080116
TCCACCCCTCCAGATCTACTGCCCTGGAGACCACAGGGTCCTGGGCACCC
ACAGCCTTGCACACTTTGCATGAGGTGGTGACCTGTGAGCATGTGAGCCC
CAGTGG

>hg18 chr10:88418055-88418428 NM_001080116
AGGCCAGTTCCCCTTCCTCCCCCCTGGGGGGTGCTGGGTGCCGGACACCC
CTCCCCAGGGGCTATATTAGCCGTGTGAGTCATGGTGGACCGGCTGGGAG
GCGGCAGGCTGGCAGGCACAGTGTAGGGTTACAGTCCATTTATGGGCGCA
GCCGAAGGCAGATATCAGTGTCGATGGCATTCGCTCCCAGCTATTCTTAG
GAGCCTCTCAAGAGCTCCACGCAGCCCGGCTGGGCAGCAAGGGACAGAAC
AGGCAAGGCTGGGGGTCAGGGGCAGGGGCAGAGGTGTGGACCGGGCAGGC
GGAGTGCCTGAGTGCCCTCTCACTCAACCCTCTCTACCCTTTGTCTGCAG
AGGCGGCCGCTGACAGCACCAGC

>hg18 chr10:88424292-88424527 NM_001080116
CCCTGAGGCCATTCTAGGCTGCACCCAGGGTTGGGTTTCCAGGGTTTAGA
GGGGCCCATTGGCGGGAGAAGACTGAAATGTGAAGTGGGAATGAAACACT
CATTCAAGGGAGGCATTTAAATGCTCAAAGGCGGCTAGAAAGATTAAAAA
GAAAAAACCACAGCTCCAAGGAGTTGGGTGCTTTGGGCCCTTTCTGAAAC
ACAGAAAGGAAAGAGGAGGATGGAGTCAGACAAGA

>hg18 chr10:88423913-88424033 NM_001080116
TCCTGGATTTGGAGTTTTCCTGAAACTCTCTCAGCTCTGCACCCTCCTTA
CATAATCCCCTGTTTAACGACANNNNNNNNNNNNNNNNNNNNNNNNNNNN
NNNNNNNNNNNNNNNNNNNN

>hg18 chr10:88425262-88425364 NM_001080116
CCTTCTCTGTAGATGGGCATTTGGGGGTGCCCTGCCGTGAGAGAGCCTTG
CTGTGGGGGTGTCCTGCTGTGGGGGAGCCCCATGGGCAGTTCACTAGGAC
AG

>hg18 chr10:88417039-88417717 NM_001080116
ACCCCTCCAAGAGGGCCAGCAAGCAGCCAACCCAGTTGCCTCCCCTGAGC
CTCAGTTTCTCCAACCAAGGAGCCAGGGTGGGCCTTGATCTATCTCCAGA
CCACATAGGGGCCTGAGGTCTTTCTTGGGGAAGGGGTTGGCCCAAAGACC
GCACTGGCAGAAGTCCCAAGGTGCTGAGGCCCCCATCCAGAACACACTGT
CTCTGGGGTACAGGCTGAACATGCCACACGTGCTTCCCCCTCCCTGCCCC
TCCTGGCCCTGTGTCTAGCAGCTGAGCAAATGGCGTCTCCTCCCTTCTCC
CTGCCCCCTGCCATTCCTGCGCAAAGGGCACGGGGCCTGGCGTGTGGCAC
TGGCAGCTGGAGCTTTCCATGCTGCCGTCAAGTTTTCCAGAGCACAAAGA
CAGGAGAGCCAGGAATAACTGGCTGGGCCCCCAGAGGGTCTGGAGGGGAT
GGGCCTGCCTCAGACCTGCTTTCAGACCCTATGCCAAGGGGTGCAGGCAG
AGGGCCAGCTGCCCAGGACCAGGGCTTTGGGAGGCTTCTGTGGCTACTGG
GAGCCCATTATCTGNNNNNNNNNNNNNNNNNNNNNNNNNNNNNNNNNNNN
NNNNNNNNNNNNNNNNNNNNNNNNNNNNNNNNNNNNNNNNNNNNNNNNNN
NNNNNNNNNNNNNNNGCGGGCCCAGGTG

>hg18 chr10:88420099-88420224 NM_001080116
TGCTTGCAGGACTCCTTCCTGTATAAGGTGGAGCCTCTGTGTGCTCTCTC
ATGGGCCCTGTGGCCTCCCCTGCCTGGGACTGAGCCCACATCTCCCCCAG
CTCCACCATCTCGAGGCCTCCTGCT

>hg18 chr10:88426813-88427054 NM_001080116
CATGTTTGGGAGGCAAAGCCAAGGAACACTTCCAGCCACAGCTTGTAGGG
GGTGGGGTCCGGAGCCTCCTCTTTCCTGTGATGTCCCTGAAGGCCAGGCC
TGCATGGCACTCCTCATGATGTCATGGGGGTTGGGGACCTCCAACATGGT
ATGGTGGGAGTCAGGTCATAAAGCCATTCTATGTGATATTAGCAGGGGCC
AGCCCATTCCATGTGATGTCACAGAGGGTACAGCCAGAGTC

>hg18 chr10:88430228-88430382 NM_001080116
GTCCAGGCTCTGACCTTCATTTGCCAAGGGGGCCACCGCTGGGTGACTGT
GGCTGAGGCCCAGCTTGACGAGGACCTCCAGGTGTGGAGGGGCCTGCTGG
CCTCACCCAGATCTCTCCCTCTGGTTTCCACTTCCCCACCTGCCCCTCCC
AAGT

>hg18 chr10:88426529-88426654 NM_001080116
GTGACTGCAGGGCATCCTGGTTTGGAAGGGGCTTCCCTGTGAGGGGACTG
GCAGGAGCTTCCACCCATGTCTGTAAGCCCAGAGCCTGGCCAGAGGCCCA
CCCAGGCTTGGCACCTGGGGCAAGG

>hg18 chr10:88419385-88419547 NM_001080116
ACTCCCCAGCAAGGCACTGGTAGACCCAGGGCTGAAGGCCCCAAGGCTCA
GGGCGAACTGTGAGGCATACAGGGCAAGGACAACCCTGCCTGGTGGCTGA
GCCCCTGACCGTGCTGTTCCGGGCACAAGGCCAGAGGGGGAGGCCCCCAG
TCTGTCACTGGA

>hg18 chr10:88420238-88420425 NM_001080116
TATCCCTATGGGTGCAAATTGGCCACTGGGCTCAGTGGCACTCAGGATAG
CCAATGACCTCACCCAGGGTCTATGTGCCACCTGGCCCCGGCCAGCCAGN
NNNNNNNNNNNNNNNNNNNNNNNNNNNNNNNNNNNNNNNNNNNNNNNNNN
NNNNNNNNNNNNNNNNNNNNNNNNNNNNNNNNNNNNN

>hg18 chr10:88421190-88421385 NM_001080116
CTTGCAGACCCACAGAGAAGGGAGTTCAAGAGGGAGACTGGGAAAGGAGG
GTGGCGGGGAAATGCCTTTATTTATCCTGGACAGGTGTGGCTGGGCCTGC
AACATGAGCTGCCCTTTCACCCCACCCCAGCCAGTTCTCCAGGAAGTGGA
GAAGGGGGAGCAGCCCAGAGAGGGAGCAGCTCCAAAGGCCTCTGC

>hg18 chr10:88429255-88429372 NM_001080116
GTAGGTGGGAGCTCTCCAGAGCAGGGGGCGGAGGTTTGGGTGTGGGCATG
GGGCAGGGGCCAAAAGAGGGATTGTCCCATAGCAATTGAGTGGGCCCCGC
CCTGGGCTACAAAACTG

>hg18 chr10:88427520-88427667 NM_001080116
TTGCTCATCCAGGCAGGGTTGTCGGCTACCTCACTCTCTCCACATCTGCC
AGGTAGCACAAAGCACCTGGCACTAAGATGCTTTTGAGTGGGTGCATTTA
TCCTGCCCTTCAGCCTGGCAGTGTCTCTGGGATGCTGCTGTGTCTTA

>hg18 chr10:88425026-88425201 NM_001080116
GGGAGAAAGATGTCTCTGAGGCAGCTCCAGAGGGAGGACAGTCAGATAGC
CCTGCAGAGGGCCCCTCTGATCTGGCCCCAGCCTCTCTTGGATATCATTC
TGTTGCCCTTGCTCATGCTGTCATCATGATCTTCTGGACACAACTCCCAT
CTTTCCTGTCAGCATCTCCTCTGTG
