# Supplementary material for: Predicting tissue specific cis-regulatory modules in the human genome using pairs of co-occurring motifs
Source: BMC Bioinformatics. 2012 Feb 7;13:25. doi: 10.1186/1471-2105-13-25 (PMC3359238; doi:10.1186/1471-2105-13-25)
Supplement: Additional file 1 — Software. The CrmMiner software. [file 1471-2105-13-25-S1.GZ › crmMiner/test/heart_fasta/loci_test/NM_000258.fasta]

>hg18 chr3:46884782-46885292 NM_000258
NNNNNNNNNNNNNNNNNNNNNNNNNNNNNNNNNNTCTCTGCCCCTGAGTC
CCAGCCCATCCTCACTACCCCCACACCACACACAGACAACTCTGTCCTCG
AGCAGGCCAAACACAACCCTCAGGCCCCTCCCTCTGCCCACTGTGCTGAC
GGGGACCAGATGCTCCAACCTTGTGGTTCTAGGGGTGGGGGTGGCAGGGC
CCAGCGGGCTGGCAGGCAAACCCTGGTTTTGGCCCAGGGACCTATAATCA
GCTCCTGCCCCTCTGATCCCGGCCCAGGACTGACGCTTAGGGCTGTGGTG
TCCTGGCCGGCTGTGGCCACGGCCGCTATATTTGGGAGCCCAATTCAGCA
TGAGGGAGGGGTGGGCAGGCAGAAGCCTCTAGGGACCCAAGCCTCATGGG
GGACAGGATGGGGACAGCATTGGCCAGGCTTGGTCCATTCTGGAAGAAGG
GCATGGCCCTGACTTCTCAGGGGCCTGGACTGGGGGACCTCAGCCCCACT
CTCAGCAGCT

>hg18 chr3:46879528-46879755 NM_000258
AGTTCTCAGCAGCACCAGAGGAGTCCTGCAGAACGTCTGACCACCATCCC
TCCTGCTGCAGCCCTTCTGATGCCTGAAGCAGTCAGGGCTTGTCTGACCT
CTGCACAGAAGCTTCCAGCGTCAGCTCAGTGCTCACCTCCAGAGCCTGAC
CTGCCTCTTGCTAGGTCCACTCTGGGATCCACTCACTTGCCCTGCTCCTA
TTGCCACCACCCAGCTTCCATACCCAC

>hg18 chr3:46874766-46874877 NM_000258
CTGGAAAGAAGAGGAGAGTGAGTGGCAGGAGTGCAACATGGGGAAGCCAT
GGCTGGGAGCCTGGGTCCCAGCACTCCCCTCCCAGAAGACCCCTGCCCCT
GCTGAGCCCAC

>hg18 chr3:46875864-46875968 NM_000258
CTCTCTCCATTTCACCAATGGGTCACAGGCCTGGGGGGCAACAGAGTGGT
TTCTCCCAGGATGTCCCTGGAAGGAGTTGGGGTAGGGGAGGAGGCTGCCC
TCAC

>hg18 chr3:46886881-46887212 NM_000258
ACAAGAAGGCCACAGTGGTGGTGACAGTGAAGAGGGAGTGCTGGCTGGGA
GGACCTCCCTGACCCCTTGCAGACCCCACCTAGCCATGGTGGCCCCCTAC
ACCCAGGGCTCTCCCCACTCTGCCCCCGCCAGAACCAGCTGTGGCCTTGC
CTCCAGTGGCCATACAAAAATCCTCTGTGGCCCAGGGTGTGGATGCTGCA
ATAAAAATGGCCCAAGCTCCCAGCCAGGAATAGTTAGGGTCAACTCTGGT
ACCTGCCTGTGTGAGTATTTATGTATCCACCCTCCCAGTGTGGCTATGTC
TGAAACACACACGCACTATCCCCAGGCAGGC

>hg18 chr3:46879884-46880178 NM_000258
TGGGGGCTGTAAGTACAGAGAGGGATGTGGAGAGAAGAATGCAGAAAGCA
GGGTAGGTGAGCCGCCTCACCCAGGCCTTTATCCTGCCCGGATACCTCAT
GACCCCAGCCCCACCCCTGCAGTGCACAATAGGGACAGGGCCATAAAAGG
ATATGGCTAGGCTTAGGGGCTATTTTGGGGCCTGGGGAGGGCATTGTTCA
GGCTCAGGAATGGGTAGTGGAGGAGGGATCTCCATTCCTCCCAATCACCT
GTTGGGAAGGGGGAGGGAGAGAGGGGGACAAAGGCCACTGCTTA

>hg18 chr3:46883270-46883529 NM_000258
CTCTGGGACAGTAGTGCGGCCAGCAGCTGCCTCCAAGCCCACCCACCACT
TCCCCATGCCCACCCCAATTCAGGCGTGCTCTTCACAGACTAAAGAGGTG
AGGGTGACCCCTGTGGTACAGGCAGTGACTGGACCACGATCAGCCAGCAG
GGGGCGCAGAAGGGATGGGAACCGACCTTTGGTTCCTGAACTCAAACCCC
AGAACCCAGAATCCCAACCCAGACCCCAGATCAGGAAACCGGAACCCCAA
GCTCAGACC

>hg18 chr3:46874510-46874701 NM_000258
CCCCTCCTTCCCACGACTCCAGGCCGCTGGTGTCAGCATCACACATGGGA
GATGAGACGTCCCTGCACAGCCTTCCCTGGGCTTCCTGAGAGCAAAGGCA
GTGCAGATTACAGAGGAGGAGGGAGACGGAGGCAGCAGGATGTCAAGTGA
GCACTGCAGCTGGTGGAGTGTGGGCAGGTGGCAGCAGCGGG

>hg18 chr3:46883895-46884019 NM_000258
ACTCTTGGCAACAGCGGGGGTAGCTGCTTGGCAGACCTCCCTGGTAGCGT
TCAGAAGGGCATGAAGAATGTCCATCATCCTGTCAGAGCCAATTTGGGGA
GCTCAGACTATGGTTGCCACGTGG

>hg18 chr3:46880705-46880811 NM_000258
NNNNNNNNNNNNNNNNNNNNNNNNNNNNNNNNNNNNNNNNNNNNNNNNNN
GTCATGGCAGGCAGCTGTAGCCCTGGCTATGGGTCCAAGGGTCTCCAGGA
ACCCCC

>hg18 chr3:46884511-46884777 NM_000258
GGCAGGTACAAGGACCAGCAGAAGGAGATAAATTTCTACACCATCCCATG
GCCCTGGAGCCTCAGATGAAAGTCTGACTCCTAGGAGGACTTCCCAGCAA
AGCCGCTCTGCCACTAACAGGATGGGGCCCACCTCCCAGAGGCACAACCC
CGGGCCTTGAGAGATGGAAAAGAGTACCCAAGGGGAAGGCAGTAGACTCC
CTATGCTCCNNNNNNNNNNNNNNNNNNNNNNNNNNNNNNNNNNNNNNNNN
NNNNNNNNNNNNNNNN

>hg18 chr3:46881334-46881911 NM_000258
CCACTTGGGGAGGTGGGAGGGCTGAGGTGGCACAAGGCTCTTCCCGCATG
GGGACGCCAACAGTGGGGACATCTTGTAAACACATTGGGCTCTGTTCCTT
GCCCAGCATCTGTGCCTGGGGGGTGGGAAGGAGGTGCTCCTGGTTACTTT
TAAGTGCCTGGAGCCTTTGATAGAAACTTCAAAGCCAGGGATTTCCCTGG
TGTGGCAAGGGGCTAAGCCTGAGGCTGAGAGGTGCTGTGGGGCCCAGGGC
CTCTACCTGGCACGCCCTGCTGTCTTCCTACTGGGCCCAGTCCCTCTCAT
CCTGTCACTCCGCCTCACAGGGAGGGACAGCAGTCCAGGGCTGGGGCCAG
CCCGCTCCTGACTGGAACACGTTCTGCCTCTCATCTGGAGGGCAGAACAC
CCACATCTGGAAATCTGACAACATCCGGGACTGGCGGGGGGGCAAGTTTT
TCACTTTTCTTCCAAATGTTTGGCAACAGTATTGAGAAAGAAAGGGGTGG
GGGGATGGTCAGTGGAGACGAGCCAGAAATACCACAAGAGGAGAAGACAG
CCAGAGGGCCACACAGAGGGGCCCCGG

>hg18 chr3:46874382-46874483 NM_000258
CCATTTATTCATGAGGCCCATGGGGTGGGGACAGAGCTGCTGTCACAGGT
AAGCACAGCCTGAGAGGGGCCAGAGACGGCAACCACGTGGAGAGGTCCAA
G

>hg18 chr3:46878163-46878352 NM_000258
TGCTGAAGTCACATTGGGGCCACCTTGATTGACGTCAATCAAGAGGCCTC
CCGGGATCCAGTGTCCCCCTCCTCACCGGATACCAGGTCTATTTTTATCA
CTGCAGTCACTCGCCCCAAGGTCAAGGTCACACAAGGGAAAGGAGGTTGG
GGGAGGGGCATGACTGGCGTCTCTCTCATGGCTGCTGCC

>hg18 chr3:46872765-46872913 NM_000258
GATAATCCTTGACCTCATTATTTAACATGTCACCCACCTCCCGGCTTACA
CACACACATGCACACACACACCACAGCCCTCCCTGCTTTCAGTCCTTCTC
TGCCTTTAGCACCATTCGATACTCCACTGTCAGGATTTGTCTGGTTTG

>hg18 chr3:46878978-46879247 NM_000258
GGATGGCGAGGGTTCCACAGGGCTCCTGAGGAGGCAGCCAGGGCAGCAGT
GGTCCCAGCCAAGAACAGGGAGCAGGCAGGACACAGGGTACGTGCTGCTA
TGCAGATACCACAGGTGGGAGTCATGGCTCCCTCCAAGTTTAGACTCTGA
GAAAGACTTTGCAGTTGGGGAAGGGCTCCTGGGGCCACTGGTCATAGCTC
CATGACCAGCTTCCTGCACAGCTTTCAGAATGTCCCCAGCCAGCTGATGC
TTCAAGTTCCCTACCTAAA

>hg18 chr3:46875494-46875596 NM_000258
CTCAAATGTTTGCTGCAGGAAAAAATCACTTTGAAGAGGGACCCCCTGCT
GCAGGCAGCCGATGGTAGGGGTATAAGTGGGAGGTACACAGGGCTCCACA
GA

>hg18 chr3:46884029-46884411 NM_000258
GAAGGAGGTAAGGGCCAGCTGTCCCCTGGGCCTAAGAGCCAGAGGCAGGG
AAACAGGGTCGGGCTCCCCACGTGCCCTTGTCCCCTGGGCCGCAGTCTCC
GCAGGCAGCCATGGCCCGCCCTGGCCTGCCGGTCCCGCCCCTCCTGGCCC
ACAGCCTCTGGGCTGGGACGCAGGCCCACACTTCCCGGAGGAGTCGAGAA
CACGGCCTGGGCCAGACCCAGAGCCTTAGAAGTAGGTCAAATGTTGCCGC
GCAGCAGGTCCTGGGGACCCTGTCCTGGTGTGGGCAGGCCCGTAGGCTGC
AGCTCACTTACCAGGGCCCACTTGTGTGTCCACATAGATGTGAACCCACC
GCTACACACTGGACACCCATGAACACAGACCC

>hg18 chr3:46877577-46877701 NM_000258
TCAGCCTGTCCCATTCCAGCATCCCAGCCTGCACCCCCAGGACCTCCTGC
AGTCCATCTTGACGCCCTCCTGCCTCCTTGCCCCCCTCCACCTCTCCAGC
CAGAAGGCCTTGAGGCTGTGTGCA

>hg18 chr3:46879343-46879513 NM_000258
ATCCACGCTGGGAGCGTGTATGGACTTGGGACCCCTCAGCTGAACAAGGA
AAATCCCTGCCTGGCTCCAGCTGACTCCAGGATTCCCCAAGGATGAGAAG
TCCAGGAAGAAGGGCAAGGGAGAGTCCATTTCCAAAACCACTAAAAAGAC
AGTCCAGACTCAAACCCCAG

>hg18 chr3:46886203-46886451 NM_000258
CTGTGTGCATGTCTGTCTGCAAGCCTGTTCATCTGTTGGCATGGGTGGGG
AAGGGGCATGTGGACACAACCTCTGTTGAATGGCCAATTCAGTCAAAAAT
GCAAGTAAATTTAGCAGGAGAAAAAAAAACCCGTCAGTCAGACGAGGAGT
CTGAATTGAGTGGTTGTTTGAGTGGATGGACCGACTGTCTCAGGCAAACA
GTTCACACTGGCTGGGAGGAGGAACCGGCTCCCCTGGGCCATCACGGA

>hg18 chr3:46885548-46885884 NM_000258
GCAGCCCTGAGCCCCAGCTCCCCAGCTCTGCCTGCTGGTCCAGCTTCCGG
ACAGGGGCCCGGCCCCTCCCCCCACAGCATGGCCTGTGGCCTCCCTGAAC
TGCCCTGGACATTCCCTGCCACTGGGCCAAACCCTGTACTCTCCCACCAG
CAGCTTCCCAAAGAGCAAATATTTATTGTCCTTGGAAGAAAAAAAAAGAC
TCCCCTTTTAGGATCGGGGTCTGGGAGCTGCTATTGAGGTTTGCAGGGGC
TCAGCAGCGGCCTGAAATGACCAGAAGCCCCACCTAGACGGGCTGAGGAA
GAAAGGAGGGTGTTCCATGAGCCGGCCTTGGAGGAG

>hg18 chr3:46886010-46886176 NM_000258
CACTGCCACACGAGGTGTGAACATGTGTGACTGGACGGGTGTGGATAGTC
TATGTGTGTGTAACCATGGACAAGAGGATGAGGCCACACGTGTGATTGTG
TGGGAGTGTGTCGTCTTGCGTGCTTCCACGTGTCACCATGGGCACGAGGC
TGTGACTCTGCGTGGG

>hg18 chr3:46881151-46881251 NM_000258
CTGCCTCTCTGAGGAACCCCAAGCTGCCAAGCAGGGTCTGCCCCAGTGCA
GTGATGCTCATTCCCTGTTCCTACCACTCAGTGCCCACCCCCAGTGCCCA
