# Supplementary material for: Predicting tissue specific cis-regulatory modules in the human genome using pairs of co-occurring motifs
Source: BMC Bioinformatics. 2012 Feb 7;13:25. doi: 10.1186/1471-2105-13-25 (PMC3359238; doi:10.1186/1471-2105-13-25)
Supplement: Additional file 1 — Software. The CrmMiner software. [file 1471-2105-13-25-S1.GZ › crmMiner/test/heart_fasta/loci_test/NM_152246.fasta]

>hg18 chr22:49355481-49355587 NM_152246
TCTAAGCAAGGTGCTCCTGCCTCTCGTCTGACCTCAGGGCCTGCACTCGC
CACTGAAACCCTCAGGGCCCTGGTGCTGCCCACCCACCCCCTTCAGGAGC
ACTCAC

>hg18 chr22:49363600-49363860 NM_152246
GGCCCCAGCGCCGTCCTCGCCCCTGTGCAGGGCTGAGGGCCCAGACCCCC
GCGGGCCGCCCTGTGCCGGCCCCTACTCACAGCTCGGGTTCACTCCTGTC
CGTGCGTGGGGCCAGCCACTCTGGCCCGTGTCCCCACGTCCTTCAGGCCT
AGCCACCCCCGCCCCGCCCTCACCAGGAACCTGACACCTACTCCCAAATC
GGGGTCGGGGAAAAACGTGGGGCGAGAACCAGAACCCACCCACCTTCCGC
GGTGGGAATT

>hg18 chr22:49363877-49364050 NM_152246
TTCTGTGCGGTGAAGGTTGCTCAAAGGTCTGGGAGCCTGGGGGGCCCCAG
AGTCTCGTGAGGATGGTGGCTTTAGAGCTAAAAATAGCCAAATGTAGGGA
AAAGGTCACCGATGTGTCAGCTGCTGCCTGTTCTGGGATCGCTGGTGCTC
CGGGCGGCATCCCCACCTCAGGG

>hg18 chr22:49361127-49361232 NM_152246
TTAGGATCCCCATTGCCCCTAAGCTGCTTCTGGACTCTTCTAGGATCTCC
TCTCTCTCTTCCCTTTCCCTCAGGCCTCACTCCATAACCCCCACTTGCCC
ACGGA

>hg18 chr22:49353143-49353243 NM_152246
ACTTGGTAAGTGGATTATCCCAAAAGCCTCCTGGTTTCCTGCCAGCTGCT
CTGTCCCCTGACNNNNNNNNNNNNNNNNNNNNNNNNNNNNNNNNNNNNNN

>hg18 chr22:49359506-49359629 NM_152246
CACAATTGACTACTGTTCACAGTTTCAGGACCCTGAGACACTGGGGACGC
TTGGTGATGAGCAGGCAGGAGGGCAGCGAGCCAGCCAGATGGCCCACAGG
TAGCAGCGAGGGGGCTCAGTTAC

>hg18 chr22:49354079-49354259 NM_152246
ACACATGCCCCTGCATGGGAGGAGGTGGGCTCACTCTCCAGCAGACAGAC
AAACAGAAATGGCCCCAGGGAACAGGTGAAGGTTCTGAGGCAAGTATTTA
TTCCAAGCAAACACGTGGGCGTGGACAGCTATCTCAGAGCCTACGTCACT
CAGCAGAGTCACACATTTCAAAGCAGGTCA

>hg18 chr22:49359010-49359136 NM_152246
CTGTGATACAGGCCACGGGCAAGCTGAGGCGGGGCCCCCAGCTACATCCT
GGGAAGGGCCCACCTCCCATGCACTAGGTGACCCCTGCAGACCCTGTTTT
GCTCGGCCTCTGCCTGGGCCTTCCTG

>hg18 chr22:49361932-49362151 NM_152246
CTGGGGGTACAGAGCAGAGTGCTGGGGTGGGAGCCAGTGGAAAAAATGGA
AACCAACCAGCAACTCCCTGAGACCCTCAGAGCCATCCCAGCCCCTCCAG
GACAAACCACACACCAGGCACCAGTGCCCTGTCTGCCTCTCCCGTCTAGC
TCAGAACCCCAAAGGAGTCCAAAGAGTCTCAACCCAGGTGCCTGAACCCC
TCCACTGGCTGCTGCTCAC

>hg18 chr22:49359895-49360017 NM_152246
CTACAGAGGAACAGAGCCCGCGGGGTGGGGGCCTCTGTCTGGGTGTCACC
TGAGTCTTGCTGACCCAAGGACCAATCTATTCGGGGGCCTGAGGTGTTCT
GTCTCCCTCTTCCAGTACATCC

>hg18 chr22:49354294-49354632 NM_152246
CCTTCTCTTGCCACCTCTGTGGTCTGAGCTGGGGGAGGGGGAGGGCCTCC
GAGTTCCCAAACAAAACACAGGTACCTAAGGGCTGAGAGAAAATTACACA
GCCTTATTTTTATTAGTATCTATCAAGAAAAAAAAAAATCAAAATTCCCT
TCCTGCTCCAACCCCACCTCCACCACCTGGGCCCTCAGGGAGCAGCATCT
GCCCAGCGAGGACCTGCTGCCGGAGCTGTCCTTGGAGCCTGGGCACCTGT
GCACGGCCACCCCTCATGCCTGTGAGCTGCCACAGGTCCCTTCCTCCACA
GTGTGGGGACGAAAGGGCAGCTGGCATTTCTCCAACCT

>hg18 chr22:49355032-49355274 NM_152246
GTACTTGTTCTTCCCACAAGAGTTGCAGGAACGGGCCCCAGCCCTAGACA
CTGCATTTTTCCTGAGGACCACCCCCAGGAAACTGTGAAAACCAAAGAAT
GCTGCCCAGACCCCGCCAAGGGATCTGGGACCTCCCAGTTTCCCTCAGGG
GGCTTATTCTCTAGATCACTCCGTCTCTCTCCAGAGGGTTCTCTAGCCTT
CTGACAAGCTAGCCCATGTGAAGGTTTCTGTGGGAGACAGCT

>hg18 chr22:49363210-49363347 NM_152246
CCTGGGGGTTGGTCGGCACCTAGGACGGGGGCAGATGGGTGCGCGGGCGC
GCTTAGGCCGGCCCCGCCGCCAGCCGCGCCGAGACGCCCCCAGCCAGTCC
GCGACCCCTCGCGCCCCCCACCCCGCGACTAGCGGCT
