# Supplementary material for: Predicting tissue specific cis-regulatory modules in the human genome using pairs of co-occurring motifs
Source: BMC Bioinformatics. 2012 Feb 7;13:25. doi: 10.1186/1471-2105-13-25 (PMC3359238; doi:10.1186/1471-2105-13-25)
Supplement: Additional file 1 — Software. The CrmMiner software. [file 1471-2105-13-25-S1.GZ › crmMiner/test/heart_fasta/loci_test/NM_203374.fasta]

>hg18 chr19:60826773-60826900 NM_203374
NNNNNNNNNNNNNNNNNNNNNNNNNNNNNNNNNNNNNNNNNNNNNNNNNN
NNNNNNNNNNNNNTAAACATAAGCCGGCACCCAGCTGACTTCTCTCGTCT
AAATTTAGCTGCCCCACCCCTACTCTT

>hg18 chr19:60816702-60820082 NM_203374
AGCTCCATTCACCTGCGGGGAGACCCAGCGCCGCGGCCGTGTCCTCAGCC
CCGTCCTCCTCTTCACAGGGTCTCCCGTCTCCCACCCGCCGGAGATGGAG
GCGAACCCAGCGNNNNNNNNNNNNNNNNNNNNNNNNNNNNNNNNNNNNNN
NNNNNNNNNNNNGGTGCACTTCCAGAGCTACCCCTTCGACTTCCTGGAAT
TCCTCAACCACCAGCGCTTCGAGCCCATGGAACTGTATGGGGAACACGCC
AAGGCGGTGGCGGCCCTGCCCTGNNNNNNNNNNNNNNNNNNNNNNNNNNN
NNNNNNNNNNNNNNNNNNNNAGTATGACTACCCGCCCCAGTCCACCTTCA
AGCCCAAGGCGGAGGTGCNNNNNNNNNNNNNNNNNNNNNNNNNNNNNNNN
NNNNNNNNNNNNNNNNNNNNNNNNNNNNNNNNNNNNNNNNNNNNNCAAGC
CAAGAAGCCCGATCCGCCCCTGCCGCCCGCCTTCGGGGCGCCCCCTCCTC
CCCTCTTTGACGCTGCTTTCCCCACTCCGCAGTGGGGCATCGTGGACCTC
TCGGGGCACCAGCACTTGTTTGGGAACCTGAAGCGAGGAGGGCCCGCGTC
CGGGCCGGGGGTGACGCCTGGGCTGGGCGCTCCCGCGGGGGCCCCAGGGC
CGCTTCCTGCCCCCTCGCAGACCCCGCCAGGACCCCCCGCGGCGGCGGCC
TGCGACCCCACCAAGGACGACAAGGGCTACTTCCGGAGACTGAAGTACCT
GATGGAGCGGCGCTTCCCCTGCGGCGTGTGCCAGAAGTCCTTCAAGCAGT
CCTCGCACCTGGTCCAGCACATGCTGGTGCACTCGGGGGAGAGGCCCTAC
GAATGCGGCGTCTGCGGCCGCACCTACAACCACGTGTCCAGCCTCATNNN
NNNNNNNNNNNNNNNNNNNNNNNNNNNNNNNNNNNNNNNNNNNNNNNNNN
NNNNNNNNNNNNNNNNNNNNNNNNNNNNNNNNNNNNNNNNNNNNNNNNNN
NNNNNNNNNNNNNNNNNNNNNNNNACGGTGTCCTCGGGCCCTCCAGCCAC
GCCCGTGGCGCCTGCCCCCTCCGCAGACGGGAGCGCCGCCCCTGCTGGTG
TTGGGGTGCCCCCTCCTGCCACCGGGGGTGGCGATGGCCCGTTCGCCTGC
CCACTCTGCTGGAAGGTTTTCAAGAAGCCCAGTCACCTCCACCAGCACCA
GATCATCCACACGGGCGAGAAGCCCTTCTCCTGCTCCGTGTGCAGCAAAA
GCTTCAACCGCAGGGAGAGTCTGAAGCGCCACGTGAAGACGCACTCGGCC
GACCTCCTGCGCCTGCCCTGCGGCATCTGCGGGAAGGCCTTCCGCGACGC
CTCCTACCTCCTCAAGCACCANNNNNNNNNNNNNNNNNNNNNNNNNNNNN
NNNNNNNNNNNNTGTACCCCTGCGACCTGTGCGGCAAGTCCTACTCGGCT
CCGCAGAGCCTGCTCCGCCACAAGGCCGCCCACGCCCCGCCCGCTGCCGC
TGCGGAGGCGCCCAAGGACGGGGCGGCCTCGGCCCCGCAGCCCCCGCCCA
CCTTCCCCCCGGGCCCGTACCTCCTGCCCCCCGACCCTCCCACCACAGAC
AGCGAGAANNNNNNNNNNNNNNNNNNNNNNNNNNTGTACGGCGCTGTGCC
CGTCCCGCTCCTGGGCGCCCACCCGCTGCTGCTCGGCGGCGCGGGGACCA
GCGGGGCGGGAGGCTCGGGCGCCAGCGTCCCAGGAAAGACGTTCTGCTGC
GGCATCTGCGGGCGCGGCTTCGGGCGCCGCGAGACCCTGAAGCGCCATGA
GCGCATCCACACGGGCGAGAAGCCCCACCAGTGCCCCGTGTGTGGGAAGC
GCTTCCGCGAATCCTTCCACTTGAGCAAGCATCACGTGGTGCACACGCGC
GAGCGGCCCTACAAGTGCGAGCTCTGCGGCAAGGTCTTCGGCTACCCGCA
GAGCCTCACCCGCCACCGCCAGGTGCACCGGCTCCAGCTGCCCTGCGCCC
TGGCCGGGGCAGCCGGCCTCCCCTCCACCCAAGGCACACCGGGGGCCTGT
GGGCCCGGGGCCTCGGGCACGTCTGCAGGGCCCACCGATGGGCTGAGCTA
CGCCTGCTCGGACTGCGGCGAGCACTTCCCGGATCTCTTTCACGTCATGA
GTCACAAGGAGGTCCACATGGCAGAGAAGCCATACGGCTGCGACGCCTGC
GGCAAGACCTTCGGCTTCATCGAGAACCTCATGTGGCACAAGCTGGTCCA
CCAGGCCGCCCCCGAGCGCCTGCTCCCGCCCGCACCCGGCGGCCTGCAGC
CCCCGGACGGCTCCAGCGGCACGGATGCGGCCAGCGTGCTGGACAACGGG
CTNNNNNNNNNNNNNNNNNNNNNNNNNNNNNNNNNNNNNNNNNNNNNNNN
NNNNNNNNNNNNNNNNNNNNNNNNNNNNNNNNNNNNNNNNNNNNNNNCCA
GTTCCGGCCCCGAGCGCTTCAGCTGTGCCACGTGCGGCCAGAGTTTCAAG
CACTTCCTGGGCCTCGTGACTCACAAGTACGTGCACCTGGTGCGACGGAC
CCTGGGCTGCGGCCTCTGCGGCCAGAGCTTCGCGGGCGCCTACGACTTGC
TCCTACACCGCCGCAGCCATCGGCAGAAGCGGGGTTTCCGCTGCCCGGTG
TGCGGGAAGCGCTTCTGGGAGGCGGCCCTGCTGATGCGCCACCAGCGCTG
CCACACGGAACAGCGGCCGTACCGATGTGGCGTGTGCGGCCGAGGCTTCC
TGCGCTCCTGGTACCTGCGGCAGCACCGCGTGGTGCACACTGGCGAGCGG
GCCTTCAAGTGCGGCGTGTGCGCCAAGCGCTTCGCGCAGTCGTCCAGCCT
GGCAGAGCACCGGCGGCTGCACGCTGTGGCCCGGCCCCAGCGCTGCAGCG
CCTGTGGCAAGACCTTCCGCTACCGCTCCAACCTGCTGGAGCACCAGCGG
CTGCACCTGGGCGAGCGCGCCTACCGCTGTGAGCACTGCGGCAAGGGCTT
CTTCTACCTGAGCTCCGTGCTGCGCCACCAGCGCGCCCATGAGCCGCCGC
GGCCCGAGCTCCGCTGCCCCGCCTGCCTCAAGGCCTTCAAGGATCCCGGC
TACTTCCGTAAGCACCTGGCTGCCCACCAGGGCGGCCGGCCCTTCCGCTG
CTCCTCCTGCGGCGAGGGCTTCGCCAACACCTACGGCCTCAAGAAACACC
GCCTGGCGCACAAGGCCGAGAACCTCGGGGGGCCTGGAGCAGGGGCGGGC
ACCTTGGCCGGGAAGGATGCCTGACCGAGGGGTTCCCATCCCACTCCCAT
CAAAAGCCCCCTTCTGGACTCCCACCTCCCAGGACTGATCAGACTCTTCC
CCCCTCCTCGCTGTTGCCCCATCCTTCAGA

>hg18 chr19:60824344-60824483 NM_203374
GTGACTTGGGGACCCTCTGGCTTTGAGGTGATGGGATCCCAGAGTCTCTT
CACAGATAACCTGGTGAGTGTCTTCTGCCAGAGGGTGGATAGGCATCCCA
GGTCCAGTGCAATGCAGTGAGGTAGGCAGGAGACTCCAT

>hg18 chr19:60824164-60824272 NM_203374
TCTGAGTCTAAAGCTTTAGGAGGGGGATGCTAGGTAGCTGCTTGCTTTAT
GTGTTCTCAGTTGCCTCCGAAGAAGAGTGGATGGGTTAAGGACGGACCAC
AATGGGGG

>hg18 chr19:60827265-60827400 NM_203374
TTCAGGGTCACCTTCCCAACCTTCTACCCTAGAATTAGCCCTAGAATTTA
TGAGGCCCCGCCCCTTACAAGGCTCCACCCAAATTATGCAAATTATCCCT
GGTAAGCCCCCTTCCCTGGACCCAAACCCGTCCCA

>hg18 chr19:60823875-60824039 NM_203374
AACTCCCCAAAGCGGACAATCCGAATACAAGACCGACAGAGAAGCCCTTC
AGAAGGTCCTTTAATAGGAACAGAACTGAAGGTGTCACACCTCCAGCTCC
CAAGTCCTCCTCTCGCCCCCACCACAGTGACTCTTTCACTCCACACCCAG
GCCAGCCCACCATG

>hg18 chr19:60820091-60820480 NM_203374
GGACTGGCGACCTTCAGGGCGCACGCCCGACAGGCTCAAGACTGAATCAC
TCCCATCCTCGACCTCTCTGCCCTCCCCTCATCCCATCAGACACTGAACC
CTATCCTCCGTCCAACCCTCGTTTGTGACCCGCATCAGCCCCCGCCCCAG
CAGCACTCTGCCCCCAGTAAGTTTTGGCGGAGATGGGTCTGAACCGCCCC
TCCCCCTCCTTTGGAATCTGGCTGGACAGTGGAGTATGAGCAGAGTTGGG
AGGGCACAAGGGAGTGCTGGGTGCTTTTTGGGGTGGGGGGGTGGGGGGCG
GGGTGGCAGACGCGGCTTGTACAGAGCGGAGAATAATAAATCTTACCATG
AGGGCCGCTGGAGTCCATCCTTGCATCCCACCCAGGGAG
