# Supplementary material for: Predicting tissue specific cis-regulatory modules in the human genome using pairs of co-occurring motifs
Source: BMC Bioinformatics. 2012 Feb 7;13:25. doi: 10.1186/1471-2105-13-25 (PMC3359238; doi:10.1186/1471-2105-13-25)
Supplement: Additional file 1 — Software. The CrmMiner software. [file 1471-2105-13-25-S1.GZ › crmMiner/test/heart_fasta/loci_test/NM_022135.fasta]

>hg18 chr3:120862836-120862937 NM_022135
CTGCAAATATCATTATGTATTTATTTGACATCCATTTAACAAAAGTAGCT
ATGTAAAGTGGCTTTTTGAATTCTAAGCTGGCTTTCCCCTGCATATATCT
G

>hg18 chr3:120862224-120862698 NM_022135
TCTCAGCAAGGCTCTGGCTCTCCCTGCAGAGCTCTGGCAAGCTTCCTTGG
TTCCATGTTTCTTGGGAGTCTTCAAATTTGGTTCTTAGCAGAAAAACCTA
AATAGTCCCAAGGGAAAGTAGCACTACAGGACTGAAAAGTCCAGCAGCGT
GGGATGATGCGGCCACATCCTGCTCTCTGTTTTTCCCAAGCAGAATGAGG
AGAGCCAGCATGGGAGGCACATTTGTGTTCCATTTGGAATGTGTTCTCTC
TTGGCACCGGAAGAAAGGGTGACCCCAGATGGATACCATGTTTGGAATTG
GAATCCAAGAGGTACTGGCAGTGAGAAAAAACAGGCCAGGCACAGGCAGC
CTGGCAGAGCACTTAACATACCTCCCAGAGGACAAGATAAGACCTCAGGG
TCAGAGAGACAGACAAGGAGAGAGAAAGGAAAAGTGAGCACAGAATTCAC
CTGAACACCTCAGGCAGGAAACTG

>hg18 chr3:120854346-120854502 NM_022135
GACTGCCTCTCAGGCTCCATCATCACAGAGCCAAGTGTCAGGGTGGGGGC
AGAAGCAGGCCCTGCCAGGTAGCACTGCCCGGTGTGTGTCTGTTCCGGGG
TTGGCTCATATGTTGGCTTGAGGGACTCCCTGATAAAAGTAGTAGGAGAC
ACATGG

>hg18 chr3:120843759-120843859 NM_022135
NNNNNNNNNNNNNNNNNNNNNNNNTGTGCCTCTGCACTACCAATGCCTGC
TCCTGAAGGAAGGTTTGTGAGGGTGAATTTCTCAAAGTCACTTCAGGTCC

>hg18 chr3:120853657-120853773 NM_022135
NNNNNNNNNNGTCCAGTAAGATAGGATGCAAATTAGAAAAACAGTGATGA
TTTCTGTGTGATCCCTCCTGTGCTGTGTTCTTGGTGACTAATGAGTGTCA
CAGTGCCGAACACACA

>hg18 chr3:120849610-120849796 NM_022135
CAGCCATTGACAGGAATGTGCAGCGGCTGCCTTCTGAGTACTTACATAGG
ATCCTGAGCCGGTGGCTGTGCCCATGTTAGTTCTCCCTTCACCTCATGTA
CTCCCCATCACTCCTATAATCCATAAACGATTCTGATCCTGACACCTCCT
CAAAATCCTCCAGCACCAGACTGGTGGAGTCCTCAC

>hg18 chr3:120849409-120849510 NM_022135
CCTGCTCAACGTATCAACCAGCCCACTTTCTAAAATGCAATCAAGTTAAT
AACGAATGAGTTTTTAAAATCCCTTCATGCCTTGCATGCACCCGGAGTGA
G

>hg18 chr3:120850325-120850428 NM_022135
GTACCCCTCTATGGCCTTGCCTGGAGGAGGTCTAGTGGATGACTTTCACT
TGTGTGCACTGATATGGGGGGGTCCTGTGTCAGGAGCCCTGGGATCAGCC
ATT

>hg18 chr3:120857715-120857871 NM_022135
TTGAAATCACATAAAATGTCCTAGTAGGACATGTTCTTGTTTCTAGCACT
ACCTGAGGCTTAGGTGCATGTCTTTCCTTGAGTTTCATAAGAAATCCTTG
TATTTTTTTAAATAAAGACCTTTTTTCCCCCTTCTGTTGGCTAGAGTGGG
TTACTG

>hg18 chr3:120855439-120855539 NM_022135
ATTAGAACAGACAGCAAGATGTGCACCAGTTAGCATAAGTAAAAGGACTA
GAACAGGCACACAGGAGTGCTAGGCTGTGGGGTGGAAGCTGGTGAGGCTG

>hg18 chr3:120849230-120849400 NM_022135
AGGCTAAATAACAACTGCTTTCCAGGACGGGCTCTGTATCAGGAAAGACA
AGCAATCAGAATTAGAACCCTGCCACATTCTTTTTCTTTTAAAATGCATG
CCACAAATAAAAGCCCCTTAAGCCCCAGCTGTGGCCTCAGCTATTAGAAT
AAACTTGCAAAAAAACAGCA

>hg18 chr3:120853861-120854115 NM_022135
GTCACTGTGGATTGCTCTCAGTCAACAAAGACTATGTAATTGCAAAAGGC
AAGGACAGGATGAACTCTAACTTAAGATAACACTTGACATTTGCAAAGAG
GAAATGGGACTTTACACAGCCAATAGCAAATGTGTGGCTCTCATTACTCC
CAAAGGAGGTACACGCTAAAAATATAAATGGGAGGAACATGACCATACCT
ACATTCCAGGCTGAGAGGCCATGTGAGGTTACAGCCCTTCCTCTTGAGCG
TAAC

>hg18 chr3:120861009-120861164 NM_022135
TTTCTGGCATTGTTCCCTGAATACAGTTGGTGCTTAGCAAATGTTGAATT
TGAGTAAGGAACAGATTAACCTTATTGAAATGTTAGTTTTTCAAAGCTTA
CAGAGATATTGCTGCAGCTTAGGCATGACACACTGATATGTGTGTGGTGA
TGGTA

>hg18 chr3:120863127-120863401 NM_022135
NNNNNNNNNNNNNNNNNNNNNNNNNNNNNNNNNNNNNNNNNNNNNNNNNN
NNNNNNNNNNNNNNNNNNNNNNNNNNNNNNNNNNNNNNTAATACTCTGTC
CCAAGGGGTTTGCCAGTAAGTGGAAGTACAGTACTAGATCCATGACTCCC
AACTCCACACTTCTATGAAGTCTGACAATTTTCAAGGAACTTCTGGTTGA
ACCTAGGAATCTACTTTGGGCTGCCAAGAGATAAAGCTGGAGTATGCAAA
CATTAGGCTAAGAAATGTTAGTTN

>hg18 chr3:120861960-120862160 NM_022135
CTTTGGGGCCTCTCAAAGCCTCACTGGGCTCTAATACTGTCCTCACATAG
GAAATTCAGAAAATGAATGAATCCATCCGCTCAGGGGTCTTCTCACCTCC
GGCTTCTCACTACCGACTCCACCTTTCCTAGAAGGAATGCTTCCGGTGGC
TTTGGGAAGGAATGATGGAACATAGTACACTTCATGGAGAATTTAAAAAC

>hg18 chr3:120850920-120851021 NM_022135
GTGCCCATGATGCAAAGCTAAATTACGCTTGCATGGGAAATAAGCAATAA
CGTNNNNNNNNNNNNNNNNNNNNNNNNNNNNNNNNNNNNNNNNNNNNNNN
N

>hg18 chr3:120843174-120843418 NM_022135
NNNNNNNNNNNNNNNNNNNNNNNNNNNNNNNNNNNNNNNNNNNNNNNNNN
NNNNNNNNNNNNNNNNNNNNNNNNNNNNNNNNNNNNNNNNNNNNNNNNNN
NNNNNNNNNNNTGTTGAAGTATTTAAAGAAAAAGGAAAATAGAATATATT
ACATTTATAAATCTACTTTAAGATGTTTAAGAAAATCTAATTAACTAAGT
TTGTAAAAGTCCCTCTAAAAACTATTGTTTAATACTAGGTTCAT

>hg18 chr3:120849005-120849109 NM_022135
CCACAGGTGTGGGTGACTGGGGAAAGCCAGGCTGCCATATACCTATCTGA
TCATAGTAACATTTAATCATAGCAGTATCTAGTCCTCTGTCTGTGTGATC
AACA

>hg18 chr3:120861204-120861389 NM_022135
CACACCTTCCAGCAGCAAGTGCACATACAATCATTCTTGCCAACCAAGAT
GCCTCATGAACTGGTTTCTTCTTGGAAAATGCCAAGAAAGAGGAAGCAAC
CCCACTCTTAGAAAAATCTATTTTGGTTTGTTTGACTTGTCACATCCTTC
CCTCAATGGAAGGGGACACGAAATGGAAAGGGACA
