# Supplementary material for: Predicting tissue specific cis-regulatory modules in the human genome using pairs of co-occurring motifs
Source: BMC Bioinformatics. 2012 Feb 7;13:25. doi: 10.1186/1471-2105-13-25 (PMC3359238; doi:10.1186/1471-2105-13-25)
Supplement: Additional file 1 — Software. The CrmMiner software. [file 1471-2105-13-25-S1.GZ › crmMiner/test/heart_fasta/loci_test/NM_005002.fasta]

>hg18 chr12:4638866-4639031 NM_005002
GGGGCATCATTGAATTATACAGAAACCATCACAGATTTCTGCCAAAGGAA
TCATACCTGTGTCATCTACCATGGTTAAAGGACCATCTTTCTTTCTCACC
CCTTGCACTGCAGTGGTTTTGTGCCACTCTTAAAGGGGCAATGTGAAGGC
TCAGAATGACAGGGA

>hg18 chr12:4634349-4634468 NM_005002
GTAAGGGCCTTTATGACTGAATGAAGTTGACAAATATAAATTACTAAGGT
CATTTTTAGGAGTGATAGGCAGTATAATAAAGCAGTAATTTCTTCCCAGA
ATGGACCAAAGGCATCCTC

>hg18 chr12:4638285-4638389 NM_005002
NNNNNNNNNNNNNNNNNNNNNNNNNNNNNNNAAATTTAGCTTTAAGTTAA
ATCATTGCTGTTTAAAAGTTTAAGTAGTGTGAATTTCAGTACTGTTATGA
AAAC

>hg18 chr12:4670937-4671105 NM_005002
AGACATTCCCAGAGTTACACTCTAGAAGGTCTTGGAGTGAATGGGAGGTA
TAGTGGAATGGAGGGCGTATTTGAAGAAACCCTTCCTGTGAAGGAAAATC
CAAGAGAATGNNNNNNNNNNNNNNNNNNNNNNNNNNNNNNNNNNNNNNNN
NNNNNNNNNNNNNNNNNN

>hg18 chr12:4665818-4665919 NM_005002
GTTGAGTACAGCTGGAGCAAAAAAAGTTACTTGTTTTTTTTTTTTTTTAA
TGGGCAAGGAACAAATGTTGTGTTATCTCCTAAATTCAAAGTTAAAACTG
A

>hg18 chr12:4637506-4637607 NM_005002
TGGCTGCTGTTGGTCCTGTACTTGGATCAGTCCCTATGGGATGGGGTTAA
GAAATAGGATTTTGCCTGTTCTGCTGTTTAGCAAGCTGAACTTTGGTTTT
T

>hg18 chr12:4627383-4627495 NM_005002
ATACTTTTCCTGAAAAAACAAAGCACTGGAAGGATTACCAAGTCTAGAAA
GAACCCGCCCTCCCCAAACTAGGTGGTTTTCTGATAAGCCTAAGGTATGT
TTCACAGGATCA

>hg18 chr12:4629178-4629349 NM_005002
GGAGAGAGTGATGTTTGAGGAGAGAAGAATCAGGAGCTTGGTGGAAAGGA
AAGTGAAGAATGAAGGCTATGTTAGAATTTGTTAGCATTATTTAGTTTCT
CTTCTGTTCTGATTGGATCTGCTCCCACTCCTCAAACTGAAAACATACAT
TTGTCCTTCCACTCACTAAAA

>hg18 chr12:4639174-4639275 NM_005002
AGGGATATCAGTGTCTGGCCGTGCGCTTAACATTTGGATTCTGCCATATG
GAAGCCTGTTTGGAGTCATACTGATAAGGACAAGAGAGTTCCTTGATAAT
G

>hg18 chr12:4641590-4641721 NM_005002
CTGCTGCCACCATACTGTCCTTTTTCTAACAGGCTGCTAGATGGTTGACA
CAAACCAGAGAATCTGTAAATAGAAGGAAAAATGGAGGCTGAAGAAATTC
TACTTTGATTTTTCTCCTTCTTCAATGTAAG

>hg18 chr12:4633265-4633366 NM_005002
CTTATTCATTCTACCTCTGCATTGTGATGTGTTCCTCATGGGATTCTGTC
CTTTCTTTTTTTTTTCCTCTTTTAAGACCTTTCTCAAAACATTTTATCCA
G

>hg18 chr12:4633889-4634251 NM_005002
GTAAGTAAAGTTCCTTAAGTTCATATGCTCCATTGCCATTGATCAGGATT
GCCTGATGAGAAGCATGAGCTATGTTTCTCTTCATTTTAACAGTATTATG
AATTACTCCTGTCTTGGATGTATGTAATTTTTATTTGTTGTGACATGAAG
AGCACACTCATGCTCCTATATAGGAATTATTAGGATAGGAATAAGGGACT
CTGAAAAGCTATGGCATCTTTAGCATGGCAAAATATTCTTTTTGTCAAAT
ATAATATCAATTCACATACCATACTAGAATTTAAATATTTACCAAGTCAC
AATTGTATAATATATCCACATTATGTTAATGTTGATCCTTTTTTCAATCC
ATTCTCTTTTAG
