# Supplementary material for: Predicting tissue specific cis-regulatory modules in the human genome using pairs of co-occurring motifs
Source: BMC Bioinformatics. 2012 Feb 7;13:25. doi: 10.1186/1471-2105-13-25 (PMC3359238; doi:10.1186/1471-2105-13-25)
Supplement: Additional file 1 — Software. The CrmMiner software. [file 1471-2105-13-25-S1.GZ › crmMiner/test/heart_fasta/test/enh.txt]

>hg18 chr17:45605568-45605702 NM_000023
TCAATGTCTGCCACTTTTCAGATTATCCACAAGTTATGATTCTGCTGCCT
GCTTTTCACCTAGATCAGATTTCAGCGGTCACAGAGTCCTCCAGGCCCCA
CGACCCTCTCCTGGGGATTTCTGTGCCAGAGGCA

>hg18 chr17:45606207-45606388 NM_000023
TTCAGCGTGAAGCTAGGTCTTTTCTGCAGTCTAAACTGTCAGGCTCTAAC
CGGAGTCTGTGTCCACTAATTGGGACCTGAACATGGGTGGGGATCACTTC
TCCTCCCTCATCTCATCAGTAACCAAGTGGCAAGTGGGGTCGCTTCAGCC
CTGCCTGGGGCCCCAGCTCCTCTAAGAAAAC

>hg18 chr17:45593912-45594218 NM_000023
CCCAGCCCGGGGCGGCGCGCTCCGCAGGCATCCCGCCCCCGACTCCCGCT
CCGTCCCAACATCGCGCAGGCGCAAGACCGGGCTGGCGCCAGCGAACGCG
CCCTCTCGTGGCGGACTGGCCAGGTCGCAGTCTTTGTTGTTGCGCTGGAG
GCGGCGTACGGGACAGGGGAGAAAGATGTGGGTGGAGTCTGGGAGGCAGA
TGCGAGAATCAGATCACAATGACGAGAAGCCCTTTCCTTTGTCCCTCACG
GCAACGTATAGATGCAGATAAAGAAAACACGGCCTCAGACCTCAAGAGAC
TTAGAG

>hg18 chr17:45610366-45610652 NM_000023
TGCTCTTCCTGTGCTGGCCAGGGCTGGGAGAGTGCAAGGCCAGCTCCTCA
CTTCCCGGCTTTGCCTTGGGGTCTTGGCAGCGCCTTTCTCTCTGCTCAGC
TCCAAAGAGCACACGGGAGCCTGGCTGCCGGCCTGAGAGGAAGCGGCCCA
GACAAGTAGCTGGGAGGATGGCGTGCCTGCAGAAGACGCTGAGCCCTGCC
TGGGCACACACGTCCAGAGGCCCCCGGCAGCATGCCGGGAGGGCACAGAC
ATACTTAGCGCCTCCCCACTGGGCAACAGCCCCTCC

>hg18 chr17:45603837-45604323 NM_000023
CTTGGCACCCCTGACTGCTTGCCTGGCCTGCCTCATTAATTGCAGTGGCA
CTTGGCCACCCTTCGAACCCCCTTGATAAGCCGCTTGTGCCCCTGTTTGG
AGCCCAGTAGTGACCTGTGCTGTCCAAAGGGGCGCTGCCCAGAGCGCCAC
CTCTGCTGTCGTTGCCTCTTGACCTTGAGCTTGGACTTGGAGGCCTGCTT
CTTGCCCAGGGTGAAGGAGCCTGAGGCCCCCCTGCCGGTCACCTGCTGAG
CCCTTGTCCACCAGCCCCTTGAGCACACGCTTGAAGTGATAGGCATTTCG
GGCCATGTCGTAGCCCGTGGTGGAAACAGCCTTCTTCAGGGTGGCCAGGG
ACACATACTTGCAGGTCCCCTTGTCCGCCACAGCCCTCAGGATCACCTTG
GACGTGCTGGGCTTCTGGCAGGGTTTGGCACAGGTGCGTTGCCCAGTCGC
TGTCTTGCTAGGGACACGCTGCCCTGCTGGCCTCCA

>hg18 chr17:45596276-45596471 NM_000023
TCCCTGGCTCCCTTGAATTGGGCAGGGAGGATCTGATGGGGAAGTAGCTG
CAGCTTTTCATTAAGGAAGGCTGGCCTCTGTGGGCCTGGTGACACTGGGG
CCAGGCACTGCTACCTTAAGACAGCTGAGTGGGTGGCTCCAAAAATAGCC
AGGGGGACGGCAGGGGGCGGGGAGTCACATGGAGAAGCTCAGGGG

>hg18 chr17:45601772-45601875 NM_000023
ATNNNNNNNNNNNNNNNNNNNNNNNNNNNNNNNNCCCTGAAGTTCTACCT
TTCCCCCACAAGAGGGCAACAGAGTCCGCAATCCGCATGTGGGGTCTCCA
ACT

>hg18 chr17:45593176-45593383 NM_000023
NNNTTATTTTCCTAATCCTTCTATCAGTGAATGGTGGCTTCTAAATCTGA
CCTTTTCCAGCTCTTGGGCTGTGCCTGTGGGCTGGCCCTGGGCAGCTATT
ACCTTGCACTGTCAGTTATAAATAAATAAAACACCCTTACTTTCTCCAGA
GCTTTACAGTTTGCAAAGCGCTTTCGCTTCCATTATCTCATTGATCCTTC
TTACCCC

>hg18 chr17:45604525-45604723 NM_000023
CCTCACCTTTACCTGTGTGGCCAGAAAGAGGATCAAGGACGGTCACCCAC
GGCTGGCCTCCACAGACTTGTGCTCTTGGTGCAGGGGTTGGTGAGGTTAT
CTCTGTGGTGACCTCAGAGGCTACCAGAATTCTGTGTGGGTCACAGTGGC
CCCATTGTTTCCTCCGGGGAGGGGTGGACCGGAGATGCCAGATGGTGG

>hg18 chr17:45598589-45598758 NM_000023
CTGGGGATCCAGGGAATGGGGCTGGGAGCTGGGCTCTGGGATGAAGGGGC
TGGGAGCTCTGAGGGCTGGAGGTGTCCTAGGGCCCGGGTGGGTCTGACAG
CACAGGCCCAAAGGGTCGTGGGCCCTTTAATGAGCTGGCTGGGCCGCAGC
TTCTAAGCCCAGGCTAAAT

>hg18 chr17:45603693-45603818 NM_000023
CTGGTTTCCCCTACTCATGGCCTTACCCCTCCTATGTGCCCCCAGCCCTC
TTCCTCTCCCAATACCCTGAACCCTAGATTCCAGGAGGCAGATGTGAAAT
AAGTTATGTTCCTTTTATTCCCACT

>hg18 chr17:45602390-45602502 NM_000023
CCTCTGCTGGACTTTGTGTCTCCTGCCTCCTAGTCCTGGCCCCTGCCATG
TTCCTGGGGACCTCTGTGTCCAGCCAGCCACTTCCTGCGTCAGCCCTGAG
CTCTCTGTGCAG

>hg18 chr17:45593783-45593905 NM_000023
CCTCCCCCTGTAGATTAGAGCGTTTTCTGGGTCGGGAAGGGGAGGACGAG
ATGGAGCTCGTGGCCTTGGGTTCCCTCCTGCGTCGCCCCCTGTAACTGCG
TCCCCCAGCACGCACTGCTGAC

>hg18 chr17:45599622-45599727 NM_000023
CTCTCGGTCCCTTAGGGGCTCCAAGGACTTGGTGGGGAAGGGAGCTTATC
CCCTGCCCAGGACTGAGGCTGGCCTGTGTGTTTGGGACTTGTGGGGTCCC
CACAG

>hg18 chr17:45593473-45593735 NM_000023
GGACAGTCCCTCCTCTTCTCTCTTACTCCTGTAATCTAACGTTTGGCCGG
GAATGGTCCCTGGCATTCCAACTCATGTGTGATGGATTTGGGCGGTCAGA
GGCTCACGGAACGCTTTGAGGGCTGAAATCCACCGATAAAAAGGCGGGGG
ATTCTGGGTACATTTAGGTCTCCAGGCTGGTATCCCAAAATGTCTGGGGG
GATATGGAAATGTCCTTGGAAGTCGGAGGCTTGATACAGATGGTGGGATG
GGTGGAGGTGGG

>hg18 chr17:45610224-45610342 NM_000023
CAGGAGTTGCGCAGACCGGAGGCTCCAGCAGCCAGCCTGCTGCCTGGGGT
GGCTCCTTGATCCCTGCTCCCTTGAGGAGGAGGCTGCCCACCCCTCATCT
CTGGGCTCGCCCCCTGCA

>hg18 chr17:45607493-45607616 NM_000023
TGTGTCTGAGTCTCTCCCCACATAAGTGGTGGGGAGGACCGCAGGGTGGC
TCAGAGGCAGTTCCAGGCTGTACTCCAGGGCAGCTGACTCCCAGAGCTGA
TGACTCCCCACCTGTGCCTCCAG

>hg18 chr17:45597607-45597734 NM_000023
GACCTCCACGCTGAAGTGCTTGGACTGGGGATAAAGGCTGGGTGGATGGC
ACCTACGTTTGCTGTTAAGGAAGCTGCCGCCAGCCAGCTANNNNNNNNNN
NNNNNNNNNNNNNNNNNNNNNNNNNNN

>hg18 chr17:45608140-45608262 NM_000023
CTGATTCCAGCTCCTGGCCCTCCTGGAACCCAGGCTCTAAACAAGCAGGG
AGAGGGGGTGGGGTGGGGTGAGAGTGTGTGGAGTAAGGACATTCAGAATA
AATATCTGCTGCTCTGCTCACC

>hg18 chr17:45596493-45596739 NM_000023
GGGTTGGCACTTCTGCCTGCTCCCCCAGAACCCTTGGGCTCTTCCTCTGC
CTCCAGAACCTTTCTTCCTCCCTCCCTCTGTCTCTGAGAAGACAGAGAGA
TGGCCAGGTGATGCTGGGACAAATACTGCCTTGCCTGAGGGGACGCTGAC
TCTGGAATTTGGTGGCTCTCCAGGGATGAGCGGGTCAGTCAGGTGGAGAG
AGAGAGAGGAAGGGACAAGGACTGCGTAACCTGCCTACCAGTCACC

>hg18 chr14:22982511-22982854 NM_000257
GGCAGTGGGCACTTCCACAGAGATTGGAGGGGGGTGGCATGACTCTTGGA
AGAGCTTGGAAGCAAGGCTCTCAAACGCCATTCCTGTGAGATAACAATGC
AGTCAAATCCCTCCCTAATCTCCCCTCCTATTATTAGCCCAGCGTCCTCT
CAGAGAATAGGCCACAGGTCCCTGGGCTCTGTCCTTTCCCCCATGCCCTT
GGCTGGAATTAGACAGACGTGCCTGCATGGTCATCTGCTAACCACGGTGT
CCGGACTTCTAGGCAATGTCATTGGACAAGAGGATAGAGAGGTAGTGGGA
AGGGGATGGAAGGTCACCGGACACCCTCCGTGGACGAGGCAGC

>hg18 chr14:22977703-22977954 NM_000257
ACCCAGGAGTGGAGGCTGACTCTCCCATCCGCCTGCCCCCAGAATCCCTG
ACCTTGGGGGGACCCTGCCCTGGCTCCACACGAGCCTAGGATTAGGGAGC
TGAGCTTTCTGCCTGTCTCAGATTTCCCTTTACAAACAGCTGCTCCTTCT
TGTCATTCTTTTGTCTTCCTGCTGGCTTCAAAATCTTTTGTACTTGTGCA
CCCCCTCTCATTCCCTACTCTAGGTCTCTGCTTTCTGATGGATGTGAACA
A

>hg18 chr14:22967719-22967854 NM_000257
CTGCAGGGGGCATGAGGGGTGGGAGCAGTCAGAAAGTGGGTGTGAGTGGC
CATTGGGGCTGTGCCCGTCCACTGTGCCTGAGCCCAGCAGGGCGTGGCTG
GTCCCCTCCATGTCAAGGCAGTGAAGGAGGGCTTC

>hg18 chr14:22966420-22966633 NM_000257
ACAGCCCCTCTTTACATCCTTGCTGGCATTTGGCCCCTGGGTGAGGGCCT
TCAATGTGGCTGCCTCAGTTTCTTCACCCAGTTCCATCCCACTGAGTCTG
TAAACCTTGGGGTACAACCTGACATTGAAGTGGTGGGGTGTAGCAATTGA
CCTGGCTCAGAACCTTGGCAGAATCCCTGCTCCTCTGTACCGGGAGCCTC
AGTCCCTACTTAC

>hg18 chr14:22963274-22963428 NM_000257
CATCACTCAAATAGGAGGGTAACTCTAGGATATCCCCACTTGGCAAGAGC
TTCAGAAGTATGGGGAGGGGAAGAGTTTCAGGATAGTATAACTTGGGAAC
ACTGGGGAGGGGAGCAGAGAGGAAAGGAACCAGAAATCTTCATCTGGACC
TCTT

>hg18 chr14:22971179-22971458 NM_000257
GGGCTGTTTTGGGAAAAGTTGGTAGGGCTGGAAGAATGGGAAATGTTTCT
GAAGGGAAAGAAAATGCAGAGGTGAAGACATGGCGATAATGAGCTTCTGG
ATAAACGCGTGATGAGTTGNNNNNNNNNNNNNNNNNNNNNNNNNNNNNNN
NNNNNNNNNNNNNNNNNNNNNNNNNNNNNNNNNNNNNNNNNNNNNNNNNN
TCAGGGTAATGGTCAGAGAAGAAGGAGATGGGCACGAGGTTGGGGGGAAA
GAGGCTGAGTCTATGCCTCGGGGCCTGGG

>hg18 chr14:22981201-22981379 NM_000257
TTAGAAACTGAGTAAGTAGGCAACAGATACACACATTATGCAGGTTCTTC
CAGCCATGGGAGAAGGTGGTAAGTGACCTCCCTGGGTCTGAGAGTCACAA
AGTCAGATTTGGAACAGAGGGGCCTGGGGAGCTGGCTGGTGCTTTTCTCC
AGGGAAACTTTTCCAGGGCAGCTAGCAG

>hg18 chr14:22969712-22969949 NM_000257
CTAGGGGAAAAAACATGGTTAGGGTGGGACACAAGCCCCCGGCTCTCATG
GAGGCTGCTCGCCACAGCACATGGCCTGAGGAAGAGCACAGGACAGGGCT
TGGCTTGGCCCCACATCCCACTGAATTGAATCCAGCAGTGCCATGAAACC
CAGGGCATGCCAGCTGAGTCCAGCCACAAGCAGAGGGGACCAGGTTGCCA
TGGAGATAGTTGGTCTCAGTCGGTGGCTCTGACTCAC

>hg18 chr14:22964073-22964330 NM_000257
CTGCAGGGGCCCATTGAAAGGAGTGCTGAGCCTCCTGCCTCCTTCCTACC
TGAGGTCCTGAAACCTTGGGAATATCCCATTTCCTTCATCCCTCCCACCC
TTCCTGAGGCCTCTGACCCTGTGACTGCAGTGTGTTCATATGAGCCCCTC
CTGCAGGTCTCTGTGTTTGAAGATCTGCTGAGCTTTTTTTCCTGACACTG
CCCCTGAACCAGCCTGGGCCTCAGAGAAGCGGGAAACCTCCTCTTGAGAT
CTCTCAC

>hg18 chr14:22979178-22979288 NM_000257
ATGGAAGGGGAACGGTGTGGTGAGTTCATAAGGACTCGGAGGACACATGC
CTGATGAGGCTATGCGTATGGGGGATCTGGAGACATAGGTGGAAGGAAAA
AAAGGTAGGG

>hg18 chr14:22968962-22969092 NM_000257
CTGTAGGGAGGCCCCATATTGGCGGACCCCAGAAAAAGAAGTATGATGGG
TAAGTGAGATCCCTTGTAAGTTGGAGAGAAAACTTGTCTCCTTAATCCCT
GTGGGTTCTGAGACTCCCATACCCAGTGGG

>hg18 chr14:22979859-22979999 NM_000257
GCAAGGATGGGAATAATGGCAAAAGGGACACGTAGGAGGAAGGACAGTGT
TCCGTTTGGGGGAAATGGAGGTAAGAGTGGGGCAACCAATGGAAGATGTT
TTGCTTTCCTGAAGGAAGCTGGAGCTATGAGACCAGTGGG

>hg18 chr14:22977013-22977559 NM_000257
GCTTTGCAGNNNNNNNNNNNNNNNNNNNNNNNNNNNNNNNNNNNNNNNNN
NNNNNNNNNNNNNNNNNNNNNNNNNNNNNNNNNNNNNNNNNNNNNNNNNN
NNNNNNNNNNGGACTGCTTTAGTCAACTGTTTGTAGAAATGGCATCCAGG
CCTACCCTTTGCACACATGCACATTCCTTGTGGGGAGAGTGAGGGGCCAG
GGGCCCCACCATGCTGGGGTGGGTGGGGATTGTGCAGAGTGTGCTACAAA
GTGATAGCAAGATAAAGGAGAGCAAAGCAAAATGCTATAAATAAAGAGAG
GCTGGAAGGAGGGCCGCTTCGGCAAGGTAGACCAAATAAGGCCTGAAGTG
AAAGGAAGGTGATCTGTCCCCCGTCCTCCCCTCCCCGCATTGTGCCGGCT
TTGTCTGCACTCTGTCACCACCCTGATCAAGTGTCAAGCCAAAACAGGGG
CCATTTGCTGTGAACACGCCAGCGGTAGTTCAGAGGAAAAGTTGCTAAAA
TTACTCCCAGTAATTGTGAGGGAGGGAGACACCAGGGCGAATTAGA

>hg18 chr14:22968153-22968277 NM_000257
CTGCAAGGTGGAGGAGAGACCCATATTGAGCAGGGTTGTTGGGAAGAGTG
AACTTGAAAACTCTCATCCCACCATGCCAGTCTCCCTACCCTGCCCACCC
ATTATCATCTGAAGATGGACCCAC

>hg18 chr14:22980661-22980761 NM_000257
GGCTCAGCTGGCTCCCTCCTCATCTTCAGATATGCACGTAGGGAGCTCAA
GGCAGAGCTCGATACAGCCCTGGCTGTCATCATTGGGCCCACTCACTGGC

>hg18 chr14:22978706-22978806 NM_000257
AGTTGACCCAGGCCAAGTGGTGACATTGGTCAGGCCACCAGATAGGAGCA
NNNNNNNNNNNNNNNNNNNNNNNNNNNNNNNNNNNNNNNNNNNNNNNNNN

>hg18 chr14:22976572-22976723 NM_000257
CGTCCCCACCTTCCAGCTTTCCAAGCTCCAAACTGCCACCCCTCCCTGAT
TTCCCAGGGCAATTAAGATGCACAAAGGGTGCTTGGGACGTAGTTGAGCC
ATTTCAAAGCCAGTGTCTTCACCACAGGCCAGCGTCCTTCCTTGGCTGGG
G

>hg18 chr14:22980437-22980618 NM_000257
NNNNNNNNNNNNNNNNNNNNNNNNNNNNNNNNNNNNNNNNNNNNGTATTC
CAGAATATGTGAAGAGGGGGTAATAAAAGATGCCCTTGTTTTGTTCACCA
TTTTCTTTTGCACTTTCTGGTTGTTTTCTTATTCTCATCTCCCTTTTTGG
AAGCCTGGGGGGTGCTTTGAGAATGCCTAGA

>hg18 chr14:22974068-22974172 NM_000257
TCACTGCGTGTTCTTCAGTACACAAAGACCTGGAACATCCTACACCCCCG
TGCCTGTGAGTTCCTTCTGCAGAGGGTACAGATACTATAACAGTCATGAC
TCGT

>hg18 chr14:22975946-22976347 NM_000257
CATGCTCTTCTAGCAACGGGGCATGCAAGCTTGACTGGCTCCGTGTCTAG
GCAACCACTGCACGATTTGGTGTGAAATCTCCCCCTTCTTCCCAAGCACA
GCTCTTCCGCGCATGCGGATTAGTCCATCTGATTAGCTGTCAGCTTGGAA
GGAGTGAGGCAGGCCTGGGGGATGGGTGCAGCAGGTACATTTTGAAGGTG
GGGTGGGCATAGCAGGGAAGGGAAAATCCAGGAGGAGGCCTCTGTGGGGG
TTGCTTGGTAACCAAGGCACTAAGGTACAGTCTGAGGACATTGAGCAGCT
ATAAGGGGGGTGCAGGCAAGTGGGGGTAGACCACGAACTGCAAGGGCTGT
GTCTGACAACACCGCAGCTCTGCAGTGCTAAGGTATACAGTTGCTGAGGT
T

>hg18 chr14:22964635-22964743 NM_000257
TAGCATACAGGTAAGAGATTTTGCTAAGATGATTACAACAGGAAAAGCAT
CAGAGGAGTCAATGGAAAAGAGATGTCTTCCTTTAATTAATTAGTCTCCT
TTCCTCAC

>hg18 chr14:22967124-22967438 NM_000257
CAGAAGGACCTTTGTGAAAGTCTGGGAATATGGATTCTATCGATGCTGTA
CACACCACTCCACGACCCAGATGCCTGAGATGCTAGGGTTGAAAATAGGT
GCACTCTTATGATCCCCTACACCACCCTCACACTTCCTGATCCTTGGATG
CATAAACCAGGCCCAATAAACATGCAGGTGTGGGAGGTCATCATGCAGGT
GCCCATCCTCCATGTGTCCACTTTCAAGCCCCTGGGAAATCAGCTGTCCC
TGGTGCCACCCTGTCCTGGGTGCTCAGCACAACATAGGCTCTGGAACCAA
GGGCTCGGATCCTT

>hg18 chr14:22964467-22964575 NM_000257
CTGCAGGCAAGGTGTGTGTTGGCCATGACTAGGGAGGGGTACGAGGGAAA
GAGATGGTGGGGATTACCTTAGGAAGGGTAACAGCCTAGAAAAGGATTGC
AGGGAGGA

>hg18 chr14:22973169-22973406 NM_000257
CCATAGGCTGGCTTTGGGGCTCTAATGCCCAGTCTTACTAGATTTTCAAC
ACTCTAGCTTCAGCTTTTCTTACCTGGGCTACTCAAGTGTGTCTACAGAT
GAGGAAAGGGGCCAAGGCCTGCAGGGGACCTGGAGAGAGGGAAGAGGCTG
TGTCAGGGCAGGCTGTGCCCAACCTGACCAGTCCCACCTTCCTGCTTCTC
CCTGGCTCTGTTCTTCAGCATCCACCCTCTTCCAAAA

>hg18 chr14:22974386-22975302 NM_000257
CTCACATTCAGACTATGCAGGCTTGTCNNNNNNNNNNNNNNNNNNNNNNN
NNNNNNNNNNNNCCTGTAATGCATATTGGTCCCATATGCTCAGATGCAGA
TATCTTCCCCTAGGAACTCCTGTGGCACATACGCCCATGTTTAGACCTGC
ACATGTGTGCCCAGTGACTGGACCTGGTACTCTGCATGAAGTCCTGCATG
AAGCTTGCTATTCCAAGAGGAATCCCTTCCTAAGCCTGGAGCCCCCTTAT
CCCAGAGTAAAGCCTCCAGCTCCCGCTCCTACCTGAGAGCAGCAGGGAAA
GACACAGAGCAGGACAGAGCTGTGGAGCCAGACCTGGTCTCAGGGGCTGT
ATATATGGGGCAGCAGGGCACCCCCACCCCCAACGGCACCCAGTCCCTAG
CCGGATTTAGAAAGGGCTGTTGTCACTAGAAGCATTTCCCCCAGGCTCCC
CCCCTTCCCAAACAGTGCTCCCCTCCCCGCCTCTCCAGCTAGGAAACAAT
TGGAAGTGGTCGTCATTGTTATGGCATGGACTGTGCAGGGTCTGAGTTCC
AGGGGGCGGGGTGGCTCAAAGTGCAGCAAAAATATCTCCCAGGCCAGGCC
TCACATTCCACAGCTGGCAGGAGAGGGAACTGACCACGACCACCAAGACC
ACAGGCAGCCAATGTCCTGGCTCTCCCGCAGGGCACTTCTGGCCCTGGAC
ACTGCTCCCCCTCCAGTCCCCTGCTGCGAGGCCCCTGATGGCCTGGCCGC
ATTTCCACAGTGTCCTCCCTGCTCTCCTGGCCCAGGTCCTGTATCCAACT
GGAAGCTGGGAAGGGGCTGAGTGTCAGCAGCAGAGAAGGGTAGGACAGAG
TTGGGGGCATGGCCCCAGGGTGAGGCAGCTAGACTGGGGCAGCTGGAAGG
ACATTTCCTAGCCAGG

>hg18 chr14:22981841-22982195 NM_000257
AGGGCAGGGGGCACAGGCTCCAGCCTGGTCTCCCCGTGCCTGGGCCCCTT
GTCTCTGAGATTACAGCCTTGGCTGCCAAGAGCAGCTCCATGGGGGTGGT
GTGGAACAAAGCGAACGGCCCTTTTGTGATTCTGGGTTCCTAAGAATAGC
TTGGCTGTGTGTGGGGAGGTGTCTGTAGCCTGCCTGTCCTGGGTCTTGTT
CTCAGAGGTGTTCGAATGCCTGGTGTTGGCGGGGCTCATTGCTAGTTGCT
GGGGTAGTGGAGGCCGTCAGCCCACCTCAGCCTCTGTTACCTGTGCTTGT
CCAGCTCAGCTTTGGGAGAAGGCTCAAGGCCCAGGGACAGTGGAGGGGCA
GACA

>hg18 chr14:22964867-22965012 NM_000257
CTGAGGAGGGAAGTGTCCAGAGTCACCCATGCTCTGCAGTGATCTGCTCT
GCCCATAGAATTCCAGGGTCACCTGCAGATCCCATTCCCATCAGGGCAGC
CTGGCTCCCCCTGTTCTATGAGCTCTGGTGCACCCTCATACCCAC

>hg18 chr14:22970530-22970633 NM_000257
CTGGAGAGATGGAAGAGAGTGGTGATGAGTTGGGGGAAGGCTCATATCTG
AGACCATTCCTCCACCAGTCCAAGTCCCAAGGCCAAGGTCAGGGACCACT
CAC

>hg18 chr14:22975316-22975463 NM_000257
ACCATGGAGCTTAGAGATGGGGACTCTGGCTCAGGCACTGATTTCCTTGG
ACCAGCAGGCAATGTGTTGAGGTCACCAAGCCTCCGAGCCAGACAGGCCT
TTAGCAATCCATCCAAGCACTTCATTTAATGGAGAGGGACAGTGCAT

>hg18 chr3:46884782-46885292 NM_000258
NNNNNNNNNNNNNNNNNNNNNNNNNNNNNNNNNNTCTCTGCCCCTGAGTC
CCAGCCCATCCTCACTACCCCCACACCACACACAGACAACTCTGTCCTCG
AGCAGGCCAAACACAACCCTCAGGCCCCTCCCTCTGCCCACTGTGCTGAC
GGGGACCAGATGCTCCAACCTTGTGGTTCTAGGGGTGGGGGTGGCAGGGC
CCAGCGGGCTGGCAGGCAAACCCTGGTTTTGGCCCAGGGACCTATAATCA
GCTCCTGCCCCTCTGATCCCGGCCCAGGACTGACGCTTAGGGCTGTGGTG
TCCTGGCCGGCTGTGGCCACGGCCGCTATATTTGGGAGCCCAATTCAGCA
TGAGGGAGGGGTGGGCAGGCAGAAGCCTCTAGGGACCCAAGCCTCATGGG
GGACAGGATGGGGACAGCATTGGCCAGGCTTGGTCCATTCTGGAAGAAGG
GCATGGCCCTGACTTCTCAGGGGCCTGGACTGGGGGACCTCAGCCCCACT
CTCAGCAGCT

>hg18 chr3:46879528-46879755 NM_000258
AGTTCTCAGCAGCACCAGAGGAGTCCTGCAGAACGTCTGACCACCATCCC
TCCTGCTGCAGCCCTTCTGATGCCTGAAGCAGTCAGGGCTTGTCTGACCT
CTGCACAGAAGCTTCCAGCGTCAGCTCAGTGCTCACCTCCAGAGCCTGAC
CTGCCTCTTGCTAGGTCCACTCTGGGATCCACTCACTTGCCCTGCTCCTA
TTGCCACCACCCAGCTTCCATACCCAC

>hg18 chr3:46874766-46874877 NM_000258
CTGGAAAGAAGAGGAGAGTGAGTGGCAGGAGTGCAACATGGGGAAGCCAT
GGCTGGGAGCCTGGGTCCCAGCACTCCCCTCCCAGAAGACCCCTGCCCCT
GCTGAGCCCAC

>hg18 chr3:46875864-46875968 NM_000258
CTCTCTCCATTTCACCAATGGGTCACAGGCCTGGGGGGCAACAGAGTGGT
TTCTCCCAGGATGTCCCTGGAAGGAGTTGGGGTAGGGGAGGAGGCTGCCC
TCAC

>hg18 chr3:46886881-46887212 NM_000258
ACAAGAAGGCCACAGTGGTGGTGACAGTGAAGAGGGAGTGCTGGCTGGGA
GGACCTCCCTGACCCCTTGCAGACCCCACCTAGCCATGGTGGCCCCCTAC
ACCCAGGGCTCTCCCCACTCTGCCCCCGCCAGAACCAGCTGTGGCCTTGC
CTCCAGTGGCCATACAAAAATCCTCTGTGGCCCAGGGTGTGGATGCTGCA
ATAAAAATGGCCCAAGCTCCCAGCCAGGAATAGTTAGGGTCAACTCTGGT
ACCTGCCTGTGTGAGTATTTATGTATCCACCCTCCCAGTGTGGCTATGTC
TGAAACACACACGCACTATCCCCAGGCAGGC

>hg18 chr3:46879884-46880178 NM_000258
TGGGGGCTGTAAGTACAGAGAGGGATGTGGAGAGAAGAATGCAGAAAGCA
GGGTAGGTGAGCCGCCTCACCCAGGCCTTTATCCTGCCCGGATACCTCAT
GACCCCAGCCCCACCCCTGCAGTGCACAATAGGGACAGGGCCATAAAAGG
ATATGGCTAGGCTTAGGGGCTATTTTGGGGCCTGGGGAGGGCATTGTTCA
GGCTCAGGAATGGGTAGTGGAGGAGGGATCTCCATTCCTCCCAATCACCT
GTTGGGAAGGGGGAGGGAGAGAGGGGGACAAAGGCCACTGCTTA

>hg18 chr3:46883270-46883529 NM_000258
CTCTGGGACAGTAGTGCGGCCAGCAGCTGCCTCCAAGCCCACCCACCACT
TCCCCATGCCCACCCCAATTCAGGCGTGCTCTTCACAGACTAAAGAGGTG
AGGGTGACCCCTGTGGTACAGGCAGTGACTGGACCACGATCAGCCAGCAG
GGGGCGCAGAAGGGATGGGAACCGACCTTTGGTTCCTGAACTCAAACCCC
AGAACCCAGAATCCCAACCCAGACCCCAGATCAGGAAACCGGAACCCCAA
GCTCAGACC

>hg18 chr3:46874510-46874701 NM_000258
CCCCTCCTTCCCACGACTCCAGGCCGCTGGTGTCAGCATCACACATGGGA
GATGAGACGTCCCTGCACAGCCTTCCCTGGGCTTCCTGAGAGCAAAGGCA
GTGCAGATTACAGAGGAGGAGGGAGACGGAGGCAGCAGGATGTCAAGTGA
GCACTGCAGCTGGTGGAGTGTGGGCAGGTGGCAGCAGCGGG

>hg18 chr3:46883895-46884019 NM_000258
ACTCTTGGCAACAGCGGGGGTAGCTGCTTGGCAGACCTCCCTGGTAGCGT
TCAGAAGGGCATGAAGAATGTCCATCATCCTGTCAGAGCCAATTTGGGGA
GCTCAGACTATGGTTGCCACGTGG

>hg18 chr3:46880705-46880811 NM_000258
NNNNNNNNNNNNNNNNNNNNNNNNNNNNNNNNNNNNNNNNNNNNNNNNNN
GTCATGGCAGGCAGCTGTAGCCCTGGCTATGGGTCCAAGGGTCTCCAGGA
ACCCCC

>hg18 chr3:46884511-46884777 NM_000258
GGCAGGTACAAGGACCAGCAGAAGGAGATAAATTTCTACACCATCCCATG
GCCCTGGAGCCTCAGATGAAAGTCTGACTCCTAGGAGGACTTCCCAGCAA
AGCCGCTCTGCCACTAACAGGATGGGGCCCACCTCCCAGAGGCACAACCC
CGGGCCTTGAGAGATGGAAAAGAGTACCCAAGGGGAAGGCAGTAGACTCC
CTATGCTCCNNNNNNNNNNNNNNNNNNNNNNNNNNNNNNNNNNNNNNNNN
NNNNNNNNNNNNNNNN

>hg18 chr3:46881334-46881911 NM_000258
CCACTTGGGGAGGTGGGAGGGCTGAGGTGGCACAAGGCTCTTCCCGCATG
GGGACGCCAACAGTGGGGACATCTTGTAAACACATTGGGCTCTGTTCCTT
GCCCAGCATCTGTGCCTGGGGGGTGGGAAGGAGGTGCTCCTGGTTACTTT
TAAGTGCCTGGAGCCTTTGATAGAAACTTCAAAGCCAGGGATTTCCCTGG
TGTGGCAAGGGGCTAAGCCTGAGGCTGAGAGGTGCTGTGGGGCCCAGGGC
CTCTACCTGGCACGCCCTGCTGTCTTCCTACTGGGCCCAGTCCCTCTCAT
CCTGTCACTCCGCCTCACAGGGAGGGACAGCAGTCCAGGGCTGGGGCCAG
CCCGCTCCTGACTGGAACACGTTCTGCCTCTCATCTGGAGGGCAGAACAC
CCACATCTGGAAATCTGACAACATCCGGGACTGGCGGGGGGGCAAGTTTT
TCACTTTTCTTCCAAATGTTTGGCAACAGTATTGAGAAAGAAAGGGGTGG
GGGGATGGTCAGTGGAGACGAGCCAGAAATACCACAAGAGGAGAAGACAG
CCAGAGGGCCACACAGAGGGGCCCCGG

>hg18 chr3:46874382-46874483 NM_000258
CCATTTATTCATGAGGCCCATGGGGTGGGGACAGAGCTGCTGTCACAGGT
AAGCACAGCCTGAGAGGGGCCAGAGACGGCAACCACGTGGAGAGGTCCAA
G

>hg18 chr3:46878163-46878352 NM_000258
TGCTGAAGTCACATTGGGGCCACCTTGATTGACGTCAATCAAGAGGCCTC
CCGGGATCCAGTGTCCCCCTCCTCACCGGATACCAGGTCTATTTTTATCA
CTGCAGTCACTCGCCCCAAGGTCAAGGTCACACAAGGGAAAGGAGGTTGG
GGGAGGGGCATGACTGGCGTCTCTCTCATGGCTGCTGCC

>hg18 chr3:46872765-46872913 NM_000258
GATAATCCTTGACCTCATTATTTAACATGTCACCCACCTCCCGGCTTACA
CACACACATGCACACACACACCACAGCCCTCCCTGCTTTCAGTCCTTCTC
TGCCTTTAGCACCATTCGATACTCCACTGTCAGGATTTGTCTGGTTTG

>hg18 chr3:46878978-46879247 NM_000258
GGATGGCGAGGGTTCCACAGGGCTCCTGAGGAGGCAGCCAGGGCAGCAGT
GGTCCCAGCCAAGAACAGGGAGCAGGCAGGACACAGGGTACGTGCTGCTA
TGCAGATACCACAGGTGGGAGTCATGGCTCCCTCCAAGTTTAGACTCTGA
GAAAGACTTTGCAGTTGGGGAAGGGCTCCTGGGGCCACTGGTCATAGCTC
CATGACCAGCTTCCTGCACAGCTTTCAGAATGTCCCCAGCCAGCTGATGC
TTCAAGTTCCCTACCTAAA

>hg18 chr3:46875494-46875596 NM_000258
CTCAAATGTTTGCTGCAGGAAAAAATCACTTTGAAGAGGGACCCCCTGCT
GCAGGCAGCCGATGGTAGGGGTATAAGTGGGAGGTACACAGGGCTCCACA
GA

>hg18 chr3:46884029-46884411 NM_000258
GAAGGAGGTAAGGGCCAGCTGTCCCCTGGGCCTAAGAGCCAGAGGCAGGG
AAACAGGGTCGGGCTCCCCACGTGCCCTTGTCCCCTGGGCCGCAGTCTCC
GCAGGCAGCCATGGCCCGCCCTGGCCTGCCGGTCCCGCCCCTCCTGGCCC
ACAGCCTCTGGGCTGGGACGCAGGCCCACACTTCCCGGAGGAGTCGAGAA
CACGGCCTGGGCCAGACCCAGAGCCTTAGAAGTAGGTCAAATGTTGCCGC
GCAGCAGGTCCTGGGGACCCTGTCCTGGTGTGGGCAGGCCCGTAGGCTGC
AGCTCACTTACCAGGGCCCACTTGTGTGTCCACATAGATGTGAACCCACC
GCTACACACTGGACACCCATGAACACAGACCC

>hg18 chr3:46877577-46877701 NM_000258
TCAGCCTGTCCCATTCCAGCATCCCAGCCTGCACCCCCAGGACCTCCTGC
AGTCCATCTTGACGCCCTCCTGCCTCCTTGCCCCCCTCCACCTCTCCAGC
CAGAAGGCCTTGAGGCTGTGTGCA

>hg18 chr3:46879343-46879513 NM_000258
ATCCACGCTGGGAGCGTGTATGGACTTGGGACCCCTCAGCTGAACAAGGA
AAATCCCTGCCTGGCTCCAGCTGACTCCAGGATTCCCCAAGGATGAGAAG
TCCAGGAAGAAGGGCAAGGGAGAGTCCATTTCCAAAACCACTAAAAAGAC
AGTCCAGACTCAAACCCCAG

>hg18 chr3:46886203-46886451 NM_000258
CTGTGTGCATGTCTGTCTGCAAGCCTGTTCATCTGTTGGCATGGGTGGGG
AAGGGGCATGTGGACACAACCTCTGTTGAATGGCCAATTCAGTCAAAAAT
GCAAGTAAATTTAGCAGGAGAAAAAAAAACCCGTCAGTCAGACGAGGAGT
CTGAATTGAGTGGTTGTTTGAGTGGATGGACCGACTGTCTCAGGCAAACA
GTTCACACTGGCTGGGAGGAGGAACCGGCTCCCCTGGGCCATCACGGA

>hg18 chr3:46885548-46885884 NM_000258
GCAGCCCTGAGCCCCAGCTCCCCAGCTCTGCCTGCTGGTCCAGCTTCCGG
ACAGGGGCCCGGCCCCTCCCCCCACAGCATGGCCTGTGGCCTCCCTGAAC
TGCCCTGGACATTCCCTGCCACTGGGCCAAACCCTGTACTCTCCCACCAG
CAGCTTCCCAAAGAGCAAATATTTATTGTCCTTGGAAGAAAAAAAAAGAC
TCCCCTTTTAGGATCGGGGTCTGGGAGCTGCTATTGAGGTTTGCAGGGGC
TCAGCAGCGGCCTGAAATGACCAGAAGCCCCACCTAGACGGGCTGAGGAA
GAAAGGAGGGTGTTCCATGAGCCGGCCTTGGAGGAG

>hg18 chr3:46886010-46886176 NM_000258
CACTGCCACACGAGGTGTGAACATGTGTGACTGGACGGGTGTGGATAGTC
TATGTGTGTGTAACCATGGACAAGAGGATGAGGCCACACGTGTGATTGTG
TGGGAGTGTGTCGTCTTGCGTGCTTCCACGTGTCACCATGGGCACGAGGC
TGTGACTCTGCGTGGG

>hg18 chr3:46881151-46881251 NM_000258
CTGCCTCTCTGAGGAACCCCAAGCTGCCAAGCAGGGTCTGCCCCAGTGCA
GTGATGCTCATTCCCTGTTCCTACCACTCAGTGCCCACCCCCAGTGCCCA

>hg18 chr1:199602881-199603102 NM_000364
CACTCACCAGTTCTGGGCAAAGCAATTTTGCTTCTCTTGTGCTTCACAGT
GACAAGGCCTTTGGAAAGGTCCCCAAGGGTCCTGGCCCTAGAATCCCCTC
CCAGGTCTTTGCCTTCTTTGTTACCCCTTGGACTTCCCGGTGGCCACAGG
GCAGAAGCTGATGACATGATTCCAAGCCCCAGCTGGTTGTCCCCTCCCCT
TTGGAGAAGTGACTGGGACCA

>hg18 chr1:199594213-199594566 NM_000364
CTGCCAACTGAAATCCATGCCACCAAGCTGTCCTCTTCAGCTCAGGACCC
TGTGACTTAAGCCCTCGAGGATGTGCAGATCATGGGAGGGGGAAACTGAG
GCACCCAGACTAACCCACACCTCTCAACAACTCAGGCCTGAATAGCTGCC
CAATAAAACTGGCCTTCCTTCCTTCCTCAAGAGCTCCCTGTCCCTCAGAC
ACCTGGTTCCTAGGGCCCTGGCTAGGAGGAGAAAGAGAACGGGAACCATC
CGAAGAGTCCTGCATTGTTCTCCAGTGAGTGACTCATGCAGGGAACACTC
TGTCCCCCTCAACAGCACTTTTCCCATGTGCTGTTTTGGTGACTCCCAGG
AGC

>hg18 chr1:199597499-199597600 NM_000364
GGCCCGACCTGCTGGGGCCCAGCTCTGGTCCCACCAAACTTGCCATGGGA
AAATATGTGAGGCAGTCCTGCCCTCTGGTGGCTCACAGCAAGAAGTGCCC
T

>hg18 chr1:199604102-199604329 NM_000364
TTGGGGGCAACCAACGTGCTGGGGGGCTGCCATTCTTGGTTTTGACTGTC
GGCTACCTCCCGCCACCCAGCTTAGCCCCACTCATCCCGGCAACCTCCCT
GATGATGGGACTCCACCTCATTCCCCAACTTTCCAGCCCAGAAGTTCCAC
CCCGTGTCTGGCACCACAGAACATGCTCTGCTTAAGCCGAGGTGTCCAGA
AGCTCCTGTCCTGAACCTAGTGACTCT

>hg18 chr1:199597229-199597334 NM_000364
AGGCCTGCCAAGGGTACCCCAGCCCACCCCCTGGGCCTGACCCAGCCTGG
GGACCAGACGGCAGCACCCAGTGCTCAGGAACGGACACCAGGGACTGCCA
GGGCA

>hg18 chr1:199614707-199614846 NM_000364
CTGCTGTCAGACTCTTGTCCCATCACTCAGCTGACTCCATCCCCTCCATA
GTTCCCTGTGGCCTCTGAGTCCAGTGGCCTTGATTGCCCTGCCACGTGGG
CCTCCACACTGCCAGCACATCTGTGGCAGGGCAAGCTGA

>hg18 chr1:199602153-199602272 NM_000364
GTGTGGCACCAAGCCGTCCTGCCCTCTCTCAGCTCTCTGAAGCCGCCATG
CCTATGCTGGCACGGTTTCATTGTTTGGCTCCCCACAATTTGCTTCCCTT
AATCCCAAGGTCCCACCTC

>hg18 chr1:199606730-199606837 NM_000364
GTGGCCTCTTTCAGTTTCTCCTGTGAATTTCTCTTCTGTCTCCTCTTTGG
CCAGACAGCCCTGGAACAGCCCTAAATGTGCAGGAGGGTCCCCATTTTCC
CTAGGAG

>hg18 chr1:199599465-199599572 NM_000364
GGCCTTCGGTTCCCACGAAGTCTGCACTGGGGAAGGGATGAGGGCTGGAG
AGTCTTANNNNNNNNNNNNNNNNNNNNNNNNNNNNNNNNNNNNNNNNNNN
NNNNNNN

>hg18 chr1:199604373-199604760 NM_000364
TGTGTGGCTGGATGGCACACTCAATATCTGGATCTTCGTACTATCCAGAA
AGTGGGCAGGATTTTTCTATTTTCATCTATTTGTTTGGCAGGATGTGGCC
CCCATCTCACTCAGGCACTTGGTGTAGACAGACAGACAAACAGATAAGGG
AGACAGGATGCCGCCTGGCCTGGGCTGTGCCTGTAGGAAGTGTTCTGTGA
TGCCTGTTCACTGATGCACTGGGAAGTGGGTGCCTCTTGGCAGAGGGAGA
AGAAAAACCTCAGACAGGAGGAAGACACCATCGTGGGAGAAGGGTTGGCC
TTCATTCCCTCTGTCCTCCCTTCCCAGGTCTGAGTCCTCTCTGAAGCCTG
GAGATGCCTTTTATTTGATCCCTGCAGGAGTCTTACC

>hg18 chr1:199608716-199608822 NM_000364
AGGACACTGATGACCCTGGAGCTGAACCTCTGTGCTTCCCGAAGTCTCTC
GGCCTGTGCTCTGCCTGGGATCTACAACCCAGGGGTACAGGAGTGGAAAG
GAAATG

>hg18 chr1:199591862-199591975 NM_000364
GTGTGTTCTGTGCACACATCCATGATCTTTCTGTTCCCTAGCAATATTAT
GGGGAGAGCACAGGACCACTTGGTCTGAAGCCCCCACCCTTGCCTTTTGA
AATTGGCAGGACT

>hg18 chr1:199598823-199598980 NM_000364
GCTCTGCCTGTAGCCCCCTACCCCAGCAAGCCCCTCCTAGTGCAAGCCGC
GGTCAGGCTGAAAACCAGCTCAGGGCTGGGCATGAGGAGACCTCAGTCTT
CCACCCACAGCAGCTGNNNNNNNNNNNNNNNNNNNNNNNNNNNNNNNNNN
NNNNNNN

>hg18 chr1:199598047-199598262 NM_000364
ACTCCTCCCCTCCAGCAAGGCGCCTTCCCCTCCCAGGGAGCTCTCCAAAA
CTATGGGGAGGAAGAAGGCTTGAGGTTTTTGGTACCCACCTGGGCCTGCT
AAACCGGGAAACCATGAGAGAGAGGCCCATAGAAAAAGACCAAGACGGCA
ACAGAGACACAGAGAGAAGGCAGGAAGACAAAGGCAAGGAGAGACATGGA
AGAGAAGATTCAGAT

>hg18 chr1:199594723-199594960 NM_000364
GTTTCTCTCTCTCTCTGAAGGGGACGTGACAGAAATGCCAGTCAGTGTGT
GGTGGCTTTTTATTACTGGTGTGGAGTGGGTGTGGGGGCAGGCAGGAGTG
GTGGCTCCCACCTAGGCCAGCTCCCCATTTCCAAACAGGAGCTGCCTGGG
GTGCCCAGGAGGGCCCGGGAACTGGGGGAGTGCAGGCCGGAGGCAGGTGC
GAGCGAGGAGCAGATCTTTGGTGAAGGAGGCCAGGCT

>hg18 chr1:199613872-199613977 NM_000364
TTGAACTGATGCTGGGGGTAAAGACATCTTCCAGGCTACTGGCTCCTAAT
GGACTGAGCAGCCTTAGGCAGGTTGCCGGCTCTGCCAGCCCCAGTGAGGA
CATCT

>hg18 chr1:199588919-199589395 NM_000364
CTAGCTGGCATCATCTTCTGGGAATTGGCAGGGTACGGATGGGTGGGGAG
AGGACGGGGTGAGGCAGCTCATCCTAAACAGGTCTCCCTGTCCCACATTT
AGCAAACCCAGCACAATCTCAGCACCTCTCAGCCTGGGAATCACACCACC
TCTCCCACCCCGCCCACTGCGTTCCTGAAGAGCAGCCCCAGCCTAGCCCC
AGGCTTCTTCAGGTTTGCATTGCTCAGGCCTGGCTTTACGGGGAAAACTG
CTTTGGGATTGGGGCGTGCTGCAGGTGTGGCCAGTGTGGCCAAGGCCAGC
ACTGAGGGCAGGGCCACAGGGCGGAGCTGGGGCTACTTCCCCCAACCCCC
GCCCCAGGTCAGGGCGCTCTGCACAAGTATGGAAACATTTTTCTCCTGAG
TCTTCATTTGAGAGCAATTTAAATTCCTGTAGATGCTGGGGTGGGAGCTG
AGAACCTGGGATGAGCAGGTGGGTGG

>hg18 chr1:199613338-199613862 NM_000364
CTCTCCTCTTCCCCAGAGCCCTGCCCGAGCCTTACCTCAGAACAGCAGCT
GCCGACAGATCCTGGAGGCGTCTGCTCAGTCTCAGCGGGGACTGGGTGAG
GCAGAGGATGGAGAGGGCTTTAAGCAGGCATGTGGGCTGGGGCCTGGTGA
GCCAGCCCTGCGGAGGGAGGAATGTGCGACAGGGGACGGGTGGGGCAGGG
GGATGGCGGTGGGGGTGGGGGGTGTTGGCTGCTATTTTGGCAGGTGCCAG
GGACAAGGCTACAGGAACATGTACCCCACGCCATATAAGCCCATGTGGTC
CTCCAGCTGCTCAGATAAGCTATTTAAAACCAGAGCAGATATGCAGGGAA
CAGTCATGCAACATAAACCAGCTGTCCCTCTTGAGAATCCTGATAAAGCA
GAGGCCAGCAACCCAGGCCTGGGAGGGCCAGCTGGGAGCAGGGTTGGGGG
GCAGAAGGCAACCTCCAAGACACTCCATAAGTCTCAGCACCAGAATCTTG
GAAGGCAGAGGGCAAGAGTTATGT

>hg18 chr1:199598516-199598616 NM_000364
GGGCACAAAAGTTAGGGATCGAGAGTGAGTTTCCAGGAACAAACAACCTC
ACATCTGTGTGGCACANNNNNNNNNNNNNNNNNNNNNNNNNNNNNNNNNN

>hg18 chr1:199590125-199590248 NM_000364
AGCTCCTGGACTCCTGCCCTGTGCCCTCACCCCAAGTCAGCCCACGGGAG
GCTCTGATTCTGGCCCAAGCACTGCAATCTGGGGAGATTTGGGATGCTCC
TCAATCTACAAGATCCACATGTN

>hg18 chr3:51716665-51716766 NM_000839
CCATCTGTGCTGGTCTTCCTCCCTGCTTCTCCCTCGCTTGCCTGGGTAAG
CTGCTGCTTTCCTGATCCCCAGAGGAGCCCAGTGCCCCTGCCCTGGGGAG
C

>hg18 chr3:51715813-51716171 NM_000839
GTGGCATCCCCCCGCCCCCCACCTATGCTCTCTAGGTGGTAGTCTGACTA
TGGGGCGGAGTGGGCCACGAAGCACCCGCTCCAGCGCAGAGCGAGAGCGC
TCGGGGATTCAGCACCACGAGGCGGACAGCTCCAGGCCCTGAGGTCCCCA
GAAAAGCTGGAGCGCGGAGTGTCCAGAGGAGGCGGAGGCTGGGTTGGGAG
CAGGAGACCTGGCGTCTGGAGGAACGGAGGAGGGGCTGNNNNNNNNNNNN
NNNNNNNNNNNNNNNNNNNNNNNCCGCGATTGAAAGCGGCGGGGCGAGCG
GGCGGGCGGAGAGCGCANNNNNNNNNNNNNNNNNNNNNNNNNNNNNGGAG
CCGGAGCC

>hg18 chr3:51727168-51727665 NM_000839
AGACCCCATACTCCCGCCCTGACACAGCTGCTCCTGGGAACCTAGTGCAG
ACCCACGTCCAGGGCCAGGAGGAAGTTGGCTGGAGCACTGCAATAATTTA
TTACCCACCCTATGTCTGCCCCCAAAGTCACTTACCCACCTCCTTACCCC
AGCTCTTCAGACTCAGAAGTCAGGAGCCTTGGCCAGGAGCCTCTGCAGTG
GCCACTAACTGCCCTTGTAGCTGTGTTTCCTCCTGGCCAGGCCCAGGGCT
CAGAGAGGAGCAAGCCAGGGTTCACTCTGCCCTGGACCCGGGTGGCTGAG
GACGGCAGGCCCCAGTCCTAACCAGCAAAGGTGCTTCCAGCCCAGCCCCT
CCCCCCAACTAGGGCCTTTTTTATTTTTTATATAAGTTACTCTGGGATGG
GGAGGGTGGTTATTGTGGGGGCTGCCCCTCCCCCTGCACAGTAGTTTGTC
CTGTGGTTTATTTTGTATTACCTGTAAATAAAGTGGCTTTATTTTAA

>hg18 chr3:51726408-51726508 NM_000839
NNTCCATTCCTGCAGCCCCCAGATGCACACACCCCTGTGTATACATGCCC
CCCTGCATGTTCTCCCCTTCAGCTGGAACTCTTGTCACCCTGGGAAAATG

>hg18 chr3:51722490-51722655 NM_000839
GCGTCAGAGCAAGGGCAAGGATGCTAGGCAGAGAGGACTCCAACTGAAGC
TACGGCTGAGGTTCCACTTTCTTCCAGAGAGTAGACCTCTGGCCTGGTCC
CGCCATTTTGAGGGTCTCTGGCTCCTCCTTGGGCCTTGCCCACTGTCTTC
TGTCTCCTTATCTTG

>hg18 chr3:51725358-51725512 NM_000839
ACCTAGGGAAATGGCCAGGGAGGTGGGGAACTCGAGTTAGAGAGAGCTGA
GATTTCAGGACTTGAATGTCATCCCCTATCCTGGAAGGTGATGGGGGTGC
AGAAATATGTTCAAATGGACAGGGTTCTGCCCTGCTCCACTGAGGGGTCA
TCTG

>hg18 chr3:51717470-51717576 NM_000839
CTTCTCTCTGGAAATCCAAGGCTCAGGATGGGGACCTCTGAGTTTGTGAC
TGTGACATAGTCTGTTCCAAAGGTATTGACCTCGGGGTCCTGGGAGGTTT
GTGCTG

>hg18 chr3:51728459-51728827 NM_000839
TGAGGAGCAGAGGGACAAAGTCCTGCATTAGCCGGCAGCCCAGGGCATCT
GTTATTTTTAAGTGAGCTCATTTGCATCCACAGGCTAGCAAGGTTGTGGA
AATTCAGGTAAACAATTTAAAAAACAAAAACAAAAATAAACAAAGAAAAT
TGCAGGAATGGCTTCTTCTCTCCCGTCAACATCTGGGATGNNNNNNNNNN
NNNNNNNNNNNNNNNNNNNNNNNNNNNNNNNNNNNNNNNNNNNNNNNNNN
NNNNNNNNNNNNNNNNNNNNNNNNNNNNNNNNNNNNNNNNNNNNNNNNNN
NNNNNNNNNNNNNNNNNNNNNNNNNNNNNNNNNNNNNNNNNNNNNNNNNN
NNNNNNNNNNNNNNNNNN

>hg18 chr3:51717176-51717455 NM_000839
CTAGCCCCCAACCCTGACACACACATACGTGAACATCTGCTTGCCCTGTT
GACTTAGGACCTTGAGCCACTTGGGTACCCTCCCTGAGGCCAGCCATTCC
ACCTTGCTGTCTCATTCCCAGGGCTTAGTGTCTCTATTCCTTCCTCAGTC
AGCAAACTGTGGGGATGGCTTTTTAAGAACCAAAGGTTAGAACCCTTGGG
TGTTCACATGGGCTCCAGTCTCCCCACGGGTTGGAGACTGTCCCTTAGAG
ATGCTTCCCTTCCTCTTCCCTGGTGGGTC

>hg18 chr3:51716790-51716895 NM_000839
AGCCTCCGTGGCCAGCACATGGGGTCCTTGAGTTAGTTGCTGCCCTTCTT
CAAACTCAGTTTCCTTTCCTGTTCTGAGGAAAGAGGTATGTCCCTCTCCC
AGCCT

>hg18 chr3:51730013-51730125 NM_000839
CCCGAGTCCTGACATGGGAAAGGGGGAGGGGAAGAGTCACATTACAATGG
CAGCTCTGATGATGGCCACCTTCCCACATTTGAGCCCTGTCTAGCAGCAG
ACCCTTGAGATA

>hg18 chr3:51716200-51716608 NM_000839
CCGCGCCAGAGCCAGCGCGCCAGGTAGGGTGAGCCGGTGGTGGTGGTGCC
GCTGCCGCTGCCGACCTTTTTGGCCCTTACCTCACGTCCCAGGGTCCTGC
GGGCCCTCAAGTTGTGGGGCGCCCGCGCTGCTGTGTCCAGACAGCGTTCC
CTGAGAGCTCCGGGAAGCGGGAAGACAGCCCCGGGCGTCCCGCCTTTCTT
CTCCAGAAAACGCACGCCCCACATCGCACTCCCCCGTTCCTCCTGCTCCA
GCGTCCTCTGGTCCTTCTTTCTGTCTGTGCCTCCGTCTTTGTCTCAACCT
CTCAGGCTTGCTCGCTCCCTGCCCAGATTTTGTGGCCCAGGCTCCTGGCT
GTCTGACTCCGGGTTTCTGTCCCCTTCCTGCCTCTGAGCTTCCGTCTGGG
CCTCCCCT

>hg18 chr3:51723181-51723301 NM_000839
TTCCAATAGAACTGACATTCAGAGTTAGCTACAATCAGTGTAGGGGTTAG
GGTTGGAATCTGGGGTCCGATTTGGTTGATGTTAGAGCAAGGCTAAATTC
AGCATGTTTGGCTTGGGTGG

>hg18 chr3:51725568-51726190 NM_000839
AGGGGAGGAGATCCAGGGTATAGAGTTGAGAAAAGCTAAAGCAGGTGAAA
ATTGTTCCCCAGTTGGTGGCTTCTGAGCAAATTTGGTTCCAACTGGCACT
GTGTCTCAATGGGTCTCCCCAGCTCCAAGGGGCAATGNNNNNNNNNNNNN
NNNNNNNNNNNNNNNNNNNNNNNNNNNNNNNNNNNNNNNNNNNNNNNNNN
NNNNNNNNNNNNNNNNNNNNNNNNNNNNNNNNNNNNNNNNNNNNNNNNNN
NNNNNNNNNNNNNNNNNNNNNNNNNNNNNNNNNNNNNNNNNNNNNNNNNN
NNNNNNNNNNNNNNNNNNNNNNNNNNNNNNNNNNNNNNNNNNNNNNNNNN
NNNNNNNNNNNNNNNNNNNNNCGGCAAAGGCCCCTTCCCCAGGACAGAGG
TGTGGTGGCACAGTGCTGGGGGCCAGGGACCGCTGGGCTTGGCTGCTCTG
CTTGCACCTGCTGGGCCACCTGCTTGGGTGGTAGAGGCCAGGGCTGGGGA
GGGATTCTGCTCTGACTCAGCCTGCATTTGCATATGATTTGCATTTGCAT
GCCAATCACAGGCAGCTAAGGACTCACCTGAGNNNNNNNNNNNNNNNNNN
NNNNNNNNNNNNNNNNNNNNNN

>hg18 chr3:51714443-51715611 NM_000839
GTGTATGTCCTCATCCGTGTGCACACAGCTGGGAGTGGTGGCTGCCTAGC
TGTGTGTAACTGTGTGTCCATGTGCTGCGACTGTGCAGCTTGTTTGCTGC
AGGCCACATCATGGGCTTTTCTGGCTGATGCTGTACACAGCCATATCTGT
GTTTACAGCCCTGTGCCTTTTGTGAGGCTGACTTGTTGAGCAGGTTGGGA
GTGTGGCTAGAAGGAGTGTGTGACTCCTCACCTCAGCACCCTCCTGCTGT
CAACCCCTCTGCTCCAGAGGCCTGGCCCATTGCTCACCTACCCCAGGGAG
CTGTTGCTCTGAGGCAGCCAGAGAGGGTGAGAGCAGCCGGTGGCAGAGTT
GGAGGTGGAAGACAGCATGTCTGTCTCCCACTGCCACCTTGTCTCCTGTT
AGTGATGGGGCTTGTGTTTGTTTGGGTTTTATGTGTCTGTTTCGTTTCAA
AGCTGTATTCTTTCCACAGCAGCAGGACATCAGGTTTCTGTGTCCAGGGA
AAAAGCTCGTCCTTGGTGATCACCCCCGCACCCCTACGGACTGCCACACG
CACATGTGGGTGTGTGTGCCTGAGGGGTCTGGGCTTGGCATGTTCATTAG
CATGTATCTGAGCTGGCCTTGCTTCCACTGACACCTGTGGAAGAAAGGGC
AGTGTCGGGAATGTGTGTAGGGATGCCATGCCCCTTGGCACTTGTTAGTG
TGTGCACATGTTAGGGGCAGATAGCACAGGCTCTCTAATCCCCATTCCTT
CAGCACAGTCTGGCACTACAGCTTATCCACTACCCTCTACCCAGGGGCGT
CCTTCCCCATCCTGCTGTGGGAGGGAAGAGTCAAGAGAATCTTCTCAGAG
CTGTCCTCCCTCTGCTTGGGCTCCAGCTCTCACTCCCTCCTACGCAGCAG
CCAGTTCCAGAAGCCTTTCCCTAGGCCCCTCCCCTCCCAGATGCCCCTGC
CATCCCTAACACTCCCTCAGGGTTGACCCTAGTACTTGGTTCTGCAGCCC
TTCCTGCAGGTTGCTCTCTCCTTGCTTAAATACCCTTTTTACATGGGAGT
GGGTGGCAGGTTTAAAGGGCATCTGCAGGAAGGAAGGGGAGGCCCCATTC
TCCTCTGACCTCTCCCTTCCCCCAATCTTTTCCTCATAGTGACTCTGGCT
CCAGGTCTCAAAAGTGGC

>hg18 chr3:51718489-51718686 NM_000839
GTACGTGGAAGCCACCCAAATGGGGGCTAGGGAGGGAGGCCGGAGGTGGT
GACCCAGAATTCCTGCTGAAAAGGGGCTCATGGGCTGCTGTGAATTGGAA
GGGAAACTAGAAGCTTCCTTGCAGTAGCTTTTACAGAAGCTAAGAAAGTG
CCCTGGTCACATAATGGTGGTCGATTTTTAGAGACTGTGCAAGAGAA

>hg18 chr3:51721135-51721260 NM_000839
AAATAAGTAGAGAGCCGAAGAGCCCTGAGTAGCCAGATGCCATCTCATGC
CTCCCTCTGCCCCAGTGTAGCCAGGTGCCAACCTCCCTCCACCCAGGCCT
TCCTTGGCCCCCCTGCCATGTGTCT

>hg18 chr3:51720917-51721089 NM_000839
CTTGGCCGGATCCCACTCCTGTGGGACCTGAGGGTGGGAGATGGGGTGCC
AGGCAGCCAGTGGTAGAACGTTTAAGACTCAGGCATTCAATGGAGACCAA
GCCTTGGCCTATTAGGGCCACCGGACCCTGGGATCTGTGTCTTTCTTCCT
AGGGGAAACTTTTCCTTCTTTC

>hg18 chr3:51717586-51718039 NM_000839
CCCTTTGAATTACAGAGGGGTCAGCATTGGCTGGGGTCTCCTGTCCTCTG
CCTGGGACTTCACTGCTTGCATCTCTCCCCACTGCTGAGTTTGGTAGGGG
AATATGGCCCATCTCTCACCAAGCTGAGGCCAGGGCTGAGAGACAGGTCC
AGGGGAGTCCCAGGAGCTTCTCAACCTACTTAATGACACCATCCTGTCCC
TCCCTGGCTTTTGAGTACCTAGGAAAGGGGCTCGTGGGGAGGCAGAGTCA
GAAGGGGCAGCTGCTCTCAGGTTCCACTTTTCCTGGTCTGTTTTTCTGTC
TTTCTATCTCTCTGCAGGAGCTGGGTCCCTTCGCATCTCTCTTCTTGTCT
GTCCTTTCCTGGTCCCTGTTTCCTCCTCTCTTTGCCTTCGCTGCTTCTAA
TCTCATCCCCTGGAGACCCAGGTCTGCGGGACCCATCCATCCCCTTTGGG
GCC

>hg18 chr3:51719842-51719942 NM_000839
GCTGACACCCCTCTGCTGCTCCCAGGGCTGTGCCCAGCTGCGATCCTCCC
ATCTCTGACTGGGTCCTACCTCTCACCCAGATTCCCGCTTGCCAAGTGCC

>hg18 chr19:1196148-1196369 NM_001001975
GCTGGCCCTTGGCCCTGCCCACCAGCCTCTGGAAAGAGGCGGGCCCCACC
CGCTCCCACGCTGGCCCCGCCCTGTGCCAGCCGGTCCTGTGGGTGGCCCT
GCCTGGCCGGGTGCCGAATCTGCAGTGTTTTTGGCACCTCCGTGGGCACC
TAGGCTTCTGGGTTGGCCCCAGATGGAGTGGGGTGGGCCCAGGAGGGGGC
GGCTCCCTGGCACTGCCCCGT

>hg18 chr19:1191203-1191466 NM_001001975
CATCCCCGATTCCGCATTTTCCCGGAGCCTAAGGAGCGGGGCTGGGGGCC
CGGCCGGGTGCCGCAGACCTGCGTGAGCGCGGGGGCGGGGCGGTGACGTC
ATAGCCGCGAGCGAGGCTGCGCGGGCCGCTGGCTGACGGCAGCGGAGCCC
CGAGCCGCCCGCGCACGCGCTCCTGCGTCAGAGGCGCACGGGGGCGACGG
CCAGGCAGGAGGTGGGGGGTCGGCGAGCGCATCTCCGGGCGCGGAGCGCC
CTCTGCCGGCGTC

>hg18 chr15:61126566-61126669 NM_001018005
TGTTTTCTTTATTATTCCCACACATAAGGGAGCTGGCTTTAAGAGCTTTC
TGTGACAAACCTGAGGAGAAAAAGCCCTGAGACTTAGAAGGCATTTAAGA
ATA

>hg18 chr15:61125707-61125828 NM_001018005
AGTGTAAAACACTTTTACATTTTTCTACTATTATTACTAAAAACATTTTT
CTACTACTTTACAAATCCTATTCTGGAAGTGGGCTCTACCTAGCTTAGAA
GATTGTCATTCAGGAGTAGTA

>hg18 chr15:61121906-61122081 NM_001018005
AAAAAAGCTTTTCCAAAAAAGTATTGGCTGTCTTGAGGAATGCGGTCGCC
CCCTTGGGAAAGTACATATCTGGGAGAAGCAGGCGGCTCCGCGCTCGCAC
TCCCGCTCCTCCGCCCGACCGCGCGCTCGCCCCGCCGCTCCTGCTGCAGC
CCCAGGGCCCCTCGCCGCCGCCACC

>hg18 chr15:61131792-61132002 NM_001018005
NNNNNNNNGCTAACTCAGTACACTAAGAGTGATTTACATGCCTGCAAATA
ATTTGTGTCTGGGGTCTTGACCCTCCCCAAATGCCTTGTTATTTATATCT
CTGCTTTTAGATAACAGATGGTCATGTGTCTATGGGCTTGTACCGGCAGA
GGCAACAGCAGGTCCTTAAGACTCCCCAGGTGCCATGATGAAAAGAACCT
TAGAAAATAT

>hg18 chr15:61123404-61123775 NM_001018005
GTAAGTGCACGCTCACACTGCTTCCCTCACCTCTTGCCTGCGTGGCCACT
CCGGGGTCACCACAGGGCTGGAGAGCAATGAAGGAAGTTTACCTTTTCCT
GCTGGACACCTGCACACAGCCCTGCCATGGCCCAGAGCATTGGATGCCGC
CTCTGACTGCTACTGCACACATTCATTTATATTTCATCCACTCCTCTCTT
CTTCTCCTTTCCTTTACCTCCCTGGGGGTGGAGGTGGGTGGATGAGAGGC
TGGGAGAATAGAGCAGCTGAAATTGGACTCTGGAGGTGAACTTCACCTCC
CTGGTGGCAGAAAACCCTTGAGGTGTCATCACCAAGGTTTGTGTAGAGAA
TGCCAGGTTTTCTTCACTTTC

>hg18 chr15:61129976-61130370 NM_001018005
CATTGAAGAGAGACTTTCAGGCTGCAAGTTGTTCCTAACTTCTGAAATTG
GAACTTAAATGTAGCTGACTTAGGTATTTAGATGTAGCTTGGGCTGTGAG
TTAAGCTAGCAGTAACAGTTTCTTTTGGCAGCAAAGATAAAGGTTTAGTG
ACAAAACCATGAGCCACTGCAAAAAATATTTGACCAGAGAGTTGGCCTAA
ATTCAAATACTCAGACTGTAATTAATAGGCCCTATTAAACCAGCCCTTAC
CTTGGAAAAAGCAGCCATCCCTTACTTCCTCCTAGTCTGTGTTTCCAAGG
TGTGTGGATCCTTCAAAATGTTGGAATGAGGCTACTTTGCTTGACATGAT
TGATTCCAGATCTTGTGACCCACTAGGGTTATGTTTGCTTTTTT

>hg18 chr15:61113044-61113203 NM_001018005
GCCAAAGTGGATTCTTCTTCCTTTAAGAGACTCAGGCAATTATAAACCCT
CCAAAATTTTCTGTAATACACTCAAGAATATATTTTTAAATAACAACGAA
GGGAAAATAGGAGATTATTAATACTTTATATAATTCACAAATATATTCTA
CTTTAAAAA

>hg18 chr15:61130651-61131009 NM_001018005
GCAGAGGCACTACAATGCCTTGTTCATGTCTGTTCTCCCTCATTATACAA
ATATGCTTCATAAATTATGGGCTTTGGCACACACAGGAGGTTGTGTTTAT
CTGTTATCCATGGGAGTGCCCCTTAATGTCATCAGTGTTTTTTTTTTTCC
CCCCTTTCCTTACCATATAAGGGCAGAAGTTTAGCTTGGCTGTGGTCACT
TGGCCTTACACAGCAAGTTGGGTGAAACCTTCTTCGTATAACTACAGTTT
GCATGAAATAAAAAGACCTGACCTTTGATCATCCCAAGTTCCACTCCAGT
TCAGTCAGGACTTTGGAAACATATTCCAGAGGATTGATTTCTAGATTATA
ATATTCTC

>hg18 chr15:61115530-61115737 NM_001018005
TGCAAAGGTCACCTCCACATATGTTCCTGTTAAGGACATCAGCAGAAACT
TGAGAAGCAAGTATAAAAATATAAAAATGAGCAGGTGGCATTCAATAGGA
AAAGAATGCAGGGTTTGCTGGGAAGTCATGATTGAAACCAGTCCAAGGCT
CCGACGTGGCCTTCAAGGCTCTGGACTGCGAAGTCTGTACAGACGCTTTC
GTTTCTG

>hg18 chr15:61114529-61114908 NM_001018005
CTATAATAGCCCCACAGCTTAGGAAGGAACAAGAAGAGGTAGAAATGAAA
TGGCTCCCAAAAGAAAAACCTCCCTTGGGTGGTATTTTAGGACATTAGCT
CAGGCTGCCTTGTCCTCAGTCATCTCAGTGGCATTTAAGTAGCCCCTTGG
GTTACAGATCACGGCAGGTGCTGGGAAGTGAAGAAGGCCATGCTAAAAAT
ACTGGCCTCTTCTGGAACTCTGCCGGCAGCCCTGATGGAGCTCCCTCCTC
AAGCAGCAGTACCTCAGCAAAAGAACAGTTTCCTCCGCCTTAAGCAGTAA
GAAAAGTCTGGCTCCTTCCTCCACTGAAGTTCCTGAGGTAGAATGGTCCT
CAGGACAAAATACTCAGAGAAGCATTTCT

>hg18 chr15:61113913-61114182 NM_001018005
TAGCAGAGGCACGTAAGAACTTCCACACTGGGTCAGCCCTAGGATTTAGC
AGCCCAGCATTGTACATCTGACAGTGATGCCAAGGAATGCTGTGGATGGA
TGGGCTGATGTCAAACTCCAGGATTAGAGACATCCTAAGACATTCTCATT
ATCCTTCATGACCCACGGTGCATCTGTCCTCCACAAATGTATCAAGCTTC
TTGATAACATATTTCTATTTCCAGCTTGTACCATCTTTATGGACTAATGG
GCTCCATGAGTTATATTTG

>hg18 chr15:61124594-61125203 NM_001018005
TTCCTGGAAAGGGGATTTGGGGGGAAGCACTGATTTCGCTAAAACATTTA
AATTCTAAACTACCTGGCTTTGGAAAAAGAGCCAAAAACCATATATGACT
CTGAGCCTACTTTGTATAATGCAGATCAGATGCCTGCTCTATATATGGCT
AAATGGAAGATGCCTGCCTCCCGCAAATTCTCCAGCAGGACGTTTATTTA
GCTTTTTCAAAAGAGCTGCTAATAGATCAAGGAAAGATATTCCTTATAAG
GAAAAGAATGCAGAGAATTTGAAAATAGCCCAGTAAGACTGAAGGCAAAA
GAGGGAGAAAAAGGTTACTACAATTCTTAAGGGAAAAAAATAGGATAATA
ATTATTGTAACTATGTAGTGCTAACATGTCTTTATTGAAAAGTCTTGTTG
AAGGGAGCGCTGGAATGGGGTGGGGCAGAAATGGGAAAGAAGTTATTTAA
AGTCAGCTGGTGTGGGAAGCAGCAGGGGAGGGAGCTTCTTGAATCTTGTT
TTGGTTATTTTTCCCACCGGGAAACTGCCCCTAAATCTGGCATATATGGC
TTTTTTGATAGTGTATTGATCACATTCCCTTTTAGGACACTTTAGGTTGT
CTGGAGTTT

>hg18 chr15:61121662-61121849 NM_001018005
ACGCGGAGGGCGGAGGGTTGCGCCTCGGCCCCGGCTCGGCCCCAACGCCC
TCTCCCTGGCGCGCAGGTTTAGAAACAGGGCGGCCTCTCCGGCCGCCGCC
TCGGCGGCTCGGGTCCCCATATATAGTCATATCCACCGTCAACTGGGAGG
CCGGCGGCCGGCAGCGAATGGGCGAGCGGCCCCCGCG

>hg18 chr15:61127294-61127428 NM_001018005
CTTTAGGGCATATTCCGGCTCCAGACCCGCCGCTCAGCTTCTCTGGCTCC
CGGGCATGGGAATCTGGACTCGGGAGCGGAGCGCTCCCGCGGCCAGCAGG
AGTCGCTATTGCCCTTAGCAGCCAGCTCCGTTAC

>hg18 chr15:61123907-61124203 NM_001018005
GTGGGGCACAGAGACACTTTGAGGCTTCCTTTCTCATTAGTGTAAGCCTT
AATCCACCCCTTAAGATCTGCCTGGGAAGATGATACTTGCTTGGGTCTGC
AGTCTGAAGGCACTAGATCCAGAAAGTAAGCTGTGAGTTATATATAGCTC
AGTGCTTTATATGGTATAGTGAGCTAGCTGCCCCCTGCCCCTCCTGCTGG
CCCCGCCCCCACCTGTCAGCCTTCTGACAACCACCACATAGTTGCAGGGG
TGATGCACACAGCTAAGGCTCTCCTAAGCTCTTTGTCCACTGCCCT

>hg18 chr15:61119419-61119599 NM_001018005
TGGCAGAATCTCAACATGGGTTAAAAGAAATGATTGAATTCAGGACCTGC
TATGTTAACCCATCAGTCTAGAGATCAATGATGTGGTACTAAGGGATTTT
AAAAGTTAGCGTTGTATAGCTCCATTTCCATACTTTGACACCATAGGCTT
CGACCTCTGAATATAGGCCCTAGGTGAGGG

>hg18 chr15:61128564-61129168 NM_001018005
TTTTTTCAGCAGTCCTCCTCCCCTTTTCTCTCATACAGATAGATAATGCT
TTGTTACCAAGTCTTGGAAAAAGTTGGCGAAATGTCAACAGTTATTGGGT
GTATTCTCTTGCGGGCTTCCCCTCCCCCTTGTTAAATGTAATACCTGGCT
TCCTTCCTTTCTTCTAAGGCAAATGTATCCAGCAAACACGAACAGGATTT
CAGAGGTAGTCTAGTATTGGATATTTGTCGATTTTGTGTGTGTGTGTTTT
TAATGAAGATACTGAAACAAACACCTTGGGAGTTTTATGACAATTGATAG
TATGATGTCCTGCTGTGCTTAATATACGGGGTTGTTCTGAGTTGAGTAAA
TCGTTCTAGTTAAGTGTTTGTAAATGGCTGTATGGCTGGCCACAGAAACT
TCAAGACCTGAAATGGTCCTCTTCAGAGGAAAGCTCAACTAGAGAAAGTT
TCAGATAAAATACAAGCAGGAATAAGGAAATTAATAGGCAAAAGATAATT
CTCAGTATTTGCTTTATAGGACGAGTCAGCAAAAGTCCTGTGGATATCCC
TGAACTTGGCTGGGTGGTAAACTAATTCCGACTCCCTTACTCGCTAGTAG
CTGT

>hg18 chr15:61125878-61126032 NM_001018005
AAGTGAGGCTGAAGGGGATCGAAGACTCCATTTTTTTCTGGCCCCCAATC
TCTTCCCCAGTAACTGTGATATATCTGATATTTATAGCATATGAGTCTTT
ATCCCTTTGTAGGTCTTTACTTCTTAACTTNNNNNNNNNNNNNNNNNNNN
NNNN

>hg18 chr15:61121327-61121578 NM_001018005
GCCCGCAGAGAAAGTCTCAAGAGCCGCCCCAGGCTTTCTCCCACGTTCTC
CCTTTCTCTGCTGCAGTTGAGTTTCCAGAGCGTGAGCGCGCAGGATGACA
CCTGGCTGGCTGAGAGCTGCCGGGGAGGCGCTGGCGGGTGCCGAGAGCGC
ACTGACCCTGACGCGGGGTGCAGCACGGCTGGGAAGCCCCCGGGCCTTTG
GCTAAGCGCGCCGGGGGACGGCACAGGGGGGCGACGCGCATCCACCACCT
G

>hg18 chr15:61126172-61126362 NM_001018005
ACTCTCCTAAACTCTTGTATAATGACATCGGCATGAAAATGAACTCACCT
GAAACTGACCTTCCCAGGACATTAAGTCACTAGTTGGCTGCTTATGGCAC
TTGCCAGTGTCCAGCAGTTTCCTGGCTGCTCCTGGAGGTTGCCAGACACC
CGGTTCCCCCATTCTCAATGTTGGAGGCCCACAGTCTCTG

>hg18 chr15:61124221-61124461 NM_001018005
ATAGCTTGCCTCTTCTGCCTCGGAAAGTCAAGCCAAAGGACCAACTTCTT
TTCACACCGTTGGATTCCATTCTAAAAGCTAATTAAGCCTAGAGGCCCAA
TTAGAAAAGAATTCCTTGGGAAGTTGGTAACAATTCCAAGAATGTGTGAG
CACCAGGGAAAGCTATGCCAGCAGTTGAAACACCGAGAGCAACAGCAGAC
TTTTTTATATGAAAGTAACATGCAAATAACTGAAGGGTCT

>hg18 chr15:61122820-61122922 NM_001018005
TTACCTCGGGTCCTTTGCACTCCAACTCGGCGGCGCCCCGAGCCCGAGGG
GCCCCAGCCAACCCGACGCCCGTGTGTTGTGTGTGTCTAACACCCGGTCC
GT

>hg18 chr15:61131158-61131307 NM_001018005
TTTTCAAATCTGATTTGGGATAATATTATACTATGGTGGGGTGGGCATGC
CCTTGATTTCTATATAGTACCATGTTGGGGTGGGGGAATGGGGTGCATGC
CCTTAGAGGAGGGTCATATGCATTGTAAGGCACCTCAAGTACAGAGCAC

>hg18 chr15:61120405-61120730 NM_001018005
ATTAAAGGGCTCTGGTCAATTTCTGTGCCACGCAGCCCCTATGCTAATGG
TCAGATCTAATGTTCTGACCATTAGGTCAGTGTATCTTTTCCCTCCTGGG
CAGTTAGGTTAGTGGAAGAAACCCGATAAAATCTTGGAGAGGAATTTGAT
CATTCTCTGAAGGACTTACAAGTTGTTTGGCCTGCCTAATCTGCTCAGAT
ACCGTCCGGGGAATATTTGGTAACCATGCAGTACAGACTGTGAATTATTC
TGTGGGGACTATTAACAAGACCCTCACCAACCCTGCCTCAGCTGATCTCA
GGGCTTGGGGGCAGCCCCCTCTCCT

>hg18 chr15:61129484-61129596 NM_001018005
TAAAGATGGCCTGCTCATTTCATGACATCATAAAACACTTCATTTACTGC
TTTTAATCAACATTTGTTGGGGCGGGGGGCTTGAATGAAGAGGAAGTGGG
CGGGCTGGTAGG

>hg18 chr15:61122295-61122707 NM_001018005
CCTACCCCCACCACCACCCAGGGCGGCCAGGGCGCGCGTCTGGAAAGAAG
GAAGGGAAACGCAAGAGCCAGGCTTAGTCTAACTTAGTCTGGTCTGAGGA
CGCTTATTTCCCTTCTCTGGTTCCCATGGCCCGCGAAATCAAGTCCTAGA
GGCGCTTTATTCTCAGGACTGGGAATCAGTTTGGGGGAGGGAGGAGGACA
CCCGGTTCCTGGGGACGTTTGAAGGAAGGGCGAGGGATGGAGAAAGGGGG
TCGAGTAACTCAAGTGTTAGAAGTTCGTTGACTTTTGACTGGGGAGAAAG
GAACCTTAAACTTGGGGAGGAGAAGGGAGTCCTGGAGTTGTTACCTAAGA
ACAAAGATGGGGCGGAATGGAGGCTACAGCCCGAAAGCCAGGCCAGCAGT
GGCGTTCTTCTG

>hg18 chr15:61127550-61127788 NM_001018005
CCGCCGCCGCGAGCATGCGCAGTGCCCCCAGCCAGTCCCGGGATCCACGG
CGCGCGCCCCTCCCAGCCGCGCGCGCCCGCCTGCGGTTTGTCTGCGCAGC
CCTGGAGGCTGCGACTTCCGGACTGCTCCTGGCCGCAGGGGGCGCCGCCA
TCGCACAGAGAGGCCTGGGCGGGGCGGACCGGCGCTGGGCAGCCAGGACA
GCCGCGGCAGCCGGGTCCGCAGGGCAGCAGCCGGCCTC

>hg18 chr15:61123172-61123278 NM_001018005
CCGCTGTCCCTGTCCTTCTGGTTCTGTGCACCCACACCCCTCCCCTTCGG
GATCACGCTGCCTGCTGCACCCCCCTCCCTCCCTGTACCCCCTGGCCAAC
TCCCAG

>hg18 chr15:61117470-61117636 NM_001018005
ACCCTTGGGAAACACAACTCCCAGTGTTTGAGGAGAGCATGCCGTATCTT
GTTCCAGGGACACTGAGTCGTGAGCATAAAACGCTGCATTCCAAAAGAGA
CGAAGAAGCAGTCGTCTCTCCATTTAATTATAGATTCTTCACTTTCCCTT
AATTGCTTCAGTCAGC

>hg18 chr11:113954116-113954287 NM_001077639
CCAGTGAGGCTGGAAAACAGAGATGCTGTAGGGTGAGTTGGAAGAAAATG
GCAGAGTTATTTTCTTCACTCTGCTTCCAACTTACTTCAGTTTTCTTTTC
CAAATCACACTCTGGCCATAGAATTTAACTTTTAACACAATGTACAACAG
TTGTTTTTCTATGACAAATTA

>hg18 chr11:113947405-113947517 NM_001077639
CTGATAACAAATAGGCAATCCCAAAATAAAAGGAGGATATAGTTACCAAG
ATTGAGTAGATATAAAGATGGAAGAGATTTGATTGGTATAATTAAATAAG
CTAATCATGTCT

>hg18 chr11:113956912-113957027 NM_001077639
TAGTTTAATATTTTAATAAGTGGGATGAGTGTACTCATGTATGTGTGGTA
AAAATAACATTTCTACATCTAGGTACATATTTACACTTCAGTGTAAATAG
GTTTATTAGTGATTA

>hg18 chr11:113957887-113958120 NM_001077639
ATACAGTTACCCAGAAGGTATGCAAGAGAATTTGTTGAGTTGCAGAAATA
ATGTATTAGAGCACACACACATACACACATGTGCATTTCTCATTTTCTTC
TAGTTTTTATTCTGTATATATTTTTTTCCCATTGATAAGAATTAAATGTT
CAAAAAGTTTGTGGATTACTAGAGAATGGGCACTGTCTCTAAATGAATTC
ACAGATCCTTTCCCCAAAGGCTCTTACTAAAGA

>hg18 chr11:113972734-113972927 NM_001077639
TTTAATTTGGTTTGGTCACATAGATTTTGAAATCTAATGTTAACCTGGAG
TCTGTTTATGAGGTAGGCACAATAGATATGCTTGACTTAAAGAACCAAGA
GTACAAAAGAAAGTTTGAATGATTTGTGCAGGTCATCTGATGAGCTTTGA
AACAGGGCTGAATCCAAGATTCCTTTCATTTTGATCTCTAACA

>hg18 chr11:113957718-113957869 NM_001077639
CTTAAAGACACAAATACAGAAATTAATCTGTAGGTGGCCTCAAATCAGGA
AACATACAGAAACTAGATTATCCAGTGCCTCAGTTATTTCTTAGAGATAA
GTCAATTATTATGCCTACAGTTTCAGGCCATTTAGTAAATTTCCATTTCT
T

>hg18 chr11:113972198-113972321 NM_001077639
AGTCATGGGTTTGAATCCATCTGGGATTTGTATTCTTGATCTGATGAAAA
CAGTGCTGGAAAGAGCAGGCACCCAGACAGCTGCACCAGTGCCCACAGGA
AGCAGTAGCTGCTGGCCCTGTGG

>hg18 chr11:113956501-113956706 NM_001077639
TTTCTTCCCAGAAAAAAAATGGCTTTCTGGAGGAAAATTTAAGTATTTTC
CAGCTTTTCTATGAAACTAAAGTCATCAATTCTTGCATAGGAATGGAAGC
TCAATTATCCTATCATTTTAGCTCACTTTACCCCTAAGTTTGTCACACTG
TGTCTTAAATGACACCATCAAAATATAAATCCTTTGAGTTAAATAAAGGT
GATAT

>hg18 chr11:113971156-113971299 NM_001077639
TTAATATGTCCTCCTTTTCTGTTTTAGCAGGCTTTCTAGCACCCCCTCAA
GCTTGAAAAGAATTATTTTAAAACATTTCTTACTTAAAAAAATTTCAGGC
TTTATCAGTATTTTTCCATGATTCATCTTAACATTTCTCTTTG

>hg18 chr11:113972574-113972719 NM_001077639
ACATTATAAAACTGGGTGTAGGATTGTTAAATTTTTCACTGAGGAGCCTA
TAATAAGAAAAAAGTATTTGCAGTGGGTTTGGTTTGGCTGTTCCTTAGAG
GACTGATGCCAGCAACCACCCAAGTTCACAGTCTACTCTGAGACA

>hg18 chr11:113953869-113953972 NM_001077639
ACAAAGCATTTATTTGGACTGATCTATCCATTCACCTCAAGGATCCTCTC
ATGTATATTTAATTGACACATGAATAGAATAAAATGAAGTTCTTCCATTT
TCA

>hg18 chr10:88424544-88424890 NM_001080116
TGCCTGGACTGCACTCTCCATGAGCCCTGGACTCTGGGCAAGGGTCTGAG
GGTGCCCCCCTCCAACCCACCCAGGCAGGCTGCTCCTGAGGTGGGGTGAA
GGCATCCGATGGCTCCTGATCATCCATAGGGTCCCTGCCTCCATCCTGCC
TGAAGCACCTCCCTAGAGGAGGATATCAGCACCCCCAGCCCCCACCCTGA
GGGATGTTGGACCCTACTCAGGGCAGCCAAAGGCCAGGCCAGCTGAGCCC
TGACAAGCAGACACAGCTGCAGGGGAGAGGCACTGGGCAGGGGATCCAGC
TCAGCCACTTCCCTCTGGTCAGAGGCTTGGCTACTGACCAGACCCC

>hg18 chr10:88423255-88423412 NM_001080116
GGCTTATTTATCGGCCAGGGTGGAGTTGGGGAGTGGGACCATGGGGAGAC
AGAAGGTTCCAGTGAGAGGGTGAGCATGAGCAAAGCCCCAGGGGAGGCCA
GATGGGAAGGCAGCAGAGCAGGACAAGACAGTAATTTAATCATACAATGA
AAATGCA

>hg18 chr10:88422096-88422327 NM_001080116
GGTTTCGGTTCCAGTATTTATCAGACTCTCCCAGCTGTGGTGGGAACATG
CTGAGGACAGAGGGTCTCTGGGGAGAGGAAGGGGGACAGGCTGAGACTAT
TCTGGGGTAGCTGTGCCGGCAATTCCTGGAATTTCGGGGCCGCTGGAGCA
CGCAGTGCTGTTTCTTGGGCAGCTCTTAGCAGTGCTGACAGGCCGTGCTG
TTTATAGCCGCACTGAAGGTCAGGCAAGCCT

>hg18 chr10:88417726-88417916 NM_001080116
CAGGATCCCAGGGAGTGAAGGGCCCATACTGAGGTTGGCTATGCCCAGAG
CTGCTGTTATGATGATCGTTTTTATGGCTGGACAACCCTGGGCCAGTCAC
AGACCAGCTGGAGGCTCAGCTCAAGCCAAGGCACCTCCAGGGCCCCATAC
TGGATAAAGCACAACCCCAGAATCCTGGCCAGGGACCACA

>hg18 chr10:88419956-88420062 NM_001080116
TCCACCCCTCCAGATCTACTGCCCTGGAGACCACAGGGTCCTGGGCACCC
ACAGCCTTGCACACTTTGCATGAGGTGGTGACCTGTGAGCATGTGAGCCC
CAGTGG

>hg18 chr10:88418055-88418428 NM_001080116
AGGCCAGTTCCCCTTCCTCCCCCCTGGGGGGTGCTGGGTGCCGGACACCC
CTCCCCAGGGGCTATATTAGCCGTGTGAGTCATGGTGGACCGGCTGGGAG
GCGGCAGGCTGGCAGGCACAGTGTAGGGTTACAGTCCATTTATGGGCGCA
GCCGAAGGCAGATATCAGTGTCGATGGCATTCGCTCCCAGCTATTCTTAG
GAGCCTCTCAAGAGCTCCACGCAGCCCGGCTGGGCAGCAAGGGACAGAAC
AGGCAAGGCTGGGGGTCAGGGGCAGGGGCAGAGGTGTGGACCGGGCAGGC
GGAGTGCCTGAGTGCCCTCTCACTCAACCCTCTCTACCCTTTGTCTGCAG
AGGCGGCCGCTGACAGCACCAGC

>hg18 chr10:88424292-88424527 NM_001080116
CCCTGAGGCCATTCTAGGCTGCACCCAGGGTTGGGTTTCCAGGGTTTAGA
GGGGCCCATTGGCGGGAGAAGACTGAAATGTGAAGTGGGAATGAAACACT
CATTCAAGGGAGGCATTTAAATGCTCAAAGGCGGCTAGAAAGATTAAAAA
GAAAAAACCACAGCTCCAAGGAGTTGGGTGCTTTGGGCCCTTTCTGAAAC
ACAGAAAGGAAAGAGGAGGATGGAGTCAGACAAGA

>hg18 chr10:88423913-88424033 NM_001080116
TCCTGGATTTGGAGTTTTCCTGAAACTCTCTCAGCTCTGCACCCTCCTTA
CATAATCCCCTGTTTAACGACANNNNNNNNNNNNNNNNNNNNNNNNNNNN
NNNNNNNNNNNNNNNNNNNN

>hg18 chr10:88425262-88425364 NM_001080116
CCTTCTCTGTAGATGGGCATTTGGGGGTGCCCTGCCGTGAGAGAGCCTTG
CTGTGGGGGTGTCCTGCTGTGGGGGAGCCCCATGGGCAGTTCACTAGGAC
AG

>hg18 chr10:88417039-88417717 NM_001080116
ACCCCTCCAAGAGGGCCAGCAAGCAGCCAACCCAGTTGCCTCCCCTGAGC
CTCAGTTTCTCCAACCAAGGAGCCAGGGTGGGCCTTGATCTATCTCCAGA
CCACATAGGGGCCTGAGGTCTTTCTTGGGGAAGGGGTTGGCCCAAAGACC
GCACTGGCAGAAGTCCCAAGGTGCTGAGGCCCCCATCCAGAACACACTGT
CTCTGGGGTACAGGCTGAACATGCCACACGTGCTTCCCCCTCCCTGCCCC
TCCTGGCCCTGTGTCTAGCAGCTGAGCAAATGGCGTCTCCTCCCTTCTCC
CTGCCCCCTGCCATTCCTGCGCAAAGGGCACGGGGCCTGGCGTGTGGCAC
TGGCAGCTGGAGCTTTCCATGCTGCCGTCAAGTTTTCCAGAGCACAAAGA
CAGGAGAGCCAGGAATAACTGGCTGGGCCCCCAGAGGGTCTGGAGGGGAT
GGGCCTGCCTCAGACCTGCTTTCAGACCCTATGCCAAGGGGTGCAGGCAG
AGGGCCAGCTGCCCAGGACCAGGGCTTTGGGAGGCTTCTGTGGCTACTGG
GAGCCCATTATCTGNNNNNNNNNNNNNNNNNNNNNNNNNNNNNNNNNNNN
NNNNNNNNNNNNNNNNNNNNNNNNNNNNNNNNNNNNNNNNNNNNNNNNNN
NNNNNNNNNNNNNNNGCGGGCCCAGGTG

>hg18 chr10:88420099-88420224 NM_001080116
TGCTTGCAGGACTCCTTCCTGTATAAGGTGGAGCCTCTGTGTGCTCTCTC
ATGGGCCCTGTGGCCTCCCCTGCCTGGGACTGAGCCCACATCTCCCCCAG
CTCCACCATCTCGAGGCCTCCTGCT

>hg18 chr10:88426813-88427054 NM_001080116
CATGTTTGGGAGGCAAAGCCAAGGAACACTTCCAGCCACAGCTTGTAGGG
GGTGGGGTCCGGAGCCTCCTCTTTCCTGTGATGTCCCTGAAGGCCAGGCC
TGCATGGCACTCCTCATGATGTCATGGGGGTTGGGGACCTCCAACATGGT
ATGGTGGGAGTCAGGTCATAAAGCCATTCTATGTGATATTAGCAGGGGCC
AGCCCATTCCATGTGATGTCACAGAGGGTACAGCCAGAGTC

>hg18 chr10:88430228-88430382 NM_001080116
GTCCAGGCTCTGACCTTCATTTGCCAAGGGGGCCACCGCTGGGTGACTGT
GGCTGAGGCCCAGCTTGACGAGGACCTCCAGGTGTGGAGGGGCCTGCTGG
CCTCACCCAGATCTCTCCCTCTGGTTTCCACTTCCCCACCTGCCCCTCCC
AAGT

>hg18 chr10:88426529-88426654 NM_001080116
GTGACTGCAGGGCATCCTGGTTTGGAAGGGGCTTCCCTGTGAGGGGACTG
GCAGGAGCTTCCACCCATGTCTGTAAGCCCAGAGCCTGGCCAGAGGCCCA
CCCAGGCTTGGCACCTGGGGCAAGG

>hg18 chr10:88419385-88419547 NM_001080116
ACTCCCCAGCAAGGCACTGGTAGACCCAGGGCTGAAGGCCCCAAGGCTCA
GGGCGAACTGTGAGGCATACAGGGCAAGGACAACCCTGCCTGGTGGCTGA
GCCCCTGACCGTGCTGTTCCGGGCACAAGGCCAGAGGGGGAGGCCCCCAG
TCTGTCACTGGA

>hg18 chr10:88420238-88420425 NM_001080116
TATCCCTATGGGTGCAAATTGGCCACTGGGCTCAGTGGCACTCAGGATAG
CCAATGACCTCACCCAGGGTCTATGTGCCACCTGGCCCCGGCCAGCCAGN
NNNNNNNNNNNNNNNNNNNNNNNNNNNNNNNNNNNNNNNNNNNNNNNNNN
NNNNNNNNNNNNNNNNNNNNNNNNNNNNNNNNNNNNN

>hg18 chr10:88421190-88421385 NM_001080116
CTTGCAGACCCACAGAGAAGGGAGTTCAAGAGGGAGACTGGGAAAGGAGG
GTGGCGGGGAAATGCCTTTATTTATCCTGGACAGGTGTGGCTGGGCCTGC
AACATGAGCTGCCCTTTCACCCCACCCCAGCCAGTTCTCCAGGAAGTGGA
GAAGGGGGAGCAGCCCAGAGAGGGAGCAGCTCCAAAGGCCTCTGC

>hg18 chr10:88429255-88429372 NM_001080116
GTAGGTGGGAGCTCTCCAGAGCAGGGGGCGGAGGTTTGGGTGTGGGCATG
GGGCAGGGGCCAAAAGAGGGATTGTCCCATAGCAATTGAGTGGGCCCCGC
CCTGGGCTACAAAACTG

>hg18 chr10:88427520-88427667 NM_001080116
TTGCTCATCCAGGCAGGGTTGTCGGCTACCTCACTCTCTCCACATCTGCC
AGGTAGCACAAAGCACCTGGCACTAAGATGCTTTTGAGTGGGTGCATTTA
TCCTGCCCTTCAGCCTGGCAGTGTCTCTGGGATGCTGCTGTGTCTTA

>hg18 chr10:88425026-88425201 NM_001080116
GGGAGAAAGATGTCTCTGAGGCAGCTCCAGAGGGAGGACAGTCAGATAGC
CCTGCAGAGGGCCCCTCTGATCTGGCCCCAGCCTCTCTTGGATATCATTC
TGTTGCCCTTGCTCATGCTGTCATCATGATCTTCTGGACACAACTCCCAT
CTTTCCTGTCAGCATCTCCTCTGTG

>hg18 chr3:38649313-38649529 NM_001099404
AAACCAGCATCTCAGGCTGCATAATTCCTGTTTTTATTCCAGAATTCCAA
AATTAAGGTGATTGGAATATAGATCACCAGTGACTCATTTCCCCAGAGCC
TCATGAGCCACCCTAAATAGAGCCCCATATGGAGGCCAGGCCCTCTTCCC
CCTCTGCTCCATTGACAAGGGAGTTGCACAGAAGGGTAGGCAGGGCTGGA
GGTGGGTGGTAGTCAC

>hg18 chr3:38654483-38654770 NM_001099404
CCCTGGGGAGCCTCCCCTCTCCTTGCAGCCCCTCCCTACTCACTCCCCTC
CCTGATCGCAAAGGAAGGCACACTTCAACCTCCTGAGTCACGTCTGGCAT
TTTGGTCTCCTTGGAATCGGAGCCTCTGGAACACAGCATGCAAATAATAT
TCTTTGCCATGTAAATTTATGCAAAGCATTGTGTGGAAGTGGTTCCCAGG
CTTCCTAGAAAATCCCTGTGGGCTTCCTCCACTCTGTGCTCCTCTCTCCT
GCCCTGCAGTTGGGGTGACCTCGGGCTGGAGCACCCA

>hg18 chr3:38658414-38658554 NM_001099404
CTTCGCTGTCAGCCAAGGCAGCACTGCCCCTGGCCCTGGGTCTCCAGGGT
GGGGACCTGGATGGTCTAATACCCTGAAACCACAGAGACCCAGAGTTGGA
GTGCCAGCTTAGTCACCCAGGGGCATTCCACCCCGGACCC

>hg18 chr3:38657798-38657992 NM_001099404
ATCTTGCTAAGTCCTGAAGAATCATCCCCATCCCTCCTGGAGGTGGAGGA
GAACACACCCACCCTGAAGCCAGGGAATGCCCTCATTTACATACATTTAC
ATCTCATTTATTCCAACACCCAGGCTGAAGCCGAGGCTAATTCAGCTGAC
AGGAAAACCCCACCCGCTTTAGCTCTGCTGCTCTGCTGAAGTGA

>hg18 chr3:38656524-38656626 NM_001099404
GGAGACCTAGCCGATTTCTGCCCATGCCCGAAGAGTCAGCAGTTTTCCTG
GCAGAAGCGATTCCCCAGCAGTTTTTCTCTCCAGCTCAANNNNNNNNNNN
NN

>hg18 chr3:38644949-38645233 NM_001099404
CAGCACCTTGCAGGAGCTCTGGAGCTTCTGCTACATCCCTGAGGGCTTCT
GTGGCTGCCAAACAGTGCTGGGTTGGTTAGATACCTGGAGGAGAAGCCCC
AGGTGAGAGCTGGAGGATGCTGTTAGAGAGGCCACACCCCCGGAGTGAGG
CCAGAGACGGGCTCAGAGCAAGAAAAGCTGGCCTTTCCTCCTCCTGCTGC
TCTGTTCTTCTTACCAGGCTGTGACCACACTCTGGCAGAAAGCATAACTA
TTTGCGAAGCTGCCTTATCACTTTTAGGGGAACT

>hg18 chr3:38646131-38646373 NM_001099404
CCAAGCCCGGTAAGTCCCTCATTACGCTGCATCACTCCAATGGCTCTCCT
CTGCAGGCTGGAGCTTTTTTCAGCTGTGGTTTATATAATTTAATGCTAAC
CAGAGTTCTTTGAGATACTCTGAAACTGCAAACATTTTGTCAACGCCTAA
TCAAAAAGCAAGTGCTGCCTCCCTCAAAAGATGCCCACATGTGAATAAAC
TAGAGGCCTCTTTATTGGGAAATGGTTTTTCCTTGGCTAAGT

>hg18 chr3:38649802-38649916 NM_001099404
CTTCTCATCCTGCTTCTGGGCACAGGCTCTCCTCACGTTGCCTGTGGGGA
AGCTGGAAGACACAGACAATGGGCCTGATTCTATGCCCAGGGACAGAGAG
CAGGGTGGGCAGAC

>hg18 chr3:38640562-38640701 NM_001099404
AGGCCCTGGGGTCCCTCCGTCAGTTTGGTATCTGCCCAGCCCTCTGCCCG
TGTGAGGGTGTCCAGGGCCAGGCTTATATCCCTCTCCAGCTTTCAAGGCA
GGATCAGATAATCATCTCAGTATCAGTACCCCTTCTCCC

>hg18 chr3:38642231-38642416 NM_001099404
AACGCTCTGACATGGGATATTATGAAAAAACCAAACATGCCTCTGGCTGG
GCTGGGCAGGAAGGCTTCCTGGAAGAGGCATTTAGATAAGCACCAAGGCT
GGCCAGGGTTGCTCCAGCAACCAGTCAGCCCAGCTGGTCATGGTGAAGCA
GCATGTGCTGAAGGCTGGGTGGTGGACTCCTCTCG

>hg18 chr3:38648112-38648233 NM_001099404
TTCAGCCTAATCGCCACTCATCCTCTCCCCATAAGCTTGACTCACACTAC
CAGCTGTGGCCTTAACCCTAACCCCAATTCCTACTTCCATCTCCGACCAA
CCATGACCTAGGCCCGCCCAC

>hg18 chr3:38657351-38657763 NM_001099404
GGAAGGATTGAAAGAGCATTGTCCCCCGCAGACCAGAAAGTGCCCATCCT
GGTTTCTGGCAGTGGCTGTGGGTGGTTGTGGAGGCTCAAGCCACAGGTTG
GGATGGTGGGGGATGTAAGTGGGAGAGATCGACAGTAAGTTTCAGACCAT
CCCTCCCGCCCAGGCAATTGTCTGCACAGTCTCGGCTCTCCCGGGCTAAC
AGCTTGGACAAAGGCTCAGTGGGGGTGCCAGCTGGTGCTGGTGGCCTGTG
CTTTCAGGTCCTTGCTCCCAGATCAAAGGCACATTGGTCCGTCCTTGCAC
GGGGCCTCAGCTAACCAGCTCCCCACAGGCTCCGCTCCTTTGAGGCTGCA
TAGGCATTAACCCTGTCCAGTCTGGAGCCCAGTTCTGGGGGAGATGGGAG
AGTCTGAGGAGC

>hg18 chr3:38655466-38655663 NM_001099404
AACAAGAAATGCCCTGAGCCAGAGAACCAGGCCTTGCATCCACCTCTGCC
TCCCCGCCTGGCCTCCCACCTCACCCTCTTGAAGATTTCCTGTTCCTAGG
GATAAGGANNNNNNNNNNNNNNNNNNNNNNNNNNNNNNNNNNNNNNNNNN
NNNNNNNNNNNNNNNNNNNNNNNNNNNNNNNNNNNNNNNNNNNNNNN

>hg18 chr3:38650626-38651025 NM_001099404
ATGAATGCTGATCCCAAGTGACAGCAGAACCGGAAAACAGTGACCACTCA
TCAGCGAGGACATCCAGCCGGCACAGGCATGTGATGCCAAACCGGGAGAA
TGTGGCCCCTGGTGGCCTCAAACAATCCAGAACCTGGTGTGAACACACTC
TGCCTATGACACCGAGGCAGAAGAATGCAGTCCCAACTGCCCCACCAAAA
CAGGATGTGGTCGGAGCAGCTCCTGACTGTGACACCAAGCCGGGAGGCTG
CATCGCTAATGACCACATCAAACCAGGGAATGGTGGGCACCCGTTCAAGA
GGGCACGGTGGACACCTGTTGGACATCTCTGCCAGAACAGAATCCTTTCC
CCTCACGAGGGTCAGCTTTGCCTTGATCTTACTTCTGCAAAACATGTCA

>hg18 chr3:38659346-38659609 NM_001099404
AAGTCCAGCTATCTCTGGGGACCATAGACCCCAAGGGATCCTTAGGGAGT
TGTTATCTCTCCTTCCCTCGGACTTCCTGAAACAGAAGCTCAGCAATTAG
ACATCTAATAGGCACCTAGGCTCCGCAAGCAAGTGGGGGCTTTCCTTGGG
TTTCCAGTTTTGCTGGCAACTAGCTGTCGCTTTATTTAACTGGCAGTCTG
TGCTGCATCTGACCCAGCACAGTGGTGAGGCTGTCGCTGCAAATGGCCGG
CTGAGCTCCCGTG

>hg18 chr3:38655174-38655295 NM_001099404
GTCACCCATCAGAACTTCTAGCCCTGCTTGTAAGGCAACTGCATTTTTTC
CTTGAGAACATGTCAACCCATCAACACCTCACAGACTCATTTTATTAATT
GAATGATTCAGTGAACATTTA

>hg18 chr3:38653005-38653307 NM_001099404
CTGCCCAAGGGAGCTGCTGAAACCAGATTCCAGATGAAGCTCTCTGCTGC
AGCAGCCGGGCAGCCTCATTTTCCAAAGTAAACCTACCAAGAGTGTCCTT
TGTCTCTGGGGCCCCCAGGCTGCTCCTGGTGGGCGGGTGGGATCCGCTTT
CTCCCTTATTCTCCCACCACCTGCACCTGGCTCTGGCCCTGCCCTTCCTT
TAGCAGCTCAGGGCCCACGCCCTGCTGTGGCCAAGCCTGGCTGAGTCCTG
CCTGCAGGGCTTCCGGTGCTGCCAGGGTGAGGAGGGCTCAGGGGTGGTCT
GA

>hg18 chr3:38644678-38644860 NM_001099404
CCCATCCCCAGGCAGCAGCAGTGTCAAGGCAGCCACTGGGAACCCAGTAC
AGGTCCTCACTGATGCTTGACAATTCCCTGGGGCAGCTGTCCTGGGGGAT
AGAGGCTGGCTCCGAGCCCTCAGGGCCAGTTTTTCCAGGTGGAAGCAGCA
CCTCACAGCCTCAGAGCCATTGCTCAATGGAC

>hg18 chr3:38651611-38651801 NM_001099404
GCTTCTTACAGGGCAACCCTCTCCACTGTGAGCAATCAGTTCCATAAATT
GGGAAGCCACCTCTTTTGCTTGGACTTAATTTCTAAAAACAGTGTTCTCT
GTCTCACTGTATCCATCTGTGTCCATATGCCTGCAAGGGTTGTGGGGACA
CATGCACGCCCATGGATCTGCAGAGGCTCACTGGTACACA

>hg18 chr3:38642853-38643580 NM_001099404
ATGACTCTGCCTAAAGCATACCCAGGTCCCCCATGGCGCCCAGCACGTAG
CCAATACCATAGAGACGAGTCAACTGAACTCCTGGCCAGGGCACACCTGT
TTGCACTGCCTTGTAATTTCAGGCTGATGATTGAGCTGGTCCCTTGTGTG
GGCTGAGGCAAAGGCCAGCTCTCCAGGTCTATGCTCAGCTGAACATCTTC
AATCTTGTCATGTCATTGTCCCTAAACACCCACTCCTAGCCTCATGATAA
AAATGCCAGCAAGGAGTGCCTGAGTTGTGGGGAATGCCTGACACTTGGGC
TGCCTAAGTCTTCAGATCCCAGGGAGTTTAAAAAAAAAAACCACCCAAAG
AAAAGGTAATTAACTCTGGAGGGGTATTTTCATGTGTTTGTGCTATTAAA
TCAACAGGCACACACACATACACCACAGACATGTGGTTTGATTGCCCATT
TGAATCTGGTAGAGGAACGTGGGAGGATTTTGTGCACAGATCCTATACAA
CCAAGAAGGCAAAATACTTCTCAGTGTGTGTGTGAGGCCTCTCTGAATGT
GACTGCGGTAGGATATGGAGTTCAGTTGGTTTCTTTTATTTAATCCCAGC
AGGAACACATTCTGCAGGATTATAACAAAAATACATATAAAAAAATCATT
CCACATGCCCATATTTACTTTTTGGTAACTTCCCAGAGATACACTGCAAG
CATGGAGCCAAGAACAAGGCCAAGCGG

>hg18 chr3:38653833-38654184 NM_001099404
GGCCACAAGTTCCCAACCCTCACCCAACATCACTGCCCTGGGACAGGCCT
CCTTGCCCCTGCTTGGACCATGGCAGTGCCTCCCTCTTTCCTTCTATCCC
ACACATGCAGCCCCCTGCTCCTAGATTTAGACATTCTCCAAAATTCTGTG
TGCCCTGAGTGATGCCAGAGTCACCTCCTGCTCTCCTCCCCACTCTACCT
CCTCCAGGACACCTCTTCTGACTGCCCACCCACCCACACTGACTCCTTCC
TCTGTGCCCCCTCACCCAGCTCTGGCCCCTTCCTGGCCTCTGCTGGTTAC
TGACAGGCCCTGTAGTATGTGTATTCACATCAAGGTAGAGATGCTGCACA
A

>hg18 chr3:38643697-38643833 NM_001099404
CCAAAGGGCGTTGCACAGAACTTTGCACATGTGGAACTTAGATGTTTGAA
TGAGCATAAAAATTTAAGCACAGCAAAAGTTCACCATTCAAAACATGAGA
CCTGATGTTCTTTANNNNNNNNNNNNNNNNNNNNNN

>hg18 chr3:38658629-38658880 NM_001099404
CCGTCATGGCACACAGGTGCCCGAGACAGCAATCAGCGTTCTAAGTCTCT
TTCTAGCTCAATTCCTTCCAACTCATTTTTCTCAATACTTGAGCTGAAAA
AAAGCTTCACAGAGGAACTGTGCACTGATGCCATGGCAACTGAGGCATTT
ATGGGGCACCTACTGTGTGCACCAAGAGAGATGGAAACCTCGGAGGCCCA
CCTCTAGGGTCTCTTAGTGTCCAGAGGGAAATAAGCCAATCAACCAATAC
A

>hg18 chr8:11605052-11605170 NM_002052
CCCTGGGTGGCCAGGGAAGGTTCCCGGGGGTGCAGCCAAATACACATCGC
CGGCAAACTGATTAACCCTGAAAGTGGCGCCGAGGCCCGGTCTGTGGCTC
TTGGTGTTCCCCTCCCCC

>hg18 chr8:11596606-11596706 NM_002052
GGGGAGAAAGTTGGGGCGCTGGACCTAGAGGAAAAAGCCACAAGAAACAT
AATTTTCTCTGTCCCAGGCGACTTCCAGAGACAGCGAATATTCCTGGGTC

>hg18 chr8:11595007-11595163 NM_002052
ATAACACCGTCTTTCCCTTCCTCTTGCTAATGATATTGTTGTTCCCTAGA
GAAAAATGAGATTTGAAAGTGTTCTGTAATCTGGAAGTGACTATAAAATA
TGAGAGGGTGTGCCAGAAACTCTGGTCCTCAGGGCTGGAAGCACCAGGAA
GCATTT

>hg18 chr8:11611558-11611666 NM_002052
CCACTTGTGGGCACAAACAGTCACGTACTAGGCAATGGTGACCTCTCCAG
GTAGGCAGTTTTCCCTCAGGTTATATTGGAGTTAGAACCTGCCTGAAAAC
CACTAACC

>hg18 chr8:11596377-11596541 NM_002052
CCTGGGAACCTAGAGAGGCGCCGATAAACCTCCTCCAGCCGGCGGCCCAG
CGAGGCCTTGAAATGCTCCCCGCTCCTGGCAACGCACAGCCAACCTGCAG
GCTCCCGCTTGGCCCANNNNNNNNNNNNNNNNNNNNNNNNNNNNNNNNNN
NNNNNNNNNNAAAG

>hg18 chr8:11609244-11609869 NM_002052
GGATGGAGTGGGGGCATTCAAGGTGTTCTCAGAGTTTTTTTATGGTGCAG
GTCAGTGAAAAACCCCGAAGTGTTTTCTGGATCTTTTGGGACCTGCTTAT
CAAGTACGCTAGTGGCTTTCAAAGCCGGTTCATTTGTGCAGGGAACTTTG
TGAGACTGGAGAATGATTTGTCGATCTTCAGGAAAACCAAAGTTGTTTAA
CTTTCCGGTTACCACCCTGAGCAGGTCAGTCAGAGTTGGGGTTGGTCTGT
GGTGCTAAGCTGAGAACGAATTAAATAAGAAAGGTGTGTTGGGGTGGCCA
GGGGTGTGTCACTACCTCTAGTGAGCCCTGTCACTTGCCCAGTTGTGTCC
CATCAAAAGGTCAGGCCACATTTGCTAGGCACTTTCTAAGCACTCAGGTG
GAATGATGCCCGGGAGACAGTTCTAGATAACGCTTTATTCTGTATCCCTC
CCCATTTCTTTTCTAACTTAAATGCACTAAGAAANNNNNNNNNNNNNNNN
NNNNNNNNNNNNNNNNNNNNNNNNNNNNNNNNNNNNNNNNNNNNNNNNNN
NNNNNNNNNNNNNNNNNNNNNNNNNNNNNNNNNNNNNNNNNNNNNNNNNN
NNNNNNNNNNNNNNNNNNNNNNNNN

>hg18 chr8:11597997-11598382 NM_002052
GAGCAGCACGGGTTTCGTGCAGGGTGTTATCCCGACCCCTTCCCCCATCC
CTCTAATCTGGCTTGAGAAGCCCGTGCTGGAGAGAAAAACGCGGCCTTAA
AAAAAAAAAAAAGTTTAACCGAAAGCGTGAGAGCCACCCGCCGGCTGTTA
TCTGGGGCTGAAGGCTGCGGTAATCGATGGGTTATTTTTACGCGGTAATA
GGGCCCTGTGATTGCTCTATTAACCTTTAGACCTGTCTGAGGGACTCTCC
GGCTCGCAGCCCCGCTGCGCTGGGGCCTCCAGGCTCTGACGCCGACTCCC
AACTCAGGCCTGACACATTCCCCTCCCCCATACCCTGGAAGAGCCCCCTC
CATGAAGAAGCTCCCCTGGACCGCCTGGCTCCCCA

>hg18 chr8:11612057-11612204 NM_002052
GGTTACTAAGAGTAATTTAATGGCTATCTCTAGAGCTACTCTTTTGTTAC
CTTCTAAAGAAGGCAGGGAAGAAAATATAAATGGGGTTATAATAGGAATA
ATCTTGAATCTGTTTTAATTTATACAAAATACATTTATAAGTTTTGG

>hg18 chr8:11613116-11613325 NM_002052
TTGGTCTGAACTGAATGTAGCAGCCCATCAGTGGAAGTTTTCTTGTTTCT
GGCAGGTGGCCTATGCTTTTATCTATTACTGCTCTGTAATCAGAATTGAG
CCACGATATTCAAGTTTCTTATCTGAATGATGGGAATTTGGTTTTCTGGC
CTTCTGCATTTTGCAGGAGCCCAAGAATTGACCTGATGTTTTAAAATATA
TTTTCCCTC

>hg18 chr8:11600574-11600728 NM_002052
GCCAGAGGCGTTTTCCAAGAGCAGCTAATTCCTTGTTTTTCCAGAAAGTT
ATAGAGGAGTATTTTCTCCACCTTCTGTTGTTCTAGTAATCCAACTCAGG
CACTATATCAGCCATTTGAAAAGGCAGAGAATGTGATAAAGACAAATATT
AGAT

>hg18 chr8:11602418-11602540 NM_002052
CAAACTTTTGGACTTACAAAAATATGCTTGCAGAATAAGGTAACATTAAA
GTCCTTCCTGACAAGCAATACAAAAATCATTGACCAAGATCACAACCAAT
AACTGCACACCAAAGACCCGGG

>hg18 chr8:11601144-11601334 NM_002052
TTCCATTATTATTACTAGTGATGTTGCAAAAAATGGTGAAAAGCATTATG
TAGTGTGTATTAAAGATTCCATTTCCAGATTTTTACAGTAATAAAGATGA
TCATTTATTATAGTATATACATTTGAGGTACTTTCTTGTATTATACTAGA
AATCTGTNNNNNNNNNNNNNNNNNNNNNNNNNNNNNNNNN

>hg18 chr8:11599281-11599546 NM_002052
CTCCGCCTTTGCTTGTCTGGAGGTAGAGAGGTAGCTAGTGGGAGGAAAAG
AGACGTGCGCTACTCACTTCACCGAAATTGCCCAACCCCTGCTCTGCTTT
TGACTTTGCCTTAGCAACTTCTTTAAGTCAAAGTAAGACTTGGGGGCAAA
ACAGAGAAATATTGGAAGCGCCTTTGGATTCTTTCCGTGTGAACTTGAAC
GCTTTCAATCCCTGTCCCCGTGTGCACATTCTCCAACCCTTGTTTGCATA
TCGCAGGCCGGGGCC

>hg18 chr8:11600767-11601128 NM_002052
TTACTACCTGTGTGTATACTGGAAGTTGGATTATAAAATTCTAAATCTCC
TTTCTTTTCCAAAGTTATGAAAGAAAAAAAATTACATTATCTTGAAGAAC
TGCAGGAGTTGAGTATTCCAGAAAATGCAATGAAATAGGTCAGCTACTTG
ATTTTAAAAGTCAAATACTGGATCTTTTATTAAGGTAAACCCATAATTCT
TTAACTTTATTTTCAAAGGGAAAAGTTGGTGACCTCAGGTCAATTTTTAA
AAAAATCTATTCTCTAACCAAACTTGCTGGAATGAACTATTTGCCAAACC
AATAAGTTATTGCATATTTTGAAAGCAAATAAGCTTTTAGGAGTTACCAT
GTGACTATATA

>hg18 chr8:11604743-11604995 NM_002052
TCTGAGAAGGGGCCTGAGTACACGGGCCGGGGGAGAAAGGGAAGTGGCAA
CCCCTAGTTCAAAATGCAAACGACCTCTGGAATTTCGGGAAGAGACGGAG
GAGTGAGTTTGGATTGAGCCCACCCTGTGGGGGAGGGGAAGCCCAGGCTT
GAGAAGCAAAGCTCGCGTTTATTGACCACCTACTAAGTGCTAAATCCTTC
TGCATTTGTTCTCACTTTGAAGAGTAAAGGCTACCCCTGCCAGGTTTCCA
GT

>hg18 chr8:11599987-11600103 NM_002052
GGTGCCGGGGTCGCGGACTGCCACCAGGTTGAGGAAAGGAGGGGCCTTTT
GGCTGGGGAAAGAGCGTGGTGGGGGACCCGCGGCCGATGGAATCCCTGGG
GCAGCGCGGCCCGCAC

>hg18 chr8:11598921-11599204 NM_002052
GCACTTGGGCATTTTCCGCGGAGACCCCAGAGCCTGGACTTTGCCTGCTG
GGGGAGCTTTCCGCACAGTCCCGCAGCCTGCGCCCAGCGGAGGTGTANNN
NNNNNNNNNNNNNNNNNNNNNNNNNTTGCACGTGACTCCCACAGGCCAGT
CAGCGCCCTAGGGCCGAGTTGCTGGGCCGGGGACCCGAGCCGCGAGCTGG
GGACTTGGAGGCGGCCGGCGCAGGGGCCGCGAGAGGCTTCGTCGCCGCTG
CAGCTCCGGGGGCTCCCAGGGGAGCGTGCGCGG

>hg18 chr8:11597711-11597932 NM_002052
GCTCGGCGCCCCAGGCAGCCTCAGTTTCCTTTCCTCTGTTTGCGCCCCAG
TGAACCTCCGCACCTCTCATTCAGGGAAGAGAATTCCCCGCGCAGCCGCG
CTCGTTTCTTCCTCTGGGATTTTCCTGAGAATCCCCAGGAGTTGGCCACG
ATCCCATGGGGGGTTTCCTTCTACCCAGCCCCGCGTCCTGGCCTCGTCCT
TAACCCCCGGGTTGCCTTCAC

>hg18 chr8:11610088-11610237 NM_002052
NNNNNNNNNNNNNNNNNNNNNNNNNNNNNNNNNNNNNNNNNNNNNNCTTG
AAAATACAAAATCTCACAAAAAATTTGTAACACAGATTTGCCTGTGGGGA
GGAAAGCGGGTAGGTGAGGGATAATGGTAGAAAAGGGACTTTCACTATG

>hg18 chr8:11604298-11604447 NM_002052
ACCGCAGACCTTCTGGGCCATTTGGCGGCCCAGCTGGAGGATCCCTCGGG
GTAGCTGATGATTTTCCCGTCGGGGGTCTCACACCGAGAACAAAGGAGGG
ATGGACAAAGGAGACGCCGGGGAGATGCGCGGAACAGGAGCCGGCACTG

>hg18 chr8:11607949-11608052 NM_002052
TGAGGAGAAACAAGAGAACACTTTTTTTTTTCTATGTAACTGCTGTAGTT
TTAACAATATCTTGCCATAGTTCTTATGTTGGTTATGTGAATAGGGCAAA
AAT

>hg18 chr8:11598419-11598556 NM_002052
GCAGGCTGCAGAAAAAAGGGGGAAAGATTAGAAGAGAGGAGGCCACAGGA
GATGGGAAGTGTCGCCAGGAAGGGATGCAGATTGCATAAATACATAAAAT
TGAGGCTGAGGCCTGGGCTCCCGACCATCTCCCTGGG

>hg18 chr8:11602938-11603153 NM_002052
CGGACCTTCAGGCCCTGGGGTGAATTCAGCTGCTCCTACATCAGCTTCCG
GAACCACCAAAAATTCAAATTGGGATTTTCCGGAGTAAACAAGAGCCTAG
AGCCCTTTGCTCAATGCTGGATTTAATACGTATATATTTTTAAGCGAGTT
GGTTTTTTCCCCTTTGATTTTTGATCTTCGCGACAGTTCCTCCCACGCAT
ATTATCGTTGTTGCC

>hg18 chr8:11597110-11597210 NM_002052
GAGGACGTCAGATGGCACCCCGCCAGACACTAAGCCCCAAGCCCCTGGCT
TGTTGCTAAGAAAATTCACTGCCCGGTCCAGACTCAGCCCTTTTCGCCCT

>hg18 chr8:11598670-11598805 NM_002052
GCCCAGGAACTAGCATCCAGCCGGGCACCCCGGGTGACCCAGTGCCCCAC
ACAAGATCGAGAGTTGAGCCCAAGAGGTCACCTTCTTCTCTACTGGCCCC
GCCCCTCGCCCGCCGCTGCGGGATGAGGACCACAG

>hg18 chr8:11602013-11602337 NM_002052
CCAGTGGGTTATTCTGTAGAGCGGCATTGTACATTCTTCTCACTTTTCTG
GTTCTGATATACAATTTGCAAAACGTCTAAATTGTAACTATTTGCAAGAA
ACCTGTAACTTGTCCGATTTGACGTCCACATGGTTAGTGTATGGATGAGG
GTTTCAGAACCCTCTTCAGGAGGCTTAGCAGACACCGTTGTTCACTTATA
AACATTTGGACTCTACTTCTGGTTTTTTTTTTTTTTAATTACAAACAAAA
CTTTGTTAGGTTGTTGTTTTGTGTAAAGTTTGTCCTTGTCCCCCCAAGGA
CAATCTAAAGTTCTTTCTAGGCCA

>hg18 chr19:54164012-54164174 NM_002103
AAGCCCCAGACCTGAAAGCACCATGCCAGGTTTCCTAAAACCTCTGGCAC
CACCGCAGAGTAATGGCAGATTCCTGGCCTCTGGGAAGCGGTCCAGGCCC
AGGGGACTCCAGGGCGCTGATTATGCATATTCTGGAGCCAGAGAAAGGCA
CGGCTTTGTGGA

>hg18 chr19:54184975-54185241 NM_002103
AGCAGCCCCGCTCCTCGCCGACCTGGCTTTTTGCTGCCTGGAGCCTCGCT
CTGAGGTCCCTCCCCCTCCCAGCTGTTGTCTGCCCTTTTGCTGGGGGGGG
GGGGGGGCTATTCTTAGGCCCCCAGCACGTGGGAAGCAGCTGCCCTCAGG
AAGCGACTGGGCTGTTCTGGGTTCCCTTAGGGACACAGTCGGACCTGAAT
GGATTCCAGACCCCACCCCAAACCAGAGGCTGTGAATGAGTAAAGGAACC
ACAGTGCCTCTCCATC

>hg18 chr19:54187751-54187965 NM_002103
CCATCCCCTTCCCTGTTCAGGACCCAGGTATCTAGTCTCTCGGAAGCCTG
CCTCCAGGACCTAGGAGTCTCATTTTAGCGCCCTCTTCCCTAGGACCCAG
AACCCGGGCTTCCAGCCTCCTTTCATCTTAAGTCAAACGAACCATCCCTC
TCCCACCCACCTCCGGCTTCCCAGCCCCTCCTCAAGGACACAGCCTCCTT
GCCCAGGTCACAAG

>hg18 chr19:54188576-54188836 NM_002103
ACGGAAACGAGTGGCCTTCAGCTCTGTCAATCTGGAGCTGGAGGCCTCAA
AGTGGGGAGGAGGAGGAGGGTGGGATAAAGAGGAAAGGAGCGTGGAGGAC
GTGTGGTTACTCAAAGAACAGCTAAGAATTTTGCAATCGGCCTGAGCGGG
GCGGTGGTGGGGCTGAGCAAAAGGAGGAGGAGCCAGGAGACATTGGGAAT
GGACCCAGGAGTTCCGGACGCCCGTCTTCCAGCGCAGCCTCGGTGGGAGG
GCGGGGCATA

>hg18 chr19:54188181-54188500 NM_002103
GGCTGGCGCAGGAAGGGGGGCTCCGGGGATCTCCAGGTAGGGACCCCGGA
GGTGTCTAGGGAATGCACCAGGTAGGGTGCGGGGCCGAGTAGCTGGTGCC
CGACGGGAAGCTTGCAAGACGCTCGGCTTCCTATTGCAAGACCGCACCCC
TGCCCCGAAGCGTTGGGACCTAGGCAGAAGGAGGCCGCAGCGTCACTGAG
CCCACTGGCGCCCCTGCAGTGAAACCTCGCAGCCGCCAGGAGGCGGTGGC
CGCCCCCCCCAGCCAGCGCCATTGGCCCACGCCCGGGGGCGGGGATTTCC
GCGTGTCCTCATTGGTGGA

>hg18 chr19:54163636-54163794 NM_002103
AAAGACAGGAAGGCATCTGGACTGAGACTGTGTGTCCTCCAGAAGGAATG
AGCAGCCAAGTGGTTCTACCACCTCTTGCTTGGCCAAAGTGTAGGGGATG
ACAGGAGCCGGATGGAGGGATCCTCCAGGCAGAGCCTGGCTCTGACATGC
CAGGGAGG

>hg18 chr19:54163357-54163519 NM_002103
TGGGGATGGAAGAGCCTCGAGGTAAATGTGGGGGTTCTAGAACCCAGTGA
CCTCAGTTCTGGATCATGGGAAAGGGATCAGTATGCAGTAACGTGGTAAG
GTTCCAGATCTAGAAGCCAGGACCTAGAACCTAGTGGTTTCACAGTGGGC
AGAGCAGTTGGG

>hg18 chr19:54163152-54163340 NM_002103
CGTCACAGCCAGGCCCACCAAGTGTCATGTCTGACCACACCTGGGATTCT
TAAATATAGATGTATTTTTTTCATCTCATCTCCGGACACACTCCAATCAC
ACCCCTCCTGCCCTCCCCTCTCAACTGCAAACCAAGCGGTGCAGACACAG
CACAGCACACATGAGGGGCCCTCCCTTTCACCAAAGCT

>hg18 chr19:54182112-54182262 NM_002103
GATGTTCATGTCCTCAAAGGCCAGAGCTAATCCTTGGATTAAAGGACCCT
ATGACTCCCAGAATGCCCAGGGAGAAGCCCATCCTCTGGCCCAGGGGCTG
ATGGTCATTGTAGTTTCAGGTATGGGTGGAATGTGTCAGACGGGGCCTAC

>hg18 chr19:52985486-52985642 NM_003009
CTGCCTCCAAATCGGATCTAATTCTCTCTCTGCTCTGCTGAGACTGGCCC
TGGCTTAAGAGGACTGGAACACTTGCTACATGGGACCAGGACAGGGTCAG
AGAACCAGCGCCGGGGAGACCCAAGGGCCAGGATTGCCACCAGGGGGCAG
CAGAGA

>hg18 chr19:52979340-52979476 NM_003009
CTCTTTTTCTCTCCACAGTCCAGGGACCTTGACCCAGCCCCTCTCAGCAG
ACGCTTCATGATAGGAAGGACTGAAAAGTCTTGTGGACACCTGGTCTTTC
CCTGATGTTCTCGTGGCTGCTGTTGGGGGCAGAGAT

>hg18 chr19:52963718-52963960 NM_003009
CAGGTGTCTACTTAGGGCTGCCACCTCCTTGCAGTTGATTTTTGGAGCCT
CTTGTTGCCTCTGGCTTGAAGGCCCAGCTGTCTTTCTAGGTGTTTTCCCA
GTGGGCATGGAGCTGCAGCGTGGCTGCTGGGAGCAGCACTATGTCTCCCT
GCCCACTAGCTGGAGCTCCAGCTAGATGTGAACCACCAGGCAGGCGCAGT
TGCTGCTGGTGTCCAGGGAGCATTGAACAGCAGGAGGGACTG

>hg18 chr19:52975019-52975170 NM_003009
GGCAGCTTTCCAACGTCTCTGCCTGCTCGACAAAGCAGAGGCAAGAGTGA
CATTTTGAGACGCCTACCAGGCCTGTACACCAGATTCCAGTCCCGAAATA
GCCTGCTGTGGGGGTTGGGTGAGCCTGTATTTCACCCTGGGGACTGGGAA
G

>hg18 chr19:52976251-52976358 NM_003009
GTATGTCTGTCTGTCCGTCCTGCCTGGTTTTGGGGCTAGCATGGGGTTGG
GGCTGAGGTTGGTGTCTCGGTCCCAGCTCACCCCTTCCCTCTTCCTCCCC
TCCCTAG

>hg18 chr19:52975986-52976176 NM_003009
GTGAGTCTTGGGATGGGGAGAAAGACTTGAGCACAGCCACTGTGTCGGTC
CGTTAGGCCTGGATGGCACTGCAGGGGGGTTAGGTCAGCCCTACGCCCTT
CACCCATGTTCTCATCCCCCTGGGAAGGGGAGGGTCTCCCCAAGAGGACA
TCTTAGCCCCTCCAACATCTCCCCTACCCCCTTTCCTCAG

>hg18 chr3:52461703-52462222 NM_003280
CCTCCCTCCCTGCCCCCAAAGCCCTGACGTGACCCAGCTGGCCTCACTGC
GACTGGGCTCAGGGCCAGGGTGACAGGTGGGCACCCCCTTCAGGACCAAG
GTGACCCTCAGTAACAATAGTCAGTGACCACTCAATGCCCTTTCGGCCCC
TGATGAAACTCAAGCTGGGTGGCCCGAAGGACAGCTGTCCCTCAAGTTGG
GATAATAAAACCAGTGTGGAGGCAGGCAAGCCACCCACGGTAACCTGACC
AGGGTGGCCACTGGGCTATTTTTAACGAGGAACAAAGTTAAACCTGGTGA
TTGTTCTGGGGACTTTGGCATGCAGGGGGTGGGGCAGCGTTATCTGGCCC
CCTGGCCTGCTAGTGCCGCCTCAGAAGCCAAAATTAGTCCCCAACTCCGC
CAGGCCTTGTATGGGCACTGGGTGGAGGGCTGTCCCAACCCCGGCTCCAT
GGACTCCCACAGGATAAGCAGGCGTGCCCCCAGAGCTGGCTATAGCACTT
CCCTGCCCAGGAGTGAGGG

>hg18 chr3:52462789-52462890 NM_003280
ACAGACACTTGGAAACAGAGAGTGAGACACGATGCTGAAAGCTGCAACCT
CCTCCACCACCCTTCAGACCCGGAACCCCCTACCCCTTCTGCATCCTCAA
A

>hg18 chr3:52460086-52460260 NM_003280
GCCATTGGGTAAGAGTGGGTCCTGGGGATGAGTCCACGGCCCAGGGACAC
CAGAGCCAGATAGCAGACCTTGGGAGAGCAGGCTTTATTTGCATCCCCCA
GGACAGATCTGGGGAGGGAGTCGGGGGATTTGGGGTTGAGGACATGGCCA
GGCTCAGGTCCTGGGACCCCGACC

>hg18 chr3:52458957-52459057 NM_003280
TGTGGCGCTTCCTTTTATCCTCGGATGTCACCCTTCCTGGGTCACTCTGG
GTGTCTGTAGAGGTCCCCAATTCTCCAGCTCACAAGGGCAGGCCTGAAGG

>hg18 chr3:52461308-52461538 NM_003280
CTGTGTTCAGGGGTTGGGGGGCACAGTAGTCAGGGCTCAGCAGCCAGGAC
CACGGAGGGCCAGAACCCTGGGGCCACCTGCCAACCTGCCCACCTCCCTC
GGAGACCTCTCTGAGGGCAGAGCAAGAGGGACCAAGCCTCTGGTCTCTGG
CCTGGGGTCCTCTTCTGATAAGGGGTCCCCATGCCAGCCTGGACCCGCTG
GTCTCCCACATGTGTGATAGGGATTCTCAC

>hg18 chr3:52463731-52463860 NM_003280
ACCTCCCATCTGCCCAGGGAGAAGTACCCACTTCGGGCTTAAGTCAGCTG
CTCTCAGTTATTCAACAGCACCCCTATAGATGCCCCATCTGTGGCAGGCT
CTTTCCCTCCTCACCCTCCAATTAGGTTA

>hg18 chr3:52460583-52460799 NM_003280
CTGTGGGGAGGGGGCTCAGGGTAGGGCTGTGGGGAGGGCATGAGGCAGCC
CCACCCATGCCCCAGGAGGCAGAGCAGGGACACTGGGAGATGGGGCATCC
CTCTCCCCTATCAGGCAGAGGCCACAGGGTCCCTAGGCCTGGAATCTGAG
ACTGCCCTCCTGTACAGCTCGGCTTGAGTGTGGGTCAGGGTCAGAGGTCA
AGGGTCACGTGCTCAC

>hg18 chr3:52463178-52463381 NM_003280
TGCGTGTAGTATCCTCCAGCCCCTCCTCTGGTCCCAGTGATCTCAGGCTG
GCCTGAGTCCCCACGTCCTCTGCCCAGGGCAGGGAGCAGACGAACGGCTA
CAAGGACCAGGTTTCTTTCCCTCCTGTCCCCCACACTCCCCAAAGGGACT
CTCTGAAAAGGTTTCTGGAATGAATGAAAACATAAGCCCAGTGCAGGACA
GGA

>hg18 chr3:52459076-52459507 NM_003280
CAGGTCTCTCCAGGGACCAGAAAGCTCTTGCTAGCGCTGGCCTCCATCAG
AGGCATTTTTAGAATTCCAAGACCATCTCTGGAATGCCAGGCCTGTCTGG
GGAATGCCAAGGCTGGGGCACAGGTGCAGAGAGAGTGGAGTGGCTGGGCG
GGGCAAGGTCAGCTGACGGCATTCTGGCTACAGCCTGGGTGCTGCTGGCA
GCTGTCCCTCCTGCGAACACCTCTGCTGACACTTCCACTTCCTTGCAGCC
CCCAACGCCCACGCCTCCAAGACAGCATCACTGTCTGGCGGCAGCTCTGG
ACTGGGTGCTCCCACTAAGCTGAGAGCTGCCAGGCCTTGGGCCTCCATCC
CTGCCAGGGAGAGAGACTGGGCCACAAGAGATGAGCCTCTGAGGTTCACG
GGAACTGGAAATCATGTCCATTTGGATNNNN

>hg18 chr3:52462503-52462762 NM_003280
GCCTCAAACTTCAAAGCCCCATCTCCAGCCCAGGACTCAGGCTCTACAGA
CCCCTCCTCTCACACCCTCCACCCTCCAAAGCATCTTCGGCCCGCCAAGG
GGCTGGAGTGGGGTGGCAGATTTTGAGCATGTGAGAAGCAGAATGTGAGG
GGCAGAAATGGGGGTTGGGGACAGGGAGACAGTAATGGGGACTCAGACAG
CTCAGGAGGAAGAGATGAAAAGAGAAAGGCAAAAACGTCCAGAGACAAAT
GCAGAGACA

>hg18 chr17:35075888-35076221 NM_003673
GAGGGACTGTGACTTGGGCTCCGCTGTGCCCGCCCTGGGCTGGGCCCTTC
CTGGCTAGGACTGTGGAGGGGAGCTGCTGGCCATGGCTGCTTTGTAGTTT
GCCCAGAGTTGGGGGCTAGGGGAGGGGGGAGCCAGAGGCCAGGATGCCTG
AGCCCCCTGAGTTCCCAAAGGGAGGGTGGCAGAGACAGTGGGCACTAAGG
GTGGAGAGTTGGGGGCCAGCACAGCTGAGGACCCTCAGCCCCAGGAGAAG
GGACAAAAGGTACTGGTGAGGGCAAGAGGTGCCTGGGAGGAGTGGCCCTG
ATCCAGGAAAATGTGAGGGGAATCTGGAACGCT

>hg18 chr17:35074089-35074189 NM_003673
CCCTTTGTCCACTCGGCAGTGTTCTCACTCCTCATCCCCCCACACCCACC
ACCTGTCTGCCAGCCTCTTGCACCATGAGTTGCTACTCCTGGGGTGCTGG

>hg18 chr17:35076235-35076789 NM_003673
CTGGGAGGGAGGGGGAGGTGAAAAGGGCAGAGGCAAGGATGGTGGGGCCC
CCAGCACCCTCTGTTAGTGCCGCAATAAATGCTCAATCATGTGCCAGAGT
TGCATCTCTTTCCTTGTGGTTGGGGGGGCTGGCCCATGGGTGTCCCCTCA
ATGCCCACTTCTGGGACCAGGCTCCGCATCTGAGCTAAATATGGCAGAGC
TAATGGGTACACCCCATACTTGGGGTGGGGGTGGGGGCAGGACAGAGCTG
TAAACAGGGTGCTGTCTCCAGTCTCCTTCCCGTACCCTGACCGCTGCCCA
GTCCTGGCTTCTGTGTCCAGCCCCCTGGCACTGGGTGGTAACCAGCAAGC
CAGCTGGCATCCGCATCCAGGGTTTGTTTCAATGATGTCTCGTGGAGAAT
ATGGAGGGGCTGGTGCCAGGACTGTCCTTGGCTTTGCCTCGGGGTGTGAA
CGGGGTCAGTGACCTCTAAAACTAACCTGCCTCTCAGTTCTGAATCCAGA
CAGAATCAATCCTCAGCTGTGTCTCGCTCCACACCCCCTGCCCTGGAAGC
CAGG

>hg18 chr17:35074727-35075138 NM_003673
GGGCAGGACCTGGCAGCCCTGGTACAGAGCCCAGAGGGGGCATCAGTTCC
TGCTGGTCCTGCTCTGTTTACAGACAAGCTGCTGTCCTCCCTGCAAAGGG
GAGTGGGTGGGGCAGAGGGCAAGTGCCAGGGGGGCACAAGGCTGGGCATG
TGGCTGGCATGAGACGGTGTCTGAGTAATGTCAGGCACCTGGAGGCATTG
ACCCCAGGACCTTGGACCCCAGACCTCTGACCGGGGGGCAGCCAGCGTCC
AGGTACCCCAACCCCTGCCCTGGGTCCGGCGTCCCCCCATTAGTGAGTCT
TGGCTCTACTTATAGCATCTGACACCAGAGGGGCCGAAAATAGCCCCTGG
AGAAGGGGGAGGAGGGGGCTATTTAAAGGGCCTGGGAGGGGAGAGAGAAT
GAGGAGTGATC

>hg18 chr22:37437232-37437355 NM_004286
GAATACATTCTTAATGTTGATATTTTAAAAGGGGGCAGTCTGGCCTAATC
TATAGGATCTGGAACCTGGCAGGCCTGGATTTGCCTACTGACTCTNNNNN
NNNNNNNNNNNNNNNNNNNNNNN

>hg18 chr22:37448628-37448745 NM_004286
TAAAAGCAGGCTTCAACTGTGTTTCTTCTCTGGGGTGAGAAGGTGCAGAT
ACACATGGGTGATCTACTGATTTACCTTCTGAAAGTACTCTTTGGAAGCA
GCTGGATTTGGCTTGAT

>hg18 chr22:37434628-37434795 NM_004286
AAGGCTACTTCAGGAGAAGCAGAGAGGGCATGAAGGGGCTGTGCAGCCTT
TTTAGATGAGGGTGCTATGGGGTTCAGTCAGGATCTTTGGTTAGGCTATA
TTGATCAGCTTTGGCTGTGGTGCTCTTCTAGCAAGTGTGGTCCTAAGGCT
GTTGGTTTCTTTTCTAG

>hg18 chr22:37435821-37436005 NM_004286
CTGCTTATTCCTTGTAACAGAACCTACTATTTTAGAGGAAGGCAGCCCTC
ACAACAATCCCAGAGTATATTATGGTTTCTTCCCCTGGTCACTCCTAGTT
AGCAACTTCAATACAAGACCTGCTTACCTTCATCTTCATTATGGGATTAT
CTTTGCTGAAATGACAGCTGGGGTTGTTAACGAT

>hg18 chr22:37431508-37431906 NM_004286
TGACGAGTAACGTTGTTTGTATTTCTCTCCTCATTGGATGGCTGCTGTGT
CAGTCAGACACTTCTCTGCTTCCGTTGGCGGGAAGGCTTCAGGCGGGTAG
CGGGGACTCGGTACTGCCCCCTCCCAAGCTGGGAGCAGGGCGCGTGACGT
CTCAGACATTTGTTGTTGGGATTTGGGCCTCATTAATTATTCATTAGGTA
CTTGAAAGCTCTGCAGGGATTGGTGGCTGAGAGGCCTAGTCGACTGTTTC
TTAGCTAGAGGTACGTGTCACCCAGTACGCGGCTGGAGTTTTGCATAAAT
TATTCCGATAAGGAGCGGGGCGGGGCTCTGTGCATAGATTAGTCAAATGA
GCCTGGGAGGGAGGGAAGCCGGCTACGAATTAGCCTAAGTTATTAAAG

>hg18 chr22:37436959-37437098 NM_004286
TCATAGTGACTCCTCCTGCTGGAATTCTTTACAAATAGAAAGAGATCATA
ACTAGTTAAACAAGTTGAACAATAATCAGAAGACTAACCCAGATACACGG
CCCCAAGGAGTCAGTTTCATCAGTGGTTTCCTTNNNNNN

>hg18 chr22:37433547-37433717 NM_004286
GACCTGACTCAAGAGCAAACAAACTGGATGTCAACACATGGTCAAGGTGC
TGAAGAAACATGATAGGAAATTGCAGGGCAGAGTTGCAAAGACGGTAGTA
CCTTCATTTCTTGACCAGCTCATTTAATATTCCTAGAAGTGTTATTTCAT
CACATAGCTGGGGAAGTCCT

>hg18 chr22:37432507-37432760 NM_004286
CGGGACAGCAGAGGGGCGAGGGGGCCCGGGCAGGGGGCCGAGACGCTCAT
GAAGACAGGTAGTCGGAGGCCAGGGCAGGGTGGCCGCCGCGTCTCTTCCC
AGACTCGGGAAAGGAAACAGAAAGTAGTCGCTCAGCTGGGGAGGAGCATG
TCCGAGAATGTCTACTTTTCGAGGCCACCCGAAACAAAATGGAAAGATGG
TCAGGCTCCTTAGTCTCGCTATCCTGTGAGTGGAAGCTCATCTTGTATGA
GTG

>hg18 chr22:37448290-37448448 NM_004286
AAAAGAAAATTCAGCTTAATACAAAGACATTCAAGATGAAAATTTCAGGA
CCCTTGATCAGAAGCTTTCAATGTGTGTTGCTCCACTTTGTTGTAGGCAA
GCTTCAAGTAAGGCTAAGACAGAAGAGTGTTTCTACTGAAGATGTGATCT
AAGAATTG

>hg18 chr22:37438492-37438690 NM_004286
AATGAGCCGGCAGGATGGAAATCTGATTAGCGTCTGGCATGGCTGAGTAT
GTGGCCTTTAGTAATTGGACCTCTGCAGCTTTTCTCCTCCACCTTTGTCT
CGGCTTCCACAGAGTGAGGAATGTGATGCATGCTGGAGACGGGTAATGTG
ACTGACCGAGAGCCCTGATGGACAAGGTGACGTTGGTGATAGCCCTTG

>hg18 chr22:37434277-37434446 NM_004286
AGATGAGTCTTGCAGGCAGTTTTCATTCCCAAATATTCAATATAGCTAAG
ACAAGATAGAACAGAATTCTTTTGTTATCCTGGAAGCCACTGGCCTGTGG
GTGGAGGGCATGGAGGTATATGAGGTATATGTCTTGTGGGCTTCCAGATG
CCAACTGCAGGTAGAAGAC

>hg18 chr22:37430975-37431093 NM_004286
TGGCATTTTGGGTTGGGGCTTTTCACAACTGATGACACTGGAAAAATAAT
CCATAGGAAACTACCTTATGAGACCCTAGATTTCGGTTTAGCAGTTCACC
ACAAAAGTGGTGAGGTGT

>hg18 chr22:37436582-37436853 NM_004286
NNNNNNNNNNNNNNNNNNNNNNNNNNNNNNNNNNNTTGAAGCTTTGATGT
CAGGTACACATCTGGCCTGCTCTAATAAGATGAACCACTCAAAGATCACT
TAATAATTGTAGAATTTCAGGAACCACATATAGGTCAATTTTGACAAGTG
TTGAGTCTGTTTTTGAAGACCCAGATTCTTAAGACTCCTCTTTCCCCTCA
TCCTTTTATGTGGACTCAGTGAATTTTACCATGCCTTGACAACTCACACC
CCACCCATGGCAATTAACCCA

>hg18 chr22:37443851-37444025 NM_004286
CAAGGCCTTCCCAAAACCCTTCCCCATTTCTCGATTCCTTCAGCTGCCTG
TATTAATAAATGTAGTAAACATAAGCATCTGTTCATAGCAAACTTGATCA
AGTTGCTGCACAAACACAGGTTCTCAAGCAAATTCTCCCTAAACTGGAGA
GCAGTAAAGAGAGGCAGAGCCGTG

>hg18 chr22:37438785-37439024 NM_004286
CTGAAGGCTTTCACAGCTCACTTTGCCGTGCATTTAGAAACTCCTCAGCC
CAACCGCTCCCTCTTTGTTCATTTGTTTTACATTTTACAAACATTTGAGG
AAAGGCACTGGTTGTGGGGCATCAGGAAATTGTTGCGGTATGTTCCTTGT
TTTCAAGATGCTTATGTATTGTGCGGGGAGGGGAGGATGTGTATCCAAAA
CACTGTTGCACAAGGCAGTACATTGCAAATGTAAGGGAG

>hg18 chr22:37433946-37434223 NM_004286
GTTTTTCTGGGAATGATTGGGTGAAGAAAACCTTGTAGTTTCACATTTAT
TGAGNNNNNNNNNNNNNNNNNNNNNNNNNNNNNNNNNNNNNNNNNNNNNN
NNNNNNNNNNNNNNNNNNNNNNNNNNNNNNNNNNNNNNNNNNNNNNNNNN
NNNNNNNNNNNNNNNNNNNNNNNNNNNNNNNNNNNNNNNNGAGTGGTTAG
AGAATGGGGTCTGATTGCCAAATGGCTTACCCAAGTAAATGGTTGACACT
TCAATGTTATTGGCAGACATTTGCAAA

>hg18 chr22:37432125-37432254 NM_004286
TGAGGGGAGCGGGCGGCTGGCCGAGCAGTCTCCCGGGCGACGGCGGGGCC
AGCGGCCGCCCTGTCCGCGGGGAGCGCGGAACGGGAAGAAGGGGCCGAGC
CCGCCCACCTGCTAGTCTCCGGGACGTGC

>hg18 chr22:37432312-37432447 NM_004286
GCGTCGCCAACCCAGCCTCCCGCCCTCCCGTCTCCCGCCGAGATCGTAAC
CCCTCGGCTCTGCCACGTGGAACGGGGGCGCCCGATGCCAGCTGCGCTCC
GCGCGTTCCCTGTCCCCGCTCAGTGCCCCTCCCCG

>hg18 chr22:37432764-37433527 NM_004286
AGTGAAGGACGTTTAAAACCGTGTTTTTTGAGCTGTCGAGAAGGTAGGCA
GGAATTAAGGCCTCGCCAACGGCTTGACATTGTGAAGAATAGAAAAGTAA
ATACAAGATGTGACTGGTGTTTTGAAGGTGCTTNNNNNNNNNNNNNNNNN
NNNNNNNNNNNNNNNNNNNNNNNNNNNNNNNNNNNNNNNNNNNNNNNNNN
NNNNNNNNNNNNNNNNNNNNNNNNNNNNNNNNNNNNNNNNNNNNNNNNNN
NNNNNNNNNNNNNNNNNNNNNNNNNNNNNNNNNNNNNNNNNNNNNNNNNN
NNNNNNNNNNNNNNNNNNNNNNNNNNNNNNNNNNNNNNNNNNNNNNNNNN
NNNNNNNNNNNNNNNGATAGTTCCTAATTTCCTGTGCAGATTAAATAGCA
GTGGGTGAAAGATAGAACACCAATACCACCACTTACATTTGTAGGATAGT
TACGATAGACATTTTATCCAGCTTTGAAAATGTTTGTGACTTTTTATAGT
TTATGGCGGCAAATTTGCATGAAACTTGGTCCTAAACTGGGGAGGAACTT
TCCCTGCAACCTAAGCAAGTTATTTTCAACTGCTCTTTGCCATTGTAGTC
TCAGGTGAGCACTTGGAAGCCAGCTAGCCTGTCAAAGTTGGTCCTGTCTT
GTGCCTGTAAGGCCATAATGAGGNNNNNNNNNNNNNNNNNNNNNNNNNNN
NNNNNNNNNNNNNNNNNNNNNNNNNNNNNNNNNNNNNNNNNNNNNNNNNN
NNNNNNNTCAACT

>hg18 chr22:37431120-37431502 NM_004286
CCTCTGTTTTTAGTTCGTGTGATTGCCTCCGCAAAGGCAGTGAATGGAGA
ATTCTCCCTAAGGTCAGCATTTAATTATTGCCTCACTCTGGCTGCTATAG
TATTACAACTCTTGGAACTTACAGCATCGATCCTACTATTAAAGTTGCCT
GGAGCATGCCAGCACGTTGGACATCGGCGTTCCAGCAACTGCCTCAGTCA
CTGAATCGAGTGGGAGGCTCATTTTGCAGTTTACTATCTCCATGAGCAGG
TCCAGGCGCGGGACCTGTTCTATGACTCGATTGGGTCCTGCCCTTGTCCG
TCATCGGAAGGCTTACAGCGCCTACTGTTTTGCAGTAAGATTTGCAGGCT
TAGTACCGCCTCTGGAAACAAGGAGAGTGAAG

>hg18 chr7:140043111-140043237 NM_004546
GTGAGTGTGGGGCTGGGGATGGGGGCCTCGCCGGCCTGTAGCGGACAGCG
CGGGTCCCTGGGACGCTCTCACCTTGACTGGGGCGCCTGAAGAGGCCGCG
TCCCGAGGCATGCTGGGACCTGTAGT

>hg18 chr7:140048623-140048982 NM_004546
TATTCAAACTTACTGTTTAAAGTTCTTTGTTCAGAGCCATTAGCATATTT
AATAGGATTTGCGAGTCCTCTCTCCCATATGGTTGTCTTTTAATAAAGAT
TGTAATAGGCAGAGGACATAATTTGCCTCAAATAGATAGCTAAACAAAGC
AAAATTAATTTATTTTTCTGAGTAAGTTAGTGACCTGCTAACAAGTTCAC
AGTCCCTTAACTAAAACCNNNNNNNNNNNNNNNNNNNNNNNNNNNNNNNN
NNNNNNNNNNNNNNNNNNNNNNNNNNNNNNNNNNNNNNNNNNNNNNNNNN
NNNNNNNNNNNNNNNNNNNNNNNNNNNNNNNNNNNNNNNNNNNNNNNNNN
NNNNNNNNG

>hg18 chr7:140065529-140066554 NM_004546
AAAAACTGTTAAAACTGCTGACTACTTTTGTTACTGAATGTAATCGTGTT
AGAAAAATAGTCTTGATGAAGACTTCTCCATGCAGTCAATCTTTATTATA
GCAGTATTCGCATATTCACATCAAGTACATAGAACTTTTTTTGCCTTTTA
TATAATACAGTTTTTAAATAACTTTACACAGAAATAAATTTCTTCAATCT
GAATTTCAGCTATCTTTTTTTATTCTCCATGCTTTCTATCCAAACTGAAC
AATATTTTCTGTTATACAAATTTACATGAGAAAAACTCCAAAGTACAAAT
GAAGGGACCTGAGCAGGAAAGAGAACCAAAGTATCAGGAAGTGGGTATGG
GGGAGAATTAAAAAAAATAATAAAAGATTCAAGCAAACATTGAGAATAGG
GGAAAAGAGGGAGACATCATCCATTTGACTGAAAATAAATGTCTTTTTTA
TGAATTGAAAAATAAGCTTTAAAAATAGTTACTCCATTGTAATTTTTGCA
AAGCAGGTATAGAGAGGTCTGTGGACAATTAAAAAGTCCCCATCTTTTCA
CTGGGCACGCCCCAGACTCCACGAGAACCTTTTCAATGCTTGAGTGGAAC
TGAAGTGTACTAAACCCGAACCTTTGGCAGTAACAGAAAAGAGGAATGTG
TGTGTGAGTCGCCATAAGGTTTGGAGTGGTGAAACAGGAACCGTGAATTC
ACTGCAGTTCAAACAGGAAGCATCTCCCTTTCCTCTCCCTTACAGGAGTC
ATGTCCTCAAACCAAGGAATACATGAAAAGGGGGGATTTCCTTTTTCTTG
GTCTAAACCAAAGAGCAATGACAACTACTGAATAAAATTCAGAGACACAT
GTTGATGAATGATCAAATTCAATCCCCTGATCAGTTGTATGATCCTATCT
TAGGAAAGGCAGCAATTGCCATGTTGAGGAAAGGATCAGATGTACAACCA
ACAAATGAGATTACCACAAATACATATCACTGTGATACAGTCCTCAAAAA
TCAGGCGATATCATGAAGGCCAAAC

>hg18 chr7:140048393-140048527 NM_004546
AACATATTTTATATAGGAATTCTCTTAAAAATTTTTTATCCACTTCTGTT
TATTAGCATATATATGGCTGATGAATAGGTTTTAGGAATAGCCCCAGTAG
GTGCAAATAATTTAAATTAGATGCAACGTATAAT

>hg18 chr7:140050400-140050573 NM_004546
ACGTCTTTAAGACATTGAAATCTGTGCTTGTTTATCCAGGATACTTTGAG
TTGTAGTAAATTTGGGTTTGTTTCCAGGATAGGAAAAAAATCTTAAGCAG
TATGTAAGTTTTAGAAGCATCAGGTTGCTTCATATCCCATTTCTCTTAGA
ACTTCTCTGTGCCGTTGTCCTTC

>hg18 chr7:140065164-140065269 NM_004546
TGTTAGCGTGCGTGTGCTGTGTTGCTATAGAAAATGTAAGCTGTCAAAAG
TTTGAAAAAATACAATTCTAAGGTGAGTTTCTGCAGATAAACTTTAAACA
TGACT

>hg18 chr7:140049937-140050039 NM_004546
TCCAGAGGCCCAGGGCAGCCAGGTTTGGGTGGGATGGATGTGAGTTAATT
TGTCTTGAGAAGGGAAGTTAGTTTTAGTGANNNNNNNNNNNNNNNNNNNN
NN

>hg18 chr7:140065285-140065407 NM_004546
TCCAACTGAACCACATGGAGGAAAGCAGTGGTTTGAAACTAAAGATACAT
CAGGTCACAACATCTCAAATATTTAAGGGTCATCACCAACACCTGACAAA
CGACTGTTGCCACTGCAAGTTG

>hg18 chr7:140066566-140067097 NM_004546
TGTGGCATGGCCAAAGGAAACACGGAGGACCCATGGATGCATTTTAAAAT
GAAGGCAGGAGAAGGGGACAGCACAGAGACATACACCCCTGTATGTAAAC
TAACATAACATGAAGATAAATAAGACATAAAGGCTAGCCACTTACGTTGG
TCATTAACATGAATAAAAAGGCATTATATGTTGATATAGCTGGTTTTAAT
CAGCTATGGAACATACACAAATGTATTAGGAAGGAATGATTCTTAAAAAA
ACCGTTCACAGCTTAGAATAAAAAGCATACTTATTGCACTCTTACATTTG
ATTTCAGGTAATTACAGTTTATTTCCCACCCTCACATTAATTTTTCCCTA
TCCTAGATTTACTGCCACCTCACCCCATTTTGGTCTCTGTTCTCTACATC
TGTGCCTACTCTGTGAGCTTTGTTGTTTATGCTAGTTTGCAGTGACTTCC
AACTCATACTCCACCAAAACACACGTGGGTTCAAAAACTTAACACAAAAA
TGCAACGCAGTAATTTTCAAAACAAAACCAG

>hg18 chr7:140049279-140049380 NM_004546
GTAAGTGCAGGAGAAGAGCACTTGTCGTTTTTTGGGTGGGGGAGGGAGGA
TGTATTAATAGCTTGTTTATTTTTCTGTTGTAGACCATTTTTCTGTCTGG
A

>hg18 chr20:536097-536406 NM_004609
AGAAGGGAGCAAGAGCTCCCCAAGCCAGCCAGTTTTCTTCCAGCAGAGTC
TTCAAGGGGCCATAGCTGGCCAGGATTGCCCCTCTCGCCTATTCCCAGAG
GAGACCGTGGGGTTGAGAGCATGGTTTCTACAGCCAAATTTGGCTGAGTT
CTTGGTCCCATAGACAGATCCCAGGGAAGCGGCCAGGCCCAGGGGAGGCC
CCTGTGAGCTGTGGGACAGGCCTGAGACCTGCAGAGAAGTCCCCCAGCCT
GCTTGCTATGGGGGTGGACACATGACAGTTACAGGGACTTCCCTCTGTAA
CCTATCCCA

>hg18 chr20:530928-531402 NM_004609
TGCATACCATTTGATACAACTTGGATTACTTACCAGTGCATACAGGGTCT
ATTAAAAACTATCTCACAAAGCAAAACAAATACTTATCTTTCTGTTCTAG
CTGCTCTTACTAGTTAGAGACTGAGCCAGGNNNNNNNNNNNNNNNNNNNN
NNNNNNNNNNNNNNNNNNNNNNNNNNNNNNNNNNNNNNNNNNNNNNNNNN
NNNNNNNNNNNNNNNNNNNNNNNNNNNNNNNNNNNNNNNNNNNNNNNNNN
NNNNNNNNNNNNNNNNNNNNNCTGTGGCTTTGCCAGAGGCTGGCTGTACC
TGGGAGGGTAGGCGCAGGGGGAGCAATGTGCTTTCCTAATCAGCTCCCAA
AGGGGGAAGCACAGCCACGCTGGGACACAGGATAAGCACGACCAGTGTTC
CTGAAACAGCGGGGAAGTGAGGTAGAGGGTGCTTGGAAAGCTCTCCTGGG
TGGGGGACCCCGGCCCCCTGGGGC

>hg18 chr20:532862-533079 NM_004609
CGATGTCCACGGGACTCTCCTCAGCTCAGAACGACGTCTTTTATTTAAAA
ATAGCTTTTATTTTAAACTCACCAATTCTCTCTNNNNNNNNNNNNNNNNN
NNNNNNNNNNNNNNNNNNNNCCTGTCACCAACAGTCTTTGTTTTTCCAAA
AGTTCTGCCTTGTCTCTGACCAGCCAGAGCTGGGCAGGCTGAATGGATCC
TCACAGCTCTCCAGGAT

>hg18 chr20:534642-534905 NM_004609
GCTTTCTCAGCCCACTTAGAGAAACAGCTGACCATCTGGGAGCTCTGTCC
CCTGCCCCCTCCACCCCCAGGTCCAGGTTGGGGCAGATCCATCCAGATGC
GAGCCCAGCCTCCCTCGAGGCTCTTGCAGCCCAGGGACAGCATGTTCACT
CACAGGCAGGGCTATTTTGAGGGCTGAGGCCACAGTCCCAGCAGAGCCTG
GGGCTTGGGCTTCTCAGACAAACTCTGGCAGGAGTGGCTGAGAAGGGCAG
ATAGGGGAGGGGG

>hg18 chr20:537730-537847 NM_004609
CTGCTCATCCGCTGGGTACCTCAGGCTCTCGGTTGGCGGTTTGTGGCCTC
CTTTCTTCTCAGTCTCCTGCTCTTGGGTTAGATCTTAGGACAGGGGACAA
TTATTTCAAGGTGGGGG

>hg18 chr20:540349-541029 NM_004609
CTGCCGGGGGAGGAGCCCCTTAGGACCCAGGGTCTGCGGGAGAGTCTGTT
CCCACACCTGGATCCCCCCACCGCCAGCATTTGACCGTGACCCCAGCCAG
GCTGGGCTTTGGGGAGGAGGGAAACAGCCAGCATGGGCCCCCTCCCCGCA
GGGCTGGTCCCACACACAGCCCCAGACCAGGCTGCTGCTTCCTGAGCCGA
TGAATTATTACCGGGAGATTTCCTTCCCTGTCTGCGCCTCCTCACAGGGG
CTCCCAGCTCACTTCACTTTCGCTTTCTCCCCCTTCTCCCCCTCCTCTCT
GCTTCTGACCCTCAGGCAGCTTGAAATTCCTCTGTCCAGCCCCCTCCCAA
TTCCACCTCCAACTGGAGATGCCAACCAAGGCGTGAACTGGGCCCGGAAG
GCGAAGAGGGGCTTGCCTTGTAGGCTCATTCATTTATTTGCTCCTTAGGC
ATATTTTGACACTTGGGACCCTGGGAGTAGAAGAAAACCATGAATGAGAC
TGAGACAGGCCTTCTGCAGCCGAGAGGGGAAGGCGAGCTGTAAACAAAGG
ATTTCAAGACAATGTGGTAGGAGCAAGCCAGGGTCTGGTATCAGAGAGAC
CCAGTTCCGGTTCCAAGGTTAGCTGNNNNNNNNNNNNNNNNNNNNNNNNN
NNNNNNNNNNNNNNNNNNNNNNNNNNNNNN

>hg18 chr20:537016-537132 NM_004609
AGGCAGTCAGGGAGTATCCCTGAGAGCCCCTTCAGGCCCTCCCATCCCAG
GAAGCCTTAAAGGCCCACTCCTGGCTTCTCAGCCCAGCCTGGGGCACTGA
CAGGGGCCCACAGCTG

>hg18 chr20:536609-536769 NM_004609
TTGTGCTCCCCCTCTGCACTCCTGCCACTTTTAACCTCTTCCCTCTTCCT
TCTCTAGGCCTGAGCTCTTGCTGTATGCCCCAATCCTAGAACACCCTTTC
CTACCCCTTCATCGGCCTGCCCCTGTTCTAAAGCATCCTTCAGAAATGAG
ACACAGAAAC

>hg18 chr20:542154-542347 NM_004609
CTCTTTGCCACTTTTTGCCAACCTTGCTGCAAAGTCTTGTTGTGTTCATC
ACACCATATTTTGACTTTTCTCCCTTCATCCCTGATTCTCACTTCCATTT
CCCTCCCCTAACAGGGCACCCACTCCCATATCTTTGACGCATGCCTTTGG
ATATATGTGTGTCTTTATAAAATGTGCATGGCGTTGATTTGTG

>hg18 chr20:531836-532032 NM_004609
AAATAGGCATATGAATGTACCTTGCTGAGGAGAGGGTGGCTGCCTGGCTG
CCCTGGCCTTTCCCTGGCTCTCCCACCCTCGGGCCTCTCGAGCTTCTCTG
ATCCTGACCTCACAGGGACACAGCCCCAGCCCGAGAGCCAAGAACTCCTA
GCTGCACTGATCAGCTGACGCATCGCTGTCTCTGCTGGGTCTGCAG

>hg18 chr20:520584-520685 NM_004609
AGGTCATTGTTTTTATATGGCTGACCCAAATGGCCTCCAACTGGCCTCCC
TGCCTCCTGCCGACCCAGCCTCCACCAGTCATCAGGGTCTCTTTCTACCC
G

>hg18 chr20:551763-551950 NM_004609
CCTGAGGATGGGAGAGTGCAGGGCAAGCCTTTGAAGATGCAAACATGGGT
CGTCTCCGGGGCCTCCCTCCTTCCTGGTCTTGTGTGTCTCCGGCCCTGCC
AGTAAACAGGATCTCTGGGCAACTGCCTGAGAACCCTGCCCAGTGCCCCA
GAGGCCCTGACGTGCTCCTTCCTGAGCTATAAATCAG

>hg18 chr20:523980-524596 NM_004609
NNNNNNNNNNNNNNNNNNNNNNNNNNNNNNNNNNNNNNNNNNNNNNNNNN
NNNNNNNNNNNNNNNNNNNNNNAGAGAAAGAAAGAAATTCAGCATATCTA
GATAGCTAAGAGATCATCTGAGGGGGTCAGGGCCTGGAAGGAGATCCCAC
CCAGAATCCCCGGGAATTCGCTGTAATTGGTCAAAGGCCACATTGTGTAG
TGTGAGAAATCAGGACGTGAGGAAAAGGCGGACAGGAGACACCAAAACAC
CCACGCCCCAGGGCCCACTATAAAAAGCACATTTAAAAACACCAGACTGG
AAAAGTTNNNNNNNNNNNNNNNNNNNNTTTTAAATAGCAAAAGCGAGTCC
CCCCAGGAGGCGCACTGCAGCTGCGGCTGTGGCGGTTCCCAGGTGATGTC
AGTCCTGGCCAGGCGCCAGTCCCGGCCCCTTGGAGACGGTCTTGGTGGGT
TCAGCTTGACTGTTTTTCCTTCCTGAGACTTGAGGACACCTTCCTGTCTC
AAAGAAGGAAGCCTTTCCAGGGCTTTCTGAAAGCCAGGGGCAGGGGAGGC
GGTGGGCCTGGGCTGCAAGGGCAGAGAGAGGCAGGGAAGGTGGGTGGGGG
TGGGGAGGAGCGGGGG

>hg18 chr20:503074-503517 NM_004609
CAGGCCTAGAAGGTGGGCAGATGGGGTTACGCAGAGAGGAGCTAGGACCA
TCTGGATAAGGGAGGGTTGTGGGGGCAAGCCCCACCCATCCTTGTTTTCT
CCATTCGAATAGTGGTTTGTGGCTGTTTTCCTCAAGGGCGACTCAGGTGA
CCTTCAGGTTGGGGCCTCCTGGGTCCCAGGGGCCTGCTGGGTGGAGGGCC
CGGTCTGGCTGGGCTGCTTTTCTCGCCCCTTTGCCGGCCCGCTGGCTTCA
CGCACAGATTACAACTTCCCCTCTTCGGCCGTCTTACGCAGGCCACCTCC
GGCTCGCCATTGTCTCATTGTTTGCTGAGGGAAGCTCCAGGAGGAAATCA
ACCTGCTGCTCACCCCAAGCAGGGAGTTTCACCCCCAGCCCCCACCCAGG
GAATGCCTGGGGGGAGGGCAGGAGGGGTGGGGGCAGGTAGCAG

>hg18 chr20:535724-535950 NM_004609
NNNNNNNNNNNNNNNNNNNNNNNNNNNNNNNNNNNNNNNNNNNNNNCAGC
ATCATCTATGGACAGTGCCTCCTGGTCCCAGCTACCCTCTGGGTATACCA
ACAGGGGAGAGCCTTACAAGATGATCCTGTCCAATCCTCACCCCCAGGTG
ACAAAGGGAAAACAGGGCAGAGACAAGAACCCCCTTTCCACCTCCCACGT
GCTAATTCTACCACAGAGGGCCACAC

>hg18 chr20:533097-533234 NM_004609
GGGCCCTGCCCAGAGTGTCCCGGAACAGGCCATGGTCCCCCGGTCCCTAC
ACAAAGAAGGGGTGGGCTTGGCTCCTGGGGTCTTCTTCCCTGTCCAGCCA
GTGGCTGGCTCCTGGCCTCCTTCTCCAGGGTCCAGGC

>hg18 chr20:549034-549316 NM_004609
CGGTGGGAAGATAGGACATGGAGCAAAGAGGATCTTGAATCAGACCCCGT
GGTCCCCTCCTACAGAGGGTTAAAGCAAGCCAGCCTCCTTCCGGCTGAGC
GGAAATCAGATTTTGAGAGCTGAGCAGGGCTCTGGAGGGATGTTTTTCTT
CTCCATTTGTCTGCTTGTGGCTGGCCCATAAAATCCACCGGAACTCCATG
CTGGACTGAGGAATTCCTGCTGAACAGGGACATGGAGAACGCAGGCTGGG
AGGGGGCATAGTGTGGATCCTTATCAGAGCAG

>hg18 chr20:534946-535086 NM_004609
TTTACTCTGTAAGTGCTCAGGGACAGGGAGAGCCGCCCCCTCCCACCCCA
AGTCTGGAGGTCAGCTGGAGACCTAGGGTCCCAGAAGAATGCTGGGACTG
NNNNNNNNNNNNNNNNNNNNNNNNNNNNNNNNNNNNNNNN

>hg18 chr20:527212-527502 NM_004609
TGGTTTCCAGGCCCTGCTGGCCTGCCCTCTGACCCTAGCCCCCTGGGAGC
TCTATCCCAGGCCCATGGGGTCTGCAAATCTGGTCTGGATTAGACACGCT
GAGAAGCAAACGCCAGCCCCCCCAGCCGGCTGCCCAGTGGGACCTGTGCT
CACAGCTGCTGAGGCTCATAGGGACATAAATCATGGTGGCAGGAGACTCG
GGGGATGGGACCACCTTAGCCTCCTAAGGGGCACAGGGGCCTGAGAGTCA
CGAGCAGAGGCACCTGGGTCTGCTGGGGATATTTTCCATC

>hg18 chr12:4638866-4639031 NM_005002
GGGGCATCATTGAATTATACAGAAACCATCACAGATTTCTGCCAAAGGAA
TCATACCTGTGTCATCTACCATGGTTAAAGGACCATCTTTCTTTCTCACC
CCTTGCACTGCAGTGGTTTTGTGCCACTCTTAAAGGGGCAATGTGAAGGC
TCAGAATGACAGGGA

>hg18 chr12:4634349-4634468 NM_005002
GTAAGGGCCTTTATGACTGAATGAAGTTGACAAATATAAATTACTAAGGT
CATTTTTAGGAGTGATAGGCAGTATAATAAAGCAGTAATTTCTTCCCAGA
ATGGACCAAAGGCATCCTC

>hg18 chr12:4638285-4638389 NM_005002
NNNNNNNNNNNNNNNNNNNNNNNNNNNNNNNAAATTTAGCTTTAAGTTAA
ATCATTGCTGTTTAAAAGTTTAAGTAGTGTGAATTTCAGTACTGTTATGA
AAAC

>hg18 chr12:4670937-4671105 NM_005002
AGACATTCCCAGAGTTACACTCTAGAAGGTCTTGGAGTGAATGGGAGGTA
TAGTGGAATGGAGGGCGTATTTGAAGAAACCCTTCCTGTGAAGGAAAATC
CAAGAGAATGNNNNNNNNNNNNNNNNNNNNNNNNNNNNNNNNNNNNNNNN
NNNNNNNNNNNNNNNNNN

>hg18 chr12:4665818-4665919 NM_005002
GTTGAGTACAGCTGGAGCAAAAAAAGTTACTTGTTTTTTTTTTTTTTTAA
TGGGCAAGGAACAAATGTTGTGTTATCTCCTAAATTCAAAGTTAAAACTG
A

>hg18 chr12:4637506-4637607 NM_005002
TGGCTGCTGTTGGTCCTGTACTTGGATCAGTCCCTATGGGATGGGGTTAA
GAAATAGGATTTTGCCTGTTCTGCTGTTTAGCAAGCTGAACTTTGGTTTT
T

>hg18 chr12:4627383-4627495 NM_005002
ATACTTTTCCTGAAAAAACAAAGCACTGGAAGGATTACCAAGTCTAGAAA
GAACCCGCCCTCCCCAAACTAGGTGGTTTTCTGATAAGCCTAAGGTATGT
TTCACAGGATCA

>hg18 chr12:4629178-4629349 NM_005002
GGAGAGAGTGATGTTTGAGGAGAGAAGAATCAGGAGCTTGGTGGAAAGGA
AAGTGAAGAATGAAGGCTATGTTAGAATTTGTTAGCATTATTTAGTTTCT
CTTCTGTTCTGATTGGATCTGCTCCCACTCCTCAAACTGAAAACATACAT
TTGTCCTTCCACTCACTAAAA

>hg18 chr12:4639174-4639275 NM_005002
AGGGATATCAGTGTCTGGCCGTGCGCTTAACATTTGGATTCTGCCATATG
GAAGCCTGTTTGGAGTCATACTGATAAGGACAAGAGAGTTCCTTGATAAT
G

>hg18 chr12:4641590-4641721 NM_005002
CTGCTGCCACCATACTGTCCTTTTTCTAACAGGCTGCTAGATGGTTGACA
CAAACCAGAGAATCTGTAAATAGAAGGAAAAATGGAGGCTGAAGAAATTC
TACTTTGATTTTTCTCCTTCTTCAATGTAAG

>hg18 chr12:4633265-4633366 NM_005002
CTTATTCATTCTACCTCTGCATTGTGATGTGTTCCTCATGGGATTCTGTC
CTTTCTTTTTTTTTTCCTCTTTTAAGACCTTTCTCAAAACATTTTATCCA
G

>hg18 chr12:4633889-4634251 NM_005002
GTAAGTAAAGTTCCTTAAGTTCATATGCTCCATTGCCATTGATCAGGATT
GCCTGATGAGAAGCATGAGCTATGTTTCTCTTCATTTTAACAGTATTATG
AATTACTCCTGTCTTGGATGTATGTAATTTTTATTTGTTGTGACATGAAG
AGCACACTCATGCTCCTATATAGGAATTATTAGGATAGGAATAAGGGACT
CTGAAAAGCTATGGCATCTTTAGCATGGCAAAATATTCTTTTTGTCAAAT
ATAATATCAATTCACATACCATACTAGAATTTAAATATTTACCAAGTCAC
AATTGTATAATATATCCACATTATGTTAATGTTGATCCTTTTTTCAATCC
ATTCTCTTTTAG

>hg18 chrX:152885492-152885732 NM_005334
TTGGGACAAAGCTAAATGGCACGTGGGGTCAGTGGGCAGCTTTCCTATCA
CACGCTGATCAGTGAGCCGGTGGGCCAGGCCAGAAGCGCCCTGTGATATC
TTTGGGGATCCCGCTCACCAGATCCTTCTACAGGACCCAAGAGGTGCTGA
TCTCATTCTAGAACACTCCAGGCAGGGCAGGGGCCCTCCCCACCCCCGTC
AAGAGAGGTCTGTCAGGGAGCACAGCTCCTGGTGTGACGA

>hg18 chrX:152880293-152880442 NM_005334
CTGGGAGTGAGGAGGGAAGAGTGGGAAAGGATTGTAGAGTTGGTGCCAAG
CTAGAGGCCACCTCTGCTACCCCAGTTCTAGAGCTCAGTCCTCTGGCTCT
CCCCAGGAGAGTCCCCAAGGATGCGTGAAGCCTCCTGACGTGGCCCTCT

>hg18 chrX:152883371-152883506 NM_005334
CTGGGGAACAGAAGGAGGCAGAAGTCAGAACACCCGGGAGCCCCCATTCC
TCTCATTCCCCAAATGTGCCAGCCGTCAAGCTTGGTGAGAGGGGCTGAGC
CAGCACCATCCCTGCGGGCGCTCTAGCAACTCCAG

>hg18 chrX:152870132-152870233 NM_005334
CTGCAAGACAGAATCGGTGCGACGAGATCAGGCCCTCAGCACCTAGAGGC
AGTGCTGCCCCCCAGGCCACGGACTCAGGAGCCCCAACACACCCGACTCA
C

>hg18 chrX:152871603-152871851 NM_005334
CTGCAGGATGTCAACAGCAGAGAAGGGCATGTCAGAAGTTTCTGTGTTGG
CTATGGTCACTGTTATTTTGGCCGGGATGGGGACTTCAGTAGTCAGAGCC
CTTGGGGCAGTCTCAGTCATTGATGAGATCTTCTAGAAAGGGAGAGAAGC
CCCTGTCAGAGGGGAGGAGAGGGGCCAGAGCCAGGCAGCAGGGCTGAGAA
GCAAGCCAGCCCTCACCTTTCCTTGTGGGCCTAAGTTTTCATTCTTGA

>hg18 chrX:152888666-152888779 NM_005334
TGTTAAACTCTGCGTCCTAAGAGCGCTTCCCTTCCCTCCCTTTTTCGAGA
GACAGAGAACGAATCTGTAATCTAGAAATGGTCATTTCTCCAGAATGGGC
ACTCGAGATGAGG

>hg18 chrX:152867164-152867376 NM_005334
NNNNNNNNNNNNNNGATTACACATTCTGTACACAGCTAACAACAACAAAA
AAGGGACAAAACCCCACACGCTAAAATTACAATGAAAGTGTGAACTTCAC
CAATTGCAACCTAAAAAACACAACAAATGCAGCAGTTGGCAGTGCGGCCT
GCAGGGAGGTCTGCACAGGCGCTGCCCAGGCCGCCGCGGGGCTCCTTGCC
CCTTTTTTCTTT

>hg18 chrX:152867701-152867991 NM_005334
TTCCCTCCCCGCAAAAGTCTCTCCCCAGGGTGGGCGGCAGCGGGGAGGAA
AGGAAGCGCGCTCCTCTCTCTGCTTTCCCATCTGCCTCTGCTTCCTCCCA
ACAGCAATGGTAAAATGTGCTTTCTTTAGATTATTTTAAAAACAGAGAGA
AAGAGAAAGGGGAGAGGAGTGAACAGCGGCTCGCGAGGGTGAAGTGCGAA
TGCTGGGACGGGGTGGGAGGGGTGGGCCCTGGCGGGTGTTCCTGAAGCAG
GGGGGTCTGGAGAAGAATCCAGGGGCTAGTCAGCTTCCTC

>hg18 chrX:152876531-152876669 NM_005334
CTAAAAAGGAAGGGATGGAGCAAGGAGTGATCTGGAAACCAAACAAGGGC
ATGGCCTGGCTGAGACTCTCCTGGAGCTGGCCCAGGGCGGCCATTCACCA
CTGGCAGTGGCCGTAGCCTGGCAGCACCCATCACTCAC

>hg18 chrX:152886838-152887059 NM_005334
TGGCTTGCCACATGGAACTAAAATTCCCTAAGGACAAGCACAGTAGCTAC
CCTAAGAGCTCTCAAAGCACACACCCCCTGAAGCTTTCTTATCCTAGCAA
CGGGAACCCCTTCCAGATCAGCTCTCTCCAAAGGTACAAGGCTTTTTGAG
GACTGATCCCGCAGAACTGCAAGGGGCACAGGCGTGAGAATATGCCCTGA
TCTCATCCCAAACACAACAAA

>hg18 chrX:152872071-152872251 NM_005334
GGGACGGTGAGGCTCCTGCCTCCTGCCGCAGCAGGCACCGAGGCTGCCCT
TTTATGGTCCGGAAAAGGGACCAGGAGCGGCCCCATGCCTGGTACAAGAG
CGACATCTGGCGTCTGAGTGTGGAACTGCACGGGCGTAGGCCGGGAAGGC
GGGGAAGAACACGGCCCCCTGGGCTCTTAC

>hg18 chrX:152882225-152882431 NM_005334
AAGGGGCTGCCAGAAGCTCCCTAGGATGAGTCCAACTGGAACAGGGGACA
CAGGGTGGGTGAGGCTGCACAGCAGCCCCGAGTCCAGACCCAGCAGCAGG
CCCCCGCCATGCACACAAAGCTGGGTATTATATGAGGGCTCCGCAGAGCA
AGAGGGGGCGCTGGCTTGGGACTACCTCCAGACAGAGAGTCCTTGGCCAC
GGGCCT

>hg18 chrX:152889485-152890640 NM_005334
AGTTCCGGGAAAGGGTGCGGTGGGGAGAAGTCAACAAGCGGGAAGGGAGC
CCCTCAATTCCTTTCACACACCCCCTTTCGTCTAAGGCAGCTCTCACGGA
GAAGCGGTTTCTCACACAGCGGTAGACGACTCCATGGAGGCCGCCATCTT
AACTGCCCTCCTTCCCTTTGGCTCTTCCCTTTCTTCTCGCTCACCCCGTC
TCCGCAAGAGCCGCCCGAAACTGTCGAGCGCCTAGGCTCAAGAAGCTGGA
GGCCGCTGAGTCCCGTCGCCCCGACTACTTGTCCGGGCGCTCCCGCTTAC
AAGCTCGGGCGGGAGGCCCTGGGAGCCGCCATCTTGAGCCGCCTCTCTCT
CCTCCCTTCCTCAGTCGTAGCCCTCCCCCGCCGGAAATGGCGGAGCCCCG
GCCCGGTTCCCACACCCCCAAGTCCCCAGCACTGGCCGGCTTCCGGGGCG
GGTGGAAAGGAGCCACAAGCGCCGCGGTCGTCGCAGCCCCGCCGGCGCTC
AGACCACAATTGTGGGAGCCGCCATCTTGAGACCGTCCCGCTTCCCCGCC
CAGCGCCTTAGTGCAGCCGCCGCTCCCGAAACAGCCTCGACACACCTAAC
GAATGGAGGCGGGCCGGAGGCCGGTGGAACCAGCTCGAGCTCTCGAGGGC
CGTTTGGGGGCTCGCGCCGTACGGCTTGTGAAGTCTCGCGCCTCTCCCCT
TAGTCCGCCTCTGCTGCTCAGGCTGCGCCTGCCGCCGTGGGAGCCGCCAT
CTTGAGACTAGCTCCCCGTTCCCCCCTATTCTCTTCCTCCTAGGTCAGTT
CTTCCACTGCACACCAAACTCAAGGCGGTGTCCGATCCTCACTTCCCGCC
TTATGACTCCTTCCCACAGGAGCCGCTTCAAAGAGCTAGAGTTAGGCCCC
GAAGCGGCAACTGTACGGCAGAAGAAGCGGTAACGGCAGGGCGCTCATGC
CTCCTCCCTGGGAGCCGCCATCTTGTGTGAAGAAGTAACAACTAAACATG
GCGGCAGCGGCGCCGGCGGTCGGGCGAGGAGGCGGAGCCGGGTGACGTCA
CCGCTTCCCCCCACTCGCCCTCGCACCGCTTCGCCCCTGGGCCCAAGCCT
CTTAAAGGACCCCTGCGCTGCCTCGCGGCGGGGGTGGGGGTCGGCGCTGC
CGCGC

>hg18 chrX:152888793-152889024 NM_005334
CGCAGGAGANNNNNNNNNNNNNNNNNNNNGAGCTCTGCCTGCGCCAAGGG
GACACATCCGCCCNNNNNNNNNNNNNNNNNNNNNNGCTGGGTAACGGTGT
GGGTCTGAAGTCACCACCGCTGGCGACAGCCCCTCTCCCTCACCAGTCGG
ACTAGGGGCTTTCTTTTAACTAACGAAAACCAATCCTCAAACACGGGAGA
GACAAGGGAACGGGGAGAAGATCAGAGAAAA

>hg18 chrX:152885803-152885941 NM_005334
NNNNNNNNNNNNNNNNNNNNNNNNNNNNNNNNNNNNNNNNNNNNNNNNNN
NNNNNNGGGGGGTGTCATGTAACCCAATCCTTGGGCCCCTCATCCTGGAA
ATGCTGGCTCTCAGCTGGGAGGGGAAGGTGGGGAAAGG

>hg18 chrX:152883948-152884132 NM_005334
CAGAACATTCTTGCAAGCCAGAGGCAGCAGTCTCAGCAGAGCTGTGACAG
AAGCTTCTCAAAAGCTCATGAGGGTGAGGCGACCACCAAGAAAGAGGGAA
ATCAGACCTTAGGCACTGCTTTGCTTCCACAGGATGGCACAGCAGCCTTC
AGCTGGGACCAGGCCCCTCCCTCATGTCCTCAAA

>hg18 chrX:152867406-152867639 NM_005334
AAGAGGGGGAGGGTAGAAGAGGTGGGAGCACAAAGGCCTCTGAGAAAATG
TGTAAGCTTCCTGTGGGGTCACTGAGCAGGGTGGGCCGGGGGAGCCTGAG
GAAGGGAAGTTAGGTGACTGGAAACACAAGGGGAAGAAAAGAAAACAGAA
CCAGACACCCAGGCCAGGGTGCCAGGAAAGCCACTCTGGGGAGGGCCAAG
AGGGACGCCTTTCCTCCCCTCCATGCCTGCCCC

>hg18 chrX:152880725-152880866 NM_005334
ACAGGGCTGCCAAATGCCAGCCCAGCCAGAAAGAGGCATCCTCAGGCCTT
AGGGTCTGACAGGACAAAACTGAGTGAGAGCCCTTCGGGGGAGGGGCCAC
GCCAGTCTAGAGAAGAGAGACGCAGGTGAGCAGCCACTTAC

>hg18 chrX:152887222-152887787 NM_005334
CCCTTTGGAAGGCAGGCTACCCCTCTAATGCACAACCTGTCTTTGCAGAC
TGGTAATGAATTCATGCCAAAGTGGTCAATTCATTTTAATAAACTAATGA
ATATGCAGAGGCCCCAGGAAGCCAAGGCAGCAGTGGTGGTGGACTCTGGA
GCCGACTGTAATTAGGCCCCTGCCCTACTTTCTAAAATTGCATTTCCCTG
CCAGGGAGCCTGCTCCAGGCCTTATGAGAAGAAAGTCGGTCCACAGAGTG
GAGAAGGTGCTGCTCATGGTGACGGTGCCTCTATAAACAGCCCCACCACT
GGAGAAGCCTTAGCTTACTGAGCTAATTCCTGCTACTGCAGCTGCCTGGG
CTGGCGCGGGGCACCACCAACCACCAAGCGCCCCCGCCCGGGGGCTGCTG
AGAAAGGCCCTGCTCCCTGGAGGCAACAGGTGCTGAGAGACCTGGAACGA
AAAACGGTCACAGACAACCCACCAGCCTTTCAAAGTCAACGTGGTAGGTG
GCGATAATCTCCGAGATGTGGAGAAACCAGCACTTTCTGCCTTGGGGGGT
GGGGAAGGAAGCGGC

>hg18 chr22:34309778-34309892 NM_005368
ATTCTTAGAAACAAACATGGCTAATGAAATTCCATCATTCTAAGGGACAA
ACATGGCTGGAGAAATCCCAAGATTCTAAGAGGCATAGGAACTTGATACA
TTGNNNNNNNNNNN

>hg18 chr22:34338989-34339196 NM_005368
CTGCCGCCGTGCCCAACATTGCCACCTCGCTCCAGGACCTTATCCAAATC
CTCGTGCGTCACTGACGGCTTGTCTCTGACACCTTTCATCCAAGGGTCCC
TGAGCTCCTGACTATTATTATCTGGCGACAATGATCCTTGAACTCCCGCC
TGACAGATGCAAGACCTGGCATGCACAGGCGATGGTCAGAGGTCAGGACG
CTGAAAG

>hg18 chr22:34330347-34330474 NM_005368
CAGGATTGCCCTTATTCCTTTTGCTCTCACCTCTTCTTTAGACAGCAAAG
TATTTCTTTCCCTAAGCCTCAGGGAAGGATGTGACAGCTGAGAACAAAAA
ACCCATGTCTCTTGCCTGGATTTGCAG

>hg18 chr22:34341056-34341202 NM_005368
AATTTTATGTTTGTGTACGTGCAGTGAAGGCCTCAGTGTTTTACAGACTG
GGCTTCATGGAATTTGCCCTCTTTTACAATCAGAAGATTGGAGACATAAC
CTTTCAAGGTCAGTTAGAAAATCCAGAGTCAGTATCTAGAACAAAG

>hg18 chr22:34343310-34343724 NM_005368
CAGCTGGGGTTTGAGGCTGCCTGGTCCCAAGGGCGTTTTTATACCTTCTG
GGATGCTTGACAAAGATCGCTCAATGGCTCGCTGTCCCCCTCCCCTGCCC
TCCTTCACTTTCTCTCTCTCATCCAGGGAGGGTCTAATCTTTTCCTTTCT
CTAGCCCTCACATGGGAAGCTATTTTAGGGCAGGTGCCATTGTGGCGAGG
CAGGACAGCTCAGGCCACAGGGGGTGGGGTGGTTGTGCGTGTGGAAAGAA
GGGGAGGAGGTTGGGCACTGTCTGGACTCTCATAGCCGACAGAAAGGGCA
CCACAGAAGCCGACGCCAGCAGCCTGAAACCCAACGCTCCCTGCGGTCAG
CCCTCCCAAGAGGACCTGTCATGTTTCTAAGCTTGGCCACCAGGTGCCCC
GGCTGGCCCCAGGA

>hg18 chr22:34332161-34332394 NM_005368
ACTCTGCCTTCGCTGATATGGATTTTGTCTCCTGGCCTGTGTTTGTAAAT
TATTCCCCATGTGTCTGTCCTTTCTCTGTGGCCAGAAGGTCAGCAGCTGC
CACTGGCTGGCCGCCTTGCTCTCTCCCTGGCTGGAGTCCCTGCTGCCTTC
NNNNNNNNNNNNNNNNNNNNNNNNNNNNNNNNNNNNNNNNNNNNNNNNNN
NNNNNNNNNNNNNNGGTATTGCAGCCATGATGA

>hg18 chr22:34341415-34341515 NM_005368
CCTGGCTCCCGGCCCCCGGCAAACCTCCGTGATCCTCCCTGATGATGCAA
CACCCTGAGTCTCTTTCAAGACGTACAAGTCACTGCCTTAGGTCTGGCAG

>hg18 chr11:111458906-111459320 NM_012459
ATGGGAAACACTTTTGTTTTCCACATGACTGTGGATATTTACAGTTCTTA
CTCCTTGTGGTTTTGCCAGTGACTCTTGTTCAGCACGGGGCCTGAGGTCA
GAGCTGTCTTGTGCCATCTGTATGTTCTGACAGACGTCTTGTCTTCTATT
TTGGCGTTAAGCTTGATCCCCTTTTCTTGTTAAAAGGGAATCTGGTATTT
TGTTATGAAGGTTTCTTGAAGAGATTATTTTTTTTTGCAATTAATTACGT
TTAGTGTAGAGTGCATATACAGCAAATTAAAGGACCCAGAAAGCTGGATC
CAATAGTGACCTGGGTACACCAATCGGAATATTGAATTTGGGGAAGTCAA
GGGCTGGGATCAAGAGGTGGATTGGAACTAATGCCATGTAGGATGGTATG
ACAAGGCAACACTG

>hg18 chr11:111456224-111456342 NM_012459
CAGTATCATGTTGTTTCCTTCCCCCTCAGCTTGTTCCATGAGTTTTGTGC
ATGATGTTCCATAAAGTAAACTCACAGATTGCTTTTACATCTAAAAGTTC
TTCTGCTTTCTCTTTTAG

>hg18 chr11:111460515-111460616 NM_012459
AGCAAGTTAAATCTTTGTTGGAAGGAGCTTTGGCCATATATTTTTTAGCA
TGCATTGTTTCTGTGCCCTGAAAGTACCTGAAAGGTTTTAAGCACAGACT
C

>hg18 chr11:111460824-111461228 NM_012459
TTTTCTTCTATGCCTTAGGCTTCGATGGTTCTTCCAACCCCCTTAATATG
GCTTAGGGTGGTTTTTCAAAACCTACAATCCCCCATTTGCACTACTGGCC
ATGGAACATTTATTTCTAGTGTTCCTGCCAATCAGAGATCTCTATATTAA
ATTCTAAAATGGGATTAAAAGAAGAGTTGGAGAATTCACACTTATTGAGT
AACTGATGTCATACAACCTGGAATTTCTGAATTCCAAATAAATAAATTTC
ACTCTTTGAACATTTCATCTTTTACTTTTTAGCACCAACAGACTTGATAA
CAGCCTGATGCTGATCTGACAATGGGTTGATAGCCTTCCCCCACTGACCC
TTAAATCTGCTTAGTAACAAGTCCTTTGCTTCTGTCATTCTCCTGGGGGA
TGGC

>hg18 chr11:111459359-111460447 NM_012459
TGTCTTTAGCCTTGGTGCTTTGATCCTTCTATATTTTGACCCCACAGGTG
TGGTCCGGTTTACTTAATCAGGACATGGGCCTAAGAACAAACCTTTTCCC
TTCATGATAACATCCATAGACAACTTATTAGAAGGGACTAGAGTTTTTGC
AAATTTCCCTGCTGGATGGGGCCTATAGCTATACTTAGTATATGCCTAAA
CATGGTAATTGGATAGTAAATGGTTTTCTAGTTCCATTGCTGTATATTTG
CCTAAATGGACTTGTGTTCAAATTATTTCTTCAATTGTCATAGATAATCC
TGTACCAAATGGGGAAGAATTAGGAAATAATCATGTTGTCTAATGGTACT
CTGGATTCAGGGCAGCAACTGCCATTTAAATGTTGTCTTGTTCATTTCTA
AATCTGTTCATGAAGTTTAGGTTTTCCCTGAAACTAAGTTGAATTATTTC
CAAAATGAAACAGGCTTCTCAGGGACATATCCACTTCTTCCCAGTCTGCC
TTTGGATTAAAGCACCAAGCAGAGACCACATTAATTCCCTTTGCTATACT
GTGATCCTTAGTATGTTAATTCTTAAGAAACCAACATATCACTGAAAGAA
GGCTGGCAGAACGCAAGTGCATTTTTTCACTGTGGGAAGAAAGATCAAGT
GACGTATTATTTTTTCCTGGTTGTCACTTAATGGGCTGAGTAAAAAGCTT
NNNNNNNNNNNNNNNNNNNNNNNNNNNNNNNNNNNNNNNNNNNNNNNNNN
NNNNNNNNNNNNNNNNNNNNNNNNNNNNNNNNNNNNNNNNNNNNNNNNNN
NNNNNNNNNNCTTCACAGTAGCATGACAGTATAAGACACCAGCAGTAGAT
ACAACTATGATGACATTCCATGAGTTGGTATTTTTAGTTCTAACTGCTAA
ATTTGTTCTCTTTACGGGACAGATTTCTAATAAAGTGCTTGGTCTTAAAA
TACATGGTTGGACAGAGGTGCCCTATCCCTTAACTATGAGCAGGTGCTAC
CTTTTGGGNNNNNNNNNNNNNNNNNNNNNNCTTTGGTACTCAATTGTCAG
TGTTCCATGGTGTGTATTTTTATTTTTGGGATTAGTGG

>hg18 chr5:141291562-141291935 NM_014773
CTTTATGTGATTTTGATGGGCAAAGAGTCTCTTCTCAGAATTTACTTGCC
CATCCCTTCATTCATATATTCATTTATTCAGCAAGCGCTTGGCATGGTGG
CAGAACGCGAAAGGAGCATAAGCCATAATCATGTTTTGCATTTGTATGGC
GCCTTCACCCTAGGCAAAATTATTTCTTCTACATTCTTTTTCTGCTTCTG
CCTCCAGGATTTTACAGTCTAATTGAGGAGACAGGACTTGTACTTTTGAA
ACGGTTTAGTTTGTAGAAAAAGGCTTGGTATATTAAGTAAGTGCCAAAAA
AGTGTTTAAGCCTGAGTGTGGTCCGAAGGTTTAGAGCAGACACAGGATGG
GAGCTTTGATGGTGGAGGCGGAA

>hg18 chr5:141280696-141280980 NM_014773
GCTGCCATTCAACCAACAGCACTCCCGTGAGCTGCACTCAACAGGTGATC
TGCTGTGGGCTCCAGCCACCCTCGCCATCTACCCTCACACAAGTGGTCTG
ATGTTTCTGTTTATGGGGACAAGAGATGCCATAATGCCATTCTATACATG
GGGGCAGATGTCCTAGTCTCTCCTTCAAAACTTTTCAACTAGCTTCAAAC
AGGGAGGGCCCTCAATGAATGTTTGTATCTGCAATGAATACATTTCCACT
CAAATCAGTAAATCCCCTGGCTGGGGTCTGGTAC

>hg18 chr5:141277641-141277795 NM_014773
ACAAAGGGAAGAGACAGACCTTTCCAACTGAGACTGTGTTCTTGTCATTT
CCGCCAAATCATAAACACGCCTTACATTTATTTGTTTAGTGTGCAGCTAA
CCTCTAGGTGTACTCACAGCTGCTCTTAAGTTAGATTCTTCTTCATCATC
ATCA

>hg18 chr5:141270445-141270636 NM_014773
AAATATAATTGTATCCTCACTGCTCTTACCTCTTCTCATCCAGGGGCAGG
CTTCCTCTAGTCAAGCAATTTTCCTTTTCTCCTCTGTGTCTTCTCTGAAG
GGAAGGGTGAAATTCTTCAAGTCTTCACTAAGTTTGTGACCATCAATTAA
CCCTAAATCAATCAATAATCACCACCCCTATACACACACAC

>hg18 chr5:141281427-141281528 NM_014773
GTCCCAAATCCCGAAGCAAGGCTATTTCTGAATAGTTGTCCAACATTCAA
ANNNNNNNNNNNNNNNNNNNNNNNNNNNNNNNNNNNNNNNNNNNNNNNNN
N

>hg18 chr5:141289823-141289926 NM_014773
GTATTATCCAGATTTGGCCACCTGGATCCCCATAACATTCTCTTGGGCAG
GTGGCAATCCTGGTAAACCATCCCTTGGTGAGTCTTTTATATTTCTTTCC
CAG

>hg18 chr5:141276701-141276881 NM_014773
CAGGGAAGCTGAAGAGGAGACAGATTTAAGAGTCTGATGCAAAAGAAGGT
GATTTTGACAGGACCCAGTGACCAACTGGGTATGGGAGTGTCTGACACCT
TTGGGGTATCTGGGCAAATCATGNNNNNNNNNNNNNNNNNNNNNNNNNNN
NNNGGCTCACTTTGTTGCCTCCTGAGTCCA

>hg18 chr5:141281071-141281381 NM_014773
TGTGGGACACGGAATAGGGAAATGCTATTCCTGTCCTGAAAGGAGAGAAC
TGGGAAGGCTAGAGTTACACAAATGAGATAAATACCAAGACAGCATATAA
TTACTGCTAAACTGTGTAGTAAGAAATTAAGTGCTATAGGAATTGGGAAA
AGTAGGGAGCAGGGAGGGCTCAAACAGTTGAGGAGTCTACACTGAAGAGC
TGGGATTGGGCTGAACCTTGAGAAATGACACAAACTATGGATAGTCTGAA
AGGAAGGAGGGTACAAAAGACGCAGGAGGAAGAACACAGCCAAACCAGCA
TACTTGTTTG

>hg18 chr5:141283587-141283690 NM_014773
GGGTACTCGGCCACTCGGGGCATCGCGGCGGCCTTTCTAGCCGCTGTCCC
AAGGGTTGGTCTCGCGCTTTCGGCTGCGAGCTCTCTGTGGTGCTGGCAGC
GAC

>hg18 chr5:141275700-141275879 NM_014773
CGGTTCCTGCCAATAGGACTGCCACCACCCAAGAGCAGAGAGGAGGTAGG
GAGAGCAGGGCTGAGGGGCGGGGAATGCATCCACCCTGTTCCACACATGG
CACTTAATGAGGAATGTTCACAAGGGCGGCAAAGGGGACCTGCAGCAGCT
CAGCTAAAAACAGGAGCATCTCTGACTTC

>hg18 chr5:141278116-141278246 NM_014773
CTAGAGTAGGAGCTTTTCAACGACCATTATTTATCTGAGGGGTCAAATCC
ACTGAGCTTGGCTTGCTCTATGCTCCCTGCCAGTGGGCTCTTCCTTAATA
TACGTCACACTTAAGTATAAATCGACCCCT

>hg18 chr5:141282371-141282555 NM_014773
GTCTAACATATTAATACAACTTTCAAGCCACATGCCTCGGTCTAAAAGTA
GGTGCCCCCAGTACACTTTTACCCCAGGTAGCAACTTCCACTCACCTTAA
AGTCACATACCTGGAGGAAGGGGATAGGGAGGAAATCTAAACATCTTATA
CTTGAATGTAAGCTCCGTTATTTCACGGATTCAA

>hg18 chr5:141294335-141294446 NM_014773
GTATGCGATCTCAGTGGACAAGCATGTTGGGGATGAAGCCTGATAAGAGA
AGGGATTTTGGAACTGGTACTGAGTTCTTCTGTGCTTAGGAGATTGTTGG
ATAGGAGCCTT

>hg18 chr5:141288047-141288343 NM_014773
GTGAGTTCTCAGTCCTGGGGACAGGAGGGCTGGGCTGGGCGTTTCTCTGG
GCCAGGAAGCGTCTCTGGACACACCTCAGGAAAAGAGCCATCAGCAGCTC
CTTGCCTTTCCTATCTGAAGTCAGAGGAAGAGGAATGTGGGGAAGTTCTA
TCCACCCAGGGCATGGGCCACACCTGCCCCTCAGTGTCTTTCCATTTCCT
CCCATCACCTCCAACCAAGGGAGGCCCACAGGGTCCAGACTACTTTAGAT
TCTGGGTGTGGCTTCCTGGCCCACATTCAACCAGTTAAATTATTCT

>hg18 chr5:141288855-141288993 NM_014773
GGAGGGAAGCCAAGGAAACAGAGGAGGAGGAGTGTGAAGGAAGTGTCACA
GGAGTTTCAAAATTCTTCCTATGGCCTCTAAAACCTCAGGGAGGACTCAG
TCAAGCCCGAGCAGCCTGCACTGATCCTCTTCTGACCT

>hg18 chr5:141280363-141280630 NM_014773
NNNNNNNNNNNNNNNNCACATCCATGTTTTAAAATTGTTATATACTTAGC
ATATCCTTTAGCACTAAATAAGCTGTCATATATTTGATTAATGCAAATTA
AGAATGCCTACAAAAATGAAGGCAACAAGTATCTAGAATACTCACTGTAG
TGACAGTACACAAAGTACACAATGGCATGTGTAGTCATCATGAAAGGTGA
TTAACTGGACAGCAGGCAATAGGTTCCCAGTGTCAGTTTACCTTTGTGGA
GGATTGAGTCAACTTGA

>hg18 chr5:141292172-141292429 NM_014773
NNNNNNNNNNNNNNNNNNNNNNNNNNNNNNNNNNNNNNNNGGGATCTATT
GACCTGCCAAGCCTCAGAAAGGACAGGAATCAGGGAAGCTTCAGAGACCT
AAGAGGCAGCAGCTGATAGTATCTTCAGAGTGCTGCTGTCAGAATAAACC
TACAAGGGCTGTTTTCTCTCCTTGTCCCAACCAGATCAAGGTTCAGATTC
CTGAGAAAGAACCTCCGTGGTTAGGAAGAACACAAGCACATTGATTGACA
GCACTAG

>hg18 chr5:141276133-141276269 NM_014773
CTTCAGGGCCTTCTCTGCTGAGGCCTGGCTGAGGTCAGGTACGGGGTTTC
TTTGAGGATTCGATGGGACCACCTGCCTTTTCAAGTCTTCCCACCCTCCA
GCTATCAGAAAGCTGCATCCTCCACTAGCATCTGGG

>hg18 chr5:141273480-141273989 NM_014773
AGGCCCCAAGTAGAACAGCCACGTAAACGCATGCCTAGAGCGCTTGCCTC
CAAGATGAGGGCATGAGCGCAGGATGCCACTAAATTTCCCTCCCCCGGCA
GCCAAGGTTTTTGGGATTTGGGGGTGGGGTGCAACGGCTGCCACAGTTAT
TGTTCCTCCAGAGCCTCGGAGCAAGATATCCCCCCAAAGCCATATTAAAT
AAATAAAAGGAAATTCAGCAGATGGGAACATGAATCAATGAAAACTCCCA
TATGAGTGCAAAGATTTATGTCAAAAAACAAAACATCAACATCTGGGAGC
TGCCGCGTCTCCTCTTGGCTGCTCGTTTGGAATGGATTCTCAGTGTCGCT
TTCCGCCTCTTTCTAGCCCTGGGAGAGGACAGCAAGAAATAAAGAATGAT
GCCCATTAAAAATAGTCATTTTTAATCAGAAATGAACGCTGCTTTCCCCC
TCAAGGCTGGAGGGAACGTGATGCAGGCAGTGGAGCTGCGGGCTCGGCCC
CGGGATCGT

>hg18 chr2:86149190-86149329 NM_015425
NNNNNNNNNNNNNNNNNNNNGCCACCACCACAGAGCCACATTATTATTTA
AATGAAAACATAAAAAGCCACTTTTCAAATTAGCAAATGTATTTTTTTTA
ATTTCCAAGTAATCTGGGTAGGCCCTTCACCACTTCTTC

>hg18 chr2:86151044-86151225 NM_015425
ATCTGGAGCAAAACCCTGGAAATCTCTGAGAAATACGTCCTAGGCCCTTC
TGGTCCTGGCCCTTTACAACCCTGATCCTGGCTCTAGGCTCAGAAGTATA
AGGAACAAATAAGACCACAGGTCTTTGTCTTCTTCAGAGATGCATAGCCG
TCCCAGGTTTCTGGATTACTCTGAAAACTAA

>hg18 chr2:86180239-86180451 NM_015425
GACCCTGAGAACACTGAAGTTCTCTCTATTACCAGGCAGGTGCCACTGAG
ATTTCTGAAGAGCACAAAGCCCCTGCAACAAAAGGTGTAGGGAATGAATC
TGAACTCTCCCCGACCCTCCACGCAAACGGAATCAGGCTGTGGCTCTATT
CAACTGGAATCAAACTGATATTCATTTATTTAGGGCCACAGGGTAAGTTG
AAGTTATTGTAT

>hg18 chr2:86135184-86135312 NM_015425
TCTTAAAGTGAATAATCCCCTAGACTTGAATTAAATTCCTAAATAGACCA
AAGGAAGGAGAGGAAAAAGTAAATTGTTTTCATTTTATGCCACATACTCA
GATATTTCTTTACTATGACTGGAATTAA

>hg18 chr2:86144992-86145092 NM_015425
GATCCTTAAGGCTGAACTTGGATACTCAGGCAACAGCAGAAGAACATATT
TTACTGTTTTTCATTATTTGGTCGCCACATATCATGTAATTTGGTTACTT

>hg18 chr2:86140494-86140611 NM_015425
NNNNNTCATTCTTATTTATTTTCTATGAGAGTATGTGTGTATATGGAGAG
TGGGGTTGGGGAGGGAGGGAGTTTTTCCTTTTATCTTTATCAATAAACTT
GTTTACTTTTATAGTTT

>hg18 chr2:86153095-86153348 NM_015425
TCGCCACAGCTGGGAAGGTACACAGGCCAGTCTGGTAGGCACCGGCCAAT
CCAAACAGAAGCCCTGGAGCACAGGGTATTCCCCTTGCCAACCCAAACCC
AAGGCCCTTCCTTTCTCTTGTCTCTAAATAAATACTGCAGTGAAAATTAG
CGTGCCCCAGTGCCCCAGGGTCAGAATTTTCAGAGGCAGGCTCGGAGCCA
AAGGCCTGCTTCTGGCAGGCTGCTGAGCAGGGCAATGAGCCTTGGCTCTC
CGG

>hg18 chr2:86150059-86150159 NM_015425
GTCAGCTGCTAAGGAGACGGGGGAGGAAGTTCTATCCTTCCCTCGTGTCC
CTCTGGACAGCTGTGACCACAAGGGGTTGCCCTTGAGGAGTGAACTTGGA

>hg18 chr2:86157708-86157924 NM_015425
AGAACACTTCAGCGCTGCTCATCACCAGTCCCCAGAGAGGGGTGGAGGGG
GTGGCGTGCAAGGAAATGAGGCTCTCCACGGAGGGAAATTAAACCACCTT
CACATTACTGACATAGAGGCCGGCCCATTAAGGAGGAAGCCGATTAAAGG
CTGCTGCTGCTGAGCACCACAGCATGAAGTGCTAAGGATGTGAGAAGACG
AAGCTAGCTCCCGGAG

>hg18 chr2:86145778-86145907 NM_015425
AAGAAAGTCAGACTATTGCTGGCTTAGCCATTTCTCTGTCTCTGGTCTGG
ACTCTTCTGAGAATAAAACCTTTTACATGAGTGGCCTATTTCCTTTTGTT
ACATACACTGGCTGTTCTCTCCCAATTAC

>hg18 chr2:86159360-86159468 NM_015425
ATGCAGGTGGAACAATTTCTTAAAAGGAACTAGGTTTGCCATACGATATT
CTATGTCATCAACTAAGATGTGGGTCTCCAGCTGAGCTATATCAAGTTAG
TGGCTGAT

>hg18 chr2:86146928-86147201 NM_015425
TTCATGGTGGGCCCTTAATAAAGGCTGTTATCTACCAGATGCCAAAAAGA
AAGGCTTTTATGAAAAGCCTGAGATTTGGTGAGTGCATTAATTTCATTTG
ACACTTTCACAGCCATTCTGATCCCCAGTCTCCTGAACCTTATCTGTCGG
GTCTGTGTTCACGGCAACATAACGCACGCTGAAGTAAAAATAGCTATGCT
CACTGACGTTCTTTAAGATGTAGATTTTGTAAACTTTTCAATGTTTATAG
GAATTTGAGAAAAACCTGTGCCT

>hg18 chr2:86147355-86147517 NM_015425
ATCCTTGTCAAATGGTCTAAACACTACAGTGATGGGCTCTATGTAAACTC
AAAGATAACGATTACAGATGGGCTGGAAAGGTGGCACAGACCTAAGGCAA
GATCAGATGGAGCACACAGCCCCTCTTATGAAGGCTTTCACTTAATAATG
TACATAAAAAAA

>hg18 chr2:86146099-86146236 NM_015425
CTATAAGCCAAAACAGACAACACAAGAAGAATGAAAATAAATCTTAAGTC
AAACTCTAATCCCTAATCGCCTGCCTGGAAGCCACTTTCTATCAAGAGCC
CTTCTTATATCCCTGTCTTGTCTTGCCCACATCCTCA

>hg18 chr2:86168850-86169007 NM_015425
AAAATAGATCCACACTTGTTTTACAGTAAAATGTTTCAAAATATTTGTCA
GGTAAATTTCTTAATTTCTTCCTGAAAAACCTTTCAGAAAAACGACCACC
TAAGGCAAGAGGCGCCTGTGGGGCACTGCCTCATAAAACAGCCCCTCCCA
TCAGCTC

>hg18 chr2:86147953-86148093 NM_015425
GAATAGGGTATCCCTGTAACTTGAATTTTCTAGCTGACTAAGTAGAAGTC
AGGAAACATATCTGAAGCCTTGCTTAAAAACTTTCCACAAAGTATGGGCC
CTCAATAAATAAACAGAAGGAAAAAAAATTAGTCCAAAAA

>hg18 chr2:86133634-86133802 NM_015425
CTGCAGAGGGCAAGGCCACCAATGCCGGGCTGCGGGTGATGCCTCCTGTG
GGAGTCACCCACCCTCTACTCCATGTGTGACCCTCGTTGTGCAAGTCCCT
CTACTGTGACCCGCCTAGAATCCTTCATGGAAAAAAGTAGGGCATATGTG
AAACTAGTATTTTCTCTC

>hg18 chr2:86146255-86146587 NM_015425
CCAACTGCTTCCCAAAGCACATGACCAGGGTTTAGCACTGGCTTCTACGT
TTGCCATTTGCCCACTATCCTATATCAAGACTGCTTCAAACTCATCCCGT
TCCCCCGGCCTTCTCTGTTTAATCCCATCTGGTTCTAGTTACTCCAGCAT
ATTTTTGGCATTTATGCCTAAATTTGGTCTGGCTGCTGTCAGCTGTGTTC
TTGTTTTTATACTTTGGTTTTATGCTTTAGTATTTTTCACACGTTTCTGG
CCTGGCTCTTCTGTAAATCAGNNNNNNNNNNNNNNNNNNNNNNNNNNNNN
NNNNNNNNNNNNNNNNNNNNNNNNNNNNNNNN

>hg18 chr2:86152800-86153067 NM_015425
AGCAATCTTAAAAGTACCTAGCATGGAGTCCGTCTTTTTGCTCCCGAAGG
AATTCAAACCTTCCCCTCCCCATTGCCAAGTCCCATGTTTCCAAGGAGAC
CTAAACTCTGAGGGTTCCCATGAGCATCTGCCCAGGGCACTGGCTGCTGT
CTGACTGCGTCATACAAGCTGAGGTCTTCTTGCTTTAGCCTCTCAAGGGA
GAAACTGCCTAGACCTGTGGCCCAAGCCCAATAAGCCAGGCTGGGCCTAG
GATTTGAGTCTTGCAAA

>hg18 chr2:86163486-86163675 NM_015425
TAACCAGGCTCAGCTGCGATAATTGTCAAGTTTTTGGTGCTGGGTATGAC
CTCTCCTGCTCTATGACTCAATGTCAATGTGCCCTGAAGACTGCCCCAAA
CCTCTGGATCAGTTCCAGGAGGAAGCTACAATCACTACAACTTAAAAGAA
GTAATAAGGCAGGGTTAATGAGTCCAGGAAATAAAAGCC

>hg18 chr14:93490964-93491175 NM_016150
CTCTGGGGTCTTCCAACTCCTCTCCTTGCCCTGTCGCTTATTCCTACTCC
CAGTACATCCAGCTGCAGAAAAAAAATATATACTGGAAGGATTAATAAAT
TTGAAGCCTTCACAGTTTAAAACTTCTGAATGTCAAAAAGATTTGAGGGC
TAAAGTGAAGCCGTTCCTTGCTTGGCTTGTTAAAGTCCCNNNNNNNNNNN
NNNNNNNNNNN

>hg18 chr14:93487947-93488132 NM_016150
TGCACGTTGTGAGTACAGCTCCTCAAGTCTTTCTTGACCTGCTCTAACCT
CCTTTATAAGCCTCATCTCTCTCTAGACCCCAAACGTGCCCTTGGCTCTG
GCCCCAGAGTTCTCACCAGGAGCTGCAGGTGGTATTGGAGTCACCTGGGC
ACTTTTCCAAATTAACCAGCCCTGGAAGCTTCTCT

>hg18 chr14:93471339-93471441 NM_016150
CTGAGAGGCCAGGATAAGGGGGCAGAGACTGACAGCTCGCCTCGAGCTCC
AGAATCCCACCTGGCTGCCTCCCCCAGGAGCCACGTAGTGGAGTTTTCTG
AG

>hg18 chr14:93511913-93512071 NM_016150
TCCTTAAATGTGTCATGCATATGCGTGTGCACACACATGCATGGTATTCT
TGCATCCCTGCATTCCACAGCTTTGTTGGATCTCACATAAATAACATTCC
TCCATTTCCTCTCCTAATCCCCAAACAGTTGAAAGCAGAGCACATGGCAC
CTTGGCTG

>hg18 chr14:93500393-93500724 NM_016150
GGATGGCCCCACTTCCCTCATCAGCCTCGCCTTGCTCACCTGGTCCATGG
GTAGAAATGGGCAGGTTGGCGGTTGGTACATGCAGACGCGGTGGCCTCAG
CAGTGGTTGGGCCCCTTGTCTTGTCCGCTAGGCTCTGCTCGATGGCCATC
TGCACCAGTTCATCCTCGCTCAGGCTGCTGTACAGGCTGTACTCCTCCTG
CCCAATGGTACACTGGCTGCCCCGAGTGCTGATCTGCGTGGCCATCCTCC
TCCACCTCTCACCCTGGCCTCCAGAACAGACACCCAGTGGGGAGGAGGGA
ACAGCAAATCAGAAAACCCTGTGAGGAAACC

>hg18 chr14:93491735-93492002 NM_016150
CAGTGTCGTGAGAACACTTTCAGGACCTGCCGCCCAGCTTGGGTCTCTCC
AGCTGTGATGCAAGGACCCTGGAGCCCTCAGCCCACATATTCACAGCTTC
TCCATGACCTCAGGCAAAGTCCCCGCCCTATGAGTGGGGGAGGGTTCTGG
GGGTGTCAGGCCATCAGAGTAGTANNNNNNNNNNNNNNNNNNNNNNNNNN
NNNNNNNNNNNNNNNNNNNNNNNNNNNNNNNNNNNNNNNNNNNNNNNNNN
NNNNNNNNNNNNNNNNN

>hg18 chr14:93489991-93490249 NM_016150
TCTGAACCTGGCTCAGTAGGAAGACAGGGCTCAGAGAGGAGGCACGGCTG
TCCCGCGGTCCCACAGCAGGTGGGGGATAGCCTTGGCCGGGCACAGGCAC
AGCTGCAGTATTTTTCACACCAAATCAGCCCCTGGGACATTCTGGAACAA
GTTGGCAGTGGTTCTTCTAAAAGTCAGCCCTCCCTCATTCCTTTTCTAGG
AATTAGGCTCTCCTGTCCTTGGAGGCCTGGAGAGGTGGCAGCAGGGGGTG
GGGACAAC

>hg18 chr14:93512484-93513014 NM_016150
AAGAATCTTTTGCAAGATCTGTATAAGAAAGTTGAAAGCATGCATTACCT
GTTAGGCTCTGAAACAAGGGTACAATTCAGGGGTAATACAAAGGATTTTC
TTGAAAGTGTCTTAATTCAGAACATGCTCCCCGAGTTTTCCTTCTGCCCT
GGCCCCAAGCTTCTGGCTGCTCTGCCAGGCAGTTCTGAAACGCTGTCCTT
TGAAGCAGGGAGTTTATTTTGGGGCCACCGCATGACCAACGTTGACAAGC
CAAACTATAAGATGTTATACATCTCAGATTTCCTGTTTGGAGGTTGCACT
GAGGAAGCTGCAATCCTGCCTTCCGTTCCTCCGGGTGCATCGAATACAGA
CTCTCACTTCAGAGAGGATCCCGGAGCTTTGGCCCTCACGTGATGTCATC
ATTTGTGATCCTTGACATGGAGGCCATATATGGGTATGTTTCTGGAACTA
CCCAGGGGAGAGCCAGACAGGAGAGAGATGCAGTGGGTCAGAGACANNNN
NNNNNNNNNNNNNNNNNNNNNNNNNNNNNN

>hg18 chr14:93476941-93477944 NM_016150
NNNNNNNNNNNNNNNNNNNNNNNNNNNNNNNNNNNNNNNNNNNNNNNNNN
NNNNNNNNNNNNNNNNNNNNNNNNNNNNNNNNNNNNNNNNNNNNNNNNNN
AATGCCCCTACCTCTTGTGTAGCAGTCAGGGTGACAGTTAATATATCCCG
GGGTTTTGCAGTCTTCATAATGTGTTAACTTGCCTGCCCATTTTACCTTC
ACTTCAGCCCTGGGTGGGAGTGGCCGGAGCAGGCCTGTGGNNNNNNNNNN
NNNNNNNNNNNNNNNNNNNNNNNNNNNNNNNNNNNNNNNNNNNNNNNNNN
NNNNNNNNNNNNNNNNNNNNNNNNNNNNNNNNNNNNNNNNNNNNNNNNNN
NNNNNNNNNNNNNNNNNCCTGCAAGAACAAGCTCCTGCACCAATATGATT
CCAGACCCTAATCCATCCAATCCCTGCTGACAGGTGACCTCACAGCCTCC
TGTGGGACTCCAAGGAGGTGGCCATTACAGGGGGTGGGGCGGTGGGGGAA
GGGGAGAGAAGCAGGTGCCACCAGGCCCATTCCCACGCCTCTGGCCTCCT
GGCACACAGGCTTCCTGGAAATCTGATGCCAGCGACCTCCTGCTGGGATC
TCAGTGGAAAGTATTATGATTGTTAGTGATGCTGTGTTTGGCTAAAATCT
GACTCTAAAACCTCAAAAGGAAATTCACACACCCGGGGGGCTAATTGCCT
CCTAATTTCTATTTGTGTAGGCACAGGAGGCCTGACTTTGCTCTGCAGAG
GTGCTGGTCAAAGGCAGGCCTGGGCCTCACCCTGGATGGCGGCCACGGCC
AACAAATGCTCTGCTAACAGCTGTAACGTGCCCAAGAACGGGAAAGAACA
GTGAGAGGGGCTGCCCCGGGGCCGCTGGACAGATGGGGCTGGTATCTCTG
GCAGGTCACAGCTGGTCTCCGGCAGTTCTCCACGAACCAAGGGAAAGTGG
CAGAAATGTGGGAACTTGAGCATTGTCTCAGTTATGTGGTGAATCATCTT
ACT

>hg18 chr14:93511217-93511333 NM_016150
GCAGAGGTCAGGGCTGTGGCGGGGGTGCTGGCCCCAGCTGGCTCTGCCTG
CGTCCCTCTGAGCCCCCTCAAGCCCTCGCCTCACGAAACAAGCTTATCTT
CAGAAGAGCATTCCTG

>hg18 chr14:93491355-93491639 NM_016150
GCTAGGATGGGCTCTGGGCGGTCTCTGCCACCAGCCCCTGCACTCTCCCA
GCCACTTCCTCCAGCGTGAGCAGCACTTCCTCCTGACTCTCAGACTCTGT
GGTTATTAATGGTGTCAGAGCACAGATGCCGGTGAAGCAACAGACCCAGC
AAGGACGATGGGAAACTGATCAGATAAGTCCTGAGGTCCCCATCAGCACC
GTCACTGCCACCTTGACGAGTTCCACTTAGGAACAGCCAGAGCAGCCCCT
GTCAGCATCAGGAAAAGCCCAGTGGGGGTATGTG

>hg18 chr14:93480506-93480691 NM_016150
AGTGTGCTGACGAGAAGACACCATCTGGCAAACAGCCTTCGGCTCCTGGT
GCTGCCTTCCATGCCTGGGACGGATGGCCAGGGTGTGTTGGCAGGTGGCA
GAGTGTGGAATGCCTATGGAATGTCACATCAAATCCCCGAGCAGAGGGCC
TTTAATGCTGTATGCCCAGGGAGGGAGTGATGAGC

>hg18 chr14:93493031-93493478 NM_016150
GGCTTCAGGCAGGAATGAGGATGGAGGGAGAGCCAGGGAGAGACTGACTG
ACAGACACAGGGCTCTGAACCAAAGCAGATGGCCGGGTCCTCTGTGTGCT
GGACACAGCTGCTGTGTCTCCGGATTATTTTTGGCCCTTGGAGGAAGCCC
TGGGAGATTTAAATGACCATATAAGACAACAATGAGGTTAACCTCACCCC
ACCCCCCGGTCCCCCTCCCCAGCCAACCACGAAAGAGGCAGATAGGAAGC
AAGGTGACATTCTTCACCCAGGAGGATGTGAGCCGTGGTCGGCAGGTCCC
AGGATGAAAGGGGCTCAGGCTCACTGCTGGCCAGGCAGATCCCTGCGGGG
CTGGATGAGAGATTCATGGCAAAGCAGAGGATAGGGGAGCAAAGCTGAGA
AGCCAAGCTGTACCTGTGCCCCCCACGCCCACCTGCCAGCTCATTAG

>hg18 chr14:93472446-93472626 NM_016150
TCCCTGGGGCATGGTTTAGTTGTGGGGGACCACCCTTCTCTAAGGAAGGC
AGGAGAAGGTGACAGAATGGGTAGGACTGATACCTAGGCATAGACTGCTC
CACCCTCTAGTGGCCAAGGATCGTGGTGACAGCAACTAATTATTCATTAG
TTCCCTGAAGGTTTATCATGCGTCTAGAGT

>hg18 chr14:93480707-93480823 NM_016150
ATGGGCTCTGCCTGGTGGCAGAAGCTGCTGGGAACCAGGCTTTAACCCTT
TGTTGCTTAGCCCTAAAAAGTGGCCCAGGCCCCTCTGAGCCTTGGGGGAC
AGAGGGAAATGGGGCC

>hg18 chr14:93509687-93509962 NM_016150
TACTTCTTTGGGCCCCTGAGCTATTGAGTCTCCAGGCCCATGGGTGACCT
TCGTCTCCACCTCCTGAGTGAAGGGCCCTTCTGCTGCCTCCTGGCCCTGC
CAGAGGCTGGCCCCTCCCCGCATCTGTGTGGCTCAGACACTCACAGCTCA
GGACACAGGATTCCAGGCCCCTGACCCATATTCTGCCCAGGCACTACCAA
TGCCAGGATCTGCCATCTGTGCCAGTGACCAAAGGTGGGGGTGACAGGGG
TGGACGGGGCTGGTCAGTCCACCTC

>hg18 chr14:93488978-93489144 NM_016150
GCCAGGAGGCCTTGTTTTTCTTAAACAAATGTCCCAGAGGTACATGCTCT
CGCATACCTTCATGCCTTTGCCTGTGCGGTTCCCGCTGCTTGGCCAGCAG
GTGATTCCTCCTCTGTGGTTCAGCTCAGGCACCCCTCCTCTGGGTGCCCC
TCCCCCATGCTCCCAC

>hg18 chr14:93501966-93502066 NM_016150
TGCCATCACCAAGAGAAGAGCTTCCCACTGGAGCTTGCTGCCCCTCAGCC
TAGGCCCCAGAGAGAACACACCCGGGCACCTGAGCCCAACCTCCTCAGAG

>hg18 chr14:93482702-93482850 NM_016150
NNNNCCTCTAGCCCCGGCTCGTCTGTCTCCACAGGAGCCATGCAGCTCTT
CGGCATGCTCTTTCATGATGTCATGAATTCACATGTCTGTGCTTCTTCCC
TTCCTCCAGATTGCTCCTTGGGAACTTAAGCCTCTCTCTTCTCACTCA

>hg18 chr14:93512133-93512392 NM_016150
CCCACTCATGAAAACCTCTATCTGTGCGCCTGGCCTGAAAGCATTTCTGA
AAGTCACTTGTCTGACACAGATACCGCCCAAGACCTACAGACCCAACAAT
AGCATCATTGATAAGTCCTTTTGCATTTCCATTTTTAGAAGTGCACAGCA
GAGTGATATTCTGAGCCAGAGTCCTCCAGAAGAATGGGTAAGTACATGCA
AATTGCTGAGTCTCTGTTCATTGCATCCAAAACGAAAGTCACCAGCGTGC
TGTATAACT

>hg18 chr19:8278616-8278765 NM_016579
AGGCCTGGGCGCGAGGGTTTGGAAGGCAAAGGTGCGAGAGGCACCAGGTG
ACCCGTCCTGCGTGATTAGCGGTCGGACAATCTGAGCCTGCTAAGAGCTT
TCCTGACCACGCTGGTATGAAGGGCGGCTTGGAGGTGACAATGGGGGAC

>hg18 chr19:8272895-8273210 NM_016579
ACAGGGCTGGGTGTCCATGTCCCACCTTCTATGGGCTGGGCTCTCATGGA
GGAGGGGCTGCAGCAGCGACCCCAGGCTGCCCAGGCCAAGGGAGACAGAG
ACCCAGAGGCAGGCGGAGGATGTGAAGCAACTTTAATTGCCACCCTCAGA
CGGGGCAGCAGGAGTGTCTTAAGCACAGGGCCGTTCTACCCCCTGGGAGC
TGCCTGGGGCCAGCCCCTCAGTTCTGGCTGTGGCAGGTTCCCCATCCTAG
CTCCCCGGATCTCCATAGGGAGTGTCCAGGGACCCTCAATCTCCAGGGCC
ACTTCTGCAGGAGCT

>hg18 chr12:52719915-52720092 NM_018953
TCAGTCCCATTCCCTTCCTCTCTGTGTAGACGGGCATTCGAGGGTGTTTA
AAGATTTACATAGCGTCCCTTGAGCCCTTTGATGACTTCTTCACCCCCTT
TTCTGTTCTTTAGGCTCAAAAGTTCCATTTAAATACCACCCCTCTTCCTG
TGATAATTGATTCTCCTTCCCCTCAAA

>hg18 chr12:52723885-52724362 NM_018953
GCTCCCTTGCTCAGACATTAGAGATAAATCTTGTCTAGTAAATACTTCTT
TTAAAAGTCAACTTTCTGGCTGGAAAACACAGGCNNNNNNNNNNNNNNNN
NNNNNNNNNNNNNNNNNNNNNNNNNNNNNNNNNTTAGGGAGTAGTAAGGG
TCAGGTCTTTCATTTTATGTTGTGTCTCTCCCCATCCCCTGGGTGGAGGA
TGGGGGCACAGGCTGAGGTTTTATTGAGGGTGCTTTTCCTGTTGGGAGTA
AAGACAGGGTCATAAACGCCTAGAGTAGGGTGTTTTGATCTGGTGACTTC
TCAGGAAGTAGCATCTGAGGTTTTGCTTTGTAAATCACTCTCCCCCAAAG
CTGGCTTGGCAGATTGGATTGCACTTCCCCAAGCCCACCTGAGGCCCCTC
CTTTCCTCCCTTCCCCAGTAAACTAAAGGAGAAATATAACAGAGCATCTG
GAGTCTTCAAAATCCTCTGACTCCAAT

>hg18 chr12:52723519-52723718 NM_018953
TGGTAGAGGTCAGAAGCCTGGGCTGGACACAGTAACCAGCATGGAACCAA
CTTCCCACTCCTCCCTCCCACTCCATTCTTCCCGTCAGCCCAGCTTGGAA
ACCATTTGTCCTCCCCACCCCACCCCCACCCCTCAAGCCCTGCGCAGCTG
TTGAGTTTCCTTCCTTCTGCCTTTCTGGAAAACTCAAACGCTAGAGCTG

>hg18 chr12:52715888-52716956 NM_018953
AGAGGGAGGTGGTATTGCTTGGTAAGGGGGTGTTGGGAGAGTTGGAGGAG
GTGTGCCTCAGTATCTAAGATACTGGGGAAGAGGGAGCAGGGAGGACAAT
CTGCAGTGTGTATCAGCCTGGCAGGAAATGTTCAGACTGTTTCCACCACC
TTCTAGGGCCTCGGGCTATGCAGGACAATTAACTGGGAAAGGAGCTGCAT
AGACCAGTGCTGGAGTCACGTCTGTCTGCCATCATTTATCTCAGTCTCTG
GGATTTTGTGTGGAGGGGAGGATGGGTTAAAAGTGGGGGTGGGAGGAGGC
AGATAATTCAGGTAGTGTCTGAGGATCAGGTCCTTCTCCAGGCTCCTGGG
ATGGGCTGGGGGAGGAAGCACTTTACAGTAGAAACAAATGTGGGAAGGGT
CCATAAAACTTTACTGCATTTCCTCTCCCACCTCCCACAACAGGGTGATT
TCCTGGAGCCAAGCCTAGGCCCCCCACACTGGTGGGGTGAGGGTCTGGAG
CTTGGCTAAGGGATTGCACCAGCAGCCAAGAAGAAAGGGGAGCAGAGGGG
CTCTGGGGAGGGGCAGGGGAATATTTATGATTATTAATGCTGATGCTCCT
TGGATTTATTATAAGGACTAACTTCGCTGCATCCCACTGCCTAAGCTACC
CATCAGTCATTTTTTAAAAGACCCAAGAGCCTTTNNNNNNNNNNNNNNNN
NNNNNNNNNNNNNNNNNNNNNNNNNNNNNNNNNCAGTGCCCACAACTACC
ACCCTTCCCCTTCGCACTGCACTCAGGCCAGGTTAGGGCGCCTGTTGTCT
CTCCTCAACTTGCACACAGCAGTTAACCCAGACCAGTGCTCTCTCTCTCT
CTCTCTGAAATAAAATGTGTAATTTTCTTCAGGGAGTTATTTTAATTTTT
TCTCCATGCTGAGTAAAACTATTGAGTGAGCAGTGAAGCGTGGAGAAGCA
CTGGCGTCTCCGGTGGGTAACAGTTAACTAAGAAAGAGGCTGTGGCACCC
GCACCCACCTGTTCCAGCCTCCCAGGCTGCCCAGGCCCTGTGCTTCCTCC
CCAGGGGACAGGCGCACC

>hg18 chr12:52717213-52717321 NM_018953
TCAGCGGCGGCAACCAAGCCAGAGGCCTCGTACCTACTTCCCTACGCTGA
GGGTGCATAAGGCCCAGATCCCTGATTTCTCCCTGAACAGGGGCTTCTGC
TTTGGGGC

>hg18 chr12:52712558-52712729 NM_018953
CCTTTCCTCAGCCATTTTTGAAGATTGGAAGACCCTGGAGGTTGGGAGAA
CGGGACTTTCATTACAAAAAGCACTCTGTGCGTTATAAGTGGGGCCTCGT
CTTTTCCCAATTTTAAATAGAATTTAAAAGGCTAGCTCAGGGGTTGCCCC
AACAACCAGCTTCTCCTTCAC

>hg18 chr12:52712202-52712410 NM_018953
GTGTCCACACACACACTTGAAAATTGCCTTGTTGCCACTCTGGGGACCCT
AGCATGGTGAGGTCTAGCCAACTCCACCTGGCTCCTCACCTCCAGATCCA
TCCCAAACAGCCTGCAACACCCTCAGCTTCATGACCCCCCTATCTTGTTC
TGACCACTCAGGATCCCTCCTCCTGGGCGTCCTGTCTACCTCTTCAGAAG
CTAATTCT

>hg18 chr12:52717050-52717158 NM_018953
CCTCCTCCCGGCAGGGTTTGGGCCTCTCCTTCCCTGGAGGAGCTGAAGGT
CTGACTCATTTTGGCTTGGGTAGACACAGAGTGCCTGCCTGCCCTCCTCC
TTCCTGTC

>hg18 chr12:52712902-52713173 NM_018953
TGGTTGGGCTTTGCCAACATATCGAGATGCTTTTCGCCGGCTTCCATCAC
TAACCTCCCGGAGGTCATCAAGCCAAATTTATGAGTGGCCGCTCGAGTCA
CGTGACTCTATTTAAGGCTCCCTTATTTGGGAAGAGCGCATAGGATAAAG
AAAGAGATATCTCCACCTATAAATTGTCCACTTTGGAGAACAAAAAACCC
CTCAACTTCAAAGAGTCACAAATCACCCTTAATCAAAAAGGGTGCAGAAA
TTTTTTTGGGCCCTCCCCGCC

>hg18 chr12:52714543-52714790 NM_018953
AGGCAGCGGGGGAGGCCCGCAGAGCGCGCCCCTAGCCGGTTCCTGTCCCT
GCGCCTTTCCTTTTCGCCTTTCCTCTCTATATTTCGGGTCGGGGGCAGGT
GCTGGAGCACTGGGCTCCCGGGCCCCACAGACAAAAGCGCTTTTCCTTGG
CATTCCGCATCCCTACCGACCCAGGGTTCCCGCGGGGCTGTCGGCGCTGC
CCCATCTCCCCTCAGCTCGGCTCAGCTCGGTACCCGGGGCCCAGGGC

>hg18 chr12:52720701-52720814 NM_018953
AGACTCTAAATTAGACTATAGAGCAAATACAGATATGAACTCCAGCCCTG
AATTCAAATTCTGGCTGTGATTATTCCCCATACACTTACAAGTATTCATT
CTCTTCTGATTTT

>hg18 chr12:52717359-52718578 NM_018953
ATTTCCAGGTAACAGGGTCTGGCATTGCTCTGGGGGAGTTTATGGAGGGG
TCTTCTGGGTTGCAAGCAGAGACTATGGAGCCTGCCTCTCCACTTTGCCC
TGGAACCCACCCCCTCTGGCAGCAAGAAAGAAGGGGAAGAAGCATGACTT
ACCTTCCCGGGGGAGTGGGAAGAGGGGGGACACGGCCCACTCTGAGCAAT
TAGAGGAAAGAGGAGGAAAAAATAAGAGGACAAAAAGATCAACACGACCT
CGAAGGCGACAGGTCCTTATGGNNNNNNNNNNNNNNNNNNNNNNNNNNGG
ATCCACCCTCTCCCCCCTCTCCACCCTGCAAGGGGGATGTGGGGGTGGGG
CAAAGGAACAGCACCAGGGCTTTTTAGTGTAACTGAGCATTAGAGAAATA
GGCATGCTTCTATGTGAATTTAGGAGTTTGAAACTTTTGGAGGTTATTTA
TGTGAATAGCCTGAAGGCAAGCCCGTGAGTGGCTCTTGGGGGACCACGTG
ATATCATTAAACCAAGTTTTATGGTGTAGGGAGAGCTGACAAACCCACAA
TATATTTACATCATATATAATCTTAACTGTCCAGCCACGCAGCTGCTGGT
GAGGTTTAATGCTAGGACAGAGGGCCTGGCAGTTAGAGGGGATTACGGCG
CTGGGGACGATGGTGAGAGAGGTTACATCTTCGCAAATGAATCCCAGGCG
AACGCTGTGAGTTAATTCTCTCTTTCTCTCTCTCAGACCCTTTCTCCCAT
TTACCTAACCACCCCCCTCACTTGATAGAAGGCAGCTCCCACTTATTAGG
GGGAGGGGGAAAAGGCCTTCCCAGGCTGGGGTGGGAGAAGAGAAGAAGCA
GCAGAAAAAGCTGCTGGGAAGTAGGAAGATGGGGGAGCTTGTCTACCCTG
AGCAGCCCTCCCCTTCCCACTCCTTATTCTCTCTGACTGCAAGTCAACTG
GGGTAGAGAGGCCTTGGTTGTTTAGAGATTTGCCAGGTCTTCCTGACCCT
TTCAGTTGAGAAGAAAGCAAGCGGCAGCAACAAGGGTGTTTGGTGTCTGT
ACGGGTATGTAAACTCTAGACACAAGCTCAAAATGCCTCTGGGGCCCACT
GTTCCAGGGAGGGGTGAGTTCAGCCCTTGGCCAGTGGCCCAAGGTGGGAA
ACTGGGGAGAAAGGCAGGGAAGGAGGGTTTTGTGGCTTCTACGCCCACAG
GCTACTGCTGCCTGAACTG

>hg18 chr12:52714926-52715694 NM_018953
CCCTCGCCGGACCCTCTAACCTCGCCCTCTCCTTTGTTCCCGGCTGGACG
GGTTAGACAGCCAAAGGCTGGCGAGAGTCTGGCCCTAGACTCGGGGTGCT
TCCTTGTAGCGACTAAACTAGATTTTCACTTATGAATGATTTGCATATGA
AAGGAGAGCATCGGCCTAGGGCCCCCACAGTTGCTCTATGCTTTCCAAAC
CTTATCTCCACAACCTCTTCCCCCCAAAACCCGGGAACCTCCCCAGCCTG
CGCCTGCTGCATGCCCTCTCAGGCCGGCAGCCCCAGCCTGCTAGCTAGCT
CAACTAGTGGGGTTTCCTGGCACTGGACCCCAGCAAGTGGTCCTAGAGGC
CCTTTGCTGTCCCATAGTCCCTGCCACGAATTTCTGTGCCCTCCTGACCC
ATTGCTGTTGTCCAACTATTTATTGACTCTGGGTCCTTCCTGAAACTATA
TTTTGTCATATCAAATAAAGAGAGAACAGGACTAAAGATGCAGTGGCTCC
TGTCTGTTTGGGGCATGTATTGGGTAAAATTGTCTAAATGGGCTGTGAGA
TGTAGAAGGAGACCCACAAACTTTAAGCCACCCCTTTAAAAAATTTTCTA
GCTTCTAGGGGCAGTGAGTAGAGGGAGGTGAAATTGAGCTCCTTTCCTGT
TCCTTGGCTGCAACAAGAGCCTCTGGGGGAAGAGAAGGGCACCTAGGCCT
CGAGTACTGGCTTTTCCCATGCTGTGGCTGTCCAAGGCCTTCACGCCTCT
GCACTCCAGGAGGCCTCT

>hg18 chr12:52713627-52714328 NM_018953
GTAAACTTTAGGACTTCATTTTGCGCTCTCGGGTCCGCCTGGGTTTTATA
GGCCATGCGGGGCAAATAAAGAAAAAAAACCTGCGGCCATAAATTTTACG
ATCCAGGCATCAATGGCTCGTAAAACTGTCCACTAAAAGGCTTAGAGGCT
GTGTGCGCCCAAATTTACGACGACATAATTGGATCATAGGAACAAAACGT
GTATAAAAGGCAATATTCAATTTTTGGGGGAGAGGGAGGGAGTTAAAAAA
ATAGAGGGATCTGAAGGGTGAGGAGCGCGGGGCTCCAGAGCGGGGATCCC
CCCGCGGCTCCCTCCCTCCCTCCCCTGCGGAGCCGGCTCCGCCGGCGCTT
GCGGCTCCGGAGGATTCCAGCGACTCGGGAGGGGCGGGAGGGGGGTCCCC
GGTGCTCGGATCTCGAGGGTGCTTATTGTTCGGTCCGAGCCTGGGTCTCC
CTCTTCCCCCCAACCCCCCCTCAGCCCCTCCGGCTGCAGAGTGAAGGCTG
CGGTGGAAAGTTTCCTGCCTGGGCGGAGGCGCCTCTCCCGGGGCTGGGCT
GGGCTGGCCCGCCTGCGGCCCGCGTGGCCTGTCTTGCGGCTCTCGCCTCC
TCTCCCTCCGGCCGCGGGTGGGGGCCTGGGCTGGGGTGGGGACGGGGGAA
CGCTGCAAGCTATTCACCCCTTCCTGGCTTGGGGTGGGGTTTATGTTCCA
G

>hg18 chr12:52712738-52712845 NM_018953
AATCCAGCCACCGGAAAGCAAGCTGGCGCTCCAGGATGCAATTCCCCCAC
ATAGGCACCAGGTGTCGCTGTGGGCTTGTTGTCCCGGCTACCCCCAATTC
CAAGAAC

>hg18 chr12:52711992-52712098 NM_018953
AAGCCTAGCCCAGAGACCTTTTCCCCAAAGGGCACATAACGGGCCTTTTC
CTCTGCCATGCTCACGTAATATTTGTGGAGGCTTCAATCTTGCTTCTCCA
TGTCCT

>hg18 chr12:52720220-52720425 NM_018953
TCTGGAGCGGAGGGTGGGCAGGCAATCAGGTGCCAAGCTTTCCAGCCAAC
CCGGGAAGCTTTTAATTTTGTTCCTAGGACTTTAACCCAAGGAGAGGTCA
AGCAACCAATCAGAAATGCACTAAGCAGGGTCACATGGTCCCCACCAACC
AATCAGCAAAAACTACTTGGGTCTCTGTCTCGCTCTTCCCATCCGGCCCT
GTTCC

>hg18 chr12:52720852-52721021 NM_018953
TTCTCTTTCTGGAAATGCTCCAATAGCCATTAGCTTTATCAGACTGCCTC
AGGCATGGTTAGGGAAGGGAGCAAAAGTGGAGATTTTTTGAAAGTTCTGA
TTGGTACCTTTCGTTTGTCGAATAACTTTGAGCTAGTTAAGGGTTCTGGA
AAGGAATGAGCACAGAGAA

>hg18 chrX:46332023-46332557 NM_019886
GTACTTTGAGATTTCTGCTATTTCAAATATTATTTTAACATTATCCCTAA
GCAGCTCCCTTAAAAAACAACTTAATGGTGCTATTGTTGTAAACATTGTC
ACTCATTTCCGTTTTCCTTGGCACTGTAGTTGCTAATTTGAAGTGAAAAC
AGGAAGGTTAAGAAAGCTTAACCTGGGTTAACAGATAAGCTTAGATATTA
ACATCATCCACAAAGTGTGGTTTCAGTTTAGGATGCTGGGAGAAGACCCC
ATAAGGACACAGCCGTTGCAAAGGACGCTCAAGCCCTTCCTCAGCCCATT
TGTTCTGGAGGTGGTCCAGGAGGAAGGCTGTTACAATAGGCTGGAAAGTC
ATCCAGCTGGTGGTAACAGGACTTGCTGAATACTCGGAAATCTCAGCTCT
CTCAAGTGCTAAGCGCCAGCACCAACTTTTAGCATCTGTGAAGTAGTTTT
GGTGGTCAATCCAGGGTGCCTCACCTGGTGCAAGTGTGTGGGCAGGGACA
GGATAACTGAGTCCAGTCACAGGCATGTATGTTT

>hg18 chrX:46327286-46327570 NM_019886
TTGCAGTTTTTGAGGCAGGATTCAGACGGTTTTCTAAGAGGTTTTTTTTT
TTTTTTGTCTTGGCAGAGATTTTCTTCCCATGAATATGAATGTAATATAA
ATAGTTGGGAGTGAAGCTTTTGAAAAACATTTACAAACAGCTGGTTTAAC
ATTCTTCAGTATGCTTTGTCTCAGCCTGCCCTCAGCATGAGCAGGCCAGA
AAAGAATGAAACAAAAAAAACTAAACTGGCCTCACTTTTTTGTGTCTGAC
GTTCCAGTTGAACAAGGTGACTAATAAATGAACC

>hg18 chrX:46323484-46323630 NM_019886
NNNNNNNNNNNNNNNNNNNNNNNNNNNNNNNNGGGGAATAAAGGGCTGTT
GATGAGCACTGAACTGCTTGCCACAGTAATTTATGTGAAAGAACTTGGAG
CTATGAAGTGCCAAGCAGATGTAGAGTGTTATTATGGAAAGGGGAA

>hg18 chrX:46317839-46318310 NM_019886
GGGACATAAAACAGAAGAGGCAGTGACCTTCTCCGGGTGGGGTCTATGGC
CCTTTACTGGGTACATTCTGTACACACAGGCCCCTCCTTTGCCTGAAGTC
ATTGATGAAGACTTCATTACGGAGGGTTTGGGGAAAGGTGGGGGTCTGGC
TGGGTAAGCCGGCGTCCCAGCCCCGCTACAGCCCCGCCCAGATCTGGCAG
AGCCGTGGGCGAACCCAGGCGGGCAGAAAGGCGGGGCGGGCGGCTGCCAA
GCCGGCCAATAGGCGGCTCTCCGGCTGCTAAGCCGAGAGGGCAGGGGCGC
CGTCAGTAGCACCACCGCCTTCCAAGTTTCCCCTTGTGGATGCGCGGCCC
CGCGGCTCTGCTCCTCCCGGCGCAGAGGGGCCGGGAGAGGCCACAGGAGC
GGACCTGGCACGGGATTTCTGAGGAACGGGAGAAGACTGGCGCCCGACCC
GCTCTGGAGGGTCGGTGAACG

>hg18 chrX:46330905-46331166 NM_019886
TTCCACTCTCACTTAGTGGATCACAAACATCTGCAGGTGGCTTGTCCAAA
TATATATTATAAAATACTGAGTCAGTTCCTTTATTGGAGTTGGGAGCAAC
TTTACTCACAAAAGCAATTAGGTATGCAAACTAAATTTATATCTTGGAGC
AGCTCAATGAAAGGAAAAAACAAAAGTCAACTAGGCAAACTCAGCTGTTT
CCAAGNNNNNNNNNNNNNNNNNNNNNNNNNNNNNNNNNNNNNNNNNNNNN
NNNNNNNNNNN

>hg18 chrX:46332697-46332975 NM_019886
GGCACAGGAAGGCCACTGAGAGAGGCAGAGCCTGTTGCAAGTTCATTGGC
TTGAATCTTCTGTTCTCTAACTTTAAAGCCAGCAGGAAGTTGATTCATCC
CCCTCCCCCATCCCGGCTTCAAAGATTGAAGAAAGTATGATTAAAATGCT
AAAAGCGCGTCTTCCTGAGTTATTCTGCTGTAGCCCCAGGAGCCTCAGCC
GAGCCAAGTGCTTGCAATTCAGGCTCCATAGACCCAGAATGAACCCAGAA
TGAAGTTTCCCTTTGATGGCAATGAGGC

>hg18 chrX:46323670-46323800 NM_019886
ACATGCCTTCACATGCTTTGTTGTCTGTAGCTCATTATCTAATTATCTAA
TAATCCATCATTGTACACTATCCACCACTGTTCTGGACAGACTGATGTGC
TATCCTGTCCTTTTCAGCATGTCTCCCTTT

>hg18 chrX:46333216-46333364 NM_019886
TCAAAACAACGGTATATAAAAACCTTTATAATTCTTGAGATTAATTGCAT
GAAGACAGTTTTTTATTATGAATTTTCTATTATTACAGGATAGGTCTTTA
AATAGTTCTGACTTAGGAATAAACAGAAGGGTCTATGATTGTTTCAGG

>hg18 chrX:46320852-46321517 NM_019886
GAAGATGCTAAAGTGGGGCTTAAACAGTCTCAAAATGTGTTCTGTGTGGG
TCAGTGTATGGCCTGAGGGAAGGGTTTGTTCTGCACAGTGCTGACCATAG
GAGTCTACTTAGTGACATGGGAGTGTGTTTCCCCAAACTTTATGTGAGTT
GGAAGGGTGCCGCCTTCTGCACTGTGCAGTCAGTCCAGAGGAGGAGGAAA
AGTAGTGCTGGGTGGGCGGAAGTGAGTTAAGTTTCCATTCATTATTTTAT
AGTGTAATTCAGCATTCCCCTGAGATGAAGCTCTGAGGACAAACGTTGAA
GATATTAATGAAGAGGGATTTTGTTGTTGTTACAGAACCAGGGTTTCAGA
GTGATTTCAGAAGCTGGCTAACTAATTTTTCTCCCAGTAATCAAATGGTT
TTCTTAGTCAGTTTCTGAAATTGCTAGGAAGTCTGTGTTCTTTCCTGATT
TCCAGAGTGATGGAAGGTAAGGCACAGGGTGACTTGTCACATCTTAACAA
AAACATCCTTTCATCTGCTGATCCTGTATTTACAGATATAACAGTAATTG
TCCCTAACCCTTCTTCACAGGCCTGAGGGAACTCCTCCCCTGGGCGGAAT
GCTGTGCATTTTATGGCTTTAAGACATGACAATCTCCCAGAAACTTTTGC
NNNNNNNNNNNNNNN

>hg18 chrX:46326312-46326418 NM_019886
TGCCAGTCTCACTTCCTAGAAGCAGCCACAATATTTCTTGTAGTATATGT
CTAGAAATGTTTTACGCAAATTCCGGCAGAAAAATATAGCNNNNNNNNNN
NNNNNN

>hg18 chrX:46333502-46333658 NM_019886
AGCTACTTGGTAACTGCAGCTGGCTGGTAAACTGAGGGTTTGAGTTCTAA
ATATGCACCCAAAGATGAATATTTCATTGCTCCCTATGAACAGGGCCCCA
TAATATTAAGAAGAGTTGGGATCCGGATTAAGAGTGAATTGAATTCTTAA
TCCTTG

>hg18 chrX:46320218-46320436 NM_019886
NNNNNNNNTTGTCCTGTGAGGAGACTTTGCAATGGTGTTTACAGGCACAG
AGAAAGCCAAAAGCAGAGAGTTTGGTGGAAAGGCATTGATTCTAACCCTA
CCTATCCCTAATCTTTCTGTTTCATGTTTCTTCTCTGTCTGTTTTATGCG
CAGGCTCCAGGGCTTTTCTCCTGAATTTCCAAACATGCAGGCACAGTCCA
GCGGCTCTTGCAACACTT

>hg18 chrX:46321568-46321840 NM_019886
AAGAGAATAGAGAGGAGGGTAGAGGACAGTCTTTGCCCTCTAGGAGGTTA
GAGTCTGTGTGGGTGACAGTGACTGTGAGGGAAGACACTGGTGTTGCTGT
TTGGAAGGCCGATGGGGCTTCCTTTGCAGGGCTGCAGGGACATCTGGGAG
CAAGCTTTAGGCTCTTCCAGACTTTAGTGACTGAGTCCTTCCTCCCGCAT
TGGGCACTTACCACCAATCAGTGGGTTGATTACAGTGCTTGTATTCTTGG
TTCCTAGGAAGATAACGTTACT

>hg18 chrX:46331346-46331582 NM_019886
NNNNNNNNNNNNNNNNNNNNNNNNNNNNNNNNNNNNNNNNNNNNNNNNNN
NNNNNNNNNNNNNNNNNCCAGGTTTTATTAATACTGGTTTGGTGTGCATC
CATTTGTTCTCAAGTGAGCTCAAAAGTTTGGGAAATTTTTAGCTGGGGTG
GGTATCATAAAACTGGAGAGATGTTATTATCTTATTCTATTCTAGAATAA
GAGGAAAAATAATGCCCATTTAATTTTTGTACTGGC

>hg18 chrX:46331666-46332015 NM_019886
TCTCTTTAGCTCTCCACTGGGGCCATCCAAGTCCAGGCAAGTTTCTCCCC
TCACTCCCCAGTCCAGAGTTTTGTCTTTTTGTTTTTGTTTTGTTTTGACT
CAGCCTCTATTTCTTTTTAAACCTGAGTGGAGAGTTGTTTCAAGTTGAAT
ATGACTGAAACTGTTATTGACTAGTGCAAGTATAAATAACTAGCACCCCG
TGCCACTGCCACATAATTTTTCAGATTAAATGTCTGGAAATTATGAATAA
CATTTAATGCTGTTTAAAGTACGTTTCCAGGCTATCTGGGGGTGCAGTTA
TATTAGCAAACTAAATGTTTCCTATTACATTTTGCTTTGGAGTCACAAT

>hg18 chrX:46320593-46320770 NM_019886
NNNNNNNNNNNGTAGCTGGCGTTTGCAGGATATTTGACCATATCCCATTC
ACATCAGGTCACAAAAGCTGCCTGGTCAGCTTCCTCTAGTGTCGACAAGA
CCTCAGGGTTGGGTGTCCCCCACTCCACCCCATCCGTTTGACAGATGGAG
CCTTCAATTGGCAGTAGCAGTTTGTGA

>hg18 chrX:46328298-46328614 NM_019886
NNNNNNNNNNNNNNNNNNNNNNNNNNNNNNNNNNNNNNNNNNNNNNNNNN
NNNNNNNNNNNNNNNNNNNNNNNNNNNNNNNNNNNNNNNNNNNNNNNNNN
NNNNNNNNNTTCTGATGGTGAATATTTTTAAATTCGGAGATTAAGAGGCT
GTGAAAGAGGGCCACCACATTTGATTTCAATGATGACTATATTCTGTGCC
AGCAGATTCCCCTCCCATGAAATGGATGGGAGCAGGAAGAACTTTGCTGT
AGAGTCACATTCTGAAAATAGCCACTGAGGTAGACACGTTTTGCTTACAG
AATCGAAGCCCTTTCT

>hg18 chrX:46327619-46327969 NM_019886
AAATAAAAGGAACTTGCTCTATTGAAAAGGACATTTCTGCTGAGGTGCAG
TATAAAATAAGAATAGTAGGGATTAAGAAACAGCTCTGGCTCAAATTCAA
GTCCACAGGCAAGTGGGAACTGTTTGGGAATTGAATAGGAAGCAGTTTTA
ATTGGAGAAAATAGAAAATTGCGGAGCTCAGTGATGTGTCTATAATTGGA
GTCCTTCAGCTTTGCTCCCCGGCCCGCTTGGCACCCTGGCACCAAGCCAG
TGGCCAGGTCTGACATTTTCTGCAGCTGACCCTGTTCATAATTAAGACCA
CCCTGCTGGATGCTGAGAATAAATTAGAGCATCAGCTGATGATGAATATT

>hg18 chrX:46333062-46333175 NM_019886
CAGCTCATTGAAATATGACTTTCAATCTTTAAATAAATAACCATGCTTTT
TTTTTAAAGTGAAAGCCAATTCTTGAATTATTTGAATATTGAGGAATGAC
CTCACATTTCAAT

>hg18 chr10:99324175-99324282 NM_020349
GTCTTGATAAAGTCTGGTAGTAGGGGCTAAGGCTGGAAAGACACAAGCCA
GAGAGGGCCATGTAAAAGATATTTATTCTGTGGGCAGTGAGGAGCCACTA
AATGTTA

>hg18 chr10:99322227-99322454 NM_020349
TTGCCTTGGCTAAGGCCCAACCAGTCCCAAGTGCTCAGGACAGAGGCTGG
ACGGGCTCCTTCCTGCACCCCTGCTCTTGGGACACAGTGCCCTCCGGCTC
TAATAGGCCAGGAGTTGGGGGGGCAACTGGCTCTGCTCCCTGGCCCTGGC
TCCCCCTGCTCCCTGGGGCTGCCCGAGGTGAAGGTGACAGGTGGGGGAGG
CAGGTGGAGAATTGGGCCAGTGAGCTC

>hg18 chr10:99324527-99324789 NM_020349
GGCAAGCATCCCTGGATCTCTAGGAATCCCACTTCTCCCTCCCCCAAGGG
CATGTGCCTATGGTTGGCTGGTGCCAGGCAGGTGAGTCATGCTGCTATGC
CAGTTCTGGAGTGCTGCCAATAGACACACAGACCTTCAGCAAGGGGACGC
AGAGCAGTGTCTTCCGNNNNNNNNNNNNNNNNNNNNNNNNNNNNNNNNNN
NNNNNNNNNNNNNNNNNNNNNNNNNNNNNNNNNNNNNNNNNNNNNNNNNN
NNNNNNNNNNNN

>hg18 chr10:99332160-99332350 NM_020349
GTGAGTGCTAGCCTGTCCGCTGCTCACCCGCCATGGGTGTGTGGGCAGCC
TGCGGGCCCCTACAGGTGGTGTCCTTCCTCCTGGGGCCTTCAGGACTTGG
CTCCTGAGCAGGGTCTCCAGCCCACCTCCCATCACCCTTGCCTCCTCCCA
CTGCCCACAAGGGCCATAGTGAGTGCCACACTGACTCTAG

>hg18 chr10:99322848-99322965 NM_020349
GGGCTGGGCTTCCTAAGACTGCTCACCCTCCTGGGCCTTGAGAGACAGTG
GGCTGTACAAAGCAGACAGCTGGGTGCTGCCTGGGACTTTCAGGAATGTG
TGGCCCTGTGATGCCCC

>hg18 chr10:99322089-99322213 NM_020349
ACAGAACTGTCCTGGGTCCCCCGTTTGGTTTTCAGGCCCTCTTCCTGGAG
CTGGCTGAGCAGGGTTTCCAGGCATCCAGCAGGTGGCACTGTCATCTGGG
CTGGAGCATGCAGCCAGCAGTTCC

>hg18 chr10:99321548-99321663 NM_020349
TCTGCAGTTCCCTAGCAGATTAACCTGGGTCACAGTGACTCAGAGCTCCA
GCATGCGAGTTCCAGGTGTGGAACTGAGCAAGTACAGATCTGCTTTTGCT
CCACTTGGGAGTATT

>hg18 chr10:99331876-99332061 NM_020349
GCTTTAGAGTTAGGCCATTGGATAGGATGGTAAGAAATTGTACCATTCTC
TGCCCCTCCAAGGCTCAGGCCTTGGCACTAGGACTTGGAAGAGGGATTAA
GCTGGAGTTAGGACAGCCCCCGCCTTCCCAGGGGTACCACAGTTCAGGCC
CCGTCAACTAGCAGTTCCTGATTCCTCCCACCCAG

>hg18 chr10:99332922-99333033 NM_020349
TCTTTGGGGCCCAGAGCATTCACAAAAGGAGGCCATGGGAGAGTCCCTCG
GGCTCAAGAAAGGCTAAAGGGATAATGAGAAAAGCAGGAAAATATGGAGA
AGGTATAAATG

>hg18 chr3:120862836-120862937 NM_022135
CTGCAAATATCATTATGTATTTATTTGACATCCATTTAACAAAAGTAGCT
ATGTAAAGTGGCTTTTTGAATTCTAAGCTGGCTTTCCCCTGCATATATCT
G

>hg18 chr3:120862224-120862698 NM_022135
TCTCAGCAAGGCTCTGGCTCTCCCTGCAGAGCTCTGGCAAGCTTCCTTGG
TTCCATGTTTCTTGGGAGTCTTCAAATTTGGTTCTTAGCAGAAAAACCTA
AATAGTCCCAAGGGAAAGTAGCACTACAGGACTGAAAAGTCCAGCAGCGT
GGGATGATGCGGCCACATCCTGCTCTCTGTTTTTCCCAAGCAGAATGAGG
AGAGCCAGCATGGGAGGCACATTTGTGTTCCATTTGGAATGTGTTCTCTC
TTGGCACCGGAAGAAAGGGTGACCCCAGATGGATACCATGTTTGGAATTG
GAATCCAAGAGGTACTGGCAGTGAGAAAAAACAGGCCAGGCACAGGCAGC
CTGGCAGAGCACTTAACATACCTCCCAGAGGACAAGATAAGACCTCAGGG
TCAGAGAGACAGACAAGGAGAGAGAAAGGAAAAGTGAGCACAGAATTCAC
CTGAACACCTCAGGCAGGAAACTG

>hg18 chr3:120854346-120854502 NM_022135
GACTGCCTCTCAGGCTCCATCATCACAGAGCCAAGTGTCAGGGTGGGGGC
AGAAGCAGGCCCTGCCAGGTAGCACTGCCCGGTGTGTGTCTGTTCCGGGG
TTGGCTCATATGTTGGCTTGAGGGACTCCCTGATAAAAGTAGTAGGAGAC
ACATGG

>hg18 chr3:120843759-120843859 NM_022135
NNNNNNNNNNNNNNNNNNNNNNNNTGTGCCTCTGCACTACCAATGCCTGC
TCCTGAAGGAAGGTTTGTGAGGGTGAATTTCTCAAAGTCACTTCAGGTCC

>hg18 chr3:120853657-120853773 NM_022135
NNNNNNNNNNGTCCAGTAAGATAGGATGCAAATTAGAAAAACAGTGATGA
TTTCTGTGTGATCCCTCCTGTGCTGTGTTCTTGGTGACTAATGAGTGTCA
CAGTGCCGAACACACA

>hg18 chr3:120849610-120849796 NM_022135
CAGCCATTGACAGGAATGTGCAGCGGCTGCCTTCTGAGTACTTACATAGG
ATCCTGAGCCGGTGGCTGTGCCCATGTTAGTTCTCCCTTCACCTCATGTA
CTCCCCATCACTCCTATAATCCATAAACGATTCTGATCCTGACACCTCCT
CAAAATCCTCCAGCACCAGACTGGTGGAGTCCTCAC

>hg18 chr3:120849409-120849510 NM_022135
CCTGCTCAACGTATCAACCAGCCCACTTTCTAAAATGCAATCAAGTTAAT
AACGAATGAGTTTTTAAAATCCCTTCATGCCTTGCATGCACCCGGAGTGA
G

>hg18 chr3:120850325-120850428 NM_022135
GTACCCCTCTATGGCCTTGCCTGGAGGAGGTCTAGTGGATGACTTTCACT
TGTGTGCACTGATATGGGGGGGTCCTGTGTCAGGAGCCCTGGGATCAGCC
ATT

>hg18 chr3:120857715-120857871 NM_022135
TTGAAATCACATAAAATGTCCTAGTAGGACATGTTCTTGTTTCTAGCACT
ACCTGAGGCTTAGGTGCATGTCTTTCCTTGAGTTTCATAAGAAATCCTTG
TATTTTTTTAAATAAAGACCTTTTTTCCCCCTTCTGTTGGCTAGAGTGGG
TTACTG

>hg18 chr3:120855439-120855539 NM_022135
ATTAGAACAGACAGCAAGATGTGCACCAGTTAGCATAAGTAAAAGGACTA
GAACAGGCACACAGGAGTGCTAGGCTGTGGGGTGGAAGCTGGTGAGGCTG

>hg18 chr3:120849230-120849400 NM_022135
AGGCTAAATAACAACTGCTTTCCAGGACGGGCTCTGTATCAGGAAAGACA
AGCAATCAGAATTAGAACCCTGCCACATTCTTTTTCTTTTAAAATGCATG
CCACAAATAAAAGCCCCTTAAGCCCCAGCTGTGGCCTCAGCTATTAGAAT
AAACTTGCAAAAAAACAGCA

>hg18 chr3:120853861-120854115 NM_022135
GTCACTGTGGATTGCTCTCAGTCAACAAAGACTATGTAATTGCAAAAGGC
AAGGACAGGATGAACTCTAACTTAAGATAACACTTGACATTTGCAAAGAG
GAAATGGGACTTTACACAGCCAATAGCAAATGTGTGGCTCTCATTACTCC
CAAAGGAGGTACACGCTAAAAATATAAATGGGAGGAACATGACCATACCT
ACATTCCAGGCTGAGAGGCCATGTGAGGTTACAGCCCTTCCTCTTGAGCG
TAAC

>hg18 chr3:120861009-120861164 NM_022135
TTTCTGGCATTGTTCCCTGAATACAGTTGGTGCTTAGCAAATGTTGAATT
TGAGTAAGGAACAGATTAACCTTATTGAAATGTTAGTTTTTCAAAGCTTA
CAGAGATATTGCTGCAGCTTAGGCATGACACACTGATATGTGTGTGGTGA
TGGTA

>hg18 chr3:120863127-120863401 NM_022135
NNNNNNNNNNNNNNNNNNNNNNNNNNNNNNNNNNNNNNNNNNNNNNNNNN
NNNNNNNNNNNNNNNNNNNNNNNNNNNNNNNNNNNNNNTAATACTCTGTC
CCAAGGGGTTTGCCAGTAAGTGGAAGTACAGTACTAGATCCATGACTCCC
AACTCCACACTTCTATGAAGTCTGACAATTTTCAAGGAACTTCTGGTTGA
ACCTAGGAATCTACTTTGGGCTGCCAAGAGATAAAGCTGGAGTATGCAAA
CATTAGGCTAAGAAATGTTAGTTN

>hg18 chr3:120861960-120862160 NM_022135
CTTTGGGGCCTCTCAAAGCCTCACTGGGCTCTAATACTGTCCTCACATAG
GAAATTCAGAAAATGAATGAATCCATCCGCTCAGGGGTCTTCTCACCTCC
GGCTTCTCACTACCGACTCCACCTTTCCTAGAAGGAATGCTTCCGGTGGC
TTTGGGAAGGAATGATGGAACATAGTACACTTCATGGAGAATTTAAAAAC

>hg18 chr3:120850920-120851021 NM_022135
GTGCCCATGATGCAAAGCTAAATTACGCTTGCATGGGAAATAAGCAATAA
CGTNNNNNNNNNNNNNNNNNNNNNNNNNNNNNNNNNNNNNNNNNNNNNNN
N

>hg18 chr3:120843174-120843418 NM_022135
NNNNNNNNNNNNNNNNNNNNNNNNNNNNNNNNNNNNNNNNNNNNNNNNNN
NNNNNNNNNNNNNNNNNNNNNNNNNNNNNNNNNNNNNNNNNNNNNNNNNN
NNNNNNNNNNNTGTTGAAGTATTTAAAGAAAAAGGAAAATAGAATATATT
ACATTTATAAATCTACTTTAAGATGTTTAAGAAAATCTAATTAACTAAGT
TTGTAAAAGTCCCTCTAAAAACTATTGTTTAATACTAGGTTCAT

>hg18 chr3:120849005-120849109 NM_022135
CCACAGGTGTGGGTGACTGGGGAAAGCCAGGCTGCCATATACCTATCTGA
TCATAGTAACATTTAATCATAGCAGTATCTAGTCCTCTGTCTGTGTGATC
AACA

>hg18 chr3:120861204-120861389 NM_022135
CACACCTTCCAGCAGCAAGTGCACATACAATCATTCTTGCCAACCAAGAT
GCCTCATGAACTGGTTTCTTCTTGGAAAATGCCAAGAAAGAGGAAGCAAC
CCCACTCTTAGAAAAATCTATTTTGGTTTGTTTGACTTGTCACATCCTTC
CCTCAATGGAAGGGGACACGAAATGGAAAGGGACA

>hg18 chr6:33776571-33776709 NM_032340
NNNNAGCAGGGAGGATTTAGAAAAAATCAATTTTCCACATAGGCATATGG
CCACAAATGTTTGTGGAGTTAATGAGCATATTTTTCAAGTATGGGAAAAA
CCACTCTAAATGGAATTTGACAGTAATCATGTTGGGCC

>hg18 chr6:33775651-33776198 NM_032340
AGGGACAATGGAGATAGGGAAGTAAGGAAAGGACGGGCTTGGCAGGATGT
TTCCTTTCTTGATAATCAGAGTCTATCAATGACTCTAAAACATACCTAGT
TAAACTCATATCTAACCCACAGACCACGTCCCCTGGGTCACATAACTCTT
AGGCGGATATCCCCAAACACGTTTATTGAATGGTTTTTTGTTTTAATTAA
AACCTTCATTGTTTATAAAGCCCTCTTAAGACCATAAAAATAAAATTATT
TTCCTTCCATCCTGATTTCAACTACTTCCATTTGGCAAATAGGTATTCCT
CTGTTCCCTGATGCCCAGCCTTGAATTTAAAAGCCCTAAAGATAGATTTT
CTTTTTTAAATAACGCCTTTGACCTTCTCCACAGTATATGGTCAAAATGC
ATGCGCCCTGTAGCTTCAGAATTTCCTCTGGGCTGTTCTACAAGACTTTC
CATCAAGCAAAACTGTCTTCTTAGACAATTCCCCTTGGCCACTCAAACTC
AGAATCATTTGCAAACCAATGAGAAAAGGCAGCTGTGCTTTCATTAC

>hg18 chr6:33783652-33783865 NM_032340
ATGGGGTGTAAGAGGAGTTACATGTGTTCCCGCTCCCACCACCACCTCCC
CACTTGGTGGGTTTAGGGTGGACCACAAGACTCCCCAGAGGGCAATTTGA
GGTGGAATAAATGGAGGCAGTGGTTTTTGTACTCTGGTTTTGTGTATGAA
TTATTGATTTGCCCTTTAGTTAACCCAGCTTTTCTCCGCCTGGTGTCCCA
CCCAGGACCATCT

>hg18 chr6:33776934-33777100 NM_032340
TAAAAGCCTCTACCAGGCACCTCTGTTGGCTTGGTTGAAATTACTGGTTT
CATTTGAACGCAGCAAAGCCAAGTCTTTACAAAACATTACCTAATCAGAT
TTTCACTCATTCTTATTAGTTGTCCCGTCAGAAAGCTGGGTATATAAAAG
ACTGTGGCCCACTCAC

>hg18 chr6:33775490-33775630 NM_032340
AAGAGGAAAGACACATTTCTAGAATACCAGAAGGAAATGTGTCAGGGCCA
TGCCCTCCCAGAAAAGGTTAACCTATTTTTGTATATAATATACTTGGCAA
CAAAAATAGTAATTTTCCAGTACCTGCCTACTTCATCCCT

>hg18 chr6:33784438-33784731 NM_032340
GCCCCACCTCCTGCTGCCAGTTTAATGAAGAGCCTACCAGAATCATCTTG
CTTTCTCAAGGTCTTTATAAATGATCTGGGGGTGTCAGTAGGAGTGACTC
ACAATAGTGTTTTCAATTCCAGCAAGGAATTGCGCCCTTCAAAAATTACC
ACAAAGATTTACTAAGGCCAGGTGCATTCTCAGGTGACATTAGGATGAGG
TACCGCAACAGTGGTCCTGAGTAATGCACCTGCTGCCATTGTGCACTGGT
TCACTCTACCAGGAATGCATTCATCAGCTGCTACAGAATCACT

>hg18 chr6:33781682-33782051 NM_032340
GCTCCCCAAATGTGAATAAAATAGATGTTCATCTGACGAGTGTCCTTTAT
AGCTCTATTTTTGCTCCTTTTGCATTTCCCCTGTTCAGTCGTCAGTAAAT
TTCTCTTTACCATATTAAACTTTTATACATACAAATCTACATCAGTGCTG
CAGGCACTGATTTCGATTTTGCAAATTGAATTTTGGGTGGTGACAGCAAT
TGGTACAGCGGCCCCTATTCTAGTCACACAAAGGGACGCATAAGCACTTT
TGGGAAAGGGTGTTGCAAATTGCTTTGCTAATTAAGGTAGAGCTGGATTC
GGTCCAGGAGGATCTATAAAAAAAGGTTTTCAAGACTTGGTAATGAACTT
CTGAAATGAGTTCATTCTG

>hg18 chr6:33781217-33781344 NM_032340
CCGTCTGAGGTCAGAAGGTGTCTAACTGAGGCTGTAAAAGCAGCTCAGTG
GAGGTGACAGGAGTTTGAGACATGCCCATTTCTAGCCAAGTTCTTACTGC
TTGAGGAGTGATGAAGCCTTGGTCAAT

>hg18 chr6:33783405-33783540 NM_032340
GTGCTACATAAGTGGGTGCTGGTGTGCAGTCCGGGATCTTTTAGGAAGCA
CCTAATGAACTCATTAGAAAGATCTGCTCCTTTCTCTGTTGTTAGGTCAA
CAATTACATTTGTTGTGCCACCTTCCCCCACGTTG

>hg18 chr6:33792237-33792730 NM_032340
AGTGGCTCTTATTGATCATTTTCTAGGCCCTTTTCCTTTCCCTGTGCCTG
AAGATGGTTTCAGCCAGTCTGGACTGACCCGCTTGTCAATCACCCAGCGC
CATTCCTAGCACATTAATAGGCACTGCCTGGAATGCAGCTGGGTGGTGCC
AGCACCTTGGGGAGTTGATGACCATTTTAACACCTACCTGCCGGCTGTCA
CTCATTCCACACTGAATGCCTCATTGAAAACCCCCACCAGGGCCTCACCT
CCCAAGTCATTTGGAATGGGTATTTGGGCTTTATGGAACGCTGATTGCTC
TTTATAGAAACTAGGCACCATCAGGGGGAGGAGAGAGGAGGGAGGGAGCA
CTTCTTCGGTTTTTCAAGTTATAATGATCCCAGTAATCGAGACACCGAAT
TGCACATTTAAATCGCTTGCAAGTAAAAAATATCGTTTTGTAATGCTGGT
GTTAATAATGTAAACATTAAAAAGGAATTAAATACTTAGCTTC

>hg18 chr6:33784752-33784906 NM_032340
TGCAGCTGGGACTCAAACCTGTGTGGGCCTTTGACTGATCAGAAACGATT
GCCCTAGGTGATGACAACTCCGAAAGAGAAAACTCTTTCCTCCTTTGCTG
GCTCCTCTTACACTAACAATCAAGCAAGTGAATGTTACGCTCTCTCACCT
CCCC

>hg18 chr6:33781508-33781635 NM_032340
GAAATGCAGTTTTTCTGATGAAATGGACGGTGCATTTTTAGAAATATTCT
TAATACATGCTTTAAATTACCTGATTTTGCATTCACACCTAATGAGATCA
CAGACGTTTTAGGACTAATAGCAGTGC

>hg18 chr6:33787570-33787838 NM_032340
CGCACCGCTACTCTCCGTGTAGGGGCGCTGCTCGCCTTTCTCTGCAAGCC
GAGCTAATTCAGTCTTCGTCCTCCTGGAACCGGCCCAGCTCCCAGGGGCA
AGGCGGACGTGGAGTACCCCAGAGACAGCTTTGCGTCTCTTTTTCAATGA
CTGCACAAGCTTGAGACTAAAAAACCCTCCCCCGAGGCCTCCGCTGTTTT
GCATAAACCAATATATTTGCATGTAAATACAGGTTACTGGATGAAAATAT
GTTTGAACGTTGTTCGTG

>hg18 chr2:27382709-27382827 NM_032546
GTGAAGGAGGTGGCCGAGGGCCGCTGAGACGGGTTCGGACCCTCTGTGTG
GGGGGTGCGGCGGGCACGATGGCCGTAAAGGCAGGGACTCCACCTCACCA
GGCCTTCCTTGGGCTCAG

>hg18 chr2:27358609-27358906 NM_032546
GTAAGCAGTGGCACTCACCCCTGCCCTTGCTCAAGGGAGTCACCCATTCC
TGAGTGAGTCAGGGTCACTCACTCCATGACAGCTGTGGCTCGCCTTACAT
GAGCTAAATTGGGAATTGGAATGTCATGCAGATGCCCCTTGTCTCCCAAC
CCCCACAGTAAAATTAATCTGCTCTCTGGGGAGTAAGGGACAAACAGTGC
TACCCACAGAGTGAACAAGAGAGAGTCATTTGGGAAACAAAAGGAGAATT
TTACAGAGAGAGAGGGATAGCTAAAACTACGTGAGCCTGGCGAGGGT

>hg18 chr2:27383697-27383892 NM_032546
CTGGCCCGGGGGCCCCACCTTCCCACGGGTTCCCACGCTGCTGTGACTGC
CCTGCCTCTACGACAAAAGCCAACGGGTCTTCAGTACTTTTATTAAAAAA
TAGTCACGCAGACAGTGCCCTGGTGGCTCTGCCCCGCATCCCAACTCTGG
GGTGGGGGAAAGGGGTCAACGTTTTCGCAGCCCCAAACCGGGCCA

>hg18 chr2:27384267-27384879 NM_032546
GGTGCCGCCGGCCCTGGACACACAGGGGCAGCGCAGGGTGAGGTGCGCCT
GGGACAGCTGCAGGCCGCCGCTCCCCTCCCCGCGCTCGCCCGGCGACCCC
TCCGGCCGCCGCCCAATGCCCGCAGCCTGCCCTCCAGCCCCAGCCACTGC
GCCAGTGCTGTTCCATCCCTTCCACCCAGCCTCCCTCCCCGGAGGAGCGT
GGTGGCTGAGCTGAGCGGAGTCCTGGTGCAGGGGGAGGCTGGGCGGACGC
TCTGAGCCACTCACAGGTTGTCGGCGAGCGTCTGTACGGTCCAAGATTGA
GCTCCAGTCTCTGTCCCTCGGGGCAGGCTGAAGACGCCTTGGGGAACACA
GGGTCTGTCCCGGGGCTGTCGCCAGCCTTATATAGTGCCAGGACAGCTCC
GACTGACGTCAGCGAAGAACATGCACTGATTGTAGAAGCAATGACAGCCA
CAGCTTCGAGTCTGACGGCTGGCGGGCCCCCGGAGGGGCGCACCTCCCTA
CACCAGCCTTCGTGCCCCTGGGGCTAGCGCTGGAAGCAGCACTGGACGCA
GGAAAGCGAGAAGCCGGCTGGGGCGTAAAGACTGCTCTGGGACCCACGGG
AGTCCCTCGCCC

>hg18 chr2:27358987-27359103 NM_032546
CTATTTCAAGAGTGAGCCACAGAAGGGAATCCAGAGGCCATCTAAGCGAG
GAAGGGTCTACAGGCAGTGAGTGAAGGCCAGGAGCAGGGCCCAGGCCAGG
CACGACCACCGAGGGG

>hg18 chr2:27364845-27364984 NM_032546
CATATATTCCACACAACAGCCTTGAACATAGCCTAGAATTAAATTCCATT
TATTTGTTCCATTCCATCTTATCCTTCACAGTGGAGAAAGAACAGTCATT
TCGTACCCTGTGGTTCTGTGTGGTCATTTCTTTTTAAGG

>hg18 chr2:27361485-27361861 NM_032546
TCCAAGGAGGAAGAGTGAACAGCTCATCCCTTGCTGCTTATTTGGGAGGG
CCTGGTGGGAGGCTGACCCAGTTCTTCAGCTGCACTTAGATCTGTGTATC
TCAATATATCTCAGTAGATCTCCCTCTGAAAGATGAGCATATTTAGTTTT
TTCGCACATTGCCTCCACATTTTGACAACTGTAGGCATAATCAGATTGTC
TGTTTTCTAAGTATGGGGCAAGAATAGGACTTTTGGAAAGAATAGGACTT
TTCCTCTACCTTCAAACCACTTAGGAAGAATACCCTTAGAGCATTGCCTA
GAAAGTTAACGGTTATCAAAGTGATACCAGTATATCACTTAGAATTTGTA
ACATGTAAACATACTGTTTTCAAGCA

>hg18 chr2:27365101-27365254 NM_032546
CAGAAGAGAACATAGGAAACAGGTCACAGTCACACAAACAAAGGGACAGA
CTAAGGACATAAATCTAGGTGTTCTGTTATGTTTCCTAGAGTGATGGAAT
TTCCTCTACACATCACATCATTGGCACGTGAAATTTTACTTTATGGGGCT
GGC

>hg18 chr2:27382474-27382584 NM_032546
GTGAGTAGGCATAGCGGGAAGGGAAAGGAGGGGGCTGCACTGCTCCACTG
GCTGGGGTGGGGCTTGAGAGTGCTGGGGCATTGCCAGCTGAGTCCGTGTG
GCCACTGCAG

>hg18 chr2:27383167-27383439 NM_032546
AACCCACGTGGCGGGGGACGGAGTGAGCGGGGCTCGAGCTGCCTCGTGCC
TTCGCAGCACCCGCCCACCGAGCCTTCTTTCCCGGGCACAGGCCTGCGCC
GACCCGACCCTGCTCGAGAGCCCGCGCTAGAGTCGGGGAGGATCTGCGCA
GAGACCGCAGCATCACCCAAATCGGCGCCGGCCCCGGGAGGATCTCAATA
AAGAACTCGAGCGTCCCAGACCCGTATCTCCTTTCGCTGCCCAACCCCGC
AGCCTGGGCTTCGAAGGCGACC

>hg18 chr2:27365341-27365570 NM_032546
GAAAGATAAACAGAAGCAGAAGATAGGATTTTTCTAACTGGATATTAGTC
AGCTGAAAGATCTTTAGCCTAATGTAGAGACTGTCAGCTATGAAGATGTA
TTAAGGAAGTTGTCATGTATCCCTTAGAGTATAAAATCGTTATTTGTGAT
GAGAAAATTGAGGGACTTAAAATCAGGGTAGGGAGNNNNNNNNNNNNNNN
NNNNNNNNNNNNNNNNNNNNNNNNNNNNN

>hg18 chr2:27358480-27358586 NM_032546
CTCTCACACAGGCAGATTTAGATTCTGTGTCACTGTCCTGGAAGAAGGGC
CCAAGCCAGAACAGGGGTCCCGGGCTGAGAGGAGCCTTCAGAGTGAGAGG
GCAGCA

>hg18 chr2:27362734-27363056 NM_032546
CAACTCTTTCTCTCTGAATTGAAACAGAATGAAACACCAAGACACCACAT
TAACCCCCTCTAATTTCTTCCTCCTTCTTTCCCCACACTTGCACCCACTC
AGCTACCAAGAACTTCCACTAAAGGAAAGCTGTTGGTGTGGGAATTTGAC
ACAAACATCTTCCCATGTGTTTCTGTATTTGTAAATTCTATTCACTCCTA
AACGGCTTTAAAGCAAGCCTTCAGTTTATTTTTATACCTGCCTCCACTTC
ACTGTGGGCACTTGTTTTTGAGCCTGCAACCTGTTGTAATTTAACAGACA
ACCAAAAGGCCTTGTAAGAAGG

>hg18 chr2:27364641-27364770 NM_032546
CATTGCATCCAGAGCCTGTGTCCCAAATTAGCACCTCTCTGGATAGCCAG
GGAAGAGGGAAAACATTCTGACATAAGTATGGATTTGCTAGACTAGCTGC
ATTTACAGAGCATCTTTCTAGATGGAACA

>hg18 chr8:142482243-142482351 NM_032611
AATAGATGTCTCAGGAGGGTCCCTGGCTGGTCCCAAGCACCTCCTGTGTG
CACCAGGGCCGCTGTTCTTCCGTCCAGCCTCCCAGCAGCCCTGGGGTGTG
GGTGCCTC

>hg18 chr8:142499302-142499441 NM_032611
CTCTGAGTCCAGGGGCCCAGGCCTCAAGCCCTACCTGCACCTGGGCTGAA
GCTCCAAGGGCCCAGCCTGCCTGGTGGGCAGCTGGGAAGGGGGTGCTGGG
GCTGGGGCAGGGGCACAGGTGAGAGGGGGTGGGTTGGGG

>hg18 chr8:142510760-142510860 NM_032611
CAGGTGCTCCGGACACCCGAAGGCAATAAAACAGGAGCCGTGGCCGTGTG
TGTGGAGTGGGCTACAGCGTCAGGCGGGGCGGGCTGGTGGCCTGGGGGCC

>hg18 chr8:142497043-142497243 NM_032611
GCCCTGCGCGGCCCCTTTGTTTCCCGGGCAGGGCGCGGCTATATTTAGGC
GGCAGGTGTGGGAGCCCCCGGCAGCCGGGTCGCCCGCCGGTCACGCCCCC
CACGTGACGCCCGGGCGCTATAAATAGCCGCAGGCGGCGGTGGCGGCAGC
GCCTGGAGCCGGCTCCGCGGCGGAGGGGCGGCGCCCCGACCCAGGGCCAG

>hg18 chr8:142480143-142480259 NM_032611
GATGGCAGTTCCCTCCCTGGAGCATGTGTCCCCAAGACTTAGAGGTCGTG
GTGGGGCAGGAAGCAGGTAGTCAGGGTGGGCTTTTGGGAGGAGATGGCAT
CACAGTACGGAGGGAG

>hg18 chr8:142502894-142503066 NM_032611
TGTGACCAAGGTTGGGGCTCAGTGTTTGACCAGGATCAGGGCTTAGTGTG
TGACCAGGGCCAGGGTTTGGTGTGTGTCTGGGATCAGGGCTCAGTATGTG
ACCAGGGTCGAAGCTCAGTGTGTGTCCAAGATCAGGGTTCAGTGTGTGAC
CAGGATTGAGGCTTAGTAGGTG

>hg18 chr8:142490731-142491048 NM_032611
CTGGGCCTCAGTGGCGCCGTGTGCACTGGCTCTGGGGGTGCCAGGCTGCG
TCTCACCATCGGGCCAGCCCAGAAATAGCTGTGACCTTCCGCAGCCAGCT
TGGCAGCGCTTGGGGCCAAGAGGCCTACGTGCATGCCGGCTGAGTCCCCT
CACCGTGCAGGGCTGGCTATTTTGGACGTGGCCTCCCGAGGCCAGGTCAG
AGCTCTTTCCCGCGGTTCCTCAGGCCCCTCTGACGTGCGTCCACTAGAGC
CTCGGCCAGTGGCCCTGGCTAGCTCCATGATCTCGATCCCCCTTCCTGTC
CCCGACCCCACGGGCCC

>hg18 chr8:142495190-142495387 NM_032611
GGGTCTCCCCTCCTGGCCCCCCTAGCAATGGGCGGACTTGGGCCCGCTCT
GGGAGGATTCCAGGAACGGCTCCTGCCTGGTTATAAATAGACTTCTCCGA
AAGGCCTGGGGCTGTGCCAGCTGCAGCAGGTGCCTCCCAGGCCCGGCCAG
AGGGCCCCAGGCAAGGGGGTGGAGCCCGGGTGGGGGTGATGAGGATG

>hg18 chr8:142492527-142492687 NM_032611
GGGACTGGGGCGGGGAGAGGCTCCTTCTCAGAGGCTGTGAGCTCCGAATG
AAACTCCATGCCCTCCGGGACACCATGCCCACTTCTGGGTACTGGCCTTC
AGGGGCCTTGGATGTGGGTGGCATGGCACTGGCTAAATGGGGCCCAGGAG
GAAGGCAGCA

>hg18 chr8:142497258-142497409 NM_032611
CAGGCCGGCGCGTATGGAGGCGGTGGGACGCCTGCGGCGCGGGTGAGCCT
GGCAGGTGGGGACGCGGCGGACCCAGGCCTTCCGGGACCCCAGCCCCGCC
GGGGAGGAGGTGGCGCCCTCCGGAGGGCTGGGCGGGAGCCCCGCTGGCAC
C

>hg18 chr8:142500725-142500927 NM_032611
CTAAGCACTGCTGCGCCCAGGGTCGCCGCGCCTCCTGCTGAGGGGTCCCC
GTGCCACTGGCTCTCACCATTGCCCTCGCCTGCCGATGGCCTCTGCTGCC
CAGCCTGGGGCCAGCTCTACCGCCTGAGCCCCCTGCCCCACTCCAGGACT
CACCGTACCCCGATGGGGTAACGTGACACAGGCCCCACACGTCAGAGGCC
GC

>hg18 chr8:142506823-142506923 NM_032611
GATCACAGAGAGGTTGCCTAGGAGGGAGCCAGGATTTAGACCCAGTGCTC
AGGCTGGGCTGTGAGGCTGTGGCCTCCATGGGGGAGCTTCAGGCAGGGGG

>hg18 chr8:142480814-142481072 NM_032611
GCCCCTGCTCCCACCCTCCCCTCCTTTGGTAGCCTCCCTGGGCCGGGCTG
TTCCCACGGCTGCCCAGCCACAGGAAGCCATCTGGAGGCCTTGTTTACCC
CTCCCCCTGGCCTCCCTGGCAGGAAGTCACCGGAAGGGCCGTCCCGAGGG
GCCCCGGGCCTGTGAGGACAGCCATCGGCTCAGAGGTCTGTGCTGTGGAG
TCCCAGGATAGCATGCGGGGGCAGGGAGCTCAGAGAACAGCAGGTGGAGC
GGGGCTCC

>hg18 chr8:142499803-142499922 NM_032611
CTGTGGCCCCCCCTGCCGCCTCCCCTCTTCAGGGCCCTGTCATGGTGTGA
ACCCACTCCTGGCCACCTGTGCTGTCACCACCTTGGCATGTGTGCCTGAT
GGCTGGCCCATTGGCGTGT

>hg18 chr8:142504652-142504756 NM_032611
CAGCACGGTTCGCCAGGCAGGGGTGGCACATGCTTGGTGCATCGGCCAAG
GTGGCGGGTGGGCTCCTCTGCCTGTCTCAGGCCCTCCTCTGGGCCTGTCT
TGGG

>hg18 chr8:142481718-142481938 NM_032611
CCACTGACAGGCCTGAGTGTAGCTGGCTAGGCCCAGGGCCTTTCCCACAG
ACACTGCCAGCAGGGACTACCTGGCCCTAGGGGGATCTTTGACCTCCGTG
GGGCCTTGCGCCCTGTGTTCTTGGCGGCCTCGCGCCTGTCCCGGCCTCCT
GCCTTCGGGAGCTGGGTGGAGTGGGGGCAGGCAGCCCTGCCCCCGCCCAC
ATGGGGAGGCTGAGGATTGG

>hg18 chr8:142503079-142503289 NM_032611
AGGGCTCATCCTGTGACCAGGGTTAACGCTTAGTGTCTGACCAGGATCAG
GGCTCAGTGTGTGACCCAGATCAAGGCTCGGTATGTGACCAGGATTAGGG
CTCAATGTGTGACCAGGGTTGGGGGCTCAGCACGTGATCAGGATTAGGGC
TCAGAGGTGTGTGACTATCAAGGCTCAGGACGTGACCAGGATCAGGGCTC
AGTGTGTGAC

>hg18 chr8:142503352-142503546 NM_032611
TCCCTCTGCTGAGGGTGCAGAGGGCCTCTGAGGTACCCCATGGCCACAGA
GCCCAGCACCCTGCCTGCTCCCTGCATTCTCAGATAGTTGGGTGCTGGCC
TCTCTGTGTTCCAGGTCCCTGTCCCGTGACCAGCAAGACCCATCAGCTGA
TTCCTCACCCCTCCCAAAATAGCTACGAGAGCAGGTGGGGTGGG

>hg18 chr8:142500941-142501460 NM_032611
CTGCCCGTGACCCCTGGCCCAAGGCAGCTGGAGTTGGTTCAGTTCAAGTT
CATTCTTCCTCTGGCCCTTGGGGGCTTGGGGCCCACCTCTGAGTGAAGGG
GGCTGTCTGCCCATCCACCAATGTGGAGAGGGCGCCCCCGGTGTGGGGTC
CAGCTCTGGACACTGCTTGGCGGCCGGGTTCACTTTGAGTTTTTAAGTTT
TCTTTGCTGAGCTTTTTTGGTTGTTCTTTTTATTTTTTGCCTCTTTATGA
CTATCCAGCTCTGAGAGACGGGAGTTTGGAGTTGCCCGCTTTACTTTGGT
TGGGTTGGGGGGGGCGGCGGGCTGTTTTGTTCCTTTTCTTTTTTAAGAGT
TGGGTTTTCTTTTTTAATTATCCAAACAGTGGGCAGCTTCCTCCCCCACA
CCCAAGTATTTGCACAATATTTGTGCGGGGTATGGGGGTGGGTTTTTAAA
TCTCGTTTCTCTTGGACAAGCACAGGGATCTCGTTCTCCTCATTTTTTGG
GGGTGTGTGGGGACTTCTC

>hg18 chr9:133154795-133155100 NM_032728
CCACCTCTGCCCCTTCAGAGGCCAAGGCCACTGCAGAGTCCAGAGCAGCC
GGAGGACTACATTTCCCAGAGTCCCCCAAGCCCAGGGATGAGCCATTGGC
CGATTTAAATAGCCCAGGCCCGAGGCAGCCAGGCCGCAGCTGTGGACTCC
TCACCTCCCGGAGGCTCTGCTGGTGCAGGCCCCGCATTGGAGGGCTCGAT
TGGCTGCCCGGCTGGCACTGACGTCCCCTTGGAGCTGGGTGGCAGAGGAG
ATAAACAGCCATGTGCAACTCTCCACACTATATTTAACAGCTGCGGCGGA
GAAGG

>hg18 chr9:133153313-133153427 NM_032728
CAGCCAGGGCGTCTGCAGGGAACCCCAGACTGAAGGCTCCTGGACTCTGG
CCTCATCCCTGCCAGGAAAGGGGTGGAGGCCAGACCACAGGGTTGGGCCC
TTCTGAAGCGGGCA

>hg18 chr9:133169268-133169533 NM_032728
CTGTACCTGCCCTGGGGGTGCTGTCTGGCCTGCTGATGCCACCCCCACCC
CCAGGTCAGAGGGTGTGAGCCCCAAGGGCCTTTCTAAGGGTGTGGAGGGT
TGACCTGGAACCCCCACATTGGCGGTCTGGGTGCCACTCAGATCAGCTGG
GTGAAACTGGGGTCCTGGCATGGTGCCTTCCTCTCTCNNNNNNNNNNNNN
NNNNNNNNNNNNNNNNNNNNNNNNNNNNNNNNNNNNNNNNNNNNNNNNNN
NNNNNNNNNNNNNNN

>hg18 chr9:133173712-133173815 NM_032728
TGGACTCCAAGTCTCCTCTCTAGGCAGCCAGGACCCACCCATGGGGACAG
CCCTATTTAGCTTCTGCTCTGGGAACAGCAAAAATCAGGATGGTGGGAGG
GGC

>hg18 chr9:133200049-133200228 NM_032728
GGAGTTAAGAATATCCCTGCAGTGCTCAGCCTCTGGGTCTTGTGATGCCG
AAACTCAAGCGCCCCCTGACTCAGCAGGATATTAATAAGCCTGGCCGGTT
CCCAGGGGGCCGGCTCTGCCAGGGGCTGGAACAGAAGGACTCCCAGCCCT
GCGGCCCGGATCCCCCTCCCCATGGCAAC

>hg18 chr9:133148301-133148471 NM_032728
GGGGGCGGCCTGGGATCGGGTGCGGGACTGGGAGTTCTCCAAGGTGCTAA
AATAAACCCAGCGAAGGATCAGGTTTCCCGACCAAAATAACCCAGGAGCG
GCCTTAGAAATGCGAACTGAGAAAGCGATCCGGGCGGGAGGCGGGGGTGA
AAAATGCTTTCCGCGGGGCT

>hg18 chr9:133185689-133185864 NM_032728
CCTCCCCTTAGGAAAGAAGAATTCTGATGCTGAGCCCTGGGCCGGCAGAT
GCGCGATGAGTCTCTTAAGGGCCTCACAGGGAACAGGGTGAATTTCGTTA
AGCAATCATCTATTTCCCTGATTAGTATGTGTTTTGGTTACACAAGAATG
CTTTTTTATGATTTAAAAAATTAGG

>hg18 chr9:133196444-133196731 NM_032728
TCACATTCTAGGCCTGAGGGCGGCCAAGCCAGCCCAGTGGTGTTTTCTCA
AGCTGCCTGAAGAAACAAGTCCAGCATCTGGCCTTCCTGCTGTGATAATC
CTCTTCCTGCCCCTGCGCCCCCTCCCCACTTGGCCGGAAAGCGGCAGGCT
TTCTCTTCCCCTCCTTACAAGGGAGGCCTGGCTGGAATGTGTCCCTTGAT
AACGGGGCTCGTGAGGGGCTTGGCATAGAATGGGCTGCCTGCTGTGGGCT
CTCAGACACATGTGGGGCTGACTGATAAGGGCCCTGC

>hg18 chr9:133162005-133162124 NM_032728
CCCTCGCACCAGCATGAGGGGTTCAGATGCTCCAGATAATCTGTTCTGGC
AGCTCTCCCATCCCCTGCCCTCTGGCTCTTGCTCTCAGGGACAATTTAGG
TGACAGCCTCTCCACGAGG

>hg18 chr9:133156267-133156455 NM_032728
CCAGTTGTGGGTTTGTTTGTTTGCAAAGTCTTTGCCACCAATGTCTTGCA
GATTAGCACCGCCCTGTGCCAGGTGCCACGTGGGGCCCATGTGGAGGCAA
GCCATTCCCTCCACCCAGAGGTGATGCCCAGCCCCCGTCCGGCCCACCCT
TCGGGCACCACCAGGTCCCCAAGGTGCCCCAGGAAGCT

>hg18 chr9:133173933-133174068 NM_032728
CCATTAGCGGTCATCGACAGCTTAGGGCAGCACTTTCCAACGGGTGCCCA
TGGGACACCAGCCTGCGAGATGCTTTTGGGGGAAAGGGNNNNNNNNNNNN
NNNNNNNNNNNNNNNNNNNNNNNNNNNNNNNNNNN

>hg18 chr9:133174201-133174488 NM_032728
CTATTAACCCCCAAGGAATTATTGGTTCCTCAAGTGCGTTTTGGGAGCTG
CTGCCAGAGAGCTAAAGGGCCTGGGGTGTGAGCTGACTCTCCTCTGGGGA
GGCCGGGTGCACACGCCACAGCCCGAGGAAAGTGCTGGCCACCGCCCGTG
GGCATCGATGAGGCTTTGGCCCCCAGGGGCCGGACTCCGTGTGACCTAAT
AGGTCGTTTCCAAGTCACCCGTTTTGGATGTGCATTTCATGTGACAATAC
AGATGACATGCAAATGGCCCTCTCCCGTGTGGCTTTT

>hg18 chr3:152140709-152140822 NM_052995
TAAAGAAAATATTAGCAGAATCTCCACTGGAGAGATCTACATTGGATGGG
TGAATAATGTGATTAGCAGAATGTGGATGGGGTGAGACCCTAAGCAGTGT
GCACAAGTAACAA

>hg18 chr3:152142238-152142453 NM_052995
CTGAAGATAAGACAAAACTAGGGTTAGAAGAAGTTTCATTAGCAGTAGTC
TGCAAGTATAATTTTAAAAATCAAATCTCTCTTTTTTAATTTCAAACATC
ACTAAAATCCTTCTGATGAATACATTCTCACTTACTAACTTATAAGGGGT
TTACAAAAAGGTTTAAAGATAGGATCATTTTATAGAGTTTACCAGTAAAA
ATTAGCAAAGAGGAG

>hg18 chr3:152128135-152128292 NM_052995
NNTATATATATATGGAGTAACAATTTGTCGATTCTAGTCAACTGCCTTTG
ACTACCTGGGTCAAGCAATTTCCCACCAGATAAAACAACTTTTCAAAGCC
TTCCTTCTGCTTCCCTTACTTTCCAGCCTGTATCCTTAGTACGTAATTTG
TAAACAT

>hg18 chr3:152127642-152127772 NM_052995
CGGGAGGAAAAATACCCTAAGCTTGGTTTTTTCTTCTTTTCTTCTTTTAG
AGTTTGCAGATTTTGACCAACAGACATGGTTAATAAGACTATGCTTTTTT
AAAGCCTATATTTTATATTTATTTTANNNN

>hg18 chr3:152142512-152142630 NM_052995
TGGCTTTATAACCCAAATCTGTACATTTTAATAACCAAGCCTTTAATGAC
CTTTCTCGGTAGTCATTTAAAAAAATTTATCTTAACTTGCAATGATATTT
TAAGTTTGGAGATATCTG

>hg18 chr3:152138914-152139086 NM_052995
TAAACACCTTCCAAAGTTCCAAGGGCTTCTGGGTACCATATGAGATTTAA
GGGGAATGAGGAAGTCTGTGATTCCAAAGTGACCTGTTTATCCCCAGAGG
TCACAAACTGCCAGTCCATCTGACCCTCAAACATGTTTTATTGTTGTAAC
GGTTTTTTTTTTAGTTATTGAA

>hg18 chr3:152153640-152153771 NM_052995
AGGATTTGAACATTTTGATCTGTGGAGGAGTTGTCATTGATCCAGCAAGT
CACTTCTGGTCTCCAGAAAGTATTTGATTAGCTATTGACAAGTGAAAGGG
AGTTATTTATTACAACACACAGCCGATGCCA

>hg18 chr3:152138038-152138147 NM_052995
NNNNNNNNCCCAAAATGAACTATGGGGGATGATGAAGGTATTACTAAAAA
CCTTGGGAAAAAGACTTCTCAGCATCAATTTATAAATGACAAGATGAGAA
AGAGCAAAT

>hg18 chr3:152130069-152130176 NM_052995
ATGATTTGCATTTGGCTTTGTAATTGACACATATAAATGCTTACTAATTG
GTAGCTATTCATATGGTTTTTATGGATTCCTTTTTTCTTGCAAGTCCTTA
TCATAAT

>hg18 chr3:152127082-152127328 NM_052995
AATAGCGAATTGACACCAGAGCAAGTTATTTCTCAGGTATACGGTTGTTT
CATCCTTGTAAATAGTTCCAAAGGGAAACAGTGTTTTATTTTAAGGAGTA
CTTTCAAACCTATTATATGAGGGCTGCTGAGTACTCAGCACCTGTGGTCA
GAGGCCTAGTGATCTGTTTGCTGTCATTCTCTGCTTTTTCCTTGGTGCTT
TCTGGAGGACAGCAGGTTGAGGATGAAGGAAGGGTCAGTTCCAGGC

>hg18 chr3:152128986-152129232 NM_052995
TGAAGGCTGAATTGCTAGGCACTTTAAAGGCATAATGGTGGAATCAGGCT
ACAAAGCAGCCACTGCTATGATGTGGCTTCAAGAGAAAATATTTCTCTGT
ACTTCACAGGCCATGCAGGATAAATGTCAATCATGCAGCCTCTTGTGAAA
GGCCCCAGCCTCCCTTCAGAAGGGTTACCACAGCTCCTTCAGCTTTCACT
TGGCCACAGCTGCACAAAGGAAAAGGTAGCTATGGATGAGGTATTG

>hg18 chr3:152139504-152139635 NM_052995
GAAGCTGGAGCGCTAGACGGCTGTTGCTGCTAATGAGCTGTTGTGTCTCA
CCTTCACTCCAGCTTTGCTTTTCTCTGCTTTATGATGCCAGGTCAAGACT
CCCCAAACTAGTTCTGCCTTTTCAGCTGTTT

>hg18 chr3:152140465-152140625 NM_052995
TACCAGTTCCATGTCATCTGAATTCTGATTGCTGAAACCTGTTCTGTCTA
AGTGACCAAGTTAACATCTCCTTTCTAGGCTTGCTGTTTCAAGTCAGCAA
ATTCATATTGAATTGTCTGCTGTGTACAGAGCTTCATGCTGAATGCTTTC
GTTAGAGATA

>hg18 chr3:152153489-152153589 NM_052995
TTTTCTGACCAACACTAATTTGACTTTTCCTTGGTTGAAGCTGAGAGCAG
ACCATTCAAATAAATACTGAGAGTTGTCACTTTAATGATGTTGGGAGGTA

>hg18 chr3:152141659-152141841 NM_052995
NNNNNNNNNNNNNNNNNNNNNNNNNNNNNNNNNNNNNNNNNNNTGTATAT
TCCCTATATTTTATATATATAATCAAATTAGGTTCACAATGTTTATATAA
GTTTACATACTGCTTTTCCCATGTAACTTTTTGAGACAAGCGTTTATCCT
CTTGATTACATCTTCAAAAATATAATTTAATG

>hg18 chr3:152132272-152132766 NM_052995
CCCAAATTCACACGGTGCCAGTTGGACAGATTCCTTATGTGTCTGTCTAT
CTGACCAACACTGCTCCTGCTCCCAAGAAAGGTTAGAATAAGCCAGGACT
GTGGAAATCCTGCCAAACCTTGCTGGAGCTATAATGTGGAGTATAACCAG
GCACAAGGCCCAGGTTTTGCTGCCCAGTGTCTTACTCAATGACCTACAGC
CATTTTTCCTTTCATCTGTCTGATTTCCCCACCATCTGTCTGGTACTGTA
GGTTTTTTTTTTCTTCCTTTTAATGACTTTGATTACTGAGTTAATTTCTG
ACTGAATAGGATAGCTGAGTTATAGGGCTGTCACACCATGAATGATCAGT
CAATTAACAAACGTTTGTAATGTGCTAGACACTGCACATTCATGACTCTC
CTCTGACAGCTGTCTGAGACTGCAGAATTGAGCACTGGTCTCCTCCAGTC
CTTACTATATGGGGAACGTAGGACATGGCCAATGAGGGTTGCTT

>hg18 chr3:152142640-152142911 NM_052995
GGGAGTTCAAATATTAGGAAGTTTTCATATTTACTTTGTTACAAAAAAAT
TGTTTCTAGTCTACACCAAGATTAAAGAATGGAGATATTTTCAGTCAACT
TCAATATTTTAATGTAGCACAAAGCTGTGGGAAAATAATTTCTGGTACTA
CGGGAAATATTTCAATGTAGAAAACACGCCAAATCTATTTCTAGATTTTG
TGTTCAGGGCAAGTTTTTCTTGTTTGCAGAGAAAGCGAAACCCTACATTT
TAGGGCTTCTTTCATCTGGTG

>hg18 chr3:152131466-152131771 NM_052995
TTGCTCTGGATTCTAGGGTTGATCACGAGGTCAACGTTGTCGTTTCAGGG
ACAGAGGATAGAAACCCAGCCTGAGTCTCATAACCTTTCAGTGACTGCTA
AGAGATATGAAGGGAGACAACTCAGTGTGAACTTGGTATATTTTTGCTTC
TCTCTGTCCATGGCTCTAAAAAAGACATGGGATCAAGGATAACTATTTAT
GACTTATGGACCAAAAGATATGCATGAAGAGTTTCTCTTTGTGGCATGGC
TGCTAAGGCTATAAAAGAAGTGTGTAAGTGATATGAGTGATGTGAGAATA
AGACT

>hg18 chr3:152130408-152130515 NM_052995
AGTTAATCCAAATATCCTAGGAGTGGCAACATAATGGCTTGAGTTTCTAT
TCATTAATTCACTCATTCATTTATTCTCTAGACTTATATGGGGGATAGTT
GTGGAGA

>hg18 chr3:152130832-152131370 NM_052995
GGTAGGAATGAGGGGAGAGGTGAGCAGAAAAGACAACATCACATTTCTTC
TACTTTAGAATTTCACATAGGACTGGCCAATCAGCTTAATCATCATCAAA
TAATCAAATAATATAATTTTCTTGAAATTTCACTTTCTACCATCCTCAGA
GTGGTAGCTGAGAATATTCCTTTGTAAAATTTTGTCAGCCTATTTTTGTA
TTCTGAGCTTAAAACCAGAGCTCTCCCCTGGCAAAACCGTATTATTTCTT
TATTGTTAGATCCTAACAAAAAGGCTGCAGTGCTGTTTTCTCTTTATCTT
TTATTCGAAAATTGTGGAGAAAATGCCATTCCTTTTACCATAAGAGCCTT
CTTTGTCTGAGGAGATGGTGAATTTCAGACAGAAGTGAAACATTATTTCC
TGAGCACCTGAAAGGAAAATTCAAGCTCGGTTTCCTTTTCAAGTTGTTAA
ATATTTCAAAGGTACTGCTTTGTTAAGGAGACAGCATTACAGCAAGGCTG
TATTTCAAATTCCTAAAGTAAAAGTTACTTGGGGTGTC

>hg18 chr2:42823470-42823643 NM_148962
AACTATATTTATTTCTTACCTAAAAATATGATTTTTAAAATATGACTTAT
GGATTTGCTTGAAGGTAGATGGTTATATTCCAATGGATGTTTGTACATTA
CAGGGCCCCTGTATCTATAAAGAGGAACTACCCTTGGATTAAGTTATTTT
GAGGAGCATTGAAGGCAGGAATT

>hg18 chr2:42834433-42834594 NM_148962
TCGGTCTTATGCTGTATAGTTACTAAATATGTACAGGAGGGCCATGGCAT
CTTTCTGAATGGATTTTTCTTAAGAAATGCGCCAGTGTTTATGAGGTTCA
AGGTATTTCCCTGTCCTTGCTGTTACCGTCACTCAGCTTTTTCTCGATAG
GCTTCATCCTT

>hg18 chr2:42834757-42834977 NM_148962
GGCTCTGCTTGGTCACAGACAGCTCCAGCAAGAGCAGTTGTTAAAAGTGC
CAAGCGTGTGTATCACTGTGACAAGCCGTTTGCTTACTGCCCTGTTCCCT
TGCAGCCAAACCAGCTGATGAAGAACTGCTGCCAGGTGGGTCCTACAGCA
GGTCACAAATGACCTAGTTTCATTTTAAGCAGACAGACTCTGTTTGGCCT
AGAGGTGTGGAGTGAGAGAA

>hg18 chr2:42831749-42831948 NM_148962
AGAAGGAAAGGAAACTAACTCAGAAGCCACCAGCTAGCTGGCTGGATTGC
TTTCATTGGATTGGTTGATTTAAGTGCAGAATCTCCAAGTCCATGGACTT
CAAGTACTTCTGAGTAGTCAAACCATTAGGGAAAATTTTGCAAAAAACAA
ACAAACAAAAAAATAAGTGCCTGTCAGTCAGGGCGAGTACGTACCAAAG

>hg18 chr2:42823699-42823815 NM_148962
ACAGTAGAGGAGATAGAACATCCTGACCTTGAGACAGTAGAATCTTATTC
AGAGTGAAGTCTGAATCAGAAAGAATCCTGGAGAGAAGAAAGGCAGATGG
GCTGTACAGGCCTCTC

>hg18 chr2:42839346-42839453 NM_148962
CAGTATTTTTCTTTTCTCCCTTCTCCTCCTGTATTTAAAAATCTCTTCAT
CTAATCCACCAAATAACAGAACAGTCAAACCACNNNNNNNNNNNNNNNNN
NNNNNNN

>hg18 chr2:42837300-42837412 NM_148962
GTTGTCCCTGTTTTCCTTTGGGGGAATTTACTCAGTTAGCAGCCCCTCCT
CACCATTCCCCCCAGGAAGGCCATGTCCCAGTTTTCTGTCCACCCCTCCT
GTTCCTCTGCAC

>hg18 chr2:42832132-42832236 NM_148962
CTGGGGAAGCTCTGAGCAGAGGAGAGTGAAGTGATAACCTTGTAAGGGCA
GGTGGTAAGTACTGGGATTCTTCAGCCCAGAATACAGAGAGGTGGCCTGT
CTCA

>hg18 chr2:42837479-42837629 NM_148962
GCAGGATAATTCGTTCTGAGCATGATACCACAGTGTGGATTGTCTGTCTG
TAAGGAGATGCCATCTACTAACCAATTTGTATTGTGTTTCCAATAAATTC
CTGGAAATTTTGCCTGGTTTTATGCTGTTCTTTACTAGGATGATGGCTCA

>hg18 chr2:42832249-42832349 NM_148962
GCCAGGGTGGAGAAGGCAGAGTGGAGCCTGGGCACCAGAACCTGAGATGC
TAGGAGGAGAGGGTTGTTTCTGAAACCGCAGCAGGCAAGTTTGGCACAAA

>hg18 chr2:42824238-42824727 NM_148962
TTTATTTTCTGCATTGAGTAATACAATTTTTGAGACTCCTATGAAGAGGG
TATCTAATGTAGATGACTCTGTAAGTACAATATTATGATCTGGAGTGTGA
AGATTGTCCTTCTGATGGCTTGAGTCTGAAATCAGTGATTCAACAGTTCT
AACTGTTGGCATCCCAACCCTGGGAAATGGGTGGTGGTGAAAGCCATTGT
ACCAGTGAGTGAGCTCTGGGAATGCATCTGCTCTCTTCACGAATTCCAAA
AAAAATAGACTGCCAGGGACAGCTGATGGCACTCCTAGGCATGCTTAGGC
CCAGGCTGCCTTCTGTCAAAAACTCATGCCATTTCAAAAGACTGCAGTTT
TAAAAAAAACTTTTAAAACATTGTCTCTGGAAGAACTTGAGTGTCCCTAG
ACTCACCTCTGCTCTCCTTGTCTCAAAGGGTAGTGTCATAACCTGGTTAA
ATATATTTTTAAAACCTTTGAGATTCAAAAAAATATTTT

>hg18 chr2:42836308-42836463 NM_148962
TCTGTGCCTTTGCCGTTGGAAGCATTTGGTGCTGAGAGGGTTTCCCAGCC
ACCCGCTCCCTTTCTGGGGCCATGGTGTCCCTGCTGTGTGTCAGTGGCAT
GTCACTGTGGTTCAGTGAGCACATGGGTGGACGTGCAGAGACTGTCTGCG
CAGCC

>hg18 chr2:42833945-42834331 NM_148962
CCATCCTCCCTTTCATCTTGCCTCCACCATCGGGACTTGTTTAACCTTCA
CACTGTTACTTCCCTTTTCTAGAACTCACGTGCTGTGTGTCAGACTGAGC
TTTCCCTGATTCATTCTACAATCCAAGACTTGCTGCACTGTCCTGCTGAT
GTTCACAGCCGTGCCTGGGAAGAAGGCAGCCCCACTCCCAGTACATTTCA
GTGGGAGACCTCTGCGTGCATCCATGGAGACGCAATGGGGCGGGGAAGGA
ACTGTGGGAGTGCACGTTCCAAATCCTGTGTCTCCACGTGTGGATCAGCA
GCACCTCGCTTTCTTGTCAGAGACCTCGCTGTTACGGAGCGAGACCTGCT
GAGAATTGAGGGGCTGAGGGAACCCCTCCACCTCCT

>hg18 chr2:42823952-42824227 NM_148962
GGGGGCCTTGAGAAAGACTTCTTGTGAAGTGATACAGACCATCGTTTGGA
GGTGCTCTTAACCTTTTTCCAAAATGACATGGCTTTTTGTCTCAGGGGTA
CTGAAGCAGGACTCAGCATGTCAGCAACAGGCTCAGAAGAGAGATGAGTT
TTCAGTGGGACAGAGTCAGGGCATCTGAGCCAGGGAAAGTGATGAATTGT
ACAATAAAGCCCTTTTGAATCTGCTCTCCTCTGGCTTATTTCCCCTAGGG
CATGTGAGTACACTGTGGATCTGTT

>hg18 chr2:42837714-42837879 NM_148962
AATAGGCCAGGCCAGTTGGTCTGCTGTGCCCCAGCTGCACTGAGACTCTC
AGAGGCCTTTCCCCAGGGTCTGCATCTTCTTCTGCTGTCTCATAAGCCAC
ATCCTGGGGACATGGAAGTTTCACGAGGCGAGGTCACCCCAGTAGGAGGC
CTTTGACCCTGTGCC

>hg18 chr22:49355481-49355587 NM_152246
TCTAAGCAAGGTGCTCCTGCCTCTCGTCTGACCTCAGGGCCTGCACTCGC
CACTGAAACCCTCAGGGCCCTGGTGCTGCCCACCCACCCCCTTCAGGAGC
ACTCAC

>hg18 chr22:49363600-49363860 NM_152246
GGCCCCAGCGCCGTCCTCGCCCCTGTGCAGGGCTGAGGGCCCAGACCCCC
GCGGGCCGCCCTGTGCCGGCCCCTACTCACAGCTCGGGTTCACTCCTGTC
CGTGCGTGGGGCCAGCCACTCTGGCCCGTGTCCCCACGTCCTTCAGGCCT
AGCCACCCCCGCCCCGCCCTCACCAGGAACCTGACACCTACTCCCAAATC
GGGGTCGGGGAAAAACGTGGGGCGAGAACCAGAACCCACCCACCTTCCGC
GGTGGGAATT

>hg18 chr22:49363877-49364050 NM_152246
TTCTGTGCGGTGAAGGTTGCTCAAAGGTCTGGGAGCCTGGGGGGCCCCAG
AGTCTCGTGAGGATGGTGGCTTTAGAGCTAAAAATAGCCAAATGTAGGGA
AAAGGTCACCGATGTGTCAGCTGCTGCCTGTTCTGGGATCGCTGGTGCTC
CGGGCGGCATCCCCACCTCAGGG

>hg18 chr22:49361127-49361232 NM_152246
TTAGGATCCCCATTGCCCCTAAGCTGCTTCTGGACTCTTCTAGGATCTCC
TCTCTCTCTTCCCTTTCCCTCAGGCCTCACTCCATAACCCCCACTTGCCC
ACGGA

>hg18 chr22:49353143-49353243 NM_152246
ACTTGGTAAGTGGATTATCCCAAAAGCCTCCTGGTTTCCTGCCAGCTGCT
CTGTCCCCTGACNNNNNNNNNNNNNNNNNNNNNNNNNNNNNNNNNNNNNN

>hg18 chr22:49359506-49359629 NM_152246
CACAATTGACTACTGTTCACAGTTTCAGGACCCTGAGACACTGGGGACGC
TTGGTGATGAGCAGGCAGGAGGGCAGCGAGCCAGCCAGATGGCCCACAGG
TAGCAGCGAGGGGGCTCAGTTAC

>hg18 chr22:49354079-49354259 NM_152246
ACACATGCCCCTGCATGGGAGGAGGTGGGCTCACTCTCCAGCAGACAGAC
AAACAGAAATGGCCCCAGGGAACAGGTGAAGGTTCTGAGGCAAGTATTTA
TTCCAAGCAAACACGTGGGCGTGGACAGCTATCTCAGAGCCTACGTCACT
CAGCAGAGTCACACATTTCAAAGCAGGTCA

>hg18 chr22:49359010-49359136 NM_152246
CTGTGATACAGGCCACGGGCAAGCTGAGGCGGGGCCCCCAGCTACATCCT
GGGAAGGGCCCACCTCCCATGCACTAGGTGACCCCTGCAGACCCTGTTTT
GCTCGGCCTCTGCCTGGGCCTTCCTG

>hg18 chr22:49361932-49362151 NM_152246
CTGGGGGTACAGAGCAGAGTGCTGGGGTGGGAGCCAGTGGAAAAAATGGA
AACCAACCAGCAACTCCCTGAGACCCTCAGAGCCATCCCAGCCCCTCCAG
GACAAACCACACACCAGGCACCAGTGCCCTGTCTGCCTCTCCCGTCTAGC
TCAGAACCCCAAAGGAGTCCAAAGAGTCTCAACCCAGGTGCCTGAACCCC
TCCACTGGCTGCTGCTCAC

>hg18 chr22:49359895-49360017 NM_152246
CTACAGAGGAACAGAGCCCGCGGGGTGGGGGCCTCTGTCTGGGTGTCACC
TGAGTCTTGCTGACCCAAGGACCAATCTATTCGGGGGCCTGAGGTGTTCT
GTCTCCCTCTTCCAGTACATCC

>hg18 chr22:49354294-49354632 NM_152246
CCTTCTCTTGCCACCTCTGTGGTCTGAGCTGGGGGAGGGGGAGGGCCTCC
GAGTTCCCAAACAAAACACAGGTACCTAAGGGCTGAGAGAAAATTACACA
GCCTTATTTTTATTAGTATCTATCAAGAAAAAAAAAAATCAAAATTCCCT
TCCTGCTCCAACCCCACCTCCACCACCTGGGCCCTCAGGGAGCAGCATCT
GCCCAGCGAGGACCTGCTGCCGGAGCTGTCCTTGGAGCCTGGGCACCTGT
GCACGGCCACCCCTCATGCCTGTGAGCTGCCACAGGTCCCTTCCTCCACA
GTGTGGGGACGAAAGGGCAGCTGGCATTTCTCCAACCT

>hg18 chr22:49355032-49355274 NM_152246
GTACTTGTTCTTCCCACAAGAGTTGCAGGAACGGGCCCCAGCCCTAGACA
CTGCATTTTTCCTGAGGACCACCCCCAGGAAACTGTGAAAACCAAAGAAT
GCTGCCCAGACCCCGCCAAGGGATCTGGGACCTCCCAGTTTCCCTCAGGG
GGCTTATTCTCTAGATCACTCCGTCTCTCTCCAGAGGGTTCTCTAGCCTT
CTGACAAGCTAGCCCATGTGAAGGTTTCTGTGGGAGACAGCT

>hg18 chr22:49363210-49363347 NM_152246
CCTGGGGGTTGGTCGGCACCTAGGACGGGGGCAGATGGGTGCGCGGGCGC
GCTTAGGCCGGCCCCGCCGCCAGCCGCGCCGAGACGCCCCCAGCCAGTCC
GCGACCCCTCGCGCCCCCCACCCCGCGACTAGCGGCT

>hg18 chr19:5842927-5843195 NM_175614
CCCACAGCCCCTCAGGGAGCCTGCTGGGACCGATGTTCCAGACGGGGGCC
CTCTTGTGTGTGGGGTGGGAGTGACGTCAGCCCTCCACAACCTAGTAAAT
GTTTATGGGCCGGGGGGCCTCGGCTTTGGGGTTCCCTGGAGCCCAGCAAG
AGACCACCCCCTCGTGTTCCATTCTGGGGGGCCCGTCCTGCAGGCGAGGT
GGGGGCGCCTGGCAGGCCTGCGCCAACCCTGGCGGCTAGCCCGGAATGGG
CTGGGTGGGCGGCGAGCA

>hg18 chr19:5844979-5845108 NM_175614
TGTGGGAGCTTGCAGGCTTCCTCTCCAGCTGCCAGGGAGCATGAGCCAGT
TCTGGAGAAGGGGCCCGGGGTGGTGCCAGCATTCCAGGGCCACCTAAATC
ACTGGCCTGACAGGTGGCAGGAAGGGATC

>hg18 chr19:5845182-5845357 NM_175614
GGCTGCGAGTGACCTGCCGGATGGGGACGGCTGCTGGACCAGCCTGTCCG
GGGCTCTCCGCTCCAGTGCCCAGGAATTTGGAGACAGGGCCTGGGCGTGT
TTTCCACATGTTGTTGGCTTTGGGGACAGGCCCAGAGAAAGGATGGCTCA
AGATCTGCAGGGGGGTTGTGACCAG

>hg18 chr10:115394782-115394894 NM_198060
TGGGCAAGCCAAACAAAACACACCCCTCAGGCAGCCAGTGCAGCATGTAA
GGTAAGGGAAATTCACATGGAATACACAGCTTCTCAGAACTCAGACTTCA
GTAATAAGAGAA

>hg18 chr10:115393257-115393506 NM_198060
NNNNNNNNNNNNGCAATTCAACGAGGAAAGTTACTTTACAAGCAGTATAA
TAAATGAGACCACTCAGATGCAGAGTGTCTTCTAATTTAAAATCAGTTGG
CTATTTGAGCTCTCCCGGGTGCCTGGATGTAGGATGTGAGGCTACATTTA
TTAAATAGACTCCAAGTCATCTCAGGTAATTAGCATGAGGCAGTTAAGGC
CAACTACCACCAATAGATGGCTGGTTTGTCTTACTGACTAAACATAAGG

>hg18 chr10:115396167-115396364 NM_198060
ATGAATGCTAGGTTCTGTTGAGACCAAGTTCCAGTTGGCATGCTAAGATC
TGCAGTGAGCATGTCACTTTTCCAAGTTTAATTATACCCTGCCTTCCAAG
GACTGCCAGCAGGCTAACATTCTGCCAATAAAAATCATTTCATCACCGGG
TTACACCCAATTTGATAATCATATGACTTATTTTAATCAGCTCTTCC

>hg18 chr10:115393999-115394127 NM_198060
TCTACCACCCAGAATTAGATACTTTACTTTTCCAGGCGTATGACAAAGTG
ATAGCCTAATGATGGAAAAGGTCCCATCTAGGTCTAGTGTTCTGTGAGTG
AGAGNNNNNNNNNNNNNNNNNNNNNNNN

>hg18 chr10:115413344-115413453 NM_198060
ACGGTTAAATAAATGGATAACTTTTTTTTTTTGAGACAACACAGAAGAAA
TAGAAATGTGTAGAACTAAATAAAGGTGAGAAAATATAACTTTTTCTTGT
GGTTCAAAA

>hg18 chr10:115414043-115414143 NM_198060
AGATGCCACACCGTCATCCAACAATCAAATTAGAAAAGCTTGCTCTATGC
GTCCTATGACTAAAGCAGAAAGGCCAGCTCCCAAAAATATAGAAAATAAA

>hg18 chr10:115414213-115414457 NM_198060
TTACAACAGTTAAACTAAAAACTTAATAAGGTGTTAGTTTGTGTTTAGCT
TCTACTGGAACGCAAAACTAAAAACTAATGAGAACTCTTGGTGTTTTGGC
CTCTGTATTTTATTCTAGAATGTTCCAAGAAGGCCTTTGTGCTTGTTCCC
TTGCCTCACAGGCCTTAAAAGAGGTGATATGAAGACAGAATCTCTCTTCC
TGGCTTTGGGAAGCNNNNNNNNNNNNNNNNNNNNNNNNNNNNNN

>hg18 chr10:115414961-115415082 NM_198060
CCAGAAGTCTGCATTTACAAATGAAATTCCCCTTTTTGTATATAAAACAA
TATAACAGAGTCGTGGGCAGTATTTGGCCAGCAGGTTACCAATTTGTGAC
CTTGGCCCTAAATGTTCTGAG

>hg18 chr10:115392787-115392917 NM_198060
CTTGGAAATCAAAACACCAGACACACAATAGAACCAAATCCGAAGTCACT
CTTGAAAATGTCCCAGGACTTGACTAGGATATTTTTAGAAAACTTTCAAC
CCAAGATTTTAACATATCAAGCATAGAATA

>hg18 chr10:115392458-115392558 NM_198060
TCCCGCCCAGAGGACTCAGGGTCAAGATTGGGGATGTGACAGAATTGAAC
ACTATGAGGACCAATCCCAGCAGGCAACCTTAACCAAAACCCAGGCATTT

>hg18 chr10:115411611-115411767 NM_198060
AGTGTGAAACTAAAGGTTTTAATTTTGTGTACCAGAATGTCACAGGGAAA
AGTCAAGATCCTTGTAATATGTTCCAACTACGTAAGCATTGTTTTATGTA
TTAAGCACCTAGTATATGCAGAGCCTACTCTATAAACTGTCATCATTTTA
TGAAAC

>hg18 chr10:115409594-115409893 NM_198060
TCTCTTTCCTTTTTTGATTTTAGCACTTTCACAATGAATTTGTTTTTTAT
TCAATTGTCAAAGTCTCCCAGAGATCACAGGGAGGTGAAAAGGTAATTCA
TAACACACCCTAGGGCAGTTGTAAGAGCTGGGCCCTGTAAGGGATATGGT
TGTCCGTTTTACTTTGTCCCTGGTGGGCAAAAAGGAGAAAGTGATCTCAG
TAGACANNNNNNNNNNNNNNNNNNNNNNNNNNNNNNNNNNNNNNNNNNNN
NNNNNNNNNNNNNNNNNNNNNNNNNNNNNNNNNNNNNNNNNNNNNNNNN

>hg18 chr10:115415716-115416065 NM_198060
TGGGATAGTTTAAGGAACTAGAAGTAAACACTCATTTCTGGGGCAAGACA
AACACAGACTTCACTGTGTAGTCGAGTCTTGGTTGGTTCACACCACCCTT
CTCATGTTATATACAGCCCCTCCTGCTCCTTGGCCTAAGCCCCTCCCACT
TGACGCAGGGATTACAGCAGGCCGTCCAAGCCAAGTCAGTGAGCATACCA
CATTCCTTTGGCCTTAGGAGTTGGTTCAGATAACATCANNNNNNNNNNNN
NNNNNNNNNNNNNNNNNNNNNNNNNNNNNNNNNNNNNNNNNNNNNNNNNN
NNNNNNNNNNNNNNNNNNNNNNNNNNNNNNNNNNNNNNNNNNNNNNNNN

>hg18 chr10:115392193-115392425 NM_198060
GAGGATACATCTTCAGACCTGCTCTGAGAATCTCCAAATTTGCGAATGCC
CCTCTAGTACATATCTGTNNNNNNNNNNNNNNNNNNNNNNNNNNNNNNNN
NNNNNNNNNNNNNNNNNNNNNNNNNNNNNNNNNATTAACTCAGAAGCACA
AAGTCACATTGAGAGGGGACGTCACATGCTCAGCCAGGCCCCCTCACCAG
CATTCATCACTATGAGCTGGGCACTGTGCTGC

>hg18 chr10:115413631-115414030 NM_198060
CTCGAAGCCGGAAGAGAGAGGACAAAGATAGGCAACAGGCAAGAAATGCA
AGGAGAACCCCCAGTCTAGTTCAAGTCTTCAAAATCCGACGACCATAAAA
TTCCTGTGGGCACCTCGATCTTTCAGAATCCAACTTCCACTTTCCTTTGC
TGACCTTCTAGTTTGAAGTCAGCAGTTGGATGGTTTTTAAAGCTGCCACT
TACTCAAGGGGCTATTTTGGCCACTCACTCAGCACGCATGTGTCTGGGAA
ATAAGGTGGAAGTATTTCTAGCTGACATGCTTCTCTAAATAGAAAAATGA
ACTCACAACAGCATCATGTTTATGTGGATAACCAAACCCTGGTGTATGAT
CAGGCAGCATGGAGTGGTTTAGCACTAGCTGTGATCATGACCCAAGAAA

>hg18 chr10:115400620-115400766 NM_198060
GTCTTCTCAACCCCAGATTAAGGCTAAAGCAAGAGGAAACCATGTATGAC
GCAGAAGCTGGATTTGTGCTTCAATGTCCCATTCAGAACAACACTAAGTT
CTTGATCTTATTATGCTGTGCAACATTTGGATTATGTAAAGGCAAG

>hg18 chr10:115403967-115404088 NM_198060
ATAAACTCCTATTGGTAAATCCTGGGTCTCAGCTAACTGAAATGTTCATT
TATTTCAGGCTAGAAAATGACCTAAGATTCTAAATAATTGAACTTTCTGA
GAACCACTTATGTTACAGGAA

>hg18 chr10:115411202-115411384 NM_198060
AAGGGAGTCAGTATGAGGTGGAGCAACATTAGGAAGGGAATCTTGGGTAA
AGAGGGATCACTAGAGAGTCTTTCACCTCATGGGTAATTTTCTAATTTTA
GAAAGCCACTAAAACTTCATCCCACAGAGCAACTTCTTGTGGGCATGGGT
TATAGAAGCTCAATGATTCATCATTTTAATAG

>hg18 chr10:115411843-115411970 NM_198060
ATTGGCTCCTAATATTGTGGGAGAACAAACAGTCATATTTGTTACTCAAA
TGCACTTTACATGTGTATGTGGAGGAAATGGGCAGGTTCACATGCAGACA
GAGACACTTAAAAACTTAACATGTGCC

>hg18 chr10:115395786-115395904 NM_198060
ACTTAATACAATTTTCTGAAAGAAAAAAAAATTCACATGGCCTTTTCTCT
TCATTAAATCTATAAACTACTTTGTCCTTTTTTGTTATTAAAATTTTCCT
GGCCCTTTTCACACTTTT

>hg18 chr19:60826773-60826900 NM_203374
NNNNNNNNNNNNNNNNNNNNNNNNNNNNNNNNNNNNNNNNNNNNNNNNNN
NNNNNNNNNNNNNTAAACATAAGCCGGCACCCAGCTGACTTCTCTCGTCT
AAATTTAGCTGCCCCACCCCTACTCTT

>hg18 chr19:60816702-60820082 NM_203374
AGCTCCATTCACCTGCGGGGAGACCCAGCGCCGCGGCCGTGTCCTCAGCC
CCGTCCTCCTCTTCACAGGGTCTCCCGTCTCCCACCCGCCGGAGATGGAG
GCGAACCCAGCGNNNNNNNNNNNNNNNNNNNNNNNNNNNNNNNNNNNNNN
NNNNNNNNNNNNGGTGCACTTCCAGAGCTACCCCTTCGACTTCCTGGAAT
TCCTCAACCACCAGCGCTTCGAGCCCATGGAACTGTATGGGGAACACGCC
AAGGCGGTGGCGGCCCTGCCCTGNNNNNNNNNNNNNNNNNNNNNNNNNNN
NNNNNNNNNNNNNNNNNNNNAGTATGACTACCCGCCCCAGTCCACCTTCA
AGCCCAAGGCGGAGGTGCNNNNNNNNNNNNNNNNNNNNNNNNNNNNNNNN
NNNNNNNNNNNNNNNNNNNNNNNNNNNNNNNNNNNNNNNNNNNNNCAAGC
CAAGAAGCCCGATCCGCCCCTGCCGCCCGCCTTCGGGGCGCCCCCTCCTC
CCCTCTTTGACGCTGCTTTCCCCACTCCGCAGTGGGGCATCGTGGACCTC
TCGGGGCACCAGCACTTGTTTGGGAACCTGAAGCGAGGAGGGCCCGCGTC
CGGGCCGGGGGTGACGCCTGGGCTGGGCGCTCCCGCGGGGGCCCCAGGGC
CGCTTCCTGCCCCCTCGCAGACCCCGCCAGGACCCCCCGCGGCGGCGGCC
TGCGACCCCACCAAGGACGACAAGGGCTACTTCCGGAGACTGAAGTACCT
GATGGAGCGGCGCTTCCCCTGCGGCGTGTGCCAGAAGTCCTTCAAGCAGT
CCTCGCACCTGGTCCAGCACATGCTGGTGCACTCGGGGGAGAGGCCCTAC
GAATGCGGCGTCTGCGGCCGCACCTACAACCACGTGTCCAGCCTCATNNN
NNNNNNNNNNNNNNNNNNNNNNNNNNNNNNNNNNNNNNNNNNNNNNNNNN
NNNNNNNNNNNNNNNNNNNNNNNNNNNNNNNNNNNNNNNNNNNNNNNNNN
NNNNNNNNNNNNNNNNNNNNNNNNACGGTGTCCTCGGGCCCTCCAGCCAC
GCCCGTGGCGCCTGCCCCCTCCGCAGACGGGAGCGCCGCCCCTGCTGGTG
TTGGGGTGCCCCCTCCTGCCACCGGGGGTGGCGATGGCCCGTTCGCCTGC
CCACTCTGCTGGAAGGTTTTCAAGAAGCCCAGTCACCTCCACCAGCACCA
GATCATCCACACGGGCGAGAAGCCCTTCTCCTGCTCCGTGTGCAGCAAAA
GCTTCAACCGCAGGGAGAGTCTGAAGCGCCACGTGAAGACGCACTCGGCC
GACCTCCTGCGCCTGCCCTGCGGCATCTGCGGGAAGGCCTTCCGCGACGC
CTCCTACCTCCTCAAGCACCANNNNNNNNNNNNNNNNNNNNNNNNNNNNN
NNNNNNNNNNNNTGTACCCCTGCGACCTGTGCGGCAAGTCCTACTCGGCT
CCGCAGAGCCTGCTCCGCCACAAGGCCGCCCACGCCCCGCCCGCTGCCGC
TGCGGAGGCGCCCAAGGACGGGGCGGCCTCGGCCCCGCAGCCCCCGCCCA
CCTTCCCCCCGGGCCCGTACCTCCTGCCCCCCGACCCTCCCACCACAGAC
AGCGAGAANNNNNNNNNNNNNNNNNNNNNNNNNNTGTACGGCGCTGTGCC
CGTCCCGCTCCTGGGCGCCCACCCGCTGCTGCTCGGCGGCGCGGGGACCA
GCGGGGCGGGAGGCTCGGGCGCCAGCGTCCCAGGAAAGACGTTCTGCTGC
GGCATCTGCGGGCGCGGCTTCGGGCGCCGCGAGACCCTGAAGCGCCATGA
GCGCATCCACACGGGCGAGAAGCCCCACCAGTGCCCCGTGTGTGGGAAGC
GCTTCCGCGAATCCTTCCACTTGAGCAAGCATCACGTGGTGCACACGCGC
GAGCGGCCCTACAAGTGCGAGCTCTGCGGCAAGGTCTTCGGCTACCCGCA
GAGCCTCACCCGCCACCGCCAGGTGCACCGGCTCCAGCTGCCCTGCGCCC
TGGCCGGGGCAGCCGGCCTCCCCTCCACCCAAGGCACACCGGGGGCCTGT
GGGCCCGGGGCCTCGGGCACGTCTGCAGGGCCCACCGATGGGCTGAGCTA
CGCCTGCTCGGACTGCGGCGAGCACTTCCCGGATCTCTTTCACGTCATGA
GTCACAAGGAGGTCCACATGGCAGAGAAGCCATACGGCTGCGACGCCTGC
GGCAAGACCTTCGGCTTCATCGAGAACCTCATGTGGCACAAGCTGGTCCA
CCAGGCCGCCCCCGAGCGCCTGCTCCCGCCCGCACCCGGCGGCCTGCAGC
CCCCGGACGGCTCCAGCGGCACGGATGCGGCCAGCGTGCTGGACAACGGG
CTNNNNNNNNNNNNNNNNNNNNNNNNNNNNNNNNNNNNNNNNNNNNNNNN
NNNNNNNNNNNNNNNNNNNNNNNNNNNNNNNNNNNNNNNNNNNNNNNCCA
GTTCCGGCCCCGAGCGCTTCAGCTGTGCCACGTGCGGCCAGAGTTTCAAG
CACTTCCTGGGCCTCGTGACTCACAAGTACGTGCACCTGGTGCGACGGAC
CCTGGGCTGCGGCCTCTGCGGCCAGAGCTTCGCGGGCGCCTACGACTTGC
TCCTACACCGCCGCAGCCATCGGCAGAAGCGGGGTTTCCGCTGCCCGGTG
TGCGGGAAGCGCTTCTGGGAGGCGGCCCTGCTGATGCGCCACCAGCGCTG
CCACACGGAACAGCGGCCGTACCGATGTGGCGTGTGCGGCCGAGGCTTCC
TGCGCTCCTGGTACCTGCGGCAGCACCGCGTGGTGCACACTGGCGAGCGG
GCCTTCAAGTGCGGCGTGTGCGCCAAGCGCTTCGCGCAGTCGTCCAGCCT
GGCAGAGCACCGGCGGCTGCACGCTGTGGCCCGGCCCCAGCGCTGCAGCG
CCTGTGGCAAGACCTTCCGCTACCGCTCCAACCTGCTGGAGCACCAGCGG
CTGCACCTGGGCGAGCGCGCCTACCGCTGTGAGCACTGCGGCAAGGGCTT
CTTCTACCTGAGCTCCGTGCTGCGCCACCAGCGCGCCCATGAGCCGCCGC
GGCCCGAGCTCCGCTGCCCCGCCTGCCTCAAGGCCTTCAAGGATCCCGGC
TACTTCCGTAAGCACCTGGCTGCCCACCAGGGCGGCCGGCCCTTCCGCTG
CTCCTCCTGCGGCGAGGGCTTCGCCAACACCTACGGCCTCAAGAAACACC
GCCTGGCGCACAAGGCCGAGAACCTCGGGGGGCCTGGAGCAGGGGCGGGC
ACCTTGGCCGGGAAGGATGCCTGACCGAGGGGTTCCCATCCCACTCCCAT
CAAAAGCCCCCTTCTGGACTCCCACCTCCCAGGACTGATCAGACTCTTCC
CCCCTCCTCGCTGTTGCCCCATCCTTCAGA

>hg18 chr19:60824344-60824483 NM_203374
GTGACTTGGGGACCCTCTGGCTTTGAGGTGATGGGATCCCAGAGTCTCTT
CACAGATAACCTGGTGAGTGTCTTCTGCCAGAGGGTGGATAGGCATCCCA
GGTCCAGTGCAATGCAGTGAGGTAGGCAGGAGACTCCAT

>hg18 chr19:60824164-60824272 NM_203374
TCTGAGTCTAAAGCTTTAGGAGGGGGATGCTAGGTAGCTGCTTGCTTTAT
GTGTTCTCAGTTGCCTCCGAAGAAGAGTGGATGGGTTAAGGACGGACCAC
AATGGGGG

>hg18 chr19:60827265-60827400 NM_203374
TTCAGGGTCACCTTCCCAACCTTCTACCCTAGAATTAGCCCTAGAATTTA
TGAGGCCCCGCCCCTTACAAGGCTCCACCCAAATTATGCAAATTATCCCT
GGTAAGCCCCCTTCCCTGGACCCAAACCCGTCCCA

>hg18 chr19:60823875-60824039 NM_203374
AACTCCCCAAAGCGGACAATCCGAATACAAGACCGACAGAGAAGCCCTTC
AGAAGGTCCTTTAATAGGAACAGAACTGAAGGTGTCACACCTCCAGCTCC
CAAGTCCTCCTCTCGCCCCCACCACAGTGACTCTTTCACTCCACACCCAG
GCCAGCCCACCATG

>hg18 chr19:60820091-60820480 NM_203374
GGACTGGCGACCTTCAGGGCGCACGCCCGACAGGCTCAAGACTGAATCAC
TCCCATCCTCGACCTCTCTGCCCTCCCCTCATCCCATCAGACACTGAACC
CTATCCTCCGTCCAACCCTCGTTTGTGACCCGCATCAGCCCCCGCCCCAG
CAGCACTCTGCCCCCAGTAAGTTTTGGCGGAGATGGGTCTGAACCGCCCC
TCCCCCTCCTTTGGAATCTGGCTGGACAGTGGAGTATGAGCAGAGTTGGG
AGGGCACAAGGGAGTGCTGGGTGCTTTTTGGGGTGGGGGGGTGGGGGGCG
GGGTGGCAGACGCGGCTTGTACAGAGCGGAGAATAATAAATCTTACCATG
AGGGCCGCTGGAGTCCATCCTTGCATCCCACCCAGGGAG
