# Supplementary material for: Predicting tissue specific cis-regulatory modules in the human genome using pairs of co-occurring motifs
Source: BMC Bioinformatics. 2012 Feb 7;13:25. doi: 10.1186/1471-2105-13-25 (PMC3359238; doi:10.1186/1471-2105-13-25)
Supplement: Additional file 1 — Software. The CrmMiner software. [file 1471-2105-13-25-S1.GZ › crmMiner/test/heart_fasta/test/ctr.txt]

>hg18 chr22:18718092-18718235 similar-to-chr17:61626690-61626833
NNAACTTTAGATTCACAAACTTCATTAATTTGTATGAAATCCTCAGCAGTTGACCCCAAACAGATAAGACTGAAGCAGTATTTTAGGAATAGTTGAAAGTATGATCACCACAAAACATAAGCGTAATCAAATCCTGCAAGCTA

>hg18 chr22:18992279-18992379 similar-to-chr3:58060707-58060807
TGCAGAACTGAGTTGTATTATGTCGCTATGTAACCTGTGATAGATGATAGCTGATGCGGGTGAAGACCAAAGTTACATTTTGTACCTACATTATATGAAA

>hg18 chr18:54226054-54226217 similar-to-chr10:28044256-28044419
AGAAGATCCTTGCTTGTTCATGAGTTGAGATTGTCAGGGGGACATGCCCTCCGCAATGTAATGAGTGTTTAAACAACAGTCAGGCCTTTGAACCCCAGGCTCCAGTTAAAAAGTAACAGGCTAGATACTGAATCAATAGGAGGCAAATATTAGCTACGGAGGC

>hg18 chr3:135094008-135094206 similar-to-chr1:21479227-21479425
ATGTCCACCTGCGATTATCTGGCCCAGGGTGTGCTCCACACCCTGGTCCATGCACGCCACTCTTCTTGGGAATCCATTGCCCTTGCCCACCAGGCTAGAGAAATGCCACCATTATGCTAGGCACAGGAAATAAGATAAAGCCACATCCCTCCAGCTCCTTCCCCTGGCCCATCTCCAGGGCACTCGGCTCATATCGGC

>hg18 chrX:43409884-43410019 similar-to-chr10:88676429-88676564
TTGAGACAGCCCTATCTTTTTTAGCCTATCAAGGGGATTAGAAGATTTGGCCTTTCCTAAAGCAGAGAATTATGTATCTGAAAGGAAGTACAAAATACAGATAGGCATAGGTNNNNNNNNNNNNNNNNNNNNNNN

>hg18 chr10:134027285-134027394 similar-to-chr17:42718515-42718624
TGTAAGAAACCTGGAGGAAGGGTGAGGTGGGATGAGATGTGGGTGACAAAGGGCATGTTCTGTTCCTGCAGAATTTGTTCCTCCTGGAGGCTGACAGTGTTTAGGGAAA

>hg18 chr6:93579707-93579905 similar-to-chr17:9821397-9821595
CATGTAGCCTTGCTTTGGGCAACTCTAATCCTCCCTGACCAGTCATCCTTACTCTGAGTCCTGGAGAAAAGATTTGGATTTTATTCCCTTCCGAGAAACCTGAAGAAATAGTATGCAAATTGACCCAACTGCTACCTAGATCTGAATGAGAAAAATTAAGAGAGCGACAGCTAACAAACACCAAGAAATATGTTTTAT

>hg18 chr9:120166671-120166787 similar-to-chr1:94854335-94854451
NNNNNNNNNNNNNNNNNNNNNNNNNNNNNNNNNNNNNNNNNNNNNNNNNNTAATGATCCAAGCCACAAGACAGAGTGACTTAGCATGTCTGTATCTCTCCCAAAATGTTTTAGAAA

>hg18 chr20:18151797-18151973 similar-to-chr4:89141829-89142005
NNNNNNNNNNNNNNNNNNNNNNNNNNNNNNNNNNNNNNNNNNNNNNNNTGAAAAAAACTGTTACAAGGGTAAAACTACCTATGTATACATTGGTTATGAGGATTAGAATTGAACGTAATGCATGTATTGGACACATGAACGAGAGGTTACTAGTATAATTATTATGGCTGTTAAAA

>hg18 chr19:9063422-9063557 similar-to-chr1:94768243-94768378
AAGGAGGAAGACTGAAAATTTCAAACACAGGTATCTGGAAGGATGGTGATTCCATTCATGGACATAGTGGCTCCGGGAGAAAATAGACTTTATTTTTTTATATGTTGAGTTTGCCATGTCAGGAAGAAAGAAAAG

>hg18 chr16:57026069-57026205 similar-to-chr11:116578282-116578418
TCCCCCTGACCAGCACCCATTCCTTGATCAGCACCCATCCCCCGAACCAGCACCCATCCCTCCAGACTACCACCTTTCCCCCAACCAGCACCCATCCCCCTGATCAGCACCTATCTCCCTTGACCTGCACTGAATC

>hg18 chr9:10349502-10349700 similar-to-chr7:80070707-80070905
CTAACATTAAAATGTACCTAAGCTTTTCAGTAACAAGAAGATTTTGGCACAAATTATTAATCTCTTTTCTTTATTTCTGAAAGCAAGGAAGAAAAGCAGTATTAACTGGCAGTGTAATGGGTTGAACATAAATCTCGAAAATATCTGTTTTATAATTAAAAATAATTGTGTGTGCTGCAGCGAACTAAGTTCTGCAGT

>hg18 chr9:122049874-122049988 similar-to-chr17:42695623-42695737
TTTCACAATTATGCCCTGTGCTCTGCACACGGGTCTGCCCATGTCATTCCTTCTGCATGGAGGTTGCTAGCCCATTGCTTGTTAAGACCCAAAATATCCTTCTCTAGGAGACAT

>hg18 chr2:66510176-66510316 similar-to-chr5:75972373-75972513
GAAAGTATTTGCACCGTGAGACTTGAAGATTCTATAGCGGAACTTTGCATGATGCATCTATGTTTTTTACTACATTTAACATACAACTCAGTCCACAAAATTGAAGGTTGTATTTCAAATGCACTTACACATAAATGCAT

>hg18 chr19:44725001-44725122 similar-to-chr15:65672196-65672317
ACAGAAGCGGATATAATCTTGTTCTCTGGACTAAGAGTCACCTTACAGCAGAAGCTGAAAGGCCCTCTGATTTTCTAAGAATAGAAATTGCTCTAAGTAAAATGATGGTTTATTAGATCCG

>hg18 chr2:221863567-221863708 similar-to-chr18:55174047-55174188
TATATACATAAGTTTCAGTGAATTATTTTCTTTGAAGCTCCTAAGCACAGTAATTCTACTTTGGCTGAGTACCTACAACTAAAGTTTCCTAAAGTTTTCATTCAAACTTTCATCTTTAAAATTGATAGTGCCATTAAAATA

>hg18 chr16:31191100-31191200 similar-to-chr2:68970320-68970420
ATTTTGGGAAGTTCACTCTGATTTTGAGGTGGGTGTAGAGGCAAGGATGGGGTTGGGACAGAAGTACAAGAAGCACTGGAGAGTCCTAGAGGGGCTGGGG

>hg18 chr11:30760476-30760653 similar-to-chr10:95960689-95960866
GGACAGGTTGACTTTCCAAGCCTGAGAACCTCAGTGCCCATTATCCAGTCTCTCCAAGGACACCACACAACTGGTCCTCTCTGAGTTGCTGCCACCACCCTGAGTGCTCCCAAGATAAGGACATGGGTCAGTGACCGCTGCCTCCCTACCCAGTCTGGGAGAGAAAAGCCCTGTCCC

>hg18 chr9:76405034-76405190 similar-to-chr3:95124766-95124922
CTTGGACACTAGACAGACCAAAAATATTTTCAGACGTGATGGTGTCTTTAATCACATTATGAAAACATTTATTTATAGGTGAAGGTCATGTTCAAAGTGAATTAAATTAAACCTCTCCGTTCATCACTGAGGTGCTTTGGCCATCTTGCTGAAAGT

>hg18 chr20:9913715-9913820 similar-to-chr4:122700051-122700156
TCTTGTTTTAGGTCTCTAGAAATGTAAAACATGTGACAGTATTTGAAATATTATGAGTCTGGCAATTTCATTGTACAATCAAGCAGTGTAATTGAACCCTTTGGA

>hg18 chr4:155397844-155398012 similar-to-chr3:139563995-139564163
NNNNNNNNNNNNNNGTGCTACAGAGAGTATCTCTGGGTGGTCTATCAGCTATGGTTCTAGGGTACCGGCACATCTTAACTAGTGCTAACCCAACCGGGGAGAGATGTATCAGAAAGACAGTGCCCAGTGAATACAAGAGCCTGAGTGGCTCTAGGGAATGTAAAGCAC

>hg18 chr15:60873682-60873860 similar-to-chr1:154739002-154739180
GCTGGCACACCCTTCACAGAGGGTGGGATGCTATTTCTGGACTCTTTTTCTTTCACCTTGGCTAAGAATGTCTCTCTCCCAGACACATATACAACCCTGCAGGCTTCCCGTGATACTTGTCTTGGCCTTTGTCACCCATCCTCTGAGGGGCTTTCCAGAACCTGGATACCTCATTTCC

>hg18 chr3:161426485-161426654 similar-to-chr16:87061291-87061460
NNNNNNNNNNNNNNNNNNNNNNNNNNNNNNNNNNNNNACGACGACGACGACTCGCCCGCTCTGCTGCGCGACGAGGCGGCAGCCGGCTCTCAGGACTCACTGCTGGACAGTNNNNNNNNNNNNNNNNNNNNNNNNNNNNNNNNNNNNTCGGACCCCTCCTGCGCCTCAG

>hg18 chr2:40305037-40305221 similar-to-chr5:139700430-139700614
GAGATACATTTCCATCATTTTGTGAGAAAAGAGGCAGAATACGAGGGAGATAACACAGACGTCATAGCTGGAGAATAAGAATGATTTAATGTGTTCTTGGCACTGTGCTAAGTGGCTTGAGGTTCACACACCTCATCTGATCCANNNNNNNNNNNNNNNNNNNNNNNNNNNNNNNNNNNNNNNN

>hg18 chr12:47651976-47652142 similar-to-chr1:159459836-159460002
CCGACGCCTGGGTTCAGGCTTGGCCCCACTGAAGAAGGAGGTGGCCAGAGTTCCTCTCACCTGATCTGGGGTCGCCAAGGCTGCAGGGAGGGTGTAGTAACCTTCCTAGGGAGCCAGAATGGGGCCCAGATGGCCACATCTTTCATCACTCCTCTTTGCGTCAGTT

>hg18 chr17:21506987-21507186 similar-to-chr4:174625364-174625563
GGAGAGGTGCTGAACACTCCACCAAAAAATAGCCACTGTGTACATACCTACAATTCCTTGCCATTTTATAAGCAACTGGTTGGGTGAACAATGACTGGAAATTCAGTTGTCATTAACTTTCCTTTATAATGTCAGTAGAATGAGCCATATATTTCACATGTTGTGGGTTATGTCCATGATAGTCATTTCTGTATATTAG

>hg18 chr15:55590504-55590689 similar-to-chr1:158146240-158146425
TGTTTTCTGAGTTCCTGTGACCATTGATGGTCAGTCTTTTAAAAGAAAATGTATATTTATTTTTAAAAATGGTAATACATGTTGAATTTCCATGGTTCAAAATTTAAAAATTGCCAGAGGGTTTGCAATTGAAAACTTCCTTCTGCTGTTTTCCACATAGCCCCAGTTTCCTGCCTCATAGTCAG

>hg18 chr15:43263830-43263933 similar-to-chr8:75349093-75349196
TCTATGAAGTACATCTATTTTTTAAAGTTCTTAATATTTTGGGGCCTGTGAAACCCTACGAGAATCTAAGAGCTATACCTTTCCCCAGAAAAATAGGAAATAT

>hg18 chr15:54364790-54364933 similar-to-chr7:94082696-94082839
GTCAAAGATGTCTCCTGGTGTTGCGGGAAACAGAGGTCGTANNNNNNNNNNNNNNNNNNNNNNNNNNNNNNNNNNNNNNNNNNNNNNNNNNNNAGTACACACCTTATACCCTAAGGGTATAGCTTTTTGGGCTACAATTTAAT

>hg18 chr20:10849416-10849518 similar-to-chr18:17602931-17603033
ATTTCATTCTGTTTGGAAAGGTGGGTGGATAGGAAAGAACATCAGCATGACTAGTAACCCAAGAGTCCAGTTTGTTTCCTAAAAAGCATGGGATGCTCGAGA

>hg18 chr8:43315930-43316063 similar-to-chr5:52419818-52419951
NNNNTTGTAATGATATTATTATTATCATATTTTCTTTCTCCCTTAATGTTACTCTTTCTGTTTATAGTTTAATTCCCCATGTGGAAAATAGTTATATTTACATTACCTGTTAAAAAATGACCTGAACACTTAA

>hg18 chr10:51649131-51649296 similar-to-chr2:210897494-210897659
TAGGTGACCCAGAGAAGCAAAATAATGGTCCACTGTTCACAGAGGCCCAGGACTCAAGTCTGGGTCTTGTGACACCGTGTCCAGTGGCCTTTGTAGGCTCAAACCCTCACACAGGTGAAAAGGATATTTACAGAGTGGAAGGCAGTAAAGCAGATTAACTGGAAC

>hg18 chr7:18703854-18703984 similar-to-chr21:18551660-18551790
GTGAGGAAATTCCTTTCAGGGGTCTTGGCATGAGCTGAGAGTTTAGAGTTCAAACATTTCTTACTTTGGATCGAAATGGAAGTAAACAGTAGATTTTTTTTTTTGTTATGCTCATGACTGCCAAGATTTT

>hg18 chr2:2922476-2922603 similar-to-chr10:28025442-28025569
ATATTTTTTAAATAGTCTCTAAATGCTGATAATATTCTTTCCCCTCCTAATCACCACAAAGAAAAAGAAAAAAAAATTAACACAGCACCTCCTTGAGGGCCCCTACTCCCAAGCTCTGAATGTCTTG

>hg18 chr10:51828391-51828530 similar-to-chr17:42746766-42746905
AATCAATGCATATTCAGTTCTCAATCAAACCAAGCCAAGAATAACAATTACTATCAAGCCACCACATGAAGAAATTAACCAAACAAGCTTAACAGTTCTCTTGTAATATGGCAAGTATTACCAAAGAAGCCTTATAAAC

>hg18 chr18:73611335-73611514 similar-to-chr10:96004054-96004233
AGAAACTGCTTTTTCTGGATTTCCCATAATTCTTCTCCATGACATCTTGGCATTTCTGGGTTATGTATATTTTAAAATCTGGACATTTCCACTGTTAGCTTATATCATACAGGAGATTTTACTTTATGTTGTTACCTATCTAAAAAATAATCCACCTGTTGGATTCTCTATTTTTCTAC

>hg18 chr20:20588868-20589065 similar-to-chr16:85155720-85155917
NNNNNNNNNNNNNNNNNNNNGACTATCAAACATATTGATACCTTTGCCTCTGTGAGTTCTCAATGATTTAATGGAGCCCTGACAGTTCACTCATGCCTGTATTTATATCGTGATGTTTATTTACCTTCCTGGTAACCTATTTAAAATTCTGGTTTCCTTAGCTGACTGACCTGTCTGAGAGATCAGATTTGTTCATT

>hg18 chr15:47565110-47565247 similar-to-chr6:70804673-70804810
AGGCAGACAAAAATAAGAGCCTGAAGCAATGCTTACAATAGATGTCTCACACAGAACAATACAAATATGTAAAAAATCTTTCACCACATATTCTTGCCAATTAATTGGATCATATAAGTAAAATCATTACAAATATA

>hg18 chr1:49295156-49295273 similar-to-chr5:52397646-52397763
ATCATTTACTGAAATTTTCACATCTCACTAAGGTCTTAAGTTCTCTAAAAGACTTTAAATTTATCTGTCTCCAAAAGATATTTCCAATCTATCTACTTGTCTACTACATTTCCATGT

>hg18 chr17:38393050-38393235 similar-to-chr7:80354748-80354933
TTGGCCTTACTGAGAATCCCTCTGCTGGCCCAAATCAAAGGGAAATTTTACTGCTATGAGGAACCTTTCTTTGCTCACACATGGAAAACACAGATTCCAAAGTTTTGTAATACGATAATTGAGCTATTTCTTTTTGGTGATTGTAATTAATAATAGAAATAAGAATATAACAATAATTTCTTCAT

>hg18 chr22:31868760-31868861 similar-to-chr3:58126694-58126795
NNNNNNAAAGGCTCACCCTCAATTAATTCAATTTTGATTAACTTGGGTTTACCTTGGCAAGCACAGAGCCTGGCTGGCACATGTGAGGATGTCAGTAGAAG

>hg18 chr20:8537152-8537309 similar-to-chr17:26509996-26510153
CCCATTCCTCACCCAAATTAGATAGCCTTACATTATCATGTGACATCTGTTAAATAACTCAAATAAGAAAATAGTTCCTGATATTTAGATAAGGATACTTAGATTTATAGGGTATTTTCCTGCATAAGACACTAATGACTTTTATAAAATGTTTCAT

>hg18 chr13:52276819-52276966 similar-to-chr2:68960519-68960666
GACTGCTCTGCCTGCCCTCTCCTCCACACCCACAGGGGCTGTTTAGTGCATCCCCTCTGCCAGTCCTGGGCCTCCCCTTCAATAACAACAGTGTCTTCCCTGGCTCTGATGGGGTTTGAATCAATGTAAACAAATGTAGGCAGATTA

>hg18 chr14:104152086-104152203 similar-to-chr5:38154507-38154624
NNNNNNNNNNNNNNNNNNNNNNNNNNNNNNNNNGAGGGTGGCAGGGAGGAAGGAGGAGGAAGGATAAATAAATGTATTGATTACTCACACATTGATGACTGTGTGAGTGGGTGGGTA

>hg18 chr16:48073803-48073925 similar-to-chr6:46710760-46710882
CTATCTTTGGACAGAAAGAGACTGGGAAGAGTGTAAGAGGGACAGTTGGTTTTTAGTGATTTTTTATTTTATATCCTTCTAAGCAGTTTACACTTTTTTCTTTTATTATTTAACTTTGTTTT

>hg18 chr4:97810714-97810856 similar-to-chr7:80081513-80081655
TTAATACTTGTGTTTAAATTTACTTTGTGTAGAAAAAGAATGTCTGCTTGTTGCACAGTGCTCCTTTTTAAGTTCCTAAAAGATTAGAATTGCAGTGCAACTGCCCCTGTCATTTATGTCTCACTTTTATGTGTTGCTGCTT

>hg18 chr20:49357693-49357865 similar-to-chr7:155419135-155419307
GACTTAAGGAGTCCGTGGATGTAGTTTAGACATCCCTGAAATTGGAAACAAAATGCTGCATTCATGTCTGTACATTTCCTTGGGTAAAGGCCTAGAGCAGCTGTCAGAGGGCAAAGGTATGGGAACCCCAAGAAGGTGAAGAGCCCCACTGCCCATTTTAATGTCATTATTG

>hg18 chrX:8058330-8058440 similar-to-chr3:30657863-30657973
TTATGAAGCTGCAACAAAGACTAAAGTCCAACTTGGAACAACGCTGAATGCAACAGAAAGGGAGTCAGCATTTTATCTTTATGAAGTGAGAAAGCATGGAGTGGGAAACT

>hg18 chr10:109664495-109664689 similar-to-chr7:100330965-100331159
AGTACTCTGGGGGTCTGGGCCGCGTGCCACGAGGAGCAGAGGAGCCACCGGAGCCGCTTCCGCAGACGCCCTGACACGGAGGACCCAGAGCGCCGCGCCGCGCCGCCGAGGAACGCGCTCACCGGCGCCAAATTTTCCCATCCCGGGAGCGAGGGCGGCGGCGAAGGGTCCGGGACCCGAGGTGGCGGCGCGGG

>hg18 chr13:75123757-75123860 similar-to-chrX:149553173-149553276
NNNNNNNTCGTTATTCAGTTTAGTTACAGCAACCATATCTGTACTTGTACTTCGTAGAACTGAAACACTTTTGGGGAAAATGGCTTTTTTGGTGGGTCATTTT

>hg18 chr5:154101739-154101843 similar-to-chr7:94051563-94051667
GGCCATTCATGTTCCTTCTAATGAACCTAGAGATATGTCTCAAATAGACCTAAAGATCCAAGTACTGTGGAAATTGGCCAACCTCTCTGATCCATGCCTGTTGT

>hg18 chr9:115685351-115685451 similar-to-chr22:19483700-19483800
TCCAACAGGGATCCTTAGTTGGGGAAATGCTCCTTTACATGTCTTGGGGGATTTTTAAAATGTTCGTCTGATGACTTTCACCCCTGCCCTCCTCACTCCT

>hg18 chr9:97275515-97275648 similar-to-chrX:138388639-138388772
ATGGAAAGAGAAGCTACATAATGGCCAATTTTGAGGGTCAATACATTTAAAAGAGAACCAGGGAAAATTTTCTGATGGCCACTGCAAAAATCATTGCACACTCTCTCTTTTCTTTGCATTTTCTATCCTANNN

>hg18 chr9:118539480-118539596 similar-to-chr3:8766050-8766166
GCGACCAGGGAGCTGGCAGGGTGCTGGCTTAAACTCGGGTGCTCAGGAATAATTCAGATTCTTAGCGCTCNNNNNNNNNNNNNNNNNNNNNNNNNNNNNNNNNNNNNNNNNNNNNN

>hg18 chr18:40811749-40811935 similar-to-chr20:10295387-10295573
GAGAGGAGAGAACACCTTTCACTTTGCCCTCCAGCCTTTTCATCTCCCCCTTATATCTATTCAGGAGTGACTGATCTTTGCTTGCTACTGATATAAGGAGAGCTGGTGAATTAGTAAAATCTTTCCCAACTTCCCCAACAGTTTTCATCTATCAGAAAGTTCAGCGGCATGGTGCATTTTTCAGCT

>hg18 chr3:98669016-98669133 similar-to-chr12:63558870-63558987
AATATCTACTATTAATATTATGGCACATGGTGAATAGTATTTAAAATTGAACATCATTGGTTCCAGGTCAGTGATCCAGGGATGTTGTGAAATTTGTATGGAAATCCTATTTTACAC

>hg18 chr3:69977388-69977573 similar-to-chr4:4985291-4985476
CATTAAGAACTGAAGAGTTAAGTAATTTTCACATACAATTTGGGATTTCCATATCTCCTTGAGAAATATGAAGACACAACTAGACCCAGTTAGCCTTTAGATGTGTTTGTGTCTAGTTCACCACATCTTTTCCTTACCTCCCCCATTGCCTCCATGACACTGAGGCTGAATGCTACTTGTCCTGT

>hg18 chr11:124961712-124961880 similar-to-chr4:186662454-186662622
TAATCACAAAACCAGTAGGATCTGAGGAATTGTTCCCAGAAGCACTTTTCAAGGGATAGACATCACAGCTTGGACAGGTATATGTAATAGAAAACACAAGCCTTTTTATTCTATCTATAGAGCTGAGTTGTCTGCTATAGCAACTCTCAAAATTAGAAAGTAGATGCT

>hg18 chr22:17202551-17202744 similar-to-chr9:79619469-79619662
AGGGTTAGAAGAGACTTTTTCCAAACTTCTACATGTAGAAGTATCATAAATGTGCTACACATTTATGTTTGTGGATTTAATTAAAGTATTTTAATATGGTTTTCAGTGCTAAAATTGGAGTCAGATACTTCTTGGTTTTAAGCTGTCTACCTAATTGCTGTCTCCCAGCAGATCGGTGGCATGCCCAGTGGCT

>hg18 chr21:14934858-14935052 similar-to-chr18:17639252-17639446
NNNNNNNNNNNNNNCTTTATTCATCTAAGCTGTGAAATAATTTTCATTCGGAATATAATAAGTATTAATAATACTTTGATGGGAATGACATAATTCAACAACTAAAAAGTGAAATTGAGGGTTGAACTGACTTTTCAGTATGCCTGTATACATACATACATGTTTGTATGTATACATATATTTTTAATTAAATG

>hg18 chr14:75021669-75021800 similar-to-chr6:105699592-105699723
CAGTGCTGTGCAGGAATAGCTCTTATTTCGGTAAATCAGCCTATGTCAATTCCAGGCCTGCTGGAGTTAACCCTTGCAACAACCATGGTTGTTTTATATATATAAAACAAACAAAAGCTGCCACAATAGAG

>hg18 chr19:62070348-62070456 similar-to-chr4:4764205-4764313
TTGTTTATTCTTCAGTGTATTCTAAGGACCCTTATGTGTGAGACATGTATTAGGGACTGGGAGATACACAGATGAGTTCAAAACAAATCGTTGAGCTGCATGGAAATG

>hg18 chr1:46832518-46832709 similar-to-chr3:182168736-182168927
ATTGGCCTCTGACATGGAAACCTTGAAAAAGCAGAAATAGAAAGGAAATCAAAATGCTGACTTCTTTAAAAGGACCAGAAAAGAGAAAGATCAATCTGAACGTGCCCCAAACCTATGAGTTACCCCACTAAGTAGATATACACGCAGCAATCACAGGTTTCCCATCTTTAAAATCAGACATTTGAATTAAN

>hg18 chr13:82883373-82883475 similar-to-chr5:52388867-52388969
ATGAAAGAAACACATATTGATTAAAGGTTTTTTTTTAACTCCAAAAATAGGCACTCTAATGTTCATTTGTTAGCTCCATGGTCATTAAAGATTTAGAATCCT

>hg18 chr16:9804272-9804373 similar-to-chr9:100927954-100928055
AGGCTTAGGGAGCAGGACTCTGGGTCTCCCTTTTTGCTCTGACCCAAAAAGTCTACTTTTGATCCGTTTTCTATTGGAAAAAATAATTGTTCCTGTTGTTA

>hg18 chr17:4939057-4939204 similar-to-chr10:28056304-28056451
GATTCATTACTGCCTTATCTGAAACCCTTTGCACAGTTTCTATTACTGATTTCTATGTAGATTTGAATATAACAAATTTAAATCATGTCCTTGGTAACAGAACTGATCACAGCCAAAAAAAATTCACCAAATGGGTTTATTCTGTAC

>hg18 chr16:56589946-56590049 similar-to-chr15:54999300-54999403
TATGAGCTCGAGGAAGGAACAAGCAGCAGTTTCCTGGGCCTTCTCCCTGTCCTGCCCGCACTCACCACACCATCACAAACCACACATCGGGGAAGGCAGAGGT

>hg18 chr21:26064175-26064280 similar-to-chrX:153777339-153777444
TCTGTTTTTCCTGTCAGAGATTTAAAAAACTGAAAAGGTATACCTCAACCCAAAAATAAAGGTTTGTTTTGGTTTGTTATGGCTTCCTTTTTTAAAAAATTACCC

>hg18 chr12:26273247-26273347 similar-to-chr5:75956717-75956817
AATATTGAGTATAATCATTGTTATGTCCCTGAGATATAAGATGTTTCTATAAACTGTTTCACAGATGAAGATACTTAGGTTACATCTGACAATCCTTTAA

>hg18 chr21:34861816-34861920 similar-to-chr4:5968554-5968658
ACCACTCATGCTAATCTGAAATCTATTTTCAAATTCAGAACTTCGGTCTAGTTACTGACTGGGAAGGTGCCAAGGTTCTACCTACACCTAAGAAGTCCCTAGCA

>hg18 chr21:36292384-36292536 similar-to-chr1:94885954-94886106
GATTTGGGGAAGAAAAAGGATGTTCAATACAAACAATTAAGAGAGCTGTAAATTCTTGGGAGCCAGCACCCAGCATCTCTGAAGAGGGAGCGCCTCCAGAAAAGCAGAGATTGGAAGGTGTTTCCCTAGCGGCAAGAGAGGGGTAAGCCCCA

>hg18 chr13:73173238-73173364 similar-to-chr20:22991177-22991303
TCAGCAGCAGGGACAGAATGGTGAATTTTCCATGAAAATGTTCCTATGAAAAGAGTTGGCTGGGACAATAAATGGAGTCAGACCCCTCCCAGGGCCTGGGCTGCTGCTGCACCTGGGCGACTCTGC

>hg18 chr12:47774775-47774970 similar-to-chr7:155295484-155295679
CATCATAGCAGGGAAGGGGGGTCGTGGGTGAGTGCCAGCCCAGCCCGTCTCTGCTGCAGGACTCTGGTGCTGCCAGAACGCCCGGACTCCGGACTCCGCCTTAAGTGGCCCCTGGCCCCGCCCTCCGCCCTTCTCCCAAGACCGTCCCACCCCCTCCCACCCGGGCGGGGGATCTAGCCGGTCACTGCTGGTCCA

>hg18 chr8:63271080-63271233 similar-to-chr19:48844524-48844677
GGCTGCTGGTGATACTTGATTGATGCCATGGAGTCCTTCTGGCTATAAGAAAATGCCCTGTGTTGATAGTCGAGAGGAATCANNNNNNNNNNNNNNNNNNNNNNNNNNNNNNNNNNNNNNNNNNNNNNNNNNNNNNNNNNNNNNNNNNNNNNN

>hg18 chr20:20769711-20769811 similar-to-chr12:21805626-21805726
AGTGGGAGATTTCTTCATCTACAGCCTTGCTACTGGAAATAGCTCCAGTGAATGGATAGGCAGGCTGCCCCATACCACTAGCTACAGCTGAAATTTAATT

>hg18 chr19:21374211-21374332 similar-to-chrX:149577158-149577279
GACTTGAAAAGGTAGAAAAATATTTACAAAGGGCATAAAAGATTTGGGTTTCAAAAAATTATATCTAATCATATATGTCATTTGTTAAAAATTCTCATGTACCTTTTTCTTTCCCAGAGTG

>hg18 chr4:47107246-47107441 similar-to-chr7:2848764-2848959
NNNNNNNNNNNNNNNNNNNNNNNNNNNNNNNNNNNNNNNNNNNNNNNNNNNNNNNNNNNNNNNNNNNNNNNNNNNNNNNNNNATTGTTCCAGAGTTCCTGGAAATTTTAGAAGTGAGCCACAACAGAAACTCGACACCTGAGTGTAAACTTCCCCAGCTTGATCCCTGAGCTACAAATGTACAAATGTACAAATA

>hg18 chr1:84252990-84253134 similar-to-chr3:95033823-95033967
CTAGACTAGACACACCTGATTATAGAGTGGTCATATAGTCCTGACAGACTGGCAGCTGTCAATGAGTCTTATTTGATGGGTCATCTTAAAAACCTGGAAATATAGACTTTTAAAAATAATGAGCAATCATAATATTGTTTTATT

>hg18 chr4:190957482-190957585 similar-to-chr17:26514226-26514329
GCCATCTATAATTCAAAACTATTAATACTAAACTTTTAGTATATTTGTCTTCTTTTACTTAAAGAAATAAAAGGTGTCAGAGAAAAAAAAGAAATATGATAAC

>hg18 chr6:41367346-41367454 similar-to-chr1:154723793-154723901
AAACAGCAATCAAAACGGCATCCACTTGGAAGCGAAAGGACTGGGGCACAGATGGGGGAGTGGACTAAAGAGGGACGGTTTTCAGGGTCCCAGTTGCTTCCCTTGCCT

>hg18 chr21:14570921-14571028 similar-to-chr9:6617759-6617866
TTTTTTTTTTAATTTCCAGAAGTGTTCCCTTCTCCATGAGCATCTACTTTCATTTTCCAGTAACTTCCTCCACTATTCCCAAAATCCCCCTATAAAATCCACATAGG

>hg18 chr6:146178175-146178284 similar-to-chr13:22370231-22370340
CGGGCGGCGGAGCCTCTCTGGAGCCCGGACGGGACAGCCCACCAGGGTCTGCTTCTGTGAGGGGCCGAGGCGTCATTCCGCGAAGGTAATTAGCTGGGGAGGGGACTTG

>hg18 chr12:106830832-106831021 similar-to-chr1:21493223-21493412
GTGGCAGCTTTGGGGTCAGCACCCTCGAGATGTCCTGCCCTTTCTCCAGCGGAATTGGGAAGAGCCCCTCAAGGGCTAAACAGATTCTGACGGGGTCTCTTGTGGTGGGGAGGACAGGTGGAGAGNNNNNNNNNNNNNNNNNNNNNNNNNNNNNNNNNNNNNNNNNNNNNNNNNNNNNNNNNNNNNNNN

>hg18 chr17:18398255-18398377 similar-to-chr9:107437437-107437559
AGATGTAGACATCGTGAAGGTACAGTTTCCTGTGCTTCTGTAAGGTCAATCTGCATGAGTAAAACAATATAGTTTGGTAATGAAGAAGGTAGACTGAGAATGGTCTAACAAAAAACTAATAN

>hg18 chr1:47347938-47348039 similar-to-chr7:155510080-155510181
GCCTTGCTCAGAATTACCTAGATTTGTGGAACAAAGAAATTGGAGTTAGGAAGACAGATTTAGAGAGAGGATGAAGATAAAATCAGATCAGTTGCAGGCAG

>hg18 chr14:51018648-51018825 similar-to-chr20:61569896-61570073
CTGGCTTTACCTGACTTTGGACTTCACTTCAGATGTTCCCTACAGCTATTTGCTGACCATCTGAAATGTTAAGACTGGGGCTTATGTCATGGCACACAAGCAGAGTGCAGGGCCTCCTGGAGCCAGCCCTCGCACGTGGTGTCATGGAGACTGCAGAACCCCACACCCACTTTGGCT

>hg18 chrX:74198154-74198288 similar-to-chr17:30522833-30522967
CTATCCTTCAACACTAGCTTTATACTATGTATTGAATTAAAAGGTAGTTGAATGAAGGCAATTGACAAATGCATCTGCCTATCTTCAGTTCTAGATTAAGGGGATATGATAATGAAATTACCATTGTTGTTGAG

>hg18 chr18:51224884-51224992 similar-to-chr7:155386920-155387028
TCAGGCATGGATTTTTGTCACTTATACCAACTGGCTGGCGCGGACAGCCTCTTTCCTCCTTTCTCCATTCTTCACCACCCGCCTCCCCCCATCCCCACAACCACAACG

>hg18 chr17:51129275-51129410 similar-to-chr10:28063926-28064061
CTGGGCTGCTTCTCTGCTTGGGTCATAAAAAAGATTGTGCTTAGAAATAATAACAAAGTATAGTTATAAATATTTTAGGAAAAAAAATTTTTTAAAGGGTATATTGTACCTAACATGGCAGAAATAATGAGACCT

>hg18 chr16:76950840-76950940 similar-to-chr18:17660600-17660700
AGCACATTTAGAAAACATATAAAGGATCGATAGTTGGTACTTAAGAAATCGTTGAAACACCTTTTCTTTTTTAATCTATCTTAGAGCTGAAAGATAAAAA

>hg18 chr9:19399636-19399742 similar-to-chr11:27194894-27195000
CCCCGCAGGTCCCCGCGGCTGGGGTCACTCCCACCAGGCAGACTTGCCCCACCCCCAAGAACATGCCTATAATGGTCGAGTTATTTTTGGTCAGAATCAAGTTAAT

>hg18 chr5:141211474-141211585 similar-to-chr1:154725384-154725495
GGCTCTGTCTTTGCCTGTGGGAAGGGCTTCTCAGCTCTCCCAGCCATCTGGGCCACCCTCTTTCTTCTGGCTTCTCCATTGTGCAAAATGCTCCTCTGCTCTTCTGCTCAG

>hg18 chr20:56757280-56757421 similar-to-chrX:138451674-138451815
GTGACAGGAGAGGAACCATAGTTCATGCTGACAGGCTTATAAAAATGATGTGGTGGGAGAAAGAACCCAATGACTGGTACTTAACTCTTGCTCTAATTAATTTCGTAGACAGGCTGTCTTCAAGTTTGCAAATGTGGCATT

>hg18 chr8:1513489-1513624 similar-to-chr4:185805520-185805655
GTGCTCATAGCTGCCAGAGGCAAGGTGTGGAAATCTGCATTAATGTAATCTGATAACGTTTTGTTGGTAAATTACGTAGACACTCTTATACTAAGTTTATCTTATACCCAAAGTCTGCTTTAAACAAAATTGGTG

>hg18 chr19:37073219-37073349 similar-to-chr20:32790346-32790476
TGAGAGATCCCAGTGGTTGCTCACTGCTGCTTAGTTGCCTCACTTCATCCACTGGCACGTGCTTCTGGGTCTTACAGTGATTTCCTTATCATGCTGGGAACAATGTACTGATTTGTGCTCTTAGTGTTTA

>hg18 chr18:55041400-55041518 similar-to-chr15:65666305-65666423
TCAAGTGCCTGTCTTTTGTCTATGGTGAGGTTTCCATTATTATGATATGGGCACTTGACAGATGATGTTGGGAGAAGAGGTGGAAGTGGGCGTATCATCCATGTTGCCATGGAGATGA

>hg18 chr1:607645-607834 similar-to-chr3:113212565-113212754
TGATCAAATGGATGAATCCTGACCCTCTGAAGTCTCTTTCCTGAGTTAGAGCAGGGAACTGCTCTGAGTGTTAACTGTTGGATTCACTGCAGTGTCCTACAATATTTTACAAGAAGATGAACAGGCAACCTGCAGACCTAAGCTTGATTCCCAAGTCACAGTCTGACCCCTGCTACAGGAGGTTACCCT

>hg18 chr22:30584353-30584544 similar-to-chr15:65694803-65694994
GTCTTTTAAGACCAATAGACTTGGCTCTGTCAGCTCCTTCTGGGAAATTCAGATTCAGATCATTCTGTTGTGATAGGACAAGCTGACTGTACTTACCTCTCTCTTGTCCCTATCACTGGGAGATGAAGGAGATTCAATACATATATGTTATTTTTCAAAATTGTGGTCAAATGGTATATCTGTGTTTATTT

>hg18 chr20:25851245-25851419 similar-to-chr7:87700173-87700347
TATATAGGCTATTCAGTTAGCAGTTATGAGTAAATGTATTGAACTTCTCTTTCTTGGTGAAAATATTGTGTTCCATCAAGCACTAACCATATGGAACGTTTGGAAGTTGAACAAGGACTGTTCATTAAGCTTGAAAGGGACAGATCTGAGCCAGCTAGCACTTTGTAACCTGGC

>hg18 chr9:81205834-81206000 similar-to-chr4:122726452-122726618
NNNNNNNNNNNNNNNNNGAAGCTTAGTAAGAAGAATGAGACTCTAGATGCCTTACAAGTGCATATGCTGACTCTGTAATGATGCTCAGGAATGAAGTCTGTTTGCAGCAGAAAATAAGTCAATAGAAGAAAACGTGCTCTTTCTCTGGCCTTTAACCTCCTTCCTT

>hg18 chr5:175850052-175850245 similar-to-chr6:12400366-12400559
GATGGAGCTGGGATATGTAGTCTGGGCCTTCCCTGGAAGTACAGGTTCCCTGTACTTCCCTTCAAATATGGGACAGCCTTTACCCTGCCTCTAGGGAGCAGAGGCTGAAGTTGTGGGTCCAGCAGCTGCATAAGTACAAGGGTCAGATAGTACCTTTTATATTGGACCCTTGGTGTTTTATGAGGCTGTCTAC

>hg18 chrY:8454336-8454481 similar-to-chr10:88667522-88667667
AACCCTTGTTCTCCCAGTTCCATCAGATGTCTGCATGATTCCTGTAGGGTGAGAAGCAGGTAGGCATGTCTGGATTTTTTCCTGGTAATCTNNNNNNNNNNNNNNNNNNNNNNNNNNNNNNNNNNNNNNNNNNNNNNNNNNNNNN

>hg18 chr19:34478525-34478647 similar-to-chr3:30512313-30512435
GCACTCCTGAGTGACCTCGGAGTTCAGGGCTGCCTCCAAGAATGGCTGGTGCATAAAGACTACTCAGACCAAAGCTGAGCACTCCAAAGTATGAATAATGAAGGACATTTGCTGGCTCAGTG

>hg18 chr6:146786527-146786633 similar-to-chr4:4762276-4762382
CACTGTGGGACTCTGCTAAGGTCAGTACACCGAGTTGCTAAGTTGTCAAGGCATCCCCCCGCCCCTTGTTTTTATCATTAGACATCCCCAGCAGGNNNNNNNNNNN

>hg18 chr20:7919543-7919684 similar-to-chr1:195276964-195277105
TCTTGTAGGATCTATGAAAGGTACCTTACAGATGTGCACCACTGTCTCACTATAACATTCTACAAAACATTCTAAACATTTTTATACGAAAAAAACATTGAGAAGAGGCATGCTATGTAAATCACAGAAGAATGTTTTCAA

>hg18 chrY:26836817-26836919 similar-to-chr22:23188302-23188404
GGTTTGCAAACTAAAGACAGCCATACTGAGTGAGTTGTCCATTGCAAGGTAGAACACAGCCTTTGAACTACCAGTGAAGAAGATACTCCCCAAACTAATTAC

>hg18 chr12:130947107-130947224 similar-to-chr5:2091668-2091785
CTTGGGGACCGAGGCTTGTCACAAGGTGCCGGGTGGGGGGGGCCCAGGTCCAGCGAGTACCTGGAAACCCAGGCACACTGTGTCCTGGAGCTGGGNNNNNNNNNNNNNNNNNNNNNN

>hg18 chr4:110263278-110263427 similar-to-chr2:189519847-189519996
AACAAGTCATAATTCTAATGGAAGGACATTTGGAGCTGTGAATGTTATCAAGGACAGAAAGACACATGTAAGCATGGTTTTTGGATATAACCAAAAGTATATTTGACAGTAAATCTACTAAGCAATAACTTTCCAGGAAAATATGGAAC

>hg18 chr14:89018079-89018270 similar-to-chr18:17682963-17683154
CCTAGCCCATACCATTCAAGACTCAATAAAGAAATTTATTTTTTGCTTACAATTATATATTACATATTTTACAATTTGTTACTCCTTTTAAAGTTCTTTCATACACTTTATTTGAACTTTTCTTAAAATGTGTTAAAATGTAGGACTGAATTAATTACCACTTAATAATAAGCAAACAAAGGCACAAAAAA

>hg18 chr10:67741051-67741165 similar-to-chr17:42738046-42738160
TAGGTTTTCAGTATTTTTTTCCTATGGCAAGTTGCACTAGCTAAAAGTAGCATAAAGAGAGTTAGAGAGAATCACACCCAGGTGTAAGGCAAAGCTGAATAGCTGAGCTTCTGA

>hg18 chr22:24846636-24846813 similar-to-chr17:61640057-61640234
GTCAAATTCCTCTATCTCCCTGCCTACCCCAAGTCCTTCTGCACCTGGTTATCTTGTATATACAGAGGAGCCCTTTTTACCGAATACACATAAGATAAGTAATTGGTCAGTAAATCAAAAGGAAAATGGTTAAAACTGAGAATGAAAATGATAAATTCCTTAACACATTTTATTAAA

>hg18 chr20:21080013-21080187 similar-to-chr7:87700173-87700347
CTTCTCTGTGGCAGTATTCTGTGGCAAGTGTATTATGTGACAGAGGCTCTAACAAGTGAGAAAATCGTATTCACAGATAGAGGTGCCTATCGTGTAGTGGAATGAGGGGGAAGAGAAAAAAAGTGGATGAGAAGGGGAAAAGAAACGTAAGTCAATTTAACAAGAAAAAGATAA

>hg18 chr2:56378890-56379072 similar-to-chr7:155657681-155657863
ATACTCTGAGTTTGATAGAAGGTAATTACAGAAGTGAGGGTTCTGGTGTGTGAATAAATGCTAGACAGACCCCTGCATTGCCTAGGAAGCAACATGGAATTTCATATTGGAAAGGAATTTAAATGAAGGAGAGCCCTCATTTCAATCAAATTATAGGCTGCGTTTGGAAAAAAAGTGATCTT

>hg18 chr13:72113297-72113448 similar-to-chr18:17631891-17632042
TATATTTGTAATATAGAAGATTTATTAGCATGGTGTGTTTTCTCTCTACAGGATAGAGTTAGATGTAAAAACTTAGTTTGTTTTCACTGATTCCATATTCCTTAAGTTAGCAATAAAAATTCTATTACTGAAAAGCAAAAATAACTGATAT

>hg18 chr11:85872912-85873082 similar-to-chr3:46615324-46615494
TTTGGACAGAGATGAGGATGTTGAAAGCAGGAGTCAACATTTCCCAAGGTTCTTTCTTAAAATACATTGTGTTTGACTTTGGAACTCCTGACTCACCCCCAGGCTGGGCATTCTGTCTTGGAGCTACTGTATTCCCAAGAGTGCTTGGGGAGACCAGCTCATTCCCCACC

>hg18 chr14:34698771-34698876 similar-to-chr3:30531311-30531416
NNNNNNNNNNNNNNNNNNNNNNNNNNNNNNNNNNNNNNNNNNNNAACCATACTGGTAATTCTGCCTCCTTATGAGACTGGTGTATGTTTTCTGAGGATGGGAAAT

>hg18 chr8:8796106-8796219 similar-to-chrX:149489166-149489279
CAGACTTCATATTTTGACTGCATTTTTTGAAAAAAGATGGAAGATGAATTTATTAAGCTCAGATTAGATACAAAGAATCTGACCCCTTTTGTTTGGNNNNNNNNNNNNNNNNN

>hg18 chr18:56090408-56090520 similar-to-chr5:39321344-39321456
CTTACGGATCTGGAGTATAATGGGAGATGCTTTATTTCAAATCTTCCCAAGCATCCTACACTCTTGAAAANNNNNNNNNNNNNNNNNNNNNNNNNNNNNNNNNNNNNNNNNN

>hg18 chr2:109005169-109005293 similar-to-chr3:49696626-49696750
GGTTCCCCCGCCCCACTCACTCATGTGCCGCTGCCACAGCACTCCATCTACCTTCCCCAGGGGGAGCAGTGTTACTGTCCTCAGGCATCGTGGCAATTATGTGGACAGCGTCGCTCATTTGTCC

>hg18 chr15:31139346-31139473 similar-to-chr4:186671390-186671517
CTAGTATCTCCTTGAACACAATATGTGATTCTTGAGTCTCCAGTCCGCACTTTTGATTCCTCTCCTAAAAGCCAAGCTTTAGTTCCCATTTATGTTGGGAGAGTCAGTCTCCTCTAGAGCTCCCAGC

>hg18 chr19:40258859-40258971 similar-to-chr17:45602390-45602502
TGGGCATCCCCAGGCACTAGGCCTTCTGCATCAACAGCTTTGCAGTCCCCAACGGCTGCACCTACAATGGTGAAGGGTGGAGAACCTGCCCCAGACCTGCCTGCTCCCAGGG

>hg18 chr10:109690809-109691006 similar-to-chr17:61661305-61661502
TTAGCTAGAGATTGAATCATTACAATTACCCTATTTAAGACATTATTTAATTCTTGGAGTTCAACAATTTTTTTATGGCTTATTTTGAGCCAGGTCATGTAATAGGCACAGTACTCTACATAAAAGGTAGCAGCATGGTTTCTTCTTTGAAGCACTTACAACCTAGTTGGTATATTACATTGTAAATATCATGGCGG

>hg18 chr4:25883904-25884058 similar-to-chr12:21755357-21755511
TCCTAGTCAGTTAAGGCACATTTCCTGATTTGGCAAACACCACCCCTCCACCTCCTTTTTCTTGGGTAAAACTTCCTGAGCTGACATTAAAGAGAACTGTTACCTCACCCGAGAGCTTTAGGAGGAAAATGGCATTTAGGTTTTATTACATAAA

>hg18 chr14:32235923-32236054 similar-to-chr17:26610044-26610175
TATTTCAAAGAGCAGATTGTGAATCATAAAAAATAAAATTAATAACTAACCACAGAATCAGCAACAGTATAATGACAAGAAACAACTACCTTCTAGTTTTTAAAAATTTCTTATAGAATAAGAAGTACATT

>hg18 chr21:44541137-44541265 similar-to-chr1:116096614-116096742
GGGGGGGGGGTCCCAGACCCCGTCCCTCTAAGATTTGCTTGCCCCTCCCAACTCAGGCCTCTCTACGCTAAGATGGGCAGGTAGAATCTGTGGGGAAAATGTGACTTTTAAGGGCTCTGTCTGTTTTT

>hg18 chr19:20960029-20960159 similar-to-chr20:32790346-32790476
GACACCTGTCCTGGCCACTACAACTTGTCTTATGGTTGTCTTGGTATAAATGCAAACTCAGATTGCTTGCTGTCGAGCATATATGTGGCCAGGACAGCAAATCTAGCATTCAGGAATGAGGCAAGAGGCC

>hg18 chr20:61014896-61015071 similar-to-chr12:54766707-54766882
CTTCCCTCTAAATGCTGTCACTTCTCATTTTCCTGTCCAGCTAAAGATGCTGCCTGGCCGTGGCCTCCACGCTCTGTAAACATGACCCACACCCCCCAGGGCACTCCACGGAAGCCTTGGAGATAAGGGACACATCACTTCTATGCTCACCTGAAGTGACCCCATTGTTAAAGGA

>hg18 chr14:103434089-103434242 similar-to-chr1:154725069-154725222
GTGAGACACAGAGCCAAGATCTTCTAGGCCGCTCTGTGTCCAGGGCCAGCCACAGTTCTGGGATCCAGGAGTCCTGGGGCCCACAGTGTCTTCTTGGATCCCCAAAAGATACTGTGTCCCGACAGGGCCAACATGGGTAGATCTCAGCTTCTT

>hg18 chr16:81498897-81499081 similar-to-chr11:27197363-27197547
CCACTTGAGTGAGCACTCTGTTCCCATTCTATTTCTCACTAGTATTTTGAGTATGTTCCCCCCAAAGTAGAGATAGTATGTCTTTGAATGCAAACCATGGGCTGAGCCCTCCAAATTACTTTTAAAAAATTAGCTTCTTCAAAAAATTTTTTTCCACTTCCCTACTGTCTTAAATATACTGGTG

>hg18 chr18:6404142-6404289 similar-to-chr22:18124183-18124330
GAGAGCCGCCGTCCCAGGCTGGCCAGGCGCCCGCCCGCCCTGCGCGCACTCCCTGGGCTCCCGCTCCCGAGGCTGGGCAGAACTCGCAGAGGAAGACAAGGGCAGAAAGCGGGTGGAGGGAGGCAGCGCTCGCCCGTCCGGGCACAC

>hg18 chr9:11706967-11707100 similar-to-chr3:153919964-153920097
TTACTGTGATTACAGAATGCTATAAATGGGCTTAGTTGCTCTGTACCTGCTTTTAAAGGGGCTTTCATGAAATTGTTATTTGTTTGAAAATCAACAATTCCCATTTTTCTCAGCATGGAAAAATGATCTAAAT

>hg18 chr4:15505163-15505350 similar-to-chr7:2736820-2737007
TGATTGGGCTAAAACTCTATAAACTTTTCTCCCACCATCACCCCCAGGTGCCATCACTTCAGTCACACTGAGCATCTGCTGTTCTCATTCTTTTCCCAGATTTAGTCCTTCCTTTGTGCTGTTCTCTCTAGAATCCCATTCTCCAACACCAGGAAGCCTCTCCTGACTGTCCTGGCTTAGCTGCTGA

>hg18 chr4:28684798-28684939 similar-to-chr1:116047643-116047784
TTAATTGCTTTCTGCATAGCCCTGGGGATAAAGAAGAGTCTCTAAGATAGTGACCAAAATTATGCCCACATGATATGACTTCGAGGATCCTCTTCCTGCTCTTCCTGGACATCATTTCCCAGGAAATATGAGGTTCTTTCA

>hg18 chrX:71093635-71093828 similar-to-chr20:42492430-42492623
TGGGCATGTAATTCATTGTATTCAGCCTCCTAGTACCAGGTACGGACAAATGTTCAGTAAACCCCATGGCGGGAACACAAGGTCAGCAGGACAGGATAGAAATCTTGGGATTAGGAGGGACCTCTACCTGGCACTTTGCCTCATGTTTGCCCTGGGGTACAATCCCCCAAGGGGACCTGTTATGGGCTGGGGT

>hg18 chr11:57394137-57394281 similar-to-chr2:158334368-158334512
GCTCCTTCTACAAGAAGCCAAAAAAGGGATTTTGTAGGCATTCTAAAGTTAGTTGCTTTTTCTTTCCTTTTTTTCACGTTTCAGTTATTTATTCATCAGTGTAATGTCCAACGCAGTACACCAGCATGATTTCATGTTTGTGGA

>hg18 chr1:5867003-5867133 similar-to-chr16:87062623-87062753
TGGGGCCATCTGTCCTGACGCCTGCCTCCCCCAGGAAAGGTCACAGAACACAAGTAACACACAAGCTCCCAGCCGAACCCCCGTCCTACTCGACAACCAAGATCACTGCCCAAGCTCCCAGCCGAGCCCC

>hg18 chr18:31946832-31946959 similar-to-chr1:65871598-65871725
ATATTCAAGAATATAAAATAAACTGTTTAAAAGGTTTAGGAAAAAACTCTCCTGTCAAGGGTATAAACATGTTTCACTTGCCTCAGAGGAATTTACTATGTAACTAGATGTTTACATTTATTCTTTC

>hg18 chr20:22992946-22993052 similar-to-chr17:66709112-66709218
GTTATACTTTTAAAAAACTTTAAATATCGGTCATTTGTAGTGAGCAGCTTAGTATTTTCCGTGATGGAGNNNNNNNNNNNNNNNNNNNNNNNNNNNNNNNNNNNNN

>hg18 chr22:43946476-43946602 similar-to-chr3:58032553-58032679
GAGCAAAGCAATACAGAGGTGGGCGAAGTGGCATCAGATTGGAGGAAGAAAGGAAAACGCAAGGATCTTCTGAGAGTCTTGTCTGCTCCCTGCGATTGAGGCCTTGGTAGGGGGAGCCCTTTCACT

>hg18 chr17:56519394-56519568 similar-to-chr15:55361760-55361934
CCTCCTCTGTTGGTCTTCATTGCCCTGTATTACCTTCAAGCATTTTATATGACTTCATGGATTATCTTCTTAATTATTCCTATGGCACATGTTACACCTAACCCTCTATTTTAGTGACAGCTCTTGCTCTGTCTAACCTTGTGGCAGTATAATTGTTTTTCATATAATTACTTT

>hg18 chr8:109707775-109707897 similar-to-chr3:57996670-57996792
CATTTTGTTGGCTTACATATGTAACAAAAGCCTAGAGAGATACCTGATTCCTAGATGGGCTGGTTGCAGTATTAATGTTTGCCATGTAACAATCATGTTTAAATTAGCCGTTTACGCTGTGT

>hg18 chr4:163131586-163131758 similar-to-chr7:80097582-80097754
CAGAAGTAAGCAAATAGTAATAGACTTGGATTAAAAAAAATTCTCTAGATATGAACCAAATCCCAGCACTAATTTCCTAACACTTATTATACCACCATTAATTCAGAAATATCATCGACATAAAAATGAAAGGACTATTAAGATAGTCAAACTCAAAATACCATGTTTTAAT

>hg18 chr1:114324916-114325047 similar-to-chr3:58039581-58039712
GAGAGGTTCTGGGGATCCAGGCCGCTGTGGTACCCGCTCTTTCTCAATTCTCCCTAAGATTGGAGGCAACCACTGGGCAAATGCTCACTATTCTCCAGATCACCCACCCTGGGGGAGTTCCTGCTGGAGGC

>hg18 chr17:3349386-3349486 similar-to-chr9:107415758-107415858
AACATTCTTAATAAACAGCCTTTGTATTCAGAATATAAAATTGAAATAGATATATATAAAGTTATNNNNNNNNNNNNNNNNNNNNNNNNNNNNNNNNNNN

>hg18 chr6:161529952-161530102 similar-to-chr11:10347273-10347423
TGGGGGCAGAATTCCTGTACCAGCTGCTGCTGACCCTGATGCTGAGGGCTCAGTCCTCTTGCTTTGCTGGCCTCGTGCACGTGCAGAACACGTGTTTCTTAGAATCTTAGTAATTTTGAAGTAATAAATCTGTGCCTATTTTATATCCCC

>hg18 chr17:28934977-28935089 similar-to-chr4:4816624-4816736
TAAACTGCATTTGATTTCTCTGTGGTTGAGAAAGGATCTTGATGAGATGTCATCCTGGGGCTGAGTGTGTAGGTCCCAGGCAGACATGTTCTGGGCTCCTGGAGCTGAGGGT

>hg18 chr21:45316626-45316809 similar-to-chr1:21493485-21493668
AGAGGGTCCCGGCCTTGGGCGCCATCCGCTCTCTGCTGCTCTGGAGGGAGAAAAAGGACAAGTTGAAACTTGCACAAGCAGCCTCCATTCTGGGGAGTTCCCTTGTATTCCCCACACCAACCCGCACCTCAGCGAAGGCCTGTGGAAGACTTCTGCAGTGACAGCCCCGATGAACCATGCTTG

>hg18 chr15:36897308-36897421 similar-to-chr17:7071906-7072019
ACACCTCCCTGCGCTGGCCAGGTGTCGGCCCTAGGTGTCACTGGCGGTCAGTTCCAGGCTGTTCCAGCAGGGGGCGGCCACGCACAGTGAAAGCCCACAGGTACAGCCGGCCA

>hg18 chr21:45256673-45256808 similar-to-chr1:21544844-21544979
CTCAGCCCCCGCGCTGCCCCCTTGGCCTCCCTCTCGTGGCCAGCAGAGCAGCACAGCGCTGGTGACACGTGGTCTGGTGGGGCAGACCTCCCCTGCTAAGAACACCAGAGGCGCCTCAGTNNNNNNNNNNNNNNN

>hg18 chr6:86926008-86926127 similar-to-chr5:172599745-172599864
ATGAAGGGGCAGCATGAGAAGGTACCTCAATGGTTCTGAACTGCCCTCTGCACCCAAGAACTTTGTNNNNNNNNNNNNNNNNNNNNNNNNNNNNNNNNNNNNNNNNNNNNNNNNNNNNN

>hg18 chr8:56188562-56188730 similar-to-chr12:113328317-113328485
GCTAAGCTTAAAGCAGGGCTTCGCCAGCCAGGCCAAGCTCCTCTTAGATGAGTTTTTTCCAGGGGCAAAGAAAGAAAAACTTGAGTTGTGATAATGGTCAGGTTTATGAGGTCAACNNNNNNNNNNNNNNNNNNNNNNNNNNNNNNNNNNNNNNNNNNNNNNNNNNNN

>hg18 chr7:2576243-2576370 similar-to-chr17:30528021-30528148
AGTGTTTTTCTCCAAGGCCTGGTCAACCTGCTTGTAGGTTTGCAGCTCCCACCACGTTCCGAGGCTTTTCATCGTCCTGGTCACTCTGCCAGGAGGGCGAGGCAGGCGATGATGTTTTCCTGCTTTC

>hg18 chr3:29904549-29904654 similar-to-chrX:149515401-149515506
ACCCTATTGGAGTTGCTGCAGGTACATCCGTTAACCTTAAATCACCTGAAATATGAAATGTCTTTATTTATACCTTATATTAACAATATAACATTGTATCCTTTA

>hg18 chr16:29512801-29512904 similar-to-chr4:174675357-174675460
AGCATTGGGTTAAATTCCAAACAGACTCTGAATACAAGCATTTATTTAGTAAGAGAGGTTAGAATAAATCAATCCTAAATTAGGCACAGCTGCCCTCCCCCCA

>hg18 chr19:5944181-5944351 similar-to-chr5:52407402-52407572
GAAACCAGCTTGTATTGGTTACCAGGAGTGAGGAAAAGCCGGGCATTACAATCCGTTAACTGTGAGCTTCAGTGTCTCCAAGGAGAGGAGATGTATATTTTAAAGACATTCTTTCTGTCTGATTTCAACTAAGGTTTGGGCTATACGACCAGACAAACAGTGTGATTATT

>hg18 chr21:38239343-38239494 similar-to-chr6:1554048-1554199
TGGCTTAGCCCCCGAGTCTCTCTGTGTCTGGCAGCTCTCACTGAGGACCACACACAGGCCCCAGATGCTCCACCTGGGCCTTGATCCTGTGCTCAGCTCCACCTCCCTTTACAGCAGATGCCACCTGCTCCTGCTTTTATGATCTAGCTAC

>hg18 chr12:54921376-54921484 similar-to-chr1:154727114-154727222
GACTTGGACAACACCCCAGGCTTCTGGAAACCAGCATGAGGTATGGTTAAAGGTATCCGTTGGGGAGGGAGGGGGTCCCTGGGACGCCCCCCTCCCCTCAGCCCACCC

>hg18 chrY:18415350-18415471 similar-to-chr10:28055190-28055311
TCCTGCTAAATTTAAGCTCTCCACGAATAAAAAGCCTTTCCATAGCCAGAGTTCAGCTTTAAGAAAAAGGCTAACTACTGAACTTGGAGAAAAGACAAATCTGCATTTGATAACTGATTTA

>hg18 chr19:62166898-62167039 similar-to-chr13:21936586-21936727
TGTGTGAAGCTCAACACTGATGCAGAATTTTACAGTCCAAAGACATCAGCCCCTTGTTAGACAAATGAGCTGTGTTTTGAAGGTCATCTAATGTTAAGATGTATATTACATAAGCAAAAGTTGGATTAAAAAACAAAAATG

>hg18 chr17:53204733-53204927 similar-to-chr1:116099673-116099867
NNNNNNNTCATAATCCTGGATTGAAATGAATCTGGAGCCATAAAAAACCTACTACAACTACTGCGCTAGATGTTAAAATGGGATTCTTGTCTCAGTATTACTGAGACAAGACATTATTTCTACTGAAAGTAGAAAATAATGGGTGCAGAGTAAAGCAGGATGCTGGGCCAGCATGGCAGGGTCTCCAGTTCAGT

>hg18 chr2:173327961-173328156 similar-to-chr20:32819101-32819296
NNNNNNNNNNNNNNNNNNNNNNNNNNNNNNNNNNNNNNNNNNNNNNNNNNNNNNNNNNNNNNNNNTCCTCTTATCTCTGGACATCACCATAAAGACAAAATGATATGTGGCCGTAGAACCCTGAGGAATACTCTGGGATGTGCTTGCTGATGCCGGGCTACATTATGGTGATGAAAGCAGACTTTTGATGAGAAG

>hg18 chr12:65725883-65725998 similar-to-chr6:161026847-161026962
GGGCTGTCAACACTTCAACCACATGCCATGAGAGTGATCAGACCCGCAACAGTTAAAGAGACTGCATCTGCACTGGCTGGGCCTGAGAAGGCGGATTCCTTAGAAGGGGAAATTT

>hg18 chr20:16832589-16832762 similar-to-chr5:74692287-74692460
GCACGCTTGAAATGTTTCATAATTAAAAATTTTGAAAAATGCATTAAAAAAACTTCCATCTGATAACTAGAAAGCTGCCTTCTTCATCTGTATTCCACTTGGCTACTCGAACTCCCTTTTTGATATGCAAGAGAAGTTGCAATGTGATACCCATCTGAAATGTGAATTTTTAA

>hg18 chr4:1829460-1829601 similar-to-chr10:50540371-50540512
GGGGGATACAGAAGGATAGTCCTTGCCTCCCCACCCAGGGTTGGACCTGAGCTGGAGTGGACAGTTGGTCAGGGTCAGAAAGAACTGGACTTTTTATGGCCCAGCTGTAGGACTTTTTATGGCTCAGCTGTAGGACTTTTT

>hg18 chr14:42781668-42781770 similar-to-chr2:188049740-188049842
GAGAAAAGAACATAAGCTGACTATTAACCATTGTTGTTATTATTCCTGTTACCAAATGTAATGCAACTTATTAAATATTAGTTTTTATGTTCTTAGGACATA

>hg18 chr3:19163553-19163661 similar-to-chr6:1550499-1550607
GGGGGCCTGGGGGCGGGGAGAGGGGGATGCCGCTTCTCTCTCTTCTCCCCCTCCCTCCCGGAGCCCAAGGCAGACGTGACGAAACCCGCGGGGTCCCCCCCGAAGCCC

>hg18 chrX:10728600-10728743 similar-to-chr10:27941406-27941549
GGACCCCACAAAAAGGCAATTGGCTTGCCACATGTAGCCACCAGTGTGAGACCCATGGAAGATAATGATGCTAGTTTTTGAGGTGACAGATACCTCAACTCTCCTACTACATTATACGTAGAAAATTGGCTAAAAACAATACA

>hg18 chr13:112284668-112284806 similar-to-chr4:4911268-4911406
CAAATGTGGCACATAAGTACCCAAGGCAGACTGTGATAAGAGCGTCAAAGAAAATGAGGGCACTATGACAGCTCATGACCAGGAGGACCTCGTGAAGTAGATGCTGAGGGAAGGCCTTGCAGGAAACACCGTTAGCCT

>hg18 chr1:29919186-29919328 similar-to-chr21:33211656-33211798
GACACATGTCCAGACATCCATCTCCCTAGCAGGATGTGGGGAATCCTGGGATCTCTGCTCCCCTGGAGAGATGCCAGGCAGCTCAGGAGGTGGAGCTATCTCTCAGGAAAGTGGAGAGAGCTGAGGTGCTGAGGAAGGAGAA

>hg18 chr9:22000964-22001154 similar-to-chr17:42730921-42731111
AGGGAAAGAACCAATGACTAAGTAAAATGACTGAGAATCTTGCACGAGGCAGATGTGTGAGCTTCGCGAAGCAAGTTGACTGAATGAAAAACAACTTTGGGTAGGGAAAACGTTGCCGGGGGCATTCGCGCTTACTAGCACCACGGACAGCGCTTTGCTTATACTCAGGCCTGGGTGGTCCTAACCAGCT

>hg18 chr8:33683670-33683791 similar-to-chr9:132323390-132323511
GCTGGCAAGGCCCTAACCAACTTTTCCATACCTGGTGTTGGGGGCTGCACACTGTCATCACTTAANNNNNNNNNNNNNNNNNNNNNNNNNNNNNNNNNNNNNNNNNNNNNNNNNNNNNNNN

>hg18 chr19:8691963-8692070 similar-to-chr1:116086810-116086917
ATGAATAATTGCAGGCTCTTGCCATTGAGGAACTCATGGTCTATGGCAGTGCCACTCAAATTGTGGTCCATGAACTGTTACTGACCCTTGTGAAGAAATTAANNNNN

>hg18 chr19:14327764-14327878 similar-to-chr22:49034131-49034245
AGACGGCCAGACCAACATAACAGCTGTCACAGATACAGGAAGAGATTTTATATCTCCCTGCGGTTGGTTTTGTTGCCTTTTCACACGACTCATGGGGCGAGGCACCAGTGGGGT

>hg18 chr5:149662151-149662311 similar-to-chr1:21544636-21544796
NNNNNNNNNNNNNTCCTGGGGCCTCACCACCTCGCGCGCCCAGGGCGCACCACCGGCCCGCCGGCTCGGATGCTGCGAGGGAGTTCAGCGCCCCCCGGGGACGGTCCAGTGTCTGGTCCGGGACTGGCTGCCGGACGGCTGGGCCGGATCTGCTCGGCCG

>hg18 chr3:181179939-181180043 similar-to-chr4:186713113-186713217
TCTCTGGCAGTCTTAAGCAGTCTGGGTGCTATTTCCAAAACAAGATGAAACTAGCAAGCACTCCTTTTTGGTGGTTTTAACCCTGTCATCCCCGACACAACAGG

>hg18 chr12:121556820-121557007 similar-to-chr3:58121107-58121294
AGGCAATGTTCTTTCTAGGTCTGGAATATAGCAGGGTGTAACAAAAGTTAACTTCAGTTTAGTAGGTTGGAAAAAACATAATATGTAGAAGATGTCAGGGTATAAATGCCACAGAGGAAAGTAAAGTAGAAAATGGGGATGGAGNNNNNNNNNNNNNNNNNNNNNNNNNNNNNNNNNNNNNNNNNNN

>hg18 chrX:76098899-76099006 similar-to-chr4:122723991-122724098
CTGCTTCTAAGGGCTCCGGTCAGCCAACTAAACTTCCTTTTATAATTATGTATGAGAAATGGAAACTACTTCTCCTCAATTAAATATAAATTAATTCAGAAAAGACC

>hg18 chr9:95532783-95532959 similar-to-chr20:17978011-17978187
AACACAGACCTTTCTGATCACCAATGTTTTTAAATGCCTGTGTATTAATGACTGGTGAGTATGTGTGTTGACGAGTGGAAGGCAATCTTTCTTGTCTTAAATGAGAAAAAGTCATAGGAAAAATGGGCTTTGTGTTGTCAAACATTAGCCTGAGCAGACGCCCTCTGAGCGCCCGA

>hg18 chr16:20384709-20384868 similar-to-chr21:18468731-18468890
AACTATGTGCCAAGCACTTATGCAGGGTGAACAACAACAATGACATAGTTTACATATTCATGGGACTTACAGAACTTTGGAGAAAGCTCTTAAACTATTAATTGCACATGTAAGTATTTAATCAGAATTATGATAATTGGTATGAGAATTCTATTAAAA

>hg18 chr20:40674029-40674137 similar-to-chr18:17793097-17793205
AACAGGACCCTAAACAACCTAGCACCTCCTAAGACCCATGCTGACATGGGCCCTTGGTCGTGAGTTGCATCATTCAGCCTCCTGCTGAATGAGGTCAGCACCTGCTGG

>hg18 chr17:53310283-53310434 similar-to-chr5:1927037-1927188
TTAGCCCAGGGCTCTGTGATCTATCCCAGGCTGCAAGTCCTGCCTAGGTCTCACCCAGACCCACCCACTCATTCCCCACCTCCCACTCCAGTACAGCCTGCCAGCTCCTGGTACCACTCGTGACAAAGATCCCAGCTCTGTTCCTGTCCCT

>hg18 chr18:12028354-12028505 similar-to-chr17:7078305-7078456
GGCTCCTGAGGAAGAGGAATCCGGGGGACCGGTTCCTGTCCTGCAGCCTCAGGGTGGGCCGCTGCCAGGCGCGTCCCTGCACGCGTAGAAGGAAGGCGCTTTCAGACGCGAGGGCGGCTTCGTCATCTCCTCCCGGTGGGTGCGTGCTGCC

>hg18 chr14:80395689-80395886 similar-to-chr3:30426653-30426850
ATTCATGTGACTTCAATAGCACATGAGTAGCTGAGGCTCAAAAAAGGAAGTGGATTCCTGGGCGTGCATGGCCCTTTTGTTCAAATCAGGACAAGAAACAGAAATGAGTGAACAATTCTTTAAAACCCCTACAGAAAAGGAAAATGGCTTTCCCTTGACCAATTTCCAATGATTAACACTGTGCTTTTGCATTAAAT

>hg18 chr11:95991799-95991923 similar-to-chr1:94788029-94788153
TGTCTTCCCTATGGCTCTCCCAGTACCTGCAGGTCACAGGACAACAGGGGCTGTGGTAAAGTCACCTAGGTGTTCCTGGAACAAAGGAAATGGAACACTGGAGCAAATTATTCTTCTTATTCAG

>hg18 chr16:9366974-9367126 similar-to-chrX:153783636-153783788
GGCTCAGTCTGGGTTGTTCTGGAGTCTCAGCATCTTGCACTTTATTATGAGAAATTTTGCAAGCTTATTACTTTGTAGTAATAACTATGTTCTGGCAGAGAATGGAAGGGGAGATGTGATAAACAAATGTATGAAATATATGCTACAGAATT

>hg18 chr13:21383572-21383683 similar-to-chr2:85673019-85673130
TGGGGGCTTTTAAGGTAGGTCCAGACTCCAACTGCAAGCCTGTAGCAACCCCAGATGCAGTTCACCCTCCACTCCGCCTCCACCTGTGTAAACTGTGCCANNNNNNNNNNN

>hg18 chr14:42164017-42164179 similar-to-chr2:188044892-188045054
TAACATTGATATTATTATACATTTAATAATCTTATGAAATTATCAAAATGAAAATATAAACCTAAAAGACACTCTTTTAAAGTAATTCTTTATTAGTCATATATTTTTAGCAAATGTCAGCAAATTTGACAATTTAAAACATTATAAAATGTATCAATTGTT

>hg18 chr10:76896406-76896558 similar-to-chr12:54767693-54767845
GCTTGGAGTGTCTTGGATAGGTGAGGCTGTGCCCTGCCCCCTCCTCAGCATTTTCCATCTGAGGTGATGTGGCTGATCCCTTTGGACCAAGTCCAGAAAGCCCTTTCGTCACAGAAAGGAAACTCCCCCTACTGAATCTACCCTTTTCATAT

>hg18 chr22:27919644-27919758 similar-to-chr12:79536201-79536315
AATCATTGTTAAAAAAAATCAGGAATTCTTGATCATTCATGATTAGTAAGAAAGGCTGCACCTAAATATANNNNNNNNNNNNNNNNNNNNNNNNNNNNNNNNNNNNNNNNNNNN

>hg18 chrY:21674501-21674615 similar-to-chr10:27946857-27946971
TAAGCTAGGCAGTCTGCCTTTTCTAGTTCCTCAAACTATAATTACCAAAATGCTTGAAGAATTCATTTCAGAAGATGCTATTTTGGGCAGCTACAGGGAAGCCAAAAGCTAAGG

>hg18 chr11:123374134-123374283 similar-to-chr4:122821290-122821439
CAGCAATGTGATATGTTCTTCTCTGTAAGGGGAAAAGAAGCAATTTTCACAAGAAGTCTTGGGAATAAAAGGACATTAGTAGCCATATACTAGCTTCATTTGGCCATTTCAAACCCTGTTTGAACTGAACTAAGCTTGAGGTAGACCCT

>hg18 chr16:21098638-21098797 similar-to-chr7:94070159-94070318
CGGGGTCCTGGGCTTCTAGAGTCTAGCCCGTTGACCCCAAAGCCTCAGGGCTTATGTCCAACGGTCCCATTGGGAGCAACAGTGATTGTTTATAGTTTTTTGTTTTCAGAAATGAGGGCAGCTGTTAATTTTTTCACTCATGTGAAACAAAATGAAAAA

>hg18 chr12:52769655-52769755 similar-to-chr5:2092682-2092782
TTTGGCTTCTGACAAGAGGGAAAGGTTAAAAGGGAGTGAGGAGGCGGCTGGGTGTGCGTTCAGAATTGCAATTGGTTCTGGATCCCACCTCCAAGCCCCT

>hg18 chr12:3335624-3335739 similar-to-chr1:172133226-172133341
GCTGATAAATCTGTGTTGAGGGTGAGGGAGAGAACACTGATGCATCCAGATTTGAATTCCAATGTTCACTTTGGGACTTGGATGTAAATCTGTTAGGTCTTAAGTCCGAAGGTGA

>hg18 chr9:84599419-84599552 similar-to-chr11:34381864-34381997
ATTTGCATCCCAGCTCAGATAATTCAAAACTTCTTCTGGGAACCATCACTGGCTCCCAGGATTTTGGGCAAGATTGCCATCTTCTGTATGCCAATTGTACATTGAACATTAGAGAACTCTTCAAGCTTTATAA

>hg18 chr19:21054674-21054784 similar-to-chr3:95040287-95040397
AACTCCATATTGGATACAGTTATTCTGCTTCTAATCCATATTATTACAGTAATGCACAGACACGGGATCATAAAAGAACTTGCAAGCTTTTTAAAAAAGTGTTATATTTT

>hg18 chr7:50953035-50953148 similar-to-chr16:30814886-30814999
TGGACACTGAAACCTTAGTGAGCAGCAGACTCATCAGTGCTGGCCTTGAGGTTCTCATCGTTTGCTGCTGCAGGGTGACTGATCCTAGGAGAAAGGAAGTCACCAGATCACCA

>hg18 chr20:58727165-58727346 similar-to-chr17:66910517-66910698
TTTTAACACGCAAAGAGTTCCATTATCCTCCAGCAGATAGATTACTTTATTGTCAACATTTTTATGCATTTCTTATTTTTTGTGTCTTCTTCAGTGGGTAAACTCCACTTCAGAGAGATGCTACCACTTCTAAAAGAAGGGCGAGGAGAGGAGATCCCAGCACTGGGTGATGACTGGGCCT

>hg18 chr12:48506467-48506568 similar-to-chr1:116041947-116042048
AAGGCACCAGGGGTGTGTGGGACAAGGTCTACTCTCAGGCTTAGAATAAGGGAATCTGTTCTCTCTACCCAGGGTTCTAATCCTAACTAATTGCAATTTAA

>hg18 chr20:29889967-29890067 similar-to-chr10:50500906-50501006
GGAGATGGGGGAGATGCCTCTAGACAGATAGGCTGATGACAGAGAGATTGGGTTCCAGGTCAGACAGAACAGGGTTCGTACCTACNNNNNNNNNNNNNNN

>hg18 chr6:166167102-166167204 similar-to-chr3:58110769-58110871
CCCAAGTTCCTGGAGGGAGCAGCTGCTCTGCCAACCAGGCTGAGCACAGCCAGGGGCAGCAATTCTTCTCGAGATGTTCTTGTCCCATTTGATCATGCACAC

>hg18 chr21:33395920-33396059 similar-to-chr4:5763722-5763861
GGACTTGGGAGCGAGGACGCCGGAGGGATGAGAGGCGCCTGGGCCGGTTCCTTAGGCAACCAGTGGCCCGTGGGCCTCCATAACTCTGCCCAGAGGCTGACAGCTCCCATTCATCCCCCAGGCCGGGCAGGTGGCAGGG

>hg18 chr12:14439504-14439645 similar-to-chr8:75355446-75355587
TTTTCTCTCACCATTGGAAGTTTTTAAAAATTTGTTTGTTTTTAGTTCTAATGAAAACAGGATTGGTAGATCGTTTAATGTTAATATTCAGGAGATTTTGAATGCCACATTTGGATTTGGTATTTTTTAAAATGTAATTTT

>hg18 chr7:25968608-25968709 similar-to-chr3:139560355-139560456
TGACGTTTAGGGAGAAAATTAGGGAAGGGGAGTACACTCATCTTCTTCCTTCCTCCCAGTCCCAGTCCTCCATCATGAAACAAGAGAGGGATTTGCCACCC

>hg18 chr15:83345423-83345621 similar-to-chr20:32820050-32820248
CTTTTGACGGTGCAGTTTCCTTGCCAATGCTCCGCAAGAATTTCTTCCCAATTTAATCAGTGTAATTAACCAAAAAAACCTCGATGAAGGTAGAGCACTAAGAAGGAAGTAGGTAACTGTTAAAAGATTTTATGTCTGGAAAAAATGCCCCCTTTTTTTTGTATTTGCAATATTCCATTACAAAAACAAAAACAAAAA

>hg18 chr4:24642922-24643053 similar-to-chr20:32766054-32766185
CAGACAACCCTAAAAGAGCAACTCCACTGGCTACAAGGGGGTCACAGACTGACCAAAAGAGGTTCAGGAATTGAAAGAGAGCTTTGCGTAGGCAACTTCATGGAGGGAGTTAGACATTCCCTGCTGGTGAC

>hg18 chr15:92648717-92648908 similar-to-chr7:87670904-87671095
TAAACAGCTCATTCTTCATTTTTGTCAAATCACACAGAAAGTCAAATCATAATCAATGTCTACTTCATTAACCTGTTAGGAGAAATTATTATCTCAGGGCCTGGAAACACTTGAAATGCATTTCCTCCCCACAGTCAGCCTTTAGGAGAAGTCACATGAGAATCAGGAAAATTGGTGCAGGGATTGGCACA

>hg18 chrY:221875-222037 similar-to-chr19:60360313-60360475
CGTGCACATGTCCCCCTGTGCCGTGCAGCCCCCACCGGGCGTGCACATGTCCCCCTGTGCCGTGCAGCCCCCACCAGGCGTGCAGGCATCCGCCTGGGGACACATGTCACATGGGCGGCTCCCGGCCCCTCCACTGGGACAAACGCATGCCGCAGCAGGAAC

>hg18 chr8:17939737-17939873 similar-to-chr22:23177108-23177244
GGATAAGCTCAAAAGGGTGATAACAGAGAAAAAAGTAATCAGGCCACTATTGAGAAGAAGTACAATGAAAGTCGTCAATAGTATATCAACTCACACACTATTCTACTTCCCCACCCTTACCATCATTCTTCCCTGG

>hg18 chr9:81024383-81024533 similar-to-chr3:139557918-139558068
CTAAGAATTTATTCCAATTGAATGGAAGAAGGATTAGGTAGAAAAGACTAAAGGTATTCTAAGTTTCTCCTCTCCTTTGGTATAGTTTCTCATACTACAGCACAGGAAACAAATCTGAAATACATACTGTAATGAAGCATGTCATAAAAT

>hg18 chr10:28602313-28602493 similar-to-chr6:105676653-105676833
AAGAACACAGCCTACAAAAGATTAAAGGCATTCAGATCAAGGTGTTTTGTCAAGATTTCCTAGGTGTCCTCTTTATTGGTGCCGTTACAAGGTAAGTGGAGACAGACATAAGCAATTGCTCGGCGTAGCCTCTCCTACAGAAGAGTTACCTCAATGAACTGAGAACATTCTACCCACTCT

>hg18 chr12:26888587-26888718 similar-to-chr20:33241945-33242076
NNNGACTTAATGTATTCATCTGAATTCAAAATTCACCAAAATAAAGGGAATTGAATATTTACCATCTTAAGAACAGGGGATACCTATGCTTAGAAATACATATGCATTAATATAAAAACATAAAGCAAATT

>hg18 chr14:46360884-46361025 similar-to-chr3:30690122-30690263
GTCAAAATCAGAAAACACTGGTCAGATTAAGTAACTAATCTGAACACCCAGCTTTGAATTGATAAATAATATATAACAAAAACTGAGTTAATTTGCAAGTAACCCACACAGAAATATAAAGATCTAAATATTCTAAATGTA

>hg18 chr1:105418420-105418554 similar-to-chr3:58023234-58023368
AATAACTGATAATGAAACTCTCTGAATGTGCAGATTACACCTTAGAATTCTTCCTAAAACAGTGAGATACAAAACCATAAATGATAAGCAGAAATGATCAACGAAAATAAGCACATTTGCAATACCAGTCCACA

>hg18 chr18:459679-459815 similar-to-chrX:153742920-153743056
ACTGTTTTACTGGTTTTTTACTCACACCTGCAGAATTTATATGTGGATCCCTGACACCCTACTTCCTATCATTTTCAGCACAAAGTGGGAGCTTCTGATTCTACATATACTCTATGACTCTGTTTGGGAAGCCTTT

>hg18 chr15:91856802-91856982 similar-to-chr5:39342774-39342954
NNNNNNNNNNNNNNNNNNNTGGAGACATTTTAAAGTATAATTATGTAAATAATTAGAAACTTTTTCAAATTTGTTAAATGCTTCTATTTAAAAATATAAGTGGTGGTGGTGGTGGTAGTAGGGACTGGGGGAACGGGAGTGGTGAACATTAACTTTATTCAGAGAAAACATTGCTGTAGA

>hg18 chr17:62610386-62610491 similar-to-chr4:89151797-89151902
TTTTTAGTATATAGTGTCTTTTTCTGAACCCGAATCTCCCCAACAAGGGAAAAAAAAAACTACAAAAAGCAAAACTAAAGTCACTCATATTTCCTAAAGAGTTTT

>hg18 chr20:22500942-22501062 similar-to-chr4:4796335-4796455
CTAAAAATGGACAGGCCAGGGAACTTAGCTTCCCGGATATTGAAAAGTAAAGGAGACCTCCAAGCCAAGCCTGAGCCCTGATTTGAGGAGGTCTAGTGCTCATTTCCACTCTGTGTCCCC

>hg18 chr6:85935721-85935858 similar-to-chr20:42469297-42469434
TCTGGGGTCATACAAAAAAGAAACCATGCAGTGCAGAAGGAGTTCTGCCTAGGGTTTCTCAGATGCTGCCTCTGCAGGATCCAGAAGAGCAGAGGCTGCAGACTGGTCCCCAGTGGAGTCTGCTGGCATAACCTGGA

>hg18 chr1:26328701-26328813 similar-to-chr10:95868755-95868867
CTCATATGCATGGCCTGTGACAGACCAGGGGACTTGTAAGCTCACAGTCCATGAGGTCAGAAGCTGACATCCTAAATGTCTATTTATAATGAATTTAAACAGACCAAAAACT

>hg18 chr18:74587910-74588065 similar-to-chr17:72234760-72234915
CTGCCTGCTCCCACAGGTCGTCCGGACCCACCGGCCTCCCCACGCCTGGATGCGGGAAGGGGCCTTCCTGTGCCATGCGCTGCCCGCCTCCCAGGCCCATGGGCGTGAGGCTTTGGCCCTGTTCCCTCTCCTGGATTTGCCTGCCTGGCGCCTGC

>hg18 chrY:18326953-18327151 similar-to-chr9:107397966-107398164
TTCTCATTATTCAAAGACTGAATTGCATTTCCGTGTCACACAAATGTGATTATATCTACCATGGTTTGAAAACAAACAAACAAAAAGTAGTAAATATTATTAACTAAAATTTCAAGTTACTAGATAGCAAGCACAGTAAACATGCCAGTCATAGTATCTCACATATTCTACCCGTATCATCAAAATGCAGTCCTGATA

>hg18 chr16:75685970-75686142 similar-to-chr5:153836809-153836981
GAACTGTAGCTCAACTTCCCGAACTCCAAATTTTTCCCTCCCTTCAACATGCGTTGTCCTAAGTTCACTCCTTATTAAGGCTCCTGCTTACTAAACTCTTAGCATCTGCTTTCCAAAGAAAGCAGGGCCACCCCTGTATTCATCCCATTGAAGTCTCTAGCNNNNNNNNNNN

>hg18 chr5:80290170-80290315 similar-to-chr2:210891431-210891576
GCTGGGTTAAACCCAATTTAGCACAGCACTGTCCTTTAGATATTTTTAAAAACGTAAAGAGAAATGACCACTGTTCTCACGCTGTAATTTCAAAATGGCAATTTCCCTACTATATACTTGTTAAAAGTGAAAATTTTTTAAAAAG

>hg18 chr15:64878081-64878221 similar-to-chr19:41297858-41297998
GGTGATGCTGGAGGACTGAGGGGTCTTCAGATGGTGACGGCACAGTGCCTGGAGCTGCTGCATTGCACAGAACTCCCCTGGAAAGGGAGCTTTGCTTAAGAAGTGGAGCTGGGGAAACCCAGGAGATGGTGGAGGGAGGT

>hg18 chr6:92127794-92127925 similar-to-chr2:189581475-189581606
TCCTTTCAGTTCCAACATCTTGTTCAATTTCTGAAACACAAGAACAAAGGTTTTATGGGAAATTGTTAGTTAATTGAACCATGCTTATTGTAAGAATGAAGGGACAAACAAATGGTAACAAAATTTGTGAC

>hg18 chr22:41683565-41683672 similar-to-chr17:10499464-10499571
GTTTTCTCCTTTATTTATATTATGTTGTATTATTTTAAAGTCTTTCATATTCCAATACCTCTTCAGTTCAGCTCAAGACAGAGTCAGTATTCCCTTATAGGGGCTGA

>hg18 chr22:28367869-28367984 similar-to-chr10:88639528-88639643
GCTCTTGACACTTCTTGAGTTCATAGCGCTCTGTCACACAGCCTCTGTTGTAACTACAGAGACCGTTTTTACTCTTCAGCATTGATCATGAAGAGAAGAGATAAGGGGTTTTTAT

>hg18 chr11:110952853-110952972 similar-to-chrX:32382870-32382989
GTATGCTCTATCTGTCCTGAAAGACTACAATTGCTGAAACATGTTCATTTTAATATTAATAACATGCTTTGTATATAATTGACCAAATATTAATAACATGCTTTGTATATTTTTGTATA

>hg18 chr9:36812373-36812538 similar-to-chr5:52380064-52380229
TGGAAGAAACCCAAACAAACCATGGAAGTTGTGAAACATAAATCCCAATTCTATTTGTTCTACGACAGTGTATAAACCACACATTTTTCATCAAGATAGAAAATTAAAACCCTCGCCAGGCTCAGCATTGCTGGGGAAGTTGGATAGAAACCCTAGTGTCCTGGC

>hg18 chrX:110532156-110532258 similar-to-chr4:5797330-5797432
TATCGCAAAAGAAATGCAGGGATCAGAGGCAAGAGGAGGGGACTGGACACCTGGGACTATGAGCTGAAGAAAATAGGAAGAGAGATAGGCTCAGCCTGGGGA

>hg18 chr12:107280684-107280870 similar-to-chr11:10301718-10301904
TGATGAATAAAACCACCTCCCAAAGCATCACTTTAACATGATATTCTAGTAAAAGAGCCTTCTTTCTCATAAGGGGTGGGGAAGAGGAAGAGTGAGATGGTGAAAGTGACAGAAAATCACATCCTGCCACACGAGCGAATTGCTTGACTTCCCCAGACCCCAGACATCCAGCAAAATCCATACCCT

>hg18 chr20:39119487-39119599 similar-to-chr17:26689735-26689847
CTGGAATTACTTTCAATTTATCCTTTACTTAATTTCCTTTTTAAGTTTAGAGCTTTTTAGTGATTTAAGCAAATTTTCCTATGTACACTAGTATTTGTCAAGATAAATTTTT

>hg18 chr3:141501580-141501715 similar-to-chr9:100918452-100918587
AGCTACAGCTCTTGGCTCCCTCACTGGGAGCTATTGCCCAGAATGCAGTCTCGCTCCCAATCTCCACCTGTATAGGATTTGCTCTTTAATTATCTCTGGGAATAGGATGCCAAAATCTGCAGTTTAATAAATAAC

>hg18 chrY:17185866-17186006 similar-to-chr1:195290020-195290160
AATTTTCAATAATAATGTTTGGGAAGAAGCCCATTTATAAAATAATCCTTGGAATTCAGAAGATAGACTTGAGAATATCAAGTATAGAATATAGGTTTGAGCTCCAACTTTATTTGGAATTATTTTCATCATGAGTTTAT

>hg18 chr1:189798138-189798258 similar-to-chr2:189568435-189568555
AATTCCTAAGAAACTAAGTTGTCAATGCTCCAATACTTTAATAATGTTTTGGCATTTGGATTTTTGCTGCTTTTATGCATATTTTTTGCCTGAGTAAACATTTTATCTCCAATGTGACAT

>hg18 chr11:125646763-125646933 similar-to-chr3:46615324-46615494
TGAGGTCTGGGGTAGGGCAGAGTCATGAGTGGGGCAAGAAAGATGACTCATTTTATTAAGGACTCTAGCGACAAGGGAAGGAGAGGAGGGGAAGACCTCAATCTCGGAGGGTCCAACGGACAGAGATTGTGCTTTGGACTTTGTTGAGAAATTTTCCTAGGATCTTCCTC

>hg18 chr8:2847127-2847318 similar-to-chr2:19417047-19417238
GGTGAATGTTCTCCATATTGTGAAGAGAGACCCCCTGAAGGCACAAGTGTTATCACAGGCACAGAGGACATTGTCTCTGAAGGTTCCCCTTTCCAGACGCTGTCCTTTGCACAACGTGCTCTGTCGTGCATGGGGGAGATGGAGCCATCGTTCCAACCCTAGAGACAGGGAGACGAGGACTGGTGAGAGCC

>hg18 chr16:13517379-13517565 similar-to-chr11:57116818-57117004
CAGTTGCCTGTGACTTATCTTACCTTCCAATTGCATGGTAGGCTGCTCAAAAACCTTTCAAAGTTCTGCATGTTCTGCATGGAGACATCCCCTTCTGCAGAGGAAGTGTCTCGTCCAAGCTGATCTTCAACCCAGATAAACCACAGAGCTAATGGAGGGTCAGTAGGTGTGAACAAGGATTTGGCT

>hg18 chr4:80305533-80305725 similar-to-chr3:139563312-139563504
CCTCCACTCTAAACTGCAGGCTTGGGAAATGGTTCCCCAAATGAAGAAGCTGGAGGCCCAGGGTATGCAAAGAATGAGAGAAGGAAAGCAAGTCTCTTCAGACAGGAGTAGAGCTCTTCCTGTTACTCTCCCTTTGCACAGAACCTGGAGGAAGTTGTGTTGACATATGCTGGAGTGCTTCTCCAGTGATGC

>hg18 chr7:73968113-73968225 similar-to-chr2:190600885-190600997
AACTCTATATATCAAGTTTTGTATCATATGTATTGCTCTTAACTCAGAAAATTCCACCATTTATAGCAGTGGTTTATTTATTTATACCATTGAAGGAAATGGTTTATTTATG

>hg18 chr17:67635980-67636112 similar-to-chr15:55117238-55117370
ACACATTGACTGGAAACCTAGGAGAGTCCTCCACACCGGAAAGAGTTTGTATGTAGATCCAGGGTTATTTGTTTGTTTGCACTTAAAATAAAACCTTTTCTTTTCTAACCATTTTAACAAAACTGAAATTTT

>hg18 chrY:23024313-23024437 similar-to-chr6:161098679-161098803
CAGGCAGCCGTGTCTAGATTTAGCCTGGTAATATAGCCTCTGCTTCATTTCATCTGCTCATCCTTCTCTTTGTGGATGGGCTCTTTCATTGGCCTGTTGCTGGATGGGACTGCCTCTTGCCACA

>hg18 chr14:98884160-98884267 similar-to-chr22:49033240-49033347
GGTCAGGGAGAGGGAGAGTGAGTGACCGTCTACATGATCAGGGAGAGGGCGTGTGAGTGACCGTCGACAGGATCAGGGAGAGGGCGTGTGAGTGACCGTCCACACGG

>hg18 chrX:21354213-21354347 similar-to-chr17:10477844-10477978
TTGAAAATAGGGGAACCTGCCTGTTGGCATACTTTATGAAATAGTCAGCAAGGAGAACTGCACAGAAGAAAGATAAAGATTTCCAGTACGTGCTGAGGAAAATTCAACTAGGTACCTAACAACTACGAGTATGA

>hg18 chr2:29626897-29627055 similar-to-chr1:94826272-94826430
CTACAGTTTTTGAATACATAGATAAGGCTGAAGAAGGTGACTTTGTATCTGAAAATTTTCAACCAGAAAATTGAAATTTGGGCTTTGTTATCATGGGTGCTTATTTAAAGTTCTACTTGCAATGTCAGACTACATCTCAATGAAAGCTTTCAAATATA

>hg18 chr16:75458293-75458439 similar-to-chr6:1561053-1561199
TATTTTATATTTCACTTGGAATTTTAGGAAAGAGCACTAGGAGAAAATGCATATTTTTTTTTCATCACTTGCAGGGAATAACCAGAGAAGGAAAACTCTGCAATCCCATTGATATCTTGGTACCCTTGCCAATTGACTGGGCTACA

>hg18 chr14:40589305-40589422 similar-to-chr9:107434708-107434825
GAAAATCAATGAAGTTATCATACTACCACCACAGCTTTACTCCCAAAACCTTCGTTATAATTTGCATGTTTAAAACAAAAGGCAAATTCTGATTTGAAAAATAAAATGCTTATTTTC

>hg18 chr4:148082602-148082736 similar-to-chr5:75921309-75921443
GCAGAAGCACTAAGACGAGAGAAAATCTTCTGAAATTCAGTGTAGAAATAGACAGCTTTGTGTTACTGAAAAAGATTATTATCCTGGCCTAAAAATAATTTTTTACATAATTAAAGAGAATTCTAATGGAGATC

>hg18 chr11:71743361-71743538 similar-to-chr17:42709629-42709806
ACAGGCAAAAGCAGCATCTTCCAAGGTAAAAAACATGAGGGTCTCTGTACTTTTCTGTGGCGGTTGGGAGTAGAAGACTGGCACTAGTTAATTCAAAACCCTTCTGGAGANNNNNNNNNNNNNNNNNNNNNNNNNNNNNNNNNNNNNNNNNNNNNNNNNNNNNNNNNNNNNNNNNNN

>hg18 chr3:58641990-58642128 similar-to-chr7:155437337-155437475
NNNNNNNNNNNNNNNNNNNNNNNNNNNNNNNNNNNNTCCGCCCTTTTAGCCGCTGTCTTTCCCTGTGCTCTCCTTGACTTCACTGCCCTCCTCCTTTGCAAGAGGTCCTGACGCTGAGGGAGGGCTTGCTGCCTCAGG

>hg18 chrY:16041729-16041928 similar-to-chrX:70440486-70440685
GAATCTAACTTTAATAGCTTATAAATATTTAGAATTAAAGTGTAGTGGTGAACTCAGGACACAGGAAGTCCTACAGCAATATTAAGCAGCCACAGTACACCATGCCTGTGTGTGTAAGCTCATCAGAAAGTGGAGCATGAAAAAGGGCTAGGGACTCAATGGCACCAGCAGCAGAGTCTCTGCCCCGGAGAATTACACT

>hg18 chr20:57468715-57468817 similar-to-chr18:17602931-17603033
GATTCCAGTAAGCATTCCTTCCTTTTGCCCCATCTGGCACGAAGGTGGTCATGTCCTCCCACCTGATCTGGGCACACACAATTTTTCTTTCCAATTATATAA

>hg18 chr3:55186026-55186126 similar-to-chr5:74675249-74675349
TTGTTTTTTCCATTGAGTAAAATTTCAGTGACACTCTATTTGCATAAAATTATTCATAAATACCATCTGTTTATCAATTAAAATGAAAAATACTGTTGTT

>hg18 chr14:28982032-28982149 similar-to-chr9:107434708-107434825
ATGATAGCAAGAAAATAACGGGCCTGCTGTCATTTATCTTTCTCTACAGTTTTTAAAAATTCCTTTCCTAATTTGATATTTAGGGTTCAGTTTTGTTATGATAACTAAAAAAATAAG

>hg18 chr12:5343692-5343881 similar-to-chr9:100909399-100909588
GAGCAGGCTAATTTTCATGAGCCCGAATAAATCCTTCCTGTGACAATGAGTAATTTTTATGGTCTTTCTGCACTCATCTAACTAATTGCACATCTCACATTTTACAATTTCCCCTCCCCCATCAGTACAAGAGTAGTGGTTAGCAATGACCTTAGCTTCTTCTCCCTCAGAACCTATTCAAAATAATTA

>hg18 chr19:52527144-52527315 similar-to-chr5:2222349-2222520
GCCAGCCACCCCGTAATTTTGGGTTCTGTGAGTCACGGGAAGAAGACAGGACAAACACACCCTGAGAGCGAGACAAGGCCACTCCTATTTTGTACTGCTTATAAAGATTCACTGGGACTGGTGAGGTGGCAGTGCTCAGCAGCATCCGACAGGAGCCCTGGCAAACAGGAC

>hg18 chr14:81140372-81140503 similar-to-chr3:8755301-8755432
TGTGCCTACTTTTAATGTCATGCTGTTCTTCCTATTTGGATACTTCTTCTTTTTCATCTTCATTAAACTACACCCTATAAGTTCTACCAAGCTCTGAAGACGACTTCCTTTTCCAAGATGACTTCCTTCCT

>hg18 chr2:95352712-95352831 similar-to-chr10:27953813-27953932
GGTCCCTCCCCAGTATGCTGGGCATGTGGGGCCCACATCCCTGCCCTCTGGGGTGCAGGAGGTTGGGAGTTTTTTGGGAAGGTGGGGAGAGGAGACAGGAGCAGCTTTCAGATGCTCTG

>hg18 chr12:47683479-47683587 similar-to-chr1:154711761-154711869
AGGATTTGAAAGCCTGGAAGCTTCTAAGACCCTTAGATCACAGAAGAGACTCCCTTCTCCCTCTCCATATTTAACAGTGCCCCCCCCCCACCACTTCCCTACCTCCCA

>hg18 chr16:70468308-70468456 similar-to-chr7:80057105-80057253
AAAGATACTTCATTTTATCTTCCTTGACAATCCTCACGTGCAAGCCCACTGCATTTTGCTGTTTTAGCAGCAATTTCTAAATCTTCCCTAAACCACTCATCTGTGTATTAAGTAGCCTTTGCACACCCCCATTCCAGAATATACTCCT

>hg18 chr8:6958227-6958328 similar-to-chr22:23181597-23181698
CAGTTTATTAATCATCTCATGAAAAATTTGTACAGTCACTGCAAATAAAGTCATTGCAAAATCTTTACTCCTTTTGCTTTTTGCCAGCACTGACATTGGCC

>hg18 chrX:8630408-8630581 similar-to-chr1:158158599-158158772
AGGGAGCCATTGGCTTGGTTATAAGCTAAAAGTTCAGAGGGGCCAGGCTGACTAGGGGATGGTCATAAACAGTGTGACAACTGCAAAAAGCAGGGGCCAGGCATTGAGCATGCAGAAGCTGGGGGCTGGGGCAGGGCAGCTTTGAAGAACTTCCTACATGACAGCCAGCCTCA

>hg18 chr2:203634822-203634954 similar-to-chr4:186677908-186678040
AATAAACTGGGGAAAATAAAGTTTTCCCCACATACTGTACATTTATAAAATCCATTATCACTGTGCATTACCATGTGTCTTCAAACACCTGTGAGAGAATTAAAGGCTTTCCCACATTGTTTACATTTATAT

>hg18 chrX:146259304-146259460 similar-to-chr3:41220300-41220456
CAAGGACTGTTAACCTTGAAGATGCAATATTAGTCCTTGTTAATAATGAGCTTAACAGACTGACACATAGGAGACACTGAGTAACCAAATTTTTACATAAACATATAAATGAATACAATAAAATGTTGAAGAAAATAGAAACACTTACAGAAAAAT

>hg18 chr1:244300695-244300826 similar-to-chr4:122836004-122836135
TTTATCGCCTGCAAATGCTTAAGGGTCAGCAGAACAAGCCACTGCCTTGTTAGATAATGAAACACAGATAAAAATTTATGTGTAATTGGTATGTTTTAAACTGGTATTTAAAAGCTATTTATCTCTTAGTG

>hg18 chr9:95067805-95067912 similar-to-chr17:7070356-7070463
TCAGCCACCAGCTGATGCTGCATGTGCGGCTGACGCTTCCAGTGCTTGCCTGCCCGAGCAGGAAGCCACACATGCGACATCAGCCACATCAGCCTGTGTCGTGTCCA

>hg18 chr8:22296917-22297037 similar-to-chr11:66803126-66803246
TGGGGTGGGGTATGGGGTGTTTATCTTGTTATTTGAAAGAGCCCTGTAAGATTGAACAGTCTGCACTCTCTGTCCTTTCCTGGAAGCAGAGGGCCCCGGCCAGGCCCCAGGGACTGGGCG

>hg18 chr8:142881575-142881717 similar-to-chr3:41193954-41194096
CCTGCCTCACAGGAGCAAGTAGACATCTCGCGGTGAAATGCCACCTGGACCCGAGGGTGCTGGCGGGGTGTGGGGGGAGGGAGGGAGAATAAAGCTCCACTGAACATCTCTGCCTGTGTGTTTTGCACGGCCATGTATTAAA

>hg18 chr12:104111423-104111595 similar-to-chr7:42024829-42025001
TTGTAACTTTACAAAGAGAAGACATACATTTACCCAGGAGAAGGCTACGGGATTAACCCTCGCTGACTGGATCTTTAGTTCCACTTCCTTTCATATAGTGTCTTCCTTAGAGTTCCATTTCATAAAGCATGCTACTTGTATCAACTGTTAAATCCTTAAGTTACGGTGCTGA

>hg18 chrX:70916651-70916757 similar-to-chr17:42709117-42709223
ACTGGACGGCCTCAAACTTTTATCGCCAGTCCCTACTCGGACGGCATATAGGAAGATCAGGCACTTGTGTAGCTTCATTAGAGACCTCAGTAAGATTAGTGGTAAT

>hg18 chr3:136889426-136889625 similar-to-chr1:172131496-172131695
TAAAATAGTAGCTTATATTATTAAAAAGTCCTATTTTAGTCCCCAGTCTGATGACCAGGTTTGAGTATCCCTGCTTTAGGCTATAGAAGCCACTGAAGTGTAAAATGATAGGAGCCACATTTTATTTCCATTTAACTATCTTCCTTGTTTAAGTGTTTGTGCTTTTCACATGAATAGGACAACTATTCTATGGTGGCTT

>hg18 chr15:48710046-48710164 similar-to-chr1:195274886-195275004
CTAGTTTTCAAATTTTCCCTTCATAATGAAGATGACATGTTTTAAAATCCTATCTTTATATTCTATCAACTAATGCCTTATAACCTTTAAACACTTATTTTTCAGCTGATTAAGAAAG

>hg18 chr2:181146218-181146349 similar-to-chr4:122867146-122867277
TGGTTATAATGCCCAAACTATTTCAACCTTGTGTCATAAAAATTTCATTTTAGAAGTAAAACAACTTCAGTGAATCATTGCATCCACACAATATTATTGGTTTTACGTAAGGTGGTCAACATGGTTTAGCA

>hg18 chrY:24873381-24873485 similar-to-chr3:40895160-40895264
GCTCCCTGCACTCCCGGAAACTTCCTGATTCGGTGTCTTGAGTATTGTGAATCACAGTTAGAGCAGAAACATGGAGAATCTCCTTAAAATGGCAAATTGGCTTC

>hg18 chr2:161244809-161244909 similar-to-chr4:185694191-185694291
GACGAATTGGCTGGAGCAATTATATGAAAACCACATCCAGTTGAATCTTCATGTGTTTTATAATGAGAACAACATAGAAGATCGCCTAGAAGNNNNNNNN

>hg18 chr19:18944056-18944202 similar-to-chr3:95128637-95128783
TGTTTATTTTTTCTCTCTGCTTATCTTGTTGGCTGTTTCTTCTCCAATACAGTCACATTTCTTGGATAAGAACAAAAATATAATAAGACCGTTTTGAAAATGCAGGCAAAGAAATGCTGGAAAGCGGTCATGAACATGCCAACGGA

>hg18 chr12:81831002-81831191 similar-to-chr1:172135972-172136161
CTCTAATCACAGTGATAAATTTAAAATTACTTTTTGTTCTTGAAATGCTATTATTTGGAAGCAACAGTACAGAATTTTAAAATTTCTTTTGCCATTACACTTTAGCACAATGATTTTGAGATAGTTTTTGAGGGCAGTTGATGAAGTCACTAAAGTCCTAATGCCATGCTTCTGTTCTCTGTGGTACCA

>hg18 chr7:86285523-86285648 similar-to-chr10:88626705-88626830
ACTAAATCAACATGTGATAATGACTATAGTACATGAACTCACTTAGGGCCTACTGAAGTACCAGGAACAAATACATAAATTAGACTGGGGATCTAAGAATTGGAGTAAGGTAGAATAGAACACAC

>hg18 chr18:22597832-22597960 similar-to-chr11:64639129-64639257
CCTCAAGAAATCCAAAGAGCGCAGGCAGGGGAATCCATCTGGACCCTATGTAGCTCTCAGAGAGGTGGGAGAGAGCCCATCAGGTCTGAGCCGGCAGTAAATTGCCCGCAGGTGTAGCCAGGGACCCT

>hg18 chr22:42674084-42674240 similar-to-chr8:75390586-75390742
TGATAACCTTGACTACTAAAAACGTCTCCATGGCGGGGGTAACAAGATGATAATCTACTTAATTTTAGAACACCTTTTTCACCTAACTAAAATAATGTTTAAAGAGTTTTGTATAAAAATGTAAGGAAGCGTTGTTACCTGTTGAATTTTGTATTA

>hg18 chr4:52809386-52809565 similar-to-chr5:139694265-139694444
GGGTGGCACATTTTGGGGGTAATATGCAGTTCTTCAGTAACCAGAATAGGATGGGAAGTGGAGTTGTTCTATGTCTAAGTAACAATCTGAACTTAGACCAAAGAAAGAAAGCCATGGAGAAGGAAGAGCCACAGCAGCACAACATGGCAATCCTTGCCATGTGGTTCCTGCATGCTGCC

>hg18 chr15:89626930-89627041 similar-to-chr3:95134537-95134648
TTGCATTATGTCCAGATCTATGCTTTATTCTTGGCATCAGCAGCAAGGGATAGTTTATATAAGAACATCTTTTTCCTCTATGATATCAGCCTCAAGAGCTTCAAGATCTGG

>hg18 chr11:29292818-29292927 similar-to-chr15:56633587-56633696
AGTGAAATAATTATGGCATATTTAGGAACAAAGTTGGGAAATATGTTTTGCTAAGCCTAAGACTATCATATGAACATTAAATGCATAAAACTAACCATCTGTAAAACCA

>hg18 chr14:80492897-80493070 similar-to-chr1:94830092-94830265
TTGAGCACAGAGATATATTTCTGTGCTCAGAGATATCCTAGTGTCTTAGCACACCTGAATTAATTAGTTCAATAACCTCCAAACAGTGTGGTAGTCATTCTCCATGCTGCCACCACAGAATAAGATGTGTAAAAGGTGTAATGGCCTCTTGATTACACCTCTACATAGGTTGC

>hg18 chr20:14488022-14488161 similar-to-chr3:153416129-153416268
TTTAATACCTTATACATTTTAATCATATCTGCTAGAACAAGTAATCTCTAGAGTGGTCAGCTATGGAAGAGGATAAAGTTAGTAGACCTACTAACTTTATAGCTCATATATATTTTGGTTATATACTCGAATTCCTATT

>hg18 chr15:86241488-86241622 similar-to-chrX:138448733-138448867
CAGGAACACATGCCTTTTATAACTTATTTTGTTTTCCTCTTTCTTAATCCTGCCTAAATTCTAGCACTCTTTCTGACACCTCATTGTCCTTTACTGCCCCCAAGCAATGTATTTTTTAATAGAGCAGACATTTC

>hg18 chr21:29230493-29230616 similar-to-chr6:161097642-161097765
GTCTCACCACACTAAGCTTCAAAAATGTATTAAATTCCTCACAGTCTTATGGGTAAAAACTAATTATTCATCCTATTTAGAGAAATATGGAAAATGGTCAATTTCAACATTCTCATAGCCAGG

>hg18 chr9:20609803-20609973 similar-to-chr11:10345050-10345220
TTTGGGACCACAGAGGCCCAGTAGGATTATGCAAACTAGACTCCAAGGCTAAGAACCAAGGTGGGGAGGGACTAAAGCAAAAGGCTTCCTCCACATCGTTCCTCTTCAACTTAGCTTCGACCTTTGCAAGAACAGTCTCCCTGCAGATCACATCCGGCAGACACTTTGGA

>hg18 chr9:100110249-100110349 similar-to-chr17:30497774-30497874
NNNNNNNNNNNNNNNNNNNNNNNNNNNNNNNNNNNNNNNNNNCTATCAGCCATGCTACTGATGGGCCACCAAGCCACTGTGAAGGTCTCCACAATAAATG

>hg18 chr14:87140705-87140807 similar-to-chr2:210872752-210872854
CTGAAATAAATTTGGGATGCAAATTTATTTTAAGAAAGGCACTGAGTTGGGCACATGGATTATATGAAAAGGGTTAAGAGAGCTTTCAACCTATAGTATATC

>hg18 chrY:10639370-10639470 similar-to-chr9:107363686-107363786
GACAGTTGCTAAAGTTCTGTAAAGATGTGAATTTAAATGTTTGGTCAGGATATGGATTTTCATCTATTTCACATAATGATTCAAGGGATACCAGATGAAA

>hg18 chr13:111959223-111959355 similar-to-chr22:23172044-23172176
GCCCCGCACCCACACCAGGCCCTGGGGACAGCCGCCCTAATTGCTACAGATGACCCGCAAGTTCCTAAAGGGCTGATTTTGTAGACTCACGTAAGCTCTGGGTAGACCCGGCTGATTTTCCCAAGCCTCTCA

>hg18 chr19:55892413-55892515 similar-to-chr1:201318333-201318435
CCCTGCCCTGACCACCCCGTTGTCTCTGGCTACCCCAGAGCTGGGCAGTCTTAGTGGCTGCCGAAGATGGTTTGGGGTTGGGCTGTACTGTCTGAAGCTAAT

>hg18 chr12:20673367-20673486 similar-to-chr2:158383433-158383552
CTTCCAACAGCCACGTTTTGAAATCTAAGCCAGTATCCTGTAAAATTCTTACAATCTAGAGTAAATACAGACAGTTTGGCCCAAATACCCATACTTGAAATGGAAACTTTAGGTCTATT

>hg18 chr9:28151267-28151436 similar-to-chr16:14146466-14146635
GGGGGGCAGTAGGAGATAAAGATATTTGGATGTATAATGCCAAGAATATAATTAAGAGGAAAATAATGGTTGGCAATGAAATTTTAGTATCTTTTTTTAGTATCATTATTTCATTGTTATTTTGCCTTTGAAAGTGCAAAAGATATAAGTGTAATGACAATAATTTTTT

>hg18 chrX:149634254-149634357 similar-to-chr7:155486012-155486115
GCACCATTGTCCACCATCATCCAGCCCCACTCTCCTTTGGTGACCCTGGAAGCAACTTGAAGAGCCCAGTTTGAAAGCCACTGCTTTTGGCATGCAACCATTA

>hg18 chr7:10668962-10669158 similar-to-chr2:190634998-190635194
TGTATGGCCCACACTTACATCTTTTGTTCCAGGAGTTTTTAAAACCCCTTTTAGAATTGCTTGTATGCTGTCCTCTTCAATCCTGGTGTTAAAATCACAGAAAAGACTAAGGAAATATTTACTTAATTAAGGTTTAAACGTGCACAATTGAGGGAAAAAATAGCTCGAGATGCTAAAATTTTTCATGTTGATTTTC

>hg18 chrX:20627755-20627950 similar-to-chr9:79658554-79658749
TTACATTGGTCTCATAAGTAGAAATGCAGAAATTGAAGGCAGATGGACATAGAGCTCCCTTTCCTGGTGGGAGAAGTCACTTAAATAATAGGTTGATTGAAAGTTTTTCTTTCCTCTGGTGTCTGTGGAGGCAGAAATAGAAAAGCCAACTTCACATTCCTCTTCTAGCCCAAAAAGACAATAACCAAAGCACTG

>hg18 chr8:34947634-34947748 similar-to-chr10:50506299-50506413
TATTATTGTTTTACTCTCAAAGGGGTCTAGATTTTCCATAAAATTAGCAAAGTTTAGAGGAAGATTTCTACAGAAGGGAACATTCTTCCTGTTTTGGCAGCCTGGTCCACAGGA

>hg18 chr19:16815471-16815572 similar-to-chr22:18110458-18110559
AGATGAATTTAGACAAGGTCACAATGAGGGGTTGCCACAGACTCCTTCAGAGAGAGTGCCATGGGAAGGGACAACGCAGTATCCCCCAACCCAAACCGGGC

>hg18 chr9:131201294-131201394 similar-to-chr8:42151320-42151420
AGAGCAGGGATGGGACCGCCCACCCAGTTCCAGTCGTGTGTCTTACTAATTATGCCACACACCGGAAAACTTAATTAAATCGATGCTTGGTGTGTAATTT

>hg18 chr1:59074993-59075146 similar-to-chr13:22388323-22388476
AGGATTTCCTCCCAGGCCAATCCATCTAACAGGCTCTGGCCAGAGAAGCTTTTCAAAAATGCTGTTTTCCTCATATTCCTCTCCTGTTCAAAATCCTTCCATGGCTATTGAATGGATAAAGTTAACACTCTTTAGCCTGGCACATGAGACTCT

>hg18 chr8:67535386-67535486 similar-to-chr20:42493682-42493782
GACAGCAGTTCTGTCCTTTCCTGGTGCAACAGGGCCAGGCCCTCGCCTTTCTGTTCATCCATACAGCTGTAGCTGAGGTGAGGCTTTTATGAAAATTTTC

>hg18 chr1:154676435-154676535 similar-to-chr3:139602823-139602923
ACTTAGCTTGTCTGAGGTGTGAAAGGTCACTTACGATCCTGACCTGCATTCTTCTCGGGAGCCTGCGACGATGGGAATTGGGGAGAGGGGCGGGCCCCGG

>hg18 chr16:31569365-31569467 similar-to-chr9:100978470-100978572
CTTTTTATAGATGACGTAAGTGAATTTACTTATTTATTGAGTCATTCTCTTTTTAGGTAAGTACTAGGGAACTTTCATAAGTCATGAAAATGTTTTTATATA

>hg18 chr17:14869745-14869882 similar-to-chr3:153471996-153472133
TTAATTTTTCAATTATTTTCCCATACCTATAATAATTAATATCTATCCATATATCCGATACTGCTGGGTCCTGAGTTTCCTTCCTGTTCCAGCCATTGGACCCTGCGTGTGATCCCTCTTTGCTTTGAGTCACCCGC

>hg18 chr9:116528046-116528206 similar-to-chr4:122724356-122724516
TTTCCTTTCAGGCCCAAACTATTCAAAAATAAGGCAGTAAACTTGTTTTCTCAGTTTGCGATTTTTAAAATGAGTTATTCCATCATCATTATAAGCAATTCTCCAATCTATAGAAACTCTCAGAAATGATGAAGTGGGAGACAGAGGAAGCTCTGTTGCT

>hg18 chr14:33049618-33049765 similar-to-chr9:79841583-79841730
AGATTTTAAGCTTTTCAGGTGTAGTGCGTTACACTAAATTCTTACATTGACTTTTTATATAACGTGTGCTTACTGGAGAACTACCGCTTTCCCCTTCTAAGGTGAATGTGGATGCATGGTGTAGGTTTGTAGAGTGTTATTAAGATA

>hg18 chr17:14022561-14022735 similar-to-chr19:47497552-47497726
TCTGTCTTAGACAAAAATCTATTAAATTCGCTGCTCCATCCAGTTACTCTTCTGTTTCTCCTTTTTGTAGCCGACTTCTGGAAAGGGTGGCCTGCTCACCACTTCACTAGTTGCAGCTCAGCTTCCAGCCTCACCATTCATCTCTGCTTTTCTCTGTACTTTCACTGCATTTTT

>hg18 chr9:4696897-4697008 similar-to-chr7:94090461-94090572
TTTAAAAGAATACTAATGGCTTGTAAGAACAAACAGGAATAATAATCTGATTTTTAAATTTGTAGTTATTTTACTCATGTTGCCTTTTAATTTTTGTTATTTTGGTTTATT

>hg18 chr7:155253520-155253628 similar-to-chr17:42638217-42638325
GTCTTTGGGGCGATCTGCACTTCCCTGTGGGCAGAAGGGTTGCACTGTTGTTTTCATATGTCACCTGCTACTTTTGTGGACTTTGCTTCATCCTGTGTAGTCTTGATC

>hg18 chr9:18420648-18420777 similar-to-chr6:12409074-12409203
GGCTTGTGAATTCCTCTATACCAGAGACACTAAGCCAAGGCCAATCCATTGTCTTTCAACTTCTCCTTGCACCAAGCACACATCCCTTGAGCTAGAACGAAAATTGTACATCTCAAAGGGATAAATAAA

>hg18 chrY:16498374-16498478 similar-to-chr3:40895160-40895264
TCAGTATAAAAGCAGAGTTCAGATATTAGCAGACTTCCATGGTTAACTTTTTTACCTGAGGGTGGGTCACATAGGAAGGTCTGTCTCTATGCAAGGCAAAGGGA

>hg18 chr6:157991110-157991219 similar-to-chr13:22370231-22370340
CTCTGTGCCAGGCACTGGGGGTGCACGGGAGAGGGGCCAGCTTCTGGGCAGCAGGGACTGTCCATGGGCAGGCAGTGCACAGTGAGGTGCGTGGGCCGCCCAAGAGTAG

>hg18 chr17:10372224-10372349 similar-to-chr7:136491353-136491478
NNNNNNNNNNNNNNNNNNNNNNNNNNNNNNNNNCTTATATTTTATGAAAGCTAATCATGGAGCTCTGTTCAATATTAATATGAAAATGTTAAGGTTATATTCTAATTTTAAGATTTTGTTAGAAT

>hg18 chr5:117588781-117588924 similar-to-chr7:80106190-80106333
TGTAGTATACACACAGACGTATGGGTGTAAATACATATATATATGTGTGTATATTTTATAAAATGGGTGTGACAATACCTAATATGTCTTTAGTTGTTATAAAAAATAATAGTTATTAAAACGCTAAGGAACTATATTGAAAA

>hg18 chr7:81102962-81103095 similar-to-chr2:189559896-189560029
AAGTATTGCTAAAGTCAGCTGTCCTTTCACCATTCTGTTATCTAATAATAAAGTAGAGCAATAAACCAATTTTTTTTCAAATCCAGTTTCAGAGTGATTAGACAAACTGATCTCACACTAGGAAACAGCTTGA

>hg18 chr3:7670761-7670896 similar-to-chr9:100918452-100918587
TAGGTTCCTCTTCAAATTCTCCCCTCACTTCCTCTATATTGCTGATTTCTGGTCTCTTTCTCTGAGCTCATAGAGTCTTATGGCAAGCCCCTTCAAAACAGCTTTGAAAAAGACCTTTGCGCAAGTAGAGAGGGT

>hg18 chr18:33537521-33537621 similar-to-chr11:19167724-19167824
CCATCAAGGAACTGTACCTTGGAGCACAGGGCCTCTTTGATCACCATCACTGGACAGATTGTGCGTTTCACTCACCCATNNNNNNNNNNNNNNNNNNNNN

>hg18 chr18:37434715-37434823 similar-to-chr5:75912153-75912261
AAACAAAGAAGGCATTGAAATAAAAAAAAAAAATTGGCAGCCAGGAGAGGGCTTTAACTACTTTAGATGTTTAAACAGAAATACTGCAATAGTNNNNNNNNNNNNNNN

>hg18 chrY:15624084-15624269 similar-to-chr3:95078889-95079074
NNNNNNNNNNNNNNNNNNNNNNNNNNNNNNNNNGCCTTGTTATTATCATTCTTTTATTGTCTTTGTTTTTGTGAAAACTATTCCTATATCATTCTTTCAAACACGCTTCAAAGCAGCTTGCACAGATCTTGCTGGTTAATAGGAGAGGGAGACAGAGACAAAAAATGTGTATGTATATATAATTG

>hg18 chr4:184178838-184178938 similar-to-chr1:172134762-172134862
CAGAATGCATTAATACTAATGAAAAGGAGAATGCAGACCCCGTCTGACATATTTTATACTGTTTAAAGATAAACATTTGTGCACTGCAAGCCGCAAATGG

>hg18 chr17:1747463-1747575 similar-to-chr11:27162734-27162846
CACTCCCTCTGCCTTCAGGCTTCTGTCAATTTCATTATCATCAAGCAGGAATTATGTCGTAAGTCACTGACCCTAACTGCAGACCATGAAGTAAATTATGTAACTAGGTTTT

>hg18 chr17:42802875-42803001 similar-to-chr7:87693029-87693155
AAGTGAGCTCTTGTTGCTATGACAAGTTTTGTTTATAATTAAAGTCTTTACATTAAATCTTAATTTATAAGTTTTATTTTATAAAGGGTTTTGAAAACCTTCTCTGAATAATTTACCCTCTTAAAT

>hg18 chr19:38576496-38576610 similar-to-chr22:23336934-23337048
GCTGCTCTTCTCTGAGAACCCAGCCCGGACAATCCTGGCCCACCTCGCCCTTCCTCTCTGCTGCTGCATCCTCCAGAGGCCAGACCACCCCAAGGCACACAGGCCGTTTTACCT

>hg18 chr12:129287586-129287708 similar-to-chr11:70539460-70539582
CCAAAGGAGTCCCCACCAGTAGAATCAGTGGATTCTGACTTCTCTCCTAGATTCCAGAAGGAGCCTGATTTCCTAGTGAAGGGGGTTTGTGGTTTCAGCCGGGCCTTCCAGTGAACCTGGGC

>hg18 chr8:106239355-106239469 similar-to-chr11:10287125-10287239
CCTGCATCTCTGGTGACTCCTGCAGGGCTAGAACCCAGTGAGCATTTCAGAGCTATGAAGTATGCCAGATTCAGTCTGTAGGCAAGGACAGCTATAGTCTTTGTTCTAAAGAAT

>hg18 chr12:620526-620689 similar-to-chr10:88587429-88587592
TGCTTGTACTATTTTCAAATAATGAAAACCAGCCATTGCCCTATTAATGTCTCATCAGAACAAAAATTCTGCCTTCCGTGTGCAGACTGCTCACTGGTTTTCAAAACTACCGCTTCTCCCTTCTGGAACAGCCCTACCTTCCCACTTGGAAGGGGGAATGGGA

>hg18 chrY:10494598-10494777 similar-to-chr12:63580262-63580441
CTATTACAGAACAGTGCCAGGAGAGTGACTGATGTATCTGTGGGCATATAAACCCGGGATGACACACAAAGGAATATCAGAGAAAAATATATTATCAAAGGATCAAGAGAGGAGTAGTCTCAGGAATGATCCATGCATGATATTTGTGAAAAGACCAAAAAAGGAAAACAGAGCTTATN

>hg18 chr22:19071870-19071985 similar-to-chr17:26422195-26422310
AGATGATATTAAAATTATATATATCTACATCTATATGCATGTAAGGATCTCAGTAAATGATATTGNNNNNNNNNNNNNNNNNNNNNNNNNNNNNNNNNNNNNNNNNNNNNNNNNN

>hg18 chr9:138127216-138127319 similar-to-chr16:87047285-87047388
GCGGTCGACCCTGCGCGGGACACCCGGCGGGAGCCGGACGCCGCGGCGCAGAGGACGGAGCTCGGCGGCCGGGTCGGGAAAGGACCTGGAGCGCCGCCCTCCG

>hg18 chr12:88708235-88708389 similar-to-chr3:182134662-182134816
ATGCTTGGCCATGGCCAGGCTTTTAGAGCCTTCTATGAACTCTGTACATGAACAATCTGAACTCATTGTCCACCTTTCTTTTAATCTGAGCAGTCCCCTTAAATTTCAGGAATATTATTATTTTCAGAGTACAGCCTGTGTGCCACAATTTGCC

>hg18 chr17:55093342-55093516 similar-to-chr15:55361760-55361934
CTGGATAATCTTATAACATTGAACCAGGGGTATGAAAGACAGTGACTAAATATTTACTCCAGATGGTAAAGATTTGAAACTTCCTAACTTGATGTTAATAGATGGATTCATTCCTTTAAGATTGACCTAAGAGATTGATCTCTACAGGGTGTTTAGTGTGATGTTTGGATCACT

>hg18 chr7:66494408-66494530 similar-to-chr4:5775381-5775503
TTTCTTTTCCTCCATGAAAATGATGTTTCCACTGAGATAAGAAATTTAAAGGGGAGACTGACACTGGTGGGATCAGGCAGTGTAGACACTTCATTTTAGCTCAATAATTCCAGCCAAAATTG

>hg18 chr21:44463165-44463281 similar-to-chr1:154704292-154704408
CCCGCCACCATCCTCTTCCCAACTGAAGTCAGAGGCGGGGAGGTGGGAAGTCCTGTCAGAGGCAGGGAGGTGGGACGCCCTGGGCCAGACAGATGATCCAAAGCCCTTGGTTTTAG

>hg18 chr6:64822799-64822993 similar-to-chr12:113401947-113402141
GTAACAGGCCCAAAACTTAACAGACACTTATTTATCCACCTCACAATCATCTGGACAGTTTTCTTTCCTAATGTCATGGAAACAGATCTGCTTACTGTAGTACAGATGAGAGGCATGACCCTCCTGGAGCTTGGCCTCTTACAGCTCCAGGACTATCACTTTCCCATTTATGAAGCTGCAAAGGAAGACAAGCC

>hg18 chrX:44282774-44282903 similar-to-chr1:116042170-116042299
TAAACCCTCTCCCTCTTCTACTTTTCATTGCTTTCCTAATAAAATCTTATGTCTTTGCATTTCTTTTGATCACATCCCTTACCTGCTCAGAAACCTTCTCAGAAACCCCTCAGTTATACAGGCTAGTCA

>hg18 chr17:40520451-40520605 similar-to-chr9:79657538-79657692
ACCTTGATGGCTGACTTCAGGACTCAGCTGACAAAGTTTCTGAAGTGGTTGTAACATGATTCTGGACCCATTGGTGGCCTAGTTCCTGTTTTCTTTGTGACTGGGAAAGTAAGTATGTTGAAAAAAACATATTCCAACACCAAATGTAAATGAC

>hg18 chr2:34273844-34273958 similar-to-chr22:34309778-34309892
AGAGTTTTTAGCTCTACCATATTGATTTCTTCATTCAAGCAGTTACTAGGTATGTAGCAGAAGAATGATGATGATGACAATAGTGATGGAGAAGGAGGAGGAGNNNNNNNNNNN

>hg18 chr9:72893427-72893567 similar-to-chr16:14122917-14123057
TAGTTCAAGGTAACATAATTAGTATGTGGATATACATGAGGTCATTTCCAGCTGTAAAATTCTGTAAATCTGCTTCATTAAACTTTCCTTTTTTTGAAAGACTCTCCATGATCCATTGGTTTTGGATGTCACTTCATCCA

>hg18 chr2:1399697-1399809 similar-to-chr4:174681595-174681707
CTCCCCCTGGACCACACACGGTCACCGTAAGCACATGGTGCTCCGGGGGGTCCTGCTTGGTGGGTGGCTCACCCTTATGTGTCAGGCACCCATTTTATAGATCAAAACGTAG

>hg18 chr21:35050825-35050990 similar-to-chr1:116094188-116094353
GCCTTCCTGTCCTCCCGTGTTCAGGGGTCATACTGTCTCCTGGCTTCTCTGTTCTGTGTGGTTATTGGGAGATAAAATGATGAAAGTAATTTTCCAGAGAATGATGCTGTGAGCACACAGGTGTTTGCTGAATGAATGAATGAACAAATGTGTGAATGTAACTTG

>hg18 chr16:60942542-60942659 similar-to-chr8:75357741-75357858
NNNNNNNNACATGGTTTAGGAAATTTGCCACCGACCAAAATAAATTTTGAAATCTTTGGTTATGCCACTTCTCAAAACTGAGCTAATATGATTCTGATAACTAATAAATAATATTTT

>hg18 chr13:29410631-29410739 similar-to-chr11:10335983-10336091
CTTTCCACTGGGCTTCCTCGTGTCCTTAGTGCCCGGGTCCCCAGGGGAAGGCTTGGCCAGAGAGCTGCTTGGAAGCAACAGTTATTACGTAGACAATTGACAGAAATC

>hg18 chr19:58873991-58874137 similar-to-chr3:95128637-95128783
GCATCTTTATTTTTGTGTTCATTTTAATCTGGTAAGGTAAATTCCAACAAAAAACCCAGAGTTTTGGAGTGAGAAGATCTCATGCAGTCATTCTCCAAAAGAAAGCACTTTCTGTTGTCTGAAAGCAGAGTGCCTTCTTTTGGAGC

>hg18 chrY:26667250-26667432 similar-to-chr4:89192781-89192963
TACTATTTGCAACTGAGTGCTTACCTGGACTTCATGTGATTCACGTGAACTCCAGGGTTTTTTCACACTGAAATGTGGAAATAATAAGATTTTTTCCTTGATTTTTTTTTCCCCCAAAAAAATGCAGAAGCCCTGGCTGTGGTCCGAGTGGGGCTTATTGACCTCCAGGATCCTGCCCAAGC

>hg18 chr14:91120515-91120628 similar-to-chr2:189558914-189559027
TACACTTTCTCTATATTTTCTTAACAATTCTTTTCCTTCATTAATGGTGCAGTCACACCTATCTTTTATCCATTTTNNNNNNNNNNNNNNNNNNNNNNNNNNNNNNNNNNNNN

>hg18 chr11:95461597-95461697 similar-to-chr8:26500456-26500556
TAGAGGTAGGTACACAGTAAAAGAGAAGGGGCACAGGAATTGCCCACATTCAGTCTCTAGCTGCAAATATGGATCTGTCTGGGTTCAGAGTTCCGACAGG

>hg18 chr8:92052920-92053073 similar-to-chr2:210887726-210887879
CTAGAGTATTTACTTTTTTAATTTCTGAAGTAGAGACTGATGTCGCTTTATAAGCCCATGGACTGTTTCACCTAATGCCTTGGAAATAAGAGAAATAAGAAAAATTGATGTATCCAATGAGAGGAAGAAAATCAGAAACATTGGTAGAGCTCT

>hg18 chr12:112441694-112441889 similar-to-chr7:155295484-155295679
TGCCGGCCTCAGTTTTCCCATTTGCCAAACAGCAGTGCCTCCTTCTTCCCTGGGTGGTGAGGGCTGGACTCAAGCCAGACTCAGAGGCGAGGTGTGCAGGGCCCGGGCTTGCTCCCTCCGAGCAGGGGCGGTGGGCTTCCCGCATGGCTTCCCTGCCGCCGCCCCTCCCCCACGGCCCTGCCGACGGCGCCCCCC

>hg18 chr20:43294171-43294283 similar-to-chr15:56543934-56544046
ACTTCCTTTTAGCAAGAGTTAAATGCTTCTTACTATGATAACAAGACGAAGAAATAAAGCGTTGTATATTTAAAACTCTTTGAAAATCTAAGTCTGCTGGATTGATCTCTTG

>hg18 chr8:61366495-61366633 similar-to-chr11:10302749-10302887
GGTCACATTTCAGCTAACCCTCCTTCTATCCCTTCACAGTAACTCACAAGGTACAGTGATACTCACTTCCACAGGCAAGCATCAGGTCTTTTCCTAGTTAAAATGGATACTTATTTCAGCATTTATACCTTTCTTAAC

>hg18 chr10:106654561-106654673 similar-to-chr8:42176563-42176675
TCTACCATAAATTTTCAGTATTTTTTTTTTAAAAGACTCTAGGGTGTGACATTCCTTTTATCCAAGGCTGTGGTAACCAGTCTACTGAGCCAGCCCATGTCATGTGGGTTCA

>hg18 chr21:17961920-17962090 similar-to-chrX:70229284-70229454
CAGCCTGTGGTGACTTGGAATATTTTCACTTTCAACCCTTGAACATCACCTTCATGAAAGGATTTCTGCATGATGGAGGCAGATAGGTTCTGATCGATGAAAGGGCAGCCCTTTTGGTGAGATCTGATGACAGGATTGTCTGCTAAGAGAAGGAGCACACGGCCACTGGG

>hg18 chr2:140842983-140843084 similar-to-chr14:63915652-63915753
AAACCAAGTTAGAGGTGTGAATGGAGGGGAAAGGGGCTTTGAAACATTTGGAAATGATTGAATTAAAGGCTCTCAACTCTTTTTCAGTCATTAAGATTAAA

>hg18 chr3:99951715-99951856 similar-to-chr5:75902019-75902160
TCAGAGCACATTTACTTAGTTTTAAGTACTTTCCAAGCTCAGAATAAGGTCACCATTCTTCTATGGAAGTGAAACATCTCTTCTTTAGAATTGTGCAAAATTAATTACTGGTTGGGGTATGACCTTGGGGGTATAGGATAT

>hg18 chr15:87156276-87156470 similar-to-chr12:54760568-54760762
GATTGCCTCCACACCCACTCCTGAGCGGGAGGAGGGTTAGGAGTGGGGATGGCTTCATTAGCGAAGGAGGAGCCTAGCCCTCGGGTTAGCGCCTCGGCCTCCTGCAGCCCCATCTAGGCCCTCCCCATCTGCCCTCTTCTCTGGATCTGCCTTCTCAGTGACCCAGGGACTCCCGGGTTTGCACACAGCAGGGT

>hg18 chr11:19309322-19309502 similar-to-chr3:58134873-58135053
ATTTCCTGAGACTGGATGTGTGGTCTGAAAACACAAATTAACAACCAGCAGTTCCTTTCCCTCTGCCCATCCAAATCGTAGCTCCCTGGGTCCACAATGGTGCCCAAGTTCAGAAGGCCATGGGGGCAGGTTGAATTGTGAGGGATGCTTACCTGATCTCAGAGGCATGGGCAAGGACCC

>hg18 chr2:121696800-121696909 similar-to-chr22:19494974-19495083
NNNNNNNNNNNNNNNNNNNNNNNNNNNNNNNNNNNNNNNNNNNNNNNNNNNNNNGTTAACCCACTCCCCGCTTCTCCTCTAAAGAAGGAAGAGGAATCAGGAGCCTGTC

>hg18 chr2:188924781-188924899 similar-to-chr9:79533530-79533648
CCTGTACATACTTCTCGTATTAAATTTCTTCATTTATTCAGTAAATATTTGCTTCATATTTACTCCATTCCAAGCCCCACGAGAAGAAATTATGGCTTTGTTAAATAAAGAAGGCAGC

>hg18 chr5:176036431-176036572 similar-to-chr22:49039050-49039191
AACAGCCTTTTTCTTGGGTCCCTGAACACACTTTGTCACTGCTGGGGCTTAACAAAGCCTTCCTGAACGCCCAGGAGAGCAGCAGGGACCTAACAGAGGACTCCAGAGGCTCAGACCCAGCCCCGCACGGCTCCTCCACCC

>hg18 chr22:41180021-41180178 similar-to-chr9:100892477-100892634
NNNNNNNNNNNNNNNNNNNNNNNNNNNNNNNNNNNNNNTAAAATCTAAAAAATAAGACCACGCCAAGGAAAAAAATCAGTAACAGTATAGAGGGGATGGAAGCAGACCTCTTTAATACACCTTGTTCTTCAGTTTTGACTTTGCCATCATGTAAATG

>hg18 chr15:68180557-68180751 similar-to-chr12:54760568-54760762
ATGCCCAGCCCTTTCTGAGAGCCTGGCTTTGGGAGAACAGGCCTCTCCTGCCTGTAGCTCCCACTCACTCCTCACCCAGCGTCACTCCCCGCTCTCACCGGCTGCCTGAACCCTGAGCAGGAAGGGGGCAGGGAGGTAAGGAACCAGGCCAACATCCCTTTAAGCTTACCACCGCTATCTCCCCGCACCCCCCC

>hg18 chr18:75664614-75664765 similar-to-chr17:7078305-7078456
TCACCACTTGTGGTCCAAGGCTTCTGCTGGGCTGACGGAGGAGGCGTTTTCTCCCATCCCGCCCCAGCAGGGAGCCTGCCCTCCTGTCCAGGAGCCCTCACAGCTCAGCCGGGGCCCTCCTGCGTCTCCCGACCACAGGCCCCAGTCCCGG

>hg18 chr8:91050993-91051124 similar-to-chr18:17816099-17816230
ATATTCTATATCTAATATACCAAGTCACAATTAATTTTCAAGTATACTACACTATAAAACCTTTTATTAATTCTTGTATCNNNNNNNNNNNNNNNNNNNNNNNNNNNNNNNNNNNNNNNNNNNNNNNNNNN

>hg18 chr12:46549100-46549247 similar-to-chr7:87670447-87670594
TTTGACCCTCACTTGGGGGCAGCCCCCCCAGCTGCAGGGTTGCCTGAAAAGAGATTCCACTGCTTCGCCATCTTTCTCTCATTTTTCTCATGTCACTTTAAATATGAAGCTCCATCTCAGATGTCTATACGCAGGAGGGTTGGAGAT

>hg18 chr22:47887412-47887597 similar-to-chr17:30537691-30537876
GAGAGGGAAGTACAGGTGACACCTCCCATGCCCATGTACAAAGAGCACAGTGGGGAAGGGAGGCAGGAAACTTGGTCCCCAGTAAGCTTCCCTCATCTGCCTCCCCTAGGAGCATCAGTCAGGCATCTCTTAAGTTTAGAGAAAGCTCATTGTAAATACATATTAACTCTCACCATGATGAGAAG

>hg18 chr12:115970955-115971119 similar-to-chr19:3072752-3072916
NNNNNNNNNNNNNNNNNNNNNNCTAGTCCCAGGAAGCCACAAGCTGCTGAGGAATGTTTAGGATGAAGGTGCCGGGAACGGGAGACAGCAATGCCAGCCTCACAGGGACGAGGGCTGGTGGCCCCAAGCCCTCCAAGCCCCCAAGCCAATGCACACCCAGCCTC

>hg18 chrX:119568180-119568283 similar-to-chr20:22982797-22982900
ACTTTTTGAGCTTTGAACCAAGTGAATACATGAAGTATTCAAAAAAAACTCTAGCAATGTGTCCTGCACATAGAAAGGGCTTCTAGTATGAGAAAAGTTGCCA

>hg18 chr3:145902620-145902728 similar-to-chr4:89196443-89196551
ATGTAAATATTATAAACTGGATTCTACAAGGCTATAGTAGAACTAACAAAAAGAAGCTATTGTTCCACCTTTCACAGGAGGAAGTTAATAATTAATGTCTATAATTAA

>hg18 chr14:81282520-81282655 similar-to-chr7:80109339-80109474
AATATTTATTGCTTCTGTAGTCCAAAATTCTAATTTTTTAATTTTTTCCAACATTTATGCCTCTAAAAAATTTAGTTATCTTACCAAGTAAAAATTAGACATCAAATTTAGCACAGTTCTGAGTGCCTAGTGGCT

>hg18 chr2:140586502-140586633 similar-to-chr18:17698353-17698484
CAACAAATGGGTGCTCTCTTAAATTGTACATGGAATATAAAATACTAAAAACTTTTTAAGTCCAATCTAAGTAAATTTAAATGTGCATACTATTTTATTCAACAATATTATTTCTAGTATAGAATTAAAAT

>hg18 chr18:75287251-75287390 similar-to-chr10:50505837-50505976
CCAGCGCAGACGGCATCTCTGTCGCGAGCTTTCGGCTGAAAAAAAATCCCTCACGCCCTTCCCAGGCGAGGGAGACACAGGTTCAGGGGCATGAACGGCTCCTCCCGTGGAAAGGACTGTGTGGCCGGCTCCCCAGGCC

>hg18 chr2:172629134-172629243 similar-to-chr22:19494974-19495083
CCATTTCCTGGGATGTAGCATGACAATCAGATGGTGCTGAATGAAGGCACACNNNNNNNNNNNNNNNNNNNNNNNNNNNNNNNNNNNNNNNNNNNNNNNNNNNNNNNGC

>hg18 chr22:32043389-32043546 similar-to-chr17:42744901-42745058
TTAGCACGTTAACAAAACAGAAACTCTTTTCCTTTCATTTCACCTAAGTTTAATCAGAATCTTGGCACCCGTACTTTTTTCTCTTTTCTTTCTTTGAACTCTCTGAAAGTCTTACTTCATTAATCTGCTTGTAGAAGTTGTTTAACTAGCTGTACTT

>hg18 chr4:106066099-106066199 similar-to-chr3:113231455-113231555
AGAAGACATTCTGATAACAAAATGTGTAAATTATTCAAGAGAAGGAAAACATGTTACTATCATTAAAGAAAAACCTTATTTCTAAACAAAGCATGATTAA

>hg18 chr7:41973015-41973183 similar-to-chr17:42725839-42726007
NNNNNNNNNNNNNNNNNNNNNNNNNNNNNGCTTAAACAAAACAATAACAACTCCCTCGATTCACTGAAGCCCCTCCCCAAGCGCTGTGCAAGGACAAAAAGAATCTTGTGATGGTACACAACGCTTGAGTTCCAGGCAAGTCCCCAGGCAAAGGTACTCCACGAGTTT

>hg18 chr22:48116937-48117077 similar-to-chr1:154703920-154704060
ACTCTTCTGCCAAAGATTTGCTGAGGACCAGGAATGGCAGGAACTCGAAGAGGCCCTGCGGGACACACACTCCCTGCTGGAATCATGGTAGGGGGATCGGGGGAGGGTGCCCAGTGCCCACCACCAATCTAGAAGGCCCA

>hg18 chr4:127197120-127197310 similar-to-chr11:70668078-70668268
CTCTGAGACCAGGGCCAATGATCAAATGTTTTAGATTAAAATGGAAGAGAGCCAGAGGAAAAAAAAAAAAAAAAAGGAAAAATTGCCCAGGAAACCAAAACCGGAAAGAGTGAACACAAAGAATAAACAGAACAAACCTAAAAATTATCAAGATGAATTTAATATAATGTTTTAAGAAAGTTATAATTTG

>hg18 chr6:19293172-19293275 similar-to-chrX:153785177-153785280
AAGAGAAAATAAAAAACATAATGGAAGAATATGATTTTATGGAGAAAAAGTGGATTTATAAAATATCCAAGTAGAACTACNNNNNNNNNNNNNNNNNNNNNNN

>hg18 chr5:85035059-85035159 similar-to-chr20:10317060-10317160
TCAAAAAAGTTTCACAATCTTGCCTGTAAGGTAATTATTTTACTCAGCCTGAAATTGTAGTTACTTGTATATCACTTACTCTTCTCCTTTCCTATAAGCT

>hg18 chr7:114908944-114909044 similar-to-chr6:161053271-161053371
TCATCCAAACTCCAAGAAGTCATCATGCTTTAATAATTTTCTTTGTAATCATATTAATCTTCTTTTATTCAGCCTCCCATGCATTGCTCAAATCCTGGGC

>hg18 chr20:29685823-29685999 similar-to-chr10:50520669-50520845
GGGGTCTCTCACGTTTGGAATTACCTTGGTTGGGGAAGGGGAGGAGCAGCTCCCAGAGTGACCAGCAGAGGGCGCTGGGCCCAACATGGTCAGTTCTGGGAGCTGGACTCTTGGAACTCGGGAAGACTCCCAAGCTGCCTTCTCAAAGTTTTGTCTCTGGCAGCGTCTAGAATGGA

>hg18 chr3:97949448-97949615 similar-to-chr17:26565427-26565594
AGATGTTTGATGGATAGAGTTGTACTTTGTTTAATACACTGTTATGTTTCTTGTGAATCTTAGAGATGCTCTATCAAACATAGAAATAGTATCAGGAACTCAGCATTCATTGATGAATTATAACTCCTCTAAAAATTTATAGTGAAATGTTTATTTTGCTTTATTAT

>hg18 chr18:43503302-43503487 similar-to-chr16:14248715-14248900
CCAGATTTTCCTCTAGTCTCACTGTCCAGCCAGCGTGACAAGTGCCTCCACACAAGAGAGGATCTCCCAGTTCCTACCTGGGCACACCAAAAAACACACCCACTCTGCTATGGAGAAGCTCCTCCTAGGCTGAGCTGACATTCAGCAACCAGGCCCTGCCCTAGCTCTTCAGGGGTGGACCGAGG

>hg18 chr3:13057516-13057641 similar-to-chr14:54422536-54422661
CAGGGGTCAGATCTCGTGGCCACTCTTCTGCAGTTGCCTGCCCTCTGGTTTTATTCTGCTCACCTGCGCACAGGGGCTTTAATGCTTCTTTTGCAGGAGGGATGAGGATGAACAATTAAGTATAT

>hg18 chr5:158350046-158350176 similar-to-chr2:158411078-158411208
NNNNNNNNNNNNNNNNNNNNNNNNNNNNNNNNNNNNNNNNCACAAAGACAAGCTCTTATTGTGATGTCAGTCATACAATCCCAGAAAATAAGCACCAGGCTTGGCTTTGAAAACTAATGTGATTCCATAC

>hg18 chr3:3075479-3075607 similar-to-chr2:210893817-210893945
CATGCTTCAGTCCTTTATGACATTCTCGCTTGGAAGTAGTTGCATCCCCTATCAATGCTGCTCATTTAGTAATTAATCAGATACTACTTTTGGAAATCTCTTGTACTGTTATCTTGCATTTTAATTTA

>hg18 chr16:51100617-51100719 similar-to-chr6:105688579-105688681
CATTACAAAGAACATCTAAAAGATTTTTTTCCAACCTAAGAAAAAACAGTGCTATAATAAGGTATCTTACATTCATGGGTAAAAATACTCCTTTTAGAGAAC

>hg18 chr6:166439814-166439944 similar-to-chr3:57935689-57935819
ACCTGTTTGCCTCGATTGCTGGTGGGATGAAGTCAGAGGCTGATAGGACTTACTGCACTCACCTGCTTCTCCTGTACCTATCTTGCTATCCTTGTGCTCTCGTTAGAGCTGATGTTTCTCGAGGTGCACG

>hg18 chr7:154081102-154081274 similar-to-chr22:23156705-23156877
CTGGCCGAGACGGAAAGGGGATGCCTGGTCATTGGAGACTGAGAGGAGGGAGGAGCACCAGGTACTTCAGTGTGTCCGGGAGGAAGCCTTCTGCAGGGAAGCAGGGACCCTGGGCCAAGCTGGAGCCTCCCAGAGGCAAAGGCTGAGAGTGAGGCTGATGGAGAGGGAAGCC

>hg18 chr11:94481796-94481908 similar-to-chr1:172134512-172134624
GGTGTTGGCATTCCTTTTACATCCCAGTGTGTGTGGGTGTGTGCCTATATTGTAGTTCACACAGCAGAAATAAAATGGGAACACCCACTGTTCAGCTCATTCTATTATTTTA

>hg18 chr4:130891834-130892000 similar-to-chr13:22309859-22310025
GTAGACCCGTTAGAGAAGCTCTGCTGAAAGCAAAGTAAACCTATACATGACCTTTTTAATAATAGTATTAATTATAATCACACTCTGTCTTGATTTAATGCAGTGCCAGAAATTCTTTCCAGTGGCAGCAAAAGAGAAAACAAAACCAGAAACTCTTAGTTGGAGG

>hg18 chr7:7345909-7346010 similar-to-chr3:30370284-30370385
CTACTTCATAGGTGGTTAAGAAATAGTACATACTGGACGAGAACATGTAAGAAAATTAAATAAATTCTTCTGGGCTTGATAAAATTAGGTAGACTTTTAGG

>hg18 chr6:52521896-52522012 similar-to-chr8:75297022-75297138
TTCAGATCTCAGCTGTGCCCATTTGTTTCAAATGAACTAGTCTAAAATGGAAGAAACGATATCTGGCCCTCAGACCCCTTAAAGCTTNNNNNNNNNNNNNNNNNNNNNNNNNNNNN

>hg18 chr22:18543295-18543401 similar-to-chr1:55124932-55125038
CAGCGGGGGATGGGGAGGCTTGGCGCCCACGGCCCCGCTGCCCCATGTTTCCACTGCAGCCGAGGAGAAAACGAGGACTTTACGGCTGTCACAAACATTTCATCTT

>hg18 chr21:33427942-33428089 similar-to-chr6:143878027-143878174
TCTCCTCCAAGGAAAACTTTCTTCATTGATATGACAGAGAATGGAGTGAAGGGGTGGCTTCATCGGAAGAGTTTGGCAGGCTTTTTATGTAGAGGCGAATGGGGTTGACTGACAGCACGTGGCGGCCCATTGCAAGGGTCCCTCCCA

>hg18 chrX:132105472-132105582 similar-to-chr3:30657863-30657973
AAGAGCTAATACTCTAGTAGGTGTAAGAACTACAATGCCAAGCCCATTCCTTTTCTCATTTAAGGAAAATGAGTCTAGGCATTGTACAAGACAGTGTCTTCTCTCTTCCA

>hg18 chr19:49329364-49329542 similar-to-chr2:158338667-158338845
TCATATAATAGTATGACATGACTCAAAATTAAGGAATAAGATTGTGGAAATTGGTTTTCAAAAAAAAATTCTCTAGTTTGAATATAGAGAAAAATTGGTGAGTGTCTTCAGCTGTCCTCATACATAATGCATGTGAGCTCGCTTTAAGCATAAGTGAAGGAGTGGAAAAATCCTGGAG

>hg18 chr7:51265413-51265518 similar-to-chr4:4921625-4921730
CAACCTGAGGAGACTGTACCAGTCTGCTGGTTTCTAGGCCTAACAACACCCAATGAAGAGCTCTCCGGGGCACCACTGCCTCTCCTGCCTCTCCATTTCAGTCAT

>hg18 chr15:63291966-63292095 similar-to-chr16:14303238-14303367
ACAGTGGGAGCTTCCCAGGTCCTGCCCCATGTAGCAGGCTCATCTAGCCTGGGCTGGGCTTCCTGCCTCATGCCAGCAACTGGAGATGGAGGCCTGGTCCTGTGGCCATCCACGCCAGGGTCAGCNNNN

>hg18 chr2:192112638-192112778 similar-to-chr4:4845435-4845575
ACACATATCTCTGGCAAATTTGGTTTCTATCCAGTCAACAGTAAAATTGAGAAATGAGCTTTTCACTAGCAAATGGTAATTATAATGAAAAACTCCCAACCTTACACAGTACACAGGAGAAAAACAGACCGCACTGTTAT

>hg18 chr2:31911676-31911776 similar-to-chr21:18424783-18424883
CAAAACTCATAATCCACAATCCATAAAGAACTTCCCATTTTTCTCAAAAGGGGAGAGAGGGAAGAACCAGAAAGATTAACAGAAGCATAGAATTATATTG

>hg18 chr7:99194101-99194246 similar-to-chr10:95757498-95757643
NAGACAAATTCATGGAAACCTGTGTTCTTTTTTGATTTAAATTTTAAGTAAAATGGATGAGTTTTTAAAATTTAAACCAGATTATTAGGTATGATGGCAAACTGTTTTTGAAGAGTCATATAAAGTTAATTTTGTGTATGTTGAA

>hg18 chrY:24493100-24493215 similar-to-chr5:39345346-39345461
TCTGGGCGAGTATATTTTCTAGCATATTGTAGGAGTTTCTAGCTAAACTCACCACTTAAAAAGTCAGATCTTTATTTGTCTCGTGAGATCTATGTAAAGAGAAGAGTTTCCCTCT

>hg18 chr13:109616256-109616364 similar-to-chr11:10335983-10336091
ACTTTCAGTGGTTGATTTCAGGCTAACTTGAGAGCCTTGGGAAGTTTCTGAATTCTGAGCCTGTCAGTGAGAACCTCGGCCACCCCTCCCCTGGAGTTCCCTCAGTCC

>hg18 chr22:40918906-40919015 similar-to-chr1:177528500-177528609
TAAAAAACACAGACTGAGGACACTGTCCCAGAAGAGACTGAATGGGAAGCATCCCAGGTTCTTATCCTCAAGAAAGTTTTAGAACTATTGGTTCAATTCATCTTCATAG

>hg18 chr7:112401868-112402012 similar-to-chr1:62767391-62767535
ATTTCAGGTAGCTAGATATAATAATGGGCAGGGAAGGGTTAACAGAAAATGAGACTGGAGTGGTAATATTTTTCTATTGTAAGAAAATTAGAATTTTTTCCTAATTAAAAGAAATTATAGACATAAAATATTTCAATGAAAAAT

>hg18 chr19:53052163-53052317 similar-to-chr2:210886396-210886550
AAAAGCCGAACAAAATGTGCAATTATGGTAAAATGTTTCCAGAAAGGAAGCAGAATATAGATACAATGATGGAAGAATGCCACAGTGAGATACTAAGCAACCTTTTAAGAGCGTGCAGGGAACTTGTAAACATACCATCTATTTGTTTTATAAN

>hg18 chr3:75157387-75157492 similar-to-chr8:75225575-75225680
CAGACCTCCCAACTTTGAATTGGCTTGGAATCAGGAGAGCACTTTTAATTTTGCATGANNNNNNNNNNNNNNNNNNNNNNNNNNNNNNNNNNNNNNNNNNNNNNN

>hg18 chr10:134584480-134584601 similar-to-chr7:94125207-94125328
GAAAGCACAGGTGCGGCAGCATCTGAGGGCGGTGGATGACAGGGCGGCAGCCCCTTCCCGCTCCAAGAGTCGCCAACCTTCCCTTGCAGGGCGCGACCCACCCTGCGTCTGCCCATCTCCT

>hg18 chr16:76860372-76860474 similar-to-chr5:75959081-75959183
ATATAGATGTACACATATATAAGATTTTGTTCTCATTTTCTGAAATAAGTGGACACATACTCCACCATCCCCAGGTAGTGTACAGTGTGTGCCCTTTCAGGC

>hg18 chr20:40225411-40225583 similar-to-chr7:155419135-155419307
AAGAAGGGCCTAGGCAAGTCGTTAGCAAAACCTTCCTGACTGCACAGAGAAATACTGCTTACTTTTTCTCCCGGGATTTTAGGTAATAGCTAGTACATGTTCACTGGCATTGCTTAAATGTACCACTTGGCAAACATGGGGGTGTTCCCTTTCTCCATCAACCCCTTGGTTT

>hg18 chr3:19095432-19095631 similar-to-chr1:172131496-172131695
AAGTCTTATTTTCAGCAAGGAAATATTCACCATTGCTAAATTAGTTTGGATTTGCTTTAGATTTAAACATGGGTTTATTTTAAAAGACACTGAGGCCAAAGGAAAAACAAACAGCCCTGCATGTGTTGGGGAAGCACTGTCTTATTGACAGAGAAGCTGGCTAGCTGAAATCAAATGTTTTTCAGAACAAAGATATTAT

>hg18 chr7:30649722-30649826 similar-to-chr17:61654495-61654599
GTTATTGAGCTGCCTCTAAGCAGTAATTTAGTTAAGGCTGTGTGGATATCTGGAGGACTGTCTCCTCTAGAAATTGGGATGTGATTTGGGAGTATCACCAGGGG

>hg18 chr11:120625325-120625439 similar-to-chr3:95044421-95044535
AAAAAGCGAAACAATTTTATACTGTGAAGTCTTTCTGACAAAGATTTAAACTGCTCACCTTAAAAAAAGATTTGAGGGCTTAAAATAATAATAAACCAAATCACTTTTACAAAA

>hg18 chr5:122899582-122899712 similar-to-chr9:79609266-79609396
TCATGTCAGGGGAAGGAATAGGAAAGGGAAAAGGCAAAAGTCCTTTATGTGCTTTTAAATGCTTTTATTGTGGAACAGTTTTGGTTCTCCAGAGGCTTCATATGGACCTCTTATGTAAAATGAACCAATC

>hg18 chr3:24611231-24611331 similar-to-chr22:19488979-19489079
AGGCCCCAGTCCCTCTGTCCTTCAGGTGCAGAAGATGCGCATCCATCTCTCCCACCACACTGAAGAACACACACTGGGCTTGGGCTTGGGAATGAGGGGA

>hg18 chr2:45012467-45012583 similar-to-chr3:58123725-58123841
ATACAGGGTATTGGGGTGGAGTTGGGGGCAGGAGGGTGTGGATCCTTTTGAATGATCAAGTTTAGGATAAGAAGGGTGAAAGGGGCAAAATAAGGGCCCTCCAGCTTCTCAGGCCA

>hg18 chrX:136189211-136189360 similar-to-chr20:22994636-22994785
TTGATTTAGAAAATATATGCTGCAATTGGAAGTGGCTTTGGTATGCCTGGGCATTTTGCCTCCCTGTCCTCATCTTGATGAGTTCTGTAATTATATGTCTTTCAAATGCAAACTGGCACCTCTAGGCCTTTGAGTACAGTCCAGATGCC

>hg18 chr11:66039981-66040091 similar-to-chr12:21806067-21806177
TAATACCCCCTTCTCTTTTTATTTCCCTGTAAAAAAATTTACATTTTTTTAAAAGACCACTTAACATCAGTGGTAAATTCTATAAGCAAACCCAACCAGTATCTCTTTGC

>hg18 chr11:126627650-126627755 similar-to-chr5:1942859-1942964
ATCCAATCCCCCACTTTGCTTTCCAGGAGGCAACTGAACTGTTGTCTATAGAGGGTAGCCCAGGGGACAGGGAGACCTTTGTGCTAGGCTTTGCGGGCCACTGCC

>hg18 chr3:12951252-12951442 similar-to-chr19:3046829-3047019
CCATCGCTCCTTGGATCTGCTCTCAGGATGGTCAACGGCACCTTTCCAGGACCCCCTTGGGGAGCAGCTACTCCATGAACCCAACTCATGCATCTCCCCAAGACCCCCAGACACAGCCCTGGGTCTGGCCTGCATCTGTCTGAGTTCCTTCCATCCAGGACACGGTTCTGGGTCTGGCCAGCAACTGCCC

>hg18 chr11:95925239-95925413 similar-to-chr5:74666975-74667149
NNNNNNNNNNNNNNNNNNNNNNNNNNNTTAAGTAGAGGTGCTGCTGTGGATGTTACAATGCAGTGGTCTCTCTTCACTTGGGCTGTGGGATAGCAGCAAGTGTATTGGTTGCTAAAAGACACTAAGAGCAACATTTTTTGCAATCCAGTTTCATTAAACTTTCCTGGCATTCAG

>hg18 chr9:95956250-95956353 similar-to-chr6:121809589-121809692
ACATTAACAGGAAGACAATGTTTGGTTCTGGTTTCAACAGTTTTCTCTTCAGAGCACTAGGCCAACAAAGGTAGTGTATAAATGCAAAGGAGAAATCATAGAT

>hg18 chrX:151556701-151556819 similar-to-chr3:51992138-51992256
ACACATTTCGCATTTTGCAGAGAAGAGACAGGACCCAGTGCCCCTTGAGGCGGATTCCTGGCCCAGCCCCCAAGGAGCCAGCCCTCCTCCCCCTCCCCCAGCCCGGCCCCGCCCTGCC

>hg18 chr13:46000458-46000561 similar-to-chrX:149579283-149579386
AGTTATGCTTATACTATAATTTCATAAGCAGTATGTATGCATATGCAAAAGAACTAGAAGGGGATTCAAACAAAATCAATTTGGTTGTTTGGAGGAGGTGGGA

>hg18 chr22:26510263-26510433 similar-to-chr6:70791024-70791194
CAGATTTCAGGACCAGTTTCTCTGTTTGTTGAAACCGCCAAACACCCCCATATCCACCCAAAATGTGGGCAAACCCAGCCTTTCTCTCTATTTCAGCCTCAATGTGGATGGACTGTCAAAAAACACAACCGCCATTACCATCCGCTACACAATCTAATGTCAAAAATCTC

>hg18 chr17:2340337-2340468 similar-to-chrX:153783388-153783519
CCAGTCTTATTCTTTTTAATGACTGCACTGTACTCGCTTGGGGGGATGTATTACAGCTTTTGTAACTTTATGCAAAATGCTTACAGTATAATGTCAAATGGGGGAGAAGACGACGAATGATTGTATGTAAC

>hg18 chr12:60707921-60708022 similar-to-chr1:116041947-116042048
GCTCTACCAAATCCTTCGGGGAACCACAAGATTAGCTCCAGATTTCTAAGATGCAGTTGGCTAATACCCTGGTTCCCTGTTATCCAACTAGCCTTCGTTTT

>hg18 chr22:36945216-36945343 similar-to-chr3:153995719-153995846
AGGAAGGAAAAACCTCACCCACAGGCAGAGATTTCAATACAATCTATATTATCTCATATATAGATTTCTTCCTCACTTTATTTGCTCACTTCTGTCACGCATTTAAAATGTCACAGAGACCAAAATA

>hg18 chr8:139667398-139667502 similar-to-chr17:38317314-38317418
TAAACCCTAAAAATTAGAGAGATTCCAGTCTCAGAATGAAAAGCCATCCTTTCAATGCAACACATTTGGGTTGGTTTTCTGTCCAGCTCACATTGTTGACCTCT

>hg18 chr1:212038082-212038253 similar-to-chr5:75909399-75909570
GTGCCCAGGCTCCCAGTGCCTATCAGAAGCAAATCTGGCCCCAAAGAAAGCAAATAATTAAGCAGGTCATTAGGAAGCCCATAAAAGTACGGATGTGCAGCTACGCCCTGCCGTTAACTTCAAAAGGTGACCAAACGGCAGAGATTCTTAGCAGCAGAGGAAAAAGCAATG

>hg18 chr11:104817690-104817791 similar-to-chr3:30348752-30348853
GTATTGTCAAGAAATTGGAGGTAGAAAATGTGTGATAACATACATTGAATGTTATGAAGGCATAGTGATTACTTTAGAAACTTAAAAATGAGGAAAACCAT

>hg18 chr14:51228766-51228874 similar-to-chr3:46642208-46642316
AGCAATATAAGTTATAATTGAATCCTACTTACATATGTGAATATTTTGTTTTACTTTTTATACAGTTATATAAAAGATATCCAATAATTTTTAAAAATATACATAATC

>hg18 chr3:48425102-48425250 similar-to-chr7:155353777-155353925
CTGCTCTGGGATTGAACAATCCATGTCTCTATCTGGAAACCCCACAAACACCAGACTCACCTTCTCCAAGTCTAAGCTTACCACANNNNNNNNNNNNNNNNNNNNNNNNNNNNNNNNNNNNNNNNNNNNNNNNNNNNNNNNNNNNNNN

>hg18 chr22:20493701-20493877 similar-to-chr2:188284458-188284634
TTGGTAATTCAAATCATAGAACAAGAGTTCAACAACAGCACGGATTAGTTATAAAATGCTGGTTTAAACTCAACATTACAATTTTCTAGTGTTAATATTATAAATTTCTAGTGTTAACAGTCACAAGTGGTCATAATTTGTTCTGCAAAATTATAATCCAACAAAATTTTTGGAGA

>hg18 chr1:51492010-51492117 similar-to-chr6:105670544-105670651
TTCTTGATATTTTAAATAATACTATGAATGTTTAATCGATAAAACACTTCTTGTTTTAGAATATTTTATTTGTATAAATTTTTTTAGGAATTGCTGGATCTTNNNNN

>hg18 chrY:22892739-22892890 similar-to-chr1:94850948-94851099
CATATCCCTTAAATATTTCTGAGAATTCCTGAGAAACTTATTCATGTCTCAGCTAAAAACCTGGCACTGGACCACTGCCCACTCAGCTGCCTGTTATTGACTTCTTTTGTTAGATAAGATCCTCCAGGCAGCAACTGCATGGGTTCCCCCC

>hg18 chr20:7291797-7291942 similar-to-chr17:26419069-26419214
TTGCTTCTGAAGAAGGAGAAAGGTATGTAGGAAAGTAAGAGCTGGAGTAGGGAAATTGTTAAGTATTAAACATATGTATTTAGTGTTTTCTCTTCATTACGTTTGTCTGACCCCAAACTGTCTCTAGCCCCTGTTCTAATGCTCA

>hg18 chr10:102963252-102963410 similar-to-chr16:87050875-87051033
ATATACTGTGGTGCAGGGGAAGAAATTTCTAACCTCCCAGGTATCCTATCAGCTGGGAGGAAGCTGACCCCACAGCAGGAGGGAAAGAGGTAAGATTAGCACAGAACTCACAGTGCGGGTGGAACTCAGCAACACTGAGTCTCCCTTCCCTGTGCAAT

>hg18 chr19:6072757-6072870 similar-to-chr6:140636695-140636808
NNNCTTCCCTGCCTCAAACAAAAACATTTAGACAGCACGCTTACAAGGAAAGAATTAGTAAAACCACAGGGCCAGTGAAAACGAGTTTGGGTATGAGAACGGTACAAAAACTG

>hg18 chr18:71756491-71756660 similar-to-chr7:80138059-80138228
ACAAACATTTCTAGAAGAAAAAAAAAAACCTTTTTTTTTAATCTATGACAGCTGATGCTGTTAATCCAAGTGCTTTGTGGAATGTCAGAAACCATACCTATAATATAATGTCAGGGTTGGAAAATATCTGAGATTTTAGTTCAAAATTCTTATTTAGTTGATACAAATG

>hg18 chr1:4712762-4712862 similar-to-chr12:63433180-63433280
GACAAAGACTGGGTCCTCTAGGGAAAAGGAGGCCTTGCAGAGCCCCCAAAGACACAACCTGTTTTGCTCACACCTCCTCATGTTCTCTTCAAACTTCCCG

>hg18 chr20:48950699-48950888 similar-to-chr7:80389688-80389877
TCATAGAAAAAAGGCAAATCTCCATTTTTTCCTCTGATTAAAGTACAGTGTAGTATCAGATTCAGCGCTGATCAAAAGAAAGACTGATTTGAAAAGTTGGCTTTCTTCTATAAGCCTTGCTGTTCCTTCTCAACCAAGAACACTTCAAAAGAGCTAATGAAGTAATAGCTGCTTTGATTCAAATCAAGA

>hg18 chr22:35312252-35312352 similar-to-chr6:1525066-1525166
CACAGCTGGGCTCCTGCAGCCCCACCCCAGACACAGTCGCAGGTAACAGGTAACCACAACCAAATGGCCTTTTAGGAATTCCAGTTAAGAGCAACGTCTT

>hg18 chr19:10608646-10608765 similar-to-chr15:56595512-56595631
AGGGGACAGGCCCAAGAGGCCTGGCCCACCATTGGTTATTACCAGAGTGAATTGGAGTGGTATATATTTGCGCTGAAGAGAGCAGGAATAAGACTGGTTTATTNNNNNNNNNNNNNNNN

>hg18 chr1:42607179-42607323 similar-to-chr3:95033823-95033967
GATTATGTGGCTGCCCAAATCATCCATCTGACCTGGGAATTGTACCTTGCTGAACAATTACCAAAGTTATACCAAAAAGATAGAAAATAATGCATAAGATCTTCCTAGTAAGCCCTTTTATAAAATAAAGAACATCTACCATAT

>hg18 chr6:5672980-5673147 similar-to-chr1:116116100-116116267
CAATGCACTCTGACAGCTCAAAACACTTCCTCGAGCTTCTATACATTCTGCTCGTTGCCATGTGTCCCCAGCACTTGGATATGTAATGCGAGGGATACCAACAGACTGATTTCTAAATGAGCTTCCTGCCTCAAGGCAAAGGTTGAGTTGCCCGTGCAGCTGGGAGG

>hg18 chr6:44579450-44579609 similar-to-chr11:120725091-120725250
CTCCTGAACTCAAGGAACATCTTGGTGGGTGCACACAGGCAGGTAGTTTTCCCCTCTGTGGTCACTAGTTCTGCACCTTGCCTGCTGCTGCAGAGATAAGCATCTCACCTTCACACAACTCAACCATTCAGGGATTANNNNNNNNNNNNNNNNNNNNNN

>hg18 chr21:34313927-34314125 similar-to-chrX:138440391-138440589
TGCTGTGTGGGCAAGACCCTGACCCCACATGACCAATGAGAGAAAGTTCACATGGAAGAAACACAGCTGCCTCTTTCACCAGGAGCATTCTCAGGATTTGTCCATGGCCAAGGGCTGAGAAGGACTCTCTATGTAAATATAATAAAAGGGTATGGGGTGAAGATGGAAGCAAAAAAACAATTAATCCGTATTAATAAG

>hg18 chr1:235992081-235992252 similar-to-chr5:75909399-75909570
ACTGAGTTAGCTACCTTCAAGAACAATCACTGACACCATTCTATAACTTCTTAGGTTTTCTGGCCTAAGGTTCTGGCCTGAGGTTCAGAAGGCCAGACCTTTGAGAAAAGTCACCAGTGCCACTCTAAACCGACTTAGGTTTTCTGGACCCATCTGCAGAACTTGGAGCCA

>hg18 chr8:109057035-109057173 similar-to-chr11:10302749-10302887
ACCTGGGACATTTTAATCATTCAATTAATATGTACTGAGAACTTATGAGATGCCAAGGCCTTGACTGGCTGGCCTCAACTAAACTGTGGCCCTGGTGAGGTCACATTTTTTATATAATCTCCCAAAACTAAAATCAAT

>hg18 chr9:112227752-112227869 similar-to-chr5:52397646-52397763
ATTGTCTTAATTGATTCTTTAAATCACTTTTAGATAAACGTTAGGCAGACATAAAACTCATCTTACTATATCTTCTAAGTGAACAATTTGTGAGGATGTGTATGATTTGTGAAGAGG

>hg18 chr18:50793920-50794020 similar-to-chr3:95042881-95042981
CCTTCCCATTTCCAGGCTCTGAATTCTCTTTGGATGCTTCCAGGAAATTTGTTTTCTAGGCTAAAGAAAATCTCTAATTCTTGGTTTATTTGCAAAATAG

>hg18 chr2:121543667-121543807 similar-to-chr3:58115417-58115557
CTTCCAACTTGCTCCTGCAGGTCCTGCAGAGTTCAGTGATGAAGTTCAAGCTTCATTCGGTCATTGCGCCTCCAGGGCCAAGGTCATTTGCAAAACTCCTTCGCGTGACCATACTGTCAACCGCGAACACAGCCCCATGC

>hg18 chr3:115550769-115550913 similar-to-chrX:149538408-149538552
AATGATCATCACTGTTATAGGTATTCTTAGGTCCAAGAGAATCTAGGTGACATCACAATCGCTTATGTGCTCACTTATATGGAGGCACATCCATGGAATGCCCAATTCTATGGGAATTCCATATCTCTGTACCACTATGGAGCT

>hg18 chr14:77108286-77108465 similar-to-chrX:149565002-149565181
TGTCATTTCTGGAGTGCCAGTTAGAAACTCTGTTTTAAAGGCAGGGGGAAATAAAAATGTTCTACTCCCATCTTCCTCTTGAAAATCATCACAAAACAACTGGATAACCAAGAAATAAAAGCTAAAAGCTCAATTTTTTATTAATTAGTGGACATCTGTAATTCTGAACACAATTAATG

>hg18 chr3:176529098-176529204 similar-to-chr2:189562861-189562967
AGACTTTAGTGCTTATATAGCAAAAAATCAATTCTCAATCTTGAAGCACAAGAACCCTGCATTTTAGCCAAAGACTGAGGTAAATTGGGCATCCAAACTGATATTT

>hg18 chr8:37342692-37342863 similar-to-chr3:139554389-139554560
NNNNNNNNNNNNNNNNNNNNNNNNNNNNNNNNNNNNNNNNNNNNNNNNNNNNNNNNNNNNNGTGGGAAGCATGACCAACCGAGGCCTCATAATGGTTTAAGACACTCTGGAGCAGAGTCTACACCAGGACCTAGGAGACTTGGTCAGATGGGGCAGCAGGCACTGAATGGT

>hg18 chr22:14489579-14489683 similar-to-chr5:39319787-39319891
NNNNNNNNNNNNNNNNNNNNNNNNNNNNNNNNNTAGTGAAGGCTAATTATTTGTATTTAGTTAGCATTGATGTATTTTGTTTTCCTTTCAATTGGGCTTTTGTT

>hg18 chr20:8219689-8219846 similar-to-chr17:26509996-26510153
AAAAAAAAAAAAAGAAATGAGAAAAGAAATGCCCCATCAAACTGAAAATTGAGTAGAAGCTTCTGTGTTGCAGTAATTTTTTGTGGGCTTAAGATTTAATCTTGAAAATGCAACATTTGTGTTTAGCATTGTCAAAGGCAAAAGAGGAATAAAATAG

>hg18 chr20:58694590-58694784 similar-to-chr9:100905095-100905289
CCACCCTCTCACCAGGTGTCTCCTAAAGGCAGCTGCAGAAAAATCGCTTGTTGTTTTCTAATGTGGACAAAAAGATTCTACAAGCTCTGTTTCTATTATTTGAGGGTAAATGTGAGAAAACGACAAGCAAAAAAAAAAAAATCACTTGGAAAAAAGTTTGATTTATGTCTGCAATCATACACAGTCAACTTTTA

>hg18 chr2:109728318-109728515 similar-to-chr22:19601343-19601540
CGCACTGCGCCTTCAACTCCGTTATAGCCGTAAGAGACCCACAAACACCGCTGTGGATGTAACTTTTGGCAAAGACCGGGAAGTCGTTCAAGAACTCTCCCACCGTCCCGACGCTGGCGCCGCGCCCCGCGAACCGGGGTCCGGCCGCGCCCAGGCTCCGCAGAGGCTCCTCTCCCGCCCCAGGCGCCCGGCCGCCG

>hg18 chr4:126279884-126279988 similar-to-chr2:189555997-189556101
TTTAGTATAGAGTGTTTATTTACCTTGAATTTGTAGCTTATCTTTCAAGTGAGGATATCAGTTCCTGGGAATCCTGCCTAATATAGTTAAAGGGAGTAGAAAAT

>hg18 chr17:32660742-32660853 similar-to-chr5:2094684-2094795
AGTAAAAAAGGGCTTCAGGAGAAAACAACAGTATGTGTAAGAAAAGCGAACTATGGAGATTAGAAAAAATAAATGTGNNNNNNNNNNNNNNNNNNNNNNNNNNNNNNNNNN

>hg18 chr2:91623020-91623138 similar-to-chr1:195274886-195275004
GCTATCCTTCCTATATTCTATTTGGTAAAAAAAAAAAAATGCAAAGAACTCTTCTCATTCTAGATTTTTGTATTAATTAGACATTTGAAGTTTATAGCAGAAGAGCTATAATCATTTT

>hg18 chr2:190240619-190240727 similar-to-chr5:140180475-140180583
TTAAAGCTTTTAGCATTTTGATTGTAAGAATATAGCATATTTTAGGTGCATTTATCTTATTTTCTTTACTGTGTAGTTGATAACATTTTTATACGGATTTCTTTAAAC

>hg18 chr10:83024487-83024590 similar-to-chr5:78352220-78352323
NNNNNNNNNNNNNNNNNCTGAATATTGATGGGTATGTAAAGACTTTTAGCCAAAACAAACAAACACATAGCACAAAGCACTGCTTTCTTATTATGTAATTAAT

>hg18 chr3:178096081-178096256 similar-to-chrX:153850466-153850641
ATCTGCTTAAAGCCAATAAGCATAAAACTAAGAACATATATGCCAATCTAACATGTAGACATCTGAAAACTTTATTATAAGACAAGCAAAAGGAGACTGGAATAAATGAAGTCTCCTGTTTCTGAATAGAAAGGACATTACCAAGGCAGTTTGGAGGATCTGGGGCACAGAAGCC

>hg18 chr10:108710593-108710703 similar-to-chr6:1538910-1539020
AAGGGCTTCTTCTCCCACAGCACTGAGCCACATTTTCATAACCCGGGCTCCCAAACTATTAGTGACCCTTTGCTCAGGCCCTTACAAAGCTCCTACTGAATAATTCCATC

>hg18 chr12:46434983-46435112 similar-to-chr13:22606403-22606532
CACTGAATGTCAGAGCTGGGCTGGAGAGACAGGCACAGAGCCAGACAGCCTGGGGACCTGTCAGACCAGTTCCCTTGGGCCATAGCTAAGGTGTCAAGCTAGGGCTGCTTGTGGTGGGACAGGGGAAGG

>hg18 chrY:15528334-15528505 similar-to-chr21:18384193-18384364
ACTGTTGATTTATATAGCAGTACTTGAAATGATAAACTTCCTGCCATAACTAAATTGGGCACTAGTTATTTTGTATCCAATTATGCCCTTACTTGAAACCAATGGATTTTCTAGATAGAGGAACTTTGGCAAATCATGTTATATTATGAATCTCTTGTTCCAGTGTCTGAC

>hg18 chr12:77621836-77622011 similar-to-chr2:189576206-189576381
TTCAATCAAGATTCATGCATAAGTGCTATTACTACATATAAAATATACTTACACCTACTTGATACATGACTAATTTAAGAACATAACCAACTGACTTTAGCCTTGGCAACATTGCATAGACATTTGAAAATGTGATGCTACTGAATATACCAGTTTGGGTAATATAGCAAATGTT

>hg18 chr22:19313510-19313619 similar-to-chr17:42695097-42695206
AAAAGTTTTGTCTTTCTCAGTGTCACCTCCTCTGTCTAAGGGTAGGGCCCAGGTGTGAGAAGCAGGGAACTAAGAGAACCATCCTGACTCTCGGGGAGCTGTTCTGCCT

>hg18 chr17:61280812-61280944 similar-to-chr2:188040538-188040670
ATAAGAATACAAAGCTAAATGATGAGAAGTTGCTTTGGTCAAAATATCTACAAGAATTATTTCATTTTCAATATAAATATTATATTCATCCAATTTTTAATTTTAACAATTTTGTGATTTCTACATGATAAA

>hg18 chr21:31992068-31992178 similar-to-chr17:26552070-26552180
TTCTGAACAGGAACCATCACAGCCCAGGTACCTTGCTGTTTTACATATTTTTATTTAACCCTCATGGCAACAATAAAATATTTTTACTACCATCTTTATTTTACACTACT

>hg18 chr7:62859095-62859197 similar-to-chr16:87120825-87120927
CTCACACTGGCCTCTCTCACGCTGCGGGAGGTCAGCGTGAGGCCCTGCCTCACACTGGCCTCTCTCACGCTGAGAGAAGTCCTCCCTCACGCTGGCCTGTTG

>hg18 chr4:183546432-183546538 similar-to-chr3:58024572-58024678
CAAGACTTCTTCAGCCTGCTTCTATTATGTTGTTTTTCTAAAAAACAGTCCGATGATGATGATAACNNNNNNNNNNNNNNNNNNNNNNNNNNNNGTACACNNNNNN

>hg18 chr22:24231773-24231874 similar-to-chr3:58126694-58126795
TGAATAAGTCACATTAGACACCCATCCCCCCGGCTTCTCTAAAATGGGAATTGAGCAACTAGAGGAGGAGTAGAGATTGTGTTTCAAACACAGNNNNNNNN

>hg18 chr14:32801135-32801240 similar-to-chr11:120683489-120683594
TATTTCTGCCTCTGCCTTCATCATTCTAGATCTGGTAATTAGAAACTCAGAATCCCAGGAGAAACTTTTGCCTAATTTTGTGTTGATTGTCTCATAGTTAAATTT

>hg18 chr15:19491165-19491268 similar-to-chr4:174669451-174669554
CCAAAACTGAAGGTAAGCATCAGTTAATTGATGGACTCCTTTTCACGGTTTGGTCTTNNNNNNNNNNNNNNNNNNNNNNNNNNNNNNNNNNNNNNNNNNNNNN

>hg18 chr17:24830573-24830678 similar-to-chr4:89151797-89151902
TAAGTGAGTTTTAAACTATATAATAGAGTCATTGTGAGTTAATAGGTTATCATTTTTTAACATGAGGATAAGATCTGAGAGATACCCACAAGCTAGTAAATAAGT

>hg18 chr11:84498442-84498559 similar-to-chr20:32838993-32839110
NNNNNNNNNNNNNNNACTGAATGGAATTACTAAACTTTGTAGCTTGAAAACAAAATTTCTGAAAACACACGTTCTATGGTATTCTCTTAGGAGAAAAGTGTTAAAGAATGATGAAGA

>hg18 chr7:14438982-14439146 similar-to-chr3:58111056-58111220
TTTAAATGCTCCAGAACCTTTTTATTTTAATGTCAAGTAACACGCTCCAAAGGTATCACCTGGGAGGAATGAGGAAATATGAAGGCCTAGAAACCTAGGGAAGAAAATCAAATGCAATGAATGGAAGGAATTGTAATAAACACACATGGTAAGAGCATGGTGGA

>hg18 chr22:20188870-20189006 similar-to-chr20:33223226-33223362
CCTCCCTGGAAATCCCAATCCAGGGAGAAGCCAAGAGGCTAAAGCTGAGGTGCACTCACAGAGCACCTCCCTTTCACCACCCGAGAGATCACCTGGTCCACAGCCGTCAAACTCAGCAAGGCCACACACTTGGGCA

>hg18 chr17:66373093-66373221 similar-to-chr1:26103435-26103563
TAAATGTTTAAGTGTATATGTGCTATCTGATCAAAATAAAGGTAACTTACAGAAGCTGGTGCCAATTATGACTACGCTTAAATAACATAGTGATATAGTAAACAAATCGTGAACTCTTGGGGATATCT

>hg18 chr20:34544160-34544328 similar-to-chr12:113341927-113342095
TTTTGTGACCTATCGCCAGGGTTTGAAGTCAGCCCTCCATTGACATCAGCCCTCCAGAAGTGAGGGTAGTTTTTTTGAGGCTCTTTCCAAGTAATACTTCCCAGGCTGGGCTCTGGGATCTTAGGGCTTTGGAAAGGTAGCAGCAAAGCTCGTATGATACAGCCAGTA

>hg18 chr14:36035746-36035860 similar-to-chr11:19160498-19160612
TAAAATTAAAACAAAACAAAAAAAGGTAACTAAGATTGTCCCCCTTAAAGTGCAAGTAGAACAGCCTTTGGGGATTTTCAAGATCTTATTTTCATAACAGTAACTTGAAAATAA

>hg18 chr10:22718275-22718406 similar-to-chr2:211995074-211995205
TGCAGTAAGAAATTCTAAGACAGAACCACAGATTAATGTTCTCCAACAGAATACAAAATATAACTGACTGGAGCAAAAAAATTACCTGAAAAAAATTTTGATTGTTTCAATGCTTATTAGCAAGTTTTATT

>hg18 chr19:22862977-22863099 similar-to-chr6:123134051-123134173
TCTGCTGAAATTTAGAAAAATAGCTGAGTACATCTTGAAGTTGTCTTTTGAGTTTTAAAGGAGCAGAGCTGCTTTTTAATATTCTAAAGTCAGAAGCAGCCATGAGGCAATTCTCAGCAGCA

>hg18 chr12:96017629-96017818 similar-to-chr9:100909399-100909588
ACAGGGACCAAGAATGCAGGGGTACATGATGAAGCTCATGCCATATCAGCCAATGATCCCATCTCTGGCTCTGAATGCTGTTATTTTGAACATGTGTGGTTTGAACAAGTGGTCAGCTCTATTGTCTTCTTAATGCAAGTTCATATTTAGCAAAACAGAATAGAATCTGTTATATTGAATTTGATGTTA

>hg18 chr16:50923478-50923637 similar-to-chr7:94070159-94070318
GATTTGATGTTGAATATGTACTTTTAAGTTGTTTGCAATTTCAAAATGTCAGCATCTCTGCCACTCAGGCTTAGAGCAAAATCTGCTCAACCCACCAAAGCCTGGTGGGAACAGCTTGGGGTAAGCAAGGTAAGCGGGCTATATTCCTAATCTGGGAGG

>hg18 chrY:26044987-26045106 similar-to-chr1:158150735-158150854
TCCTTGTGAGCCATGGGACTCAGTGCCACTTCTCAAGGTCTCCATGGCTGAGCCTGGGGGCTCCATGCCCAACCTGGCAGACATGGAACCATCAGAGAGGGCACAGAGCTCATGGTTTA

>hg18 chr1:96864570-96864671 similar-to-chr7:155510080-155510181
CCTCAGTGTTTGCTTTGCTATTCATTCTTCATCCTGTAAATATTCTCTTTTTCTCTTCTTGGCTCCAGTTCTTCCTTCATGTGATCTAAGTTTAGGACTGT

>hg18 chr10:10770385-10770492 similar-to-chrX:149540997-149541104
TTCCAGTGCTGCCCAGACCCGACCCAGCCTCCTCCATTTAGTGTGTTTAACTAGACTCCCAAATTCATAAGTATCATTGTGCCACAACAGAGTAAACCAATTGAATA

>hg18 chr3:442744-442869 similar-to-chr18:17632498-17632623
CTAAAGCTACAATAATTTGAGCCAAATGCCTTTTATGACTTGTTTCCTGGAACATACACATGACTTCAGTTTCTCAATGTTTGAAAAGAAGAAAGCTTAAAGTTTAACATCTAATTGTAATAAAT

>hg18 chr3:103844003-103844167 similar-to-chr2:210834778-210834942
GGCTGACTGAGGAGAAAGACCTGACAGTGGTCATGGAACAAAACACATTCATCATGACTATCTTTTTGTCTTATTTTAAAACCTACATACTTATTTACCCAACTTAGACATAATACTATTTTAGTACAAAGAGAATGTATCAAAGGCAAAATAAGAAAATAAAA

>hg18 chr17:61733956-61734118 similar-to-chr4:122785114-122785276
GAGATTTGAGCCTAGGCTTGAACATGACTTTAGGGAGTTTAAAGATGTAAGGTTCTGGGCCAATGTGATTGACATCTGTTATTTTTGGTGATATTTTTCGTTTGGGTGGGGACTTACATAAATCTATAAGAAAATTTTTGTACTGAATCTTCTCCATACTGC

>hg18 chr9:34594974-34595088 similar-to-chr7:100049637-100049751
NNNNNNNGCTTGGTTTGGGGGAGAGCTCCAAGGGGAGTGAAGCACAGCGATGAGTATGGAAACTGCTGAGCGATAATGAGTGGCACAAACCAACAGAGGCTTTGGGGATGGAGA

>hg18 chr21:36413068-36413185 similar-to-chr5:75925919-75926036
ACAAACAGGAGACTGTTTATCCCTATTTTTTAAACATTTTCTGTTCTTGCCATTAACTAGATTTCAGATAATTTAATCTATTTAATTCATAGTTCTAAGCAATAGTCTAGTCTTTAA

>hg18 chr18:49183267-49183439 similar-to-chr7:155419135-155419307
ATCTCCACTTTCTCTCCCAGCATAGCTCTCCCTTGTCCTATAATTGCTTACCCCCTACATGAGCTGCTCCTGCCTTTCGTGTGGCATTATTCTGTCCCTACATCTCAGCTGACTCCATGACCCTTTTTGATTGTTTCTTCTTTCCCCTTTTGACCATGGAATTCTTCTAATG

>hg18 chr22:27213093-27213219 similar-to-chr6:105665634-105665760
GAATTTTTTTTTCCTTTGGACATAAGCACTTTTTCCCCCTCAGCCTTATTAAAAGATAAATTTTTAAATCAAAATCTAGTTTTTATAGCACATGGGACTTTTTTCCAAAATGAATATAGCTTTATC

>hg18 chr10:57062157-57062329 similar-to-chr5:39306150-39306322
AGATTGTCTTAAAATGTAGATGTTTTTTTCTGCCATCATCAGTGATTGTCATAGCAAACAGATGCAAATAGCATCTGCTTCCATGGCAGATGCCAGGATGGTACTAGCATCCTTAAAATGTCCACAGAGTCTGTCTGGACAGTGATTAGCATTTTGTGGGCCCACTCGTGCT

>hg18 chr4:82786559-82786659 similar-to-chr22:23186654-23186754
GGAGGAGGTGTGTGTGGTTGTTTAGACATCAAACTGCAGAAAATTGGGCCTTCCCTTCAGTAGCCTTTATGGCACCCTCCAGGGACCTGGAAAATCACAG

>hg18 chr12:65630125-65630241 similar-to-chr5:78381118-78381234
ACTTCCTTTCAATGTTCCCACTCTCATATTTGTCTTTCTCTATTCAGAACTCCATCAAATAATTATCAAAAACTTTGTGATCTCCCTGACTTATAGACTGAAAGCCAAATTTAATG

>hg18 chr20:47369893-47370045 similar-to-chr9:79778098-79778250
AAATCCCAGAAGTAAAGTTTTCACACCCACTGGAGACAAAAAAAAAATCTAAATTCTGTCACCCTGTAAAACGGTTATGACCCAACTTTCCTATGTCAGGGAGGAAAGTGATTGATTGGGCCCCTCTACCGTGTGATATCACTAGAGCTTCC

>hg18 chr14:54668505-54668649 similar-to-chr4:174671917-174672061
GGGACCTTTATGAGCAGACATTTCAGAAGTGTTCCTGGGAACCCAGACAACTGGACTGATTGCTGGGTGGGCCTAGAATAGCATAGTGCAGCGGATAGCTACTCTTTGTTAAAGGGAAAAGCTACCAATTAACAGCCGATTAAA

>hg18 chr3:6799769-6799877 similar-to-chrX:149518890-149518998
NNNNNNNNNNNNNNNNNNNNNNNNNNNNNNNTCAGAAGATCTGGACCAAAAGAATTGGAAACAAGTCTGTCCTTCGTCTACTGTAACTCTTATTGAATATCATATGGG

>hg18 chr6:23195699-23195854 similar-to-chrX:153851021-153851176
ATTTTCTGATCTGTTCCTCATTATTCTTGTTTCTGAACTTGAGACTCACTTTCCAGTTATAACTTCACTTTTTTCCCTAATTTAAATTCAGCATCACTGCCAATAGTGCCCTTTTGTTTTGTCCTTTTGCAGGAGCTGAGTTTCTCCTTTGTCTC

>hg18 chr17:42453870-42453970 similar-to-chr6:161175855-161175955
NNNNNNNNNNNNNNNNNNNNNNNNNNNNNNNNNNNNNCTGTTTAGACACATAAGTGCTTTTAGATAAAATACTTACATTCAAAGTAATTAACTGGCATCA

>hg18 chr10:100000582-100000737 similar-to-chr11:57146559-57146714
CAAACAGGGATGTAGAAGATGTAGTTATTGGGTGAAGCCGATGGTCTGACCAGTTCTAGAAGTCTGCCTTGTAAGATGTCAAAGGAAATGCATCTCTGTTCCATCCATAGCCTTTTGCACACCACACACATACAAGTCACACGCTGGAGTGTGGG

>hg18 chr3:87769490-87769591 similar-to-chr2:188023578-188023679
AAAAAGTTTTTTTCCACTGATGTTGATTTTCGAAGACAGAAACCAAATTTGTAAGTGTAGATGTAGATGTTTCCTGATTACTCAAAAATTGTTCAGTGGCT

>hg18 chr13:50099168-50099343 similar-to-chr16:66805833-66806008
ATTGTAAGACCAGTAACAGAAGATATTTTGAAAAGAACACTTCTGCCTTCTGAAGTCTTTAAATTCATGACCAAAACCAACAATGCACAAAAAAGGAAATACATGTGGCTGGTACTATGCAGGGTCAGTGGGCAGCAGGTCTGCCTTACCTGCAAGGGCCTTGGGAAGGAATGGT

>hg18 chr6:52476209-52476310 similar-to-chr4:4903173-4903274
GGGTCCTGTCTTCCCCAGGGCCCTGGACTAGTGGCCCTGTTTGAGAGGCTTGGTCTCTGACTGCACTTTAGCAGGAGGGGCCTGGGATGACACACAGTAAC

>hg18 chr3:80192717-80192914 similar-to-chr17:26676766-26676963
TTCTTAAGTCCTACCTCTACAGGCTGTTTATTCTGGAATAGGAACAAGTTTGAGAAGCTTACCAAGAAACAAAAAGGAACAATTAGGTCTTTATCAACTAGGTTAATTGATTTATATAAGATTTGGACATACATTTATCAAAAAATATATGTAGTTGCCTTTTTATAATAAAATTTTCTAATGATTATTCATTCATT

>hg18 chr19:2389682-2389852 similar-to-chr5:172591675-172591845
CCAGGCAAAGGCACACGTGCCCTCATCATCTGCCCTGCACTGTCAGGAGTCCAGCAAGTGACAGGCACCAGCGCTTGGGACCACCCTGGAGGCATGGGCTTTCCCAGCCTCTCCTGCCTGTTCTGGACCCAGGACGACCATTTGGGGAGAAATTAATGCATCCTCTGTAA

>hg18 chrY:22728967-22729083 similar-to-chr17:3338895-3339011
TCTCACACACACATAAATACAGCTACCTTTAAATGACTATATGCTAAATGTTTACATAAAAGTTCTTTAGCTGGTTGGCTCTATCTTAAATGTTGACAAATTAAAATGTATTAGTG

>hg18 chr2:21922316-21922499 similar-to-chr20:18013419-18013602
GGTGCAAAAGAAGGGTGCTCCACGTACCAGGAGAAAGGAGGATTGAAGCAAAGACTTGGAAGCAGAGATGAACATGCATATGAATAGGGCAATGACAATATCTAGCCATGTTTCAGGTGTTCGTTGTAGAGGCAAACACCTGAATCATACTCTAGTGTTTTTTGNNNNNNNNNNNNNNNNNNN

>hg18 chr22:39453541-39453649 similar-to-chr20:22984033-22984141
GATTCCATGGGGCTTGGTTTGTTCATACTCTTCTGAGTGACATTTTCCCCATTCTAATAGCCTAAAAGCATAATGAGGTAAATGAATCACAAGTGATAATGAGTTTTT

>hg18 chr8:14123804-14123972 similar-to-chr12:113328317-113328485
NNNNNNNNNNNNNNNNNNNNNNNNNNNNNNNNNNNNNNNNNNNNNNNNNNNNGTGGAAGTGGGGTCTCAAACCCAGGAGAGATTGGAATAAATGTATGCCAACAACAGAAGTACCCCCAACAAACTGAAAGGGCTATTGCCACCACCTACTGTAAGACTTCTTTAGAA

>hg18 chr18:27233850-27234024 similar-to-chr2:32235707-32235881
TAAAAGTTGAGTCACTGCTTGTTTTCTTAAACCTGTGTTACTATGACTTAGAGACTAATTTCAATCCTCTGCTTAATCTAAGAGAAAAACCACAATCATAGAAGCGAAAAACAGTGTTTTAGAAAATTGATAGGCATAGGGAGAGTCAGAAGAGGAGAAATAAAAAGATAGTAT

>hg18 chrX:99489981-99490118 similar-to-chr3:139604878-139605015
CCACCACTCTCAACATTTTCCACACATTTTACATTTAACACAGTTGGTCCCCAGAACAGCATAGCACACAAGATTCCCTGTATTTTTCTAGGTATTATGCTTCATCTAAACTCAATTGACCACACAAATTCAAGGCC

>hg18 chr1:237490848-237490986 similar-to-chr17:26626032-26626170
CAAAACATCTATTAATAATTACACTGTCTACTATCCTCAGTGAAGGAAACATTAAATATGACTCAATATCTGCCACTGCATGACAAATCTTTAAGGCTATGCTTTTATGATTCAATAAAATAATTGCTTCTAAGGTCA

>hg18 chrY:24958990-24959104 similar-to-chr5:153831221-153831335
AGCATCTTTTCATTGGTTTCTAAACGGAGGCCACCAATGAAAAGCTTGCCAGGCTGATCTGATTCCACCATTTTGCTGTAAATGGNNNNNNNNNNNNNNNNNNNNNNNNNNNNN

>hg18 chr15:87749303-87749444 similar-to-chr4:4905611-4905752
ATCACAAACCAAGAGAGAGGATGGAGGATTAGGGGAAAGGGGGCAGGGGTGGGCTTCCTCTGAGTTTCCCCAAAGAGGCTCCATCTTGAAGGTTACCACTGTCCTACCCCATGGAGGGGGTTGCTGCAGTGAGGAGGGAGC

>hg18 chr16:10738489-10738671 similar-to-chr3:58109993-58110175
TAGCCCCTTGTTATATTTGCCGGATCCCAGGGAAGAAGCAGAAAATTTTCTACACCTAAACTTAATTTTGTTTCCATTGCCTGAGTACCTTGATCATAGGTGGGGGGAGAGCTCCACCTGCTGGTATAACTAAGGAACCGCAGGCACTTCCTGTGTTTTCTAAGGGTGCTCGCTGACCTTGT

>hg18 chr3:176512380-176512511 similar-to-chrX:153850668-153850799
AGATACATCAAGTAAAGCAATTTGAAATCCTAATTAAAGGTGTTCAGTGAATTTGAAGAAGAATGATGTGATTATGCCTTGGATATACTCAGTCTGATTACAGTGAATTTTCCTAATCATAATAGTCTTTT

>hg18 chr10:128323252-128323387 similar-to-chr1:158157004-158157139
GTAGGCATCCACTGTGGAAGTGCCCGGTCCTAAGATAAAGAGGACCAAGGCATCCACATTTAAGTCACCAGGCCTCGTTGTTCTCACGGCCACCTCTGAGTGCTCTGAGGAAAACATGGCACTCTTCTCAGTGTC

>hg18 chr22:45721367-45721482 similar-to-chr10:88639528-88639643
GCATTAGGAAGTGCATTCTGAGCAAACCTCTAGAGGTTTCTTTGCAACCTGATAACACCTCCTCCTACTTGTATGTTGGCATTTTATGTCTCCAGTAGGTTTTAGGGAGAGATTT

>hg18 chr1:153505715-153505839 similar-to-chr7:87683650-87683774
TCCATCTCCAAAGCAGATCCAGGGCCCTTCAAGAGTCGGAGAGCTTCCAAGAAAGTAGGCAAACTCAGTGCCCACCTCAGTGTTCATGCCCCAATGTTCAGCTGAGAACAAGGATACTGCTCAC

>hg18 chr6:141417460-141417602 similar-to-chr9:79827036-79827178
TTGTGTTATCTTTCATAAAGTAGGTTATCACAGTCTTGATTAGTTGATATACAGGCACTGATCTCCCAAAGGCATTTAACTGNNNNNNNNNNNNNNNNNNNNNNNNNNNNNNNNNNNNNNNNNNNNNNNNNNNNNNNNNNNN

>hg18 chr9:24682197-24682302 similar-to-chr8:22614883-22614988
GGATTCATGAAACCCCAACCAACAGCTGGAGGATGTGGGCTCTGAGTGAGCAAGTTCCCTTGGTTCTCAGTAACCTTCATCCTGTGGAGAGAAAGAAGTGGAGCT

>hg18 chr14:51344078-51344210 similar-to-chr3:41199249-41199381
AGCAGGAGCTGCTGGGTCTCCTGCCCAGACTCTGCTGCTGTAAATCATTGCTCCTCAGAGCTGAGTGTTGCATGCCAAGATTGGAATTGCTAGTATCCAGAATCCTGCGGACAAGCTTCTGCCGTAGACTTC

>hg18 chr1:194064090-194064197 similar-to-chrX:138465485-138465592
GTTCACATCAGAAAAAGTTTTTCATAGGGATTGGAGATCCCCTGAAATATATCTAAAAATCCCTAGGGTACAGCAATTGCCTTTGGAGGAACACTCATAAAAGGTGA

>hg18 chr3:46766734-46766883 similar-to-chr7:100329789-100329938
TCCTGTAGTGGATGGGGACCAAGAATTTTCCTGGGCCAAAGAGCATGTCCAAGTGGGGTCTCCAGTGGGGCTCAGCTCCATGAGAAGATCAGAGCGGGGGGTGGAGGGGGAGCCTATGAGAGGCCTGAGGGCGGCTCGGGTGGTAGGGA

>hg18 chr13:50375818-50375953 similar-to-chr1:116135520-116135655
CTTGAAAAAAATCTCAAACACACTGCATTGTAGAAAATATTAATAGCATATGTAAAAGCAAATTAGGTGATGATAACTAGGACATCAAGTTATTAAGATTATATGAATTGTGTGATGGTTGCTAGGGTGCCAGGC

>hg18 chr16:47614304-47614485 similar-to-chr12:113307482-113307663
CTTGGCTTCGCGGCGGGGTGGGTTTGTCTGCTGTCTGGACAGTTGTGTTTCCCTGCAGGGTGCTGCTCAGTGGCTGGGCTCAGGTAAAGAGCTTGCATTTGTCCAATGCATAAACGGGGGAAGCAAATTCATTTCACAGCTGAGGTTGCCAGCCTCTGACAAGACCAGGGAACTTGGAAAA

>hg18 chr1:201443424-201443570 similar-to-chr12:113321935-113322081
GGAAAGGCTGTACCTGTGGGAGGGGACATGGAGCCAGGGGAGAAGAAAGAAGGAGGGAAGAATGGAGGGAGCAGGTTTATTGAGCCTGGATCCTCTGGAGATCCCTGGGGGAATCTGTGGATTCCTTCAGTGAGAGAAGTGAGGGC

>hg18 chr18:41704328-41704480 similar-to-chr17:26602317-26602469
AAAATGGTCCTGTAGATGTTTTAACACGATAAAATGACTTCCACAAGACACTGTTTTCCACAGGCACCACCGAGGCAACACAGAATGTATTCATGGTCCACGCTAGCACACACTGCCACTATGCCTAACAACCACAGTGACCAGGCTGCTCC

>hg18 chr3:19525802-19525922 similar-to-chr13:22389499-22389619
AATGAGGAAAGGGTGACAGAATTACCAAATTTGTCTGGCTTACTAGGCAGATCATTTTCAAGTACAAATTTTTTTTCATGTGAATAAAATCATGTTAATTAACAGCATCTATTACCACAT

>hg18 chr6:62733891-62734020 similar-to-chr3:182134002-182134131
CTCATTCTTGCTCCTGCAGACCAACTGTTATGATTGATATCAGGGGAAAATAAATCTCTGGATGCAATACATTCTAACTGTACTATAATTGACATAGAATTTGTTTTACGCTTAAAATGAAATCTGAAA

>hg18 chr13:94312637-94312760 similar-to-chr1:94865919-94866042
TGAGCTCCCTGCCAAGCTACCTGGGAATGGACCCCTGTTCATTTTAGGCGGGATGGCTGCTCCGCAAGCCCCATCTGTCCAAGGCTCACGACAGGACCAAATGAGAGGCAAGCATCAGATACC

>hg18 chr19:8458983-8459106 similar-to-chr17:45607493-45607616
CTCACTCAGAACTTGCCCCTGAGGACCCCTCCACCCTACCTGCCCTGGGCCCTCTCTTAGGCACTGAGTTCCCACCTCTGGCATTGTGGCCCTACCACCTTTGGTACTCCTGGAGTAGAGCCT

>hg18 chr1:61694695-61694870 similar-to-chrX:149517538-149517713
AAATGCTAATTAATTATTTTCTGTTATCAAAGCACATGACTAAAATGAAATCATGGTATCTGTTAATTTTATAAGCTAGAAGTCACTATAATGGATTACGCCAATTCTAAAAAATTTTACACCTATCTGGCATCATAGGATTTATCAGTTATCAGACACCTCATTGTACCAGAGA

>hg18 chr15:40999296-40999468 similar-to-chr17:42718969-42719141
AGTATCCTGGCATCCCAATGGATTATTTACTTCTCCGATTTGACAGAACATATACGTGAGTCTTTTGTCCCTCCCACAGCATCCCAGGGTGTCAACATCATCTCTGCCACAGCAAATGACGAGCAAATCCCTCAGATCATTACTTCAGCACCCTAAGTACAAGAAAGTCGCG

>hg18 chr4:159205860-159205964 similar-to-chr1:94832852-94832956
AGAGTCTAAATCGGACTATAAGGTGAGAGAAAAATGGCAAAGAGGTGTTGAAGGCAAGAGATCTGAACTGGTGCCAGGATGGCCAGATGGGCACAGGCCTTCCT

>hg18 chr4:179901913-179902101 similar-to-chr16:66818762-66818950
TAGGGATAGGAGGGGCAGGTCTGTACCAGCTCCAAAGCTGTGACCTTAGAGCTCTGCCATGAAGAGTCTGCAGCTTTAGCCATCCAGTATGAATGTATCCTCTGAGGACAGGTAGGCTGAGGTAGAGGTATGTCCCACCGCAGAAGCTCAGAAACAAATGGCAGAGTTTTAAAAATGAAACTGTGTAT

>hg18 chr5:121351192-121351330 similar-to-chr6:21872152-21872290
GACCAAAAATTTAGAACCCAGACATTTCTTGGCACCTTCTAATTTTTTGTATTGGGGCATAATCCCTTATAACCCAAATATACTATTCCAATTTTGATCACACTTTGGAAAATACAAACATGTTTTATATTTTATTAA

>hg18 chr9:83729861-83729962 similar-to-chr6:12573024-12573125
GGTGGCCCATGGGTAACTGTGGTGGCCCATGGGTGTCTAATAAGGAGCTTTATAGNNNNNNNNNNNNNNNNNNNNNNNNNNNNNNNNNNNNNNNNNNNNNN

>hg18 chr22:39124384-39124555 similar-to-chr13:112815049-112815220
TCCCAGCCCCTTCAGGCCTCCACAGCCAGATGTAGCTGATTTCTCTGCTACAAGCAGCCTGCAGGTGCTCTGTCACACTTTTACTCTGCCCTTTCAGAACCACCAACCAAACCCCTGCCTCTGGGGCCGATGGTGATGAGGAGTCTTTCTCATGCTCTCAACTGGGACATG

>hg18 chr19:16564635-16564779 similar-to-chr3:153470411-153470555
GGCTGTCTTGGTTCCAATCAACTGCCTTACAAACCACTGCCCTGGAATGCAACTGTTCCAAAGGCGGCATCACTCAACCCTCTGTTTTAAAAACACAAGTCAACGAAAATAACAAGTTGCACCACCACCCCCAACTCACAGCCA

>hg18 chr20:42457537-42457639 similar-to-chr17:7073986-7074088
AGATCCCAGCTCCAGGAAGAGGGCTGTCCTCTCAGATGGGAGGCAGGGGTCCAGTGGGGTGGCTGTGGCTGCAGGGACAGCCTAGCAGAGCCTCTTGGTGGC

>hg18 chr20:46799158-46799301 similar-to-chr6:1562712-1562855
CCTGGAAGCAGCCACATGGAGACCCCTGGGAAAAGGAATTCATGGTGCTGTCATAGCCACAGGGCCACGGGGAGCTGTGGGGCCTATCAGTCACCTGCCCTGCCAAGATGGATGACAGATTGGGGGTCCACACGGGGGCTGCT

>hg18 chr10:64648113-64648213 similar-to-chr6:12406332-12406432
CATATGACCTGTAAATTAAATACTTTCATCTAGAGAAAAGTGAAGATGTTGACTGGCTATAATTTAAGGGAGGTGATGCGTAAACACTGTTTAGTAGCCA

>hg18 chr21:43669503-43669666 similar-to-chr8:75393271-75393434
TCTCAATTATGATCCAAAAGCAATAAAATAATTGTAAATATATCTGCACAGCCTATAAAAATCAATCTATTTACCTTATACAACCAAATGCCCAACTTCCACACACTCCCCAAAAGGGAAGCCACCTTCAGAAATTGCAGACTTATGCTGTTGGAAATAAAAT

>hg18 chr3:181078652-181078752 similar-to-chr5:52338355-52338455
NNNNNNNNNNNNNNNNNNTATCATGGAGCTTGGCATGTTCTACATGTCCCCATTGCTCACGTATACATATTATCTTTGTTTCCAAGTCTTGTTTTAATAT

>hg18 chr2:173527456-173527596 similar-to-chr5:75972373-75972513
GAGGAAAAAGAAGCCTTCAAATGGAAGCCGAAGAAGTCTCTAGATGATTTTTCCATTATTTCACAAATGGAAAAACTTACAGAGTTAATTCAGAGTAGTGAAATCTGCCTATGAGTCTGACTTAGTCCTTATTTTAATTT

>hg18 chrY:13825845-13825982 similar-to-chr22:23151944-23152081
ACGGCCTCCACCGGAGAAGTGTCAGGCCTCCTCCTGGACACCTACCTAGCGACCTCTGCCCTCTACCACCTTCACCAGCTAAGCATCCGGGACAATGCCGCTTCTGCACACAAACAGCCCTCCTTCAGTGATAGATG

>hg18 chr4:187053836-187053985 similar-to-chr17:10486132-10486281
CTAGGGTTCTTCTCTGAGAACTTTGCCTCAACAATAAGAAACTTGAAGAACAGTGACTTTGTCACACTGTAACATTAACAATTTCTTTTTCAGAGAAGTAAAATGTGGGCAAATTATAGTTTTCCTGAAAGAATTTAATTTTCAAATAA

>hg18 chr22:16569793-16569905 similar-to-chr18:55147873-55147985
TAGGATATTTAAAGACTATCTCTTGGAAGCTTTTAGGTTAATAATTTGTTAGAATAGTTTTCATATTGTGGGAGGTGACACACAGGGATGATCTGAAATTAATGAAGTGGGT

>hg18 chr22:35585538-35585674 similar-to-chr1:158157345-158157481
CTCTAGGCTGATGGCTGAGAAACTCTGTTCCCATAATCAGTTCTGACACCCACTTTACACTGAGAACTCAGATTTGACTTTCTGCTAACAGCAGGACCTGTGGCCTGTACCTAGTCCCAGATTTGGCATTAAAATC

>hg18 chr15:81906833-81906988 similar-to-chr22:23161000-23161155
AAGCAGAGAGAACTGATCTCTCTCCCGGTACCCATGACAATCTCAGAGCTAGATCTATATCGTCCCGCGCCCAGCAAGAAGCACTGTGTGACTGTACTCCCCCGACCCCCAGGACATCCCCACGCCCAGCTTCCCAGGCCGGTCTTCTGCGCGGC

>hg18 chr7:76176776-76176949 similar-to-chr4:89217115-89217288
CAATTTGGACATTTGTTTTCTACCTTCAGTTATGATTTTATAGTGTAGTTGTGGGGAGTGTCTTCAAGGGAAAGAAATAACATAAGTTCAGTAAATTCAGGTCAATGGTTTATATTGAACTCAACTGGTAGTAATGAAAAAAAATATCCTTCCAACTCATGGCCTTCCTATGA

>hg18 chr5:96355434-96355562 similar-to-chr2:212238447-212238575
TTAGCAACCAAGGCTGTTCTGTGTCACACCTGTGGTCTACTTCATGTCCTGGAGTTATTGTTAGCATTTAGATGCTAATAATTCTTTTTTTTTTTAAGCATTGCCTTCTTTTATAATAGAAAGATGCT

>hg18 chr16:6876972-6877124 similar-to-chr20:32797496-32797648
AAAAAAAATGCTCTTGTTCATGATAATTTTTTCCACTTTCTGGTTTGATTATCTTCCATATACTGGTGAGTCTCCATACTTGGTTGTATTGTCCAAGTTGGATTTTCCCTGCAGCTTCAAAATCATCATGTCCCTCACCAAACTCATGAAGT

>hg18 chr8:78329055-78329206 similar-to-chr16:66683424-66683575
ACTTGAAACAGAAACAATATTTTGATTATTGTGCTTTGAGTTTCAGCCCATGTGCAACAGAAAACAATTTGTTAAAGCCATAGCCTTATCTGATTGTAATCTTAGTTTTTGGTTATATATTTATGTTTCTGAATTGTGAGTCTATTGAGGC

>hg18 chr11:31228387-31228501 similar-to-chr6:105679322-105679436
TCAAAGAGAATTATATTACTTAGTATCCAAAACAAGGCAAAAAAAAATTATGAGTGGATGCTGCCTTGGCTCACAATTTCTTTCCTGAAGAAAGTTATGAAAGGAATCAGAGTG

>hg18 chr6:102448686-102448875 similar-to-chr7:80098912-80099101
NNNNNNNNNNNNNNNNNNNNNNNNNNNNNNNNNNNNNNNNNNNGGATTTAAAAGTAGATTATTTTGTCAATGCCTTTTAAAAATTTCCCCTCACATGTTAAGAAAAAATATCTAAGAATACTTAATAAATGTTTTAAATATATTTAACCAATACTGAGAAGGAGATGTATGGTGTTGGTTTTTGTCTCC

>hg18 chrX:89628124-89628255 similar-to-chr7:94120334-94120465
GTTACAAAAATTCAGAGCTACTTGTTTCTGTGCAAAACCTAAGGGGACTTTCTGCATCCCACAACATTATCATTTAAGATATGCATTTATTAACATATTTGAACAAAATTACTTCTACAAAAATGATAATT

>hg18 chr14:19678757-19678873 similar-to-chr11:10297896-10298012
ATAAGGAAGGTTAGAGATGGTGACCATCATTTAGGTTTCTGTCTTGGCCTACACTGACAATGCCTCTTTGTCTTATCTGACTAGAACAAGAAGTTTGCCCCTGTGAGATCCATTGT

>hg18 chr17:826244-826384 similar-to-chr2:210882381-210882521
TAACATATACGGTCATCCCCAGGTTTTTTTTAACTATATAAAGGAGAAATTAATAAAAGAAAAAAAGAAATACCACACAGCATTTTCTTTCCCCACCATAATTTTTCAATTTTCTTTAGAGAAATGCCAGCCAATAACTA

>hg18 chr14:86884173-86884353 similar-to-chr6:105676653-105676833
ACAAAATTCCACATAAAATAAAAATAATCTCAGAATTGGTGGGTGGGAGGGCAGATGTTGCTCAACCCTGTAATTTGGCCAACCTTGAGATTTGACAGTGTCTTTTGTTAGATATGTGCCTGGGTTCTGTCTTCCCTCAGGGATATCCCAGGTAATATTCTCACACTGGTGCCAAACCCA

>hg18 chr10:80604688-80604796 similar-to-chr7:155386920-155387028
CCTCCATGGGGGCTTTCCTCCTTCCATTGTGTGTCTTTGACCTTCCTCCCAGGCCTCTCTCTGAGCGTGAGCTGAGGCTGAGGGTTGGAGCCAGCTAGGAAAGAGAAG

>hg18 chr21:34048902-34049007 similar-to-chr7:27478070-27478175
TATGTGTGACCATGGAAATGTTCTGTTCTCTCTCTCTCTGGGAAACTGTCCAATGGGTCTGAATTTAAACTTACCAGAATGGAGTAATTTCACTTCATTAAGAAA

>hg18 chr8:18560905-18561030 similar-to-chr12:113264623-113264748
GGTTGTGGGGAGGTGGGTATTAATGAAGGGCAGCACTGACCTAGCCACTAATAATCCTCCTGAACTTCGCAGCCTCCCCTATTTGTATGTGACTAATTCAGCACTACTAGAGAAAATTAAACAAT

>hg18 chr11:66549420-66549559 similar-to-chr15:89290708-89290847
GGGATTTGGGACTGAACGAATTGGTCAGATGGGGAGGGGTGCTGCAGAGGTAGGGATGTGCAGTCTGGGAGCTCAGTGAGGGTCTGGAGCCACTCTGGTCCCCCATGTTATGCTCTTTGCTGTGTGTCTGGACACCGGG

>hg18 chr20:48032430-48032608 similar-to-chr11:10282690-10282868
GTGCGTTTCCCTCGTCAATGCCACGCTCTCCAGGCGCCAGCCGGGCGGAGGAAATTTCCGCCCCCTCCCAAGCCCGAGGCGGGGGCGGGCGTCGGAAGGTCAGGTGTCCCGGCCGGCGCGCAGCGCCAGGGGGCGTCAGAAGCGCTCAGACCACCGGGCGCTGAGCCGGTGGGCGCGC

>hg18 chr5:124412333-124412508 similar-to-chr16:66773695-66773870
GAATACTGGCCCTACTTTCACTTGGGAAAAAAATGAATTCTAGATAAACAAAAGAAGTGGGCCAATTGAGTTCAGGTTCCTTCCACAAATATTTTGAGCTACTGTTCTGTTTTTCCACGAAGTCCACTGTGTATCCCAGTCCTCTCAAAGCTCTATGACTAAGTAAGATTGCATT

>hg18 chr21:42492420-42492525 similar-to-chr20:10357589-10357694
GAGATCTCAGAGGCTTCACCAGCTCACTTTCCCCCACTTTGCTGCAATAATCATTGGCTAGAGGTATTGTGATATGATGTCATTAAAGTTAATCTAGACGAAAAT

>hg18 chr15:79838180-79838317 similar-to-chr3:41212981-41213118
CCAATTCCCCTAATATCTCTTTAATTCCTACCTAAAATAGCCTGAGGAAATGGATATCTGATGCCGAGTCTTCTTGTATGAAAAGAACAATGCTTAAGACATGCAAATGTCAGGAGAGGCTAAGGCTGGTGGTTCCC

>hg18 chr8:7960641-7960753 similar-to-chr5:1905485-1905597
AGCTGGAGGGGGGAAGCGCAGAACCCGAGGACTGCGAGGACGGGGAGGACGCGCCGCGGCCAGGCAGGGAGGAGACCGGCACCCAGACAGGTGGCGAAGGCAGAGGAGTAAG

>hg18 chr8:133565954-133566055 similar-to-chrX:70447823-70447924
CAAAGTAGTTGTTAGGAAATTATGAAATGTAAATCAGCCAGAAGGCAACAGTAATCATCTTGTTACCCAGAAACACCCTCTGTGAATATTNNNNNNNNNNN

>hg18 chr10:20188307-20188407 similar-to-chr3:58020009-58020109
TTACATCCTTTCCTTGCTACAATTTTTCTTGTTTCCAACACTCTTTTTTCAGACTGTACCTTTTGGTGCTACATATTATTTTCATATTACATATTGAAAT

>hg18 chr8:2298961-2299106 similar-to-chr5:74651993-74652138
AACAGAACAAAAATAGATGATACGACCAGAGTGACTGCAGAATTAGTTCAGGCCATCTGGTTTGGGAAAGGCCAGATACATGTGATGTAAAGAGCTCAAGCAGTGTGATGCAAATATTGGAAACCCCATAACGGTCCAATGCCGT

>hg18 chr16:75669692-75669831 similar-to-chr4:122784935-122785074
CTTTGCTTTACTGTGTTTATTCTACTGCGTTTTGTTCATAATTAACAAGACATAGAAGGCAAGAATATATTCTCCAAATGGAAAGTTTTTTTAAAAGCCTTAATTTAGCTATCCTTTAATCCCACAAAAAGGAAACTAT

>hg18 chr16:34439916-34440016 similar-to-chr2:68970320-68970420
ATGGGTTGGATAAAAGGTGAGAGCCTGGGGAACGATGGCTGGGAATGAAAACTCTGATTCAGCTTCAGCTTCAGCGAACACCTGTAGGCTTGGGGACAGG

>hg18 chr20:10511200-10511306 similar-to-chr11:124891852-124891958
GCAAGATGTGTGTGTATGTATCTATAACTATGTATCTATAAATCTATATTTTCAACTTGGGCCACTAGTTTAAAAATCTCAGGGTGAAGTTATTGTTCGTATTTTA

>hg18 chr21:33098287-33098452 similar-to-chr1:172135209-172135374
GGGTTTTGAGAGGACACACTTTAAAATATTTTTGTGACTGTTCATGTTGAACTCACTAGTATATAGTTGGATCAGTCGGAGAACCTGTCTGAGTCTTATTTCTCTTGACAGGGCACAGGATAATAATCCAACCACACAGGTTGCAAAAGCAAAGTAGATGCATGT

>hg18 chr22:33422395-33422522 similar-to-chr3:153995719-153995846
TTCAAATAGTATTGATATTGTTATTTTTCCTGAGTGACAACTATGGGGACATGTCCTCTTGCATGTCTACATGGTATACATTCTACTCTTCAGAGTTATCTCTTCAATCAAATCATCCCATATAGAC

>hg18 chr18:44323160-44323350 similar-to-chr10:50499070-50499260
GCCTTGTTACCCTGAACTTCAGGCTGTTTGCAACCTCCCGGGAGGGCCCAGAGGTATGTTCTTCTGTGGAAGTTAGGCAGCTGATGGAAATTACCCTGAAGCCAACCAACAGGTTTCTGGCGACACGGAGCTAAGGAGATGTTCTCCGTGGTCCCGCCCCAGCTCAGATGTGCTGTGACTCAGGGACAGG

>hg18 chrY:11723338-11723446 similar-to-chr16:87046541-87046649
GAGACGGGTGGGGGCAGGGTCTGGCAGGCTCTCAGCCCAGGGGTACCCGCGATCCAGAGGCCGCCCAGGGTATGCTCCACCAACTGGGTGCCCAGCTACAGGCGCCGG

>hg18 chr5:50245500-50245670 similar-to-chr7:80072034-80072204
AGTTCAAACATGTTTGCAATCATTTAACATGACCTTAGGAAGTCAACACACACGTAATATTTCTTGTTATCTCTAGTATTGAAACACAAAAGTTAAAGCCAAACTTGTAAGTCAAGTTAGATCATCATCATCGTNNNNNNNNNNNNNNNNNNNNNNNNNNNNNNNNNNNN

>hg18 chr20:13743982-13744160 similar-to-chr9:79650007-79650185
CAAGGTTATCCAGCTGCTTCATGACACTAAGAATATGATCCACCTTTTTCTTGATGATAATTAACCTACTAGTTTGTGTCTGTCAATCTGCATGAATTGGGGTTGTTACACTTACAGGATTTTAGTAGCAGAGATTCATTATTTTAGAGAGTAGTAGAAATCTTTTGAGATTAAAGAG

>hg18 chrY:25304808-25304911 similar-to-chr1:21542564-21542667
NNGAACCTGTTAAAATTAAAAGGAGGAAGGAAAAAATAGTGAAACCAACAAGGCTGTGAATGGGCCTGAATGAGACCCATGGCATCCAGTTGGTATCCTTGCT

>hg18 chr12:82588548-82588725 similar-to-chr14:53486166-53486343
ATATCACTACATGTCAGAAAATCAGTAACCTTTTAAAAATAAAATACTCTCATAATCGTTGTATAAAAATATTTTGTCACTACTCTTGTTTTATGCCTTTACCTTATATTATCAAAATTTTAATTATATCTATAGATATGATTCCAAGCATACGTATGGATTTGTTTAATCATCTTA

>hg18 chrY:10400739-10400855 similar-to-chr16:14198801-14198917
TGAGAGTTATTCTTCCCAGCGTACATCTCACAAATAGGAATTTATGCTCCAAAAACAGCTTAGATTTTACATTTTCTTCTTTATTGCATATTTTGGGTATTTTGGCCTCACTGAAC

>hg18 chrX:103868332-103868467 similar-to-chr1:116084587-116084722
AGCAATGGTACAGGCATAGCAGAGATCATAAAAGTTCTCAAAAGAACAAGAATTCTTTAAGTTGAATCAACGTCATCCAGAACCATTTTATTTACTTCCCATTTGGGCATGAGCCCATCTCAGTTCAAGTCAGCT

>hg18 chr6:93882201-93882303 similar-to-chr11:57138824-57138926
NNNNNNNNNATTAAGTGACAAAAATAGCAAGGCATTAAGCAGTGCTCATGCTGCATTTCATGTGTCTGTATGTAGCATGCTACCACCTGCATATAAGAATGT

>hg18 chr12:130010769-130010949 similar-to-chr21:18436774-18436954
AGTTTGGGGCGGCTCACTTCACCCGCTCTATTTAGGGGTCTGGGAGGCCAAGCAGATAATTACAGTAATTATCATTCCTTAGATCTCCATCATGCCTTAGAGTTTCTAAAGAACTGTCAGAACTGCTAGGCCATGGCAGAAACTGGATTCTTCATCTTCATAGTATTTATAATAGAATTT

>hg18 chr19:3451923-3452084 similar-to-chr12:113313891-113314052
CTGCCTGGGCTGGCTAGCAACGGAGCATGCGCAGTGTTTCTAGGCGTGGTCAGACTCCAGAGGTGTTGGCCAATGGGCTCAGGGAGCTCGAACCTTAAGTAGGTGAGGAATAAAAAAAGGAAGAAATGCAGTCGTTCATTCATTCATGTATGTAATAAATA

>hg18 chr22:34326643-34326754 similar-to-chr5:52424065-52424176
GATGCCCTCTGATGACTGGAACATTTTCAGCAAAGATTTTGCCCTTCTGAGTGTGCTAACAGGTTCAGTATTTCTGTGTAAAATAACAGCATGGGAAGAATTTTTTTATTT

>hg18 chrX:103839277-103839380 similar-to-chr7:155486012-155486115
TTGTCACCCTCCCCACTATTTGGGCAAACATTTACTGGGAAGCTTTACTCCCTCATCCCTGAAAGGAGAGGAGTGTGGCAGGTCTTGTCATTCTAAGACAGCA

>hg18 chr22:35764602-35764738 similar-to-chr7:155311907-155312043
AGCCTCCCTCCCAGAGCAGCCCCAGTGAGTCAATTCCTTTCTCCCAGGCAAACACTATGTCAGTTTCTTGTGTATCATCAGAGATGACTTGTGCAGCTAAAAGAAAGCACATATATATGTGTATATATTGTACATA

>hg18 chr10:54302051-54302197 similar-to-chr20:10348651-10348797
ATAGCAGGATACATTTTCTGATTTATATACAAAACACATAGGGAAAGACAAAACGATTTTAGGTTCTTGAACTTTAAAAAATAACNNNNNNNNNNNNNNNNNNNNNNNNNNNNNNNNNNNNNNNNNNNNNNNNNNNNNNNNNNNNN

>hg18 chr19:37169736-37169867 similar-to-chr10:96034712-96034843
CCTGGCTTTGATGGAGCCTGCATTTTGTTTTGTTTCAGAAATACTATAGTAAAATGAGTGTATCTTTCTGGTTATTAATTTTCTGATTTTTTTCTATTTTGCTTATTTATCTAAATGGAAGATGTTATATT

>hg18 chrX:130464864-130464972 similar-to-chr1:62862273-62862381
TATAATGCTAGAGATATGCATGGTATATTTTAATAAATAGGGCAAAAAGGATATCTAACCCAGTTGTCAAGAAAAAGTAGCCACGGAAGCCATGTTTGAATTGGTGGT

>hg18 chr20:18692954-18693114 similar-to-chr6:105651527-105651687
ACTCTGGGAAGAAAGAATCACATTCTGCCAAAGTAATTTCTCAGTTAAATTTCAGTCTACTGGTGGCACACTCAGAGTAGTCATTTTTTGACATATGATTTAATAGCTTTATTTATATATCTAATAACGCTCGCATATATGCTCTCTGGAAAATATTTTT

>hg18 chr12:48699043-48699144 similar-to-chr1:116041947-116042048
TCCATCAACTACGCTACTCACTGACCTACCCTATCCCATACCCTACTGACTTCCAATTTTGATTTCCCTATTTTTATCATTCTCTCAGTCGCTCAGTTCCA

>hg18 chr20:2030851-2031019 similar-to-chr1:158159754-158159922
GCGCCGAGGCTGGAGTTACTGCCACTGCCTCCGCGCTTGGGAAGGGAAATCGGGTCCTCGGCCAGTCGCACTCCGAGAAGCCGAACTTTTCAGCCAATCCCTTCTACCCGTCGCCCTCGGGGACTTGGGTCGGTCCGCTGGGCTCCGCTAGGGCTTAATTCAATGGAC

>hg18 chrX:149264659-149264823 similar-to-chr1:21484020-21484184
CAGGGCAGGCCTCTCCTGAGATTTCCATGTCAGGTCCAACCAAAAGGACTGCCATATCATCAGCCCCCATTTCAGCTTCATCTGAGCTCAGACCCCCATCAGAATACAGGGCCTGCAGTATAGCCCTACGGCCAGCATGGAAGGCACTTCTGGACATTTCACAG

>hg18 chr10:6947817-6947947 similar-to-chr18:17771036-17771166
CTTAAACCAAGTATGAACTGTTTGCTACAATTTCTCTTTTCATTTAGAGACTATATCATTTATTTTGGTTTTGTCTGTTTCATGAATGCATTCTTGACACAGTATCTCTACAAGAAGCCTATGTTCTCCT

>hg18 chr6:46099073-46099175 similar-to-chr3:41081654-41081756
NNNNNNNNNNNNNNNNNNNNNNNNNNNNNNNNNNNNNNNNNNCCTCCATTGCTAAAGCCCAGGATGTGGTTGGAGGAGGTTGGGATGCTACTAGAAATTTAG

>hg18 chr7:144780115-144780305 similar-to-chr18:55175123-55175313
TTTGTATACTGAGTTATGCAATTTTATACATTTTTATGCATTTATCTATATTAAACAAGTTAATGACCTAGGAATTTTTAGCTCTTGATGGTTTTCACAGAATGTCTCTGTGTAATGAATTGGGTTGGGTTATGTCAGGAGGTGTAGCACAGATTTGAATTCTTTACATTTTCTTATTTTTGGGGAGAGA

>hg18 chr2:222622900-222623002 similar-to-chr17:72233532-72233634
TGTGCCAGAATTTTCGGTAAGAAAAAGGGAGGCAGGGCTTAAGATGCTACATCTCTCAGAAGTGTTTACACTTTACAAATTACTCATGGAGCTTACGAAACC

>hg18 chr18:62161994-62162181 similar-to-chr9:100908405-100908592
NNNNNNNNNNTATGTTTCATATTTTAAAACTATATTCTGAACATGAGGGGTAAAGGAATAGTAGAGTGTGAAATAACCCTTTTTCAGTAAACTACCATACAGATCGGAGGCATTCTTTTCTCTCATTGAAATGGGTCTAGGGTCTGTTGCAGCAAAGTTGGTTGCTAGTGTTTTTCAGTAGCAACAA

>hg18 chr17:29529804-29529926 similar-to-chr9:107437437-107437559
CAGAAATAAAAAATATGCTAGAGAAAGATACGTTGCTTACTCTATTCTGCAATTTTTCCTTGGGTCTTCTTTCCCTTCTTGGCTGAGAGCATGCATTATTTATCCCTCACACACAGAATTTT

>hg18 chrY:14813556-14813727 similar-to-chr21:18384193-18384364
TATTCAGATTTCTAAGAAGATATTTTCTAAAACCTGTACATTTGAAGGATTATGTATATGGGTTGTGTGTTTTTGTATTCCCTACTTCCATGATTTGTCTCTCTCACCAATGAAATAAGAATTTATATAATACATCCTTTGCTGGTCTCTATCCCACTTGTCAATCTTTGA

>hg18 chr20:43049429-43049539 similar-to-chr4:185804702-185804812
AATATAATACTTGACTTAATTGTATTAGTAAAAAATCACAGAATCTGCCAATAGGTTACAAAAGAGCTAGTTAGTGGGTTATTTTAGATCTTTTCCTGGGGTTCAGGTCA

>hg18 chr19:63440881-63440982 similar-to-chr10:50491800-50491901
TGTCTTAAATGCTGTTGGAGTGCAGCAGACACCCCAGTGTGTGACCTGTGCCAGAAGCCTGGAGCTTTGTTGGCATGGCCAGTATTCGGCATGGAGGCAGG

>hg18 chr4:130953155-130953270 similar-to-chr7:80106613-80106728
CTTTGAATCTAATGTTCTAAATGGTTTCTAAATTTTTGTGTAGTATGATATTCTATGAAAACAATATGCATTATTAAGTTAAAACTTATTATTTCTTACATTATTTCTAAGAAAA

>hg18 chr14:105853833-105853935 similar-to-chr17:38294885-38294987
GGGATACATCACAAAATGCTCCAGCCTCTACCCCTTGGGATGGTGCTGTCTGGGAAAGCAAAACAGCAACTACAGCTGAAATGCATCCAGACACACCTCCCC

>hg18 chr18:3426450-3426550 similar-to-chr17:42734804-42734904
GAACATTCAAATAATGTCTGGAGTGGATGTAGGTTAGAATGTAAATCTATAGGCCCCAGATTAAATAAAAGAAGCCCTGAATGTNNNNNNNNNNNNNNNN

>hg18 chr17:49498443-49498589 similar-to-chr16:14264006-14264152
TAACACAATATATTTTTTCAAAATATTGGTTATGGCATGTTGTTTGAAAAAAAATAGGAAGTAACATGAGCCTCCTCTCCTTTAATTGATGGTCATTAGCAAGATTTTATGAAATTCCTTCTTGGTATTTTTTTAAGTGTTTATTA

>hg18 chr20:25541809-25541983 similar-to-chr9:79795551-79795725
GTTACAGTGTTATCTAACACTATAAATGTGTTAAAGAGGTTATGATAGAAAATGTTTCTTACTGAAGGTTGCAAAGAAGTTTGAAAGCAATAAACCAAGAACTTTGGTAAAGACCTGCTTTCCTACAATACTGAGCATCCACTGGGTCCTGGGCACTCCCAGATCTGAGATGTT

>hg18 chr15:27147796-27147918 similar-to-chr11:120713376-120713498
GTGTAGAACCAGTGGCAGAAGCAGCCATGCTGGCCCCTAAGCAATGGTATTAGAAAGGGTTGATGAAGATTTTCTCATTTGAGAGTTGAACAAAACCAAATGGAATTCTCCCTAGTTCCGCA

>hg18 chr21:17114742-17114859 similar-to-chr17:38319142-38319259
CCTACAGAGAGTCATGAGTTATAACCCCAAAGCCCCTGCACAGACGTCTCTCACCCCCACTGTGGGCAGGTGCCATCATTCAAAATATACACAGATTCCATGGAGAAAACATATTAT

>hg18 chr5:93788585-93788754 similar-to-chr7:80071509-80071678
CTAAATAAGGACATTTTCCATCTACTCTGAAACCATATGTAAGTATAAGTAGGTGTCAGCTTTTCATAACAGTCTTTTTATCACTCAATTTGTCAATCTCTACTAGTCACACTGTTTTAGAAAAGCATNNNNNNNNNNNNNNNNNNNNNNNNNNNNNNNNNNNNNNNNN

>hg18 chr19:36405103-36405233 similar-to-chr3:182173155-182173285
TATTTTCAATATGCTTGAAGATATTTTCACTTGACTCTTGAGATGAAAAGAGACAAGTAGGACTGAGACTTGGTACACACTTCACAACCTTCCTAGACTTGGAAAAACTTTCAAAGGCTCTAGAGTAAAG

>hg18 chr12:31043054-31043164 similar-to-chr9:79651778-79651888
AGAGGTCAAATTCAACATCCTCTCCCCAAGTTGCCCGTTGGTAAATAAGAAGGTTGGGTCATTTTAGGAACTGGGGTCTCGCCAGAGAAAAGAAATATATTGAGAATATA

>hg18 chr13:105153388-105153524 similar-to-chr20:32819322-32819458
CTGTAGTGGTTTACTTACTCTGATTCCCCTATTCAATATGGAGTTACTTCAAAAACACATGTTCAACTGAAATTCTAAAATCCCTTTTAAAAATCANNNNNNNNNNNNNNNNNNNNNNNNNNNNNNNNNNNNNNNN

>hg18 chr15:71216369-71216514 similar-to-chr1:116044651-116044796
GAGGAATGCCCCACAAATTGGAGTAAATCATAGTGGTTCTGAGGTTCCTGGGGTTCTTTGCTCGGGGCCTCAGCCTCCTCTTTTCTTAAGTTCACCATTTAGATACAATTAAGACCTGGCCTTTAGTGCTTTCACAAACATATAT

>hg18 chr6:167429348-167429488 similar-to-chr4:4857942-4858082
TGTTGCTGTCCACGTCTGGAATACCAGCTAAGGTGGATTGATGGTGCCGATGGCCCCCATGCATAGGTTCCTGGCACTCNNNNNNNNNNNNNNNNNNNNNNNNNNNNNNNNNNNNNNNNNNNNNNNNNNNNNNNNNNNNN

>hg18 chr3:134388398-134388506 similar-to-chrX:149518890-149518998
CCTACACATATGTGAANNNNNNNNNNNNNNNNNNNNNNNNNTTTCTGTCATATGAAACACACTGGTTTTCTTCAGTCTGGTTTTCTGTCAGTCAGAAAACCANNNNNN

>hg18 chr2:237602437-237602566 similar-to-chr17:7073721-7073850
AGAGTTCTACGCCCGTTTCTGCAGCCTTTGAAGGAAGGCCATGGCGACGCCTTGTAACATCGGTCTCACCCCCACTTCACCCCACCCCACTCCTTTCCCTGAAGTAAACCCTCCTCCCTGTCCAAGCCA

>hg18 chr5:64208126-64208322 similar-to-chr3:154015653-154015849
AGTTCATTTACCATCATATATAAGAAACTAACACATATTCCATTTATGTAGATTTAAGATCTCTCCAACAGCATGTCACTCAGGTCTTGATAATCTTCATCAATTTTTTAAATGTGAATATTAGAGAAGATCAGTGCTTGACTTCATCACCCTTATATTAAAATAATATTTCTCGTGACATAAGAAAAAATAATAG

>hg18 chr18:41142672-41142791 similar-to-chr2:188057463-188057582
GATGGCCAAATCATAACCCCATTATAAAGATAATTGCTTAACTAAAGCTAATATTTATTATTTGATTCAGGATTTTCTTTCCTCCTGGTCTGAACATAACAAAAACACAATGCTTTAAA

>hg18 chr1:160474059-160474188 similar-to-chr11:124837262-124837391
CAGTTTTAAAGAATTAAAATATAACTGAGTCCTTTATTACTTAAAGAATATTCAACTCAAGTGGACACAGATCACCCATTCTAACTTCATCAGCTATAGCACTTAAAGGAGGCAGGCTTTGCGGGGACA

>hg18 chr10:35918733-35918925 similar-to-chr4:16805222-16805414
GTAATGCCTGCATTGTGAGAGGAATTTCAGGCATGGGGGAGAATTAGGTGTTGAATTACCAAGATGTTTCCTCACCTGTAAAGGCTGAGAGCCCCAAGTTTATAGTTTATTTATTGAAAAATAGAAGGCANNNNNNNNNNNNNNNNNNNNNNNNNNNNNNNNNNNNNNNNNNNNNNNNNNNNNNNNNNNNNN

>hg18 chr18:60442909-60443071 similar-to-chr11:111286098-111286260
GCTGAGCCTGGGGATTAAACGGGAAAGGAAAAAACAATATTCTGAGATAGGAGTTAGGCAGGAGGAGCATCCTTGAAGATGGGGTCTGAGCATAGGAACTGGGCAGGGTTGAAGCTTGAGCTATGTCAAAATATATATCAAAGAACAACAACCGTTTTTTTT

>hg18 chr3:10932835-10932939 similar-to-chr4:186713113-186713217
AGGCACAAGGAGCAGATGTATCCCAACCTTAGGAATAACTAACTCTGCCCTTGCCTGGGCATAGCTGAATTTCTTTTTGAGCAGAGGTAAATCAGACTTGCAGA

>hg18 chr12:129089463-129089568 similar-to-chr11:6438161-6438266
ACATGCTTGCCTGACACCATTCCTTTCATCTTAGCATCTCGGAGCTCTTAGAAATATTAAGGATTTAATGGGTGTCACTGGGACGCAAAGCCATTCCAAAGCAGC

>hg18 chr22:25379107-25379292 similar-to-chr9:100895524-100895709
GCACTCAACAGATGGGCAAAATGAGGGCAAAGGACCAGCTGAATCCCCCAGAAGGGCTAGTCTGGTCTACCCCATGATGCAGAAATGTACCATGTTAGAGAACTGGGAGCAGAGGAGGCCACACAGGTATTGGCATCTGCTGAACATGAGGGTCCACTCCTTCCTTGCGTTACTCAGTTCACGGC

>hg18 chr10:61662751-61662853 similar-to-chr8:75348101-75348203
TGCAGTTACAAGAAAACTACTTAAAACCCTTCGATAGATGGATGTTTGTCGTGAGACCATCTTTTGATTAGATTGCTTCTTGCACAAGAAATATTGAATAAG

>hg18 chr1:214065315-214065446 similar-to-chr4:122836004-122836135
CATCACTTCCAGTTGTCCCTTGAAGTACAAAATACCATTGAAGATACAAAGGAGTGTAGGGAAAATAATTTGATATCACTTACCTTTACACAGGTGAATATCAAAATGATACAAGTCAGATCAAATTTTTA

>hg18 chr9:46789740-46789852 similar-to-chr20:22988004-22988116
ATAGTGGTATCTTGAGGGGAACTACAGAATTTGAAAATAAATGTACTCTTTACCTAATTACTAATTTTTTTCATTTATTCTTATGTCTTACAAATATGATTATATTTGTTTA

>hg18 chr12:34390127-34390232 similar-to-chr6:43247132-43247237
GCCTCCCTGCCGCTTTGGGCGGCAACCCGCGGGGCCCAGCAGCTCCGGGGGCGCTATCCAGGGACTCCAGGGTACCCGGGACCCCGCGCATGCGCGGTAGGGGCG

>hg18 chr2:236799535-236799710 similar-to-chrX:153850466-153850641
TTTCGACATCTATTAACTTTTTATCCTTCAAGGTAGTTGGCTGTGTTATTGTAGAGGTGTTCAATGGGACCTGCCAGCATATTCCATTATCATCATTGATATTGAAGGGATTCTAAGTCAGCTGTTACAGAGTTCTGCCTGAAATGCTGGTTGATTCATCACTTATCTTAAACTT

>hg18 chrX:52586114-52586255 similar-to-chr6:12517064-12517205
CCTCCATTCCCCTACGGTGGTCCCATTTTATGAGGCAAGTGGGAGAATGGCACGGAACATGGTAGGTAGTAAATAATTTGGCCTCAACCACAAAGCAATCTGAGCTCACATGACAGTGTTTACTCTGGTACCCTGAAACTT

>hg18 chrX:18942297-18942403 similar-to-chr5:2243861-2243967
CTTCTACCACCTACTTCCTGGGAGAGGAATGGGCAAGGAGAGATGCTCTTCTGTGACTCCCCAGTTCACTGCTGCTCTGTGGCTCTGTGTCTCATGGTCACTCAAT

>hg18 chr3:274502-274680 similar-to-chr20:17960524-17960702
NNNNNNNNNNNNNNNNNNNNNNNNNNNNNNNNNNNNNNNNNNNNNNNNNNNNNNTCATGTCACTTAAATAGGCGAAGAAATCATTGAATTTATTTGTTTTGTTAACATTGTCTCATCTTGAAGGAGAAGATGGAATCTGGAGATTGCAGCTTGAATGGCTCCGGAAGAGGCAGCATGT

>hg18 chrX:83904773-83904878 similar-to-chr3:95105932-95106037
TTTTTATTCTTCATTAGTCAAGGTAAACAAACATATTTAATTTGGATTATAATGTTTGTGTGCATAAATGTGCGACGTGAAATACTTTGTTTTCTATTATAATAT

>hg18 chr3:153076463-153076660 similar-to-chr11:10289387-10289584
CACAATACATAAGCTATTAACATTACCAGTGGTGACTAGGCAGAAAGATAAACGTTATGACCAGAAAAAAAGGAAATGCAAAAGTGAAACAAATTTCTTGTGTCAAGGAAACTTTCTATACCTTAATTTTCATTTGAATTTGTGCACCAGCTTTTTGAGTACCCACAAAATAACNNNNNNNNNNNNNNNNNNNNNNN

>hg18 chr2:36633413-36633597 similar-to-chr9:107408564-107408748
TGCCATCACTGAATTTATAGTATAAATCTCCCAAGGCTTTAATCTAGTTCATCAGTGCAGTTTAGATAAGAAAGCCATAAAAACAAATGGGCATACTGTCAGTTAATGAGAAATACAACTGCACATGCACAATTAATATTACTCTCTCTTAATCTACTAAGAGAACAGTTTATTAGTAGATTTA

>hg18 chr18:13593287-13593397 similar-to-chr8:75334976-75335086
TGCACTTCCAGAGCTTCCTAGCTTCCCTGGTCTCAGAGAAGTAAAATTCATTCCTCGAGCCTTTTAAATGGGACTTGTTGATCAGGAGCCTTCTGAAGGGTGGTCCTCGG

>hg18 chr2:161677341-161677495 similar-to-chr17:42685492-42685646
CAGCACACCAATTGCTCTACCATTGGCCTCTTAATCTCGTGCCCCGATGCTTGCTCTTGCTTTCTTCCATTTATACATAAACTGTGCAGCCTTTATGCAATAGATCACGTTCCTTTCTTGAGTGTCAAAGGAAGAGATGCCATGCTGGCTGCCA

>hg18 chr19:11152240-11152342 similar-to-chr7:2847552-2847654
GGGTGTGGCCAGCTCATACCACAGAAAACATAAAAACCATGCCAGAGCCAAGGCTTGAACTCATGAGTGGGGAACTGAGCGAGAGCAAACGCCAGTTGCTAT

>hg18 chrX:23136016-23136150 similar-to-chr3:30622588-30622722
CTTGAGAAATACATGTGTTCTGTGAAGTCAGGTATTAAAAAGCAGGAAGTGTTCCACCAGGAAAATACAGGTTNNNNNNNNNNNNNNNNNNNNNNNNNNNNNNNNNNNNNNNNNNNNNNNNNNNNNNNNNNNNN

>hg18 chr18:17211303-17211409 similar-to-chr4:186685378-186685484
AAATGGAAAAAAGTAGTAATGCACTCTGAGGGACAGTACTCCTTAACCTGTATGTTTTCATTTCCTTTTTGTGAAAGGTTTCTTAGTTAATAATTACTCTTATTAT

>hg18 chr12:27288116-27288286 similar-to-chr10:50491544-50491714
GCAACACATTAGGCCACTCTCAAGAGAGGCCTGAACAGGTTTGGCGTAAAAACGGCAGTGAGGTGAGGCTGGTGAGAGGGGAAGTGGCGACAGTTCAGTCAACTCCCTCAAAACCAGTCTGGCCTTCACCAGGCGGAGATGGGTGGGGCCGGGAAGACGGGCGTTGACGA

>hg18 chr10:3332946-3333046 similar-to-chr11:10332284-10332384
CGCTCAGGATTTTTCCCCGAGCTGTTTGGAAATCGCTGGATGCTCCATTTTTCAAATTCGCTTCACGTGTAGATGAATTTGGCAAAAGTCAGAGAAACAG

>hg18 chr17:62577900-62578087 similar-to-chr20:32778986-32779173
TGAAAAGTTACAAATGAATCTGGTAACCGTTAGCACTCTATTGAATTAGAATTTAACACACAATTGCCACTATAACCACTGTGACTCTCTACCAAAAAAATGACAGACATAGAAAGTATATGCAGTACCACAAAATAAACACCTAATTATTTTTAAGTGTTCAGAGTAATCTTGCAACAGAATGGCA

>hg18 chr12:82249312-82249414 similar-to-chr1:94839461-94839563
ATTTTGTTTAAAGTTAACTACAGAAAAAAAAAGAATGTCTGAAGAATTTTTATAACATCCAAAAAACTTTGTACAGTGAAAGCCAGCAAGAAAGAGGAACGT

>hg18 chr2:173586414-173586518 similar-to-chr6:105699480-105699584
NNNNNNNNNNNNNNNNNNNNNNNNCTTTGTGTGCAAGTTATATTGTAAATAGTGAAGAGTAAGTTGTTTTATGAACTAATTATCTATAATATGAACTATAAATC

>hg18 chr4:131505785-131505948 similar-to-chr3:95094782-95094945
ATGTGGCTAAGTATGTTTTTAATCTGTGGAATACATTGAGTCTTCCAAAAGATACTAAAGACATAGACAGCTCACCTAGTACTCTTATATTTATTGTGTCTCTAAAAGGAGAGAAGTTGAAAACTTCTTCAAACATACAAAGTCAAATATTAATCCTATCCAG

>hg18 chr6:124309702-124309826 similar-to-chr22:19480247-19480371
ATCACCCCATGAACAGACATCAGGCAGAGGCATCAATCAAAGCCATTGATTGGCAGTCCCTCCCTACTGGGAAACGATCATTCAAGGACAAACCTTGGAGGTTCTAATTGTTGTTATACCCAGG

>hg18 chr14:78429604-78429739 similar-to-chr5:52384774-52384909
AGTCGTGAAGACCAGAAGTACTGATAATCATTTAGCTTATTTGCTGGAAGGCTCCACTAGACCCTAATGAAACAATCTCATTTATCTTCCCCACATCCTAATGGAATTGCAGAATTAATAGTAAAACCATTAAGC

>hg18 chr7:136059270-136059403 similar-to-chr4:122866138-122866271
ATATGCAGTTTTATGCATACATATGTATGTTTGAGAAAGTATGGTGTCTCTGCTATTAGAGGTCAGGAGCTCATTTTCCAACCATACTAGGGTGTTTCCCTTATTTGCTTTGTCTGAGGTAATTACCACATCC

>hg18 chr17:54308429-54308564 similar-to-chr10:28063926-28064061
CCTTAACTTTTAAATTGGAGTATTTTCTTTGTATTAATAGGCAGAAGACTATAGCCTTAATTTTATCAGTAGGTTAGGAAGCATTTTCCTATATTTAATCTCTATATTGCTTTCAGTTTTTGGCTTTCTTGAGGA

>hg18 chr16:16721963-16722115 similar-to-chr5:39299627-39299779
TTCAACAAGGACATGGAGTCTGTCAGACTTTGCATTGCCCCATTTCCTGTATACTAGTTTGATGCTTGCTCTATGCAGATGTCTTGGCTCATGAAGGCCCATGTACATTCTGGAAGACGGTCATGGAGCCAGGGACCAAGTCCTGTGGCTGA

>hg18 chr22:32524414-32524533 similar-to-chr2:189551322-189551441
CATGATGAAATGTACAAGTTAAAAAGGAACACAGTGAAAGCTTCTGGGATCCCGACGGCTTGAAAGGGAGAGCTGACAGAAGGAGCAACCACTGGAGTGCTCACTGGATGACCACATCC

>hg18 chr7:132361096-132361243 similar-to-chr3:153875863-153876010
NNNNNNNAGGACCTAAGTTTTATTTCAAATAGTTGAGCCTATCAGATGGAAAACTAGACAGCAGTGTCTCTTTCGATAACCTCGACATTATAAATGCTTAGTCCCACAGCATATGCAAAAATATTATTTACAATAGGATATGCAAAA

>hg18 chr16:32241483-32241664 similar-to-chr17:45606207-45606388
CCTGGGCTTTAGCGCTCCTCAACCAGGTGGAGGAAGTTTCAGGCACCTGGCTCCTCAGGTGTCTGCCATCCAGGTGCTCTTCAGGCTTGCCCAGCAGAGCTCTCTTGATCCAGCTAGAACTGGCCAGAACTGACTCACTCAGGAATGTGTAGACTTTGGCATCAGGGGCTGCTTTAATTTG

>hg18 chr4:112621499-112621601 similar-to-chr2:158259826-158259928
NNNNNNNNNNNNNNNNNNNNNNNNNNNNNNNNNNNNNAGCAACTACTATGTTAAGACAGTGTGATAAAAGAAGGAAAAATAATACAGTCACTTCAAAAAAGA

>hg18 chr10:125941850-125941970 similar-to-chr4:186659528-186659648
CGATGCCTCCAGACTCGAATGTTCTCCTTAGAGTTCATCAAATGAAAACCCTAGTCTTGAGGGGGAAAAGCCTCTTAGGAGGTTAATAGCGAGTGGATAGAGCAATAAATGTAATGATTT

>hg18 chr9:131667112-131667212 similar-to-chr4:122836683-122836783
GTGTTTCAGAATGAAAACAAATCATGTTTAGGCGAGTTTGTTGTGCACCAGAAGGAAATGATGCTATTTTATTTGAGCTCTTTGCTTAATTGAGGCAGCT

>hg18 chr6:139738567-139738669 similar-to-chr3:58110769-58110871
TAGATAACGTGGTAATCGCTTTGTAAATAAAGTCGTTCTGGAGGTGGGCACGTAGCTGCACGTCCCGTATGGCACCACGCGCACACACACGGCTGGGACTCT

>hg18 chr4:32652907-32653068 similar-to-chr8:10139435-10139596
CAATACTTAATATAAACTAACATTTATGTCTATTGATAATTTCCAGGAGCCTTAATTATCAATTTCTAAAGCAATTTAATTCCCATATGATCCTTACAAATATGATTTATCAACTTCTCTCATCACTGTAGTTTTCCTATTTTGCTTTTCCATTTATCTTT

>hg18 chr12:103451841-103451941 similar-to-chr5:75956717-75956817
TTTATTTAGAATGAAACTAAAATTTACCCCCATCCCCAAATCCTTTCAATGAAATTAAAGTTACTTATAATGAAAGAGAGATCTTGGGTTAGTAGAGATG

>hg18 chr22:15394313-15394415 similar-to-chr1:195302810-195302912
GTAACAAATGTTTATTCCTATGTAATTAAGGGCATATTTCCTGTACAGAATATTCATATTACTTAATTGAAAATTATATAATGCAAAAATATAATACTATTT

>hg18 chr18:65336840-65336973 similar-to-chr4:122822366-122822499
ATATGCAAAAATATTTGGCAAGGTGAATAATATGTTGATAATCTTTTCATGGCATTATTTCTTTGGCTAAAGAGAAAACAAAAACAGAAAGAAAAATCTTTAAAAACATTTCTAAAAAATATGTATCAAAGTT

>hg18 chr19:50904257-50904407 similar-to-chr6:21767620-21767770
TCTTTACTGTATTTTATTGGCTATTTGATCCTTTGAAGGGCATTTTTTTTTCAGTTGTTCTCAACAGGAAGGTCCGAATAATCTAACTCACCCTCCCCACAAGATTCAAACCCAGGTCTTATTGATTCTAAAATCTAAGCATTGAATCAC

>hg18 chr18:39812752-39812870 similar-to-chrX:138448079-138448197
TGAGCCTGAAATTAAATTGAAACAAGATACCACCATTTAAAAAGTTAAAAAATCCTCAGAAAGCATTAAGTGTTCACAAGCTGTTGGNNNNNNNNNNNNNNNNNNNNNNNNNNNNNNN

>hg18 chr17:36510696-36510800 similar-to-chr6:105669973-105670077
NNNNNNNNNNNNCAATGTGCTCACAATTCTCAAGAGTAAATAGAAAAATATGTAAATAAATCTGCCAAGCCTATGTGAAGGAAAGTGTTAATATTTCCTGAAGG

>hg18 chr8:3532514-3532625 similar-to-chr16:14332464-14332575
CTCTTGTAGGGATCTCTTTGAAGATTTCAGTGGGTTCCGAGCACTGTGCCCTTGTTCATTTGTGCTGAGTGGCGCACGCTAGGACCGAGGCTCCCTGAGCCCCACCGTGCT

>hg18 chr4:127339983-127340135 similar-to-chr5:75912790-75912942
GAATTACATTTTATTTTAGGGTCTTGAATGGAATGTATTATCACTGCACAAAGAGTTTAGGGAAAACAAAATGAGCTGAGATCATGACTGCCATGGTCTTCTTTAGGTTGTTAAATCTCCTACTGGGAAAACACAAGAAATATTAATAATTT

>hg18 chr17:54934099-54934285 similar-to-chr20:10337451-10337637
AAAGTGATGTGTACATTTTTATACATGAGAATGAAATCAAATGAAAAGTTTTGATTTAAAAAGGAAACCACATATTATTGAAAACTAAAATATATCTTGGTTATGGACTCGTGAATACTACATCAAAATTCATTGCAGAAGAATAAATTACCCAATCTTGTAATAGAGTTTTCAGATATGGAAAAT

>hg18 chr12:101795481-101795596 similar-to-chr10:99321548-99321663
CCTGAGTACAGATTGGCAGAACATGGCCAAAGGCCTTGCTGAGATCAGAAGTGGGGATCCCAGCCAATGGTGATGGCAAGTGGGCTGGCTTCCAGATAACCCCCAAATTACTATC

>hg18 chr3:60872813-60872913 similar-to-chr4:122810617-122810717
CAGGATCTCCCAACTCAATTATACTGCATGGAGGAAAAATATGTATACTACTACTACTAGAATAAGAATAAACTAGTAAACAAACAAATAGAATACAATG

>hg18 chr12:38955296-38955471 similar-to-chr2:189576206-189576381
TAAAAGTTCAGAGAATGTGCTAAGAAATCCCAGCTAGCTGAGTTTATTCGCTTAGATTTTAGATAAATAGAATTTATAAATATTCCAAAGTTTGTCACTCTCTGGGTTTTATTGCAGGTTGCTTACCTTTAGTAATTTTGCTTGTTGATTTTTTTCCTTGCAGTGAAAAAATGTT

>hg18 chr12:11327573-11327674 similar-to-chr10:96004796-96004897
TGCATCAATATACTGTGTTTCCAAGGTCTTTTTACTGAGGTTCTGTTGGTAGCTCTCTTTTCATCTGCTGACTTTTCTGTTATATCAAGTAGTTCCTGCCC

>hg18 chr18:69456055-69456211 similar-to-chr6:139949330-139949486
CCGCTGATATATCTGTCTGTGCTTCTAATTTGTGTTCTTTCCTTTGCCAAATTTCAGGTATCTCTTGGGCATTTGTCTAAGGAAAAAGCAGTACCCCCTGTGTTGAAGGTGACTTCTTCAGTGTAATGAGACTGCTTTGAAAACCAAACACCCGGG

>hg18 chr12:114717807-114717915 similar-to-chr1:154711761-154711869
GTACATGCATGTCCTTATTGTACATGCTGTTCCCCCAGCCTGGCAAGCTCCCACGTGTCCAACTTACCCTCCTCCACCTCCTCCACAAATCCTCAGTTTACCCCCAAA

>hg18 chr14:33740904-33741005 similar-to-chr5:2027898-2027999
CCCCCTTAGCTGAGGTGTGGCCAAAACAAATGAGAGCAAGATGCTTTGTGATCTTTGAGTAGCAGGACTAGCTGTGAGGAGTCCCAGTGTCACCCATGACA

>hg18 chr17:62354941-62355051 similar-to-chr22:23157749-23157859
TGGGATGCTGGGGTCTTTACCTTGCTACGTTATAGAGCAAAGTCAGTTTCGAGTCCCTTCTCTCTTGACAGTTGCGTGTCAGGAGGGAGAGGGGGATGTGATACCTGCCT

>hg18 chr22:30922857-30923014 similar-to-chr12:101678048-101678205
AAAACCCAAAGGACAACTGTAACACTACTTTTTAGTATTTAAAAGGCAATTTCTTATTAATCTGCTTAATTGACATTCATGGTTTGAGATGTTCCATATTTTTCTGCTGTAACTTTGTTCCATTATCTTGTACCAAGCAGAAAAGTTTCTAGCATTG

>hg18 chr5:179458557-179458730 similar-to-chr3:49701086-49701259
AACCGAGGGGTCCCCCATGTGAGAATGAATCAATATGGAACCCCAGCCAGGCCCAGGGCCTCTGAGGCAAGCCCCAGTCAGGGAAGAATCTTCCGGTCTGCAGGCTCCATGCCACCCCAGCTCCCTCCCTGGAGAAGAAGCCCAGGCGGTGAAGGAGAGCCCATGGCCAGGCC

>hg18 chr21:39294831-39294952 similar-to-chr22:23160062-23160183
NNATTGGATAAGGATGCCCCGTGCTGGACATTTCTGGAAGGGACCCACCCACCCTCTACTGCCTCAGGACCAGCCTTGGTGCCCACCCTCCTCCATCCCCACCTTTGTGCCCACAGCAGGG

>hg18 chr2:201851230-201851333 similar-to-chr9:100895380-100895483
CTGTTCCTGTTCTTATGTTTTATGCTGAATGAGTAAAAGTAGGAGACCCAGCTGCAGAAGTCATTTCTCCTGAGAGACTCCCTTCTGTCCTGCTTCAGTGCCT

>hg18 chr13:30894606-30894742 similar-to-chr2:46426691-46426827
NNNNNNNNNNNNNNNNNNNNNNNNNNNNCCACTTAGGTGAAGCGGAATCATTTGCTGAATGATGTTGAATGGATGCTGTAAAAATGGCTCCCTTCCTGTGGGTACTTCCTTGCTGAAAGTGAGATCAGAGTTCCAT

>hg18 chr3:64646560-64646697 similar-to-chr16:14072378-14072515
CCGTTTCTCCCGGCCACCCCGCCAGTAGGGTGCAGAGTTGGACTGCGCTGCACCCCCACTCTCGGTTCCACCCCAATTCAAAGCGTCCGGGGTAGGCTCCGCCTTCTCCCCCGCCCCCAGAGCCCTCGGCCCACCCT

>hg18 chr12:28909412-28909526 similar-to-chr4:89187046-89187160
AGATGTGGTGCAGCTCAGGGTAGAGTTATGTGTGACCTATAGATCAGTTACCCAAAGCAAGTGTCTTTACTGACCCCTTTACTAAATAAAATTGAAAAATATACAAATATAGTC

>hg18 chr4:153940794-153940932 similar-to-chr5:75829851-75829989
CCTACTCATTAGTATTCTACTAATTTAAACCTGCATGTTTAAAACTTATGGGTCAGATTTGTTACCAGAAGAACAGTAGCCNNNNNNNNNNNNNNNNNNNNNNNNNNNNNNNNNNNNNNNNNNNNNNNNNNNNNNNNN

>hg18 chr1:61506700-61506807 similar-to-chr10:99324175-99324282
CCTTTCTTCCTTTTATTCTCACCAGGAAGGGATATGTCACAGTAAACCCTACCACCTTGTCATCCAAAATTTCTAGGGAGCCTTAGTTCTGAGGGTCTTCTTCTTGA

>hg18 chr20:51814799-51814912 similar-to-chr7:80348416-80348529
ACACTAATAGTAGCAATCAATTTATCAAGCACTTTTTTTTTTAGCCATTGCACTAAATGCTTTATAANNNNNNNNNNNNNNNNNNNNNNNNNNNNNNNNNNNNNNNNNNNNNN

>hg18 chr19:32966013-32966147 similar-to-chr5:2016907-2017041
TCTCAAGAAAGTTTTTCTTTACGTCTTACATTTTTTTTTATTTTAAAGACCCACAGGGTTGCTTAAAGTGTGATAGTCCTGTTGTTGTAGCGAAGATAATTACACATACAACCTGGCTTTTGTGGCATCTTGCT

>hg18 chr14:96913202-96913393 similar-to-chr1:11923211-11923402
NNNNNNNNNNNNNNNNNNNTGCTGTGTGGGGAAGACTGTAGCCGCATATCCAACCCACGGCGTTCTACGGAAGAAGTTCGTTCCCGTCCTTGCCCTGCTTTTGCTCTCACGTCTCTTGCTGTGCCCCCTTAACTAGATCTGGGACCAGGGGCAAGGGTCCTCACACAGGCAATCCGCAGAGGTTAGACTAA

>hg18 chr8:66635241-66635400 similar-to-chr6:43246269-43246428
CATTCCAGAGTCCTGCGTGCCTCCTTGACAATGCCCTGCCCCTGGCTTCCCAGACTTCAGACCTTCCCCTCCTTGATCTCTGGCACCGTGGAGGAATCGAAGAGGAAGAGGGTCCCCAGGGACAGCGCATTTCATTCCTGCCTGGCTGAATAGATAAAA

>hg18 chr11:20816992-20817092 similar-to-chr4:89151968-89152068
CATAAACATCTTAATTTTGAGTTCCTGGAGATCCAAAGTTATACCTTAGTCTTAAGATGCAGTTGTGCAATTCCAAGCTTAGTGCCTTCGGCTTGGTTGC

>hg18 chr22:23417665-23417790 similar-to-chr2:188056844-188056969
ATTACTAATGGGCAGGATTTTACAACGAGCAACTATCAGATTATTCCTTTCAGTGATTCTTATGGCATCTAAATTACTGAATAAATTATTAATCAGTGAATCAAATTGATTAAAATTATTAAATG

>hg18 chr19:39052796-39052936 similar-to-chr7:87685484-87685624
GTGGGAGATGCTGTAACTCTCAAAGGTTCTGCAAAATTTTATGGCACACTGAGCTCCAAGAGACACATTTTTCCTTTAAGGCACACAAAGGTTTGGATTTGGGGAGGAGGACAGCCTTGCCCCAGCTCCACCAATGGAGG

>hg18 chr19:44615565-44615695 similar-to-chr20:32790346-32790476
CACCAAGCCCAGCGCGACCACTTCTGGGGAGGGTCAAAATCCAGACTGGCAATAGGTCCAGGATGTTTACTGATTTCTGTCTGGTTAAACATCCAATACCAACACATAAGGCCACACACAGTTCTTGAAA

>hg18 chr8:107045651-107045771 similar-to-chr5:75961929-75962049
GTAGTTACTCTGTCCAGTTAGAGCTTGACGTAGCTGTCTTATAATCATGTTTCAAAGACTTCTTAGTGGAGCTCAAAATTTTAAGTGTATCTCACACTGATCATGGTGAAGCTGTTATCA

>hg18 chr2:174439006-174439108 similar-to-chr17:72233532-72233634
ACACACACACAAAAGACAAATACTCTGACACTCTACAAATTAACTCTGTCAGTTTCCAGAGTATTCACCAAAACAATACTGTAGGAATTACACCGGCCTGGA

>hg18 chr22:23883487-23883648 similar-to-chr7:137402002-137402163
AAATACATTTTTTAAAACTCCAGATTCTCTTTTCCCTTGACTCATCGTAACCTTAGAACTGTAGAGCTTATATTAACAGAAATTCTGAGTTAAAAAGAACATCAAATTTGTCTATCTCCATGCAAGAGTGCCACAGTACTTCTAGAATGTTCTGTGCCCCT

>hg18 chr16:31734471-31734573 similar-to-chr19:48889886-48889988
AATTAGTTTAAAGGAAAGAATATCTGAAAGTCTAATCCCTAGCTGATGTTACTTTTCCTCCTGAAACATGCAATGGGGCTGCCCAGGGCTTTGTCTCCATTT

>hg18 chr6:98530953-98531056 similar-to-chr11:70520054-70520157
ATCCAATGGGTCTATTCATCATCGTCCTTTGGTGAAAGTGTTTCTGTAATCCTCATTGTAGGCTGCTCTTAACAGACCTTTCATCGCCCTCTATGTTTGGCCC

>hg18 chr17:11209642-11209746 similar-to-chr6:105669973-105670077
NNNNNNNNNNNNGTTTTCTTAGACAGTTGACAGGAATTTAATAATATTGAGAGAAGTTCATTTAGTCCGTTAATCCATTGGCAACTATCAACAGATATATCCTA

>hg18 chr14:100326301-100326421 similar-to-chr3:58116606-58116726
ATGCGCACACAGTCCTGCAGGCCAAGGCCCTGCCCTCGGCTCCTACCACCCCTGCCTGAGAACCAGGACAAATGAGATCCTGTTAAGAAACTGCAGATTGATGATGTTTGTCCAAATTGT

>hg18 chr5:2969565-2969671 similar-to-chr3:195591790-195591896
NNNGAGCCTGATACCCAAACCAGAGACACTGGAGAAGACCTGTCTGGCGAAAACTTCTTAGCAGGCACACCTGTCTTAAGAAGCTGAACCTGCCCTAATTTTTTGG

>hg18 chr6:14666040-14666153 similar-to-chr3:153957846-153957959
CATGAACAAGGTTTTCTTTTGCTTTCTGATAACAGAAGTCATGTAAATTCAGATGATATTTTAAAAAGCATAAAGAAAAAAGCAAAAATTATATAATGTCACCATCTTTAAAC

>hg18 chrX:254716-254847 similar-to-chr16:66676884-66677015
TTCGCTCCGGGCTGGGCCGTCCGGCCGGGCAAGGGGGCGCTTTCTGCACCGCGGCAGCCGTCACGTGGCTCGCCCTGGAGCGCGCATCAACAGGTCCCCGAGAGGAGAGCCTGGGCGGAACGCGCATCAAC

>hg18 chr13:31531192-31531329 similar-to-chr7:155429601-155429738
NNNNNNNNNGATCAGAATCAAGGTCAGTCCTCCTTCCCTCAAATGTTAGCTTCCTTTTCTACCTTTTTTTCTCTTCACTTCCCTTAGTATCTATAAAAAGTAGGAAAGAAGAGGATACTTTTTTTTTTCATATTCCT

>hg18 chr10:36899873-36899987 similar-to-chr7:94105840-94105954
CTCCATCAGACTTTATTGTTCTGAGTCTCATTGTAATTTTAATTATATATCATGATGAAAAGAAATCTGAAAAACATGTAATAAGCCAGTATCTCATAATGGATTAATGTTAAT

>hg18 chr2:64713481-64713651 similar-to-chr6:1523896-1524066
ATATTTACACAGAAAAAAGGAATAAATAACTTATGGGGGGAAAAAAACTCACTTCAAATTCAAAGCTCTTACGATTCTGCTCTCATCTTGTCACTTCATTGCACATCAGTGTCAATAACTGTCCTCTCCCAGCCCCAGCTCGGTTTTCTCGTAAAGGCACCTCAAGCTGC

>hg18 chr8:89469778-89469886 similar-to-chr2:158281479-158281587
TTATAAATACCTTTAAATTATCAAGCATATAGAGATAAAATTTAAGCAAATGTCTTTGCATTGTCACAAGCAGAGAATGCAAATTTACTCATAAATTGTTAATTGAAA

>hg18 chr18:64792673-64792800 similar-to-chr3:95096383-95096510
NNNNNNNNNNNNNNNNNNNNNNNNNNNNCTGTCCACCTTTTTTTCTATGGCATTTTCCCATTTTATTGACATTAAAAATGGTTCTTGTTGGATATAGTTATTTATGTGAAACAAATTCCTTAATCAT

>hg18 chr15:35536759-35536881 similar-to-chr5:75917535-75917657
TGTCAATTACAAAGAAGTGAAATGAAGTGAAAATAAGTCTCATCTTCATCTTCTTGTTATATGCTTGGTTGGTTTTAGAGAGACACCATTTACAAGCTGAAAATAATTATTCAGAAAGTTAC

>hg18 chr1:231586434-231586567 similar-to-chr6:121767116-121767249
GAAGACAGACAATCGACATTTAAATTTTTCCAAACAATGAAAAACTAAATTAAAAACATTGCTTGATATTTCATTTAAAATTGCACCTTGCTTAAGGTTTACTGAATAACTGAAATGTCAGCAATTTAAAATA

>hg18 chr7:146935017-146935143 similar-to-chr5:52315781-52315907
GAACACCAATTTTAGTCCCTTTGAATATGTTAACTGTGCTATCTTCAAGGTTTTCTTTCTCCAAAAAGCTATTTCTAGCTAATTATCCTCACTAAGGAAAGTGATCTGTCGGACTGTGTTGCTAAG

>hg18 chr2:216661894-216662049 similar-to-chr4:122866455-122866610
TTCGCCAGGCTATTGGAGATACAATCTTGAGATCTACATTTGGGCGTTCTTGGCATAGAAGTGGTCCTACAGCTGTGTGCAGGAAGGCTGTATATTTTAACAAGAGGAACAGAGTGTGCTGTTGAGAATAGAGGACAATGAATTAAGAATCGGGC

>hg18 chr13:36928822-36928998 similar-to-chr15:56511347-56511523
CTAGTCTCTGGAGAGGATCTGCAGAGAAGGGTTTTATGGCCAAGCACCTCCTGGAACTCTATAACACACCGTAAAAAATGGTCTCTCAGGAGTCCTGTAGCTGAGAACCCAGAATCCCTCCCATATGTGAAAAAACATGATTTTATTCTAGCATCTTTTGAGAGTTTTGTTCTTTG

>hg18 chr16:9305989-9306096 similar-to-chrX:149540997-149541104
ATAAAACAGACCGATCTCCCTAGGGTGCAGTGGAGGTCACAGAGTTAGCATATTGCTTTGAGCAGTGCCTCCTGCATGTTGAGTAGTGGATAAATATCTGCTAGAAT

>hg18 chr6:53635210-53635317 similar-to-chr12:54767964-54768071
TTTGGGTCAAAGAAAAGACTTTGCACAGGATGCAGAGGGTTGTAGAAGGGTCCCTATGCTACTGGAGCTATCCTTTCTTTCTGTGGAGGAAGCCCAGAGCATTCACC

>hg18 chr9:24720106-24720304 similar-to-chr7:80070707-80070905
GACTAGTTCTCTAAATTAAAATGCTTCTTTCCAAGTACAGTAAGTTTGGATTTATTAGGTACATATTATTGATAAATTTTAAGGTCAGATAACTAAGTTGATGAGGATAGTCATCTGGAGTCCTGACATATTTTTTTCCTTACCTCCATTATACAGTTATTACTGGTTACTTTCAATGATTTCAAGGAGTCAGTTACA

>hg18 chr5:41960493-41960640 similar-to-chr2:190624618-190624765
CTCACTAGTGGGATTTCAACACCACCACATCTGGGTTCTTCTAGCCGTTTTTTGCCGCCCTTGCAAATTTTAAATGTGCTTATATTTTTGCATAGTGGGTCCAGACTTCTCATTTTGGCAAAAGGTTCTTTGTAATTGGCCCGCTGA

>hg18 chr6:159553755-159553885 similar-to-chr3:57935689-57935819
GTAATGCCTACTGGGCAAAGCAGTCATGTGTTTATACCCTGAAGGGAGCCTGTTGGCTCAAATCCCTTGTTTCACATTCATTAGAAGAGGTTGGGAGGTTGGTGGGATGGCCCATGGGGTAAGGAGGAGC

>hg18 chr20:20517164-20517271 similar-to-chr11:10294342-10294449
ACAAGGAAGGAGTGTAGAAGCCAAAATGATCTGAAGCTGATGGTGGGTTTCTGGGTATTTATTTCATTGCTGAAAACAGAATATACAAATGTAAACTGGTACATGCC

>hg18 chr17:42435639-42435747 similar-to-chr4:186699167-186699275
TGACCACCCTGACCCTGACCACTCTGGAACATACAATGATACAGTCGGGCACTTATATACTATACATGTACTAGCTGCGAGTACAGCCAGGCAGAGGTGGGGCAGATG

>hg18 chr12:17657413-17657606 similar-to-chr8:75268625-75268818
TTTCTTCAGAGTCCTAATAGATAACTAATGATAATTCTCTAACTTTAAAAATTTGTCATGAAATTTTAACAATCTGAAACTATGTGTTTATAGACAGCAGCAATTCTTTACACATCATTTCCTTGTCTACATTCTAGATACAAAATGCTTTAAATAGTCACTGCTCAGTCAAAATTTCCTCCTAAGTACTTCT

>hg18 chr17:44075232-44075345 similar-to-chr11:116579119-116579232
GACCCTCCACCCCCTGAGAGACCTGGTCCCACGGAGCTGTCCCCCCAGGAGCCGCAGCGGGAATAGCAAAGCAAAGGGGACCACTCAGCCCCCAGGAGGAGCCCTGAAGCAAA

>hg18 chr7:25265941-25266045 similar-to-chr17:61654495-61654599
TGGTGTGTAAAAGCAGCCTCTCACTTTCACCACGTGGGGGCAGACTCTACTTACAAGAAAAAGCAACAATTTGCAATGGCTTCAGGGTCAAAGGGATCCTCTTG

>hg18 chr11:66191484-66191603 similar-to-chr10:50523402-50523521
CAAAAATTGCTGGAAGAAACAGGAAGCATCCAGGTCCAAATGACAGCATAACAGACTATGAAGAAACAGGGCTTAAGTGCCCATCTAGAACAAGATGGTCTAGATTACAATAAGGACCC

>hg18 chr15:60562124-60562260 similar-to-chr17:72226071-72226207
TTACATCTCCAACCATGAGGGCCCTCATTAGCACAGAATGTTATTAATCTTTAAACTTTTTTTTGCCATTTTAAAAGCAAAATAAATACAAAAGAGTTAAAAAAAAATGGGGTTTCAGATCTGAGAATTCACAGGG

>hg18 chr7:83651459-83651649 similar-to-chr2:190639121-190639311
AGTCTCATTTTGTTATGTTAGATCTTAAATAGTTGTCTGGAAGAAGGGCTTAAATGACAGAAAAGATGTCTGTATATTAGAATGTGCAAAGGAAACCGTAATCCTGTACTGACTAGGCACCTTGGGAAGTAAAAGAAGTCTGAGACTCTATTGAACACGGGGATCATGTGGTGAAAGTAAGAAACTCTGT

>hg18 chr22:44789917-44790023 similar-to-chr5:75986408-75986514
CCACAACTTCAGAGCAGCTGAAACCTGCTGTGAGTGAAAAATGAGAAGCTGTTGTTTTAATTTTACTTTCTCTGATTACTAATGAGGTTATTTCTTCTCTGCATAA

>hg18 chr13:76104886-76105073 similar-to-chr1:116097545-116097732
AATGGACAAAACTCAACATCTAGATGGCCTGAGTGGTCACACTGGTGACATATCCATTGCCCCTGGATGGTGTGCCCTCACCTCAGGGATGCCTAGGTTAGCAGAGTCGCTGTCCAGAGTGCTTATGAAACCTCAGGCACCATCAATCCCCAGCCTGCAGTGTGGACCTACTTCCTTCCATGTAACA

>hg18 chr2:225406955-225407073 similar-to-chrX:138472347-138472465
CTTAGTATCTTTATATGCTAAGTTTCAATATGAACCTTATGCTGGAAACTGCAAGAGAAAAAGTCTATGAAAATCCATGACTCCTATCATTTTCCAGGAGTAAGCGTGACCCATGCCT

>hg18 chr7:12363805-12363992 similar-to-chr9:6621471-6621658
TTTAACATTCTGAGTAAGTTCAATTCCATTCTTAGACACATGAAAGTAACTGACAGGTGCAAGACCTCAGGCATTATTATGAAAGTATGAAATCACTTTGGATACAGCACAGAATATATAAATACCCATGCACTGGCCACACTGGATGCTGCACCTCTTCTGTCTTACTTCTTGGTGTTGACTGCCT

>hg18 chr9:120253892-120253992 similar-to-chr4:122836683-122836783
TCAAAAAACCTTGCCTGTTAGCAGTAGCTCATGATAATTGGGATCTTGATCTTAAACACAAGCATGACCAAAATACCTATTCCTAAACACACATTAAGCC

>hg18 chr9:114898192-114898315 similar-to-chr7:42054820-42054943
ACACACTTTTTGCATCTTGTATCCTATAGGCACCTGCATGTGCTTCCTTTTGAGGATAGATGTATAGAGCAGTTACATCAAAATCCATGGTGTAAGGAGCAAGATAGAGCAACCATGAAAATG

>hg18 chr13:101267343-101267448 similar-to-chr20:22994404-22994509
AATTTTTTCTTCTTTCAAAAGAAACTTTTCAGGCCACACCTCACCTGCCTCTTCCTCTCCTCTTTAAATAATTTTGTGAAAGGACTAACAGAGCACACTTGTTGG

>hg18 chr6:6301839-6301981 similar-to-chr9:79827036-79827178
NNNNNNNNNNNNNNNNNNNNNNNNNNNNNNNNNNNNNNNNNNNNNNNNNNNNNNNNNNNNAATATAACCTGTTATTCTCATTAAGCTGTGTTGTGTTTGCATTATTACAACTGAAACAGGAGTCCCGATCTTCTACAAACAC

>hg18 chrY:24248511-24248693 similar-to-chr5:139689631-139689813
CAGATCCACGTGTAGCCATCAGCAAGGGTATCAATAGACACAGCCACAGAGGTGTCTGCAGTGCATCATGAAGTCCAGCCGCTAGCAGTAGACCAACTGCACAGTCTGGAAGGAAATTTTCTTGGAGGATGCCAATGCTAGAGGAACCAGCCATGATGCAGGTGCAGCCATAGAGGGGTCCA

>hg18 chr18:5807020-5807132 similar-to-chr5:2364616-2364728
ATTGAGTGACAAGTGTTGGTTAGAATTTGCTAAGAAAGTGACGTGCATAAAAGCAAGGTGGAGAAANNNNNNNNNNNNNNNNNNNNNNNNNNNNNNNNNNNNNNNNNNNNNN

>hg18 chr3:25037921-25038041 similar-to-chr7:80113467-80113587
TGAGCTAAGAATCACCTTAAAAGCCGTAAACTCACCAGAACAACATCCCATGCTAATGGGATCTGGGACAAGGAAGTGATAAGTAAAGAGAAGCAGAGGTAGAGTCCTTCAGGGCAGTGG

>hg18 chr13:73431269-73431428 similar-to-chr2:85633201-85633360
AACGCAGGCAAGAAAGACACATCTTGCTCCGCATCATGAATTTTCCATCAAGGAATGACATCATCATTGACACAACCCTATTTCTCAGGCTAGCAACTGTTCCCTTGCTACCCCACATAAAACTTGTTACCACAATTCTTGGCCAGTCACAGCCGGCCT

>hg18 chr5:89717684-89717846 similar-to-chr4:186690281-186690443
NNNNNNNNNNNNNNNNNNNNNNNNNNNNNNNNNNNNNNNNNNNNNCCACAAGAAATACCATTATGTGGAATATAAAAAGCACTTTTTTTCAAATAGGTGTATACACTTAAAAAATAAAACTATAATATCATGTAACTGTTGTGTAAAACAAATGTTCTTCCT

>hg18 chr9:22763134-22763273 similar-to-chr4:186692408-186692547
GTTTAATTTAGCTGTAGTGTTCCATAACTGTGAATTTCTGGACCTCCTGAGTAACGGCTAAATATAAAGTTGGCTCTATAAAAACTTATGTGGGTAAAAAATTTGCAAAGAAGTAAATATAATATTCATATGTATTATC

>hg18 chr9:99971562-99971716 similar-to-chr11:66788790-66788944
ATGCCAAGGCCTCAGCAGCCTTCTCTCTTGGGGACTCAGGCCTCGCATATTCCACCCCCAACTCTGGCCCTGCACTTTCCCTTAAAATGCACCCCGGGTCCCCTCTGTCCTCAGGATAAAGTCCTCTGCTGGACTTGGGTTTTGAGGTCCCTAC

>hg18 chr16:13545400-13545598 similar-to-chr2:190630609-190630807
CATGAAAGTGTTAAGTGTAAAGGGTATGACATTTAGAGGGAGGCAGTCTCCATTGCAAATTCTGGCTTAACACTTAACACCTCTTTGAGTATCTGCTAAGTACTTACTACCTGACTAAGAATATTATCTTATTTAACTCAATCAATAGCATGAGGCAGTATTAAATATACATAATACTATATATCTTATCTATATATC

>hg18 chr1:179981390-179981563 similar-to-chr6:12540476-12540649
TCAACACAGATCATGCCAGCCACCTTCCTAATCCACATGCACAGGGGCACAGCCTAGCATTTCAAATTAGTCTTCAGTGGGACAAGTGTATTGGGTGGACTTCCACCAGCTCCAAGGCCTTCTTAGAAAGATCAGCAGATGAGGTGTCTTTGGGTATGTTTAGAATAAGACAA

>hg18 chr22:45608522-45608624 similar-to-chr1:195302810-195302912
TTTTAAAAGTCTTTTCTTTCCATTTTCTTTTTCTTTTTTTCTAGAATTCTTATTCTTCTCAACACTTTTATTCGTAGCATTTTCTTATTTAAATTGTATTTG

>hg18 chr15:29880991-29881189 similar-to-chr20:32820050-32820248
AGCGGGCACATCACCTCAGATACAGAGGCATTTTCTCAAAATGCATAAAATTGCATTTTTGGTGCAATAATAACATTTTAAAGTATCGATTAACAAAACAAAAATGAAAAGAAACATCATCTACTTTGTGGGTGCTAAAGTAGCTTATTTCTGCTACATTTCTACATTGTGCTGTGTGTATGTGTGTATGCAAGAAAT

>hg18 chr17:74752173-74752291 similar-to-chr3:139598737-139598855
TTCAGGGCAGTGCCAGCGAGGGCTGCGGGCGCACAGTGGGCCTGGTTTTCACCCCCTGCCTGCACCCTACTCACTCTGGGCTTGCTGGGCCTGGTTCCCAGAGCATGGTGGCCCTTTC

>hg18 chr18:47305949-47306089 similar-to-chr5:39298926-39299066
GGCAGAGGGAGGGAGTTTCCCACATTTTTAGGAATTGGAATCTCTTCAGGAATTCACTACGCCCACAGGCCCATCTGGACCATAAGATTTACCTATTCTTTTGACATACAAACCAGAGAAAATCTTCTTAAAATGTTATA

>hg18 chr14:86689448-86689595 similar-to-chr9:79841583-79841730
TTTCTATGACAATAGAAAAAGAAACTTACCTTTTAGTCTCTATACGTGGGTTATACTCTTTTTTCTGGCTAGGTTGTGTGTCACATCAGATGTTAAGAGATATGACTATGTACATTTCTTCCATCTCAGAAAGGAGAAATGGGGTGT

>hg18 chr8:6898645-6898816 similar-to-chr21:18368222-18368393
ACATCTAATACCTTAAAGAATAGATAAACATATTCCTGAAAGACAATCACAAACTTATTCATTCATTATACCAAAAATGATACAGAAGGGCCCATATCATGGATTTGACATCTTTTCTCATTTGTTTTGAGTTTACTCCTTCCTATGATTTTTGTGATCTTCCGAGACCCC

>hg18 chr2:156722258-156722442 similar-to-chr9:107408564-107408748
TGCTTGATCACCAAGTTTCCTATTAATGCACATTCTTCTCATATAATTTTACTAATTCTAACAAGAAGTGTCCTAATAAACTTACAATAAACAGTGACTTAGCAAGTTTTCTTAATCTAAAATTATATATTCACAGCAACAAATAGGCAAGTTAGATCTTTCTTAGGGCTTTTTATCCAGCCCA

>hg18 chr3:48916172-48916292 similar-to-chr13:22389499-22389619
AAAATTAAAAAGCAAAAAGCAAAACCAAGAAAGAAAACATGGCAAGCAAATAAATTTGTGAAATCTGAAACCTGTAGTTATCTTTACGATCATTGATGTTAAAGTTTGCTATATGTGGGA

>hg18 chr2:226629906-226630008 similar-to-chr17:72233532-72233634
ATGATCAAGGCAATGATGATCAGAACAGATCTTTCCTTTTCAAAGAAATTATTGGGTAATTGGCAGAGTGCTGTGAGTCCATCTTCCAACCCAACTCTTTGC

>hg18 chr16:14882053-14882205 similar-to-chr20:32797496-32797648
AAAGAGTTTCAAACCTGAATTAAATTATTAAAAGGAGAAAATGTGCTCAGTTGAATAAAACTTCAAAATGCTGAAAAGAGTATAGTGTAAAATTTCCCCTCTGTCTCGTCTCCTAGCCACCCAAGTTCCTCTTCTGGGAGACAACCAGTACT

>hg18 chr12:114922612-114922792 similar-to-chr2:210880110-210880290
ACTCATAAGACACCCACCTGCTCCTGCCCAGCACTTTATGTATTCATGCACAGGATGGAAGACCTCCAACAAAGCAGCATTGTTGATTTCTTAGTGTTCTCCTCACCCCAGAGCACATGCCCAAGTCCCTTCCAAACCGTAAGGACTCTTGGAAAATAAACAAATGAACCAACCCCAAAA

>hg18 chr2:130206336-130206518 similar-to-chr9:79688877-79689059
ATCAGCATCCACTGACAATTCCATTTTCTTTACAACAGGTCAAAATGTTGAACAGCAGCCGAAAACAGGTATCCCAGAATGAAAAGCACCCAGCAGACAAGCAGTTCCCAGCTCTCTAAGCCTCCCCCTCCTCCTCCGTAAAGTCAGACCCATATTGCCTGCCCAGGGAGCCCCTGCAAGGA

>hg18 chr10:3487912-3488012 similar-to-chr3:58020009-58020109
AAATTTCAAAGCCTCAGGGTACAAATTATTTATTGGTAGTTAATTTCCAATTAGTTTTATTAAATTACAGCTGATGACCTCCTTCTACCTGGATTAATTT

>hg18 chr10:89101080-89101219 similar-to-chr17:42746766-42746905
TACTTTTAATATTTTTAAATAAACTGCCTTGTTGCTGTGATTTGTATTAATGTAGACTGGCAGAGCCTGAAATGACAGAAAGACTTTTATTTGCATGGAATCTCCTGGAATCAGCTAATAATTCACTATGGACTCTATT

>hg18 chr17:1190924-1191043 similar-to-chr7:80268078-80268197
CTATTTGTCCAAGGTGAAGTATCGTAAATTGAAATGAAGTACTCAATTGTAAATTTTTTTTTTAAATTTCCAAATTAAGCTAAATTAAAAAAACAAAAATTGCCAAAACCTTAACCTAC

>hg18 chr6:53415487-53415648 similar-to-chr17:26559246-26559407
CTTCACAAACAAGCATCTTCACACTTGCTCTGTGTCTTTTATAAAATATGGTAATTAGAAAGATTGCTTTTAAATATTTTTACCCTGATTTATTTTTATCCTAAAAATAGGATCTATTTTTACCCTACTTTCAAAAACAGGCTATACTTCTATTGGAATTT

>hg18 chr9:133123928-133124077 similar-to-chr7:100329789-100329938
TGAATGAAAGCTGAGTCCCAGCCCTGTCCCCACCCATCCTCAGACATGCAGCTGGGACCCACTGTTCCCCTAAGGCTACTGCCTTTCGGGGTGGCACGGCCTCCATCCTCACAAGAGAACCTGCAGTTTCTGCGGGGAGGTCCTGGCCC

>hg18 chr19:59745-59876 similar-to-chr10:96034712-96034843
AATTATCTCACAATAAAAATCCTATCATTTGTACTGTCAATGATTAGTATGATTATATTTATTACAGTGCTAAGCAGAAGAGAACTGAAGTGAATGTTCATGATTTATTCCACTATTAGACTTCTCTTTAT

>hg18 chr20:33362254-33362360 similar-to-chr17:10039808-10039914
TTTACAGAGGGAGTGCCTACAAGGTACACCAGGCCCTGAACCAGACCCTAAAGCTGACCAAGACTCAGCTACTGCCCTCAACCCCTCATTGTTAGGTAGAGTCTCA

>hg18 chr6:91740771-91740901 similar-to-chr15:55151560-55151690
TTTGAAACTCAAACATATAGGACCTGTTATTCAAATGAGTTCTTATGATGAAGGAGAAAGCATATCAACCAACATTTGGGAATCAGTGTGGGAAGCCAAAGGTTAACATCCAGATTAGATCTATAGTATG

>hg18 chr8:17314861-17315004 similar-to-chr20:61567512-61567655
TAGCAGACAACTGAGGTTCCCTCCCGTTCACCCTTGTGTCCACTGCGCTCCCCCAAAACCAAGAGGTCAGACCCAGCAGCAGCTAAGGCTAGGCCTGGGAGGCAGCAAGAGAACGACCGGGCTCGCAGGCACCCCGGGATGCT

>hg18 chrX:132470912-132471066 similar-to-chr15:89291593-89291747
ACCTGCCCTAAACACAACAGGGTGAGTGTGAGGTCTGAATCAGGATGAGAGACAGGAGTTCAGGAGGGTAGGGACCATCTGGGAAATGGAGTGGTGATAGGAGAAAGTGGTGGAGCCCCAGATCTGGGCTGAGTACAGTGGTGGAGGGCCCGGG

>hg18 chr1:8266516-8266651 similar-to-chr2:189539791-189539926
TGCAGCATGTGGGTTTTCCCAGAAAGGCTTAGAACAGCAACAACAAAAATGTTGCCTTTTGAAGCCCGGTAGAACATATGCTATTTAAATTTAGACCAAGCTGGAGAATGATTGTCCACATACTCCAGTGGCAGC

>hg18 chr19:58475894-58476007 similar-to-chr3:8750983-8751096
CACGCCTGGAGGCTTCCGTCTTGCGTGTCCCCCCATGACACGGCCAGTGATGTGTGCGAAGCCTGGCGTGAACACGCACATATGTGTCAGCATCGCAGGATCCTCAGAGGGCT

>hg18 chr8:93556362-93556498 similar-to-chr22:23177108-23177244
ATGCCAGCCACATCATTTTGAGCCTCTGAGTCTCTTTAAAAGTTTTGTTATGCAGACTTCAATTTTCTAAACATCTCAGAAATACACAAGTGGTCTTAACAAATATAGTGCGACTGCCGTGTGGTTTCGTGTTGCT

>hg18 chr3:69778335-69778521 similar-to-chr4:186694197-186694383
CCTGGGGTGTGAGAGTGTGTGTGTAGATAAAGGCCTGCTCAAGGAAGAAGGAGGAGGAAAGAGCTGAGGAGGAAGATGTTGATGTATTTTTAATTGTGCATCAGTCTTCCTGGTGGTGACAGGTCTCTTAGTGTCATGACCAGCTCTGCCATTTGCAACGGTAGGAATTACAGTCTTTCAAAATCC

>hg18 chr8:79746440-79746608 similar-to-chr9:100915403-100915571
ACTGAGTCTGCCTATATGATTATCATATATTTCTTTCTAATTCATGTCTTAAAGGCTTCTCTAACAAGGAGTTCTTTGCTGTAGGTCCTTTCAGGTTCTCAGTTCTCTGTGTAGATAAGTGGAAGTTATTTCCTTAATGTGGTGTACACTACCTGAAGCATTCGTTCT

>hg18 chr21:45047660-45047761 similar-to-chr2:188400083-188400184
TTTAACAATACAAACTTCACAAGTATGCATAGTGTAGGAAAATTCCCCAAAATTCAAAATTTCAGTCTACCTCCATCTTTTCAAATGACCACAGTGCTTTA

>hg18 chr1:224951650-224951805 similar-to-chr3:41251922-41252077
ACTCTTTCCCCTTTCTGCACCAATAAGCAAATCTGAAAAGATCATGAATACACAGTGCTGCAAAATGAGAAACAGAATTTCCCCCTTTAGACAAGAGAGCACTGTGATGCAGACACAGCCCTGGCATCAGCAAGGAAGGCCCTGGTTCCCCTTCT

>hg18 chr9:97948793-97948943 similar-to-chr11:66439380-66439530
GATTCAGACCNNNNNNNNNNNNNNNNNNNNNNNNNNNNNNNNNNNNNCCAACGCCGGGATATGGATCCATATGGTGGCCGGGATCGCTATGATGACCGAGGCAGCAGAGACTATGATAGAGGCTATGATTCCCGGATAGGCAGTGGCAGA

>hg18 chr13:53815990-53816104 similar-to-chr3:182174107-182174221
TATATGTAAAGTTTGTTTTATGGAGTAATCAAATTCAAATATTTTAACTGACTCAGGGGAAAAAAGAAGTATCTTGATCACTTTTTTTTTTTCCCTGTGTCCAATGCCTCATGG

>hg18 chr4:9827666-9827773 similar-to-chr17:42693087-42693194
TTTGCCACCCATCCCCTACCTCTAAAATGGGCAAATCAGTGTCTTCATGAAGGAAGGAAGCTTAAAGCACTTAATGTAAGTACAATCCTGAATCACATACATGGATC

>hg18 chr6:156754865-156754973 similar-to-chr1:154723793-154723901
TGGACGAAATCCCTCAAAGGGATTTCCAATTCTCTGCCCAGAAGTCTCCTCTCTGGCCACCACCTCCACCTTCCCCCACTCACCATCCACTGCTATTCAGAGCAGGCT

>hg18 chr14:31571082-31571278 similar-to-chr10:28062587-28062783
CACATAATAAAGCAAAGGCTATCTCATTTAGTCTTTGAAATTATTGATTCAAGATTTCCAGGCCCTGGTTAAGAGGGAGTAAGCATCAATATCTTACTTCTCATCTGAAACAAGGAGAAGACCATTTGCTACCTCTACAAAAATTCTTTGGATACTCACCCAAGCCAGAAAGAAGGGGACAAACCCTTGCAAAGGA

>hg18 chr2:80280636-80280819 similar-to-chr20:18013419-18013602
ATACAACCAGAAAGCTAACACACTTAGATACTTGGAGACATTTGAAACAACTCGACAGCCAGTTCACTATCCTTGGCTACCCAACTGTTTGGGAGAGTAGGAATGCTCCAGAAGAAAATTGAATCGGCACCACTTTCCCATTTTGACCCTTGAGAAAAGAAAGANNNNNNNNNNNNNNNNNNN

>hg18 chr21:39270822-39271005 similar-to-chr1:21493485-21493668
TACCCACCCCCACACTGCCTCCCCAGCAGATTGGGGCTGCCAGGGAGCTGGGATGGGCCCTTTCCTCATCCGTGCAGGGTGTTTCATTCCACAGGATGTGGCCGACCTGAACCAAGGCCACGGCTTCGGCTCTACAATTAAGAAACCACCACAGTTCTGACTCTGCGAACAACAGAGGTGTTT

>hg18 chr15:56060835-56060964 similar-to-chr4:186677025-186677154
ACTGGTAGCCAAAAATATTTGTAAAATATTTACAAAAGCTACAAAATAAACGAAAGGAGAGTAAAGCTGCCAGAGGAGAGCAGAATGTAGTTATTGACAAATATATTATTTGCAAATGGAAGTTTCAGA

>hg18 chr6:104769924-104770037 similar-to-chr3:153957846-153957959
CTATATTATTGTAGGAAGTTTTTTGGCTCATCATGTTTGTAAAATGTATATAGACATATTAGAATCTCCATTACATCTTTATTTCTCTTAAGTATAAGCATGTACAATACATT

>hg18 chr8:116564382-116564483 similar-to-chrX:70447823-70447924
AGTTTTATTTAACTGCCTTGAACTGTAAATGCATAAACATTGTCATTCCATATAAGTAGGTCTTGTCCTTTTGAGGAGCAGACATCATACNNNNNNNNNNN

>hg18 chr9:83866100-83866207 similar-to-chr17:7070356-7070463
AGGAGGCACAAGCTGCAGCCAGAAGCAGGTGGGTTTGGAGGGCAGAGTGGGCGTTAGGGCCACAGCCCCTCCACCACCCCACATCCTGACCGCCCAATTCTCCTGTT

>hg18 chr8:21196422-21196528 similar-to-chr6:21613636-21613742
NNNNNNNNNNNNNNNNNNNNNNNNNNNNNNNNNNNNNNNNNNNTTGTCCCCAGCAAGTACTTTTTTGTTTTTGACTATAAAATACAGCTTTGTCTAAGTTGTAACT

>hg18 chr21:14784104-14784211 similar-to-chr5:139689819-139689926
TTAAGAAAGGCAATCTCAATTATACTAAAAGTGAAGATAGTTTTAAGGAAATAAAACTGGATCCTTATTCTGGGAAAAAGTTCTACTCTAAGAAGAGAAATCTGCCC

>hg18 chr15:43980848-43980984 similar-to-chr17:72226071-72226207
CACTGATTTAAATTATTACTGAGGCAGACACTTAGTAGTCAAACTAAATCCATTACCTAACTCTAATTGGATAAGAGCACTTTGGATCTCTTCAGTTATTCACCCCATCTTTAGGTTTAAATGGAAATTTTGATTG

>hg18 chr1:229573562-229573693 similar-to-chr5:39338078-39338209
TAGGGATTTTTATAAATATCTGATGAAACACAAGAATGTTATCTGAATTTAAAAGTCTTAAAATGATGCTTGAAAGCTTTTAAAACTACTAAACGTTTATTTTTGTATGTTAATGATTTGCTTAACCCACC

>hg18 chr10:2677299-2677469 similar-to-chr2:68946096-68946266
AAAAAAAAGGCATAATGACACCTGATTTGTGTTACTCCTTCCTGATTCATTCTTTACAGTTAAGCATCAATTTCATATATAGACAGAAAACTACTTTTAAAAAACAAAATTCCTAACCAAAGCCAGAGGAATGGCAAGAAAACGTTCTGGCCCTATTCCACTCTATGGCA

>hg18 chr15:63639109-63639209 similar-to-chr17:61627020-61627120
ATATTCTTTCAGGAAAGCCGAGGAGGGGAGAGGTTCAGTGGAGGCAAAGAATAACAACATAAAAAAGCCACTTTGAGATTTAAATTAATGTTTTGGTGTC

>hg18 chr1:227116709-227116825 similar-to-chr7:80172747-80172863
AATTCTAAACTCCCTCCTGGGAAACGGCAGTTTTCATATTGCTCAAAATTATAATTTCCACTTAAAATGATGTATTGGTGAGAGACCATTATGAAAACCATCATACATACCTATTT

>hg18 chr14:100510826-100510963 similar-to-chr2:158460305-158460442
TAATGTCAATAATATGATCATTTAATTGATAAAAATGTAGGAACCCATGAAGGAGAGGAGACCCAATCATGGACCAATGATGACAAATGGTGGCATTGGAGTTATGGACGATGAATGATATGTGTCTGAAACTCTGA

>hg18 chr17:49993907-49994033 similar-to-chr7:87693029-87693155
TCCTTGGCAGTTATATAAAATGAATCAAACTTATATTCAAATAAACACTGTAGTGACAAATAGCTTTTTCAAAGAGATAGAGTTACACTTTAAGCTATTATAATGAGTATAGAAATTAAATAATAA

>hg18 chr18:52793464-52793616 similar-to-chr17:26602317-26602469
GGGGGTAGTGGGGCAAAGGGATATTTGAGTTGATCCCTGAGTAGGTGTTCTGTGGGCAGACATGGGAGAAGAAAACTTTTCTGGGAGAGGATGAAGCATCAGCAGAAGCACAGAGAATCATTTAGCTGATGGTACATTCCAGGGACTGTAAG

>hg18 chrY:1673226-1673423 similar-to-chr7:2829405-2829602
CCTAAGTAAAATGGCAGCAACAGTCCTGTGCCTGTCCAATTTCAGAGGCACAGGCGTGAGGTGGAGTAGGGGTCCCGTGCTGTGGTTTTGGAAATTTGGTATCTTAAGGAAGATGTGGGGGAGACACAGGTCATATAGTAGGTGAGGGATGGAGCCTCAGGAACTCTGACAGGGATTTGAACCGTGTCAGAACCAAG

>hg18 chr3:53336054-53336193 similar-to-chr18:55195226-55195365
CAACTGGTATTCTAGTCGCTCTAGTATCCCACACAAATATCATCTTTATGTATCATAAGGGAGAGACAAAGGCAGGGGGAAGCATGGCCCCTGACCTCCATGGATTTGAATTCCCATTTCCTAGGCTTCCAAAAATCTA

>hg18 chr8:69977703-69977856 similar-to-chr2:210887726-210887879
TAACAATTGCCACTAGTTGTCTTTAATCTGGTCTTAATGGTCTCCTGTTTGCCAGTGTCATCAGCACTCTCAATTTTAATTTTTAACCTGTTCTATCTCATTACTCTATCTTACCTGTCTGGCTCTTATAAATCTTTTGAGTCGTTACTCATT

>hg18 chr18:15064904-15065047 similar-to-chr7:80302623-80302766
TTTTCTTCCTGACTTCTATTGTCGATCCTTCATTTGTATTTCAGGAAAATGAATAAATAAATGAATTCCTTCTTATCCTTATTTACCACCCTTCATTATTTTCTTAGGTGAAGGCAAAGACAGGAACGAGTGTTCCCTTGCCT

>hg18 chr9:89859964-89860080 similar-to-chr3:8766050-8766166
GCTTGCTGAGATCTGGATTTGCCTCTCGCCAGAATCCCCACTCATCTTCCACTTTGCCCAGGCACATGGGNNNNNNNNNNNNNNNNNNNNNNNNNNNNNNNNNNNNNNNNNNNNNN

>hg18 chr1:57461211-57461317 similar-to-chr11:66803566-66803672
CAGCTGCACCACATCACACGCCTCCTGGGTCATTAGGGCACCTTGCCTGGCTTCCCCATTGAGCCCTGCAGAGTTCCTTCCAGCAGGCTGACACTTCTCCTGTCCT

>hg18 chr19:34601057-34601157 similar-to-chr5:153832902-153833002
CACACACAGCAGGGCCCCAGCTCTGGCCAGGCTCTTACTTGCAGGACTTCTCAGGACCTTCGTATCCTATAGCAGCTTTTCCTAAATGCCCTGGATTGTA

>hg18 chrX:148929977-148930082 similar-to-chr3:41186524-41186629
TCTTTTCTCTTCTTTGTATATGCTTTTCCCCATCCCATATACCAACTGATGGGGTGATTGAGTGACTNNNNNNNNNNNNNNNNNNNNNNNNNNNNNNNNNNNNNN

>hg18 chr12:118020018-118020180 similar-to-chr17:61639754-61639916
ACTCTCTCCATTAGACAAGTCACTGAGACTTCCCACCCAATGCCAGCACACTCACCATGTGTTTATTCAATGCTAAATTCCTCACAGTTCTCAGCTTTTGCCTATCATGGGATTGCTTGTGGTATCGATTTATTTTCTACAATGTCCCAAAGAGTTCAGAAT

>hg18 chr8:41856159-41856269 similar-to-chr17:72228175-72228285
CCCTCTCAACAGAACAGACACTGCTGCCTCTCATTCAAGGAGTGCAATGCCAGAGAGATGTAGGAAGGAGACCAAACAATTCTGCCACAGGCCTTTTACCCAGGCACGCA

>hg18 chr18:42733815-42734007 similar-to-chrX:153705138-153705330
CTATCAAATTTGTGAGGTTAAGAAAACACAGATCTCATCCTGACAGCATCAGGAAAAATATAAAAATAAGACAGAATGAAAATGCTGAGCAATGAAGGCATATAAATTGGTAGTAGGGTGCAAGGGTNNNNNNNNNNNNNNNNNNNNNNNNNNNNNNNNNNNNNNNNNNNNNNNNNNNNNNNNNNNNNNNNN

>hg18 chr9:79575887-79575991 similar-to-chr12:101710381-101710485
CTGAATGCAAGCTCTTTTAAATTCTATGCTATCTCTTTCCTTTTAGTAAGTTGACAGTCTATTTAAGGGATGTGGGGGCCATAAGGGGATGGGAGAAGTGGGGC

>hg18 chr8:126745915-126746039 similar-to-chr4:174663579-174663703
TGGATTTCTTATTCACCATCATCCTCCTTTTCCAAAAGCAGCCTCTTGCCTGCTGTGGGCTGCTGAGCCCTGGCCTATGTGTATTGGTGTCCGCTGAGTCACCTGTGTCATTCCTATTATCTTA

>hg18 chr20:37908230-37908382 similar-to-chr9:79778098-79778250
GACTGACCTTACTTGTGGCCTGAAATTCCAGAGAGAAGGCAGCAGGGAGAGGCTATTTTTGATGTTTATTAATTCTCAAAATGCTGGGTTTTGAGACCCCACTACCCCTACCTCAAAGGTGATGCCACGGACAAATCAAATTAACAAACAAA

>hg18 chrX:135678597-135678726 similar-to-chr12:54762624-54762753
CAGAACTGCTTCCCTGCAGAGCAGCCCCTGGGAAATGGCAAATCGTCCATCCCACAAGCCTCACTTTGGGGAGGGCACCCCTGCTGTTCCGGTGACAAGGCAGATGGAGTGACTCAGGGAGACAGGAGG

>hg18 chr17:9604981-9605087 similar-to-chr11:66807415-66807521
GCTGGGACCCTGGCTTTCTGGTGGGTGAGCACACCTCTGCAGAAGCGCTGAGATGTGGAAGCAGAGCCTAGGGACCCTGGAAGACTTTGGCAAGATGTGATCTAAA

>hg18 chr1:189039044-189039144 similar-to-chr2:210882234-210882334
CCGTGATAGGATAAAGTTATGTATGTCTAGCCCATGAGCAACACATTTTGCATTTTAAAAATATGCTACCTTAGAAAAACAAAATATGAACAGAGCCAGA

>hg18 chr8:73565806-73565917 similar-to-chr3:139553127-139553238
NNNNNNNNNNNNNNNNNNNNNNNNNNNNNNNNNNNNNNNNNNNNCTATGTTTCTGCCATTGCCATGAGAAGAACATGCAAAGGTAACCTGCCTTTCTAAGAAGAGTAAGGG

>hg18 chrY:3333886-3334046 similar-to-chr17:26448710-26448870
CCCTTGACTTGCCATTAGAGAACAATTTTAGACTTAGGCTATTTTTTATAACTTGCAATATGATTATGAGAAATATGTTATTGGGTGGCTAAAATAACTTTAGCGTTAATCTTGACAGTTCTTTCCTTGAATTATNNNNNNNNNNNNNNNNNNNNNNNNN

>hg18 chr22:22599791-22599949 similar-to-chr5:75954161-75954319
NNNNNNNNNNNNNNNNNNNACATGTCATAAGTTTTTAATGAAACAGCTTCACCCATCCAGCTGTCTTGGAATTTGTTCTTTTGCTGATGCCTAAGGTTGTACAGATTTGCATAAAGTGGCTCACAATTATACTATTGAGCATTTCATGAAAGTAATCA

>hg18 chr11:91981736-91981859 similar-to-chr1:21370463-21370586
GGAGGCTACAGTATCATGGCACAGAGCAAGAAAGAGAGAACCTTTGGATAAACAGGAGTCTTTCTCAGAGATACTCCCGAATTTTGCATTTCTGTGGCCATGGTTTATGAATGCTGCTGTTTA

>hg18 chr7:54429221-54429323 similar-to-chr17:10450404-10450506
TAAACGGCATTCAATAATATTGTTGCTAGTGGTAACGTTTCATTTGACATTTTGAAACCAGTAAATGTATATTGTGGAAATAAAGTAAATAAGAAATGTTTT

>hg18 chr22:15871180-15871376 similar-to-chr7:83107367-83107563
AGGTCTAGCCTGCCCAGGATGTTGGCTTTGATGACGGTTGGGGGCCACTGTGGGCGACTTATGAGTGTTCTGAGCCTTTTTGTGTGTGTATACAGTGAATTTAAATTTATCCTCTGTGTCTCAAGTGGACAAAAAAAAACCACTTTATTTTCCATTGATGATTTATTTTTCTTGTGTCTTCCATTCCATGGTTGAT

>hg18 chr10:12070867-12071045 similar-to-chr1:158147626-158147804
AAGGATAGAGAAAGCTGTGTGAATATATGGGGTCTGGAAGAATCAGAAATGGGATGACAGGGAATTGACTGGCACTTGATTACTATCTTTCTACTCCAGGCTCCCTAGGGATCAAGCCGTCCCCCTCAGGGATAAGCCAAATCCTGCAGGTAGGGTAGAAATGCACCTGGAAGTGAAG

>hg18 chr21:33970070-33970171 similar-to-chr10:28102743-28102844
ATTCCTTACATCATATGCTTCAGATATTTGTTTCCAAAATTTCATTTGCTTTTAAAACTAACTTGTGGAATTTTTTTTCTTTCATAGAAGTGTTTTAAGTG

>hg18 chr11:123080845-123080947 similar-to-chr9:100905514-100905616
GGAGTTTAAGGCCTTTTTATGTATTTGAGGGTACAATTTTCATAAGAAGTAATTTTTTTTGCNNNNNNNNNNNNNNNNNNNNNNNNNCTAAANNNNNNNNNN

>hg18 chr21:14111337-14111498 similar-to-chr5:52405090-52405251
TTTCCAAGACAGGCTTTCTGTTGCCCAAGCTGGAGTGGGTAGCTGCTGTTTCTCAATAGACAAGTCCTAGAAGTAGAGATAATTCAATTTTCATTCACTCTTAGCTCTTCTGCCACTGGTGTTCCTCTTTGACCCCGACAGGGCTGCACCTGTCTTCCAGG

>hg18 chr19:8865936-8866107 similar-to-chr11:57107800-57107971
GAGGAGAAGCCCTCAACAGTGAAAGGAGCAAGTGCTCTCATGGAAGTAATGCCAGCAGGAGGGACTATTCATGGGGATTTTTGCCTGTGGGGCTTCAGCTGGGATTCTGATTAGCTGGGGCAGTGGGGAAGGGGAATAATTTGTGTCCTCTATGTTCCTTCCCTTATGGAA

>hg18 chr7:34649014-34649147 similar-to-chr4:122866138-122866271
TGTACCTATGAAAAACTATTCATGTCTCAAATGAAATAAAAGAAGGTGGCTGTGATGTATTAGTATAGGTTCTCAATTTCTGTCCTAGGTAAGATGAAAAGCATGAAGATGCCTCCTTCAATCCCGTCATGGC

>hg18 chr2:65136880-65137077 similar-to-chr22:19601343-19601540
GGGGGCGGGCTCATCTTGCAGGAGCGTCCACGTATTGGTGGAGCCGCGGACTTAGAGCTGCGATTCGCTGCGCGAAATTGCCGAAAGCCCTCCCGCGGAGGGAGAAGGGGCGGGAAGAAGGGCGTGGTCAGCGCGGCCGAAGGGCGTGGTTGGCGCTCGGTCCTGCCCTGCGCGTTTTGGGCTGCGGTTGGAGGGCC

>hg18 chr15:33925757-33925875 similar-to-chr2:188002588-188002706
GACCCAACTATTTCCAGTGCGTTAAATTCCAGGTTATAACTTCCTAATCTTGATTTTGCACTTGTGATTTTCACTTGAGGAGTTCATTAAACAGCTATTGTTTAAAAAAAAAATATTA

>hg18 chr1:119157560-119157734 similar-to-chr3:113209603-113209777
NNNNNNNNNNNNNNNNNNNNNNNNNNNNNNNNNNGTGGATAAATAATAAATGAGTCAATGAACTGTATTATGATTCTCCCCGCCACCCATCTGTGACCTGAATTCAATCCTATAAGTTTTTCCAAACCCTAAATCCAGCACTATATTCCAGATTCCTCTGGATTCCCAGCACTC

>hg18 chr3:97088411-97088608 similar-to-chr17:26676766-26676963
CTGTCTCATTGATTAATTATCTAAATACAATGAAAAAGGACAAAGTGTTGAAAGCAACAATATATTAATTTACCACAAAATGTTCCGATGATTCATTCTCCATGAACTGATATTCTCAAATTCTCTGATAGGCCACTAATAAAATACTTCAATATTACATTTCAAATAATGAAATTGAATGTGAAATGTTTCATGTA

>hg18 chr2:205588391-205588493 similar-to-chr11:57138824-57138926
NNNNNNNCATACTGACATGTTTACATGTATTTCTCCTTGGCAAGATGCAGACCGAGTTCCTAGAAGATAGGGATGATGTGTTATTCATATAGGTATAACCCA

>hg18 chr20:50787622-50787799 similar-to-chr1:21479019-21479196
NNNNNNNNNNNNNNNTAATTATCACCAGCACTAAGAGAGAGGTATGTGAAGGGCCAGCCCTCTGAGTTCCTGCTTCCTGGTTCCCTCCGAGTTCCCCCATACCTCTCTGGAGCCCCTGATCGCTTCCTCGGGCCATGTACATTTCCAACCATCACCAGCTCTAGATAAACAAACAGA

>hg18 chr15:96691516-96691645 similar-to-chr11:116580011-116580140
GTGCTCAATGTCAACGTTTGCCTTTCCAAATCCACACGTTTCTGGTCACTTCATGACATGTTTATTGGTCTTGACAGGCAAGGAATAGAACAGGAAACTGCAACCTCGCACCCATCTGACTAGTCTGTG

>hg18 chr22:23411446-23411622 similar-to-chr2:188284458-188284634
TCTTCTATTTTACTTATATTTACTTTTCTTCTTGTGAGATGTAATCTCATACAAACTTTATAGATAGGAAGATGTTGGGAAACTATCACATGGTCTGTTATGTTGTGTTATTTTAATAGGCCAAATTATTTGATGAAAAGAGAAATCTTGATAGTTTTTTAATTATGTGGGACACG

>hg18 chr22:44206650-44206827 similar-to-chr17:61640057-61640234
CGCTGAGGAGCGGTTGAGATGGATCATTTTGGGGGGCTCATTAGGTATGAAACGTATTCTGTATTTTGGGGATAACACACTAATAAAAAGTTTGTGTGCCTTTTCAAAAAAAAAAAAAAGAAAGAATAGGAAGTATACACATTTGCTGACCTTTTTTTTTTCTCATTTTGTTATCAG

>hg18 chr8:18576754-18576942 similar-to-chr4:122755149-122755337
NNNNNNNNNNNNNNNNNNNNNNNNNNNNNNNNNNNNNNNNNNNNNNNNNNNNNNNNNNNNNNNNNNNNGTGTCATCAATCTATATAAATCTGCTGGACCTTTATCTGTCCCTCGGAGTGACAGTCAAGAGCTGCTTCTCTCAAAGTACTTTCTTGTATCTGTACGTCTAGTTAGGTAGGACCTCAACC

>hg18 chr21:44183484-44183634 similar-to-chr6:1559383-1559533
CCCACTGTGGCCCCGTGACCCTGAGCGAGAATGCACTGGCCGGGCCTCCAGGGGGCGCTCCCTTAGGAACACCCCATCCCCGTCCCCGTGTGCTGTCGAGGGCCTCTAGCGGGCGCTCCCTTGATAACACCCCACCCCCGTCGCTGTTGT

>hg18 chr12:96009413-96009527 similar-to-chr10:28091686-28091800
ATATGAAATTTTTTTCCAATGGGGAAAAAATGTCTTGGAAACCTCCCTAAAACGAATGAGAAGTTTCTTTAGAGGAAATCTACGTCTGCATACCTGAAATTCATTTATTTTTGT

>hg18 chr17:59209344-59209446 similar-to-chr4:122696867-122696969
CTCATAGACTATGGAAGATTTGCTGGTTTTAGATGAAGCATCTGGATGTACATCCACATTACTTTTCCAATAAAACAGACATTCTTGGGACAGTAGTCAGGG

>hg18 chr16:81130247-81130400 similar-to-chr6:46660938-46661091
GAACTGGAAAGAGATGGCCACTGATCATAAATCTTTAGAGTTTGAAGAAACTGGAAATGTATTCAGTCATTCTTTCTTTTACTTATTTGTTAAANNNNNNNNNNNNNNNNNNNNNNNNNNNNNNNNNNNNNNNNNNNNNNNNNNNNNNNNNNN

>hg18 chr7:18599934-18600042 similar-to-chr20:32785431-32785539
ACTAAGGAGAAAGAGCATAAACATAGCTGAGGCACGTGTACAGCGTGTGCAGCTGATTATTGCTGACCAATATGCAGTAAAAACTACCAAGTAAATAGTGAAACTTCC

>hg18 chr9:100430450-100430564 similar-to-chr17:42695623-42695737
AGTTTTAAAAGGCAGGGTAGCTAATTATCTAAGCAGCTTGCTGGCTACAAACGTCCCCTGAATTTCACTTTCTGAAGTGACAGCCTTCCCTGGGCTTTTGCTGGGATTTTGTCA

>hg18 chr4:72272289-72272483 similar-to-chr3:58125304-58125498
CGGGGCCAGTTCTGCGGCGGGCTGGGCTCGGGCTCAGTGACACGTGTGTTGCTGTGAGCCTGGGTGGTCGCCCTGTGACCAGGCACCTGCTTGAGAGGAACACATCCCTAAACCCATCACAGGGGGAGATTTGGGGACTCTTGGTGCTACCGAGGCCGCGGCCCCCACTTCACTGCCAGCTCCAGGACGGAGCA

>hg18 chr11:82018279-82018380 similar-to-chr3:8739513-8739614
AGGTTAAAATAGAAAATCAGTTAAATAAAGAAAGAAGAGAAAACCCATGTTTTCAACTAGTTTGTGTGTAGCTTGAGCTAGAATTAAAATAATTACAGAGA

>hg18 chr2:209277542-209277653 similar-to-chr4:39199627-39199738
CTCTAGTTTCCTGGTCATTCTTCATCAATATCTATAGCATAGCTTTAGGCATCTGTTTAAGTAATTTTTCATCCTGACTCACACAAAGTATTGTCCCTTTTCCTGATCACT

>hg18 chr19:50174906-50175077 similar-to-chr5:2222349-2222520
TGGTCTCACAGATGTTTCCCTGCAGGGGGATACGTCAGGGGTCTGGGCTAAAATGCCCGATGTTTCAGAGGTCGCTCTGAAGGTGACCCAGGTGGGTGGCTCTTCACCCTATTCTTGTACCCCGTTTGACGATCACCTAATCATCCCGTTGACCCAAATCGATGCCAGTAT

>hg18 chr4:33290705-33290805 similar-to-chr5:74672990-74673090
CTTTAATATCTGAAACTAATGAGAGTCATAACAGATGAATCCTTCATATGGGAAATATAGTGAAATCCAGAATAAAACAGAAAATATGCCAAAAAGTTAT

>hg18 chr18:35057240-35057405 similar-to-chr4:185786554-185786719
GGTTAGAGTATCTGGATCTGTAAAATCCTTCCGAAACTTTAAAAACATGATTAAATACAATTTAAAAATTCAAAAGTGGGAGGAGAAAATTTAAACAGGAAACTGAAAGAAAGGTAAAATGAAGCAAATCCCCTAAATTTGTCAAAGATGTTTCCCAATGTGATT

>hg18 chr7:63482822-63483000 similar-to-chr13:112840913-112841091
AGCAGCTGCCCACTGTCAGTTTTGTGATATATAAACATATCTTTATGTAATAATTTTATCTATAACTTTAAGATTTTTTTCTTATATTTTTCTTATTTTTCCAAACAGTGCTGGCATATTTTTGGATATATTACACAAAATGTATGACAAAATTCTAAATATTTAAAAGACCTTGGCT

>hg18 chr14:28694348-28694482 similar-to-chr7:2847767-2847901
CAAAGGACACACTTAGGGAGAACGCAAGAGTTCAGAGAGAACTGTCCCATTCTCCATGGCTTGAGGCACAGGGCTAAATTTAATAAAGTAAATATTCTACGATGACCTTCCATACCTTTCTGGTATCTACTAAT

>hg18 chr8:119702845-119702957 similar-to-chr5:1905485-1905597
CCCCAGCCCCGGGGCCACCCAGCCTGCTCCGGAGGGAGGGGGCAGGGAAAAAGGGCATCTCGGGGCCAAAACCTCATGCCGGATCCTCCGGCTTTCCCCCCATTTCCAGGAT

>hg18 chr11:69768506-69768657 similar-to-chr20:62300183-62300334
AGACAGCAGGAATGGCTGCAACTAGCCAGGGAGAGCAGATGGAGGAGGAGGAGAGGGAAGGAGGGGAAGGGGCCCTAGAAAAGAACCAGGGGGCTTAGTCACAGTCTGGAAGGGAGGAGGGCGTGGCTCTACAGGGTCAAGTGCTGTGGGG

>hg18 chr15:79961184-79961356 similar-to-chr17:42718969-42719141
TTAAACCACCCACTCAAAATGAGCTTTCAAAACAAAGTTAAAGAGCTAAGAGGTTGTCTACAGAGAAGCAAAATCTGGTGCAAAATTTTGGATCCTGAGGAAGGAAGGGCGGGCACCCACAAGCAGAGGGGTCAGCCAAACACGATGTGTTGCAACATGGATAGGATGAAGA

>hg18 chr20:25227190-25227303 similar-to-chr5:74669809-74669922
AAGCTAGCTATTTTCTAAAAATTCTATCAATCAATCAAATCCAGCCATTACTAAACATGCTATCTGGGGATAAGAAACACACACACCTTTCTGGTGTGACTTGTGCTGGTCCC

>hg18 chr7:144795745-144795885 similar-to-chr3:153887829-153887969
ATATGGGCAAGAATTCTTTATGGGTGATCTTTTAGCATTACATCATTAAGATCATGATAAATGGTTTTAGCACTTATTTACATATTATTTTCAAATGGTAATGTATTATTTTCAAGTGGTAACTCGATCCTCCTTCTGTC

>hg18 chr20:39606950-39607133 similar-to-chr16:14199157-14199340
ATAAATGTACTGGCAAACTATGATTCTAGTCAGGATGGGCCTCTGAGGTCGAGTTCAAACTCCCATCTCATGCTTTCTAACATACAAGCAAAGAATTAGGAGAGAGAGAAAATAATAACTAATAAGTNNNNNNNNNNNNNNNNNNNNNNNNNNNNNNNNNNNNNNNNNNNNNNNNNNNNNNNN

>hg18 chrY:10205778-10205911 similar-to-chr5:139696042-139696175
GCAGTCTTCAGAGACCACCTCAGTTTGGAAAAGCCTCCTCCTTCAGTGGTTCCCAGCCATGGAGTCATCGTGAAGGGGCTCCATGGTCAATAATTTTACGGTACTGCACTTGGTTATCACAGACAGACTTTTT

>hg18 chr18:18444248-18444425 similar-to-chr7:80126830-80127007
CCAGAAATGTGCCCACTGCCATTATCCTTCTAAAACACATGCACACAAGTACTGAAGAGTAATTGTTTTTTATACTTTGTTTCTTAATCTAATGCTTTATACAAGGTCAAAACTTGAAAGATCATCTACAAGGTCTATTAAAAAACACTTTCTTCTCATTTTTGGGTTCTACTAAAT

>hg18 chr16:24915320-24915501 similar-to-chr17:45606207-45606388
CATGCACATCTCCTTTGCCACCCACAACTCGGAAAGCAGAACAGAAAAACACCCACTAAAGCATGTTCAGAAGGTGCCCTCCCTCTACCCCAAGCAAGGTGCTAGCTCCTTGTAGGTGGGTGAAGTGGCTAAGAGCAAATATGCAGGGAGTCAAAGCCCCGTTCACCACCTAAGAGCGGGG

>hg18 chr8:14208237-14208420 similar-to-chrX:153838640-153838823
CATAAGAGATTAGGTGCTTGATTAACTATTTAGCCAATTTCACATTATTCCAAATAAAATGTAAAGCACTGGGAAATATTGTAATTTCTCTGTAAAATCATTCTACTAGATTGGATTATTTTCCAGTTTATCTCTTTGATAAACTCTGTTACCTGGCATGAGCAGGAGTATTTTGATTCTACT

>hg18 chr8:97498664-97498814 similar-to-chr6:161080969-161081119
GCTCCCCAAAGCCCAGCCCACAAGCCAGTCGGTTTAGTTTCCCTCTCTCTTCCTTCCTATGTTTCTTGTCCTGTCTCTCTGTACCTACTCTTATGCCGCATCTTGAAATCCCAGGAGACAGGCTGGCAAACACGGAGTTCTCCATATGGG

>hg18 chr6:168162102-168162291 similar-to-chr9:100954150-100954339
GTAATTTCGTTGTGATGATAGCAACTAACAATAGGGCTTTCTGTCAGATGCCTTCCTCGGCACTGGGTCGTGGTGTATTCCCAGGGTGGTAGGAGAGCCCCGGAAGGCTCAGAATCAATGCGCGTGGCCTTTGGAAAGCCCTGCTCATCCTCCTTCAGCTACCAAGGGCTGGCTGAGTGGTCCTGCTCC

>hg18 chr13:110095465-110095659 similar-to-chr3:58125304-58125498
GGCCTGGCTGCCTTCAGTGCGGGGCAGCCTGTTCCTGCAGCCGGCTGTGACTCAAATGCCCGCCCCCCTCAGAGGCGAGCCCTGCGCGTCTGCAGTATTTGGACCGAAGGCACCCGGCAAGGGCACATGGCACCCTGCCCCACCTGCTGGTGCTCTGAAACCCAACACTGCACGCAGCCAGGGATGGAGACCTC

>hg18 chr6:146992637-146992826 similar-to-chr7:80098912-80099101
ACTCCTTTATAATACATTCTTACATGCTACTTAGGAATCCTCTTTAACAATGTATAAATTTTCAGACTTTCTTTTCTAGGATGATAGTAGATTAATATTTTAAAAGAATAACAATACCTATAAATGTGTGTATAAAGAAAAAAGCTNNNNNNNNNNNNNNNNNNNNNNNNNNNNNNNNNNNNNNNNNNN

>hg18 chr17:2354985-2355150 similar-to-chr1:94775845-94776010
TTGAAAAAATATCTTTGATTCCAACTTAAAGTTTCAATCTTGTCATTCCTAGGTAGCTAAAACCAAATGAAAACGAACATAATTTTGTCTTCTTCCAGATTACAACAAGAAATAAAAGCAAATGTACTTATATCAAGACATAAACACTGAAAGAGAAACTATTAT

>hg18 chr9:109710156-109710263 similar-to-chr16:66678488-66678595
AATGGTGCTTAGACCCATAAGGAAAGAAGTATCCCACTCCAAATTCTAATTATTTCCATCTTTGTGTATTCTCCTTTTGTTTTGCTCTCCATGTGCATATATTTTTC

>hg18 chr8:67211472-67211589 similar-to-chr2:190680663-190680780
ACTATATTCTTATGCCCATAATAAGTATTTGTTGAATAAATGAGTATTTACTATACACATTTCCCAAGTAAAATTGACCCTTAGTTCCACTAGGCAAATAATTCCATTTGGGTCCCT

>hg18 chr20:59143963-59144154 similar-to-chr16:66675153-66675344
GTTGCGAGGGCGTGTGAATGTGTGGACAGCCGCGCATGGTGGGGCAGGAATCCAGGCCCACATCCTCTCCCTGATGCTTCTCTCCGTGGGCCGCACTTTCCACTTTAAATAGCTCCAGGACATTCTTTTGTTTCAGTTTTTGTGTTTCTTGAGAAGGTTACAGTTCTTTTACAGCCATGTTGTAAAAGAAG

>hg18 chr5:152475919-152476097 similar-to-chr18:17828592-17828770
TATTCTTGACATCCCGTGACATACACAGCACCCCTAATAAAGATGTGAGGATGTAGGACATTGCTGGCCATTGTAGATTTACTGGTTTCTTGCCATATTTAAATCTGGCATTGTGTTTTTAAAGAACCCAAGTTATATGTCTTTTACAGCTGATGAAGAAAACTAGCTTTTACATATT

>hg18 chr10:72650212-72650363 similar-to-chr16:87062397-87062548
CTGCTCTCTTTCCACACACACCTCTCCCCGGGGCCTTAGCTGCGGGTGCAGAAGAGTGCATGGCATTGCCAATTGGAATTCTAAGGAGGTTAACACGGCCNNNNNNNNNNNNNNNNNNNNNNNNNNNNNNNNNNNNNNNNNNNNNNNNNNN

>hg18 chrY:13497520-13497678 similar-to-chr3:153956751-153956909
TTTTGAATTGTGAGGCTGGCAATAGCTCACATATTACTCTGGATATCCATTTCACTCTTCATTCGGCTCAAGAGGTGATGGTTTGAGCTTTCAGGTAAGAAATTGGAACTGCAGCCCAGTTCATTTTCAGTGGTAGTCTCAGGGAAACATGAGAGTCA

>hg18 chr9:91867061-91867174 similar-to-chr3:182172972-182173085
ACGTCCTATCTTTCTGCTCCATTTCTGACTTCTCAGTTCCCAACATCTAAGAAGTAATAAATAAAATTGAACATACATTTTTCAAAAATCTCATGTTCCTAGGGAGAGTAATT

>hg18 chr13:71807416-71807517 similar-to-chr2:210881220-210881321
TGGTATATAGAAGAAAAATCTCATAAAATGGATAACAAAGTGAGAAAATTCTGGTACCAATGCCCCAAATCATCTGGCCTGGCAGCATGTCAGTCATGCCC

>hg18 chr21:17488611-17488754 similar-to-chr20:32805889-32806032
ACATGTTCTCAGGACACTGAACAAGAGCCAGTGTTTGAGTTCTTAGAATAAAGCAAATCCAAAAACATTAGTTTNNNNNNNNNNNNNNNNNNNNNNNNNNNNNNNNNNNNNNNNNNNNNNNNNNNNNNNNNNNNNNNNNNNNN

>hg18 chr7:83011327-83011487 similar-to-chr6:70925562-70925722
ACCAATTAAATTATTTCCTGAGATTTCCTGAAACATGTTGGAAATAGGCACCTGTATCATTGCCCAGTAGAAAATAACTAACTATTTGTGGGTTTTTAATGGCAGGCTTGTTAAAATACATTTAAGAGAAGTATATAAATTTCTTTTATTGTGTTCTTCC

>hg18 chr20:59092828-59093021 similar-to-chr7:80122305-80122498
TCCAGAGTGCTCCTCGTGTTGCCCTGTGGGTTTTATTTTCCTGTTTTCCACTGGATATGGTCAACTGGCATTTACCATGAATTCCCAGCTCCTCCACAAGTTCTTCTTGTACTGCTAAGACTGAAAACTTAAACAATACATTTTCTACAATCTCTTATGTGGTGANNNNNNNNNNNNNNNNNNNNNNNNNNNN

>hg18 chr21:18028516-18028623 similar-to-chr12:21763187-21763294
GGGGGAGGATTTTATTTTTAATGAAAAGGGTAATTCGGAATAAAATGCAGTGTGTGTGAGAGAATAAACCTCGTTTTTCAATTTGATTGCCTTATCAACTCTAATTG

>hg18 chr15:66658963-66659092 similar-to-chr7:155291061-155291190
CCCCTGGAGAGCTGGGCTGGGCGGCTAGCGGTGTCCCTCCAGGGAGTGCGCGGCGGGAAGCGTCGCTGGCAGGGGCTGGTGCTGAGCAGTGGGTGTGGGGATGGGCCTGCCGCCCCGAGGAGGCCAGCG

>hg18 chr1:149869169-149869301 similar-to-chr3:41080881-41081013
NNNNNNNNNNNNNNNNNNNNNNNNNNNNNNNNNNNNNNNNNNNNNNNNNNNNNNNNNNCTTTTTTGTGTTTGGGATTATTTCATTTATTCTTAGAAGAAATACTTGAGAGTGTTCTGCATACCATTGTAAAA

>hg18 chr2:53560914-53561066 similar-to-chr4:185705684-185705836
AATACCTTCCTGTCATGAAGGCGTCTGCTGAGGCCCCTACCTGGCCCTGACTCAGTCTGCCATCCAAGCATGAGATATCCCTCATACCTGTTCGAATAGTCCCATCAGTCCAGTGGATCTCTCTGCTACTACTCACTCTTGAGAGCAAAGGA

>hg18 chr2:27225770-27225881 similar-to-chr20:22991517-22991628
GGTTGGAAGGTGGGGAGATGTCACCTCTGATGGTACAGCCTCACTCAGTATTACCATTCCTGCCCAAGAGAGGGGACACTGGCCCCTTAGACTCCAAGGCATCATGCTTTG

>hg18 chr7:54582207-54582325 similar-to-chr13:112863358-112863476
CCGCGGGCCCAGGCTCGGGACGCACAGCCCTTCCCTGTCCCCGAGAAGGCGGCTTGCCAGCGCTGCAGGACAGCCGGACAGCCGGGTGCCCCTTGCTTGCCTCATTAGATACATACAA

>hg18 chr14:59471134-59471316 similar-to-chrX:138375032-138375214
ATGCACGTGCACACATGTGTATCTTTCCCCTTCTAGTTCTGCCAGCTTAAGATACTACACTAAATCTTTAAATCATACTTACTATATGGAAATTCTAATTATCAGGCTGGTAAACACATCATAAAATTAAAACAAACCAACAAAAAACCTTTGAAATAATTCTTACTTTTAAAAGAGCTCTT

>hg18 chr5:139331146-139331246 similar-to-chr3:139551224-139551324
ACATCTGTCCTTAGGGGGCAGCCAACAAGGAGTTGATTGTGCCCACCATTCTTCACCCAAACTCCTTTCACAATGGCAAGGAATTGCGGGGAGGAGCTGT

>hg18 chr20:23130690-23130877 similar-to-chr3:153946279-153946466
GGTGCTGGTCTTAGGCATATAAATAGTTTCCCTTTTCAATAAAGCAGCTCCCTAAATGTACAGCCCAGATATCAACTCAAACCCCAAGTCCCGCAGCTTCCCCAGGATTTCTGTCCATCCCTGACATCTGTGATTTCCTGGTGACTGCCACTCTAAGCTCCTCTCCTGAGCACTTGGCTTCACTCAT

>hg18 chr22:30770791-30770897 similar-to-chr2:190660866-190660972
GAGGTGAATCTGAAAGCTGTTTATGGACTCTAGGATTAAAAAAAACTACTATTGTCATTTACCTTCCATGGTATGATCTGGGCTCTGAACAATGTTTATCCTTTTA

>hg18 chr7:13167266-13167388 similar-to-chr4:5775381-5775503
TACGAAAGTAATGATGATTTCATTAACATTTGCATTGTAGATATTGTCTGGGATGTTGTGATTTGAAAGTGGTGAGATCAAGGGTAAGATTATTCAGTCTGATCTTGAGATCTGCAGTCCCA

>hg18 chr1:246909418-246909525 similar-to-chr3:139603285-139603392
AAAGGGATTAAAAACCATTTATAATGTGCTTGTCTTTCTTAGAAGCCCTGTTGCCTCTTTCATTAAGTGATGAGTCAACTTGCTCCCTAAAATTCCCTTAAAATAGT

>hg18 chr10:3582046-3582153 similar-to-chr1:116072469-116072576
TAGAAACCATTACTTGTGACTAGCTACCTTGATCAGCAAGGATGAATGGATGAATGATTGAAGTTGTCACTAACATGAGCAATGACAAGTAAAGCCACCTCTCAGGT

>hg18 chr19:56975429-56975550 similar-to-chr15:65672196-65672317
ATAGGTTATGCTGTTGTACATCAAGTACAATTTCTTCCCAGTTGGCACCTCCTATCCCGTTCTTGTTACAGTCAAAAAACCATAAGAGGAAGTAGATACATTCAGAGAAATCTAGTTTCTA

>hg18 chr3:116031391-116031498 similar-to-chr14:73619405-73619512
GGATCTGTATATCATGTCAAAATTTCATGTTGACTTTCCTTGAAATTTCAGAGAAAAAGAAGGCAGTATAAGAAAAATTACTCTTCATTGTCTAACTCTTCAAGTCA

>hg18 chr9:93373911-93374057 similar-to-chr3:30656736-30656882
AGAATGGCTGTTCATTGAAATTACCCACATTAGGCCATCTCAGGTGAGTAGCAACTAATAGTGCCTATTAAGTATCTAATAAATATTTGTCAGGTATTTATTTGTCTGAATGGATGAACCTGAATCAACCATCAGCCTGAGAGAGG

>hg18 chr9:107914640-107914745 similar-to-chr8:22614883-22614988
AACAGACATTGCTGGCCTTTGTTTTTAAAAGCCTCAGTTTATTGAGGGGATCATAGGGGAGAGGGAAGTGGCTAGTGCCTTCGCATGGGACGCAGGACAGTTGGA

>hg18 chr7:1457884-1458002 similar-to-chr13:112863358-112863476
GACAACCGCAGCTCCTGGTGGCGAATCTGACGGCCGTAGCTGCAGCAAACAGGAAGGCTGGGCAGGTCTCAAACGGAGAAGTGGGGGCCGAGACCCCTGTGGCCACGCAGCCTGGGCG

>hg18 chr9:93900205-93900370 similar-to-chr7:44547383-44547548
CACCGGTTCCCGCCATCTCGGCAGCCATCTTGGCTACCCTGACTTGGCATTTTCGCTTATTCCCGCCATCCTGACAGCCACATCGGGTACCCTGACTCAGCATTTCCGGGTTCACCTTTCCTGTTCCCGCCACCCGGACCAACGCGCATGCCCACTAGGGCGTGT

>hg18 chr3:174574484-174574610 similar-to-chr6:70800731-70800857
GTAGTACAACATTCTCTTCAGGGAATGATCAAGACTTTGACGGTTTAGGAATACACTTTTCTCAAAACACCCTAACAGAAGTTTTTTAAATGATAGAGAATATTATCTTTTTATAGTCATATTATA

>hg18 chr9:94471619-94471722 similar-to-chr16:87047285-87047388
CCTCCACCCCACTGCGGCCTGGCAGTCCGGCGGGCATCCAGGCGGGAGGCGGCACCGCGTGAGGCTGAGCGCGGCACCGACGGGGCGGGGAGGGGGATGTGGA

>hg18 chr4:182792245-182792434 similar-to-chr1:172139460-172139649
GGTAACAAATATTCTGTCTTGTCACAATTTAGAATACCTGATGTTTGGAGGAGCTATAAACCTTATTTACATATTTGCCTTTGCCAACTGTAAATTTCCCTTTTATCGTTCTTGGCCTTATGGGGCTGTAAACATTTGCCATTTGCTCCTTGAAAGTTCGCCCTGTGTAAGAAATATTGAAGTCATAAA

>hg18 chr4:73942002-73942197 similar-to-chr10:96003741-96003936
CCTACCATAAAGAATTCAGCAATCATTTGTGGTAATGGGGCCAAGCATACTGTTGGCTTGACCACAGACTCTTCTAATATCCCTTGCCCCTTCACTCTTGGCTCAACCAGTCCTTGTTCTTGGCCAAATCAGAAGTTTTGGTCTGGCTGCTCACACTCAGTATATATTCCTTGAAAAAGGAGAGAAAAATCAAAT

>hg18 chr20:55321903-55322057 similar-to-chr4:122816572-122816726
GCTTCTTAACCCACTTGCTCAATAGAAGAGCTGGCATTAGCAGACAAACTCGAGTGACAGGAAACGTGCAGGGATGCAGAGTGTCACTGGGATAATCGAGTTCAAGGGGTTGCCCAGCTGCCAGCACCACCTCCATATGTAGGGCTAATAAAAT

>hg18 chr19:8457609-8457709 similar-to-chr22:23153533-23153633
CCCCAGCTCAGCCACCCTTAGCCACTATTTAGTGACTGTGGGCTGCGCACCGCAGGCCTGAGTGTCCCATCCTGCACGGTGCTCCCACAGGCAGAGCCCC

>hg18 chr22:20627679-20627779 similar-to-chr3:58060707-58060807
CAGACCCCAAGTGCTGACTACACCTATGCACATCCACACCTGCGTGTGAAAGAAGATGCTAGAAAAGAACAAAAATAACTTAAAAAATAAATCCAATAAG

>hg18 chr1:236110699-236110894 similar-to-chr15:55104928-55105123
TATATAGCCAATATACATTTTAATGGAGTAGATTTGAGTCATACAGCAACTAGCTAGAATAGCTCCCTGCCAGCAGCAGCTGTTGAGCACTTGAAGTTTGGTTAGTAGAATTTTAGTTTAAAACAGGTACTATTCAGCTATTGGAAAACAGTTGGGTATAAGTTTTCCCAACAATCTAATATCTAGAAGTACATC

>hg18 chr10:21061776-21061884 similar-to-chr8:19315275-19315383
TTAGAAGAAACCAGCTCACTCAGTTAAATAAACCTTTGGGGCTAATGGCTTCCCTCAGTCTCCTCATTGTTTCCCTGAATTAATGGAACTGCCTGGTTATTTTGGTAT

>hg18 chr7:156704739-156704859 similar-to-chr20:42481123-42481243
NNNNNNNNNNTGATTTATATTTTGGCACAAGTCCCTTATCTCATCACCAGCTGGTAGTACGGTGCACACACCCACACTTGAAGTAGGTTTCACTTCTGCAGTGAAAAGCAGAGATGGGGC

>hg18 chr7:144116018-144116187 similar-to-chr4:186681594-186681763
AATTAATCTTCATGCACACTTTATCAATATAAATCAACAATAAACAAAACACATCAATATAAAGCTTGATGTCCAACTTGATTTTCTTCAAACGTGTGTGTTTGTATTTGCATCAAACAAAAATAAGGTAGAGCTATAAGAACTTTAAGTTGTCAAAACAAAGTAAAAA

>hg18 chr21:30123710-30123875 similar-to-chr1:172135209-172135374
TTTGATGGTGACAAAAATAGCTACATATTTTTCTATCTGTGTTAGCAAGCAGTGCCACTCAGTATCATTTCCCTCATTCTAAATGATCGATTCTGCCACCCGAGCAGAAACACAATGAGCTGATGCAGATGAATTTAAGAAGCCTTTGAGGACCTCTCTGCCATG

>hg18 chr22:16551165-16551274 similar-to-chr5:52371366-52371475
TGATATAAGTGCCAGTTTTATAAATGTAAAACAAAATCTTAAAAACAGAATTTTAAGAGAAGGATAATAGAGCCAGGAATTGCTTCTCATTTATCATTATTATACTTGT

>hg18 chr16:291622-291794 similar-to-chr5:153836809-153836981
NNNNNNNNNNNTATTTTTTTTAAAAAATGTCTCACTCAAAATGGGAACCTGCCCTACTAGAAGCACACCCTGCGAACGGGTGAAGGCGCAAAGATCAGAAAATTACAGACGGCCAACATGACAGCAAAGCGTTCCACAGAAAATTACAGCGGCCGGCGACCGACACAACAAC

>hg18 chr10:126146571-126146761 similar-to-chr4:16817556-16817746
AAGGGACAGTTTGAGCCCTGGTCTGCCCAACCCAGACCCCTACTTGGAATCCTTCAGGGAGAAGGGGGTGTTGGGAAATGTCACAGGCTTCTCTAACAGCTTATTTTGAGCAGATGACCCCCACGTGATATAGAACTGTCCAACAAACGTGCAGATTCCAGGTTGTGACATTGGAAAGGGTTCTGTTAAC

>hg18 chr19:19784146-19784341 similar-to-chr9:79658554-79658749
CTGATTCTAAATAGAAAATGGAACTTCCCTGGTGGAACTCCACAACCTGGATCACCCATTCTGATTTACTAGCTCTTGGGTAAGAGAAAGAACAAAAATACTCTACTCCAGTATCACATTTTACAGGTGAATATAGTTGTGGTTGTGATCATGGCTCTGGATACTTTGCAGCCTTGATCTCTCACTACAGATTAT

>hg18 chr5:38540561-38540705 similar-to-chrX:138473102-138473246
GAAAGAATCACATGGGAAATAAGGCTGAAATGGCAGAGGGCAGACAAATACATACAAATACTACCATGCAAGGATAAAATGTAGCCATGGTGACACTAGGAAAAATCCAGAAATCGCAAAGACGACAGGAAAGAACAACTGATA

>hg18 chr11:128101819-128101928 similar-to-chr3:41086887-41086996
AACAAGTGTCTTGGGGTGCTTTGCCCATAGGTGCAGCTTAATGAAGGACAGCCAGAGGACACGGTTGTAAAAACAGGGCAGCAGAAATCTATGTGAATATTATAAGTAT

>hg18 chr22:34439045-34439146 similar-to-chr4:5775160-5775261
TTGCACTTTGGGAACACCCATTGCCTTGAAGAGAGGCTTTTCTTTTCTCTGAAATTTGCAGTTATCAACATCTTCTCTCCTCTTCCTCCCAAAGCCCTGCT

>hg18 chr8:131503700-131503826 similar-to-chr10:50521042-50521168
NNNNNNNNNNNNNNNNNNNNNNNNNNNNCACAGTCACCTGGTGAGGGTCCAGGAGCATATAAACTGTGACTACAGAGAAACACTGATTTAATCTAATCTAGCCCTTTCCAGATGAGGCCTGACTTT

>hg18 chrX:85001489-85001627 similar-to-chr20:32800059-32800197
AAAATAAGAGAAAAAATGCTATGTTAATAGTACACATAGAGCAGTAGTTTCTAACATATTTTAGAAATGGAAATGGAAAAATTAAGTGCTAGTATTTCACCTTTTCAAGTTCTGGAGAAAATGCTCGGCTAAGTTGGT

>hg18 chr1:175674787-175674887 similar-to-chr7:80098206-80098306
CCACCTCTATTAGAAGTCTACTAGGATAGCTCTTGGCTACCAAAAGTCCCTACCACCAGGGAGAAGGATATTCCCAGAGCAATTCATCACATCCTAGACA

>hg18 chr15:30521767-30521867 similar-to-chr21:18422980-18423080
GATTTACATTTTCAAATTTTCTAAAATCAGCTTTGGTTTTAGAGCTGATTTTTTTTTTCATTTCTGGAAAATTATCAGGTTTAATCAAATACTTTTAAAA

>hg18 chr1:180784814-180784918 similar-to-chrX:149519172-149519276
ACCCCTCCTCTTTCTATGCTTGCTTGGAGCAAGAATGTGAGGTTTTCTTAGGCCTGGGTTTCTCACAAGAAGGTAAGAGTGAACCACAGCCNNNNNNNNNNNNN

>hg18 chr5:121944487-121944631 similar-to-chrX:138473102-138473246
AAAGGAACCGAAGAGTTTGACCTTCCCTCTTTTCTTTTCTCTTCCTCCCCCTCTTCGGCTTCCCTAAACCTCCTTTAACGCTTCCTTTGATTTTTCAATGGAAAAAAAATCATTTGGTTTAGAGTATCCTCTTGAGAGGTAAAG

>hg18 chr16:12027870-12028017 similar-to-chr2:158434022-158434169
GAGGCTCAGGAGCCCTGAGAAGATTGCTAAGATCAAGTGCAGTTGCTGTGACCTCATCTCTTTGTTCCTGAATCTCCTATTTCTTTGGTTATTGAGAAACAAATTCAATTAAATGCACAGTAATTGTAACTTAATTGAAAATTCCAT

>hg18 chr14:77959869-77960055 similar-to-chr8:42195838-42196024
ATTAAGTGTCCTTTAATGCCCACTTCACTGTAGCAGTCCAGTTAGGGACTATTAGCAAGGGTTTATAGTATTATTATGAAAGAATCTGGATACTAGCAGTGAGAGGAAGACTTTCCGCTTAAGGAAATATTGTTCCCGTAGGGGCACAAATATATGAACAAGCGTCTGCAAAAACTCCAGGCTAGG

>hg18 chr17:23515645-23515819 similar-to-chr15:55361760-55361934
AGAATTATATTTAGTAGTTCCAAAATTTCAAGTCATCAGTTTCAGTTTTACTTCTCTTCCCTAGTACAGCCATTGTCTTTCATTTAAAAAGGGGCTTGCAAATAGCAAAGTCCACATATTTGTATTTCCCTACCTCTAATACAGATGTGTATTGGCAGAACTCTTGAATAGAGA

>hg18 chr3:83290939-83291070 similar-to-chrX:153850668-153850799
TAATTCAAAGAAGTAAAAATTACTGCCTAAGTTTAAAACTCAACCAGGGACATGTGAAACAGCTAGAAAGTAACAGCAAAATTAACAAGAAAATGCTTGTGAAATTCAGAGAAAGGTTGAATTGTAGATAA

>hg18 chr20:29509276-29509406 similar-to-chr9:79813175-79813305
NNNNGCGAAGGAGTTGCTATGCTAAATAGATGCTGTACTAAATAGATGCTATTTGCTGTACTAAATAGATGCTCAGTTTCAACATCCACTAACTTTTTCAGTCATGGAATAAAGTAACTCAAGAAAATGA

>hg18 chr19:2238419-2238533 similar-to-chr5:159564439-159564553
GTGCTAAGAAAAAAATTGGTTCTGCCCAATTCAGGGGTGGCGGTTGGGGTTGCACGAACTTCAGCCCTCACTCATGTCGAGCCCCCTGGGCCATCTGTACATCGTGGTGCTGGC

>hg18 chr4:137485198-137485347 similar-to-chr2:189519847-189519996
CCTGAAAATCAGCCTCATTACACTTTCAACCATTCTTAGCTTGATTGTGAAGAGGTAAAAAAGTCCTGGATCCAATAAGAAGACTGTTTACAAAACACTTAAACTCAGTTCAAATAAATGTGCACATGTATTACATAACAATGAAATAT

>hg18 chr2:155934158-155934259 similar-to-chr9:79553169-79553270
CCTTGCCTGTGAAAGTCTGAAATCATTCTATATCTATACCTTGGCAAAATATTCTGAGAAGTGAGAAACTGGCACATGTTGGCATGGATACCTAACATCCA

>hg18 chr9:110690772-110690928 similar-to-chr15:55330683-55330839
ACACAAGAGACAATTAAATATTTTTAAAGCACAATTAAGTTACATAAATGTGCTATCAGTAACAACTGTAAAAAACACTCTCTCATCAAAGGTCAAAACTCTACAAGGCAATAATCCCTGGTGTCAACTGTGCACCTGTGTACTGTTAGTCTGTGG

>hg18 chr19:38334123-38334230 similar-to-chr15:38846027-38846134
TCCACATAAGCCAGCATCCATGTGGACACGTCTGTAGCTTGGTCATAGGTGCTCTGAGGAGGCTGGGGACAGGCAGGCAGGAGGGAGCCATCAGCTGTGGCCTGTGG

>hg18 chr8:121063748-121063901 similar-to-chr4:122819523-122819676
TTCCTGTCTAAGCAGCTTCGTGGCTTCTGAGTCAAGCATAGTTTCTTACACGATATGGGCTTCAAAGAGATAGAAAGTGTTTGTTTCCTAAGCTTTTGATCTTATGTCTCTAGACTTGAATTTGGGATGCTAGCTGGGTTGTGTTTAGCAACA

>hg18 chr13:110333713-110333831 similar-to-chr7:80094140-80094258
AATAGCTTCAAATCAGAATAAAGATTGCACTTACATTTTTCATGTCCACAGAATATACCCAAAACACTTCTTGTATCTACAAACTTGCCCAAGATATGCAAATTATAGTATAACATTT

>hg18 chr17:58252207-58252308 similar-to-chr4:4845623-4845724
TTCTGAGTGCCAGGCACTTACTTGCAGTATATCGAACGCTGGGATATGGTGGAGGTTTAGTTTGTTAAAAAGTGTGATAGCCCTATGATTGTGGGAAAAAG

>hg18 chr21:20640985-20641085 similar-to-chr17:26708234-26708334
TGTTTCCCCTGCCTCTACCTACCCTTATTTAATCATATATTTATTGTCTCTCTGGTTAGCCTAAGATAGCCATTGCGTTATAATTACATTGTACACAAGA

>hg18 chr9:85210562-85210691 similar-to-chr6:12409074-12409203
CCAGAGCTGGCAGAGGTTTTTAGTTTGACAGTTTGTTGGAGTAGGGCTGAGCTGCATAATTGGTTCTTACTTTCCGTCCTGACGAAAATTCTGCCAATTTTACTCGGTCACAGATTAAAGCAAACAGTA

>hg18 chrX:72865463-72865592 similar-to-chr12:54762624-54762753
AAATCTCTGTGCAGCTGGGCAGGAAGGAGAGTCCAGCTCTGTTGGAAAGATTTGGCAGCTTTGTAAGGGAGGGAGGTCCAGTACCTGACCCAGAGGCTGTGTGCCACCACCCGCCCCCATCCCCCCTGC

>hg18 chr9:131910106-131910265 similar-to-chr3:113226837-113226996
TACCTGATATTGAAATGGTTGTGCCCTTTATAGCCCTTTTGCATCTCCTTGACTTTCCAGTCATGCCTCCTAAATCAGAAGAAAAGCTGCAAAGAAAATGTTTTGTGTGGTTCTGGGCTTATTTGAATAATGTTCATGACCACAGGCTGCCATAGCACA

>hg18 chr10:109906454-109906653 similar-to-chr1:116060539-116060738
NNNNNNNNNNNNNNNNNNNNNNNNNNNNNNNNNGTTTCCTAAAAGAAGAGTGGAGGAATATGTGTGCAATTAAGTGTGCAATTAGGTTAATAAAAAGGAAATTTTAAAATTTGGTTCTTATATTAAAATACTTAAGGACTAATGCATTTGCCAAAAAAGGTGATAAAGTCTGCCTAGTACTTTGTGGAAAATGAGTCAT

>hg18 chr6:68508207-68508332 similar-to-chr7:87675816-87675941
TTTTTAAGGATTCTTCTGTCACAAATCAGTTTATGAAATTTTCTTGTGTTTACTCCTTTGGTTAGCTCCATAAAATTGTATAGTTTGAAAGTAAAATAATAAATATCTCTATACATTAGCTTCTT

>hg18 chr7:43540822-43540922 similar-to-chr8:75392651-75392751
AGTTTAATTCCATTCAACAAATCTTAATTGAGACCTTAACTGTGCCAGGTACCATGATACATAAATGCTGTTTGTAAGCAGAGCAGAAGTTTGCAGCAGG

>hg18 chr5:59260125-59260279 similar-to-chr22:23164201-23164355
NNNNNNNNNNNNNNNNNNNNNNNNNNNNNNNNNNNNNNNNNNNNNNNNNNNNNNNNNNNNNTAATGGAAGTAACTTACTGGTCACCTTCCCCAGCCCCCTGGGTATCTATTTTGTCTTGCAAAAAGATGAAATAGAACAAATATGGTATTGATT

>hg18 chr1:698190-698294 similar-to-chr7:155298542-155298646
AGGGCAGCAGCTGCTGTGATGTACCCACCTGAGCCTGGCAGCTTTCTCCAACTTTGGAAGCCCAGGAGCATGGCCCCTGTCCACAGATGCACCTGGCATGAGGC

>hg18 chrY:1842833-1842940 similar-to-chr3:41106045-41106152
CCTTGAAGGTTGTGAAATTGGTCACGGCTGCCTTGAAGGTTGTGAAATTGGTCACGGCTGCCTTGAAGGTTGTGAAATTGCTCACGGCTGCCTTGAAGGTTGTGCAA

>hg18 chr17:43528499-43528611 similar-to-chr1:172130786-172130898
NNNNNNNNNNNNNNNNNNNNNNNNNNNNNNNNNNNNNNNNAGGAGTTTCATTTTTAAAGGAACACCAGCCCTTGAATTCCAGAGGATCAAAGGCTAGAATGCTGGTGTGCGA

>hg18 chr8:48847661-48847761 similar-to-chr6:161078814-161078914
CAATCAACTTCTATTGATATGAAAAGTAGTCATTAAAAAAACAGGGTTTCCCACAATGTAGGTGATCCATTTAATGAATGTAGCCCGAATTATCAGGACT

>hg18 chr15:90283759-90283866 similar-to-chr1:21444615-21444722
GCAGCCAGGCCTGGCAGAGGTGGGCAGATGCTCAGCCACAGATGGATGCCACGCTGCTGCCAGCTCCAGCACCTCCTAATGAAGTGTTTCATGGGTCCTGCATGAAG

>hg18 chr13:21098071-21098230 similar-to-chr2:190679527-190679686
ACGAGAGAGTGGGGAAGAAAAAGCAAGAAGGGTAGAAATGGGATGATAATCAAATGCCCCAGGACTTTGAAACTTCAAAAAAAAGGTGTTATGTACTTTCTGCTTATTTTTTCCTAAAATGTGTAAAAAGCGTGCTGATCATGTAGATGACTAAGAAAA

>hg18 chr6:35137912-35138012 similar-to-chr22:34341415-34341515
GCTAGAAGGACCCTCATTGAGGGCGGCCTGCAGCTCAGTCCTTCCAGGGGCTCTCAGTGCTGGCAGGTGGAGTCTATACAAGAAGGAACGTCGAGCACCC

>hg18 chr4:152283386-152283493 similar-to-chr17:42693087-42693194
AAAAAAAAAATGTAACAATAGCCATGAACCCAGAAGCATAAAGGAGGATTCATTTCATTATCACCAATAGCTGCCCATCAGAGGCCAACTCTCTGCAAGTCTATAGT

>hg18 chr15:85878343-85878492 similar-to-chr1:21374180-21374329
AAATCTCTAAATTTGTAAGTTGAATCTGTTCCTATCATTCTATCTTTAGTGCATGTCTCTAGCAAGGGTAGTCTAAGGTTTATGTATATCCCTGGACCCCTAGAGAGTATATTCTTTTCTATCCACCAGACAGCCATATCTAAAAATTA

>hg18 chr21:32650571-32650671 similar-to-chr1:116074400-116074500
NNNNNNNNNNNNNNGACAATATGATCCCTTCTCTCAAGGCTACTCATCGTTTATCCTCATTTCCTAAATAAAAAGAAGGGAAAAAATTTGGCTGCTACTT

>hg18 chr20:30348071-30348201 similar-to-chr9:79813175-79813305
NNNGGGTATATAATGAAAAGTTTCTCTTCTACTTTTGGCCCTCATCCACCTAGCTCTTTTAGGGAAAGCCAGTGTTGTTATCTGGCAATTGTTACATGGTTCTTGTGAATTCTTTCAGATATATTTTATG

>hg18 chr13:26336132-26336242 similar-to-chr21:18537115-18537225
CATATTCCGAGACCCTACCCAACAGTTATTCTGTCTATTGTTTCCTCCTTGAGCATTCCAACTCATGGCAACTTTGTCCATCTGTGGAATGATGGAACGGACAGCATCTG

>hg18 chr2:162790025-162790218 similar-to-chr3:46641552-46641745
ATTCAAAGAGGAGGAAAGATGCTAGTTGATTTACAAGAAGGCAAAGACAGTAGTCTAATGGGACTAGCAGACAGAACGGGAAGACTCTAGTGGAGTATGGAGCTGGGAAGGCAAGTTGTGTCCAGATCAGGTGCTAAGACTTTGAACTCTGTTTCTTGGTCAATGAAGAGTGGGCAAAGGTTTCTGAGGGGGA

>hg18 chr15:75450764-75450880 similar-to-chr7:80140419-80140535
GGAACATTAATTGAAAGTGTTGTAAAAGTGAAGCCATCAAAAAACTTAAAACAATTATTTCAAAACCATCTTTGAAGCAAATAATCTATTCACATGTAACTCAGATCTTTATTGTA

>hg18 chr13:49667748-49667860 similar-to-chr17:26445386-26445498
TTCCTCTCTTTCACATCTATCAAAATCTTTCCTGTCTTTTAGGTCCACCAATGTTTTTACCTGCCCAACCTCCTTTAAACTTGCTTCTCATAGTATTCATCCCTTCCCCTGA

>hg18 chr8:32781387-32781496 similar-to-chr5:39365475-39365584
AAAGAGTTTCAAATCAAAGCAAAACAAATTTATACTTTTAATGACGCCTGAATTTTTTAAAGAGACAAACTTCCCTACGTAATCAATGTTCTGATTCCTAAATCAGACC

>hg18 chr10:78160723-78160856 similar-to-chr2:68948319-68948452
TGGGATGTCTCACCCATCATTACAGTTGTCCAGAGTACAGTATGCTCGTTCCTGCTTGCTTGCATCCTTTGCGCCCAGATGGTGTTACTATCGGAAGCTTCAAGCCNNNNNNNNNNNNNNNNNNNNNNNNNNN

>hg18 chrX:131690037-131690230 similar-to-chr20:42492430-42492623
TGGAAACACTCAATTAGCCCAAATGATTGACCCTAACGGTGGGCTTTTGAGTCTGGGCCTCTTAATTAATGCCTAGGCTGGTGGGAGAAACAAAACAAATAAGGACAAGGCAGCGGGTGTGGGAGCCTCCCCTCCTCCACAGCTCTGAGAGTACTTCTGCGCATGCTCACAGCCTAACGCGGGCATGTTGGCA

>hg18 chr5:142896349-142896483 similar-to-chr17:7071312-7071446
ATCATGGGCTTTGGCTTCCACATCTCAGCTCCTAGCCAGTCCTCCCAGGGGCTTAGGAAGTCTGCTCCAGCTTGGCCAGCCTGCTTGGGGAAGGACTGAGGAAGAGGGCAGGAATGTGGAGGTGGCCTGCAGGG

>hg18 chr5:84781868-84781989 similar-to-chr2:85639239-85639360
TCTTGAGGCAATGTCTATTTGTAGCAGTGTTAACATTGACATCAGTAGCTAGAAAATGACAGCAAAAGACAAATGATCCTCAGGTGTAAAAATCAGCAACTGAGATCCTTGGCCTTTGGGA

>hg18 chr16:80032259-80032439 similar-to-chr3:46582143-46582323
GAACTCGAGTTGAGACTGTGCCCATGAAGGCACTTTACTGTTCAGTTTGGCATCCCAGCTCCTAGCATTGAGTTGATCGAGTGGGTCCTCCACCAGTGTGGCCCGGGGTGACCCCACAGTGGGCTGTTGAACGAAAGCGGTAGTTCAGGTGAGGGCACACGTCATCCTTTGGAACCTGGC

>hg18 chr2:114498527-114498627 similar-to-chr4:185694191-185694291
NNNNNNNCATGGCAACTACAACTTGTGATTCCTAACATTGGCTGACTTTACTGTAACATGTTCCCACACTGCATAACTTTTCATGAACTATTATGAAATA

>hg18 chr19:15667504-15667605 similar-to-chr1:195297040-195297141
CCGCTGGCTTCTGGGTGTTTTCCTCAGAGTATTTATTTTTATCTATTTGGCTAAATTTTCTCTGGTACTTTTCTAATTCTCTGCTTCTCTAATTGTTTTCT

>hg18 chr10:21152855-21152973 similar-to-chrX:138395638-138395756
ATGTCTGCTATCCACACAATCACATTAGGAAAAGCTCACCTTTATCCTGGCTTCTACTTCACTCAAAATCTCCCCCATCACATATATTTAGAGGAAGATCAATCAGGCAAATGGTAAT

>hg18 chr1:79393575-79393716 similar-to-chr9:100910838-100910979
CAACAGCAAATAATAAATCACACATATTTCTCCACATTAGCCTTTTTATTACATGCAAGATGAGACAACATAAAAGTTGAGGACAGCTTCAATATTTTTGGACTTTTAAGCTCAAAGAACTTGCTGGTTCCAATGACCAGT

>hg18 chr18:26877966-26878072 similar-to-chr6:1561883-1561989
CCATGTATTCCCTGAAGTCTGGGGCTTCCCTGAAACTCATGAGGCTCAGCTTTAAGGGCTCAGACACTCTAAGTTGAGCTTCCCAGTGTGAATCTCCCAGGCACCC

>hg18 chr10:111888492-111888688 similar-to-chr2:189572548-189572744
TAAAATAGATAATAGATACATTTTCTAAAGTTTACTGCAAATTGTGATGTTTAGAACTTTATTACGGGAACAGTTTAGAGAAACACATTGCAAGACCAAGCCTAATTATTATTTATCCATAGTTGTTTCCTAAAGTTTCAAGTTTTTAGATGCTCCATGAGTCTTTACAGTATTGTCTCAAGTTGCTGATTTCTTT

>hg18 chr16:5559757-5559857 similar-to-chr1:65761459-65761559
TCTGATCTTTCTGATGGACATCCTGCCGTGGGAATATGACATAAGGGTTATTTCTCTCCTCTTCCTTTCTTGACATGGTCTTCCTCTTTGGATAGTTTAG

>hg18 chr21:40251732-40251839 similar-to-chr2:210873016-210873123
AATGTTGTATCCAAGGATAGTCAGGCTTCCTGCTGATAAAAGCTGATCTTGTTCTTCTAGCTAATGTTCTAGGGAACTATTTCTAGAAGCTTAGGAATGTCTTTAAA

>hg18 chr20:55157682-55157823 similar-to-chr5:172593744-172593885
TGTGGTGAAAACAGGACCTGGGGTGTGCGGAGGACACCAGCCTCCCATCACATGGAACCAGAAGCTGAAACCCATAAGCAGAAAATGATGGAAGGCGCAGGAAGCAATGATGATGCAGGGAAAGGAAAAGCGAGAAACATT

>hg18 chr15:48123939-48124042 similar-to-chr2:210861120-210861223
TCATCAAACAAATAGTAAAATAGCTTTATATGATATTAACCAAAATAACTTCATTCAAAATTTCAAATGTATCTTCATTATCTATTTCTGAGAAGCCACAACT

>hg18 chr4:77312996-77313098 similar-to-chr9:100918819-100918921
GGAGATTTTAAAATGAGATAGATAAGGGAGCAAAAGTGAGCACATTACTATTCAGGAGAAAGGGACTACACAGAGAGCTCTCCAGAGAAATTTTAAAGAGGA

>hg18 chr15:66810372-66810565 similar-to-chr22:18131181-18131374
TGACAGGGATGGGGCCCTTTCTGCCTGGAGAGTCTGCGTTTAATGAGGCTTGGGCTGAGGGGGTGGTAGAAGGAAGAGCTGGAAAGTGAAGGGGGGCAAAAAACTAGGGGTGGAGGGACCAGGTGTCCAGGCCAGACATCTGCACTCGGCCAAGTCCGGCCCAGCCCAGCCTGGGGCTCGCTGCTGCAGCCCA

>hg18 chrY:3728984-3729181 similar-to-chr18:17662923-17663120
CCCAAATCCATGCTTTACATTGACCAACTGTCCTGTCATTACCTAGTCATGTTATCCTTCCAATTTCATGAATGATTTATTAAAGATAGATTGTGAGGATGTTTTTGTATAGTATAGTATAACGTGTACTTGAAAACATGGATATATTTAGTGGAAAAATAGACCTATTACATAGTCTAACTCTGATTAATATATAT

>hg18 chrX:39619670-39619841 similar-to-chr1:21526087-21526258
TCTGCCACAGGGAGAGGGAATCACGGTTCCACCAGTTCAAGAGGATGGCTGGCTGGTAGAAGGGTCTACGTGCCCATGGGAGCCCTGTAACCGGCCTGGGACTCTTCCCGCACAGGGACGGGAGACGCATGAAAACCCCAGAGAGGTTCACAGGAACAGGGAGGAGAGGGG

>hg18 chr11:37679431-37679539 similar-to-chr15:55277154-55277262
AAAACAGGAAAGGAGGGTGGATAAAATTTAATACCTACAATATGCCACAAAATAATTATAATCCTAATTGGTAAGCAAATGTCAGTTTTAAAGGTTTTTTTTGGGGGG

>hg18 chr1:111949547-111949681 similar-to-chr3:58023234-58023368
AAGCATACATAATTTTCCAATCATTTTGGTCTTCGTACTATATTCAGAGAGTGAATCTCTGTGTTAAGTACAACCAGGTGATGGACAATGGGTGGACTGAATTTTTCATTTTTATCAAGCATGGTATGGAAGAA

>hg18 chr11:100300185-100300311 similar-to-chr7:87693029-87693155
TAGTGATTCATGAAATAATATTCTTACCTTATGATGGTATTTTTTAGATTATTTTACATTGTTTTAATCAATATCAAGATCTTACTGCTTGTCATAAAACTTCTATACAGTATTCATGTGCTATTA

>hg18 chr18:8970387-8970546 similar-to-chrX:138331445-138331604
ATTCTCGCTGGGGAACATGGAAGAGGCAGAGAGACTGACTGCATGCAATAAACTAATCAACAAGGAAGTTAAAGAAGAAAGGAGACGTGATCAATGCTACTCAGAAAAGAAGAGGATCACCTGAAGGGAATTAGAAGTTCAGGGTGGGACAGTTGGAAT

>hg18 chr19:58424728-58424902 similar-to-chr3:153604825-153604999
GAGCCTATATTTCCAATGAAGCATTAAAGACCTTCACAGGATTTCCTTGCATATATAGAATATACTCAATTGAGGGTGAACATTTAAAATGTTTAAGGCTATATTTGTTCCAAAAAATGAATAATCCCATCTTGTTTTAGTTTTCAATTTGTTTAGTTTCCCTTTTTATTCGTT

>hg18 chr14:22862670-22862835 similar-to-chr22:23166240-23166405
ATATCAGGAGTTGCACCTAAATGTCTTCAGAGGCCAGATAACAAAAATGAAGGCTAGATGTGGGTGGGATTACGAACTAGAAGGGGANNNNNNNNNNNNNNNNNNNNNNNNNNNNNNNNNNNNNNNNNNNNNNNNNNNNNNNNNNNNNNNNNNNNNNNNNNNNNN

>hg18 chr19:790352-790453 similar-to-chr10:50491800-50491901
CAGAATTTAGGGAAGCTGGGGGAGGGAGGCCGGGGGAGGGAGTTTGGGGAGCGGGGAGGGAGTTTGGACCCTTTGGACTTCTGTAAGCGTGAAATCCTTTC

>hg18 chr11:70004540-70004641 similar-to-chr22:23161778-23161879
CTCAGTGAACTCCTGACTGGTGAATTCAGGAGACAGTGGGGCTGGGCCATGATTCCAAGTCTGAGTGTCCAGTCAGTCTCCTAGGCCTGCACCTGAGGAGC

>hg18 chr6:2200059-2200165 similar-to-chr4:4762276-4762382
CACCTCCTATAGGTGATATCCTCAGGTTAGTGTTGAAGGCATTCAGCCTTTCCTGTATGAGATCCATCCAGATCCTGCCTGATGGCAGCCCATCGNNNNNNNNNNN

>hg18 chr22:39720511-39720612 similar-to-chr1:21545905-21546006
GAAAGTACACCTGGGTCTAATGTTGTCACGAATTAGTATAACTGAGAGGCAAGGACTTTGAAGGTGACAAGGTCTTTAAAAGACAATATTAGCTTGTCTTN

>hg18 chr4:99699248-99699371 similar-to-chr3:30374592-30374715
TCCCTTCCATGAATATAATGCAGTAAAACACCGTGGGAAACAAGCCTTTCAAGAATTCAAACAGTATTACTAGACAGTAACGACACTAAGACAATTTCCCTCCCATGTTTTCTACAGCAAAAA

>hg18 chr9:134030533-134030669 similar-to-chr5:39365047-39365183
NNNNNNNNNNNNNCAGAAGCTTAAAATAGCACAGCAATAATCGTAATTGTAACCCATTTATAGACCTACCCTCTAAGAATGATTTGCAAAATGCTGGCCTTGATCAGAAAAATCTGAACTCACAAAGCATTGTTAC

>hg18 chr19:39866077-39866235 similar-to-chr2:190653067-190653225
TCAAAGATCTCAGATAGAAATGAAAAATTGAGGGATATTTAGCTTAGATTTTCAAAACAATTGTTCCTCCCTCTCAAATTATTATCTGTATCACTCATGTCACCTAATCAAGGTTAGAGGTTTTTGCCATCATAATAATTCAAATTGTTACTATATTC

>hg18 chr21:15107873-15107988 similar-to-chr6:161177464-161177579
CAGTTTTCATTCAGTTGTCTAAGAACAATGACCCTAACACCTGTTCCCTTTTCCTTTCCATCAGAGTTAATTATCTGTAAGGAAGATATACACATCTAAAGACAGATTTTCCAAA

>hg18 chr21:44644999-44645100 similar-to-chr22:23162019-23162120
GTCTGCGGCGTGGGCAGTTAGTGCAGGTCTGGGATGCGAGCAGCGAGCTGCGGCTGAGTGCCTCCCTGTCCTCGCAGCCGCAGAGCCTGTATTGATGGAAT

>hg18 chr18:66367681-66367841 similar-to-chr20:22975962-22976122
CATTTCCACGTGGAATTAAGAACTCAAATTCAGGGGGACATCCATGGACTATGAAGAAGGGAGAGTGTACTGACCAGGCAGGTGAGCAGATGAGCAGATGAGCAGAACCAACCTGGATGATCAGAGTTCATAGCCAGGNNNNNNNNNNNNNNNNNNNNNN

>hg18 chr12:108604775-108604878 similar-to-chrX:138334324-138334427
GTGTGCTTTTTAAATGATACTTGGCTCTTTCTTCCTTGGTTCACCAGTAATTGCCAAAAATCCGTTCTAAGGCAATCTTATTCCATGGCATTTTAATAGGCAA

>hg18 chr4:43828275-43828458 similar-to-chr20:42494206-42494389
CATTACTTTGACACCAGGCTTCCTTGCATATCAGTACATAGCAAAAGGCAAGGAAATCTATGGTATTTTCACAAATCGCTTTCCTTCACTCTTTCTTCCTTCCATTGCTTTAGGTAAAGTCTCACCTTTCCTCACATGGTTTACTGCCCCAGACTCTTGTTTTTTGTAATTCCCCACACCCCC

>hg18 chr8:145473613-145473807 similar-to-chr17:42724933-42725127
CAGGGTGCCCAGCACAGAGACAGGCTGCTATCCAAGAGCTCTGTGCCGATGGCTCGTGTGACAGCAACGACTCATCAACAGGTACCTAGGAAACCCACATTTTGTTTTAAAGAAAGTACATCAGCAGGAACTGAAAAGCCCAGAGAAAATACAGCCGAAAAACATCCCTTTTTACTCAGGGAAAAGGAAGGTAA

>hg18 chr6:36813771-36813880 similar-to-chr5:159557073-159557182
CCTCAGGAGGCCTGTGGGGCCTGGCGGGGGTCTAAGAGTATAGGCTGATGGATGCGCTGAGATTCAAGGNNNNNNNNNNNNNNNNNNNNNNNNNNNNNNNNNNNNNNNN

>hg18 chr11:32060565-32060670 similar-to-chr5:1942859-1942964
GGGATTGCAGGTAGCAGAACCTGCCTGTCTGATCCCACTGGTAACCCTGAGCTCTGTGGTTGGCAGTGGCTTCATCTTTCCAGCCCACACAGAGACAGCGAAGCC

>hg18 chrX:30239820-30239971 similar-to-chr18:55203724-55203875
AGGGAAGCCTCACACACACACAATTTCCACCCAGAAGATTTTATCCTACTTTCTTTGTGTGTCCACATTTCTTGGCCCAGACTCTAAACACTGGATGGGTCACCTGGTTCACACAATTGTGTGTTGGCAATATTGTTTCATGGGCTATTTC

>hg18 chr15:69229100-69229229 similar-to-chr18:55210859-55210988
TTTTTTTCTTGTTTTCCTTGTTTTGTTACTTGATATGCCCAAGTGGTGTTGAGTTCATTGAGGTAATTTGAGGTACACAGGGGCTGTGACAGTATCCACCCTCACTGCAGCTGAGATGGTAGCGGGGGT

>hg18 chr16:56756229-56756369 similar-to-chr7:94105110-94105250
GTTCATCTCCAGAGGAAATCAAAGGAGAGGGAAAGACAGCATGTTTGTTAAGCCAGAGACAACGACTTTAAGGGGTGAACGTTTCCCTCTTGATTCAGAAAGCGACTGAGGTAAGTCTCTCAACCTCCCTGCTCCCCAGG

>hg18 chr1:103923102-103923277 similar-to-chrX:149517538-149517713
CCTTTAAATTTTTAAAAGTAATTTGTATTAAGTTCAGTTGAGAACAAATTTGATTTTAACAAGCTAGCACTTTTATCAAAGTGTGACCATTCCTGCCAATCTTCAGTGATATTCTTCAACTTTGATTTTTTGGTAATATTTTCACTACGGACCAGGGAACTGCTACATTTTCTGT

>hg18 chr11:21428186-21428309 similar-to-chr3:30333912-30334035
TGTTAACACTAATGAAAATGGCTAGTAATGATGCAGCTTTAGGTTACTTCTGAAAGATTAGTAGAAAAGTAGAAATTTATTGTCATTTTATTATTGTTCATTCATTTTTACAAAATAAAATTC

>hg18 chr2:207232497-207232681 similar-to-chr9:107408564-107408748
TTAGAAACTTCTTGCTATTATCTGATGCATCCATGATAGAGATAGAGGCAAACGAAAATACTTTGATTTTGCTTGTTTCACTTTCCACATCTTCATCCATGTGGTTATCATAGTTCTGGCTCTGATTAAGTTTGGTATACTTTTAGTAAGTATGCATAGATTATGTTTAAATTATAAAGCGTAT

>hg18 chr22:38989887-38989992 similar-to-chr1:94874504-94874609
GTTGTGAACATGGTGCCACAGCACTGAGCAAAATGGCTCTAGACAGGGAAAGATTATTTTCAGGTGATGAGCTTGAAAACANNNNNNNNNNNNNNNNNNNNNNNN

>hg18 chr15:96203386-96203494 similar-to-chr9:100909659-100909767
AGCAGGGATTATGCCCAGTTCCCTCCTCTTTCTCACCCCACTCCCTCAATCCAATCATCCCCATACTTTTCACTTCCTGATTTATGAATGACAAATATCTAACACTTG

>hg18 chr18:71811452-71811647 similar-to-chr3:8758828-8759023
CCCTCCCTCTGTACGGTTCCCTCCTGCGCACCAGCAGAGCCCTCTCCAAATCCACCCGTGGATCATGGTGTCCTGCCACCGGGCCCCCACTAAGACGGAGCTCTCCCACTGAGTGGCATTTACTTCTATTTTCAATTAAGCAGTTGACTTTTTTTGTGTCTTAAATTCTAACAAAACATTTTACTCCTTACATAT

>hg18 chrY:7219781-7219979 similar-to-chr9:107397966-107398164
TCTCCATATGTTTCACGCCCTTATTTCATACATTATAGTATTTAATGTTCTTTTACTGATTTTTCGCAGGGTGGAAAATGTCAAGGAAAGGAACTGAGTTTGACAGTTTTAAATTCATACATTCTGCTGTCAACATTACTTTGAAACAATTATTTAATGCAGTGCATCGGTTTCATTTAACATAAACCTATGTAGATG

>hg18 chr21:38990172-38990293 similar-to-chr9:100964356-100964477
CATCCAGCTGTGCCCTCGCTGGGAGGATCTGGGTGAAGACCAGTATGAATCACCTGCATTGCCAGCGTGAAAGGGGCTAGGAAATTAGATCTATGTTTAGCAAAATAGTAACCAATAAAAG

>hg18 chr11:84398225-84398345 similar-to-chr2:190596366-190596486
ATATAAACTGGAAAGATATGAATTGTAAATATCAAAAGATACTCCTCAAATTCATTTAATGTAGAAACTTTTTTTCTGTTCTTAACAACACAGAACTATTAATTATTGAAACATTTTATT

>hg18 chr17:4510788-4510897 similar-to-chrX:138451400-138451509
CAGCATTCTTGTTCAACAGGCATCCTTTTAGATAAAAGTTGTAAATTTCCTGTCAGTTGGGATTATTTTTGCTTTTGACTGGAGAGACACAAAAATGTGANNNNNNNNN

>hg18 chr13:19137185-19137317 similar-to-chr22:23172044-23172176
ACCTCAGGGCTGTGTGCCTTGCTGAGGTACGTGTGTTGAGTTGGGGAGTGGGGTGCAGAGGGGAGATGGCTCTGGAAGTGGGTTGGGGAGGGCGTGGCGTTTCTTCCCTGAGCGGACATGTAGCACTTATTT

>hg18 chr19:20172292-20172393 similar-to-chr2:210883382-210883483
AAATTGTTAGATTATGTGTGAATTTAATTTTATGTTTTTTACCATGTTAAGACTATTGTGCATTTAATGAAGCATTATTATGCCACTAACCTATCCCACCT

>hg18 chr20:49754208-49754310 similar-to-chr18:17602931-17603033
GGTCTTGCCGGTTTATGGTGCCCAGAAATGATGAAGTAGACGAACACCCTTACAGGGGGGAAATAAATACCTTTTGGGAATAACAGTGCAATTTGCAAGTTT

>hg18 chr1:192104120-192104263 similar-to-chr2:85647841-85647984
GCATTGGGCTAATTGAGGCTTCTCCAGGATTTCAAATAAGGGAAAGGAGGAGACACAGGAGGCAAGGAATGGTCTCCATTAACGCGAAACCATCTGTCATTGGTTAGTTTCCTCTGGCTATGGTATTGGTACTTTTTTGTNNN

>hg18 chr5:130391031-130391131 similar-to-chr20:10317060-10317160
ATAGCATGCCCTCTGGGATTCACATTTTTTAAATGTGCTCTAGCAAGTTGGAAAAAAGCCTTACAAATCATTGAATACCTTCAACCATAACAAAATAAAA

>hg18 chr20:12804844-12804968 similar-to-chr21:18430590-18430714
TCTAGAAGTGCACCTTCCTTTCTCCTAGCTTGTGACTTCTCTGCTTATTTGACCTCTCTCCTTCTCCAAAAATTGTAATGAACACAGCTCTCTTCTCTGCTTTGGTGCTCAGCTGCAACCTCTG

>hg18 chr20:23755500-23755685 similar-to-chr4:174680427-174680612
ACCACAAGATCCCTCCCTGCCTAAGTTCTCCCTGCCCCTCCCAGGCCTCCTCCTCTATCTACCCCTCCTCCCCACTCCTGTCCTCACTGCAGCCTCCCCGAGCCATGCCTCTCTTCCCCAGTGCTCCCAAGCTTGAGTCACCAGGTCTCCACAGAGATGACACTTCTCCTTTGGCTATGAAAACA

>hg18 chr6:165176439-165176628 similar-to-chr7:80098912-80099101
ACAATTCTCTCATTTATTTACAACAATTTAATAATACTGACACTATGCTTTAATAAAACTGAAACTTTTACCAATTTCTCAAAAACCTTAGTTAATATCAACATTGAAAAACTTTATACATGTGTCTGCATGAGGGTAATTGATGNNNNNNNNNNNNNNNNNNNNNNNNNNNNNNNNNNNNNNNNNNNN

>hg18 chr5:142543714-142543865 similar-to-chr12:113234403-113234554
CTCTCCTCATGGTAACCAAATGGTTTGAAGTTCCCTTTGCCCCTGTTCAGAAACTCTGACCCTTGAATAAAGGGGTAAAGTATTTAGATTCTGAAAGTTTCATGGGGGAAAGGGGTTAAGGGAAAGCAGTGTATGTGTGCAAATGCTGACA

>hg18 chr7:156320615-156320720 similar-to-chr4:4921625-4921730
CCACAAACCCTCCTGGCCCCTCCTTCTTAAATGCCTAATGTCCTCCAAGACTCTCTGCTCAGGTCTCTGGAATTCTGAGCACCCATCTGCTTCAGTGTCAAGGGT

>hg18 chr21:38503253-38503358 similar-to-chr20:10357589-10357694
TTATCTCAGTCAGCAGAACTGCTGCCCAGCTTTCTTGAGCTCTTCCTCATAGAAGAGAATCTCCTTTTGGTAAAAGGAAGTGATTCTTTCCAATTCATTGTTCAT

>hg18 chr11:97355660-97355853 similar-to-chr5:75813896-75814089
AATAATACTTTTGCTGATTAATAAAAACAAGTCATGTCTATAACTGCAGGATGTGTTTTCAGGCAATTCTGGGAAAGCCAAGGCAAAAATGTTTGAAGACGTTCAAGTAAGTGAAGAAGTACAGAGTAGGTGGAAAACAGTGATTAAGAGGTGAAACAATGTAGGTGGTTAAGACACATGGTGGGATATGGGT

>hg18 chr16:49373346-49373539 similar-to-chr3:153648458-153648651
AAACAGGAAAGCCATCTTTATGAAAAACACTCTTATTATGTTGAAATAGTACTTTGGAATTTTCATTTTCTTTTCAAACTTGAAAGTGAAGCAACTTCAGATAAATAGTGAAATATTTGGGAAACATATTTTACTTGACAGATGCTTTTTACACATAATACTCTAAAGTGTGTTTTTAAATCTTGGAGGAAAT

>hg18 chr15:42641067-42641200 similar-to-chr3:95087142-95087275
GCACCTAGTATTAAAATTGCTTTGTCTTAAAATTGAACATGAGGATATTAAAAATACATTGTGAAGAAGACTGCTTATCTCAGAGTGAAGATACTGCGGCTGAAAAGCACTAGTTTGATATAAAATTAAAATG

>hg18 chr8:65444829-65444935 similar-to-chr11:66791121-66791227
TTTCTGCCTCGGCCAGAGGAGCCGACTTCCGCAGGACGGGCTTGGGGCAGGGGGTGCCGGTGGGGGCAGCGGGGCGAGGCGAGGTCGCAGGGAGACGACCAGGCCT

>hg18 chr7:86213231-86213342 similar-to-chr2:190639345-190639456
ACAGATGTGTCTAATCCCATGCCTAGGAAAAAAATAGGTTCTTGATAAGTATTTTGTTTCCCCTTTTCTCCTCCCTTCCTTTTTATCCAACTTTGTCAAAGATACAAAGCT

>hg18 chr5:142457600-142457783 similar-to-chr9:79750927-79751110
TTACCCCACGCAACCTACTGATGTCTAAGATTTTTTAATTCAGATGTCTCTGACATATTTCATTTGGTGACAACGTTCAGTGGGACATATTTTGTATTGGTTGTAAAAGTCTGGAGGTTTTTTTAATGAATTATTTGTAGAATTCCAATTTTTAAAAAGTTGTAGTTCTGCCTTGGAATCTTC

>hg18 chrY:26787041-26787191 similar-to-chr2:210880350-210880500
CTTTTTGGCTGGTGAGGACATGCACTATCTTCTACATGAGTGATTTTTCATTAGGGAGTATATCAGCTGCTGTTACGAGTTTAAAAGTAAACATATATAATAAAGGTTTGTTTTCTAGTCACTGAAAAATCATCCTGCCTTTTGTTTTCT

>hg18 chr4:52409137-52409249 similar-to-chr2:158401104-158401216
TAGAGAATGTGGCGTGGAGAAATTCTCAAGGAAAGAGTAAAATGCTGGTGATGTGCTGAGGGAACAGAAGGAGTGTTTGTGAATGTGCACACGTCCGTTTCTGGTCTCTCGT

>hg18 chr21:16872474-16872623 similar-to-chr4:52594563-52594712
TCCTCCATATCCTACAGTGAGTTAATAACCAGTGGTGGGCAAGAATGCAGATCACCTGCCTTTTGGGTAGGTGTAATTTTTCATTACCTTGAAAGTCTTAAAGGTAATCCTCGAATATCGAATACTTTATTATTTATTAAATCACATTT

>hg18 chr14:65634359-65634545 similar-to-chr8:42195838-42196024
ACATTGTGTAAGGCATGAAGAATAAAACCCTCGCTTCATCCTCGTTTTGTTCTATTCCTTTGATTACCTAAAATTTTCTCTTGGGAATGGAGCAATGTAAGACTTGCTAACCCATAGTCTCCGAGAATCAGCTCTCCAAATCCTTACATTTCCAGATGAAAAATGCTCCTGAGAATCCCTGTTGCA

>hg18 chr12:63289996-63290191 similar-to-chr7:137457543-137457738
CCCACCCATCTCTGCCAACTTGAAATCCTCCTGGAGGGGCGAGCTGCTGGGGTTCAGGACTGGGCGTTGCGGCTGCAGGAAGCCGTGGGACCTGGGGGGTCCCTCGGCCGGGCAACCCCCACCCACCCCTACAGGACCCTGGTGCGGGGGCGAGCAGGGAGTGGACGCAGAGAAAGTTCCCCGCTCTGCTCCCGC

>hg18 chr2:61373318-61373507 similar-to-chr13:22204938-22205127
AACCACAGGAACTAAGAAAATACTTGAATTCAATGTTTGATAATGCTAAACTGCTTTGATGGAAGAAAATGGAATGTCCTTTACAATGAGCTTGAAACTGGCCTGGGCAGTTTTGTATATCATTATTAAGATTTAAATATTCTATAAGCAATTTTATTTTCATATAGTACTTCTTCAAATCACGGTGGT

>hg18 chr13:92984832-92984940 similar-to-chrX:153878564-153878672
AGGTCATCCCTGGAGGGAGTGGGATCTGGCAGAATCACATTTCTGCTGTCACCTCAGCATCTTGTAGTGAAAATGAACATCTGGGCAAGCATTTGGGAAAATATCTTG

>hg18 chrY:1576929-1577057 similar-to-chr2:68934201-68934329
CCTGCGAGCTGATTCCTGGTTTGCCCTGGAGACTCAAGCTGCTCCTGAACTTTAAACAGCACCCACAGTGTCAGAAAACTGTTGATGANNNNNNNNNNNNNNNNNNNNNNNNNNNNNNNNNNNNNNNN

>hg18 chr18:68319772-68319872 similar-to-chr11:34405793-34405893
CTAATAAGTATTAGTGGATTATAAAAGTTAAACACACATCAGCAACTAGGAAAGGACCCTTCAAGCTCAATTCCCTCTGCCCTACCTCTGCTCACCTCCT

>hg18 chr9:47033037-47033173 similar-to-chr16:85161096-85161232
AAGCAGTGCTGAATGAAGCTAAGAAAAAACATAATGTGGTTGTCAATCTCCTGAATCTTCTGTTTATTAGGCCAAGCATCCTGTGGGTAGAAGTTCAGCCTTTCAGAACCCAAAAGTCACTCACTGGACTCAGGCA

>hg18 chr10:105799896-105800019 similar-to-chr11:10336953-10337076
AAAAAGCCACAGTTGTGAGCAAGGAAAACACTCTCACCCAGTAACAGGGTCCCCGGCTGCAGGGTAGTTCTCACTGTATCCGTGAACTCCTGTCAGCGGATGTTGGTGAGGACACAGCATTAA

>hg18 chr19:37092098-37092224 similar-to-chr18:17800740-17800866
CTTGAATCCATAACCACATATCTGTCTCCCCTCTAAGCTTCTTCCAAAGAGAGGCTGTGTCCTTCTCATTTTATGTTCAATCATTAAAGAACGATTCATGATTAATGAATCATTTGTTCAATAAAT

>hg18 chr20:15904973-15905137 similar-to-chr15:56583458-56583622
CTGTTCTAATGGTCCCCTCCCATAAGTATGGCTGATTGAGTTCACTGTATGAAAAATATATACATAAACTGTGGAATTCTTTGTGTTCTTTTGTTTCCTCAGCCAGGAGGGATTAGGGCAGAGGACAGTGGGGAGAATTCAACTAGTCCGAATGTGAAGAGGGA

>hg18 chr2:211204221-211204321 similar-to-chr7:80098358-80098458
CAGCTAATAGATTTCCCCAGCTCCTCTGTGCCAGGTGAAAATTTCCTCATTAAGGGGAATTTATTCCATTTCCTTTTATCATTTATTATTGAAGACTAAG

>hg18 chr10:83545373-83545538 similar-to-chr1:85558796-85558961
AGAGTTCTTGTAGCTAAGGAAATTAAACTCCCTCATCAACCTTAAATGTGAAATTAAAGAAATGTAGGTCCTGAACTGGACGCCAATATTCAAATGTCTTGAAACATGCTGACTTTGTCTTATACATAACTTCCCTTGTTGTTCTCCAGCCTTCCAACTGGGATC

>hg18 chr12:10333135-10333241 similar-to-chr5:75860432-75860538
GCAGCTGAGCTCTTTGCAGCTCTTTCATGAGGTTCTTACACCTTGCTAGGTCCTATATAAAGGACTAACCTATTATTTAGAAAAGATACACATTAAGGACTCTAAT

>hg18 chr6:16006704-16006811 similar-to-chr12:54767964-54768071
CCACACACTTAGGAACTGATCCCTGAATATTTGTCCAGGGGCTGACCTTTCCTGCCTGCTGACAGAGGTCTCTGCTTCTTCCTGCTTTTCTGAATGTCTGGAAATAG

>hg18 chr11:24549368-24549476 similar-to-chr15:56494044-56494152
NNNNNNNNNNNNNNNNNNNNNNNTGCTTTCCTGGCTGTGGAAGATGTTGCTAAAAGCAAATTAGAATGTGTCCTTGTGCTCCTTGTCCAGACAGCTCTTTCAGGTTTT

>hg18 chr4:27977042-27977165 similar-to-chr5:52416883-52417006
GAAAGTGGTTATCCAGAGGGAGAAAAGGATTTGAAGAATGAGGTAACCGGATGCAGACATCTGGATAATGTTGATTGGCAGCTTAATGGCTCTTGTCTTCCCCAAATTAGGCATCCAGTGGCT

>hg18 chr6:149305642-149305770 similar-to-chr2:188024358-188024486
TGCCCACTCCTTTGCAAACTTCCATTAAAAAATCACTCAGTATCAAGTTTAAATAGCCATTACCAGCACGAATAGTTAAAGAATCATTACCAATCAGCAAAAAATATTTTAAGGTTATACCTTGTAGG

>hg18 chr22:31049783-31049923 similar-to-chr1:154703920-154704060
GCCTGTGGGCCACAGTCTGGACTTCCTGGCCCATGGTGGCCCTTCTGGGATAAGGGTGGCAGCAGCCATGCCCCTCCTCACTCCTTTTTGCTGCTGCAGGCTGATATGTTAAAGAGGTTGTCCATTCTGGGGTGGGGGCA

>hg18 chr20:49229387-49229528 similar-to-chr1:195276964-195277105
ATATCCCCTGAAAAAAAGTGAAATTTCCCACCTCATACCATATACTTCTACCAACCCCCACAAAAAATTCCAGTCTTAAACATATTAACACACATTAGAACTACCTGTGGTGAGTTTAATCCTTTTGTATTAAAATACAAA

>hg18 chr2:95239716-95239853 similar-to-chr4:186676255-186676392
NNNNNNNNNNNNNNNNNNNNNGTGTGTGTATATATATTCAAGGGGCTCTGGCCCAAGTGGTAGTTTAAAGAGCGGTAAAACTGATTCATTTGCTAACCCAAGGGATGGTTTATTTTACTCTAAGTTAAATTGTAGTT

>hg18 chr18:27278501-27278607 similar-to-chr6:1561883-1561989
TGCACGTCCCAGCAGGACTAACCTGCAGATTACCTTCCTAACACCGTGTAAACGTGGCCCCAATGCAAGGGTGCTTTATTACCGTACTGAGGTCCCCAGTCTTCCA

>hg18 chr11:50167343-50167456 similar-to-chrX:149552617-149552730
CAATGTCTAACATCTTTAAAAAGTTAGCTTATCTTCTAAAACCAAAGTGTGATTAGCACTTTGGGAAGCATCATATTGCCAACAATCAATTTAACTATAAATTTTCAATAGGT

>hg18 chr4:6337526-6337650 similar-to-chr10:99322089-99322213
GCTCTGTGTCTGCAGTTCCTCTAGGGATAGTGAGTCTGCTGCTGAGCCCGCAGCCAGAAACCACGCTGGGGGGCTGGCAGGGTGACGGCAGCAAGGAAGGAGAACTGTCCTTGATGGATTCAGG

>hg18 chr19:35787196-35787296 similar-to-chr7:80131469-80131569
TATGTTTTCATTTTGGAAAATATAAAATAAAATCACAGTGTAGCCTTAACAAGAAAGCTGTTGAGCTTTATGTCAGGAGTTTTTGTGGAGTGCTATTAGC

>hg18 chr1:51486883-51487047 similar-to-chr3:182164502-182164666
GCATGAAATAGTACATAATCAATTATTAAATGGTTTTGTATATAGTTTTGAAGTTGTGTGATCAGTTTGTGATAGGGCAGTGAATCACAAATGTACTTTTTAGCTTCTGTATCCTTTGGATAATCTTACTTGGAACTTGAGTATAAAAAATGAATAAAAACAAC

>hg18 chr20:11312974-11313144 similar-to-chr2:190623682-190623852
GAACAATAATTAGTAGTAGGTGTAGAAATCTTTGTTAAGCTCAGAAGCCTTCCTTTACATTGTCCTGTTTTCCATGTATTTCTCATCTCTTCCCTAGACCCTACACTACCCCAAACTAAAGGATGGGCTAAGAGCACTGTGTCATTCCATTTCAGAGAGAGATGCTACCC

>hg18 chr17:65778648-65778796 similar-to-chrX:149543410-149543558
TTTGCGGTCGTCTTCCTTTATAGCAATTATAATTAAATCAAACAGTGGCAATGGTGTGTTTTTTAACAGTAAAGAAAAATAAGCAAAATTAAAGAAAAATAAGTCAGAAACATGGAAGAACTATAGAGACCATATTTTTATCTCTTTG

>hg18 chr22:18529262-18529388 similar-to-chr3:58032553-58032679
CGGGTGAACCTGACAGGAGTGGGGATGGAGCCTGGCATCCCGAGGGAACCTCCTGGAGTAATCACTCCACATGCTCGCGGTAAATACTGGGCCCTTCTTCCCCTCCCAGTAATTGAACTTATTTAC

>hg18 chr21:37496184-37496286 similar-to-chr7:80137533-80137635
GAGTCTGTATTCCTGATATGCCTATATTTTTCCTCAAAGATTCTGCATTTTAAGGATGGGCATAAGCAAACNNNNNNNNNNNNNNNNNNNNNNNNNNNNNNN

>hg18 chr20:41358444-41358579 similar-to-chr10:96033658-96033793
CCATTCTTTGTTGAATAGCCCTTCTTTCCCCAACTTGGAGCAAAAGCCTCTCCTTCCTGAGAGAACCGGAGACCTACTCTTAATTATCCCCTTGAACTGGCAGCCACGTCTGAGGCTTTTCTTCATAGTGGAAAA

>hg18 chr2:85408597-85408794 similar-to-chr22:19601343-19601540
CTGCTCGGATAGCGCTTCCGCCCTCTAATGCTCTCGCGAGATCCGCGCGCGGGGCCCCTCTCCAGTCCCGCCCCTGCTGCGCGCGTCTCTCAGTCTCCCGCTGCCGCCAAGACGAAGGGCGGGATTTAGGGGGCAGCTGCTGATGTCGGCGCTCGCCTTCGGCTGCTTCGCTTACTGTCGCCGAGTGGGAGGCGAGC

>hg18 chr14:54316160-54316352 similar-to-chr1:21465723-21465915
NNNNNNNNNNNNNNNNNNNNNNNNNNNNNNNNNNNNNNNNNNNNNNNNNNNNNNNNNNNNNNNNNNNNNNNNNNNNNNNNACATGGACAAGTTTTAGCTGTTTCCTGGGACCAGCCAGGAGACCCTTCAGGTGGCTATTGCCAGTGATGAGTAAGAAACACTACGAGGTGTAATACGCTCACCAGAAAACAA

>hg18 chr20:52383878-52384072 similar-to-chr9:100905095-100905289
TTTCTCATTTTCTCCTTCAAATGACCTTGAGCAGTTCATCTCTTGGGATGGCTAAGGTATAGTTCACCTTAAATAGGAATGAAAATTTATTATTACCAAAAGGTAATTTTATAAAAGGATCACATTCCAGGAAGAAAACCATTAGACTGAAAATACCTTGAGGGAAGCTACTCTTGGTCTTTCATTTCAGAGGN

>hg18 chr2:137926678-137926865 similar-to-chr21:33245873-33246060
CTAATTTTATGAACTAGGAAATTATCAAGGGAATAAAAGGATTTTATTTGAACTCTGAGTTTAAGACTTTATTCTCAGTATGTGTAGGCAAATGTATGGACATGTCTATAACATTTGAGAGTAAGAATAAGATAAAAATAACTCATTTTGTGAAGGGATGACATGACAGTATTTGGGTGCCTGTTGT

>hg18 chr3:98121579-98121687 similar-to-chr4:89196443-89196551
CTACTGAAAATACTTGCATTACAAATCATGTTAGGGAGATAAGGGAAAAGGCAACAGAAGTCAATTTTATGTTTTTCTTTTAATCATAATAAATGATTGGTAAAGGAA

>hg18 chr4:85177989-85178161 similar-to-chr7:80097582-80097754
AAGAAAGTTTATGACTCTGGCAATTAGAATAGCTCATACCCAATCAGCTTCCATGGAAGTCCATTATTTTTTATTCAGCATTACATTTTAGCATTGTTATATATGACTCCAGTTGACTTTAATTAAATAACTATATTCCTTAACCAGCCAATTAAAAATAATTTTGAGTATA

>hg18 chr7:99300897-99301030 similar-to-chr2:189559896-189560029
ATTTGCATTTCCTTTGGAAATCAAGAGAAGAAGTAAAAAACAAAAGCATAATGCTTCTTGAAGATCTCTTCCCATCATTACACTGGATAGGTTCAGTTGGATGGAGTTAGTGAATGCTTAATAAGTTGAAGAC

>hg18 chr10:132782978-132783095 similar-to-chr3:49700541-49700658
NNNNNNNNNNNNNNNNNNNNNNNNTACTGATGTAACCACCTTGGTGTACCTTGGCTAAGCCACACTCCACCCCGACCTGCGGGGGATGAGTCAAACGGTCAGACTTGCCTGGGCTTG

>hg18 chrX:153176900-153177028 similar-to-chr11:20647717-20647845
TGCGCCACAGCAGCTCCCTCCCTCCCCCACCTTTACGGTTGCAGCTGCACGTCCCACGTGCAGCACCACCCCCTGACACGTGCGGCACCACCCCCTGACACGTGCGGCACCACCCCCTGACACGTGCG

>hg18 chr11:101108483-101108598 similar-to-chr1:195289888-195290003
TTACTAGGCTACATATGTAACTAAGAATTACACCTAAGTATATAGAGAACTTACATGTATGAAAAGGGTGGTAAAATTAGTGAGTAAAACAGATTCTCCATGAATGTTGCTGAGC

>hg18 chr21:39454030-39454200 similar-to-chr18:55176261-55176431
AACTGACACTCCCAGAAGACCAGCTTCCAAGTACCATTTTGCTGTCTAAAGCACATTTCTGTGACAAGTTCTGCAACTTTCGGTGTATCTTACTCTTAGCAAAACAACTCCCAAAATCCTTAGTCTAACATGCTCTGAGCCACAGCCCACATGACCTTGAATTTCCTTTC

>hg18 chr19:58929531-58929694 similar-to-chrX:138395448-138395611
GGATGCTTGTGTGTGTGACAATTTATATTCTTCAACGTCTTAGATTCTATTTTGGAGGCTCCCAAGGGGATTGTGTGTCCCTGTGCTGGAACTCAAGTGAACACTTGGCTGTACATCCATTGCTGTTCTCTAGAAATTCAGCCCAATTCTCTTGGTTAAAGAT

>hg18 chr9:129492455-129492573 similar-to-chr3:58036497-58036615
TGCTTTCCACACATGGTCCCCCTACCAACTCTGGCCCCATTTTCAGCCTTTCCCTGCCTTGCCATGTTTGGAATTTCTCTCCCTGGCTTCACCTGGAGTTTAAGAGTGAATTAGAAAC

>hg18 chr11:100296523-100296672 similar-to-chr5:39368548-39368697
CAAGAAAAGTAAGTCATGTCTCTCTGCTAAGCTAAAGTCACTTTTTAAAGAGTGCATCTGAGGGCAATAGGCAGAGAAGAGGGAAGAGAGAGGCATTGTCTAAAAGAAAATTAAATCACCTCAGTAATACTCTCTCATACTTTGTCAAT

>hg18 chr17:56460407-56460572 similar-to-chr1:94775845-94776010
AAATTTTCCTCCTTGAAAATTATAATTAGACACAGTTTGCAAAACTATTCTAAACAAATTCAGGATATACAAGAATATAAATCTCATGAAAGTTGATCTTTATTCATTTTGTTAACCAGATGTCTTCTAAAAACAAATAAGATACACAGATCTTACTTATGAGCC

>hg18 chr18:30613363-30613466 similar-to-chr5:75916699-75916802
CCTTGTAAATGATCATAAGAAACCTGATATGCACATTCTAGAGGTAGCTATTTGATAACTTATTTAGCTTTTTCCTTGGCCTAAACCCAGTTTTTATTTCATT

>hg18 chr2:122430168-122430271 similar-to-chr17:42652028-42652131
TTGCCTGCCCAGCTGAGCTGTCCTCCTGTCAGCTTTGAGGGCAGCGGTGTCCAGTCTCCGACGGTGATGTAGACAGGACCTCCGCATCACTTCTAGGACATCT

>hg18 chr13:21521540-21521673 similar-to-chr1:154682857-154682990
GTGCCCATCAAATGGAGACACTCAATCACTAAGTCATATTCTTCCTGGAGGGTCACTTCTCTTTCCAGTAAGACATGAGCATGGCATGTTTAGGAGAGAGAGTGCCTCGACTTGCTTATTAATTGCAGCTTCT

>hg18 chr19:5375808-5375990 similar-to-chr2:68944030-68944212
AGATGGCAATATTGGATGGGTTTCTAGGCATCATAGCTTGGAGGGCCACTGGGGTTGCTGGAACCAGGACACAGAACTCGAGAACTGGGCTTCTAACATTCGCCACTGGGAAAGAAAAAAAGAAATGTATTATTTATTGTTACTATTATTTTAATATCCTGCAATTGAAACTGGCCTATTTC

>hg18 chr2:209606185-209606336 similar-to-chr7:80099258-80099409
TACCAACGTTTTCACAACAAATCATTAGCTGCTGGAGAAAATGATCAGACCCATTCTTCAGCATGGCTTTCTAGCGGACAGAAGGGAGAGCTCAAACACATATTTACTGTCAAAAATTCCTTCTTTTCTGTTTGTTCTTTGTTCTTCATAA

>hg18 chr9:82342031-82342151 similar-to-chr3:40928521-40928641
TCTAAGAAAGAGACCTTGTCTTATTTCTTTACAAGGAAATAAGACAAATAGAAGCTGGATCATGTGAATGTTGGTTTATCAAGATGGCTACTTCTGAGGAACCACTACTAGAGTTCCTGT

>hg18 chr15:54184973-54185079 similar-to-chr17:30535065-30535171
GCAAAGAAGAAACATTGCCCCCCTCCGGATCCTAGGACAGCACTGGCAGAAATGGGTCTAAAAAACTGAAATCAAATAAACAGAGGCAGTGTAATGAGACATTTGA

>hg18 chr20:13059154-13059264 similar-to-chr9:107439904-107440014
GTCAGTGTTCCTTTGATGCCAAGGTTCAAAGATGAAATAGCAGTCCCAGTGAAATGACAATGTTTATGCACAAACAGCCACCTTCACTCTGCAGCCAGGCTGCTTGTGGA

>hg18 chr1:113020297-113020488 similar-to-chr5:39319568-39319759
CCCTGTTTTATGTCACCATGCTGGACACTATGGGGACTCTTAAGATGAAAAACACACAATCCCAGAGGAGCATCAGAGGCTATGATATGCATGCAATATACATGTACACAATATAGGATAGTACATGGTAAAATGGAGGATTATACTAGGGATGGTAAGAGAAAAATGCTGGAGGAAAGAGCGAGCATTTG

>hg18 chr1:97568838-97568972 similar-to-chr21:18529515-18529649
TTGGATAACCTTTTGGGAAAGTCACAGTTAACTCCGTATATTCTATAACTACACAAATTATCCATTTGCTTTTATAGTTGCCTTTAAATTATTTTAATTTCATGAACTTAAATNNNNNNNNNNNNNNNNNNNNN

>hg18 chr17:15699461-15699564 similar-to-chr2:189584369-189584472
AAAAGGTAGATAGAGAATGACCAGTAAGTGAAAGAAGCAAAACGGTATGCAAAGCAATGGAATCCTGTGATAACATTTGTGTTTTTAGAATAACAGAGGGTTT

>hg18 chr13:109155136-109155283 similar-to-chr2:68960519-68960666
TTTTCTTTCTCTACAAAGCTTGGCCTTCGGGCCTCGTGTGTTTCTGTGAACTCAGATAGCTTCATTAGCATGCAGAACCTGCCCATCCTTCCCCGTATGAGTAAACCCGCTGTCTGCATCCTGGCAGGTCACCCTCCTCCCTGTAGG

>hg18 chr7:68253408-68253519 similar-to-chr11:10300748-10300859
CTGTCCTGTGTGTTTGCATTAATGATGGCAGTGGTTCATGATACTTAATTTAGCAATCGTGGCCCATTTGGAGGTCATGCCCTGCCATATGCAGACTGGAGACAGTGGAGG

>hg18 chr8:38044947-38045072 similar-to-chr12:113264623-113264748
ACCAAAAAACCCATTCACAGCTCCCCAGCCTCTTCACTCCAATGAGGGACATCTACAGCATAGGAGAAAGCTCTGATGACCTACACAGCGACACTGATACCCAAGTAGTCTTTTACGTTTTTAAA

>hg18 chr4:30528824-30529013 similar-to-chr1:172139460-172139649
TGTAAGTGTTTGTTTTTAAACCCATTGCTATGTCTTTAAATGGTAATATGTCTGCATGACCCTTGGCATTCTTAGCTAAATTCAACATTGTCATTAAAATTTCATTGCCCAGAAGTGTTTACTGATTATTTTGTGTGTGTAGAACAATGTGGTTTTAGGAGACTGTCAGTGGTCTCATTTCCAAGGTGA

>hg18 chr17:74714788-74714949 similar-to-chrX:138477162-138477323
AGAAGAGTTTCCAAATGCTTACTGGGTTAAAAGTGCCTCTGCCTAATATTATAATTAGTAGGGTTGTTTTACGATTCAGAAAACAGAGGAAAGTATGAAGAAGATTATCACCCATGGTCTAATGAGCTTATTGGGCTTAATGGTTCATATTTAACAGGAAT

>hg18 chrY:24477709-24477892 similar-to-chr5:172597248-172597431
TCATCCAAGCATCGCAGTCAGGGTAGCTTTACTTTTAGTAGAATCTTCATATAGGATATTCACCAATCCTTGGTTAACAGCCACTATCGGAAGAAAAATTGGAAGGTAAGTTCTGGAACTATAGCCCGTGTTACCCCTAGGGGGTTGAATTTAACACACATAGAGATGGTTAGTCACAACAGC

>hg18 chr1:56706194-56706384 similar-to-chr9:106743955-106744145
ACAATATAGTACCTCCTCATATCTGAAACAATGGTGCCTGGTATCCATTGATAGGTTAAGTTCTCCCAATTTTAACTCTTACTATTATTAATAAATTTTAGTTAAATGAGTAATAAGGAGAAAGAAAATACAAATATCAGAAGAGATAAAAACCACTCATAGACTCTGGAGAGCAAAGTAAATCAAATTT

>hg18 chr22:17161592-17161761 similar-to-chr6:143877234-143877403
TGTCATACGTCTCATCTTCCTTGTCATTCAGATCATCAACCACAAACGTCCTTGCCTTATATTTTCATATCCCTTTTCACCAGTTACAGGGTTAGTTAACTTACGAAATTCTTAACATCTGCATTAGATCTTTTTAAAGTTTCACCCTCAACCACCTATTATTTAGAAG

>hg18 chr5:35526588-35526748 similar-to-chr22:19475041-19475201
AAGTTTGCTGAGTGAAGGAATTTTTGATTGGCTGCCTACCTTTTGTCAGTGAGTAAAGGAAAAACTGAACTCACTGGTAAGAATCGACATAAGGTGACCTCTATGACTCTCGATTCTATGAATTCTTCTTTCAGCATTGTAAAAAGTATCAGAATATTTG

>hg18 chr10:128521850-128522005 similar-to-chr11:57146559-57146714
AGTGGCAAAAACAGCCTAGGCAGGAAATAGGGGGCTCATGTCCATTTAATCTCAAAGGACAGGGTCACTCCAGCCTATGGCCAGTTAAACAGAGGATAGCAAAGTCCAGCCCAGTCCTCAAGGAATATTTTAAGGGAGACAGATGAGGCTTTGTG

>hg18 chr14:59497165-59497310 similar-to-chr8:75389127-75389272
TCTAGCCTTCACATATTCTGAGAGCAGCAAAATTAAAGGTGATTTTAATTGCCAAAAATAGAATGTCTTTGACATGGTTTAACTGTTAACACCAAGCTTTCTTTATCCATTGAAAGGAAGCCTTGTGTTTTAACATCAGTTAAAA

>hg18 chr12:123270991-123271106 similar-to-chr11:10301995-10302110
AAATCCTAGATTTAGATGGTCAGCATCAAGCCCATGGGATATTTGTTTGCAGGTTTTCTCTGAAGAAGATTTTGGGGAATGAAGCTGCAATTTATTCTCCTCTGACAAGGAGGCC

>hg18 chr1:147931985-147932118 similar-to-chr5:139696042-139696175
GGAGGAAGCATGTATTCTGTGAGGTTGTTTAGTTTATGTCCAAGTGCCATTTACTAATGTATCCCTGCTCTTTGCTTTCGGTATGTATGTTCTTCCTCCACCTGACAATTGTGCCCCCAATGGTGGCCAGGCA

>hg18 chr11:120932440-120932591 similar-to-chr1:154709947-154710098
CGTGTGGTCAGCACTTGGCTAGGGGCTAAAAGAATGCAGGTGATGCACAAGCACCCACCTTTTCACAGGCTGTGGGGCGACCACTGCACAACTCAAATACTGTTGGTGCAAAATGGTGTCAGATGAGCCAAGGTGCAGAGCTACTGATGCT

>hg18 chrY:2510647-2510842 similar-to-chr8:26523182-26523377
TCATTTTCTCAAATCATATCTGTTATCCTGAAAGTGGTGTCTGTTCCCCCTAACGCCCCCCCGCTCCCTCCCCAACCCTTTGCAGACACTGGCATCTGTGGACATGAGTTAGGTGCTGCAGTACCACTCACTGTGTCAACTACAGTATTAACTACGGAAAACACACACACAGTCACAGTCACACTGACACTCACA

>hg18 chr3:15469594-15469697 similar-to-chr7:155447427-155447530
CAACTCTGGTTCTGTAAGGACTGGGGAGACATGTACCTTCTGCACCTTGGAAGGAGCCCAGTGGTTACAATCTGGGCATGGAATCAGCACCTCATGGGGCGGT

>hg18 chr15:20340065-20340192 similar-to-chr4:186671390-186671517
GCAAGTTGAATCAACATAATGTTTTGTCTTTTTTACAGTAGATGTAACAGGCTCTTCAGTCGGGCCCTCTTCTCCTGCTTATTCCTTGGCAAAGAGCTTCTAAGATCCTCTTCTAGCACCCTGGGCC

>hg18 chr5:100145292-100145475 similar-to-chr9:79750927-79751110
GAACCCTGTATGTGGTTGATATTCATCAAGTCCAAAAATAAACTTTGATAAAAAATGAATAAATCTGTTCGATTTTAGGGGTCTTCTCAGAGCAAGATGGAGTTTTGTATATTAAAATGTTTAGTTTGGTGTCAGCGTCTGATCTGATTTGGTCTATCTCTGCAATGTAGAAATTGGCTCATG

>hg18 chr3:12297493-12297625 similar-to-chr6:70951351-70951483
GTCTAGTGTTTTCCATAATAAAAAGTTTTTGGTTTTGTGTTTAGTTTTATAAGACAAAGCAGAATCTATAAATTCACACAAGTGTCCTGAGAAGACCATGTTCATGCAGAAATCTCAGATTCATAGCTATTT

>hg18 chr21:41390634-41390793 similar-to-chr11:10308157-10308316
GGAGGTCAAAATTGACAGATATTTAAGAACAAGAATGAGCTGTACTTGGGAGCCAACTTTTTAAAGTACATGTAACAGGAAATAGAGGTAGANNNNNNNNNNNNNNNNNNNNNNNNNNNNNNNNNNNNNNNNNNNNNNNNNNNNNNNNNNNNNNNNNNN

>hg18 chrY:12970466-12970628 similar-to-chr17:9942438-9942600
CAAGCAGAAAGGTTAAATCACCCAAGCTGAGCATTTATTTCTGGTTTTTAACCACTTTCTTTTGTTTCTGTTCAAACACAGGTGGGAAGGGCATGGGAGGATGGGAAGGTGGGATCTGCATGCCTGGGATCTTCCGCTGGCCCGGGGTGCTCCCAGCCAGCC

>hg18 chr20:26155048-26155198 similar-to-chr1:237692352-237692502
TGTTTATCTAACCTTCCCTTCTTGAGTAGGTTTTCTCTGATATCTCTAGAGGAAAACTGGATGTGTAACAATGAAATACAAAATACAAGATATTGTCTTCGTATAATTACTTGTAATGATTCCAAGATGGCAGAATTTGAGAACTTGCTA

>hg18 chr2:191931271-191931422 similar-to-chr7:80099258-80099409
TAGCAAAAGGTCAGGGAAGGTTCTCTTTCTATTTTCCCTTTGCACCTTTCCTTTTAAACTCACCTAGTATCATGTTTCACATTGGAATATGAGAGTAATCACTGATCATATCAGTGTGTGCAGTTTACGAAGTACACTTTGCCAGCATTCC

>hg18 chr12:15265230-15265343 similar-to-chr11:66806995-66807108
GCTGCTGGTGTTCACATCTCCCTCGCAGCGAACCCCAAAGCCGCCCTGGGAGGAGAACCCGGTGACCAAGAGGACCGACTCAGAGGCCGAGCGCGCTCAGGGCTCGGAATGGG

>hg18 chr6:98610191-98610291 similar-to-chr1:94822865-94822965
TACCCTTGAGCCTCAATACATGTGTTAAAGGGATAGATGTGGACTGACATGCTTTGACATTTTTTGTAGAACTTTCGGCTTCCTTAGTGCCTTTATCGCA

>hg18 chr18:40789127-40789290 similar-to-chr10:28044256-28044419
AAATTTCCCAGCTGGGGTTCACGTCCAGTCACTGTGTGCCCCCACTCTAGTTATATTGCTTTTCATGTGCTTGCATTTATATCGCATTCATCACTTTATTAAAACTCCTCCTCATCCCTGTCCCATCTCATCTCATCTTCAGCCAGCCACTTGAGATGGGAAG

>hg18 chr21:23535653-23535823 similar-to-chr18:55176261-55176431
CAGGACTTCCGTTTTTAGGGTGTCAATAGGAGGTTTTGATTAATACCAACGTGCACTCTTTAACGTCTGCTTTTGGGTACTTATTTCTATTCATTTTGCCCATGATATTTTATGTTAATCCACTCCCAAAATCACCAGGTGCCCTGCAGATCGCTAACAGCATGCCTCGA

>hg18 chr22:24591197-24591297 similar-to-chr5:39368868-39368968
TAATACCTGCACTTACCCACTCATGCCACTGTTTGAATCCAAGCTTTGTTGTATGTAAAATGAGATCAACAGAACAGAATATCTGTGTTAGGGCTAATGT

>hg18 chr20:62056020-62056121 similar-to-chr17:18223222-18223323
ATGGGCAGCCTCCCTCTGCTCCCCACTTCCACAGCCCCAGACTCCATCTCAACCGCAGCCAGGAGTCACTGCTAACACCACAAAGGACCTGTTCCTGCACC

>hg18 chr6:48072669-48072785 similar-to-chr8:75297022-75297138
NNNNNNNNNNNNNNNNNNNNNNNNNNNGGCAACACAGTAAAGTATATACCCTTGCCTCGACTCTTGATCATGGCAGGGTAAAGGAGGAGGAAGGTAATAGAATTATAGAGAATGAA

>hg18 chr10:46358747-46358917 similar-to-chr11:34415247-34415417
CTTATCCCTACCTAAAAAACCGTCAATGTGAAATCATTTCCTTGATTATAACTATAATGATAATGGATTAGTTTATATAAACCTATGTTTAGACAAGTTCAAGACAAGCGTGTCTTTCTATAAAAAGTATTGAAAGTGAAGGAAATGAGATCATGTTTCAATTTATTAAA

>hg18 chr10:101922690-101922791 similar-to-chr11:27175280-27175381
ACTAAAAAGCTACTCCAGCTACAACTGACTTGAACAACTCAGAGGATTTTACAAAGTTACCTCTGGACATTTCAAACGACCCCTTAACTCTGGTGGCTCAC

>hg18 chr17:42760997-42761099 similar-to-chr15:55259083-55259185
ATAATTTTTGTGGAGATCAAAAGGGTTAAACTTACATGAGAGGTTGTAGATAATGTAATTAATGATGTGAGAGTATAACCAAAAAATAATGTAGAGGACATC

>hg18 chr15:99969886-99970033 similar-to-chr11:2114312-2114459
CGGGTCCCGGGCCCACAAGTCCCCTCTACCATCCTCCTCCCACTGTGCATCCAGAAGCCTGGGTGCTCCCGGACACCCCTGCTCCCCACATGCCCATCTCCCACCGTCTGCTTGGTTTTCACTCCTAAACAGTCCTTGGGTGCAGCC

>hg18 chr10:82319681-82319843 similar-to-chr4:4879960-4880122
TGGTGTGGCTGTTGCGTTTCTCCCTAGAGGAATAGAGAGTGGGAGATGGTTGTGGACCTGCCCCCAGGCCAGTGTCTCTCTGGCATTCTTTTTGTGGATGACAATGTTCCATAGAGTGATGTGATGGTTGTTTACCACTGGGCAGCTTAGGTCATTCCTTAC

>hg18 chr17:54609375-54609485 similar-to-chr22:23157749-23157859
CTATGACCATAGCCAGGAGATACTGGTGGAGAGAAAGGAACACAGAAAGGGAGAGGTCACATCTTGGGAGAGGAAGATCGTGGAGACAGTGGAATGGGGGTCTAGGGAGG

>hg18 chr21:32332676-32332827 similar-to-chr3:139573914-139574065
NNNNNNNNNNNNNNNNNNNNNNNNNNNNNNNNNNNNNNNNNNNNNNNNNNNNNNNNNNNNNNNNNNGCCCTGTCACCTTCACCAAAGCCCCTGCTCCAATGCACAGTGCCTCCTCCAGACTTTATGCCTGTCCATAGCACTCAGCTTCATC

>hg18 chr11:104991986-104992086 similar-to-chr2:188044095-188044195
AATAAGAAGTACTAATAGAATGGATCAAGTACTCATGTATTATCGTCTTGGTGAAATAATAATAGAATTTTATAGACTGTTTAAAACTTTTTAAACTTTG

>hg18 chr16:65638018-65638156 similar-to-chr5:75829851-75829989
NNNNNNNNNNNNNNNNNNNNNNNNNNNNNNNNNNNNNNNNNNNNNNNNNNNNNNNGTAGTGTTCTAATTGATGCAGACATACATGCACTGATACTTTTGTGATCCTCATCTTACAGGGAAGAAAACGTTTGTAATTTC

>hg18 chr5:82473757-82473907 similar-to-chr20:10289624-10289774
AAGTTACTAATAATGAGGATGGCCACTGTGTGCTGTACGTGATACTCTGCCCTGTACATGAAACTCTGATGATATTATCCAGTAGGTCCTGTTACCATTTCAGTGTTATGGATGAGGAAACTAACTCTCAGTGGTGTTTNNNNNNNNNNN

>hg18 chr5:160392004-160392119 similar-to-chr7:136481321-136481436
GAGTTAAAGGTGAAAGAGTAGGAGTGATGAACAGGAATGTCCTCAAAATGCACAGATTGAATTTTGAACCATCTGCATGCAAGTACCAAATTTCCAGTGGTAGATGGGTCCTGCG

>hg18 chr17:5744329-5744513 similar-to-chrX:70235553-70235737
TGAAGTGTCCTCTGTGTCCAGGGGATCTCTAGTGACATTGGTGGGTGGGTGGGGGTTCTTCGTCTAGAAGGATGGGACAGAGCTGTGCACTGAAGCCTGTGGATTCTAATCTCAAGGCCACAGCTGGGATCTGCCATCCTCTTTCAGATGGGCTGTTTTTCTTACTTTAATTGTGAATATAAAC

>hg18 chr12:119686531-119686649 similar-to-chr7:155287580-155287698
AAACCGTGCCCTTGTTCACTGCCAACACAACATCTGGGTGGACATGAACTCATTACAACAAATTCTTATGTGGATGTTGTAAGAAGTCACTCAATGTCTGTGGATTTAATAAGTCACT

>hg18 chr21:44103042-44103164 similar-to-chr17:45608140-45608262
GTGGGTCTGTCCCCTTCCCTGTGGCAGGAGCCTGCTTGGGACAGTGGCTCCTGCCTTCATGAGGAGGCTTTAGTGAATTTAAGGGACCCGTGGATGTGTCTTCAGTTCGGAAACAGGGGCAC

>hg18 chr17:22343787-22343971 similar-to-chr4:174663734-174663918
CCAAGCACTCAGGGACTTAGAAAGTGAGAAGACTCATCAAAGAACAAGCATCAGGACCTGGTCTTGTCAGTCCTTCCAGGCCCTCGTTCTACTGAACTGCATAGCCACCAGGGTGCCAGGGCTGCACGGGAACCAGACAGTCACAGTTCTATTGTTCAGTCTCCAGGACAAAAAGAAACCAGAA

>hg18 chr22:25856801-25856910 similar-to-chr5:153830256-153830365
NNNNNNNNNNNNNNNNNNNNNNNNNNNNNNNNNNNNNNNNNNNNNNNNNNCTATTTCCTGTTATTTTACTGTATCTACTCATTGCCCTCACTTACATCCTGCAGTGTGT

>hg18 chr14:48258892-48259079 similar-to-chr5:52394640-52394827
GCACCCAATATAATCATAATTCTAAAGAAGCTCTGTGAATTTAATCTTAATGTAGACTATTCTGATATCATAATATATTATTAGTGAAATTGGAGGGATTAATATTTTGTAATAGGGTAAAATTAAGGATAGGCAGTGTGAATCTAAGACCAAGATGTCTACTTGCAAGGCAAAAGAATATGCTCTG

>hg18 chr4:132203656-132203794 similar-to-chr3:113230417-113230555
TGTTCTGTGACTGCGATTTGGGATTCCTTGAAAATTTCACTGTATCAAAGGAAAGAAATGAAACTGTATTCCATTCTTAGGTCTTTATTGAATCTTTTCTTCCNNNNNNNNNNNNNNNNNNNNNNNNNNNNNNNNNNN

>hg18 chr6:86052933-86053127 similar-to-chr12:113401947-113402141
GCCATTTTAGTCCATTGTCTTGAAAGAGATGACAATCCTTGTTTACAGTTTGAAGCTGCATGGGCTTTGACAAATATTGCATTTGGAACTTCTGAACAAACTCAAGCAGTAGCTCAGTCCAGTCCAATGCTGTGCCACTTTTCCTGAGGCTTCTCCATTCACCCCATCAGAATGTCTGTGAGCAAGCAGTGTGG

>hg18 chr7:146209161-146209298 similar-to-chr2:189564502-189564639
AATAGAACCCTATCACATGGAACAATTCTAATTCCACACACGTTACTCTAGATCTTAGGTATTTTAACCTACAGGAAAAGCCAATAAAACTGTATTGGTTTTCTCAAGAATAAACTGAATAATCTCAAATATGTAAA

>hg18 chr10:55490561-55490703 similar-to-chr20:17960362-17960504
AGTGACCAGGGAGTGGTCGTCTCATTAAAGTATGTAAGGAGCATAAGAGGTGAGGGTTGTTAGGTAAGATGAGAAGTCCGGGATCCCTGTGTGGTGAGTCTAGAAGTCACAGTCCAGTATAAAACAGGCTTTTAAAGGTAAG

>hg18 chr4:169968584-169968712 similar-to-chr8:42184064-42184192
GATAGCCAAAGTATGATAGTTAGATGTGGACCCTGGAGGAGTCTGGAAGGAGTGGGACCATGACCACAAGTTGGGGCTTGGGTAGTATTTCAAGGGAATGGAAATACTTCCCCTCCAAAGTCAGAGGT

>hg18 chr10:31468648-31468764 similar-to-chr19:3040524-3040640
ACGTATTTCCCCACGCTAGATTCACTTAGCAACCAGTGTGTTGGATGGCAAGCTGGTGGGCTTTGCCCTCTTGATAGTNNNNNNNNNNNNNNNNNNNNNNNNNNNNNNNNNNNNNN

>hg18 chr11:26773678-26773798 similar-to-chr2:190596366-190596486
AATACTATCTTGGCATGCAAAAGAAAAATTTAATTATTTCATATACAATTTTAGTATCAAGCACATATTAAGACATTATATTCTAGCAATTATACTATTCTATGATATATGCATGAATAT

>hg18 chr17:15307342-15307449 similar-to-chr6:70911423-70911530
GCACCTATCAAAGAAAGACTCCACCATCAAACACTGACTTTTAGGCTGTAATTAGCAAGTTGGCTCGTGTCTCTCTAAGGCCAAAAGTAAGTGTCTAAAACCAGAAC

>hg18 chr21:19794595-19794716 similar-to-chr9:100964356-100964477
TCCCCTGGAAATGATTGTATCGTATGGCCTGGGGACATTCTAGTATTAATATTTATTGAGGCCTCAAGCCCAGTTGTGTCGATGTGGGCTGTAATGTCTCTTGTTTTAGCTTTCCCCCAGG

>hg18 chr19:36433888-36434011 similar-to-chr17:45607493-45607616
AGTGCAGTGCTCAGGCCTGAGCAGTAGGGGCCTCTTCCTGAGCCCCATGCTCTGCAGGGCCCTTCTGTGATCCTTGTCCCAGGGCAAGGAGTATGCAGATACAGGGGACATGTCTGCCTGGGA

>hg18 chr12:90707108-90707246 similar-to-chr21:18492609-18492747
TAGAATCTTATCTTCTACTCTAGTTGTACAAATTGTTTTAATAAAATTACTTTCCTTTTTATTTCTTTTTTTTTCTTCATTTCCATAAAGTGCAGATATAATTTTCAATTGTTTGCCTTAGTAAACGTCGTCTTATTT

>hg18 chr10:36687813-36687938 similar-to-chr17:42703128-42703253
ATTGCAGGCGATGCTTCCTTCTATGTTTATATTTTGCTGGCTTTGAAATGAGTTTGAGGAATGAGGAAATGAGGTCACGAAAATCTACCACTGGCTTTACCCAAGTCATCACTCCTGGCCCCACT

>hg18 chr14:76202834-76202994 similar-to-chr22:23165761-23165921
TGGTTCATCTAGCATGTGGGGCTGTGAGCAGGAGTGTGCCCTGAGAGGACAAATTCTTGAAGACTCCATCCCTGTAAAGAATGTCACACTGCTGCTGCGTATGGTTGNNNNNNNNNNNNNNNNNNNNNNNNNNNNNNNNNNNNNNNNNNNNNNNNNNNNN

>hg18 chr14:56569796-56569941 similar-to-chr4:122763356-122763501
GTGGAAAATTGTATTTAATTTTCTATTCACTACATTAAAATTGCACAGTCTGAGAGATTATGGCCAAATAATTTTTACTAACATAATTTTTCCAGAAATGGGAAAAAGAGTGTTTTTACTGTAAAGCTCTAAGATTTCTTTTTTA

>hg18 chrX:27140024-27140130 similar-to-chr7:80421804-80421910
ATGATTACCCATAAATTGTTAATGAAAATTGAAAGTAGAGTCAATATTATATGTTTAAGGGGCATAAAATTCATACTCCATATTGATTTCTAAAACAATCTACACT

>hg18 chr13:59299491-59299627 similar-to-chr20:32819322-32819458
NNNNNNNNNNNNNNNNNNNNNNNNNNNNNNNNNNNNNNTAAGTATAATTTGGTAGAAAAATTATTTTGAAATAGATTACCCGTAAGGAGTTCTGCAACAAAGGGGTGTGAAGAGGATGAAAGCATTAGGAAGAATT

>hg18 chr4:97708930-97709102 similar-to-chr7:80097582-80097754
TATATTTTTTCAGATGTCATCACGAGTGTATTTATTAAAAACCCTTTCATTTAACATTCTAGGAGGTAGAATAAGATGTTAAGCATGTGTTGACATACTTTAATTTCTACAGGGTTCTACTGTGCAACTTAATTATTATTCTTTTTCCTTGTCAAGCAATTAAATGTCAAAT

>hg18 chr1:239123443-239123638 similar-to-chr15:55104928-55105123
GGAATAGGTCTTAATATCCTTCTATTTGAAATGAGAGCCTTCCCTTATTAGAAAAATCTTCATGATGCTTAGAAAGACTGCATTAAAAAAAAACAAAACTCCAAAACTTGAGAATATATAGTCCTTTAAATCTGCAGTTCCACTGAACAACCTAAAAAGTTCTGTGAATACCCACAGAGGAAAAGGAAACCCAGT

>hg18 chr1:201093780-201093886 similar-to-chr11:66797719-66797825
NNNNNNNNNNNNNNNNNNNNNNNNNNNNNNNNNNNCCAGAGACCCACTTCTAAGGCCAGGTCCTGCCTGGGCTTGAGACGGGGAGAGCAGGTGGCACCTTCAGTGG

>hg18 chr12:90153934-90154037 similar-to-chr8:75345361-75345464
GAATCCAACCCACAGGCCAAGGTTATAATTAACAATATAGTTAAAACCTACTACCCACTGTTACCACCAATTATTATCTCATTGCCAACAAGAAAAAATATTT

>hg18 chr8:61420031-61420215 similar-to-chr12:79254638-79254822
AATAAAGACAAATTCTGAAGTAAAAAATATAAAGAAAAGTAAAACTAAAAAATAACCCAAAGATTTCTCAACAAATCAAAAGTTCATAGAATTGTAGCAAAATCATTTTAACATTTTTCCGGAGGAAAATAGAGAATGAAAGAGAAAAATTAACTTTCTCTAACGTCACACAGGTTATATATAT

>hg18 chr12:12988053-12988155 similar-to-chr4:122812903-122813005
TACCAAAAGGCTGAGCGTTTTTTTATACTAAACCTGCACCACTGTGTGATAGGAAGTCCGAGTTGAGTAAGACCTTCCATTTATCTGTGGAGAAGGCAGGGA

>hg18 chr7:51813308-51813445 similar-to-chr2:189564502-189564639
TCTTTGCTTAGGATGGATAGCATCTTTAAGTCCTAGATGAATATAAATATGCTTTGTGTTCAGTATTTAGAAGACAGAGACACAATAGCATTTCTCATATTAAAAAGAAACAGATAATTAGAAGCACTTACTTGGAC

>hg18 chr1:105293775-105293947 similar-to-chr7:94092352-94092524
CCGTTTATGGAAAATAATCAATAATATTTGAAATAAGCTCAGTGTTTAAATCAGAGGCTATAAAATAATAGCAATATTAACCTTATAAAAGTAATAAAAACTATTAAAATGGAATAAAATAGGAATCAAAATATCAAAAAATTATTTTAGGATACAACAAATAATATAAAAA

>hg18 chr5:168437318-168437433 similar-to-chr14:73584700-73584815
TGTATATCAAAATGTCACGGAGAGATGGGTTATCACTTGATGGGCTTATATGTGTTTTCTACATTTTCCAAAATTTCCAGAATAAATGTCCACAACTTCTTCAATTACTAAAAAA

>hg18 chr10:58690474-58690613 similar-to-chr17:42746766-42746905
TCTAAAGTTTAGACCCAACTCTTACTTCTATTCCTTTGCAGTCACTCCCAAGTCTTTGGAAGCTTTCTTAAATAGCAATAACCAAGTCTTTTTAGAGTCAGAAATGGTGAATCAATGCAGATCTTATTTTTTTTTAATT

>hg18 chr18:68626955-68627104 similar-to-chr1:172152830-172152979
AATATTAGACCCTTCTAAATAGAGCTGGAGCAGCCTCTTGCTGGAAACTTTAGCAGTGTTCTCTGTTGGTGCCCTTGGCAAGGACACTGGAGTTTTCATGCCAGGCAGCAGTGGGACACATGGCAAGTGGAGGATCCATCATGGGACCA

>hg18 chr18:58340468-58340575 similar-to-chrX:152783126-152783233
CAGGAAATAATTTTCACAGAGCGTTACAGACTAGGAGCGTCCCCAGCAGCGCTCACCCTCGGCCGGCCGGGTCCCGCTGCGCACCTCCCGGCCGCGCGTCCCCACCT

>hg18 chr4:26810632-26810797 similar-to-chrX:32274118-32274283
TTCATTTTCAATATCAGCCTGGGATTTCTCATTTAAAAAGGGATAAGTCTCATTAAACAAGAATCCTGAGACAACCAGCGTGCAATATATATGAGTATATATGCATTTTCTTTCATGTAGTGATGATTTGTGTGTTTAATTTTTTATCTCTAATAAAGAATTAAA

>hg18 chr7:26469927-26470114 similar-to-chr4:122836490-122836677
NNNNNNNGATAATAAATGCAGTGATAATAAATGCGCAGAGAACTTGAACTATCTAGTGGAGCTTNNNNNNNNNNNNNNNNNNNNNNNNNNNNNNNGGCTTCCTTAAAAGTCTTTTTAGTAGTTTTTAACCTTAGAAGCAGAAGTGGGTGATGGCAGACAGAAACCAAAAGTCATGTAAATTTTATGT

>hg18 chr1:62929147-62929255 similar-to-chr6:43249245-43249353
GTGTCAATCCACTATACTTCTGGGGAGCTCACTCCACCACCCTCAGTTTCAAGGGTCTTTTGACCTGGGCCTCACCAAGCAAAGCAGCACACTCCTCTGGCTTCTGTA

>hg18 chr22:30164133-30164326 similar-to-chr9:79619469-79619662
TTATCTGACCCTTTAGCATGGAGTCCTAAAATGGTCCTGAATGGACAAATATCTAGAACTCTGGTAAATTAACTTGAGTAGCATGGGAAATAAGTATCACCTCATAGCAGGACTGAAAAACCTCCAGTTAGGAAAGGGGACTCAGAACTGTACTGTATTCTGTAGAATCTTTATCCGTAAGTGCTATGTATAT

>hg18 chr9:139160178-139160329 similar-to-chr22:18127015-18127166
AGGGTCGGCGCCGCGGGTGGGCGCCTGGCGGAGCCGAGGTGCAGGACGGGCCGCCTTGTGTCTGTGGCTCCGTGTGTGACACCCTCTTCTTTCCATCGTGCATGGTCAGCACCACCACGTCTGGCGAGCGCCCGCCCCAGCCTGTCCTCGG

>hg18 chr3:66529253-66529443 similar-to-chr19:3046829-3047019
CCCACCTCAGACAGGAGGCCAGACTCCAGGAAGACAGTGGGTACTCAGGGTGGAGACAGCATGTTCCTAAACAGCAAGTTAGGACTGAGAGGATACATGGGGAGGGCCTGGGGCCAGGCAGTAGCGAGGATTCCAACCCCTAGGCTCTGCAGGCTCCTGCCGCCCTTCTTCCACCCGTGGAGAGCACAGC

>hg18 chr5:40342569-40342707 similar-to-chr6:21872152-21872290
CACAAAAAAGATTCCTTACATTGCTTGCTTCCAGCTGGTAAACAAACAATTAAGCCTCAGAATCAGAACACATATTCTTTAATTAGATAGGAAAATAACAGTTGGATTATGTTATGACATTTGCTATTAATAAATAAC

>hg18 chr8:110511444-110511564 similar-to-chr1:116088792-116088912
AACTTCCTGATTTTTAACCTATACTGGGTGTGAAAGATAATCAGCAAAATGTAAACTCTGATAATGACTTTTAAAACTATGTTTCTACTAGTGTCACTAGCTAAAGCAAGCAAACAGTTC

>hg18 chrY:606143-606304 similar-to-chr11:116578633-116578794
CCCCACCCGAGATCTGAACACCTCACCACCTACAGGTACCCTCCCCACCTGAGGTCTGAACACCTGATGGTACATAAGCAGGGTTNNNNNNNNNNNNNNNNNNNNNNNNNNNNNNNNNNNNNNNNNNNNNNNNNNNNNNNNNNNNNNNNNNNNNNNNNNNN

>hg18 chr16:57627755-57627874 similar-to-chr7:80099114-80099233
GAGTATTAACTGTTGTGTGTATGTTCTATAGGCTAGGGCACATTATATTTACTAACTAGATGGGAGTATAAATTAAAAAATAAAGCTAATTATCTTTTCAATACTACTTTCAGTTAATT

>hg18 chrY:16078003-16078190 similar-to-chr7:87686352-87686539
AGTGTGCGGAGAGGGTCCACAACCTCTGTCGCAGGGCAAAGCCAAGTTGAGCAAGGAGGATGTTGAAATAATACTAATCGTCAACATGTCTGGCTGGTTATCCCTTCTTAGGTATTTGTATTTTGGGATACTCTGAGTTTTCTTCCTTTTAAACTTTTCAAATGTAACCTAACAGCTTTTATTTCTC

>hg18 chr5:96821100-96821221 similar-to-chr9:79697370-79697491
AATCCAAGCACAGAGCACTTCTGTTTAATGAGACCCTCTTTCTGGACTATAAAGACAGTGTATTCAAGTCTCAAACAAGTCTCCATTGATACACTTCATAGAAACACTGAAATCCTTCTTC

>hg18 chr22:40941743-40941936 similar-to-chr9:79619469-79619662
ATCCTATCCACTTCTGAAAATGCACATATGCAGAGAAATGGCCTAAAGAGTGAGGCAAGAATCTGTAGTAGAATGAAAAGCAGCACTCTGAGTGCATACAAACCCAATACAGCAAAAACATGTATGTCTCATATATCTAATAATGCCTTATTAGACAAATGAGCCCCCAAACTCAACCAGATTAAAATATGGG

>hg18 chr2:38539037-38539155 similar-to-chr1:94843003-94843121
NNNNNNNNNNNNNNNNNNNNNNNNNNNNNNNNNNNNNNNGTCAACCATTTGACACCCCCTGAGGTATTCAATGGCCACCTCAGAATTATTACATTTCACCCTGGATCATCCTTTTTTC

>hg18 chrY:20141859-20141974 similar-to-chr4:70702286-70702401
GTATTATGTAACAAATTTCTTCTATTGGTATCAGTTTGGATAATGGTCATTAGATTTCATTAACCATGATGATGAACTAAAAAATCAGCTTTCCTATCTGCAGGTATGAGCCAGA

>hg18 chr12:102256449-102256549 similar-to-chr1:94889466-94889566
TGCAGTGCATTTAATCTTTACAATTATCTTCTGCCAGATTATATATCTTTGTAGAGCCCCTCCACAAGATAAGAGCCTCCTAAAGTGTTTTTATTTTTTC

>hg18 chr1:72211114-72211292 similar-to-chr9:79650007-79650185
ACGTTAGTTTTATTGTAGCCCTTTGGTTGGAAATCTGAGATGCAATAAACACGGTTTTAAATAGTAAGACTTAAATAATGATGTTTACCCCCGAAGTCCCATCTTAAGTGTTGTTACAAGATTCCCTCGCAGAGGTAAGTGAACATATAAATGCATATTGAAAAATTCAGAAATACCG

>hg18 chr20:39180038-39180145 similar-to-chr11:10294342-10294449
ATCATTTTCTTAAGACTGTTGACTCAAATTTTGACCTTAGTCCTTGGGGGCAATTTGAATTAATCATCTGAGTAAGATAAGAGCCAGCAAAATCATGGGGACGAGGC

>hg18 chr11:119592079-119592210 similar-to-chr1:94880005-94880136
CTAGGGCCCCTGTGCCGGGGGGCCTGGTCTGTGGGTGGGGGAGCAACATGGGAAGCCTTGAGGTGCAGTCAGTAAAGATGTGGAATGTGCAATGTCCACGTTGCCACCTAAGAACGTGTATCCCAAGGAGA

>hg18 chr4:141417825-141417928 similar-to-chr7:155532285-155532388
AGGCCAAGAGGGAATAGGCCAAGAGGGAATATAACTTTCAGGTAGAGGCCACCCACAACTAGGCTGCAGACCCCCCTCCCCACTGTATGAGTTGGGGGGGGCA

>hg18 chr20:7773349-7773467 similar-to-chr5:39404968-39405086
AGTGACTGCAGGAAAACTTCATTCATTCAAAGAGTTGAAGAAAGACTAAAATGATGAAATGTGACTTACAGAAGAAAGAGTTAGGTGAGAATCTAAATCTAAATTCTTAAAATAATTC

>hg18 chr8:43315934-43316072 similar-to-chr1:195276111-195276249
TTGTAATGATATTATTATTATCATATTTTCTTTCTCCCTTAATGTTACTCTTTCTGTTTATAGTTTAATTCCCCATGTGGAAAATAGTTATATTTACATTACCTGTTAAAAAATGACCTGAACACTTAATGGATAGAA

>hg18 chrX:153937267-153937457 similar-to-chr4:122815752-122815942
TTTGAATAATGACTTTATAGAAAGAAAACTCACTATTAAAGGTTAGTTTTACTCAGAATTGTTAATCTTGGAGATGATCTCTTGTGAAATATGAGTGTGTTTCTAAGGCCATACATTTAAAAATGTTTGCATTTTAACCCGTCTTGAGAATGATGTATTGAATTTGAAAATCAAAACTACCAGTGGATGT

>hg18 chr22:30653897-30654057 similar-to-chr1:21493717-21493877
CTATACCAGGGGGGTTCCAGGAGGGTTGGAGGCCCTCTGAGGGCTTCTCTGAGTGGTCTCCTCTGTTACAGAAGCCAGTTAGAATCAGGCAGTCCGTTGTGGACCAAGGGTTCATACCATAGCCCTAGTCTCAGCCAGGCAACCCCTCAATGTGACCCTG

>hg18 chr16:31678706-31678806 similar-to-chr8:42178276-42178376
TACATATTTGCACCAGAATCCTAACTCACTATCTCAGAATGTTAGCAGCATTTTCTTTTGTTGTAAAGTGGAACACAATCTCATGGCATTAGCAGATGGG

>hg18 chr22:27802245-27802410 similar-to-chr9:79680093-79680258
TCCTCTACCTCCTCATCTGGAATTTGCCCCACTAGCCAGTAGTGTGTTTGCCCTAAAACCTATGAGTTCAGTTAACAGCTAGAGCTTCATACTGTCTACCAATTCTTGGTTCTCTTGGGGACTTCATTAATGCTAATAGAATTACCTGTAAGCGACATGGGGGCT

>hg18 chr4:54157263-54157402 similar-to-chr6:46530613-46530752
TTTTGGGGAGAGAGAGAGTATCTCAGGGAAATTAGCATTAAATCAATTATTGAAGTTGGCGCACATTTTGTGAAAGTTTACCACACTGATTTGTGGTCAGCATGTTCTTCTTTAGTAGGGAGAAAAAAAGAACTTCATT

>hg18 chr7:40550777-40550908 similar-to-chr1:94834200-94834331
CTGTTGTAGACTTTGGTTATGCAGTGATTACCTAAGCTTTGGGGAGCAGTGGGGTGTACATACTGACATTGGTAGTAGCCAGCAGTTTTCACTAGGGAAATCAGTTTAGTATACTGTTATTAATTTGGTTT

>hg18 chr17:38586707-38586886 similar-to-chr2:210841372-210841551
NNNNNNNTAAAATATTTATTGACTGAAACTCAAACCTGAATTCCATTAGTTATGGGGAGAGACTAGTACGTATAAACACAGTGAAACCTGTTTATAGGGAGACTGATGAATGGGCACGACACTCAGCAAAAGGCAATTCATAATAAAAAGGTCCTTCTCAGTTACAGTCCCATCTCTTT

>hg18 chr6:62803715-62803871 similar-to-chr7:2738159-2738315
GGTCAAACAGGGAACATCTGCACTAAGGTGGCACTTTTGGTTTACAACTTAATAATTTATAGCAATGTGACAAAAATTCTTCATTAGATGTGCAGTTAAATATACTTTGATCAATTTTCTAACCTACAAAACTATACAGGGAAACTCTCTCCTCCT

>hg18 chr5:5859859-5860033 similar-to-chr4:174683165-174683339
CAGCTGGGGCTTTATTGAGCTGAGAAGAGAACACCCTACTGCCAGTTCCACCTGCCTCCATCATAGGCCATGTGGCCTGGCCTTGCTGTCACTGGGCACTAGGCAGCTGAAACTTCTATTTGTCCTCCTCCAGCTTTCTGCATTTTTTGACCCTAACTGCTATGGTCTTTGCCT

>hg18 chr9:25017709-25017907 similar-to-chr1:21361100-21361298
NNNNNTTACCTATTAAATTATTAATTGTTAGTTTTTCTGCAAGACCCAAGTAGTTTTGCAATGTGAGGCAGCCTCTATCTGGACATTTGCAGGAAAATGGTAGGGCTCACTTATGAAAACTAGACTTGGTTAACTTGACAATCAAACACCTAGTTTCTAGTTGACTTCCTTGAATTACTTATAATAATTAATTTTTAC

>hg18 chr10:1299731-1299893 similar-to-chr11:19160029-19160191
ACCCTCTGTGAGATGCTTCCATAGAAGCCTCGTGACTTAGCACGTATGGTAAAGGCACAATCTTCCTCTTTCTTTTTTTTCAATAAGAGAAAAAAGAAGACATTCCAGAAAAAAACACGCACAATATTTCAAAAGCGATATAAGCAAGTCTAGCAACACAAG

>hg18 chr11:30612718-30612828 similar-to-chr12:21806067-21806177
TCTAAATATAACTGAATTTTAGGCTCTAAATTAAGAGAAATTACAATACTCCTCTGTAAACACTTTTTTTGTATTAGATTCCACATTTGTAAAGAAGTAGGTGAGTCAGA

>hg18 chr2:199987051-199987152 similar-to-chr9:79553169-79553270
AGTTTGGCATCCAAGGTACTTTACAATAGATTCAAGTTCTGATACCTCTTAAACATATCCTGCATACCAGCCAAGCAGAATTCACTGCCAACTGTCTGTCT

>hg18 chr6:3777097-3777274 similar-to-chr20:22982360-22982537
CAGTTCTGATTGGCTCAGTCTCCACCCTCATTGGTTAGTGCCTGCCATGGCAGTTGGTAACTGTTTTGCATATCATCCCTGCCCATTNNNNNNNNNNNNNNNNNNNNNNNNNNNNNNNNNNNNNNNNNNNNNNNNNNNNNNNNNNNNNNNNNNNNNNNNNNNNNNNNNNNNTCCAGC

>hg18 chrX:35714030-35714141 similar-to-chr6:161054583-161054694
NNNNNNATCACTTCTGTACATGCAGACAAACTCTACTAGTTTCTAACCTAGTTAAAAATCAACTAAGTTAACCATAAGATGTAATTGATAATTTAGTTTGTAAATATAAAT

>hg18 chrY:15159225-15159393 similar-to-chr17:61677529-61677697
NTGTTCAAGTATTTACTGTCCACATCTTTCAGCTATTTAACACTTCACTGGGATTGTGAAGTGAAATGGAGTGCCATTATTACCTTGTTAGCCACTTTCAATTTGGAAAGGTAAAAATGTCCTTCAATGGCTATTGAACTGCCTGCACTGAATTTAAAGTACAGTTTG

>hg18 chr18:63531586-63531771 similar-to-chr17:61651981-61652166
AAGTCTTGCCAAGGTGCCCTGAGGTTTGCGTAGTCAACACTTTAGTAATGTAGATGGAAACCTGTGGTCTAGAGAAGAGTTCCAAATTGCTTTCTATTGTGATGCTGTATAGATATCACCACAAAGATGCTTGGATGCTATTTCATAATTTAAAAAAAGGAAAACATACACTGACATATATTGTC

>hg18 chr19:36937541-36937689 similar-to-chr4:89218941-89219089
CTAATTCTTTCCAAATTAACGTATTCGACTTTTGTGATTCTAAACAAATCTTAACAGAACTTTGTGGGGGACAGATGAAACTTGACAAAACGATTCTCAAATTTACATGGGAAAGTTAATTGCTTATAATGCCAGAGAAAGTTGAGTA

>hg18 chr9:121777673-121777826 similar-to-chr11:70520249-70520402
GCCACCCTTTGCTAACTCAACCCAAAGGAGGACTGACGCATTCATCTGAGTGGCAGGACCTGAAGTTCTGGACCATGTTTCACTAATGACTGGCATAGGTCCCAGCATGTGAAAAGCCTGCCCTCTTCTCCAATATTTCACTTGCATTCACAT

>hg18 chr5:149759202-149759361 similar-to-chr8:42195007-42195166
GGGAAGGAAGATGGTTTACTCAAGATGAGCTATCACCATGGATCTATGCTTCCCTATGGAGGACAGGCCCTGCCAAGTGGTGGTGACAGTTAGCTGCTCCACCTGGCTCTGCTGGCCCTGTGGTCACCCAGNNNNNNNNNNNNNNNNNNNNNNNNNNNN

>hg18 chr12:87118275-87118375 similar-to-chr21:18436485-18436585
AGTTTTCATTGCAGGCTTCTTTTTCTCTGCCTATCACTTAAATACTAGTGAATACTAGTGTTCTTTTTCCACTCTTCTTTTTCTCTTTCTGTGGAGCAGT

>hg18 chrX:36897138-36897246 similar-to-chr9:79741203-79741311
TGAATCCCTAAGACTGGTTTAGAAGCTCTGCCCACTCCCATGAAAGTTCCCTCAACAAACAAAAACAATTGCCATTCAGTCAACATTTATAGGTATAATTAGGTAATG

>hg18 chr4:21371503-21371612 similar-to-chr12:113360838-113360947
AGCCACAGAATGGTCATGGATGCCATTTCCACTATTTTCCATCCACACTCCCAATGCATTCTATAGCAAGACCAGCATGGAATGACCAAAACATATCTTAATAAGCTAA

>hg18 chr12:111005181-111005355 similar-to-chr2:189546124-189546298
AAGGTACTTTTGTTGTAAGGTATTAAAAAAGGAGCCTATACAGAATAGAGAAGTGATATTTATAAATCTATACTCTTCTAGGAACAGTATCTCAGCAGTACTGTGAAGAGACAAAATAGGAAGAAAGAAAAGGTGAGGTGATGAGGCACAAAACCAGGATGGGGTAGATCAAAT

>hg18 chrY:9147395-9147516 similar-to-chr1:237638907-237639028
GAATTCTTCAAAAGTATTTATTACCAATACCTTTATTCCATTTGAGTAATACTTTTGAAATTAAGTATTTTAAATAAAGCATTAAAAACAAATTTTATTGACAGATTTCAGCTTTTGAAGA

>hg18 chr19:7533926-7534044 similar-to-chr3:41191157-41191275
CCCCCTCTGTGTCTTTCCCTCCAAGCCCCCCCACCCCCGCCGATATCCCTGCGCCCTCCAGATCTCTGAGTTTTGAGGGTGGAGGGGGACATTTAGGGGAAAGTTCAGTCCATAGTTT

>hg18 chr11:9655170-9655289 similar-to-chrX:32382870-32382989
CTTTTTTTTTTTTAATGAGAGCTATTCGTATGTGGATTCTATACTCTCTAATAATAATAAACCTTATTAATGTGGCACCTGAAACAGACATTGTTACTTTTAAATTATGGTATAAATTT

>hg18 chr22:14535734-14535860 similar-to-chr10:50492527-50492653
GCAGTGGCTGCTCCAGCTTCGGGTCCGCAGGTCACCGCGGGGGCCCGGTGCCTACTGGCCCGGCCGCCCTGCGGGTTAGCTCATGGGGATTCTCTGGAGAACCCTGAGCCCACCTCCTGCGCCCCG

>hg18 chrX:149788767-149788877 similar-to-chr11:10356940-10357050
GTCAGGAGAGGACGGCATGTGCTTGTGTCACTGTTGCCAGCCAAGGCGTCTGCTCAGGCCCTCTCTTTGCCTTCCTCAATAAAGAGCTATTTTACAACCTTTGTACTAAA

>hg18 chr11:84500961-84501087 similar-to-chr5:39347946-39348072
NNNNNNNNNNNNAGTCAGAAATTTGACATTCTAAACCATTTTCCAGGCACTTCTTTATACAAAAGAAATTTATCTCTAGTTAACCTATACTTTTGTTGTAATTCCTGTAAATTTACTTCTAATTGG

>hg18 chr12:14734598-14734788 similar-to-chr2:46455208-46455398
GATATCCCTGGGGACTGCTAGGCACCACGTTTTAGAAGGGAATAGCAGAACCATTTGACCACAATCTATTAAATTTTGGTTCCTTCCAGTAAAAAATAATCAGGACAAATGTCTGATTCCTAAGCAGGGATGTTCNNNNNNNNNNNNNNNNNNNNNNNNNNNNNNNNNNNNNNNNNNNNNNNNNNNNNNN

>hg18 chr12:23600102-23600291 similar-to-chr9:100909399-100909588
AAAGGCTATAGACAGCCTATACTCAATTTCTAAAAACAAACAGCCCCTTTAACTTGCATCAGCCTGTCGAGAATGTCGATTGGAATTATTGAAAGGCTGACATACAGAGTGATGGATGGTGATGACATAATACCTATTTGCCTTTTTGTCATGGTCTTTGAAAACTGGCTGCTCTGTGCTGATAATATT

>hg18 chr18:6542189-6542359 similar-to-chr16:66678192-66678362
AATCTATCAATCCTTTTAAGACTATCCATATAGCCACCTGTAAGCAGCATACCTTTTCTTTCTAATGAGACAAGTGTTTATTAACAGCAGGAATAAAACCAACAGAAACAGAAAAGCCATCTGGTTACTTGGATCTCCATATTATTGAGGATTAAGGAAGAGTTAGCAGA

>hg18 chr6:51127192-51127350 similar-to-chr3:46642020-46642178
CTACCAACCCCCGACCAACATAAACATTTATTTTACTGAATGAGTTTTCAGAAGGCTGGCTTTTTCTCATTTTCTTAATTCTGTTGAGAGCACTTCTCCTTTCTTGGTATCCCAGGATAAATGCCTTGGTGTCACCTTTGATTCTTGTGCTTTTATTT

>hg18 chr11:57055357-57055465 similar-to-chr4:4810541-4810649
CGGGACGTTGTGCGATTACTGCTGTGTGTAGGTCACACTAAGCCCCGTCTGGGGTTGCAAAGATAAGCGAGATAGGCTTCCTGTTCGCAGAAAGACAAGACGTGTAAA

>hg18 chr16:79521595-79521702 similar-to-chr10:88674511-88674618
CTATGATTTTCCACAGATTAACAATTTATAGATGTGGAGGTCTGATGTCCCTAATATTAATCAAAAATAGGTCTATTTTTTTTGGAAGACATGGGAAGTTTATTTTT

>hg18 chr22:37361584-37361738 similar-to-chr7:136634516-136634670
CAAGGAAGCATACTCACCCCCAGAGGCATGAGAAGAAAATATTCTAACTAATGTCTACATAAGAAAGAAAAGCAATTNNNNNNNNNNNNNNNNNNNNNNNNNNNNNNNNNNNNNNNNNNNNNNNNNNNNNNNNNNNNNNNNNNNNNNNNNNNNN

>hg18 chr9:78925370-78925546 similar-to-chr18:17560888-17561064
GCTTCAAGAATTGAGTGATTTGGAAGACCTCAGGAGAGGGTTCATTTCTCTGATTTGCATACACTTCGCTCTTGCTACCTGGCTTACCACAAACGCCTCGATGATGTTGCATGTGGAGTGTTCCTCATCAACACCAGAGATTGAGAAGGATCCAGTGGCTCTGGGGACCAGAGAGC

>hg18 chrY:23036687-23036815 similar-to-chr3:30326603-30326731
CAACCACCTGCCTCACAAATGGACATGTGCTAGTATCAGGGCAACAGGCATGAGATGTGAACTATGGCTAGCATTACAATCAATGCTGACATTGACTAGCAACAAGTCTCTATGGCTTGGCGGAAAAG

>hg18 chr11:61732674-61732774 similar-to-chr22:18135207-18135307
GTGCCTCCCTGGGGAATAAATAGAGCAGGGCTGGGTACTCACCTCCACAGCAACTTCCTTGATCCCTGCCACGCACGACTGAACACAGACAGCAGCCGCC

>hg18 chr1:98027638-98027771 similar-to-chr6:121767116-121767249
ATTCTAGTAGTTTAAATTCTGGGAAATAGTTTATGAAAATGAATTTTAGGCTTTCACCCTCAGAAAATAAGTCATATTATTTATTGTAGATGATAAGGAAAATTTTAAATAGCCTTGTTTTTTCTGTGCTTTT

>hg18 chr4:47950955-47951078 similar-to-chr11:70568717-70568840
TGCAGAGATAGCAGAGCTGGGAGAGATGACCATGAACCAGGTGAGTCAATCAGGGAGAATGACAAAGAGGTTGGTGGCAAAAGGAGAGACCAGGAGGGTACCTGCATGAATGGCTTGAACCCT

>hg18 chr11:114268075-114268184 similar-to-chr3:95175048-95175157
TAGCTGAAGGCAAATACTAACAGCTAACTCACTGAGAATCCCCTCTTCCACCCTGCCATTGTCACAAAGAAGGCAGAGAGTGAAGAGGCTCGGGCCTCTGCTCCAGGCC

>hg18 chr5:177876402-177876554 similar-to-chr9:132238205-132238357
TGCCCACCTTGTCCACCCCATGATCCCTGCACCTCACACCTATCCTGAAGCAAACTAATCAGTAGTTAAATAAGAGGAGGAGGGTACATTACGGGCTGTGTGTGCGACCAGTAGCTGGTGGGAGCGGGCTTCCTGCGCAGAAAGCTGCAATA

>hg18 chr3:27489817-27489942 similar-to-chr6:70790293-70790418
TAATTAATAAAGTCAGTACATATACAACCGGCTCTTTAAAACAAGCTGAATTACTTTAAAATTCCTACTTTAACGACCCCTTTGAGAAATCACATTTTTGTAAAATAGAAAGGCAGCTTGAGGCC

>hg18 chr22:29593820-29594005 similar-to-chr4:4918419-4918604
CAGGGGTCACATTTGGGCTGACCCGCATCTGCATTGGGCATACCCCCTCAAGGCCCTCCCCGTGTTGAGCCGGGGGCCATTCTGATGGACAGGGGGCTGGCCGTTCTGGTTATTAGATGTACTGAACCTGGAAGATGACGTGTGCCTCAGGGACAGNNNNNNNNNNNNNNNNNNNNNNNNNNNNN

>hg18 chr20:51339897-51340043 similar-to-chr3:182126108-182126254
ATTTCTGTTCCCAGAAATTGCATGAAGAGTTGTAAATGGCCTGAGAATGAGATTTAGTGGTTTTTAATTCAGANNNNNNNNNNNNNNNNNNNNNNNNNNNNNNNNNNNNNNNNNNNNNNNNNNNNNNNNNNNNNNNNNNNNNNNNN

>hg18 chr3:116069697-116069836 similar-to-chr22:23161391-23161530
CAATTTGTCCAATTCCAATGTGTGGTATCTATGCTGATTTTTCTCAAGGAAAAGTGCTTATCATTGCCAAAATCCCCAAAGTAACCACAGCTGACAAACTTCTCAGCATCAGAGCACTTGGCAACTGACAATAAGACCT

>hg18 chr18:55177077-55177228 similar-to-chr17:7078305-7078456
GAGGGACCCGGCGGAGGGGCTGCCAGGAGGGTCCCCTCCACAGCGCATATGGTGTGCAGCTGCTGGAACGGGAACCTCAGCACACCAGGGTAGCCGCGGATGAAAGGCGAAGAGGCAGCAGAAGGGGGAGAGGAACCCGGCCCCCAGCCCT

>hg18 chr9:1709832-1710014 similar-to-chr17:35106806-35106988
TACAGACAAGCACCCTGCATCCTGGAGGTGGGGAGTGAAGGAGGGCACCTTTGCCTCATTGCCAAGCAATGACTGGTCCCAAAGTGTGTCATCAGGGGATTGCCAGGTTCTGAGTACCACTTGGTTCTGACTTACTGGACTGCTCTGACCCTGGTTTCTGGTTTTAATTCCAGTCACTAAAA

>hg18 chr12:123567978-123568083 similar-to-chr6:43247132-43247237
CCAGACATGGGCACCGAGCCAAGCGCCACCTCGGTGGGGAGCCGGGCGCCGGGGCCGGGCTGCAGCGCTGCCTGCACCTGGCTCTCCCCTGCCTGAGCCCACCGC

>hg18 chr14:98638042-98638202 similar-to-chr22:23165761-23165921
GATACCAGAATTCCAGTCTTTTGTCAGCAAGCTTCTCTGGTTTCTTTTCAGGAGTCTCCTGCCAGCCCTGTAGATAGCTCTGCAGACTGCAAACCTAGGCCTCTCGCNNNNNNNNNNNNNNNNNNNNNNNNNNNNNNNNNNNNNNNNNNNNNNNNNNNNG

>hg18 chr19:34747259-34747427 similar-to-chr8:75293272-75293440
TGCTGAAGAACAGTTGAATAAAAAACAACTTTGAAATAACCTTTCTACAGCCATGGATGAATGTCAAGCGTTGGTGCCCACTGCAGCCTGGCTGCCTGCCGTTCCCTCCTGTGCTCTGACACCAGCTGCACTTTTGGCTGGGTGTCACCCGGCGTGGAGGACAGCCCA

>hg18 chr19:47158295-47158447 similar-to-chr10:50529706-50529858
TGGGGGGGGACTTTGAATAAGGGAATTTCAGGAGATGGGACCTGGACACAGGGGTAATGTGGGAGAGGAGGGCCTGAGGCAGAGACATCATGAGATGGTGAGAAATGGGGTCCCTGAGGGAAGGGGCCTTTGGCAGATGGGCCCTGAATTAG

>hg18 chr4:46082251-46082449 similar-to-chr2:210879363-210879561
NNNGAAATCAAACTGTGCCACAATCCAAAACTTTAGACCTATGTCTAACGTATATCTGAAATGTCTTTGAAAGTTTCAAGAATAACAAAGTTGTGCTGTATTCTAGAAATATCACATGCAAGTGTAAAGAAGTATCATCATAGAATGCTAAAAAGTGTATTCGTTAAAATACAACCACTATATTCTTAAATTTTTTAT

>hg18 chr1:218590571-218590750 similar-to-chr3:139610121-139610300
CACCCCCATCTCCTTGCTTCCGCCAAACCTCTCAAAACTATAATTCAGCTGCCTAACCAGGTCTTGTATAAGACACATTTCCCAAATGAAGTCTGCAGAACCCCTTTTCCCAAGCCTTTAACAAGTGTGCTGTGAAGACACTATGCTAGGCTGAAAAACATANNNNNNNNNNNNNNNNN

>hg18 chr21:46404157-46404333 similar-to-chr16:30815289-30815465
CCTTCCTATCCCAGGCTTGCTGAAAGTATCCACTCGCTGGCACCGAGGGGAAGGGGGCATGGACCACCTGGCCGAGACTGTGTGGCTGCAGCCCTAGGCCTGGGGCCCAAAGCTCCTGGCCCAGCCACAGAGCCAGCCCAGTGCCGGCGTGGCCACAGGCGACCCTCAAAGGTAAG

>hg18 chr3:75526365-75526482 similar-to-chr16:87091059-87091176
NNNNNNNNNNGGCAGCCAGTCAGCCTCCGTGGAATTCCCAGGCAGCTTGCAGGAGCCACAGCGGGCCCTGGGCTCTGAGAAGGTCTGAGGCCCAGCAGGCGCAGGGGCCTAAACTAT

>hg18 chr1:11890425-11890578 similar-to-chr6:161124080-161124233
CGCCCACTGTAAGTAAAGCAGGTAAAGTCAGCCTTTTTCTTCTGGGACCAGACTCTGCTCTGCCCCGCGGTGGTGGCCTCAGGCGCAGCGCTAAAACGCATGAACCATTTAAGGTATTTCCTGAAACTGGAGCGTGATTGGTGAGACTTTATT

>hg18 chr19:35022086-35022186 similar-to-chr5:153832902-153833002
GATGGCATCGAACAGTTTCCAAACTTAAATGTGCTAAACCTCAGTATCCTTTCCTCCTCCTCCTCCGTGCCACCCCAGAACAGGCGGTGGCTGCACATCT

>hg18 chr22:47248865-47249026 similar-to-chr9:79599328-79599489
AGTAATAATTGTATTTAATGATTAAGCGATTTTCTTTTTTTGCAAGAAACAGGTCAAGTCTGCAAGCAGTTGGCATGCCAATTAGAAAAATCTTAGCAGTTATAATGAAAAATGAAAAAAAAAAGGAAATTAAAAACATTAACATTTGAAAGAGAAAAAAG

>hg18 chr22:41519535-41519660 similar-to-chr5:1930957-1931082
GGGGTTCCAGCAGGGGACTGGGGATGGTGTTCACAGGCGGGCGGCTCCAGGGGTCTCTGCTCATCCAGCCCCACACTGGGATGCAGAGCACTGCCCAGCGGGAGAGGCCCCCAGGCCCCTGCCCA

>hg18 chr11:102862609-102862720 similar-to-chr21:18449759-18449870
AGCAAAACGGAATTCTCTAACATATATCATTTGGAAGTTAGTATGCTAAAAGGAATGAGCAGGATTATTCCAGAACCACAAGTTGATCAATTCTTCATCTTGACAAATATT

>hg18 chr22:17794855-17794991 similar-to-chr1:158157345-158157481
ATCCTTTCCCTGCCAATTCTCAGACATAGGTCTGCAGTGCCCTCCGGCAGCAGGCTGGACCTTACCCACCCACTCCTAACTTTATCATTATATGATTCTGCCTACATTTTCCCTTCAAGCTGAATTATTTAATTTT

>hg18 chr21:32278599-32278707 similar-to-chr6:43246524-43246632
AATGAGATGCTTAAAAATAGAGCTGAGTGTAACACGTGGCATCAGAAGAAAGTGAGATGAGGAACGCAAAAGTTTGGGATCAGGCAGGCTTTCCTGGCCAGCTGTCCC

>hg18 chr10:133218178-133218282 similar-to-chr7:155297577-155297681
CTAGGGCCTGGGGCCAATGAGGGCAGGAGGAAGGGGAGGGATGGGGCGCTCAGCCTCCACCAAGGAGGACAAGCACCCTCAACCCAGCTGCCCACTCTGCTCCT

>hg18 chrY:572246-572348 similar-to-chr1:21443966-21444068
TAAAACATAGCACATGGCAGGCTCCCCGCAGAGCAGGGCTGAATCGGGATGGGAGCTGGGAAATGGGGCACACTGCCCCTTTGCTTGATGGGTCTTTCAGGA

>hg18 chrX:7745816-7745972 similar-to-chr3:41220300-41220456
CACTATATTTCTATTCTTCATTTAATTTTATTCCTTTCAAGTTTGACCAAAAGACCTTACAACCAGTCTGTTGGTATTTTGAAAGAAAATTTATATTTGTCCCCATTTTCTTTATAATCTTTCAACTTTGACCACAAACCTATATTGTTTTCTTCA

>hg18 chr2:180199930-180200096 similar-to-chr13:22739729-22739895
AAGAAGATTAGGAAAGTTATAATCTTTTCACCATGTCAAGTCTAAGATAATACTTAATTGTTACTGTGTACTTGCAATTCCAGATCACATTGGACAGAAACCCCTACCTTTAACAAATAGTTCTATTCTAGCTGCAATCATATCACATTCACTTCTTAGCCTACCA

>hg18 chr18:51783749-51783913 similar-to-chr15:56583458-56583622
TGGCTGTGGCTGTGATAACATCCAAAATTCCTTCTATCCAGGTTTAACATTATATCCCCATTTAACAGCAAATGGTCAATAGATGCTAACAATGATGATTTGAAATGAGGGAAGGGGGCCGCTGACAAGACAGATGTGAATAACAGCTTCAGACCAGGATCCCT

>hg18 chr6:163468209-163468332 similar-to-chr4:122819200-122819323
AGCTCTGACTCTTTCTCCTGGAGGGTGCAAAAAGAAAAACAGAAACTTTTCTCGAAGGCATCATATTTCAGACAAGTATTGTTTCAATTATGACATTTTGTCAAATTGTGAAGTTTAAAGGAC

>hg18 chr12:44335870-44336007 similar-to-chr3:95174679-95174816
ACTACAGAGGAGGTAGGAGACATTCTTCCAGAGTAGGCTTCTAGAGAATCCAAGTTCACAGTCAGCAGGTACAAAGATCAAGATGTTTGGGCTGAACGGCAAAAATTTTGAGGAACCACTAAGCTCCTCAACTTCCT

>hg18 chr6:112631498-112631648 similar-to-chr11:10347273-10347423
TGTTCCATGACCACAGATGAACCCCTCCTCTCCTTTTTTGCAGCCAGTTTCCCCAGCAAGGGATTCAAGAAGTAGAGCTGTTGTCACTACAGAGAAAAATCTGTAAAATCCCTTGGTCTCTCACACCCTTACCAATTCCTCCCTACTCCT

>hg18 chr10:27532184-27532364 similar-to-chr9:107431281-107431461
NNNNNNNNNNNNNNNNNNNNNNNNNNNNNNNNNNNAACTTTTTAGATTTAAGGATTTTCTTGAATCCAAGGGTTTGGCCTCAGGTTATTCCTAACATGGACAGACTCAGAATTACTTTCAGGGATTCCAATCTATTATTTTCTGACCTATTTGAGGTACCTTGTCATCCCAAACTGGAAA

>hg18 chr15:33221188-33221327 similar-to-chr7:87683034-87683173
AAAAATGTGTGCTGGAATAATTGTTGAAATAAACTAAATGACTCTGGATCAATTACCATAAGGCTGTCTTAAGAAGACTTGTTTTGTCTGCCTTAAAAGAAGACCCTTTAATAGGGTTTAAGAGAAATTTGTGTCTTCA

>hg18 chrX:146804720-146804820 similar-to-chr3:182034983-182035083
TTTTAGTTTTTAGGATCTTTGTGGCTGCATCATTTTTCCCCTTTTGAACTGTGCATTTTCTAACCCCATACTTAAATATTCTCATAACCTCCAAATTATT

>hg18 chr19:42657996-42658109 similar-to-chr18:17676623-17676736
TCAGTGTCAAGTTTTTAAGAACTTTCTCTAACCCCTGTAGGCAGAAGCAATATTATGAGTAGAACACCCATTTCTTTACACAAAATTTTGGGAACTCTGGATTAAAGTATTTG

>hg18 chr18:33470256-33470426 similar-to-chr16:66678192-66678362
TCACTTTTCTTCCCCTACCTAGCTGTCTGACTTTATTCTTTATTAGCAATGTCCATCGCTCATTTGAATATTCTAGCTCCTGCCCAATTTCCCCACTAACTTTTCGGGAAGGTATAATGCTCTGCCTACACATAGCTTAATATATGTATTGAATAAATTAACAAATGAAT

>hg18 chr14:90576073-90576182 similar-to-chr16:85160979-85161088
GAGGTATTAATATTTCAGAGTTATAACTGACACAACTAGGAGAGTAAGTTGGTGGGTGGGGAGAATGTGAGAGAGAGGAAGAAGTCTGGATGTTTCTAACTAGAGTCCT

>hg18 chr8:80739234-80739412 similar-to-chr5:75950223-75950401
TTATAAAGTCCTTAAAATATTAGTCAAAAGGAACGACATCATTAGAAATGATAGAGAAACAATAATGTGATGTTTTATTACCTTTCTCTGGATTTATACTCTGATCCTAATATTCAAAACTATCTTAATAACATGAACTTTTGGTCATAGTTTTAAACAAAAACAGTGTTAAATATAT

>hg18 chr19:59902536-59902688 similar-to-chr1:94885954-94886106
CTCAGCGCACACCTGAGCCTCACAGGGACTTGCACGTGCTCCCGCAGCAGCTCAGGGAATGTGCACCGCTCCTCTTCTGCGCCGTTGACATTTTTTATTTGGGTTTTTAAAATCTCATATTGGCCTTTTTGTCCAAGCTGGTGAAAGTAGAT

>hg18 chr12:121892846-121892961 similar-to-chr1:172133226-172133341
TACTTTTACTCTGCAGCTCTAGTGGATAAATTATTAGCTGGAGAAGGAGAGACTCAGTGCCCTGAAGTCGTCCAGTACTTGTCTTTGAAAGAGCTCTTGTCCTTCGAGTGTTCAC

>hg18 chr18:48602563-48602719 similar-to-chr6:139949330-139949486
CTGGTTTTGTGAAACTATGAGCAAAAAAGTGTAAGCCCTATATTGTCAGGCTATTCCAACAGGCAATACCACTGAAATGCAGTAGCTCCTCCCTAAGCTAAGTGCCAACAAGGAGTGAAATGTGCTAGGTGCCCAATTAGTATCTCTACCTACTGC

>hg18 chr8:32860021-32860172 similar-to-chr16:66683424-66683575
AATTTATTGACTGAAGTTGATTTGCAAGTGTCCACTTCTTGGTTGAATATGCATGCCCAAGTTTTCTCATTTCCACCAAGATAATGTCACTCATTTTGCCTGCTGCTTTTATTCTATAACTACAACCACAAATTTATTCTATAAAGTAATA

>hg18 chr2:95208832-95209016 similar-to-chr7:80143381-80143565
ACACTGTAGGCAAGGTGATTTTTTCTTTTTGCTTGTATACACTTCTAATTTTCCTAGAATGCACCGGACAGACTTGTTTCAATGAAAGCACAATGTTCAAGGCAAACAAATAAACAAAAATGGGCAGTTTGGATACACTTTTTACTCAAGGTGACTTAATTTCATTCTCATCTCTCCTAAGCCA

>hg18 chr4:15162800-15162901 similar-to-chr17:42706154-42706255
GATCTAGAGTTACTTCATTTAGTGCTTGAAAATCTTCTCCTTTAGTTGATTAAATAACTGCCCAGAGCGTTTTTACCATTAAATTCCCATCGGTAGAGGCC

>hg18 chr18:17171334-17171518 similar-to-chr1:94844225-94844409
TTCCAGGATAGTGCTAGCCTGAGAGGAAAAGGTAAAGGTCAAATGCTACAGGCATCCAAGAAGTAGTGGAGAGTGGACGTGATACTCATCCCAGGACCAGTTGCTGCTGTAATGGCAAAACGGCCTTTCAAAACTCTCTGGTGCTTGTAAGCACCCTTCTTGAGGAATTCTGAGCACTTTGTGA

>hg18 chrX:22365901-22366001 similar-to-chr2:189546015-189546115
CACAGTACATGTCCTATAGAGTTTAGTAGAGGAAAATTATGTTAATTATAATCACAAAAATCAATATAAAATGGACATAGTGGCAAATACTACAAACAAG

>hg18 chr1:141489034-141489135 similar-to-chr7:94058209-94058310
AGAAATTCTGTAGCTGAAGATAAAAAGTCTGAAATACATTATGGTATAGTCAAATGAGTGTCATTTCTAACAGACACACTTATTTTTCAAGAGTTGATAAT

>hg18 chr4:37947570-37947676 similar-to-chr9:125823092-125823198
AGAGGGCCCCCTCCTGACCCAAGAACCCCCAGAAGATGTAGAGGCACAAGTGCTACCACTCACGTGGGATAGAGCCAAACAATTGCTTGGGCTCCCCAAACAGCCA

>hg18 chr13:108571411-108571542 similar-to-chr3:153908313-153908444
TCAAAATTTAGAAAAATAAATAAAATAAGAAGCCCTGTTACATGCTAGTCCCTTGAACAGTCTCTGTTCAGATTTTAACACATCCAGCTCAAATAATGATCAAAATTCTGAACTTCATTCTAAGTTAAAAC

>hg18 chr7:146032082-146032219 similar-to-chr9:79608648-79608785
GAACAAATTAATATAAAAAATGCAGCTCTAAGAGAAAAGAACAAAATGTCAAATAGTAAATACATTTTGTAAATTGCAATCATGGAGAGACAACCTTTTTTGCATTGACACACATGGTCAGTTTTCAAGTATGTCAT

>hg18 chr17:13910158-13910317 similar-to-chr7:134008069-134008228
TATACTATTTCATTAACGAAGATGCTACAGGTAGACTGAGGGACAAAAAAAAAAGACAATATAATGAAATGGAAAAAATGCTGACTTGGATGTCTAGCGTCAATGTTCTATCACANNNNNNNNNNNNNNNNNNNNNNNNNNNNNNNNNNNNNNNNNNNN

>hg18 chr21:38588419-38588545 similar-to-chr11:10306909-10307035
CATTGCCATCATCAACATGGCAATGGGTACTACCCTTCCATTTCCCATTATCCTTGCTGTGTCCCCAACACTGGAAGTGTAGTTCTCCATATAGCTAAGTACCTTTTTCAATGTGCCTTCTGTTCC

>hg18 chr7:88813465-88813595 similar-to-chr21:18551660-18551790
TCAGGAAAAACATAGCAATCATAGTTGACTAGCAGGTTAAAGAGAAATGGTCACAATCTATTTGTCTCATCTACTTTCCCCCACAAAAATGATAAACATTTAATTGGCTATGCCAGGATTGTCAAGATCT

>hg18 chr4:144272588-144272714 similar-to-chr13:22559477-22559603
CTTGTTTTGGTTTTTCCATCAGGCGTAACTCAAAGTTCTAAACTCTTTACTCCATGCTGCATTCCTCATGTTCCCTCAAGAGACTATATCAGATAGAACAGTTGCTACAAGCAATTTAAGGAAAAG

>hg18 chr2:190916768-190916965 similar-to-chr22:19601343-19601540
TCCTCCCCAACCCTCGTCCTCTGGCCGCGCCTGCGGCCGCACGCCCAGCGCCCCTCGCCTAACCTCGCGCCCGGGCCGCGCCTCCTCCTCCTCCTGCTCCCCGCCGCTTCCGTTTCTCGAGGGAAAGGCTGCTGCCTCCTGCTCTGTCCTCATCCCCGGCTTAGGTAACACGTTTTCCTCCTTACGACACCCACCAC

>hg18 chrY:19454011-19454143 similar-to-chr12:79287669-79287801
ATTGAAATATGACACATTTTTATGAACTAGGACAAGGTAGTACCTAATTACAAACAAAATATCAAAAGGGTAAAATAAAACATGACCCCACTTGAAGCATTCTTCTTCTGATCATCTTGCCAAAGCTGCCCT

>hg18 chr9:67348209-67348370 similar-to-chr7:155355128-155355289
TTTCCCTGACAATACAGTAAGATGAAAGAAACCTTGTGCAATAGCAGGAAGAATTCAGGGTAGACAGTGGGATCTTGGCTAATGCTGGAGACTAAAGTGAATGGAGAGAGACCCTGAAGCACCCTTCTCCCATACTTGGCTATGGGCTATGGGAGGGATGC

>hg18 chr13:81003297-81003407 similar-to-chr7:80113075-80113185
AGTACTAAGTTATGCTAACCATAAAAAATAGTGTAGTAAAAACAAACAATAGGTCTGCATTTTTTTAAAAACTGCAATAAACAGGGTATTACTTATTGGACTATATAATC

>hg18 chr9:37065003-37065190 similar-to-chr17:42743946-42744133
GGTCTTTGCTGTGAGAATGCTGAATTGTCCGTCTTTGTCTGACTACTTATTTCTCCAGGCCTCACTCATTTCTGTTCCTCTGCAGAGGCTTCTCCACGTCCCCTAATCAGCCACTACCCCCTCCTCTGCTGTCCCACAACACTGTTCACACCGTGCCCAGGCCTTCATTTACCAACCATTCCATAAA

>hg18 chr13:105619064-105619202 similar-to-chr9:107397566-107397704
GCCCCTGACTTCCTAGCATTGCCTTAGGGTTGAGCTACTGTGGATTTCAAGAGTTGGTGGCATTCCTATTTTACTAATGAATTTCCAAAAGATTTTTCAACCTCAGATAACTTTAATAATTTACCTAACTTTCTTCTT

>hg18 chr21:42476375-42476541 similar-to-chr7:2839806-2839972
GCTGAGGGATGAGGGCTGGAATCCAGGCCTGCCGGCCCGACTCTCAGGGCACACATCACTCTGGCAGGGGACTTCATGACATTAAACAAATTAGGCAGACAAGTGTAAAAACATACAAACTATTCTGAGACTGCTTAGTAGATAAGCTATTCAAAGCCAATGGTTT

>hg18 chr4:6196734-6196881 similar-to-chr9:79841583-79841730
CATCCTGTATGTTAAAAAAAAAGTGCAAATCTGATGCAAATTGGTCCTTTAAAAGCCCTGGCCTTGTCAGCCATTCCCTTCCCATTCAGGTAAAACTGTAATGCCACAACAAAAAGTTGAACACAGTAGTATACTAAACATACTTAA

>hg18 chr10:81408032-81408141 similar-to-chr11:27005186-27005295
NNNGCTGTTTCTAAGTAATATGTTCATCTTTCTTCAAATTGATAACTTGAATACATCTTTTGNNNNNNNNNNNNNNNNNNNNNNNNNNNNNNNNNNNNNNGATACTCTC

>hg18 chrX:108093646-108093754 similar-to-chr17:42638217-42638325
CAGGACTGAACCCAGGGATTAAGTGCAGCACAGACAAGGAGATTTGTGTGTCATCCACAGAAATGATAATTGAATCCAGGAGACAGATGGTATTGACCCTGGTACAGT

>hg18 chrY:22191905-22192104 similar-to-chr20:61556981-61557180
TCAATAAGGAGTGCCTCCCGGCATGGTAGAGGGGATGGTATGTGGGAAGCTAGGCCTGGCATGAGCCTTCCTGACTCCTTCCCCTCCAGGATACAGGGTGACTACCTCCACTACAGTCCGGTTGTTCTAGGGTCATGCAAGTGAAGGCCTCAGTTTCAGGCAGGACACAACCTAAGTGAGCTTCTTCAGCTGGTTGACT

>hg18 chr1:165532192-165532303 similar-to-chr3:95018726-95018837
ATATTTAATATCAATATTGTAATTCCTGCCACAGTGGTTCTTACTTGTTTTTAATCTTTATCATTTTCTCTGTTGGACCTATTTTTAGGACTCTGGTTCATCTTAGCTCCT

>hg18 chrY:18694702-18694820 similar-to-chr7:42252998-42253116
TAAAGCCATGGGATATTTTTATGTTTAATTTTCCACAAGAAGCACTTCTCCTGGGTCCCTGATCCTCAGCAGTCAGAGGGAAGTTTTTACTTACCACTCCCTGCAGCTGTCCCACAGC

>hg18 chr10:95142972-95143130 similar-to-chr17:35109285-35109443
GGGACAGAGGGGGCCTGGCGAAGTTACCAGCATTTCACGTTTTTAATAAAACATTTACTTATCTTACGGCTTAGTTGGGACCAACATCAGAAAATCCAAGTAAATGTGGTCTGAGGCTGTGTAAGCAAAGGCCTGGAGTTTATTGCACATTATTTGAT

>hg18 chr3:26586272-26586398 similar-to-chr6:70800731-70800857
TATATGTAAAGTAAACCTTTTAAGAAGCTATAAAAGTGACCCATAAAAATACTAGCATAGTGGCATAGAGCTCTGTCAAAACCTCTAATTAAGTGATACTTACTGACTTTTATCAAATTATACATG

>hg18 chr12:26750977-26751109 similar-to-chr5:52339374-52339506
CTATTACAAACTGGATAAAAGTCAAACCCTTCATTCAAAATCTTAAAGCAAGGAGACCTGTCAGTCATTCCTTTCACAACACCTTCCTTGGGCTGGGCCTCAGTTTTAATATTGTCTATGTATGATTTGGAC

>hg18 chr14:26492314-26492434 similar-to-chr1:116050416-116050536
TTTGCTGAGAACCAAGATGCAATGAGGATGGGTGCTATAAGAAATTAGAAGAAGGGGGAGATCAGTGAAAGGATCAGGGAAACCTTCACAGAGAAAATGGTATTTGCAGGATGGATATGA

>hg18 chrX:38353986-38354135 similar-to-chr20:22994636-22994785
AGCCGTTCTTGCCAATTCCTGCAAATATAGTGCTCAGATTTCACACCAGGTTATTAACAATGACATGGATGTCTGAAATGCTGGAGAGAGGGTTGGACCCAGCAATAAAGAAATGTCGCTAGGTTATGTTAAATTTTCCTCTTGGACCT

>hg18 chr17:66714867-66715043 similar-to-chr3:139555690-139555866
CATTTAGCCAAATTATCTGAGGTTGTGAACTTTCTGAAGAAATCAAGAAATCATGCAAAACAGAGTCTGAAAGAGCTGAAGGTAGCTAGTAATTAAATCCAATCTATACAAGTATTAGAAAACCCCAAGCACAACTACATTTTGTGAACTAAGGTAGTCAGCAATTTGCAACCACC

>hg18 chr22:19507784-19507983 similar-to-chr3:153629641-153629840
GCGATAAATTTAAGAAAAAGTTGTATGATTACATTCTTTGTTTAAAGAACAGGAAAGTATGAAATACATGTTTGTAACATTTCTATCAAAATTAACAAAATCTAAAGAAAGTCTGTGCCCTTAAAGATAAAAGCTTCAGCTACCTAGAAGATTCTCTTCTNNNNNNNNNNNNNNNNNNNNNNNNNNNNNNNNNNNNNNN

>hg18 chr22:19718004-19718106 similar-to-chr4:5797330-5797432
GCCTGAGCAGACGTCCCTTGTCCTGAAATGTCACCACAAAAGTCTAGGCACTTCAGGCCAGAGGGTTAGGCAGATTTGTAATGGGAGCTCCCCAAAGGCCTT

>hg18 chrY:15981834-15981976 similar-to-chr15:56412346-56412488
ATTACAGGAGCATCTGGAAAGGATGTGTGTTCCCCAGAGAGGACTACATTTCAGATGTGGATCCCCACAACAGAAGACTGGGGGCTGAGTCACCAGGCAGATTCTAAGTAAGCTACACAGCACCACTTGGGGGCACAAGTGG

>hg18 chr5:157507080-157507181 similar-to-chr4:186670922-186671023
CCTTTTAAGCTCCCTTGTTTATTAAGTTAAGCAGAGAGATGTGATATCTTTTTTAGACATCCAGAGTTCTTTCAGGATGCTGAGGTTTCTCATAAATTGCT

>hg18 chr9:33132315-33132418 similar-to-chr6:121809589-121809692
TTTATACCTTTGGTTATATCTTTAAACTTGAACAATAAATATTTTAAAATATGACCCACAGATGGGAAAGGTGACCCCCTCCCTATCCCATTCCTAGTAAGGA

>hg18 chr17:76298263-76298370 similar-to-chr16:14188902-14189009
AATTCTTTGTATTCCAGACAGTAATGATTTTTATGAATTGTGTCTCTCTTCTCAGAATTTATGATGTGATTTTTTTTCTTCATCTTCTTACACTCCTGATAACTTAC

>hg18 chr16:74533453-74533588 similar-to-chr17:26611659-26611794
TACTGTTTTTTAAAAAGGTGGTTATTCAGTGCAGCATGTTTTTATTCAGTGGGTTGATCCAGGTTTAATGTTCCAGGAGGAGAACATTTTAAAAAATCACACACAAAAAATTAGCAAGAGCCATAGACAGAAAAA

>hg18 chr20:21266763-21266926 similar-to-chr5:75890929-75891092
TTGCAGTTGGTAGGACTGACTTTGGAAGTGTACCTACTAGGATGACCATCAGTATAGGATCCACTGGCCCCTGTTTTAGGCTACAACAGTAGCTATGGCCACCCTAGCTGTCATTTCAGTTCCTTGATACTCAGGGAAACTTGGGCATGGTTATGGGAGGCCT

>hg18 chr21:19199917-19200018 similar-to-chr20:17977769-17977870
CCACATTTTGTACAGACTGAGATGCCTTTTGATCAAGAAAAGACAGGAGACGGGGCTTAAAAGAACACATTTCTCACGCTCTGTCTCTCTTAATAGTCTTT

>hg18 chr5:140881219-140881363 similar-to-chrX:138473102-138473246
TTACATGTTGCTTTTAATGAACCAAGCCTGATAGTAACTCTCCTCTTCCAACTCCTCAATGAGTCTTTGTATACTGGTCACTCCCCCAGGTCTCCAGAGACCGGAAGAATTTAACATTCCTTTAAATTCTAGGGAAAAAGCTAG

>hg18 chr3:192275548-192275648 similar-to-chr7:80098358-80098458
CACCATATTTTTTAAAGGTAACTTTATAGTCTTTCTTTGTATTCAGGCAAAAGAAATGGATCTAACTGACAGACTGAATCCTGGGTGAAACTTCCTTCCA

>hg18 chrY:11687898-11688022 similar-to-chr6:161098679-161098803
AGGGGAGGCCAGCCAGGCAGAGGAGAGAAAGGCATGCCGGCTTCCTTCTGTTCATTTAATCCACTGTTCTCCTCCCCGCACCTGCAAAACACATCAGCTGAGAAGGAGCTAGAACACAACATAT

>hg18 chr11:59297972-59298159 similar-to-chrX:138337620-138337807
NNNNNNNNNNNNNNNNNNNNNNNNNNNNNNNNNNNNNNNNNNNNNNNNNNNNNNNNNNNNNNNNNNNNNNNNNNNNATTATAGTCCCTCTGACTTAATTCTAGTGGTAACTGAGAAACCAAACTGCCAGTTTAGTTTTGTAAAAGTTCAACAGGGGCAAAAATGGGTTCATGTCTACAGATCCATGT

>hg18 chr18:6607527-6607671 similar-to-chr3:46629358-46629502
CCATCATTCAGCATAGATTAAGACACCAGAAGAGAAATATCCCTGAGAAATTACCCCCTAGATCTCTGCTCACATTAGTGTGGAATCTTCTGACCTCAGGACCAGAAAAGGCCATAGGCAAACTTCTAGGGGTCACTTATCATT

>hg18 chr7:72279489-72279593 similar-to-chr17:42722738-42722842
GTTCAGGGAATGGAGCAGGGGCTGGGAGCAGGCTGGGAGGGCTCACAGCTACCCTGCTGAAGAATTGGGTCTTTGNNNNNNNNNNNNNNNNNNNNNNNNNNNNN

>hg18 chr13:111611480-111611653 similar-to-chr1:21434638-21434811
TGGCCACATCTAGACCCGCAGCAGCCGGGGCAGGGGGCCGTTATCTCGCTCCTAATGGGAAAAGGCTCTGGGTGAACCCCTGGCACAGCAGCAGCCAGGCGGTGGCTGTAATGGCCAGGAGAGAGTCTGGACACTCTAATTTGTGTTCTATGCTTGCCTGTGGTTGACCTCAC

>hg18 chr2:148388185-148388291 similar-to-chr20:32778872-32778978
ACATACCATTTCCAAGTGTCTGAGGTGCCACCCAGTGTCATCATATCAGTTGCTTTTGCCACAGAAATTTTAGTTCCTCCTCAAAATACTCATTATGCAGCCCTCC

>hg18 chr10:71577995-71578115 similar-to-chr4:186659528-186659648
ATTCTCTAATCTTTCTGCCTGAATTCTTTAAATAAAGTTAACACTGCTTGGTATAACCCCAGCACAACACAGGATAATGCTCCCAGTACTCCCAGTGACACAAACCTGCTAGAGAAAGGA

>hg18 chr12:115941362-115941477 similar-to-chr11:10301995-10302110
CTGGCAAGTCAGGGACTGAGCAGCATTTGTAGCAACGGACCTATTATGTATCATCTATACATTATCATCTGTGTCCACTGGATGGACTTGTTATGGATCTCAGAATTTTGGATCT

>hg18 chr1:242277714-242277823 similar-to-chr17:26446513-26446622
TCCCAGAAACTGCCTGAGTCGCCTGCGTCCCCAGCTCCCCGATGTGCACCTGGGCGCGGGACGCCGCAGGACGGAGCGAGAGCGCTCCTCGGTCCCGCTCCCCTGCGCA

>hg18 chr14:61841375-61841506 similar-to-chr6:105699592-105699723
CTCAACAAAGCCTTTAATTATATTTAAAAAGTTCCCGGTTAAAATCATTCTAGGTTCTTTGTGTGGGTACCTGGACCAAGTATCTCCTGCATGATAATTAGCACTAAGGTATAGAAGCCCAATATGGGGCA

>hg18 chr9:66905357-66905480 similar-to-chr7:42054820-42054943
ATCTCACTGGCACTGAATGCATTTTTCAAACAAATAAAGAGGCTTGAAATGGTGAACAGCTATTCTTTTCTGCCTACTAGGGATGAGAAAGTACAGGCTGTTTTCAAATTAAAACCGGAAGGG

>hg18 chr17:65872400-65872593 similar-to-chr4:89150477-89150670
AATATCAAGAGAGGATACTGAGTGATGATATATTACATTACAGTTTCAATGAATTAAAATACTTTAAACCTGTAGTGAGAAAAGAATGACAAAAAAAAGTGTCTAGGAAGAGATGGAAACAGTAATAAATTAGCGTAAACAAAGATATAGAAAAATGTAGTTGAGGCCAAAAATATGGATGGGAGTTAAGCCA

>hg18 chr8:79152511-79152694 similar-to-chrX:153838640-153838823
CTAAATTGCATTCATTAAAAGATAAAGGCATTGCATTTTATAACAATATTAATTACTTTGGTAATACATACTAACTTATTGTTTCTTTGTTTAACCAAGCTAGTGGGTTCCTCTAGAAAATTATCCATCCTTACTGTGCCTTGGTCCACTTTCACAGAAATAATAACTAGTAGATTTGGGAGA

>hg18 chr3:8790806-8790980 similar-to-chr2:85671941-85672115
CAACATGGATCCAAGCCCAAGCGGCCTTTGCTCTATTGTCAGAGTGGAAATGAGCTATAAACACATCCAACCTACCCCCTCCCTAACATCACCGCCTCCCCAGCCTGCCCCCAAATAACTTCTCAGCCTCTGCTTGGGCTCCTAGCTCCAGGAGGGGGGTCAGTGACATGCTCT

>hg18 chr7:13015265-13015457 similar-to-chr11:10302190-10302382
CTTAGGAAGAGAATTGGAGATGGACTGCTCATTTCTATAAAATAAATAAGAACCCTTGTATGGAGATAGTGGTGTGATACTAACTTCGGGTATCAAAATTACCTCAAGCTATCACTATAGTTAATAAGGAATAAGTGAAGTTGGAGGGAAGAAATGTAGAAATCAAGTACCTGCAGCATTTGATCATTATAG

>hg18 chr8:121938452-121938556 similar-to-chr17:7550980-7551084
CTTTTTACACAGGGTAGTTAGAGTCTCCTATTTCTGGCCCTCAGGGAGTCCACTGAGATGAATGCGTGGATTCTAGTTCAACTTTACGGCTCGCTCACCACAGC

>hg18 chr8:42815295-42815485 similar-to-chr7:155310653-155310843
ATCTCAACTGGAACGGCCTCTATAAGTATAAACTAGGGTAGCATTTGCTGGTAAAATTCAGTACCTATGGCCTCCTGGCTCTGTAAGTATAAACTATGGTAGCATTTGCTGGTAAAATTCAGTACCTAGGGCCTCCTGGCTCAAGGACAACAAATTTACAGCTGTTTGTGAGATTCTCTTAAGATCTTTC

>hg18 chr10:90366460-90366596 similar-to-chr17:30499144-30499280
GAGGCTGCCTGCTCTCTGGCCTGGAGAAGGGGAGATGAAGAGAGGAGGCAAGCCTGCTTCCTGGGGCTTTGCCAGAAGCCACAGCCTGCAGCTGCTCTGTCAAATGGCTACAGTCTCTAGAGGACTGAAACCCTTC

>hg18 chr9:70605551-70605711 similar-to-chr11:19176661-19176821
NNTCCCAAGGTCATATTTGGGTACCCTTGCTCCAAATTCTCCATGACTGTTAAGTTCTTGAGGAACTTGAGCTGTAAGCACTCCAAGTGTTGGAATACTTTGAGCAGTTGTCTCCCTGTGCTTGCATCTCTTCTCCCCCTCATATAGAAATCCCAGATAG

>hg18 chr2:23095314-23095469 similar-to-chr4:122866455-122866610
GGGGTCCATAGGAAAAGCCACCTCTTCAAAGTCCCAACCCACCTGAAAATACACCTCCAGCCATGAGGTACCTGCTGATTCCAGACCAATGAGGGCAACGTTCTCTTCCCTTTCAGGAAAAGAAGAAGAAATTCTTTTGTGAACATAATTCTAAA

>hg18 chrX:23814538-23814678 similar-to-chr3:30705939-30706079
TCAGCTCTAGCACACCTAATCCATGCCAAGCTCATTCCTAAGGAGCCAGCCACACACCTGACCATGGTAAGGAACTGGTATAGATCTGTGTGATGGAAACCCATGGGAGGAGCCTTGGTAAAAGGTCCCCAGGTAGACAT

>hg18 chrY:9991979-9992161 similar-to-chr5:139689631-139689813
CCTCACACTGGAGCCCAGTGTGGTCCTCCAGATTCCGTGTGAGGTGGACTAACTTATATGGGAAGGCAGGGCAGTGGGAGTGAGGATGGCAGAGAGGATAACACATGTCAAGGCAGCTGGGATCATGGAAACAAAACATGACTGGCCTGGGAGAAACACTGTGAAAGGACATAGACCTAGGT

>hg18 chr3:61878696-61878799 similar-to-chr15:56480177-56480280
AGCAGGCATTGATAAAGGACGAGGCAAACTAATGAATCATGTAGCTTAGAGATCAGTAAAACAGAAGTTAGAAGAAGCAGTTTATAGAACTCTTGAATTTTTT

>hg18 chr16:27637263-27637429 similar-to-chr17:42702633-42702799
TTCTCTCTGAGATCCTGTGTGTGGAGAGAAAACATCAGAAGGCTGGGTTGCTAATGAGGCCCAGAGTTATCCGCAGGTTAATGTTCTTTGACTTTGAACACCACAATTCCCGCTTAGCCCTCCTGTTATTCCTCCTGCTGACAGAAATGTGAAGGGAAATCAATTA

>hg18 chr10:57122321-57122437 similar-to-chr19:3040524-3040640
NNNNNNNNNNNNNNNNNNNNNNNNNNNNNNNNNNNNNNCAGCTTGTAGTTTCTTAGACACAGCCTCCATGCTGGGCTGATTCACAGGTCAAATGTGGGTAGGGGCTGTTTGGTTAT

>hg18 chr10:103588514-103588624 similar-to-chr6:1538910-1539020
TATCTATACTCCAGGGGCTCAAGTGGATACCCATGGAGAGAGCCAGAAAATGACAGATCTCAGAATGCCACAGGACCAGGTTGTTTTGGTCTGTTTGAGGTCAGGTACAG

>hg18 chr8:21177023-21177129 similar-to-chr20:62314970-62315076
TCTTCCTTTCATTCTTATCTGGATTTCACCACTGGCCTTTCTGATTTGTGTCACCTGTTAGCCACCGTCTCAACCAGCCAGATGCTCCCCCTGAGCCTCCTCTCCT

>hg18 chr3:191920572-191920673 similar-to-chr2:188023578-188023679
CAGGATTCATGTTTTCTCAGTTTTTAGATTTTACTATTTGTACCTTGTGATGTAACTTAGTTTGTTGTTTGTTTGTTTGTTTTTATCCACAGGGGCCAACA

>hg18 chr10:128783315-128783480 similar-to-chr2:210897494-210897659
CTTGCCTAGATTACGGTAATGCTCCTATTTAGAATGACTTAATTCCTGGCAAGTGGATTGTGGGAGGTTAAGGAGAGCACCCTGGCTCCAGAGCAGAGAGCAGAAGAGGGTGTTCTTGCTGTCTGTGCTGAGGTTGGCTAAGTCTTTCTCTTTTTCACGCCTCGT

>hg18 chr19:3829300-3829438 similar-to-chr5:153901975-153902113
GAGGCTGCCAGCCTAGGTGGGGTGTCATTGAATGTCATGAAGGGAGCCAGCCTTCATGCACTCTGCCTGCGTCTCCTGAACAGCTTTGGACCAGGAGTTGCTACCTTGTGCGGAGAACGTGTGGTGCATAAGAACAAC

>hg18 chr3:139603455-139603614 similar-to-chr1:21506790-21506949
GGCGATTTAGGTTATCCCCTCCCCCATCTCCCCCATTGCATTGCCTCAAGAGAAGCTATCCTGCCAGGCCCTCCTCCAGCGGCCAGGACAGCCACTGGGAGAGGGATGGCATCCCCATCCCCCTCACCCACTAACCCCGCCAGAACAGGCCTCCTCTGA

>hg18 chr12:81913847-81913956 similar-to-chr2:189469534-189469643
TTTAAAATTGCTCTTTAGCTTTTTGGTTATTATGCTAAAATATACATATGTGGTATCTCATGTACATAAATGCCTGACTTCAAAATGCATAAAAACATTTTGAAAAGAA

>hg18 chr20:9143110-9143215 similar-to-chr4:71808603-71808708
AACTCTGGGATTTGCAATTTTGTTTACCTATTATGGGAAAATATCTTTCTTCTTTGAAAGATCAAAACACGTGGGAAGACATACATAAACACCCCAGNNNNNNNN

>hg18 chr2:5835945-5836061 similar-to-chrX:153875513-153875629
AAAAATTTTTGGAAACTAGGGGAAAAAAAGGTGCCCATTATTTGTTTCATTTCAACCTCCTTTTGTTAATATGTGTATTTTGCATTCTGTTAATTGTGGTNNNNNNNNNNNNNNNN

>hg18 chr6:147700363-147700535 similar-to-chr7:94092352-94092524
CTTCTTGTATTTGAAAATATGAAATATTTTTCTGATTTTATTATGTATAGATATGTTATCCTGCTATTTCTTTGATATGAAATATATCAAAATTAGTATCAATAATACATTTTTGTACATTCATGTGGCTATTTTGTAGAGATAGTGATATTTTAAAATATATATAACATAT

>hg18 chr6:69435140-69435296 similar-to-chr3:153636981-153637137
TCAAAACTCATATTCATAGTTTTTTAGATATAGGAAATAATTTATTTTCAAATTGTGAACTAATTAACTTGTATGCCAAGAAAGATGGTGTTTATTCTCTAGGACCAGAGTTCCCTGTAATTTTCTTAAGTTTGGAATGGTGGGAAATGCTCTTCT

>hg18 chr14:60513058-60513177 similar-to-chr13:22325407-22325526
CTCCTTATTTAGTTTTGTGTTTGTAAAAGGGAGCCATGGTAGATGTGTCACTCAATTTTGAGGTATTTTACTATGTTTTTCGACAGCTACTTGAACTTTGCAAATTTGATGTCTATAAA

>hg18 chr12:6958683-6958794 similar-to-chr1:158150289-158150400
TGGCACAGCCCTGTGCCCGCGAAGGTTGTTCAGTGCTGGCTGATGAACATGTCCCAGCACGGCTGGCATTGACAACTCACAGATCTAGAGCAAAACCAACATGCACTTGTA

>hg18 chr16:45134844-45135041 similar-to-chr2:190683168-190683365
GACAGGCTTGGTTACTGCCCATTGCCCTTAAACAGTTGTGGTGATTGCTTATGTTGCTTAGTTTTTACTAGATTTTATAGTTATTCTATAAAATACAAGTTACTTCATCATATACAGATAGAACCAGGTGAACCAGCTTTACGGGTAATTCTAGTTACCCTGCTCTGGTTAAAAATTACTGTTTAGGTTATTAATTT

>hg18 chr21:16746779-16746949 similar-to-chr4:122824082-122824252
TTTCTACATTGCTATAATGAACAGGACTGTGTATTTGATGAGAGTCACAATGGTATGATGAGATTGGAAAACATGATATTACAGATGCTGTCATATGCAAACCATGGCAGAAGTACTTAGTGAACAATGACTGTAAGCATTTTATGTTGCCTTTCATTGAAAATGTTTTA

>hg18 chr4:97852812-97852920 similar-to-chr13:22228020-22228128
TGGGTGGTTTCGTAAAATAGAGCTCATAGTTTTTCCTGATTTCAATTTATAAAACAAAAATGTGGCTTTTTTAAAAAAGCATTAATTTATTTTTTAGCAAATATATAA

>hg18 chr22:43985679-43985829 similar-to-chr2:68959050-68959200
AGTAATCCCTGCATGAGCCTCTGCCAGCAAACCATGGCCCCGGAGTTACAGAGCCAGGCAGGCTGCAAGTTCCAGACCTAGCTACACGGCCCTCTCATTTCTTGTTTTTGAAGGAAAACAAAAGCGTTTCCATGTCTGGCATATGGAGTT

>hg18 chr4:151459741-151459923 similar-to-chr6:1522741-1522923
AAATCAGCTGGAGACCGAGGAGCCCTGTGGTTGAGCCAGCTCAGTTCCCGTTGAGCCAGCTCTTCCTAGGCTAAAGTAAAGATGGGGGCAGAGTACAGTCAGGGCTTTCCAGCAGTTGCAAGGTTTGCCCCTCCTCACATCTGATGTCACTCTGTTTAAACTGAAGAAGCTCTCAGGGCTGC

>hg18 chr9:10566549-10566685 similar-to-chr10:88649627-88649763
TGGCGGACTCACCTCTTAGACTAGGCTACATTTGATAAAGGTTGACTGATTTTCTTCCCTGCTAAACGATTGTCTCATCACTGAAGCTTCAGCAAAACTTAAAATAACCATGTTGAGAAAACATAAAAAATAGAAC

>hg18 chr22:19364522-19364623 similar-to-chr4:5775160-5775261
ACCCCTCCTTATATTTTAATAGTTTCCTGAGGTCATCAGAACATGAACATGGGGAGGGCAGGGACTTGCTTGGGCATCTTGGATACCATGCCCAGTTGAAT

>hg18 chr9:24798616-24798802 similar-to-chrX:32429606-32429792
TGAAATACTCTGTAGAATAAATGTTTTGTTCTATGTTTAGGCTCCAGACTAAAAGAATGCCTTTTCCATAAATAACATGTGAAAATGGATCTTTCTATAGAATGAAGTAAAAAAGAAATTATGAGATTCATATTTATGCTCTAGTTCAGTTTCATAATTGACAAATATTAATTTAAAAAGGAAAAC

>hg18 chr9:15500788-15500912 similar-to-chr16:87047140-87047264
GGGGCGAGTCCCCGTCGCCCGCTCACCTGCCGGGGCCGCGGGCGCCGACGCTGCGGTTGCTGGCCGGTCGCCTCTACCCGCGTCCACGCAAGCCACCTGCGCCACCAGCTGCCGCAGAGGCGTC

>hg18 chr21:40945117-40945283 similar-to-chr20:17963644-17963810
ACTAATAGCAGCAAAAGTGTATTCAATATTTATATTTCTTATGAGCCATCTACATGGTTCAAAAGTTAGCACATTCTTCCTTAGGCTCCTGCAGGCTTTGACATACCTTTATGAACTGCTCCAAGGATTGGGAAGTCTTCATTCTCATTTGCAAACCGTATATATT

>hg18 chr19:9344063-9344171 similar-to-chr4:186673772-186673880
CTGTTCACTGTGGATTTTCAGTCATACCTAGGAATAGAGTGCTATAAAGCCACTATGTACCTACCACCCAGCTTCAATGATTGTCACCATTTTGCCATTCTTATTACA

>hg18 chr6:73112300-73112400 similar-to-chr1:94768974-94769074
CCACATTTGCCAATTCTGGCAGTGTTGAGCTTGGGACCATCATAGGAAATGTGTTTTAGGCAATTTGAGGATCAACAACATAGAACTGGCAATTGAAATC

>hg18 chr14:48830525-48830629 similar-to-chr5:52361518-52361622
AAGATGCATCACCAGGGTTTTCACACAATCTAAAAGAGATGAACCCAGGGTAGCACAGTCAAAACAGAAAGCAGAGATTTCCACCAACAGTGTGGACCTTTTAG

>hg18 chr5:73270926-73271093 similar-to-chr11:111288032-111288199
TGAGTTCCTGGAATTTGAGGTACAGCATTTAGGATCAGGGGCAGTAGAATCAAGCTTTGTGCCTATTGGCATCTAAAGGGTCAGGGATGGGCTAAGCCTTTGAGCAGAGCTGTGGTTGCAGCCTCACCCCCATGCCTCCCTACCTCTCTTCCTCCCCTCCCCTGCCT

>hg18 chr18:8327663-8327850 similar-to-chr3:58005415-58005602
GGGTCTTGGAAAAGTGACCTGAGGAAGTGACTTTTGGACTGCTCAGCTGAAACCAGCAAGGAGATGTGCAGGCTTTAAGTGACGCATCAGCAGAGGGGGGTCTTGCGGGAGGACGCTGGGAAGGAGCGTGAGGGAGATAGATGGTCAGGGAGGGGCAGGTGCCCTGACACAGTCCAGGCANNNNNNN

>hg18 chr15:40090524-40090702 similar-to-chr19:60359937-60360115
CACAGCCCAGCCTGCAGCAACTGTGGAATCCAGACCAGACATGACTGGGGTTGGCACCCCGAGATGCCACATGTGCCTTCCGCCTTGTTCTTCGGGGAAATGAGGAAAACGTAAGCAACAGGGGGGTTTCCAAAGAGGGCCAGGTATCGCCCAAAGGCAGCCTGTCTGCCCAAGGGGC

>hg18 chr1:64012503-64012612 similar-to-chr17:26446513-26446622
GGCCAGGCGGAGGCGAGGGAGCAGGTTAGAGGGACAAAGAGCTTTGCAGACGTCCCCGGCGTCCTGCGAGCGCCAGCGGCCGGGACGAGGCGGCCGGGAGCCCGGGAAG

>hg18 chr17:64793329-64793448 similar-to-chr7:80268078-80268197
CTACAAGCAATTTCTTTTTTTTCTTGACAACAAAGTAAACACAATTATTTTTACGTTTTTTAACATTTTCTTAAGTATTTAATATATTAGTTACAGTTTCTTGCATGGTGTTTGTAAAA

>hg18 chr1:13219870-13220019 similar-to-chr10:104995938-104996087
GCAAAGTGAGTCCAGATCTGATAAGTCAGGGACCTCCACAAAGGGCACTCCTATGACCCACAGTCAGACAGTCAGGATGACGACACGGAGGTCAAGACGACACAGAGAATTCTCCTGTCTGTTTTTCAGATGAAAAGATGTAGGCTTTG

>hg18 chr14:23706662-23706806 similar-to-chr4:174671917-174672061
TCAGCTTCCTTCTTCCTGCATATGACACCAGCTTAGCTTTCCAGACTTCCTTCTGTCATTTCACCCTTCAGCCCTCAATGGTTCACACACATGATCAAATCTGGATGCCTAAGTCTTCCTAGGACCTTCTTGCTGCCTCATTTG

>hg18 chr15:93939069-93939246 similar-to-chr7:94052763-94052940
GGAATGTTCTCAACAAAATAACTTCTTTTGCCTATATCTAATCCATGACATAGAAAAGAAACCAGTGTTCTCTTAAACAAAGACATATTCGGCCACTTAATAATTTCCAAATTTTCATTTGTTTCTGCAGTTATTCCTCCAATTGGTGTCAAAATCAATTAAGGAAAGAATCTTTAG

>hg18 chr2:176603770-176603898 similar-to-chr4:89197084-89197212
TAAGTCATTTTAAAAGATCTGGAATATCACTGTATTGTTTAGGTACAGATTACAGTCCAATCNNNNNNNNNNNNNNNNNNNNNNNNNNNNNNNNNNNNNNNNNNNNNNNNNNNGANNNNNNNNNNNNN

>hg18 chr4:814239-814433 similar-to-chr3:58125304-58125498
GAAGGAGGGGCTTCAGGGGCCTTCCCGGAGGACAGGGTGAGAGACAGCTCGTCTGGGAGAGGCAGGGCTGGCCCAGGGGTGTGGCTGGCTGGGTGGTGAGCACAGTGGGTGGTGCTGGAATTTGGAGATGGGCAAGAGATCCTGGGAGCTGCCAGTCGTGGGGAGGAGAAGTTTCCCGGGAGGATCCTGGGCCA

>hg18 chr14:50983109-50983274 similar-to-chr22:23166240-23166405
NNNNNNNNNNNNNNNNNNNNNNNNNNNNNNNNNNNNNNNNNNNNNNNNNNNNNNNNNNNNNNNNNNNNNNNNNNNNNNTTTACAGTGCAGTGAAATAAAACCTGTGATTGGGGTGAGGGCAGGTACTTTGCCAAATCCTGACCATATTAAAATGATTAGGGTGCA

>hg18 chr22:32310560-32310683 similar-to-chr2:158313542-158313665
CAGACCTGAGTTGTTTCCTCCTAATCAGATGAGAATTCAGCTACCTATTAAATAGAGTTAACATCAGGTTTTCCAAGCCAGCTGGTTTCCCTGTGCTACTGAAAAAAAAAAAATGAAAACTCA

>hg18 chr7:20977274-20977431 similar-to-chr9:125896760-125896917
AAAGCATTTCTGTAATGAACCCAGTAGCCAGGAGTAATGAACCCTGCAGTCTCTGGAACCCTGAGCACCGCATAACTCATGGGTCTGGCTACCATGAGATTGAGCATGAAATTTCACATCAAAGACCTCCATGCTTGAGGAGCAGAGATGCACGGGG

>hg18 chr12:85929434-85929613 similar-to-chr4:186667282-186667461
TCTGACATTTAAGAACATGTAAACTTGTGGTATATCTTCATGGAACACCACAATTTAAATATATGATCTCATATGTGTTCAACATGGTTTGTTCATTGGTTTGCTAGTTTTTTAAATCAATCTATTCTTAAGGCAATATCAGCTGGTATTAAATAGCTTTCTATATATTTTTTAATCTA

>hg18 chrY:18712729-18712927 similar-to-chr20:32802822-32803020
NNNNNNNNNNNNNACATTATTACAATGAAGCTTGGGAAATTAATACACAGCCCCAATGGCTGGCAAAAGTATATACTCAAATGATTAAGTTCNNNNNNNNNNNNNNNNNNNNNNNNNNTCTCTGTGGGGATTATAGAAATGCATGTAACAGACAAAATCCCAAGGGGGTAACAACACAAAAGGACCATTACTAATTCA

>hg18 chr11:60354821-60354927 similar-to-chr3:58038174-58038280
NNNTATGTAAAGCTCTACCTTAGAATAGAGACTGCTTCTAGAAGACACCTGAAAGTGCTGCCTTATTGAATACCTTGCCCAAGGCCTCACATTAGCAAATCATATA

>hg18 chr19:63261444-63261557 similar-to-chr18:17676623-17676736
CCTTAAAAGCCAAGAAGCTTGCCTTTGCTTTGTTTACATCAGTGCATTATGATTTTGAGCCATTATATCTCTTCATAATTGCCACTGTTTTAGGGCTTATGAAATTTAAAGTC

>hg18 chr8:130649298-130649412 similar-to-chr11:10287125-10287239
GAAAGAATCCATTGCCCCAGATTCACATGGTGTAGTCAAAGTAATAAACTAGATTCACCCTGCACCTGCTTATCTTTCTTGCTGTTGTCAGACCCCGCTACCCTGATCTCCTGG

>hg18 chr1:164870122-164870260 similar-to-chr9:107390063-107390201
TCTCCCCTAATCTTCTAAACAGATCTGCAACTTTCAACCAAATTACAGAGTGCTTTTTTTAATTTAGAATTTTTTCATGGTAGCTTACTTTTTTATTATTGCTTTCTTTGCTGTACAATGTGGGTTTATGTAATACAT

>hg18 chr15:36109255-36109356 similar-to-chr9:100921804-100921905
TAAAGTGGATTATGTTGTTAATTCAACTCTCTCAGAACTGAGAAACTTGAAGAGAAAAAGTATAGGACAACTGGCACGCACTTATAAACAGGAGGCTTTCA

>hg18 chr13:79852840-79852958 similar-to-chr7:80094140-80094258
GGATATTCTTATACTAATATGATTATTCTTACCCCCTCCTTCATCTACACCTATTTTTGCCTTATAATAAGGTTTTATAGATTTATTTAGCACAAGAATGAGCTGATGGTTAACTAGA

>hg18 chr18:13172500-13172656 similar-to-chr6:139949330-139949486
ACCCTCGAAGGGGATGATCCCCCTTTCTCAGGTGTCTTTCTTACGGCTTTGGTGGGAGCTGTTGCTTGTCTGTCACTGTCTACCAGAAAGTAATAAAACAAATGAGCCAGCTGCAAATGAAATGGAGTTGAAATTAGGAGTTCACTTTTAGTAGAA

>hg18 chr18:51289415-51289520 similar-to-chr2:190606233-190606338
GAGTACTATTACAGACATAGGAAGAGTTGAGGAGATTCAAATATTGACAGATGATGTCCACACAAGCATGATTGTTTCTGTTTTCTATTAGACATAAGAAATGGT

>hg18 chr22:24931628-24931736 similar-to-chr20:22984033-22984141
AAGGGAAGGCTGAAATTGGCATTTTAGCAACTCCTCCAATCCAATCACACTGCTCTAACTAAATTTCTTTATTCTTGAATTAATTGTAATTCTCCCGAGAGTCTCTTC

>hg18 chr17:61173240-61173406 similar-to-chr3:153974449-153974615
TTAAGTGGTAGAACTATAATCATGGTAAGTAATAAAAAGCCATCACCTGGCAAATTGAATTCAGATAACCTACCCTTCTCATAGAATAATAATGTTAAAAGTTTCTAAGAAAAATGAAAGCTAATATATACAATCATAATCAAAACCCTCCAGTTTTGATTGAATC

>hg18 chr7:138272001-138272188 similar-to-chr1:21518812-21518999
AGATGTGTGACCCCCCCCACCCCCACACAAACACACCCCCCAAACGCTGGTACTGTGGGCCAAGGGAAGGTATGCTAAGAAACCCTGTAACTGCCCCGGCCCTGATTAGAGGTGTGTGTTCCTAGCCATGGTAATCAGTCAGGGCTGTGGTCTCTCTCTACGAGCCATAACCCACCCTAAGCTCTGC

>hg18 chr17:1912605-1912705 similar-to-chr11:10349328-10349428
AACACATTGGAGAGAATTTAAGCCAGGGACAAGCACTCACACAAGTGACATCCCTACCCTGACAGGCCTGCTTGGGTGGCAGGTCTACTCGTCAGTCCCA

>hg18 chr7:132553918-132554065 similar-to-chr3:153875863-153876010
TGGTGCTGTCTGCACTAAGGTTGTGTCAAAAGATGACAAGAGGACAAGAAGCTTTGAATATCTTATAGGAAGAATTTACTATGGCTTATATGCCATGCCAGACATATCACTAAGTTTAGATTACTTTTTTAAAAAGATAANNNNNNN

>hg18 chr2:129106439-129106555 similar-to-chr3:8766050-8766166
NNNNNNNNNNNNNNNNNNNNNNNNNNNNNNNNNNNNNNNNNNNNNNATCCAGAGGTGATGGCCTCCCTGCTGCACCCGAAGGCTCTGGGCGCTGAAATAACTTCGTTACCTGCTTG

>hg18 chr13:44378135-44378322 similar-to-chr3:153946279-153946466
GCCAGGGGCCTGCGATCCAATCCCATGTGCCCTGCAGGGACTCCCAGGCAATGAGAAAAGCCATCTCTATGGCTCGTGAATTGTGGAAGCCACTGCTAAGGGGAGGAAGAAGGAACAGAATCAGTGCTTCATTTGCAGCAGCTTGAGTTTTTATCTGTTTTCTGTGTGTGATTCTACATGCATATTT

>hg18 chr9:70365211-70365327 similar-to-chr1:158149684-158149800
AGGGGGGCGAAAAAAAAAACTGCTTCCCTCAAAAGGATCCAAATCATTTTTTGAGAAGGGTTCCAGGAATCAGTATGAACACAGGAATTCATGCTCAAAACTTTCATCACAGCTAA

>hg18 chr3:24876486-24876594 similar-to-chrX:149518890-149518998
NNNNNNNNNNNNNNNNNNNNNNNNNNNNNNNTACCTTTACATCAATAAAACAAGTCAAGTTCTGTGAACCTCCACTTGGTTTGTGATGCTGCCAGGATCTTGTATTAT

>hg18 chrY:14814359-14814546 similar-to-chr7:87686352-87686539
TTTACTCCTTCCAACTTTTGCTGAATAGGGCATCTACTCATTGTAAGGGCTGAACCACACACAACACATGAAAAGATGAGTTGAATGCCTTTTGTGCATGAAAATAACTCTGTGAAGTAGGAGATAAAGAAAGTAAAAGAGGTTTATAATACTGCATGGTCACAGGTGCAAATCAAGGTGTGCACCC

>hg18 chr19:36405470-36405616 similar-to-chr16:14201805-14201951
TTTGAATTATTGAATCCAGGTAAGTGGCCTTGGTAAGTCCATTAGCTTTGCCCTGGGAATCTCGTCTCTTGTCCTTCTCCATTTCTATTTTGCCATATAAACATGACAGAGAGTGATTCAGTAGTCTTCCCTATTCACTTCAGAGG

>hg18 chr20:52227345-52227450 similar-to-chr3:58120215-58120320
CTTTGCCTAAACTGGGGCGTGAGTACTAGATCCACTTTCCGTTGCGGAAACCTGGAGGACTTACTTGCCGCATTTGTTAAATGGACAGTGTTGGTTCCAACCTCA

>hg18 chr3:123391504-123391615 similar-to-chr17:45610820-45610931
AGATGTTGAGTTGGCACTGTGTACTCAGAGACGCCAGCTGTGGTGCCCAGATCTCCAGTCTGGTAGCCCTTGTGAGAGAGACTGGGTAGGAAGAGAAGTGGGGTGGAGGGT

>hg18 chr17:16930132-16930242 similar-to-chr22:23157749-23157859
GTCTTCAAGCTCTTTGCCAGTGGTGACTGGTGAATGAGCAGTGCCCATGTTTATAGGTGAACTCTCAGGCACACGGAGGCTTGTGTTCACAAGGAGAAGCGGCTGGGTCC

>hg18 chr14:50748610-50748755 similar-to-chr8:75389127-75389272
ATCCATATTTTCTCCAGAATCCCCATAGAGATTTCTGAGTGGGTCATAATTCTAAATGAGAAAGACACAATATTCAGGGGAAAAAATGTTATCATTCAAACAAAGTGTTATCTATGAGAGTTAACTGGTCATAACTATCACTAAC

>hg18 chr5:116313584-116313684 similar-to-chr10:28091015-28091115
TCTGTTTTTAAACATATTCATTCTCCTCTTCCTCTTCTTTAGGTTAATTTTACAACTTTTATTCAAAAGCCTTGAATTTCATACTAATTTAAAGCNNNNN

>hg18 chr11:3873010-3873144 similar-to-chr3:41167679-41167813
AGGGGAGCAAGGCCTTAATTACTTAGGGACTCCTGGAGCAAAGCCACTTGGCAGTGTCTCAGCTTCTTGGTGGGACTGGCTCCTTCTCCTAGTGACAGTGCAAATACTCCTTCCCTTTATAGCTTTTAAACCTC

>hg18 chr16:77496354-77496526 similar-to-chr4:186706715-186706887
CATCCTTATCCTACCTCCCAATAGAGTACCTCATCCTATAGTGTTATTATAACTACAGAAAATATATTTTCATTCCTTCCACTTCATGCTTTCAGCTAGAAATGTGAGTCTCTGAGACTTGTATTCTTGGGGTCACTTAAAACATATTGCATAATGAGGCCTTCAATGACTC

>hg18 chr21:22088267-22088432 similar-to-chr1:116094188-116094353
GGGGAAAAAACTGGAAAGAATAAAAAGAACATCTATTTACTAGATCACAAGTATCATGTGAAAACCCAGTAGCTAAATTACCAGACTTTAAGCTGTGATTTTAGGGGATTTGGTTTCCGGCATTCTCTTGGTTCCTCAGGCCCACCAAGTTTCTGGCACCCTGGG

>hg18 chr12:104964199-104964379 similar-to-chr21:18436774-18436954
TTGAGTATACGTATATATTGCATATTTATCATAAATAACGCCTAAATGAACCAATTCTTGTCAGTGCTCATAAGTCACCTTCACAGATGGTTTTTATTGGAGGTCATCCCAGGGAACTTTTGAATTGGGGTTTCCTCTCTGTGGAGCCTGAGCTTGGCTTGTTTCCATTTAGCCTGGTCC

>hg18 chr17:53545430-53545614 similar-to-chrX:70235553-70235737
TGTCACTACAGTGTAAAGTTCTGGAAAGAGCGATCCATATTGTAATCCCCTTTGTGTTCACACTGCCCAGCGCAACGTTTTGGGCACAGGTGCTCAACCATTAAGTTTTGAACGAATGTAGTTGAACTCTCATGGAGAAGCAGCACCATCTTCTGGCTGAAGTGGGTAATGCTGCACAGGGCCA

>hg18 chr1:50781836-50781970 similar-to-chr21:18529515-18529649
NNNNNNNNNNNNNNNNNNNNTTACTATTATTAAATGCATAATAATATTTAACACTTTTATCATCATTTCTTTTAGGATTAAAAATGATAGTTTATAGCTACAGGCCAGCTCTATGAGACTTTATTTTGCACAGG

>hg18 chr16:53899681-53899865 similar-to-chr3:58032681-58032865
NNNNNNNNNNTATACAATCTGATACTGGGGCAGGTGGGGGTGAAGATATAAAGCATACAGAATCTCAAGTGTAATTATTATAAACATCCTATGGACTCTAAGCTTGTTGAGGGCACAGGCCAGTTTTCATTTATCCCTGCAGGGACAGTGCTCAGCATGCTAGCTGACAACATTCTTATTAAAT

>hg18 chr22:29267829-29268013 similar-to-chr3:58032681-58032865
NNNNNNNNNNTTTCCTGTTCACTCTCATGGACAAAAAACAAATTATCTGGTATTGCTATACATCAGCAACACATTCAGCCATTTTCTAAGGAAATGGGTCAAGTTACCAACACACAGCTTTACACACACTACCTTGAGGAAGAAAACCAAGAACAGGCACAGGAGAAATTGTGCCTGTTCTTGG

>hg18 chr20:48628078-48628187 similar-to-chr5:75806650-75806759
CATGTAGACAGTGGAAGTGATAGGGAGAAAAGAGGTGAGGGGACTCTTCAATCCGAAGGGAAATGAAGTCTAAGCAGGCGCACCCTGCAGGTTCAGTGTCAAGCCCAGG

>hg18 chr10:35120053-35120211 similar-to-chr16:87050875-87051033
CCAGTAAGAGCATTCAAAACCTGGCTAGACATAAACTATCACTGTGTAACATTCTACACTGCCCTGAGTGAGAAGCACTGACGCTTGTACCCGTCACCAACGAGCAGCAGCTACATAGGGAGCCAACAGCCAACGCAGGCAACCCTGACAGTCCCAGG

>hg18 chr19:36746509-36746690 similar-to-chr22:18118808-18118989
GCAAACCTTAAAAGAAAAAAAGCAGAATGAGGATGACTGACTACAGAAAGCCTGAGGGATGTGGGTGGAGCTAAGAGGTGGTGGGGTGGCTTCCCTCCAACAGGAAGGATGCCTGCTTGCACTCAGGAGGGAGGGTTTGGGGGCACATGAAGAGTGAGGAGCTGGACAGAGGTGACACCCA

>hg18 chr12:26420420-26420557 similar-to-chr3:153471996-153472133
GTGGAGGTATCATCTAAAATATCTCGAAAATGAAAATGCCTTGAAAATGTCCAAGTCCACATATGCACTTAGGCACTATAAGCCAAACTGAGATGATCACATCTCCTCAACTTATTCCTGTGGAACCCTTTCCCTCT

>hg18 chr8:33371936-33372062 similar-to-chr10:50521042-50521168
CAGTACTCTCAGCCAAACCCAGGTTCATAAAGAGCACAGAGTCAGCTTAGTACTTTTTTTCTAAGAGGAGGCTGCATGAGTCATTGGCTTGTCAGTTGNNNNNNNNNNNNNNNNNNNNNNNNNNNN

>hg18 chr14:26084259-26084385 similar-to-chr3:41241702-41241828
CAATAATTGCTGAAAAGAATAAACACAGAAGGATCATCCAAGAAAATATATAAGTGAGGAAGAAGGGACAGAAGACATCTTAGTGAAGAAGAAATAGAAAGCAAAGCCTGACAGATGAGGTTGAGT

>hg18 chrX:147390428-147390559 similar-to-chr16:66676884-66677015
AAGAGGAGCTGAAGCTGTCGTGGGGGGCGCCCCGGACTCCCTCCCACTTGCTCTCAGCCACCTCTGGCCCCGGCCGCGCTGACTCCTAGGTCGGATGCCGGGGTGGGGGGAGGTGCGGGAAGAGGGAGGGA

>hg18 chr10:41943789-41943951 similar-to-chr2:189514236-189514398
AATTTGGAAACACACTTTCATCCCCAAGGTGGATATTTGTTTTTTTTTTTTTTTTGCCAATTTCTTCTCTTACTGTTTCAAACATTGTTGGATATTATTTTTATTTTATTTGGCATTTTAGTATCAACATTTCTAATTGATGTACTCTACATATTTTTTCTT

>hg18 chr3:134386418-134386535 similar-to-chr2:189570724-189570841
TCAAAAGGAAAGTCCACTTACAGTTGACATCTTTTTAATTGTATTTAGTTGCATGTATTGTAGGTTAACTTTGCAAACCCGCCACATATATTCTGTAATAAATTAATCAAACCATAA

>hg18 chr6:15223879-15224075 similar-to-chrX:149485015-149485211
NNNNNNNNNNNNNNNNNNNNNNNNNNNNNNNNNNNNNNNNGCACCGCTTCCTGGTACGTGGCAGGTACAGTGTCAACATTTAGAAGGAGCAGAAGTGCACGAGGAGAGAGAGAACCTGTCAACACAACAGCACCAGGAGCAGCACACATAGCGCGTCAAGGGGTCTGGGCAATGGTGTGCCATAACTACACCCGAA

>hg18 chr9:93049567-93049670 similar-to-chr7:155486012-155486115
CCATCTCCTTGGATCACATCTTGTCCTGCCCCCTCCCTCCTCCCTGACACATGGGGCTCTGGCACAAGGAATCTATTCTCCAATTTAAAACAAATCCCATTGT

>hg18 chr19:57035029-57035178 similar-to-chr6:12398699-12398848
AGTCACGCTCTTGTGCAGACTCAGTAGCACCTTCGCGGAACACAAGATGTCTACAGACTTTGAAACCAGGCGTGCACATGGAAGCAGCAGTCTTGGAAGATGCTTCTTACAGATAGCGAGATGGCCATTTTCTGGCGACTAAATTCCAT

>hg18 chr3:1402540-1402737 similar-to-chr11:10289387-10289584
GCTTGATGTTCATTTCATTCCCACACCTCATTTCTTTACTAATTGGTTACTTTGGTTAGTTGGTTTGTCCCTTAAATATGGATACTTGTTGAAACCTTTTGGTAACAATCAAGGTAATTGTTTTCATATTTCTGGAATTCCAAAAGAGGAATATTCCAAGTATATCGATGAAAGNNNNNNNNNNNNNNNNNNNNNNN

>hg18 chr2:141516786-141516902 similar-to-chrX:153875513-153875629
NNNNNNNNNNNNNNNGCTGTCATTGATTTTATTATCACAAAATAAGGTGGTATAGTCTAAAATTAAAAGGATACATCTAGAGGACATAATGTTCTGCCAAACTTGCATCTAATTAT

>hg18 chr8:80136538-80136684 similar-to-chr2:190666673-190666819
GCTCCTGAATGCTTAGAGATGTGGCAATAGTGAGAGGTATAAAGAAAGCAGTGGGGAGGTTTCAGTCCTCTTTTATCAGGTAAAAAGGAGTACCAGAATGAAAGACTTAATTAAAAGATTACAAAGAGATTTTTAAAAGCGAGGCT

>hg18 chr17:28489831-28489992 similar-to-chrX:138477162-138477323
CACCTCAGGTAGTAATAATATTTTTGATTTTTAGACATGCCAGCAAGTTTTTCCAGGCAATGTGAGGAGCACAAATGCTAATGCCTCCATCTGGGGATTATGTTAATATACTATCTTGAATTGACATTTTAAAAAAATGCATATTTTAACTGGCTGCCTTT

>hg18 chr14:105427642-105427774 similar-to-chr8:144311462-144311594
CTGAGTGAGGGACAGAGACAGGGCAGGGCCTTTGGTCCTGGTAGACTCTGGGGCGGATTCCAGTGGGGAGTTATCACGGTTGGGGTCCCCCAGAGTGTTGGGGTGTCTCTGCTCCTGGAGTTGGCTCTGGAT

>hg18 chr9:33914654-33914810 similar-to-chrX:153888000-153888156
CCTGAAAAAGGAGGCAACAGAAGTGCAGGGGCCTGAAAGGTTTAAGGGGGGACAGGGGGCAGTGCCAGGTAGGCACGGGAATAAGCAGGACCCCAGGTGAAGCCCAGAACTGGCCTGTCACCACCTACACTGCTCTCAAAACACTGACATGGCCTA

>hg18 chr13:71750799-71750913 similar-to-chr1:116102162-116102276
CGTTCCCATTACCCCATCCTTCAAGGCTCCGAGATCTCCGGGAAAGTGTCCTAATGGATCCTGCAATTAGTTTTGTTGTCTCAATAATTGGAGTGACTATTTTTTGATACATAC

>hg18 chr5:169531190-169531297 similar-to-chr6:12380485-12380592
AGACTTTTCTTACAGGAACTAGTTAGAGGAGGGGATCACTTCCCAAAGAACAAGACCCTGGAGACTGGGAGCATCTGACGGACTTTATTTAAAGGAACAGTGACAAG

>hg18 chr19:9662947-9663052 similar-to-chr2:189560482-189560587
GATGAAGGGATAAAGGATTTAAAATGTTTTCAGACATATTAAGAGATTTCACCCATCTGAACACAGAAACATTATTTTGGTGACAATTATCATTTTACTTTTTAA

>hg18 chrX:67832818-67832972 similar-to-chr15:89291593-89291747
CCCCACCCCACAACAGGGTAGTTGGGCACTGGGTTGGGCACACAGTTGCTGGTGTCAGGTGTTTATTAAGGGGTCTTGGTTTGTGTGTGCGCACGTGTGCATGGGCATGCATTCGGGAAGGGTCCTGGTAGATAGGAATCAGTGGACTGGAGGC

>hg18 chrY:5533158-5533279 similar-to-chr10:28055190-28055311
CAAAAATATGGTTTATGTTGGCAATAGCTGGCAGGAAGCTCCCTGGTTTTGAATTTAATATAGGCAAATATGCACTAATCGGAAAACTGTAGTCTTTAATGGTGACAAGTCATACTCTTTC

>hg18 chr18:2050470-2050582 similar-to-chr5:39321344-39321456
AGCCACTATTAACAGTACNNNNNNNNNNNNNNNNNNNNNNNNNNNNNNNNNNNNNNNNNNCTTAAATCAGCCAAATGTGCAATCCCACAAACTAGATTGAACAACTTGTTCT

>hg18 chr5:52873799-52873958 similar-to-chr4:164412614-164412773
AAGACGTCTTTCAACGGAAGTTATTCTGCTATAAGCAGGGGACTTGTGTAAGCTACATTTGAAAAAAATGTATTATTTGATGGAGTTGGTAAAGATATTTGGGTCTTCTTATCACAACCAATGGAGGAAATTATATTAAATGGATATTGAGATTTTAAA

>hg18 chr9:122110476-122110576 similar-to-chr17:30497774-30497874
NNNNNNNNNNNNNNNNNNNNNNNNNNNNNNNNNNNNNNNNNNCTAGCTGAGGGGGAAATCCTTTCATGCCAAGCACAGAAACCAAATCCAAGCCCTACAG

>hg18 chr6:123174419-123174525 similar-to-chr5:39320004-39320110
NNNNNNNNNNNNNNNNNAGAGTTTTTACATTTTTAATTACACATTTTTGTATTCAGTTTACTTTCCTCTTGAAATATAAATGATTTTAAAATCTGAGTGACATTTA

>hg18 chr12:125824738-125824910 similar-to-chr7:155279521-155279693
TCTCCATTGAAGACTAGCACGCCCTACAGGGGGTTCAGAATAAAGGGAACCTCTTGACCACCCCTGAGAGCCCAGCCAACCAGCAACCCCAATGCATGAATATATGGCCATGACCTCAGTAGTGATTGCTCTCTCTTGGATAGGCCAATCTGTCTTCTAGAAAGTTAAAATT

>hg18 chr21:26529395-26529565 similar-to-chr4:122824082-122824252
TCGCAAACTTCATGTGCTTCTGGATATCAAGATTTGTTTTTATACAATAGTCACAGTTAAAAACACCCTGCTGGTAATACATAATTACACTTTATTAAGGTCATAAACCAGCAATAAACAATACAGCCTATATAACTTGTAGTTCTACTTAATCACTGACTGGTACACCT

>hg18 chr11:100552838-100553028 similar-to-chrX:153714022-153714212
TATGCATCACATCATTGTCTAGGGTTATAGCTTTGCAAATTACCTGGTTTCCCCTCATGAGACTTTGTGTTGATTGGATCCTAGCCTAACCAAGTCTGGTCTGTTCTGCTGCCAGCCAATCCCAGGTTCTGCTATCCTTGTCCTTCTCATGGCCTTTGCATCTTGAGTTATGGAACTCTTTAAAGCAATT

>hg18 chr12:48919030-48919140 similar-to-chr1:21519537-21519647
ACATACTATTCTGCTTCTCCCTTTCTCCATTTCAGAGAGAAATTCAGAGAAGCTGACATTNNNNNNNNNNNNNNNNNNNNNNNNNNNNNNNNNNNNNNNNNNNNNNNNNN

>hg18 chr18:53169918-53170091 similar-to-chr16:87050018-87050191
GCCTCAGCTTTTGGGAGGCTCAGGCCACCTAGCCCATCAGGAGACCAGGCCCGAAGGATGGATCTGAAGAGTGGGCAACGGAGAGTTAAACCAGGGCTGACTTCAACAGGCCCAGTCAAGTCAGGGGCAAGCACATTGTCCATCCACTGGAAGACGGAAAGGGGAGAGGAAGG

>hg18 chr13:66345646-66345747 similar-to-chr16:14250782-14250883
TTCTCCCTCTTTGAAAGATTTGTCTTTCAATACGTCAGGTTTTTCTCCTAATCTCCCTGTACAGGTTCTATTGAATGCTATAAATGTGTTTACTATACTTC

>hg18 chr13:64398779-64398885 similar-to-chr3:182085047-182085153
AAACTATAAAAGCACAGCTATTTAGGAAGAAAAAAGAGTAGAAATGCAAATATGTCACAAGAGAACAAAACAAACACCTACTTATTCTTCTATATCTAAGAGACCC

>hg18 chr10:98432284-98432396 similar-to-chr8:19479764-19479876
TTCTTCCTTCCCTGCTCTAATTTGTACCGTCTCCCCATGATGAGATAAGCCTGTGCTGACTGATACCTGGGTGTGGAGCGAGCTGCATGTGACCCCGTCATTCTTTTTTCTT

>hg18 chr22:26475070-26475251 similar-to-chr3:113203207-113203388
CCTCTGAAGGCGGGGTTTGCTCCTCGTCAAGACTGCCCAGGCGAGAACCGCAGACTCAGACCCCAGCCAAAAGGACCGGCAGAAGGAAAGAGGGGAGAAGGGAGGGGAAAGAGTGAGGTTTTTCTGAAAGCTCCTCTCCCTTCGCTGAAAAGTTCTTTGAAATAAACAACGTGGGTGTTGT

>hg18 chr9:25302910-25303108 similar-to-chr1:21361100-21361298
NNNNNACAGTGTCAGCATTCACCCAGAGCAGATTATCAAAACAAAGTTAGAAAATATGTAAGAGATTAAACTTATTTTTTTTCAATTCTATGTTCCATTTATTGATTTTTATGTCTCGTGTTGACATGGATTTTTGAAGTGAATACTGGTGACTAGTTCATGCTATGTGCAGGCTATGACTATAAAGCAAGAGTCATT

>hg18 chr9:96359537-96359691 similar-to-chr3:41257419-41257573
AATCTTTGTTCCTTTTTGAGAAGGTGAAAATTTTTTGGTTGTGTAATAAGATTTTGCTGTGTCTGCTAAAGTTGCCAAGCCATGCTAGACTGAGGAACGATGTTGCGTACAGAATGACACTCAAGTTGAAATGTGTCTGTGGGCTGTATGCCCC

>hg18 chr13:70589418-70589563 similar-to-chr10:88641310-88641455
TTCAGAATGGAATGTAGTCTGTCCCTGTAAATATTTTCAATGTATTTATTGTTCATATATCAAATTGCACTAGAATTTGTCCAGGATTCAGGACTAATCAGTCACCTTTAAAGAAACACCATAAAATGAAAGACATTAACAAATA

>hg18 chr21:24560213-24560314 similar-to-chr20:17977769-17977870
CAACAAACAAAAGCTCAACAACAGCAGTAGCTAACTCAACAGAAACAATTGGACAAAAGCTGCACCACTAGTTGTGATAAAAGAATCAAGACTGTTAGTGA

>hg18 chr17:16003477-16003662 similar-to-chr7:80354748-80354933
TTTAATTCTGACAAACTTAAAGCAAAATAATAAGAGAAGTTAAATTTAATGAAGGTACTCTACATACCTCTATCACAATGACCTTTGACAGCACTGAAAAAACACTCTTATATGTTATAGATACACAGTATACATTAATATTTGCTGGGCAGAATATGGTAGAAAGGAGATCAAGGGTTAACCCT

>hg18 chr18:1569315-1569430 similar-to-chr2:189570555-189570670
CTTGCCTAGTGTTGAAGTCTCAAAGAGGTCTACAATCTTTATAACTTATGTTTATGAAAAGGGGAAATGAAATTCTAACACTGAGGTTATAGAGAAGATATGATCGTTTTAGAAC

>hg18 chr13:81167573-81167725 similar-to-chr10:50502931-50503083
NNNNNNNNNNNNNNNNNNNNNNNNNNNNNNNNNNNNNNNNNNNNNNNNNNNNNNNNNNNNNNNNNNNNNNNNNNNNNNNNNNNNNNNNNNNNNNNNNNNNNNNNNNNNNNNNNNNNNNNACCTTAATTTCTTTCCCTGGGGGGCCCATGAAT

>hg18 chrX:152163810-152163916 similar-to-chr4:122836801-122836907
AGGAGGTCATGTCAAGGCAGAGGTGTCTCTGAATATCCATGAATTTAGAATGGAAAGCTCGTGACAGGTTGGGAAGAGGGAAGGGCGATGTCTTAGGAAGATAAGA

>hg18 chr14:47282120-47282260 similar-to-chr2:32215541-32215681
TAAGAATTCAGATCTGAAATTTCTGATATTTTCATCAGTACTAGAGTTAACTTGATCATTGTTTTGTACATCATAATGACCATCTTTTCTATAATTTTTAATCCTTTTGTGCTGATAAAAACTTTTATTATTGAATTATC

>hg18 chr12:50068384-50068526 similar-to-chr6:1475762-1475904
TGAGCACTGTTTGACTGTGGCAGAAACACAGAGGGGCTGGCCGGGTTGCTTCCTGTTTGCTGCTCACCCTCAAGCCCAACCAGATGCTTGGCACTCACTGGCTATCTTTTCTTCCTCAAAGCCTTTCCCTTATATTCTTGCT

>hg18 chr21:41339242-41339427 similar-to-chr18:17830602-17830787
AAATGTTAATGAAGGTGGGACTAGGATGGAATACGGACAGAAGGGAAGTGAGAAGAATTGAACTTGTTTTGAAATAAGCAGGTGGACTGGAAGGAGGGGAGGCTCAGGGAGACAGAAAGAGGACAGGGGAGACCTGCATGTGGATGAATGGACGCTTCTCTATTAGCCTTGGCTGTGGGCCAGCA

>hg18 chr17:62672556-62672698 similar-to-chr11:70640561-70640703
NNNNNNNNNNNNNNNNNNNNNNNNNNNNNNNNNNNNAGGCAGCCAGGGCTCGGGGGAGGGTCCCGGGCGGAAAGCAGGGTGCGCCAGTCCGGGTCCACCTGGCGGGTCGGGGGAGAACCGCGGGCGCCGCTGCAGCTCGGGA

>hg18 chr8:145003210-145003316 similar-to-chr17:35112096-35112202
CCCATCAGTGCCCTGGGCTGCGCACAGCTTAGTGTGCATTCTGACTCTAAGTTGTTGCCCTGGTGTGGGCTGTTGCCCCCACGTCTGCTGTGAGGCCACCTGTCCT

>hg18 chr2:142165325-142165495 similar-to-chr6:121793430-121793600
ATTCAGTACAGGAGCATAAGGGAACTTGAAATATTATTTTCTAGTGTTCTTCTGATTTAGACCCAGAATTTATGGTGCTGTACTGTAGGCTGAACTGTCCCAGTGACCAGATGGAAACAGAATTTTTCTTCTGAGTAAGAAGAAAAGGAAAAAAAAAAAGTTGGCCAGGT

>hg18 chr3:116651826-116652011 similar-to-chr6:21641959-21642144
TCTATTGAGCCAGGAAGCTGTATGTCTGTGGCTAGCCCAATTATATCACAGGCTAGACAGGGCACTTTATGTTGGCCGTGGCGAATGGGCCAGGAAGCAATATGATAAATCTTTATGATAAATCCCGATTGTTGGACAAGAGGGAAAAAGACCCCTAACCTTACCCCAATTTTCTTTTTCATTAG

>hg18 chr15:46382830-46382994 similar-to-chr21:18546827-18546991
AAAGACCAATAGGCTGGGGAACATAATTATGCTTGGCCCCCTCAGAGGCTTATACCTCCAAAGCAGATTTAAAAATCAGTAACTCAAAACTTTAAGAAGTAGTTGAGTCTACAAAATATTCAAAGCAGTTACCTAAATAAGGTTATTTAATGTAACAGATTATA

>hg18 chrX:121213402-121213524 similar-to-chr10:96050358-96050480
ACAACAGAAATTTGCAACATTATCTGCCATTAAATATGTGCAGAGAAATCAGGGCTAGTATTGTCTTAGNNNNNNNNNNNNNNNNNNNNNNNNNNNNNNNNNNNNNNNNAGGCTGGCCAAGT

>hg18 chr13:105923817-105923930 similar-to-chr1:154704072-154704185
GCATTCACAGCCTCAGGCACTGGGACACAGGTTTGGGGTGGGCTAACCCACCTGGTCCTCCAGCAGCCCTAGGCAGTCGTGAATCCTGCGGGGCTGCAGTTGAAGCGCAGGCC

>hg18 chr11:124587820-124587990 similar-to-chr20:42462852-42463022
ATCCATGATCCATAGAGCCAGCCCCCAAGCTGGAGGTCCTCTTGACCGGTTCTACAGTTAGGACCAATGGCCTTCCCTAGTTGCTCCCACATCCTTTGTTTATTTGTTTGGTGGAGATCCTGTAGGTAGATGGCAATTAAGGGTCTAGGCTCAGAACTCACTTTGACTTG

>hg18 chr11:57165047-57165227 similar-to-chr3:58134873-58135053
AGGTGGTCTCTGTGCTGGGGGTCAGGGGGTTGGTGAAGAAGGCGGCAAAAGGAAGAGTGGTGAAAAAATAGAATGAACACTAAGAATGGAATAAAAGGGAAAAAAGCTGTATTGAAGCAAAGAAGGGGCAGAGGGAGCCCGTGAGCTGAGTGGGCCAGGGACTGGGAGAAGGAGTGAGGA

>hg18 chr8:93789115-93789228 similar-to-chr4:174630008-174630121
TAAAATTCATGTAGGGAGTCTATGTGACACTTAATATTTTGAAGCAAGGATAATATACTTTTTCCCTATAGATTCTCTACTGANNNNNNNNNNNNNNNNNNNNNNNNNNNNNN

>hg18 chr22:34498048-34498189 similar-to-chr12:21765343-21765484
GTCTACACCGGTATAATATATGTAACAAATAGATTATATAATCTGTAACAAACAGATTTAATCTCAAATTCTGAACAAGAGGAAATATTTCAGCTATGTAAACAGATGGAGAATTTTTGTTATCTAAACTTCTATTCATAA

>hg18 chr13:56581742-56581848 similar-to-chr21:18478025-18478131
CTCTTTGAAATTCCTGTTATTGCTTCAAATAAATGGTGACTGAGAATGTCTAAATACTTTTCTCAAATTATCTGTTTATCTCTGATACGATGCACTGTTGGTCAGA

>hg18 chr21:35363732-35363888 similar-to-chr7:80105928-80106084
TTCCAAATTTTCTTGTCTTTCTTGTCTCCACGATTTACATTGTTTATAAGGTGTTCAATTATACTACAAAGGGGCCATACATTTCTTTTGGAGATTTAAAATTATCGTTGAGGGATAATATAAGTTGACCATGTCCAGGCCTACTTTTTGTTTATA

>hg18 chr13:61490449-61490551 similar-to-chr17:35112320-35112422
TATACATTTTTGTTTAAATACTATAAATTTAGTGAAAATATATGATGTACTATAATGTGTTTGATATGAGAGGTTCTCAGTGACATCTTAAGCACCATCCCA

>hg18 chr5:119127553-119127680 similar-to-chr8:26522518-26522645
GGATTGTAGGAGAAGGTAATAAAAAATGCCTGAGGTGTTGAGCGTGGAGGAATGGGAGATAGCTGATGCTAGAAATAAGAAAGTCAATGGGAGTTGTCAATTACTGTGAGAAGGTGAAGATATAATA

>hg18 chr21:39797215-39797317 similar-to-chr3:153872047-153872149
AAAAAACCTGCCTTCATTTGTGTGTTAAAAACAATTGTCATGTGTGCAGTAAAAACACAAAACGAGCAAAAAACCTCTCTCCAGCACCTGGCAATGTTCAGT

>hg18 chr20:12640827-12640957 similar-to-chr9:79813175-79813305
NNNNTAACTCCAAATTTTTCATTTTGAAAGACATATACCTGTGGATATTTATTAATGCACATTGTTATCAAGGTCTGCATTGGTAACAAAGATTGCCCATACCCTCTGTTTCTCAACATACCCCAAACTA

>hg18 chr12:1511369-1511482 similar-to-chr11:66806995-66807108
CTCGTCCAGGCACACGGGGGAAGCCTAGGGAGCCCCCTCCTGTGGCTGGCCCCTAAGGCAACGGAGAGCCCAGGCAGCAGCGGGCACGCCCTCAGAAGGCCTAAGGACCCTTT

>hg18 chr12:59092197-59092297 similar-to-chr5:2340686-2340786
ATGTATTAAATACGAGTGGTTTCATGGTAAAGCAGATTAAAGGTATGGAGCTGGGTGGGTGCTCCTAGTGGGTGATCAAGGAAAAGAACACTAGCGAAGT

>hg18 chrX:24717948-24718048 similar-to-chr1:172134762-172134862
TTTTGCCAGAAACTCCCATTTCTCTCCCAAATACATTCTCTATCAGGAAAAAAAGCTCATTATTTTGCATGGTAATGTGTCTTTGCTGATGCAGAAAAGC

>hg18 chrX:92953497-92953631 similar-to-chr17:30522833-30522967
AGTATGGGTTTGTAAATCTATTTTTTCTTCAGTGCATCTGGAAATAACAACCTAGAAAACTCAAGGGTTATTTTTTCATGTGAAAACAACAGTATGTGTTAGGGCCAGTTTCAGCCCATGACAAAATTGTGAAG

>hg18 chr17:15554642-15554748 similar-to-chr7:80133588-80133694
CTTAGTATTATATATAGCTCATAAAGAAAATCCTTCCTGGATATTATTATTTTTAAAAAAGTTATACTTTTGAATATTGAAAGAGTTTAAAAATCTTTCCGTGATT

>hg18 chr22:30867937-30868102 similar-to-chr9:79680093-79680258
TGCAACCTTGAGCTTCTCTTCCAACAATGTCCCAATATCCTCATTTTTTTTCCTTCTGATCCTCTAAATCATGTTCCCCTTCAGGTCTAGCATGAGGCTCTCTCTCGCTCTCTCCCATGGAGCCCACTGGGCAGCTGTCCATGAATTCTAAGAACCTCAATGTTG

>hg18 chr2:83317086-83317206 similar-to-chr7:94061416-94061536
AGCAACTTCTGTATTAGTCTTACCAAATCTTCATATATAATTCCACAGGGTCAAGCTGATATTCTATATTAAGTTGTGGCCTGATTGGTTTGTTTTATTTTAGCCACATTTTGTAATGTG

>hg18 chr18:62196408-62196538 similar-to-chr1:116140040-116140170
AGTAATGATTTTGTGAGTAAGAATCATAACAATACATAGTTGGAAAACAAATTGTTCTCCAGATAATGTTTTGAATTAATCTATTACTTTCATTTTCCAAGGAGAAATGGTTTTGAATGGAGTGCCATGA

>hg18 chr6:138803407-138803507 similar-to-chr1:94768974-94769074
ATTGCTATTCTCACCTGACTATTGCTACAGCATGGAAGGCAGAGCATATATACTACAAAAGTGGATGGCAGTAAAGGAGAAAATGCCAGCTAAAGAAAAG

>hg18 chr15:98545379-98545522 similar-to-chr7:155417151-155417294
ATGCTTTTCATACCTGACTCAAGACACCCCAACAGGCTGACCTGCCAACTCCCTATTTCACCAAAAGGGCAGCCACGGGACCAGCTCTTCACACATGGTCCCTGGCAGTGAGGGTGGGAAGAAGACACCCTCTAGGAAAAGCA

>hg18 chr9:30137360-30137557 similar-to-chr3:154034887-154035084
GCCACGTAATAGAGTGCCTATAGCTCCCATTTGGTATTGATTCCAAGCTTGCATTTCCTGAACAGAGAGAGTTTCCTGGGGTAGAGATCTAAGTGACTTTCTGCTTACTCTGGTGCAGGTCGTCCTCTCTGTTCTGGCATAAACAGTATACTGTTTGATCTTTGTAAACTTATTCTATCAGTTTTATAAATAGATAA

>hg18 chr13:34113556-34113669 similar-to-chr4:89150699-89150812
TTTCAGCAGGGGTTCAAGGGTGTTAGAAAGGAAAGGAAGCTTTATCAAGTAAAAGAGAGCTTCCTGTGAGGCCATGTCTGATTGGCAAGCATGCTATTAAGGTGAAATTTTTG

>hg18 chr5:82043238-82043342 similar-to-chr4:5797224-5797328
GAATCCCAGGAGATGGAGAGAAGGAAGGCTTGCGTGGAAAAGGGAGCTTTTACCGTCACTCAGCCCCAACATCTGGATCGGAACTGAGGTGGGAGAGTGAAAGG

>hg18 chr21:39888358-39888516 similar-to-chr10:28016508-28016666
CAGCACTTGAGGGTTCCAGGAGCTGTGCCTTTCTGCTTTACAGGTTCCAGCTGGACAATCTCGGTGGACTCACCAGACCGTCCAAGAATAAAACAAAGACCACCGGTGCTAAATAATACAAAGCCATCTTTATTATTTTGACAGGGAAAGGAACATAT

>hg18 chr21:27499122-27499302 similar-to-chr2:158330247-158330427
GAGAAAATGTCAAGATTATAGGCATGCTCTATAGAAGATAATGAGTTAATACCNNNNNNNNNNNNNNNNNNNNNNNNNNNNNNNNNNNNNNNNNNNNNNNNNNNNNNNNNNNNNNNNNNNNNNNNNNNNNNNNGTATTTGATCCTTCATAAATATAGAAGAAATGTACCTGTTTTTTCTT

>hg18 chr5:88508506-88508634 similar-to-chr2:212238447-212238575
CAATAATACCCCAAAATTCTCAAGCTTAGGAAAAAGAAAATTAAAATTAAGATATTGGGCAGCATGGTAAAGCTCCAGAGGATCGATTCTTTTCTCACATTCTTGATGGTTATCATTTCACTTCTGGT

>hg18 chr10:620038-620152 similar-to-chr17:42738046-42738160
CCTGAAGTCTCCCCAGGGCTGAGACTACTTCTAAATCCTGCTAACTGCACCCCCACATAACTAAAAACAAAACATCAACTATGCAGACAGGAAAAGAAAAATATACACCAATAC

>hg18 chr15:19306538-19306725 similar-to-chr18:17576255-17576442
ATACGGGAAACGTACTGAACTATTCATCTGGGAACAAAATACTTATCAATAAATTATCACTAAATGTGTATCATGGCATGTCATTGTTTTCAAAGCTCTTTGCATTGAAATGAGAAACTACTCGGAGCAAACTGTTCCTCTCCTCAAAAGCAAGGATAATGACATCCACAATGTGGCCTCTGACCCA

>hg18 chr13:65344656-65344768 similar-to-chr12:21826215-21826327
NNNNNNNNNNNGAGTAACATTTCCTTCCCAAGACTATATTCCAATTAAATGCATATCATCAATGTAAGTCTCCCTTTTAATGTATAGACAATCCAAGAAACAAAAAAACTAT

>hg18 chr22:42255786-42255923 similar-to-chr5:139703477-139703614
TTTTATAGTGTCAAGAATCATTCTTGCAAAGATTATTTGTTCAGACTAACAAGTGAGGGTGCCCAAGACATAGTGGTAGCACCTGGCACCTGGAGAGCAAGCATCCTATGCCAGAACCCAGGGCAGCTGTGCCTACC

>hg18 chr10:127638923-127639027 similar-to-chr7:155297577-155297681
CACCAGGCGCTGCAGGGCACTCTTGCTGGCCCTGGAAGACATGGTAGCAGCAGTGTGCTCCAAGGGTGGTTGAGCCACGCTAGGCGGGTCAGCCCTGCCAGGCC

>hg18 chr15:96868387-96868513 similar-to-chr4:174670526-174670652
AGCTGATAAGAGGAAATCTTACAAGACAAATCAGCAAGTTTCCTGACAAGTACAACAGGAAGACTCCATCTGGAACTAAAGGTGTGGCCCAGGAGCTTGCAGAAAAGAGGCCCATTCAGAAAGGGT

>hg18 chr5:168408678-168408818 similar-to-chr22:19484390-19484530
AGGGCCATTACCCATGTTAGTCAAGACCTATGTCACATGAGCTTTTTGGGGGCAAATACAAACGTGTAGAGTTGGAAAAAATTACACTGGCCCCAGTATACAAAAAGTATAAAGTTAAAATTACAAGAAACAAAATAATA

>hg18 chr8:2792474-2792607 similar-to-chr20:17943104-17943237
GTTAGATTAAAAAGAAAAGGGGTAATGCAAAGAAAACGTGTAATAGCAAACTGATAGTTCAGGTCAAATTCATTGGATCAGTCAACTTAGACATCTACACAGCATCCTGTACAGCTCACTGGGGTGTCCTTCA

>hg18 chr15:56059977-56060163 similar-to-chr5:172594987-172595173
GCTCTTCTGGAAGTCAGGCTCAATGGAGATGCAGGTGAGTCCCTTGATCCAGCTGTGAAGCTCTGCCTCCTTCTGGGGGTCATATTTGGGCAGGAGCCAGTTCTTGACCTCGGCTGACAGCCCATACTAGACGCCTTTGTTGAACTGCGTGGAACTCATGGCTGGCAGGCTGCNNNNNNNNNNNNN

>hg18 chr22:27993842-27993968 similar-to-chr10:50492527-50492653
CACCCGGCCGCGTGACCCCTGCCGACCGGCTGGCGCGCCACCCATTCCCCGCGGCCCGCGGATTAGTCAGCAGTTGTTCTAGTCCGGGTCCCTTCCCCCAGCCCTCCCGCCGATCTCCGTCTCCCT

>hg18 chrX:104453352-104453505 similar-to-chr1:21373942-21374095
CAACTGTGCATATTTAACAAGAAATAGTTTGGGGTGCAAATAAATCATCTGAGTTGATTAAATCCAGTCTGTTTAGGGAATTGGTATGTAGCTTGCTCCCTTGGTGAAGGTTTGACCTAAGGAATAATCAAAGCTTTTCTGAAATGTCTGTAA

>hg18 chr16:83980059-83980240 similar-to-chr17:45606207-45606388
TGTTCTTTGGGAATAGATCATGAAGGAAAAAAAAGAGAGAGAAATGTTCCACGATGTTGAGGGTAATCTCTGAACCATGGAATGGCCCTCATTGACTGGGAAAAGGAGCTCAGGCTCTGAGGCCCCCCAGCCAGGTCCTGGGGAGAGGAGGGACTGGCCAGCAATGGGGGCCAGGCAGCAT

>hg18 chr1:230757947-230758072 similar-to-chr10:95973191-95973316
CAGCCCCCTCTAAGGAAGCCTCAACAGCCAAATGTAATCTAATAATTAGCATATGTAAGAGTAAAGGTCCAGACCATGACATCAGCTTCACAGAAAAATCAGCAGATTCAAAAAAGATCCACGGA

>hg18 chr11:29464221-29464331 similar-to-chr12:21806067-21806177
ACAATGAGGCTTATTGGAGTTTGTGAAGGGACAAATTCCATAAACTTTTATGCAGTTCCTCTGTTTAAAAAATCTTTAGTGATTACTTGCTTAACAATGAAATTATCTTT

>hg18 chr10:19701757-19701897 similar-to-chr4:122728304-122728444
AAGGTAAATTTAACTGGATAAGAGAGCTTATGTATAACAAATACGTAAGACTGGTGTAGTTTTTAAAAGCTCAGCAGGTTTCTCAAGACTACAAGATTACTAATCAGCTCATATATTTTTCGCTATCATTATATTCCTCA

>hg18 chr10:73152053-73152157 similar-to-chrX:149519172-149519276
NNNNNNNNNNNAGAAGGAGAAGTGTACTGTAGCAATACTGGGATACCCTACAGGATCAAAGGAAAAATCAAACAGGGAGCGAGGCACAGATGGGCTCCTGGAAT

>hg18 chr2:81199614-81199719 similar-to-chr10:88574298-88574403
GATTTACATTAGTATGTACAACATTGGGATGATGTGTTCCTTAAAGAGTAAAAAATAGTTATATGAGTTTCCTGATGATGACAGTGATGGGCTGTGATGTTTTAG

>hg18 chr18:72269753-72269921 similar-to-chr1:158152962-158153130
CTCACCATCGGGATTTCTTTGCAATGTGCAGGTGTTCACAAAAGATGTGTGGATGTTCTAAAGGATGAGCAGAACTCTAAAACCAGGAGCCTAGCATGGGTCTAGCCCAGGAAATGGGAGCTCCTCCTGCCATAGCTAGCCCTGAAGCCCACGCAGAGGCCAGGAGGC

>hg18 chr21:45882856-45883002 similar-to-chrX:70239480-70239626
CAGTCCAGTAAAGTAGGAAGGCAGGTGCTTGCTAAACTGTGGCAGAGGTGGGACACCAAGAAATTTGGGGTCCTAAGTAAATAAAGGCTTGGTGGGCTGGGCCAAGCCTGTCCCACCACTCTCTTTCTCTTACGGGAATACTCTGC

>hg18 chr14:83310489-83310604 similar-to-chr6:70909702-70909817
TTTCCTTTTCTTCTTATTGCTTACCTTCATGACCAGTTGTATAAAAGAAGGGGTTATGGCTACTAAATACAATATTAATAAATAAGATCCCAGAAAAAAGTTGCAGAAGGGCCGA

>hg18 chr15:29930950-29931147 similar-to-chr7:41973521-41973718
GCCAGAGAAACTGATGGTTCATTCTCTAATCTTCTCAAGTAACCCAAAAAGATCAAGACGGCTAATTTTCCAAGATATCACACATTCTGGTTGTACAGGTGACCCCAGGATGTAGTGTTTTCCAAACACCAGTTTATTTTGTCTTTTCTCCACATTTGCAATAATACCATGATGGAGTTGGATGGAGGTGATCATTT

>hg18 chr2:144547794-144547952 similar-to-chr3:58101287-58101445
TTCCTTCGAATCATATCCCCCAACTCCCAACCTTGATGGGGAGAACTTAGGACAAAAATTCCACAACTCAGTTGTGTTGAGTGAAACGNNNNNNNNNNNNNNNNNNNNNNNNNNNNNNNNNNNNNNNNNNNNNNNNNNNNNNNNNNNNNNNNNNNNNN

>hg18 chr14:79546060-79546175 similar-to-chr8:75361519-75361634
TTTTTTGTTACTACTGAAAATGTAACAGCCCTTTTGTCTGCACTTAATGTATACACCATTGATTTCTCCTAATGAGTTAAAACCATGTAAAATCAAGTAGCAAATCACCAAGATT

>hg18 chr4:185672081-185672221 similar-to-chr10:95879353-95879493
NNNNNNNNTTACATCTCTGACATCTCTGAGCTTCTTTCCAGTGACATCACTCATCTTAGGGTGGTACGGATGAAACCCAACCACATTGCTTATGCCTCTTTTTTTAGCTTCTTTTTATTATGAACTCTTTCCTCCTAACA

>hg18 chr4:134192716-134192831 similar-to-chr7:80106613-80106728
TAGAAATGAGAAATAATTGATCCCTTAAATGATCCAATATCATAAATGGGTCTACATTTTAAGATAATACAGTTAAAAACTACTAAAATATTTTCATATATTTAGTAAATATTTG

>hg18 chr17:23896593-23896709 similar-to-chr4:185696260-185696376
CCAATCCACCATTCACTCAGCAGCCAGAGATAATCTGACCAGGTCATGCCCACTTAATCCTCCACAGGGGCTCCCCACTTCTCAGAAGCCCTGCTCCTAAGGCTCTGCCAATCTGT

>hg18 chr17:6146585-6146685 similar-to-chr6:161175855-161175955
ATGTTCCTTAGATATAATGATTTGGTTTGTTTCTGTTTGGCTATATCTTGATATCAGAAGTNNNNNNNNNNNNNNNNNNNNNNNNNNNNNNNNNNNNNNN

>hg18 chr15:50867147-50867296 similar-to-chr22:18130321-18130470
CATGGACCAGGAGTCAATCAACTTGGCAACCGCCGGCCGGATCTCATCAAACCCAGGCCACCCTCCGCTGTCCTTAGCTCTACCTCCCCTCATGTTCTCTACCCTCAAGGGTCGCCGAATCCTCCTGAAATCCCCGGTGGGGTTCGGGC

>hg18 chr21:27687900-27688081 similar-to-chr3:41210658-41210839
CTTTGATTTTAATTCCAAATAAACTCAAAAAGGGAAGATGATTTGCATTTTTCTACAGAAAATATGTGTAATACACATAATTCTGTGATGCTGCTTTATGACCTATTAATTTAAAAATGTAAGTGTAAACAGTTGGCTTGTTTCAGAAATACAAGTGAGATTTTCCGTTAGCTCTTTCACT

>hg18 chr15:32962205-32962305 similar-to-chr21:18422980-18423080
GACTTAATTCCTGAGAAATTAACATAAATATATTATAAACTAAGCCTAATGAATTATAATTCTGTTCATTATGATTTCGGTACTAATTGAGTTTAAATAA

>hg18 chr20:43057721-43057841 similar-to-chr7:80099414-80099534
TGAATTATGTGTAAATTTGTAAGTGTCGCTATAGATGATACACCTCTACTGACTCTAGTTGTAGTCATTAATTAATTTAAGTGTGTTCCACCCCTCTCCATTCCAGAGGTTGTGTATTGA

>hg18 chr4:141034223-141034342 similar-to-chr3:113210203-113210322
GGCAGCCCCATTGACCATAAGGAATGCCTGATTCCAGCCTCTACATTCCTGGTTTTGGGAGTGATAGATCTCTTACCCTAAAGAGTGTTATCCACTTAACTGGACTCATTTTAAAAGTC

>hg18 chrX:114784644-114784747 similar-to-chr3:30408011-30408114
CTCTCATCAGGAAAAAGTGCACATATGCATTCAGTTTGACCTGTAAATTTAGCATATATTTATGTTTCATTCATCCACAGTCAATGTAACTGGAACTAACCCC

>hg18 chr22:45517777-45517885 similar-to-chr5:75876951-75877059
CAGGCAGGTCTGGGGACAAGAGGATGAGGGATGGGGCCACATTTGGAGCCTGGTGCACTGAGAGTAAAAGAAGAAAACCTGCTCCAACAAACCCTTGAAATTGAAAAT

>hg18 chr4:172842943-172843090 similar-to-chr9:79841583-79841730
TGCAACTTCTGCTGCAACTGGGAAAACTGGACTTTATTTGGCAGCTTCAAGGGACAAGAGGAGCATTTATGGTACTGCATTTTGGGATGAATCATAAATGGTCGGATAAATAATAAATTGATCCAGAAATTCAGAAATTGAGTTTTG

>hg18 chr22:47468364-47468504 similar-to-chr1:154703920-154704060
CGTGTGCCCCGGGAGTTGGAAGGGGTGCTGAGTGGGGTCAGCACAGGTGGCCAAGGTCACTCCCACTTCTTTCAAAGCTCCTTCCAGCGGGCAGGTGGAGGAGTTCCTTGAACTGTGGGCAGCAGGCAGTATGGCGTCTG

>hg18 chr13:75285135-75285283 similar-to-chr7:155353777-155353925
TGTGGAGATAGAGAAACAAATATTGCCGCTTTCCCAAGGACATGTGGCTTGTGAGTGGTAGAACCAGACTAGGGCTTCGCCTCNNNNNNNNNNNNNNNNNNNNNNNNNNNNNNNNNNNNNNNNNNNNNNNNNNNNNNNNNNNNNNNNN

>hg18 chr11:13058144-13058278 similar-to-chr3:41167679-41167813
TGATCCTCAATAAAGAATCCCTCTAGGTATCACTAAGGAGCAGGACCTCAGCCAGGTGAACCCAATCAATATTAAAATCCCTATTTGGGGGCCTCAGGTGGGCAGAGCAGGCGAAGAGCAGTTCCAAATGAACT

>hg18 chr3:16119930-16120094 similar-to-chr20:42465507-42465671
CTACTTGAGTTATCTGTGTTTGGATTAGTTTTGGGCAGCCAAACCATCTGGAGAGGTTTAGGGCTCAGTCCCAAGGCTCTGATCTTTACTCGGCTGTAAACGCCTCATTGCCCTGCCACTTCTGCTTCATGGGCTGGAGGTCTGTCCTCTTGCAATCATGTGGG

>hg18 chr20:47356837-47356942 similar-to-chr3:58120215-58120320
AGGTTAGAAGCTTACACCTGGGCAACCATACAAATGCAAAAGCTCAGACATCTGTTCCCAACTCCCTGATGTGCCAGGAGGGCCATGTTTGCCTAGGTTTTGGCT

>hg18 chr7:26715836-26715944 similar-to-chr20:32785431-32785539
CTAACTATGATCCTGTGCTCTTTAGATCTACTTTACCTGTGTTAATGAATGAGTGGAAGCAAAGGAGAATGTCATTTCCTGGGAAATGTCTTGCTCGAGATGACTAGC

>hg18 chr8:61853554-61853675 similar-to-chr10:28055190-28055311
GAGCATCTAACATGATTTGCATGCTAAAGTGTGTAAACTTTAAATCTTTTTGTGTTATATGTTTTATGCTTTTTCTAATTCATTACTGTGTGCTGGGGAATCTCTCATTAGAAGCTGGTGT

>hg18 chr3:115573574-115573715 similar-to-chr5:75902019-75902160
CCTTAAAGAATCCTCATGCTTGCTCTCAATCAATCCTAAATGATCCAACTCTAAGGGCAGTAGTGCATGTGGCCTCTTTTATTTTAAGTAAGGATGTGAGAAGTCTTGACAGATATGGAGAAGCACTAATTTTATATAATG

>hg18 chr6:381728-381833 similar-to-chr5:153876889-153876994
TTCCCCCAGTTCCCTGGTCTGAGCCACCGGCATGAACTGAACACAAGGCAATCCGCCAGCAAGCTGGTCTCATTTGTTTTTGATTAGGATGTGTTGGAATGGGAA

>hg18 chr18:65678687-65678800 similar-to-chr11:27038684-27038797
TGCTCTGAATCTGGAAAAATATGTGTAAACCGACCTTGAGGATTTATAAAATTTCCTTAGAAAGCATTGCAGTTAATTCTAGAAGCTATTTTTCTACCTATTGAATCACTAGA

>hg18 chr7:157309305-157309489 similar-to-chr1:21416267-21416451
CCTAACCAGCCTGTGTCTCTAAGGGGAATCTGGAGGGCAAAGTGGGGAGGAGGTTGAATCAGTCCTTCGTTCCACAGCTGGGTATGAGACAGACAGAGAAATTAGAAGTGTTTTTTCCTTTTTCCTCCTTACTCTAGAGATGAGCAGATGGACTGGCTCAAAAGTGGCCTGGACTTCAAGCCCT

>hg18 chr18:40855608-40855731 similar-to-chr7:87685986-87686109
GAAAACCCCAGAGCAAATATATAAAAATTCACATTTGCAGAATACATACACTAGAGAGGGAGGGTCTTATTTTCTTGAAAACATAACTCTCTCTAAGCCCTCCTCTCCAGCTTTCTCTAAACA

>hg18 chr11:38576385-38576514 similar-to-chr20:32818141-32818270
NNNNNNNNNNNNNNNNNNNNNNNNNNNNCTTGCCTATACTTTGTTAGAAATTCTAAGTTTGCAACAGGCATCATGAATCCCTTTCTATCAACTTGAGCTTTAATTCACTTGGGGCTAGTTTTGGGATTT

>hg18 chr18:45729808-45729964 similar-to-chr6:139949330-139949486
ACAGCTCCGATAGCTGAGAAAGCAATTAGCTACATTACAACCGCTCAGACAATGGAACTGGCTTCACTAATTACATTCTCATTAACACCCTGTTATTTCACTGCTCGTAGTGGGAGTTCTTCGAACATCCCTTTGGTTGGTAGAGTATATGGGTGT

>hg18 chr14:96496606-96496757 similar-to-chr16:66674198-66674349
ATCTGGGAGCACACTGCTGGATTTGCAGTCAGAGGACACTTACTTCAGCTTCAGGGACAGGTTGCTGAGAGAATAGAATCCAGCTTGGCTATGTGAGTTGCATGGCCTCACCCCAACCTGGCAAGGGTCCAGTCCTGCTCTTCTCTGGCCC

>hg18 chrX:136342803-136342929 similar-to-chr1:94915643-94915769
CTCTCAAGAGAGGACATATTGATATGTTTGACAACCATGGAGTCCCCCCAAAATAAAAGTGTCTCAGGACTGGAAAAAAGGGCCTTTAAAAATCTTGGTTTGGCNNNNNNNNNNNNNNNNNNNNNN

>hg18 chr4:179206502-179206626 similar-to-chr10:27949183-27949307
TTTTATTATACGATAATGAAACTTTATATAACTTCTGGAATACAAAAAACTGACATGTGCATGTTCAAATCCTTAATTATATTGTATGAATTTGAACGAATTTAAGTAGTTTATGGTTTTGTAG

>hg18 chr12:33158355-33158457 similar-to-chr1:94839461-94839563
CCAGTATAGACATAGTTAATGGGGCTACAAGAAAATGGTTTTCAAAATCTATGTTAATAGATATAAAAAGCTCCTTGAAATGGATGATTTCCCAGGAAATAT

>hg18 chr11:14212321-14212466 similar-to-chr3:8741678-8741823
TTCTGTTTGAAGGCAGACAGCCCTTGCTTGATGTTCTCTCCTGTTTGGATTTGGCATCACCTACGTGATGTTCGAATACCTTCTGCTGTGGCCCCCTTTTCCCTTCTTTGCTCTGGCCTTGGCACTAAGGTTTTTCTGACTGCTG

>hg18 chr3:37534396-37534553 similar-to-chr18:17839907-17840064
TCCATTTGGGACTTCTTATGGCAAGAAGTTTGAATAGCTTCATCCTGCCATCAACTCTCCTTGTTTCTGAGCCTTTGATGCTCCATCATGCTCTACCATGTTGATGGGGAAATGAGTGAGGAGAGAATTAGAAACCCAGACATCTTCTGCCTGATTA

>hg18 chr22:24065008-24065114 similar-to-chr2:190660866-190660972
AACCAAAAAATCACCCCTATACTCATGGATATTTTTTCCTGAATTTGTTCATTTCTTCTGGTATACATTTCCTCATTTCAGTAGATCATGTGTATTTGAACCTGGA

>hg18 chr16:78578916-78579082 similar-to-chr17:42702633-42702799
TACTCGGAGAAGATTTTTAGCAATCAGCACTACATAAATATCCGAACCCCCTGGAAGACCATCACAGCTGCAGCATCCCCCCTTCCTCTAATTTATTATTTATATACCGCTGCAGATAGACATAGCTCTTTGTGACAATTAACGTGGGCCTTCCAGTCTCTCCTCT

>hg18 chr6:27667659-27667814 similar-to-chrX:153851021-153851176
CTAACTCACTAAGAAGTGCTAATAAGGCTCATGATTTCAGTAATTATTAGGTTCTTCCAAGCGTTCTGGTCATATACCTGTGCCTCAGCACTGCAGCCGAGCTTTATTATATTGAACATTCATTTCAACCTCAAACTGTTTATTCGTTAAATATA

>hg18 chr14:24901517-24901621 similar-to-chr5:52361518-52361622
TATTAATAGCTGCTCATGTAGCTCACACTCCTGGAAATGTAAGGCCTCTGGTAAACTGAGTCAGAGAATATGGCTTACCTGTGAGATCATGGAAGTCCTCTTTT

>hg18 chr2:85405295-85405453 similar-to-chr3:58101287-58101445
NNNNNNNNNNNNNNNNNNNNNNNNNNNNNNNNNNNNNNNNNNNNNNNNNNNNNNNNNNNNNNNNNNNNCACAGATATGTGTATCTAGATGTTTCTAGTTTGTTGTCTAAAAAGGGCGAATGCAACAGCAACAGCAACCGCATCCCCAGAATCAGCCAC

>hg18 chr9:72734749-72734902 similar-to-chr2:68948149-68948302
NNTTCAGAGACTGGAAAAAGAGAAAGCACAAATCCTAATGGTAGTGAATAGTGGAGTTCGGGTGCAAGGTTTTGAGCTTCTCACTCTTTCAGTTTTTACATCCATCTGTTTGGGGGTGGTAGGAGAAATAAAGAGGTCCACAGGAGACAGTGG

>hg18 chr18:20870518-20870618 similar-to-chr4:174626361-174626461
AGCTAGCAACAGTTCATGCCATTGTAACTGAAATTGTACAGATAATAAGATATGTCCAACAGGTTATGGTAAAAATTACCAGCAAGCCAATCTAATGTAT

>hg18 chr10:134879071-134879192 similar-to-chr7:94125207-94125328
CAGAGCCTTCACGCACGGCCCGTGTGGCCAGGCTTCATGAGGATGAGCACAAGGACAGGTGGCTGTCACCTGGCCAACCCACATCGTCCTGGGCGCACCCTCACCCCGAGCTGCCCCAGCG

>hg18 chr9:138169445-138169557 similar-to-chr15:89292517-89292629
ACCCCCTCAGCGTGTCATTGGCTCAGGGGCCCCACCCCCTTCTGTCAAAGGACTGGGAGGTCACCAGGGTCTGTCCAGCTGCAAGTCCCCGATTCTCTGCAGAGTCTTGTTC

>hg18 chr3:183685148-183685334 similar-to-chr4:186694197-186694383
TAGTATGTGGTACAGGAAATAATTTTGCCCATGCACCTGCACAGAAAAACCCAAATCAACGAGTTTGCTTCAGCCATCAATCTGTGGGACCAAAAGCTAAGCCTGAAAGCAAAGGTGAAATAAAATACGAAAATTGCACAGCAGCCGCAGAGGAGTCAGCTATCCAGAGGCCCTGCTGAAACCCCA

>hg18 chr22:23452704-23452881 similar-to-chr17:61640057-61640234
GTAGAGCAAAACAATATTATCATATTGAAGCAGAATATGACTGGAAAAAAGTCATCATCTATGGAAATAAAGATGGATCTTCCTTTAAAGATATTCCTGAATTACACCTAGTGGGCCACAATCATTATTAAACAGAGGTAATTTGCAGGACATACATCAAGTAATGTGCAAAGAGGA

>hg18 chr9:136353307-136353488 similar-to-chr15:89294501-89294682
GCCCCCGATAAAACACATAATCTCCTTGCCTGATGGGCGTCTGGGGGTGCACGGTGGAGAGGTGTCAGGGAGGGGCGTGCCACCTTCAGAGCCAGGGAGGCTGGGCTGGGCCCCAGGCTGGGAGCGTCAGCCTCAGCCTGTCTCCTTAGCTCCTGTGAGACAGGCTGTCATTCTATTTCCC

>hg18 chr8:89310785-89310955 similar-to-chr6:105689332-105689502
TGGTTTTAGAAAATGAGAGAGAAGGTAGAAAAGACAGGTTATAATTAGGTTACAGTGAAATCTTAGCCAGGGTAAGACTATTATGAGGTAAGAAATAGTTCGTTTTGTTTAATTTGGTTTTTATTTGCAGAAGAACAACAGGGACAAAGCAATATTTTAGTGGCATTTAT

>hg18 chr3:117011481-117011680 similar-to-chr1:172131496-172131695
AAGGATAAAGTGTGTGTTGGGGGGCTTAATATCCATCTGGTTCTTCTCTTATTTTTACAGCATCCAGATGTCCTTAGTGTGGTGTAGTCTTTACACAGCATACATTTGCTTAGTAGATATAAACATATCCCAGTAGAACCTTCTCCATCCTGAATGATACATAAATTTTTAATGATGGACTGTAAAATTGTTTTAAATG

>hg18 chr15:72841375-72841476 similar-to-chr4:4895178-4895279
GTTCCCCCAGGCCTTCACCTCTGTATTTACCCCTCCACCCCAGGCCAGTATTAAGATAATTACAGGGCTTGGGAAAGGGAAAAGAGATGAGACCAGAGGCT

>hg18 chr2:66401403-66401518 similar-to-chr3:153959098-153959213
TGTATTTTTTGAATAAGAGAAAGTCAACTGCTCTTGAAGCCACTCTTTGCCAAATATCACTTGAGAATTACAAGAACACAAAAAGCATCTCTAATGAGGAAGTATTAGTTAATTG

>hg18 chr10:77566883-77566994 similar-to-chr7:94117278-94117389
ACCGACCCTTCCTTTAGTTCCTGTTCAATTCCCAAGCCTTCTGCCAAGCCTTCTTGGACATTCCCATCCCATGCTGACTATTCCTTAAGCTAAAACCCTTAGAGTTAATAT

>hg18 chr22:32352370-32352478 similar-to-chr20:22984033-22984141
TTCAGATCACACTAGAAAGAAAAATTGCCCTGATTTCTTGTTGGCATCATTAGAAAACAAAGGACACTGTCTGCAGCTGTGGAAAATAACTCAAGACAGTTTTATTAA

>hg18 chr1:236120102-236120291 similar-to-chr3:113212565-113212754
GAGGGGTGGGGAAGAGGTGAGAAAACACAGCGGTCAGTCTCCAGTGCCAGAAAGGATAGTCAGCCTTGCCATTAGACCCCAAGGAGCAACTGTCAATAAGAGGAACAAGAGGGAAATCAGATTCAGATCAGATGTAGTTATAACTTAGACTATTTCTTTTGCAGAAAGATGCAACAGGGCTCAGAAGGT

>hg18 chr8:103565454-103565581 similar-to-chr6:139701208-139701335
CTAGTTTGGTGACATCTGAGGTCATATGCTAGCTGGCACCAGCTAGCAGTGCATGGAGACACATACCCGCAGAGGTGAAGCTGAGCCGAGAGCTATCCCTGGGCTGTGTTATTTCAGCAGTACCATG

>hg18 chr19:60544347-60544459 similar-to-chr1:21483870-21483982
GACCTGTGCTGCCTCCCCATAGTCTTCCTTTGCTCCCCTCCCCACCCCCGCTTTTGTCCTCTGAGCCCCCCTCCCCTGGAATCCTTGGAGAGGGAGCAGGTGCTGGGATCCC

>hg18 chr7:126189011-126189128 similar-to-chr15:55361513-55361630
CAACCACTGTGTTACATTCTTCCACAGTGGATGCTCAACTTTCTTAGAATGTGAATGCTCTTCCCTGTCTTCAAGCTATTATTAAACTGCCTTCTCTGTCATGAATACCTTTTCCAC

>hg18 chr10:175085-175186 similar-to-chr17:10450581-10450682
TAATTCATTTGAATAATACAAATAACTAAAATACACAGTGTGAGAGTTCTTATTTTAACCATTGGTTTTATGTTAATATTTTTCTGTTTTTCATATCTGGC

>hg18 chr11:97439660-97439815 similar-to-chr5:146759229-146759384
NNNNNNNNNNCTCTTTAAGAATGTAAAGTGCATACATTACCCTAAAGACAATAGGAACATAACATTTAAGTGGCATCTCCAAAGGAAGTTCTCATTCTCTATAGAAATTTCACATTTCAATTTCTTAAAGTGAATAAAATTTGTAGAAATAACCT

>hg18 chr19:36500918-36501030 similar-to-chr17:26689735-26689847
ATCTTTGTGTTATTGTAATTTTATTGAATTGCTTATTCATTCTTTGATATTGTATTTTAATGGTATTATAAATCTGTTTTATGTCTGATAGGAGCCTCATTGTAAACTGATA

>hg18 chr17:51006688-51006819 similar-to-chr12:79623522-79623653
GAAAAAAGAGACTCTAGGACATACCAAGACAGACGTTTTGCCCTGAGCTACACCTGAATAAGAATTCACTAATTTCTTAAAAACGAGGAAATGAAATTTAATACTGGAACACTATATATTTCTTTTATATC

>hg18 chr2:3474753-3474938 similar-to-chr10:99331876-99332061
GCACACACATGCTCCCAGGTGGCACCCGGGGCCAGAGATCCCCTAATGAATTTCTTGCTGCACATAGGCTGAGTCCAGGGACTGTACATGCTCTCCTGCATCTTTGCTGGGAGCTCCATCTCTGCTGGGAGCACCATGCTATATCTGCTGTGTGTCTGTGACCCTCATCTGTGACACCCTGGTTC

>hg18 chr8:17632788-17632905 similar-to-chr6:12340791-12340908
GTTAAAAACAAGGAACTTGTGCAACTAGTTGGAGTAAGATATTATAAAATAATAAAAGTCCTACTGGAATAAAACCATACTGACAGATTAATACGGTGGTATATACATCTCAGAGAT

>hg18 chr15:65841757-65841938 similar-to-chr3:113232130-113232311
CCAACAAGAGACCTAAAATAAAAAGAGAAAAAAGATGCTCATTGGCTTTGGAAAGGAAGCAATTATAAATACAGTTTAAAAGATTAACCTATTTTCCATTTCTCCACTCACCTATTTTCAAGAAATGTAATAAAACACCAAGCTCTTTACCATATGTTTACAACATTTCTAAGTAAATATA

>hg18 chr22:21383153-21383296 similar-to-chr17:42742569-42742712
GAGGAAGAACCTGAAACCTCCTCTACTACATGGAGTGTTTGTATTTCCATCAGGAATCTTGAGCACCTTGTGCCGGGTCTTGAGGCAGGAAGGGGCCACACAGAGAAGAGGAGTTTCTTCCCTGAGGTCAGCAGTCCATGAAC

>hg18 chr21:14304076-14304204 similar-to-chr14:99261569-99261697
TCTGTCCTCCAGGCTGATGCCTGCAACACAGACCCTGTCCTGTGCCACACCCAGGGCTGGTCTCTGAGGACCTCTGTGCAGAGCTGGTGTTGGCCCCAGGTCCCTTCCCTCCCAGTCCAGGAGCTGTA

>hg18 chr16:84097456-84097585 similar-to-chr1:21523727-21523856
GGCTGTATGTGGGGGTGGGGAGGAGCAGGCACGTGGGGAAGGCTCAGCTGATGGATGGCGTCCAAGCGTAGCCCTGAGGGATCTGGTGGGTCCACCAGGGAGGGAGGGAAGGGTTCTTCCAGGAAAAGG

>hg18 chr11:39190875-39190980 similar-to-chr4:122825018-122825123
TGATGAATTGGCTGAATGACTGACTCTACTACTCCCTCTGTTCAACACCATTGCTCTGTTTTTCAGGTACTGCTCTCTCTAGCCAGACATCCTATCCATAAGAAA

>hg18 chr10:57226581-57226722 similar-to-chr5:153846552-153846693
AACACATTTGATTTACCACCTTTTAGTCTTCTGTTTTCTACAAATTAGCTCTCTTGTGCAAATGGAGAAATAGTATATGTATTTGGTACTAAATTTCCCTCGTAATTGTCAGAACCTCACCACTTATTGTTTTGTAGGAAC

>hg18 chr17:24993701-24993803 similar-to-chr4:122696867-122696969
CACAGACACCACCCCCCCCACCGCCTCTTGTTTTGCTCCCATCCCCCATCTATAAAAACAGAAAAAATAAAATCAGATATAAATGCTATAAGTAGCTTTATG

>hg18 chr5:77411140-77411293 similar-to-chr17:26551412-26551565
GAAAGATATGGAAGAAAAGGAATAGAATTTGGAAGCACAAAACCCGGACTCAAGTATTAAGTGTACTATTGATAGTTTTATTTTAGTTATACTTTGGATTTTAGTATATATTTAATGTAGCTCACATTTATAAAAACCTGTATATAAAATAAT

>hg18 chr11:40783680-40783780 similar-to-chr4:89151968-89152068
AATTAACCCTGGGTGTACTAAACACTAGTTTCAAGAGTGTGACGATAAGTAAGACATTATCTCCACCTTCAACCTACAGTAAAGTTCTCTTCCCAAGTCT

>hg18 chr14:59447384-59447575 similar-to-chr7:137401396-137401587
TATTGTAACTATCCCCACTCCTTTCCCTCTGGGTAAATGCCAGACAAACAAGAAAGAAGAGCATCTGAGATCCACATATCACTGTAAAAATGGTTTCAGATTGTGTTTACTCTTCTACTTATTAGCCATAACTGTGAAGTGATAGGAGCTACTTAACTATTAGAAGCTGGAAATGAGAAAAACAAAATAAA

>hg18 chr11:12850328-12850505 similar-to-chr15:89298163-89298340
GGGCCTGTCCACAGGGAAGGTAGACGTACTTCACTTCACTCTGTGTTGCTCCGTGAAGCCCCCTGAGCCACTCTGCTCCTTCAGGACTTGGCTGTTAGCAGTGCAGGAGGCAAGGAAAGCCTGAGCAACAACCTCCTTTGTCTGTGTCCACACCAAGACACTTGGCCTTGTCACGGG

>hg18 chr3:34335048-34335174 similar-to-chr7:80174153-80174279
CTGAAGTACCTACTCTGTTATTATCAAAAGTGGAAGCCTGAGTTTCTAATTTATTTTATTTTTATTCTTGATGTTTGATACTTTCATTACGATAGAATTGTCGGTGAATATTCTGTAATCAATTAC

>hg18 chr21:15690579-15690722 similar-to-chr20:32805889-32806032
NNNNNNNNNNNNNNNNNNNNNNNNNNNNNNNNNNNNNNNNNNNNNNNNNNNNNNNNNNNNNNNNNNNNNTATGGATAGAGCTATAGATAGAGAAAAAGAGAGAGAGAGAAAGACTAGATATTTATCAAGGATTGAACCAGCCT

>hg18 chr19:33306645-33306797 similar-to-chr20:32807500-32807652
CTGCCCCAGGGAGGAAGCACCTTTTATGATTCTCTAAGTACAAATATGGGGTCACTGGGAGTTGTCTTTTAACTTTGCCTTTGTCTTCTCTGTTAATTGTGTCTTAATATGTCTGTCTTTGCACTTTGATTTAAACAGATAAATAGAAATAG

>hg18 chr1:41506636-41506745 similar-to-chr11:2101877-2101986
CAGGCAGAGACCGGCGACCAGCCCCGGGGAATCTGATCCTGGCAGTTTCATTCTTTTTGCTTCTAGGCATGAAGTCTACATGAGGGACCCTGGTGGGCTGAGGATGAGG

>hg18 chr11:20772059-20772173 similar-to-chr6:105679322-105679436
ATAAATACAGACATATGACTTTATATGTAGCAACTTTGAGTTGTGTTATTTAACTTCTATGTGTATTGATTAACTGATTGATTGCTCAATCCATGACAGTCTGAGAGAAGTAGG

>hg18 chr20:26160239-26160418 similar-to-chr4:186673444-186673623
TACAGCATAATAACGCATAAGAATGATAAACACCTTCAAGACCAAAGTTAGGAAATTACAAGACTACAATTTAAATGATTAACAAGTGGAATTTTAAATCAGAGGTTACTCCTAAATCCCAATTTTTCTACAGTTGACAAAATACGGAGCTCAGAAAAGTAAACTTAATGATTTCCAGA

>hg18 chr13:100945857-100945966 similar-to-chr4:122867938-122868047
GGATTTAATCCATGTATGGGTGCAGCTCCTCAACAGTGGGATTGCTATTTGTGTAGGAATCTTCTGGGTCCCCACACTTTTTTTTTTTGTACAAAGAGGTAACTAGCAA

>hg18 chr21:38545414-38545573 similar-to-chr11:10308157-10308316
GATATCAGGCCTGTATTAATGCTTTCATTTTCCAATTATTTTTTATTGCATTTAACAGCTGACTTCAAAAGAGCTGAGGACACACAGAGGAANNNNNNNNNNNNNNNNNNNNNNNNNNNNNNNNNNNNNNNNNNNNNNNNNNNNNNNNNNNNNNNNNNN

>hg18 chr19:48255468-48255635 similar-to-chr1:116113416-116113583
NNNNNNNNNNNNNNNNNNNNNNNNAATTATGGGAATAGACAAAGGTGCCACCCTGGCCATCCAGAGTGGGGAGGTATTTTCCAGTCAGGGTCCAGGCAGGCCAGCTGTAGATGAAGCTGATTAGTGGGGAAGCTTAACTTCCAGGAGTGGAAGAATTTAGGAGGAGT

>hg18 chr9:10731403-10731539 similar-to-chr3:182162950-182163086
TAATATATTGGCTTAAATTTCCTGTTTACCTGTAACCCATACATAGATCAAGAGAAAGGAATTTTAGGTTAAAGAATTATTTAATCTTTGCATATATATTTCTTAGGGAGATACAGTTTTAGACCTGCAGTTTCTA

>hg18 chr19:9027849-9027957 similar-to-chr4:186673772-186673880
CTCTCTGGTTTTGATCTAAGTCATGCCCAAAGCTTGGAAGCGGCTTTACACTACCTTTCTTTGCTCAAAAATTTGCCATCCATCTATCTGTCTGTCCATGCAATAAAT

>hg18 chr19:19421276-19421415 similar-to-chr11:27104434-27104573
NNNNNNNNNNNNNGAGACCTGGAAGGTTTTATTTTTAAAACGTTGATGGTTACTTGGGTATATATTAATATACCTGGGTATGTTTCTGTGATGTTTTGCTCTCCAGGTTTACTTTGTTAAATGTATCAAAAAAAAAAAA

>hg18 chr12:23778307-23778409 similar-to-chr5:52389688-52389790
CAATACAGCTGCTTCCTCCTGTATTGATGCTCCTTATTATTGCAAATTTCCAAATAACAAAAATATGGAGGTCCCACAGCCTTCAGGCTTGTTTTCTCCAGG

>hg18 chr1:117457832-117457985 similar-to-chr13:22388323-22388476
TCTATGCAGCCCTCCTACCATGCTTTTCACCGCAGATGCTAAGTACTAGACGTAGGTACTGATTTATTCCATGTAGCTGAACCTGCTGGACACTGAAAGGAGTCACACAGTCAGCTCCATTTTCAGTGACATCTGTATTAGCTGGGAATAATT

>hg18 chr3:72899399-72899507 similar-to-chr22:23194064-23194172
TCACAACCCTCAACAATTAGGACTCAACTAATTTGCTGGATACCTTTTTAAAATCCTACGTTCACTCTGTCCTCAAGACTTACTGGCAAAAACTCTTCTATAATTAGA

>hg18 chr1:63235590-63235692 similar-to-chr22:18120851-18120953
TGGTCAGGAGTTTGTCTGAAGTTATTTTGGCATGGCTACAAAAAGCTGTGTGCTTTCTAAATTGCTGATCTGGCTCAGGTAGGTCTCGTAAAGGCAGAGGGC

>hg18 chr5:96491630-96491744 similar-to-chr4:174666720-174666834
GGAGGGACCTCAAGAGAAATAAGACTCAATGACAGAGATTGCTGAGGGGCTTGGTTTCCCCCGTAGAGAGAAATGAGCCTTCTGGCAAGGCCAGGTCTCTGCCTCGTTGTGCCT

>hg18 chr20:43076977-43077107 similar-to-chr7:87670688-87670818
TGATGATTCCTCTTTAAAACTTGTACTTAGTGCATAAGATTCTAATTTTTCTCCCAGAGCAACAGCCACATTAATCTCTTTGAAACAGAATTTTAAAGCATAATGACATAATTAAGTTAGGGCAACTAAG

>hg18 chr15:19126755-19126869 similar-to-chr6:46538846-46538960
CTGATGAATAAAATAATCTACCTACGGATATTGCTACATCAGTTTGTCCTTCAACTCATGTTTCACACTGGTGATTGTAAATCTAACAAAATAGCAATCTGAGCACATTTCCCC

>hg18 chr15:34181477-34181606 similar-to-chr2:189564849-189564978
TCCACTATGAAGTCTCTCATTCACCTAATATCATTTTGATCATTCCTTTTACTTTGGAAGTCACTCTTCACATAGTCACTAGTATTTTGCTATTTAGAGCTTAATGAAATTTTGCGTTTTTAAAGTATT

>hg18 chr11:132879823-132879999 similar-to-chr2:210835294-210835470
GATGAAATGACGAAGAGAGGAACCATTGTCCCTGCTAGGTTTTGTGTTTCTGAGATACCAAATTGCCTGATCGCTTTGACATTTTCAAGACCAAATTAAAATGCGCCACCATGGAGACAAAATGTCATTAGCCTCATTATAAGTGATTGTGTTAAAATAAATACAAAAATAAAGTG

>hg18 chr11:112367149-112367280 similar-to-chr7:150198448-150198579
NNNNNNNNNNNNNNNNNNNNNNNNNNNNNNNNNNNNNNNNNNNNNNNNNNNNNNTCAGTCTGCTACCCCAGGGCACATCAAATGATCAATTAAATAAACAAACTAGAATTTAGAGGCAGCACTTTGAAAAA

>hg18 chr5:88023373-88023524 similar-to-chr8:22598597-22598748
AACTACTGCAGAAATTTTTGGAAAGATCGTCCTGGTGCTTCTGCAAGCGCCAAAAGCAAACCATGGACCTGATAGTTCAGGCAGAATACCATTTTTTAAAATAAACCAAAGTCTGTATTTTATCCTTCCCCATTCCACAGACCGCAGCAGA

>hg18 chr20:38014385-38014515 similar-to-chr9:79813175-79813305
GAAGTTTGATCATGTACCAAATAGTCAGAGACATATTTGCTTCTATGAGAGATCTCGTTCCCTTAAGTGAAATGCCAGACCCTAAAATTTCTAGTTATCCTTAAAAGAGTGGACACACAAGAAAANNNNN

>hg18 chr19:54216649-54216816 similar-to-chr1:116113416-116113583
NNNNNNNNNNNNNNNNNNNNNNNNTGGCAACACATGTGGGGAGATGGGTAATAGGTGAAGGGCTATTGTGAAGTCCTGTGGACCAGAGAGAGAGAGAGAGAGTGAGTGTGTGTGTGTCTGTATGTCTGTGTGTTGGCAACACATGTAGGGAGATGGGTAATAGGGGT

>hg18 chr18:69187002-69187119 similar-to-chr6:105675714-105675831
NNCATGCAAAAAAACAAATGGGATTATTTCAGGAAGAGTAACTCATAAAGATTCTGACATAGAAAGGGGATGCTAAGTTCCAAAGCTAACTTCTGCCTCTTTAAAGGAAGAAAACAA

>hg18 chr8:1667050-1667177 similar-to-chr6:139701208-139701335
GAAAGCCCTTGTCTCTGTTATTGCTATCAGCCTGGTTGTTTCACTACCCAAGCCCTACTCTACCGACTACCCTAGAGCACGTTCCACGACAGGGTGGGAGACTGGCTTTTTGCCCCTTCTGGAAAAG

>hg18 chrY:2428246-2428354 similar-to-chr16:87046541-87046649
GGGCCTGCCCTCCCCACCAGACCTCCGTGGCTCCCCAGTGCCCGAGAAGCCGCCTCTGGGCCCCCTCTGGAGACGTCCTCCGGAGAAGGGCCCATCCTCACTTACCCT

>hg18 chr10:93351880-93351998 similar-to-chr17:42656311-42656429
GGAGGTGGCTTTCCAGGGGTTCGTCCACATTCTGACATGGAAGGGATGAAAGGTATGATCTGAGGCCATGGAACAGGCCATGTTCTTTGGCCCTCANNNNNNNNNNNNNNNNNNNNNN

>hg18 chr4:121965560-121965698 similar-to-chr5:75829851-75829989
GNNNNNNNNNNNNNNNNNNNNNNNNNNCTTTTGTAGTAAAAGATAACAATGGATAATTAATGAACCCTGTTCCTTGATACCAGGAAGCAGTACTATATGGCAACCAANNNNNNNNNNNNNNNNNNNNNNNNNNNNNNN

>hg18 chr14:68312485-68312604 similar-to-chr15:88635969-88636088
CTGCCCCTGAGCACAAGCACCCCAGGACAGCCCACCACGTGGTCCGCAGAACTACTTCCTCCACCATCTGTCTTTGTAAACAGTTAATGCTTTGTCCTTCACTTTCCAGTCCCGTGGCT

>hg18 chr16:62039267-62039381 similar-to-chr2:190636433-190636547
CATGTAACAGATGACATTTAGAAACCCACTTCAAAGTAAATATTTCATTTGAAAAGAAAAACAGAGAGGAGGTAGAGACACAGATGAATGATAGTTTAAACACACTCTCGTGTC

>hg18 chr5:176134475-176134578 similar-to-chr20:42453287-42453390
TGAGCCCTGCCCCCCTTCTCCAGCCCATCTCCTGTCATTCCCTGCCTCACCTGAATGGCTGGGACAGCTCAAGCGGACTTGACCTTGGTTGGCGGCTGCTCCC

>hg18 chr15:96396374-96396546 similar-to-chr17:42718969-42719141
TGAACACAAACTACATAACCTCATGTTGGGTCAAGAGAAGCCCACTTTCTTTACTCAGTCATTCTAGACAGCAGTAAGCTGCTTTCTATGCATGATTTCCAGTTACCTTGCAAGACGGTGCAAAACTGACTGCTTGGGCAGGCCTAGGCCAGGTGAGGAGAGAGAACCTTTA

>hg18 chr20:62178915-62179017 similar-to-chr17:7073986-7074088
GGGAGGGGGTCCAGGATCATTGAGGAGGGAGCTGCAGCAGCTTCTGGCCCCTCCTCCCAGGCTGGGCCCCAGATGAGGCCCCCACTGGAGGTTCCGAGACAC

>hg18 chr8:139743826-139744018 similar-to-chr3:113230018-113230210
GGCTCACTCCTTTCATGTCCTATGGATAACCAGCCCCGAGAGCTCTAACTAGGTGGTTAAAGAAGTTTCCTTGTGCAAGACCCAGCACAACACTCAGCATATGCCTGGCGATTACAACTCTTTGTAAGAAAATAATTTCTAGCTGCAATTTTCTGGACAACATCAGGAAACGGCACAGATATCTTTCATTAT

>hg18 chr20:22403591-22403695 similar-to-chr5:146769180-146769284
TGCTAACCACAGAGTTAGCATTTGCTATGCTATTAAGCAATTCACAAAGTAGTTTTACTTATTTTATTTATTGTATTTCACAGGTACAGTGATTTGTTTTGNNN

>hg18 chr9:3221507-3221681 similar-to-chr6:1460178-1460352
GTAAGTAGCAGACATTCCCTATATTCTGAAGGGTAGGTAGGTTAGCAGAAAAATGAGCGCTTAGGAAACCTCAGGGAAGGTTTTAGAAGTATAGGGTTCAAGTCTTAGAAATGGAAACCAATTGCATGGGTTTATGGCATGCAACAAGTCAAGCAGCAGGAAGGAAGGGTATGA

>hg18 chr19:33134681-33134807 similar-to-chr3:182154967-182155093
TAGATAAAATCTCAAACTGCATCATAATTGAGAGACTTGGAATGTTTTTATGGGCCATAAAACTAATACCAGGTACAGTATAGGGATGATAGAGCAGGTCAGTAAATGCAGTAAGTCTTTACATAA

>hg18 chr5:140227384-140227545 similar-to-chr3:30618988-30619149
GAACAAAATATTTAAGCTAGAGTGATATTTATTCTAAATCACTTTCTACTCTAAAATTTTGTTGCATCTTCTTTTTTTCCTCCTAAATCCTAAGGGTATATGAAAAGACAAAGAAAATTCAAGCAAGTTACAACTTCAGGCAAAGAAAACTCTCATAAGCA

>hg18 chr19:34073294-34073481 similar-to-chr22:19491462-19491649
TCAGCGCAGAGCTCCCCGCTGCAAGGATCTGTCTCTAAGCACCTGCCTCCCCGGAACAAGTCATCACGACAACCAAGAGAGCTTGCAACCGAGACTACACAGCCCTCATCCTTGTAAGGAAAAAAAGTGACAGGTATTAAATAGTGGCTATTTGAGGAAATAATAATAAATATCTTTGGCAGAGTAA

>hg18 chr15:23969825-23969989 similar-to-chr4:174624973-174625137
ATACTCTTTATTGTCATAATGTCGTCCCTGAGATGCAGCTCTTATACCTGGGCTCCAAAAACATGATATTCATCCTCTGAGTTAAAGGTAACATTTACTTTCTTGCCTTTATCAAGTTGTCTTATTCAGTTTATGTGTTTCCATTTAGAATCTGTGTATACAAT

>hg18 chr3:71508599-71508700 similar-to-chr5:52339252-52339353
CCTTTCATCTGACAGACAGAATCTGAGAACCATGGAGTTGGAGGATGATTTTTACACATCATGTACATTCTCCAGAATGTAGAAACTGATGCGAGAAATTG

>hg18 chr4:108583961-108584116 similar-to-chr1:65998339-65998494
GAACCATGTCAAACAATTTTGCTTTGACATAGCTCTCAGAGGCTATTTTGAAGAAATTTCTAAAGTCTGAAATAGCAGACTTTCCTTATGAATAATTTCCTTACGAAATTAGTAAATTAAGACAATATAAAATTATGAACTGTTTAAAATATTAA

>hg18 chr18:11898222-11898369 similar-to-chr22:18124183-18124330
CGCACAACGCCAGGCAGATGGGGAGCACCGGGCGGTGCGGGAGCCCTTTCACCAGGGCAGGGTGGCTTCGGTGGCCGAGGGACCCGGGAACTGCAGCCGGAGCCGGCGCGCACCCAGCCAACTTCCTGTTTCCGCGGTAGCGCGCGG

>hg18 chr3:169385071-169385233 similar-to-chr11:10306717-10306879
AGGGTATAGTAGGACCAGGCACACCCCTCACTGCTTACTTCCTAAAATTATTGGATCCAAATTTATCTCAAAGGCTTCACATCTTTCTTGTCAATGTCACACTTACTTCCACTCAAGTCAAGGACCATTAATAACCCCAGGGAAAAGACTTCATATGGAAAA

>hg18 chr11:89395017-89395212 similar-to-chr15:55330913-55331108
CCCAGGCTTAATCCCAAGAAGTGAGGACGTACTAGGGAACTTAAATTGAGTTTTATTAACAAAGCTAATATTCTCCTGGCCTAGCATTTGGTTGATTTTGGATAACATTTCTTTGTGGCTAGTACTTCTGATTATACTGAAGAGGATTTTGTCCTACGTGATCTACCAAAATGGCAAAAATCTCCCAAAGATTAC

>hg18 chr4:92277062-92277205 similar-to-chr3:41239531-41239674
GNNNNNNNNNNNNNNNNNNNNNNNNNNNNNNNNNCTTGGTAGCTTTCTCTAAAACTAAAAACCCTAACTTAATAGGGAATTCAAAAATTCACTTTAGTGATTATAGAAATGTTTATAAAAATTCNNNNNNNNNNNNNNNNNNN

>hg18 chr12:108873162-108873264 similar-to-chr9:107442866-107442968
AACTTACTCTGGATATATTTCATTTTAAATATCCAAATACATCCTGCTTCAAAAAGACAACTTGGCCCAAAGATTTCTAAGGCTGTTACAATAACTGTTTTT

>hg18 chr7:55241580-55241736 similar-to-chr4:71874600-71874756
CCCTGTCTTGCTGTCATGAAATCAGCAAGAGAGGATGACACATCAAATAATAACTCGGATTCCAGCCCACATTGGATTCATCAGCATTTGGACCAATAGCCCACAGCTGAGAATGTGGAATACCTAAGGATAGCACCGCTTTTGTTCTCGCAAAAA

>hg18 chrX:57725348-57725469 similar-to-chr9:107420734-107420855
GTGGCCAAACCCAGGAATATGTGTGGGTAAAAAGTGTGCTGCTTATGAGTGTCACTCTTCTAGGTTTTACCCAAGCATCATAAATCACTTGCATATGTGTCTTGGACTGCCTCTAAGTGCC

>hg18 chr13:28931729-28931922 similar-to-chr5:52393553-52393746
ATGTTTTCCTCCAGCAGGAACACCAGTTGTCTAGCTGGAGGGTCTGGAGTGAGAGGGAAATTTACTTTTTATTGCATTCACTTTCATAATGCTTGAATTTTTTTTAGCATGCAAAAAATAAAAATCAAACCACTATGATAAAGAGATCCTTCTGTGACTTTCTATCATTCATAGGTTAGCTAGAATTCAGGCT

>hg18 chr8:100805601-100805787 similar-to-chr4:89190508-89190694
NNNNNNNNNNNNNNNNNNNNNNNNNNNNNNNNNNNNNNNNNNNNNNNNNNNNAACTCATTAAAAGCTCAATCCTTCAGTCTAGCAGGGAAATTTCTGTGGTCGTGTGGGGTAGAAGAATCTAATTTCATCTGTTGTCAGAATCATTCTCCTACCATATGTGATTATTTCTGGTTCTATACTAGAGG

>hg18 chrY:16798154-16798304 similar-to-chr1:172151782-172151932
CTTTTACAATTATAGAAAATATGACAAATGTATGTGTTTGTTGGATGGAAAGGTTTCACTAGGGCAAGAGCTAAGTNNNNNNNNNNNNNNNNNNNNNNNNNNNNNNNNNNNNNNNNNNNNNNNNNNNNNNNNNNNNNNNNNNNNNNNNNN

>hg18 chr7:16932424-16932536 similar-to-chr3:182135886-182135998
ATTTCAGATGGCAGCAGCAATTCTTATTTTTTGGTTAAATTTTGTGGAAGTCTAACAAATGGATTCTCTGAGTCATTGAAAGGTATGCTTAAAAACAGGTACTCTGTATAAA

>hg18 chrX:47887150-47887291 similar-to-chr6:12517064-12517205
CTTCCGTTCGATGTAAACTCTCTGCCCTGCCTCATACCCTGCTCTGATGTTAAGATCCGAATGCTTATTCAGGCAAGGTCCCCTTGTGTTTCCAAAATCAGTCACAACTTCCTCTGACAGCCACCTTTTTCCGACCTTTAT

>hg18 chr6:113606064-113606263 similar-to-chr3:30346988-30347187
ATCTCCCTTCACCCATAAGCTTATTTGCATCTTTTCCCATGCTTATCTTCTCCTCTCCAAGTCAGTAAAAGAGAAATTTCTACTGTCTAATTTTTGTAACTTTCAAGATCCCATTCTCCTCTGTGTCCTCATGGCTCTCTGTTGATTATTTTATTTTCACTTGTCTCTTTAAACTCTCCATATACTATGTCTTAGCCTG

>hg18 chr4:119868823-119868966 similar-to-chr2:190541953-190542096
TTCTAAATGATACTTTTATAATTAAGTAATTTTAGGCACCAGAAGAAAAGTCACTTCAAAGTCTGTTAATGGTACCAATTGCTATTAAATCATGAAGTTAATACTGACTTAAGATACCCCATAGTTAACCCATGGTAATAGCC

>hg18 chr19:11786274-11786423 similar-to-chr22:18133525-18133674
AGGGGGCTGGCGTCCGGGCGACTGGGAGAGGGGCTGGAATCGGCCGGAACCGGCTGAGGCGGGACCCGGGCCTCCACGCGGCGACTCCGGGGTCGTGGACGCGAGTCCCCTCGGTCGCAGGGTGGGGCTGGGCCGGCAGCCGGGACCCC

>hg18 chr7:20374351-20374457 similar-to-chr11:34380524-34380630
GTATGGACATTGTGAGCAACAGTTGGAAAGGAATATACAAAAATGAAAGTAATTAGATTGGTAAGATTATAGCTCTTCCCACCTTCCATTGCAAAAAATTATTTAG

>hg18 chr4:131107988-131108131 similar-to-chr3:41239531-41239674
TGCAAAAGAGACATCAAGCTTACATTTCACTCAAGTTACAGTAAAACAAATTGAACATATAATATTTCAATGTATAGTTATTGATGAAAGTNNNNNNNNNNNNNNNNNNNNNNNNNNNNNNNNNNNNNNNNNNNNNNNNNNNN

>hg18 chr8:1780191-1780311 similar-to-chr11:66803126-66803246
TACCGGAAACCCGAGGCCACAGCTCCACTGCTTCTCTTCTGGGGGTGACGTCGGCCGGTCTCCTTGCCTTTTTGTCGCCATGGTGCTCGTTGTCGCCACAGTTCACTTACGTGTGGATTG

>hg18 chr1:239625040-239625140 similar-to-chr2:210882234-210882334
ACCCATAAATTCTATCTCCATTAAAGCTGGCAATTGTTCAATTGCATTTGATATTCTAGGGCCCAACTTTGTATAATTCTGTGTACTTAGGACATAATCC

>hg18 chr11:95609145-95609251 similar-to-chr16:14211803-14211909
TATCTTAAAAACAAAATCACCTACGGAGCTTTAAATAGAGATCAGAAAATGCACTAGACCTCAGTTCTAATAACTATTATTTTAAAACCCGAAAGTCTGTATCTTT

>hg18 chr8:95654959-95655076 similar-to-chrX:43014534-43014651
GATTATTTGACACTCTAAAATTCTGGTCCATACCCATAGCAGAAATAAAGGGTGAACAAGATGATGAGTTTAAAAATTCAGCTGTTTTAATAAAGTTCATTGTTAATTTTTTTTAAG

>hg18 chr10:125837058-125837219 similar-to-chr17:7074473-7074634
TCTGGAAAGTGTCCAAGTTTCCATTATAATGATACCCTCTGCTTTTGAGGATCTGCCAGCCTTACTTTCTTCAGAGATCTAAGAGGCCTGGGCCACGATAAGTTCTAGAAATGTAAAATAGGCATCAGGGAGAGCCTGCCGAAGCCAGGAGCCCCCACCCC

>hg18 chr15:99212476-99212598 similar-to-chr14:54380362-54380484
CAGCACTCATTGATAAAAGGAGAGTAGGACCATTCCCAGGTGTGGAGAACCAGGGGGCATCTATGACAAATGCAGACCCAAACACCGGTGTAACTTTTTGAAGATAACTCCCATTTTTACTC

>hg18 chr13:32024710-32024823 similar-to-chr3:139554821-139554934
TAAGTCACTTCACTGCACTTATCTTCATATTTCTTACTCCGTGCAGTGGATCTCTAGATTCCCTCATCTTTGAACAGAGGNNNNNNNNNNNNNNNNNNNNNNNNNNNNNNNNN

>hg18 chr2:22628134-22628292 similar-to-chr1:94826272-94826430
TGTAGTAATGTGTGTGGTTTTCAAAATCAATATAAATGGCATTGTGCTGTAATTCTCATGCTGTTTTTCAGCTTTTTTTTCATTAATTTCTATGTTCTTGGGAGCTATCCACACTAGTTTATGTAAATATGATCCTTGGCATTAAAATATATTCTGGG

>hg18 chr4:113084223-113084340 similar-to-chr8:75357741-75357858
TGCTTAAGAACATTTAACCACAGCTTATAACTTTTGAATCTCTCTATACCTATATAAAATGATAATTCCTTTGAAATTAGAAATTTCTCTCTGAAAGTGCACCCAAAAANNNNNNNN

>hg18 chr8:780149-780336 similar-to-chr22:49043209-49043396
GCACGCCTGCACGTCTCCCCACACTCTGGATTCTGCGAGCGCGTCCACACGGTGCACGCCTGCACGTCTCCCCACACTCTGGATTCTGCGAGCGCGTCCACACGGTGCACGCCTGCACGTCTCCCCACACTCTGGATTCTGCGAGCGCGTCCACACGGTGCACGCCTGCACGTCTCCCCACACTTTG

>hg18 chr19:40728807-40728913 similar-to-chr11:66405960-66406066
CGGGACTCCGCACTGGGAGGCGTCAGGATACCTAGAGAGGATGGACTTTAAAGAGGGCACGACCTGAGAAGAGACCTAGAAGCAACTTTTGCGTAGCACTTAGTAA

>hg18 chr16:65996674-65996776 similar-to-chr3:195585023-195585125
CTCCAGGTAGGAGCCTTCCCATCAGACAGAGGAGGAGGCAAAGACCCACAGAGCTGGCAGGAGCTGCTCGGTCCCGTGCAGCTCTGAAGGTGCTGAGCAGGG

>hg18 chr18:13165751-13165851 similar-to-chr10:50500906-50501006
CCCCAGCCGGGCTGAAAGCAAAGTTGAGCAAAATTGGTCGGTCAGCCTCCCTACTGCCATGCCTCACGAGTTTTAAAAATCACATNNNNNNNNNNNNNNN

>hg18 chrY:13543036-13543136 similar-to-chr9:107363686-107363786
GATTAGTAAATAAATATTTGTAGAACACATACTATGTGGAAATTCTGCAGTGAACTAGCCAAATAGTGACCAAATTAAGGTAACTTTTTCTAGCAATGGA

>hg18 chr22:43555986-43556086 similar-to-chr9:107418296-107418396
TTTCCTTACCATAGTGCTTCCCATGTACTGTAGCATTTTTTTCTTTTTAAAATGATTTATATTATANNNNNNNNNNNNNNNNNNNNNNNNNNNNNNNNNN

>hg18 chr13:110006009-110006182 similar-to-chr1:21434638-21434811
AGCCTGTGCCTTCTGCGGGTGAAACCAGTCATCAGCCGGCCCCCTGCTCGACTCCAAACAGCAAAGGAAGAAATTCAATATGGCCAGGTCTCCCAGGTTGCTGAGCCCTTGGGTGGCAGATGGCGACTTTTATTCTCACTCTTTACCACGGCCACCGCGAGTGCCCCCAGCCT

>hg18 chr21:45502491-45502631 similar-to-chr2:85642085-85642225
AACCTTCTGCCATCTCAGACAGGAGGGAGCCGTGAGGCAGGCGGGAGATTTGCAGTCAGCAAAGGACGGGCAGGTGGGGCAGCTGCACACCCAGGGCCCTCTCCACGGTCTTCCCGGGCCCACCCCTCCCGCGGTCCTGG

>hg18 chr8:42117964-42118141 similar-to-chr17:10021772-10021949
AGAGTCCAAGAGGAGGGGGCTGTGAGAGAGAAACGCAGAGAGAGGATAAAGCTAGGACTTCCAGTTATTCTGTAAAGACAAACTTGAGATGCTGTGTGGGTAGGAAAAATAGAGGCGTCATAAAACTTCACTGATACTGAAAAGTGTAACTACTAGAGGAAGAAATTTAAGGATAAT

>hg18 chr9:13304626-13304741 similar-to-chr21:18533002-18533117
ATGCTGTAATTACAACACATTAAAATGCTTTTACTGTTGTGCAAAAATTATAACAACTGCTTTAGCTTTTACCATAGTAAACACAGAAAAACTGATAAAATACATAGAGTGAAAA

>hg18 chr18:5186755-5186855 similar-to-chr16:87119731-87119831
AGGCTCCTGAGCTCGGAAGGGGTGTGGAGGAGCCAGATGGGAAGAGAAGCAGCGGGACGAGGGCGAGGAAGGGCTGGAGATTGTTAGAGGACAGATGGGG

>hg18 chr8:22390996-22391127 similar-to-chr2:190624052-190624183
TTCTTTGTGTTTTTGCTAGCATGAGAAGGTTTCAGACGGTAAAGATTAGAAGAATACAAAAATTACTGAATTTCTAATTAGGCNNNNNNNNNNNNNNNNNNNNTTTNNNNNNNNNNNNNNNNNNNNNNNNN

>hg18 chr15:42580283-42580472 similar-to-chr3:95087296-95087485
TTGTCTAGTAATGAGTTGTAAGAGGATTTATTTTAGTTGTCAGTTCTAGTTTTAACCTAGGGTAGGTATTGTAGCTATGGCAATAAATATTTGAATACTGAATTCACTTTTTATGTAAGCTGATTTTAGTCCTGATGTATAATCGGGGGTAAGCAAAATGTACATAAAATTAAAAGATTTAAAGATTTT

>hg18 chr18:37257338-37257478 similar-to-chr5:39298926-39299066
AAGCCATTTGCTAGCTTAAATGTCTTCTTTAGGCTTCTATCTTTCAAAACATAAAACTGTTTATCGTAGCGTTCAAGTTCTAACCTGAACCTGACTTTACAACCTGCGACTACTTTGACAAGTCCAGTCAAATGGATCCA

>hg18 chr12:123445490-123445603 similar-to-chr11:66806995-66807108
CTCCAGGGCCATGCTACTAAAGTCTTCCAGAGGCTTCAGGCAGGCTGGGGTCCGAAGGCCCTGGGGAAACCTGGCTGCTTACCTGCCCAGGCTCCCCGAGGGAGGGGTGGGGC

>hg18 chr10:108529569-108529731 similar-to-chr2:189514236-189514398
CACAAATGCACACACGTTAACACACATGACTGTATAATGTACTCCAATTAATCACAACCTTCAAATTAATTAAATTATGATTGTTGTAATGACTGAAACATAGTATGTACCTAATTGTTAATTGAATAAGTAAAATCTTATTATTTTAGTCTTAAATTCAAA

>hg18 chr11:1025091-1025191 similar-to-chr9:100907927-100908027
CGCCCACCCCTGCCTCCCGGCCCACCGCGGCCCAGGCCTGCAGCCCGTCTGTCCGACCCCACACTCTGCTGGCTGAGGCCCCTCCCATGTTGGCAGAGAT

>hg18 chr20:52485053-52485155 similar-to-chr18:17602931-17603033
TTAAAAAGGTAGCTTTTGCCACTGATTTGGCTGGCTGGTTTCTGATTCTTGAAACAGTGTTTACTCTGCCAAGTGCTCTCCTATGCACGTGACATATACTCT

>hg18 chrY:657228-657339 similar-to-chr2:210859756-210859867
GCCCTATAGTGGGAATGTGTTTCTCCAAAAATCATCTGTTTATCCGAAAAGGAAAAAAAAATAAAACGATAAAACAACAGCAAACCTCAATACAGAATCTCGTTCTTCTAA

>hg18 chr20:23770195-23770367 similar-to-chr5:75880013-75880185
NNNNNNNNNNNNNNNNNNNNNNNNNNNNNNNNNNNNNNNNNNNNNNNNNNNNNNNNNNNNNNNNNNNNNNTGAAAGTTCTAAATATCTGAGAAATAATCAAACAGAAATAAGGCAGCCAACCTGGGAGTGTCCACTCCTGCATGTGTTGTTTCTCTTGTGCATCAGATTATA

>hg18 chr17:35011386-35011511 similar-to-chr22:23168586-23168711
TGTGGATGCCGGGATTCACCAGAAGCTGAGTCACTCGGGGGGATTTCTGTCCCAAAAGGGACCTGTGCACCCCCACCCAATGTGATCACAGCTCACAGAGGCCCAAAAGTCATCAGCATCTTTCT

>hg18 chr3:29520721-29520885 similar-to-chr4:4983431-4983595
AAAAAATGACCTCTTGGGTAATTTGTACGTCATGAAGACTTGGCTCTGTCTTGGTCCAGGGAGCAGCAGCTCATTTAAAGTGCACAGGACCTTATGAGTTTTAGGGGGCCACAAAACATGAACCCAAATAAAGTGGAAATTTGTGATGATTGGTCTATGAGAAG

>hg18 chr6:69287511-69287700 similar-to-chr7:80098912-80099101
NNNNNNNNNNNNNNNNNNNNNNNNNNNNNNNNNNNNNNNNNNNTTTTTTTCAAATTTCTAATCATATTGGAAAACTTTTCAGCTATTTATGAGTCCTCAACTGTTGTATAATCATTTGACAATTCAATCATAATTTTCCATTACCAGAAATAGTTTGGTTCTTCTTTTAAATAATTAAATGCCATGTCA

>hg18 chr8:958520-958668 similar-to-chr5:74691720-74691868
CTACAGATAATTAATATCAATTTGAGTATATTCTTGGGAGTAAATAGCTCTAGTAAAAGTGATATAGCTTAAATATCTTAAGAAGATATTGTTACCCTTGACATCAGAAACATAAGAAGGATGGAACGCATAGATTTGCTGATTTTTC

>hg18 chr16:85906206-85906366 similar-to-chr20:42472201-42472361
AGTAAGATCCAGAAATGACAGAACTGAGCTTGATGCTGCATTTGCAGGGAGACAGGAGGCTCTCAAGCACAGTAGATCCGTGCTCAGGAAGATGGTGTCCGGGGGCAGGGTCCCCAGCTCCTACTGCAGCTTGGAAAGAGGCAGGCTACCGTGGCTCGCC

>hg18 chr8:101695120-101695225 similar-to-chr10:95898666-95898771
CAACGCCAGTGGCTTCATTTTTACCATCAGCCTACCAGGGTGTCACCTCACAGCATTGGACATCTACTCACGCTCCCTTAGCAGAAAATTCTACACGACCACAGG

>hg18 chr11:125338633-125338748 similar-to-chr6:12524568-12524683
CTAGCAGTTACACTCGTTCAAGTTACTGGAAATACCAAATCTTAAGCATGAAGACAGACATGAACCTGAAAGAGAATAAGATATCTGTCAGCAAACCAAATCTTTAATTTAAATA

>hg18 chr5:135989105-135989223 similar-to-chr1:172148151-172148269
TGGAAGGGGCTTTCAGTGCTGTCTTGAGACGGTGGTGCCCAAGAAAGAGAGTGTTTTCCATGCAGAGACAAGCCCTTGTCTCTTGATCACTTTATTCTGAGCTTAACATTCCTACTGA

>hg18 chr22:39192473-39192648 similar-to-chr4:89202180-89202355
CAAGCAGGATAAAATCTAAGAGGGATAAAAGGGCAAATAATTGTCATCTTTTAGAGTGTTTCTAAAGCCCAGTGTAAGATGAACTATTAGAAAATTATTAAATGTGACAAATTAATTTTATTTCAGAGAATAAGGGAACAATGCAATTCAGTAAGTCTGAACACTTCAAAGAAAC

>hg18 chr7:79177952-79178078 similar-to-chr1:195295873-195295999
TGCCCATATCTACATATTTTAAGTGGTAAATCACTATAGAATTCAGTTTGTCAAAGAATTATAGTCATAAGAAGNNNNNNNNNNNNNNNNNNNNNNNNNNNNNNNNNNNNNNNNNNNNNNNNCAGT

>hg18 chr16:83376508-83376608 similar-to-chr2:68970320-68970420
TCACATACAGTTTACTCCTGGGCTCTGCAGAGAGAAGTCAGTGCCTCAATTTTCCATTGAAATATGCACCCTTGGCATCCTGGCAGGTGAGCGGCGCCCC

>hg18 chr1:39084567-39084667 similar-to-chr2:68963278-68963378
ATAATCAGACATTTGGAGAAAAAGGTGCAAACATATGTATATCTTAACCAGGGAAATGACAACGTTACCAACATCTCACCAGGTGGGGCTACTCACCCCC

>hg18 chr12:110456592-110456733 similar-to-chr5:75911436-75911577
NNNTATATACATGTAAACTTTTCAAAAATCAATCAAAGGAATATATATATGTTGAACACCTGTTATCTGTAAGTCACTGTATATATACTAGACACCATGGTTGGGGGGGACGCATTTCCTTAATTCTATAAATTTGTTTTC

>hg18 chr8:15697235-15697423 similar-to-chr4:122755149-122755337
NNNNNNNNNNNNNNNNNNNNNNNNNNNNNNNNNNNNNNNNNNNNNNNNNNNNNNNNNNNNNNNNNNNNNTAATTGGAGGACTTCCAATGCACAGATAACTGCCCACACGTTGCACATTAAAAAATGTGTCACTTACCCCTCCAGGAGACTCTTTGGATAAACTAATGAGAGCCTCATTTTGGAGGGAT

>hg18 chr16:25462722-25462881 similar-to-chr21:18468731-18468890
AACAGCTTTTACAACATGTTTTCTGATATAAACTGTTTTACAAAGAGCTTGTATCTTTTTACTACCAAGCATTACATTCTGAACAGAAACTTAATAAGATTTTTCAGCAGAGATTTTTAAGAGTTTCCATCATAGGACCTAACAACAACTGTGTTCTAT

>hg18 chr22:20855080-20855180 similar-to-chr4:185805195-185805295
CATTCTGATAAAATGCCCCTTGAGACCTTTTATTTTTTAATTTAAAGGGATCAACTGGTCTTGTTCAGCCTTAGGAAAGAAAGCATCACTCAGATAAAAG

>hg18 chr17:22013565-22013724 similar-to-chr2:188001947-188002106
AATTGCCATATGGTAAAAGCCTATTCAGAGTATAAGCCTTCTGCTATAATACTAATAGCCATAAGTCTTCTACTTTAAATCAAGAAAATGTTAGAAAATGTTTAATAGCTTTAGTATATTTAAACAATTCATCAAAATTATTTAAAATNNNNNNNNNNN

>hg18 chr12:54083607-54083779 similar-to-chr10:88625386-88625558
TGTATTATAGAGACGTTTGTCCTAGATGCATTTAACCAATGCTATAACATACAAAGCTGAAGCAAAATTCATAATATTCAAAATGAGAAGACAGATATAACATTTTTTCGGTATTTTTTACAAATATTCCCCAGAAAAGTTTTAAAATTNNNNNNNNNNNNNNNNNNNNNNN

>hg18 chr1:118254473-118254614 similar-to-chr13:22304282-22304423
CCCTTTTAAAAATATATATTTCTTGAGCAAGTACCATATGTCAAGCATTCAAGATAAAAAGATAAGATCCCTGCCCCTCAAGCTCAGTCTAATGTAATGTATATAAGCTTAATTATAAAATATACAAATTTACTATAAAAT

>hg18 chr2:99438484-99438650 similar-to-chr13:22739729-22739895
ATGTCAGAGGTTCAATTCCTCCATCTCTTATCTACAAGATGAGAGTCTCACAGGAAATGGAAGGAGAGATATTATATATCCATACAAAATAATATCTGGGAGGCATTTATTTCCAAAAAATTAGACTTGTCAACACTAAAGAGAATCCTCTCCTAAAACACCACAT

>hg18 chr21:36231858-36232013 similar-to-chrX:149511579-149511734
TTGAGTTCATAATAAATTAGAAGATAGCTAAGACCCAGAAACAGAGATTACGTATTGAGTGTGAGTTTGCTGAGCTAAAAAGGAGATTGACAACAACAAAATTAGGTCCATATGACAGGTCAAAATCATGCTCTCTAAGCAGAAAAAGTGGACCA

>hg18 chr19:13381021-13381121 similar-to-chr1:116116424-116116524
ATGACATTGTGATAGGGTGTGAGGCGAAGAGAGTTCTGGGAGTTGAGGTATAAAGACTTAAAATCTGGCAAGAGGAAGATGAGGTCATGGTAGGAGATAT

>hg18 chr19:61167291-61167398 similar-to-chr1:116086810-116086917
TGAACCACTGGCCCCTTCCTTGAAATAAGCCACCAGGCATCACATGGCCCCTGGCCATTATCAGATATATTTTCTCTCCTATTATTGTGATAGTTATTATTCNNNNN

>hg18 chr22:20831596-20831725 similar-to-chr3:182176474-182176603
ATGACAGCATGAGTAGTTGAGACCTATAGTAACAACTAAAATGGACTGGGATAAAACAAATAATGTTTGGAATCAAAGAACAGGAAAAATACAACCGATATTGGAGCAAGAAAAAATAAAAAAGAATAT

>hg18 chrX:12315110-12315297 similar-to-chr15:55188177-55188364
CTTTGTGTTCATTGGTTGCTCTATTCTTTTAACTACCGAGTTAAGAAATCTTAAAACAATAGGGAAGCCATCCTTTCTTTGTCTCTGAGTGAGATGAATGTCTAATGTTTAATGATATTAGGAAGCTTTTTAGTAACAAAATTTGCAAATGAAACCTTCATAAATATTTTTCACTGTTTTGGATCCC

>hg18 chr10:84464058-84464216 similar-to-chr5:1941657-1941815
TGCTCCCTCAACAAACTGAACTTTCCTTTCCACAGTAAGATGCCTGCTGTGAGCAGCTGCAGAAAGCAGCTCTGTTTCAGCAACAAAGAAAAGCATATTGCAGAACTACCCATACCTCATGCTTCCGTGTCATTTTCCTTTGCATTTATTTTTATTAT

>hg18 chr7:118216494-118216596 similar-to-chr17:26532633-26532735
TGGCTATCAGTCAGTGTCAGAAAACACAATGATGCATGAGGCGTAGAAATACAAGCAAAAAAAAAAAAATTAGCCTGCATGATTAAAAATGTCAATTAAAAA

>hg18 chr20:8873897-8874081 similar-to-chr11:34424186-34424370
TGATGATGGAAGGAGAAACTTTGATGCCTCCTTGGTCCTTTTATTCCACCACCTCATGACCATAGCCTGAAACTCGTAACTCCTGCCCATGCAGGTTGGAGAATTGAGAAGAAATTCTACTTGAAGAAAAGGTGGTACCTGGGGGCAAGTGAACAGAACTGGATGACTGAACATTACCCTAAAG

>hg18 chr10:112259218-112259404 similar-to-chr1:94838110-94838296
GCCCGGAGAGACCGGAAGGCCTCTACCAGGATCGGGGTTAGGTTGTTACCCTTAGAATCAGACCTGGAGAGACAAGAGTTGCTTCTCCAAGTCAGTCTTTGAGCCTGGGATGCTCTCCTTAGAAAAATGTATGTGCCCAATAAAAATGTGCACAATTTCAAGGATTTTCCAATGCCCTCTTGGAAC

>hg18 chrY:19664418-19664530 similar-to-chr15:89292517-89292629
GACCCCAGCTGCACTCACCTAGGTCGGGCCGGCACTTGCCCTTGTCCTTTTGCAGCTACAGCTCGGCGCGTAAATCACCGACATCCTCGCAGCCTCCACTGGAACAATAGTT

>hg18 chr22:26615775-26615875 similar-to-chr3:58060707-58060807
CATTCAGTACTATTGACTGCTATGACATTACCGTTTTAGAATAGCAAAGGTGTTGTGCCTTTTCTCTACACTGTAGACTAGAATATTCGAGTGACAAAAT

>hg18 chr20:10901856-10902032 similar-to-chr2:211960962-211961138
AATTTTCCCAATATACATGAAACAACAGTTTTTGTTGTTGACCAAGCTTAGAAGCAGGTCCTTCAGAAATTAATGGAAAATTCCAGAAAAAAAAATGGAATGAAGTTTTCTGAGGTAAAACTTCAAAAAGGTTATCTAGTGCCCTTGGCTCCAAAGCTTTCTGATCATTCTGACGA

>hg18 chr16:14564161-14564305 similar-to-chr12:54780080-54780224
AGAATCAGACACCTCTAACATTAGCAAAATCCTCCACCCTTACCACAAAGCTTCAGACACAGATTATGTTAAGTACAAGCACAGATCAAAGGTTATTCTATGATGACACAATGGCTTGCCTTGGACTGTGGCTTATCTAAGCCA

>hg18 chr20:57773224-57773369 similar-to-chr17:42736613-42736758
AGCAGGGTGTGGATGCAAGGACCATATTAAAGGACTTCAGAATAATAGATGTGTGAATATCTGAAAAGGGGTGGGACCCCCCCAGGAAGAAACTTCCTAGAAGAAAACTAGGCCTGGGCTGGCTACTGAGAGCTCACCCCATGCC

>hg18 chr12:79629467-79629662 similar-to-chr17:26580609-26580804
TAGCTACCGAACTCCAAATTAGAGCAGTAACTTAAAAAAATAAGTGGTAAAGCATTTCAAATTATCCAACCAAAACATGTGTGAATATGTCTGGGTAGTGTCTATGCCCATTAATTATGCTTATTAGATGCCCATCATTTTCTCCCTGAGAATCAATAGGGATTTTCCCCAAATTGTATATATGCACACTTCTAT

>hg18 chr14:26374934-26375048 similar-to-chr9:100918271-100918385
AAGTCTCTGCAAACTTTTGGATATTGTGCTGAGCAGATTTAGTGCAAATTCTATAGCGTGCTGTTTTTTATGTCATATGAACATTTTCTATGGGATCCTCAGACTTATTTCAAA

>hg18 chr20:33565086-33565201 similar-to-chr11:66444662-66444777
CCATCCAACCCTCAAGAGCCCCCCAGCTCCATTATAGACCTCGGCCTAGGGTCTCCCCTCCCCACCAGATATTCAGAGCAGGGCTGGCCTTCAGTTCAAGTGTAGACTGTGCTCT

>hg18 chr9:113510911-113511081 similar-to-chr2:188025751-188025921
CAATTTATTTTTGGTAGACATAATTGATTCAAGAATGGCTAATTCTAGTTCAAATAAATTATATACTCTATTAGTGTATTTTTTCAACCATAAAGTTGACGAAGGTGTGATATAATAATAATGAGAGTAATGGTCAATAATTTCATATAACTTTACTTGACATGACAATA

>hg18 chr7:113062716-113062851 similar-to-chr8:75361663-75361798
TTGCTCTCTTGAAATAAATAACATGATGTCCCAACGAAAAAATGTATACAGTGTGAAAGTTAAAGGAAGGACAAGAGTTCAGAGACTTTAAAACAATTTATGTTTGAAGAAATACAGGCAATGTGACTATCATGA

>hg18 chr14:28537711-28537878 similar-to-chr2:189575758-189575925
GGCTCTTAGGACAGCATACAGATTTGAACTGTGAGATTACTCTGTAGACCACCCATTTGACTTGGTTTCATGATCAGCTTAACTGTAGTTATCTATAATCTGTAATTAGTTATATGACCTAAGTAAATTATGAGTGAATTAACTTATCCATATTCATTATCAATATT

>hg18 chr10:53495530-53495636 similar-to-chr4:186666985-186667091
AATGTATCATCTGTATCTTAATCTTGCTTTCCTTTGATTATTAAATGTGTCAAAAGATGGCATTTTATAGAAATCAGGTGGCATTTTATAGAAAGACGCCACCTGA

>hg18 chr6:143164695-143164810 similar-to-chr3:95112385-95112500
TTCATTTGTATTCATCTTTAAATGTAAGTATATCCTTCTCCTTAAAGTTCTCCACAAGTCCTTTTCTGTGAAAACACAAGATAGACATCTACTAATTATTCCATCTCACTGTGCC

>hg18 chr5:164499340-164499465 similar-to-chr7:136568933-136569058
GTTACAAAAATAGAAAAGCTTAAATTCTCTTATAACCTTAATTTCCTTCTTGGTAGAGCTTCATACTGAGAGATCAGTTAGGATTCATTTGGTTGCAGCTGGTAACTAGAAACATGACTCAGACC

>hg18 chr2:123543115-123543235 similar-to-chr7:94061416-94061536
AAAATGAAAGGGAAAAGGCACAGAGCCTGCCCTTGAGTTGCTCATAGATACAACAGAATTATTTTAGTTTACCAATGTTTCTAATATTATTTGATACTATTCTTAGGCTGAAAGATATAT

>hg18 chr15:37147864-37147965 similar-to-chr7:94053348-94053449
AAACTGACATGTAATGATTCCCTCTGGGAATTTAATAGCTAAATTCATTTTTGTTTGGTCTATAATGGGCTTTTCCACTCTATTTATAATAAACAACATCA

>hg18 chr19:22437782-22437897 similar-to-chr2:190633955-190634070
AATATTTCTTTCCTATATACCAGAGCTTTCTCTACATTCTCTACATCATGGCTTCTTATATGCCATGCAAAATTCTCACCAGGAATTTATGGTCTGCAATATTAAAAATGTTCCC

>hg18 chr8:145622961-145623083 similar-to-chr17:45593783-45593905
TATTTAGCCCCTGGCCACCCCCAAGGCTGTACGAGAGCAGGGTCAGATACCTCCCCACCCCCGATCCCCAATACCCAATACTGCCCGTCAGCCCCTGCAGAAGCGGCTGAAAGCCTGCGCCC

>hg18 chr2:71080183-71080313 similar-to-chr1:154732717-154732847
CCTCCGATGGCAGGAAGAGAGAGGCCACCATTTCCTGAGAGTGGTGAGAAGTCAGGTCCACCTGACCCAACAGGACAGGGCGGGGCTCAGGGAGGATCCTTAGGCTGTGTTTGGGGAAGGAGTTACAAGG

>hg18 chr7:83146494-83146605 similar-to-chr2:190639345-190639456
TACTTTATAAGATAGGATTTGCCTATTTGGGATATATTTGAGAATTCCCAGAATAAAATAGATTGTCCCATGTTAGCAGTCAAAGCACATCTTTGGGCCATGAGTTACCGT

>hg18 chr15:86577384-86577540 similar-to-chr9:100949413-100949569
CAGGCTATTTTCCTCTGGAGCTAAAGCCTGAATAAGCAAAAAGAAAAAATTAAAACCGTAGAGCACATTGCCAATAAATAACCCCCCCGCCCCCAGTGTAATCTCTCAGTATCCAGGACTTCATTTGCAGAGATATTATAATGCAGATCACTTGTG

>hg18 chr21:16023809-16023977 similar-to-chr5:139706097-139706265
GTTTGCTTTGGAGGCTTTGGGTAAGCTAGGGATCCGACAAGCCCTGGGCGCAGGGAGGAACGCTGCCCTCCGGCCTCCAGTCGCGCTCCCCGAAGCCCAGCGCCAGCGTCGCGCAACCTGCCGCAGGGGCGGCTCCCGGGCCAGGCAGCCAGGCGCGCCCTCGCCCCA

>hg18 chr9:18950298-18950401 similar-to-chr7:155486012-155486115
AATTCTTGGAGAGCCAATCCTCTGGGGGAAGGAAGATACCACTCTGGAATGTTCTATCTCTTCACTACTCCTTTTTATGAGGCCCGGGGAACACTCTGCCTGG

>hg18 chr20:35822861-35823036 similar-to-chr12:54766707-54766882
AGCTATGAGAGGGGCAGTGTTCTGTGGACATGAAGAGAGAGTGCTCGCTTCTGATGGAATAATCAGGAAGGGCTGCAGAGATGCAGGCATCGGTGATGGCCTCTGAAAGGGGGCTTTAATATGAGAGCATATGGAGGTGTCCCAGCCAACAGAGATGGAAGTGTGGCTGGGTGGT

>hg18 chr20:39070054-39070178 similar-to-chr21:18430590-18430714
TTACTACTCAGAACCCCAGATACTAATGTTGACTCCACCCTCTCCCCTATTTCTATCTCCAAATAGCCTGGGATTAGTGGTCCCCATTCCAAGTCTATTTCCTAGACATTGGCCTTCAATTCAA

>hg18 chr6:50618299-50618458 similar-to-chr11:10335802-10335961
TTATTTTCTCTGACAGAAGCTAGGAGTCAGATAATAAGATAATGGGAAAGGAGACTTGGCAGGAAATGGAGAGGTGGAAGAGGTTTATCATCTCTCCTTTGGTCCTGGAATCCAACAGAATGCTGATCTGTTTCTTTAATTAGCTTATCTAACCCCTCA

>hg18 chr9:16308179-16308298 similar-to-chr4:4821332-4821451
AAGAGCTAACAGGGAGGGCTGTGCAGAGTGATGGGAAGGTCTCCGAAACCAGAAAACTCTAGTTTTGAACCCTTCTCGTGGCTCTTTGGGACGGTGCAGCCTCATCCCTTAAATGGACA

>hg18 chr21:26764886-26765046 similar-to-chr3:113218787-113218947
NNNNNNNNNNNNNNNNNNNNNNNNNNNNNNNNATTTTCTTCTGGATCTTTTTAGTTTGCCTATCTTTACCAAGAGCTTGATGATTTGAACCACTGACTGATTGCCCTGTACTTGGAGGATGTGAGGAAGCAGAATTGAGCCAATAAAGAGAAGAGGAAGA

>hg18 chr12:66328482-66328587 similar-to-chr6:43247132-43247237
AGAAGGGGCGCCGCGGGGCCGGGGAGGGGAAAAGGTCGCCGGAGTGGAGCCGAGGGAAGCAGTGCAGATGGCCGGAGGGGGCGGAGGAGGGCGAGCGGAGGCCGC

>hg18 chr16:24460307-24460483 similar-to-chr3:182157567-182157743
TTATCAATTCGGTGAAGATCAAAAGTACTGATTTTTTTTAAAGTAGTAGTTGCTAGATTTTACGTGACTGTTGATACTAAGGTACTGAAAAATAGGCTGCTACCATAGAGTACAAATAAGCCACTGATAAGAATCGTTAGATTCTTTCTCCTTTTCAAAAGTATTTTGATAATATT

>hg18 chr17:33863975-33864126 similar-to-chr5:1927037-1927188
CACCAACTCCCTGCGGCCTTTGAGCTGTGTGCGCCCTGCATTCCAGGACTGATGCCCCTGGAACGGGGAGTGAGTGAGGCACTTGAGAGATGGGGCTGAGGGTGGCAGGATTTGTGGCTTGGAGCTCTGCCAGGGCTTCTGGGATGACAAC

>hg18 chr17:9695405-9695567 similar-to-chr4:122785114-122785276
AAAGCAAAGCATTATTGAATAATACAATTGACACCCTATTTGTGAAACAAACCACAAGTACTTTGACAATAAGAGTTGACAATAAGCAGAGAGACATTTGAGGAGGATTTCTTATAGGGGGTAGGTTTGTGCTGGTCTTAGAGGGAAAGACTTAGTTTCAAG

>hg18 chr13:37340797-37340956 similar-to-chr2:85633201-85633360
GCTTCCTTCTGTCTCTTCCTACTCCTTTGGCTTGGTGCTTACTCCTTAAGCAACTTGCTGCATTTTATAGCTATGGAATTTCACTGGGAAGGGCCTCTCTAAGAAGCCATGTGAACAGGGATACACCATAGTGGATACACCATAGTGAATGCAGGCAGA

>hg18 chr4:22370990-22371153 similar-to-chr5:153844822-153844985
TAGCTAATGAAACAGTATCATGGCCTGAGATTAGTTTGTGTTATCCTAAAGCTCGGCCACATTTCCCCCCTTGTTTGTGAAAGTCTGTTATAGGAATCACTGTCTGCTTTAAAAATAAGTGAAACTATTGTGGATGGAGGAAGAAAAGGCATTTGAACCCTGA

>hg18 chr10:101872090-101872268 similar-to-chr11:10347450-10347628
GAGATCATCTTCCTCCCATCCCTTTACTCCTTGCTCCCTCCGTGATGGAGAGAGCAGATCTTGGGTAATCATAGAGTCACTTCCCAGGGAGGAGTGTGGACGGGGCAGTGTGTGTAAGAAGTCCCCGTGCCCCCAAGGGCACGGTCAAGGGAATTCTCCCTCTGCTTTTCTGAGCTCC

>hg18 chr17:15695669-15695840 similar-to-chr1:21373356-21373527
TGTTTGACAGAAACTAGGCCACTTAATAAGCCAAGCTTTAAGGACTTTGGCAAATACACCCCTTAGCTTTCCAGTCTCATATAAGTCAGTAAATCACCCTTCAAAGAGACAAGGATGGAATCAAGTGAGCCTGTCCTGAGATCTTCCACACATTGATTCCTAGAAAAGGAA

>hg18 chr7:101718117-101718219 similar-to-chr16:87120825-87120927
GTCCCTGGAGCTCCTCTGGGAGGACTGGGGGCAGGGGGTGTGGTTTCCCCAAGAGGTTTTGACTGCCTCTTGAGCTGAAGCCCCCACTACTGTGTCCCACCT

>hg18 chr21:19118550-19118673 similar-to-chr6:161097642-161097765
ATAATTTTATGAACTATTCTGAGTAGTTGGGTGAGGAAAATCCACCAACAATACATCTTATAGCTCACTGATATTCAAAATTTGTTTTCACTGGGTTTCTCTGTCTCTGCAAGGAATTAAGAA

>hg18 chr22:36334337-36334462 similar-to-chrX:152786825-152786950
CGGCCAAGGTACATGAGGATGTAGCTTATCGCCCTTTTAAGGGACTCTCCCACGTTCGACTCTAAGCGGAAGTACCCGCTCAGGGCTCCGGAAGTGGCCTCAGAGCCCCTCAGCAACATGCCCGC

>hg18 chr11:70403390-70403499 similar-to-chr7:155285110-155285219
TGACTATTTCCTGACTCCAATGCCAGTGGCTAGAAATTCAGGGGTTGAATCCCTTGCCCCAAAGGCCATGCGGGGCCCCCCTCCCAGGCTTATGGAGGATCGATGGGCT

>hg18 chr19:11438644-11438815 similar-to-chr11:57107800-57107971
GGAGATAACAGGTCGCATCCGCTCACCGCCCAGTCCCCACACCAGGGGCCTGCGGCAATGAGTGGCTTGGTGGTGATGAATTAGCCATGTCTTATAGGGGCTTCGTCATGGGGAGGGGTCACTTTATTATTCTAATGATGGGAATAATGATGGGATTCCATATATTGGAAT

>hg18 chr16:51238734-51238838 similar-to-chr7:155566775-155566879
GTTTGGTTCAAGGCAAGTTTGCTTGCAGAGAACAGAAGCCCAATTAAGCTAGATGAAATTAAAGGGGCTTTATCTTGAGAAAGCACAGCCAATTCTCTCCCCAA

>hg18 chr19:2361402-2361516 similar-to-chr22:49034131-49034245
GATGCCCCAGACCCCAGAAAAACACAGAAATAGACACGAGCATGTTCAAATGCTGAGCAATTCACAGATATCTGGATGCCCGCTGTGAGCCCCCAACGCCCCAGACCCCAGAAA

>hg18 chr5:117154511-117154611 similar-to-chr20:10317060-10317160
TGAGAATAAAGAGATAGGAATAATGAACTCAGAACCTTTAGCTAGCTCATTTAAAAATGAAGATATTAGATCGTAGATGAAGATCCTCTGTAAGCATGGT

>hg18 chr7:57437089-57437191 similar-to-chr16:87120825-87120927
CGGGCTCATCTGTCGCTGGGCACCTGCCCACTTCCTCCCCACCAGTGGGTGGGCAGGCTTTGCTGACATCAGGTGGTTTCTGTGCCTGCCTGGCACCAGGAG

>hg18 chr10:37281985-37282090 similar-to-chr5:52376085-52376190
TTCAGCTTTTTCCATACTTTTAAATGTTTTCCTCAAGATGAGGGTTGGTAACTCCAGTAATATGTCTGATCAGTAAACCTCAGTGTCATTAGGAAAGTAGGAATT

>hg18 chr20:9444285-9444390 similar-to-chr4:185695714-185695819
CCCCCCCCTCAGCTTGCTCCTAGGGCTCCAGGGCGAAGGGCACCCTTCCTCAAGGCTCTTCGAAGACCTGGGTTGCCCGCCTTCTTTCCCACACCCCGGCAGGCT

>hg18 chr22:47864607-47864711 similar-to-chr9:6533662-6533766
AACAATTGCTTGTTGATATAAAAAGTGACAGCACATGAGCTGAGCGATTCTACTTTGAGAAATGGAAATGAAGAGACAGAACGGGGGCTGCAAACCCGCCGCAC

>hg18 chr16:25704258-25704363 similar-to-chr2:189494273-189494378
GTTGTCTGTTAATTCAGGAATTTCAATCATTCAGAAAGAATTTCATTCTAATTAGTCCAAGTAAATGATCTAGTAGTCATGGAGCTACAAAGGTAAATTGTGGCG

>hg18 chr17:3939673-3939861 similar-to-chr19:3072354-3072542
TGGCTAAGGATGCTGTGTTCTCACTATTCTCTCAGCCTGAGGCGCCCTCCTCCACACACTGTAGCCTGGCTAAGGATGCTGTGTTCTCACTATTCTCTCAGCCTGAGGCGCCCTCCTCCACACACTGTAGCCTGGCTAAGGATGCTGTGTTCTCAANNNNNNNNNNNNNNNNNNNNNNNNNNNNNNNN

>hg18 chr10:20001232-20001384 similar-to-chr1:94836624-94836776
ACCAGCTCTTTAGACTCTTTTATAGGAGATTATCTACTGCATAGATCAACTTTCAGGTTGATCTATGACTTTCTAGATGTGTTATATTTGATTGATGCAACAGAGATATATAGCTTNNNNNNNNNNNNNNNNNNNNNNNNNNNNNNNNNNNN

>hg18 chr14:78491231-78491372 similar-to-chr3:30690122-30690263
TCATAGCTAATATTCTCCACGTCTTTCTTCACTTTTTTCTTTCTTATTGAAGCATTTGCATGTAGAATAAAGAGGATAAAAACATAAAAAAACAAAGACAGATTTGTTTTTTCTGAGAACATCTGTTCTTGTTATAAAGAA

>hg18 chr21:38159616-38159774 similar-to-chr3:153956751-153956909
AGACACTGGCTGGAGGGGGAGGCAGGGGCCTGACTCTTCTGAGCTTGAACTGTCTCATTCTGTACAATACGGATCCAGCTCCTCTTTGAGAAGCCAGTGGTAGAACAAGCAATTTTTTGAGCTCCTTATAGCTTATCTAATTAATCATTTTATGAATG

>hg18 chrX:10339140-10339242 similar-to-chr11:10300190-10300292
GAAAATCCCTCCTGGTGGAGACCAAGTTATTGGAGGAGGCCTAACCCATAGGACAGAGATCAAATGATTTTANNNNNNNNNNNNNNNNNNNNNNNNNNNNNN

>hg18 chr5:142609440-142609590 similar-to-chr20:10289624-10289774
NNNNNNNNNNNAAAGGAATTATTTGCATTTGTAAAATGTGCACAAATAAAGAAATTAACAAAAATGAAAGATGTGAGAGCTGTGAAGGAGATATTCATGGTGCCATGAGAGTGTGGGGGGTGGGTCAGAGACTGCTCCAAAGGGGAGCTG

>hg18 chr2:216839341-216839453 similar-to-chr17:10500759-10500871
CGTGGGGGAGATTACAGGACACAAGAAAAGCCCACTCATCTCTCTTCCTCCTTCTTCATTGGCAACCTTGTCCCCAACACAAGTACCTGCTCTTTCATCTCCTGACTCCCCA

>hg18 chr19:1176567-1176694 similar-to-chr16:85155241-85155368
CAAGGTGCTTTTTTAAAGCTAGTGACTTCCTGTGCACATGGGGTGGGTGTGTGGCAAGTTCTGGAAGCTGCTGAGTCAGCCACTGGTCCATTCTCGGAGCTGGGGCTCTGCACTGGGCACATGAGCT

>hg18 chr10:36641541-36641704 similar-to-chr9:79813638-79813801
AATTGCCCCCAAAAGCAATAAAATGAATCCAAAACTTACAACTACATTGACTATGATAAACTTTTCTGTGTCCTAAGGTATGCAAAACATGGTGCTTTTAGCCTGTCTTTAATTTTATTAGCACCTTTCAAAGTGTTGAAACACTATCCNNNNNNNNNNNNNN

>hg18 chr10:13421282-13421436 similar-to-chr4:17097358-17097512
ATGCTATTATTACTTATACATTTTAGTCAAAAGTGAAAATGACACACACACAGATGAAATGAAAGGACAAATCCCAATCTACAATTCAATGGAAATTTCCAATCAAGCCTGGATATAAACACTCTGGCATCTATGTCAGAGGAGTCCCAAGACC

>hg18 chr19:61669655-61669757 similar-to-chr22:23154862-23154964
TTTCCCAGCCCCTCAGGATGGTGCCCTGAGCCACACCCCACTTCTCTGGTGCTCTTGTTAGAGGGACCCCTGGTTACCAGGCCTCTGGTTTAATAAAACATG

>hg18 chr17:47140661-47140766 similar-to-chr5:2222549-2222654
GATGGGACACAGGGAAGGAGAGGCACTGAACACTTAGACTTTCACAGAATTTTCAATATCAATATGCAACTTGTGATAGGTTGTAGTTAAATAAATTTGTTGTTG

>hg18 chr10:66084152-66084260 similar-to-chr4:185801390-185801498
GCTTCTCCCTAGTGGGAAGATTCAGTTTCTTTTTGGAGTTTAAGCTGAAAACAAATCTACATTACGCAGCACCATGAAACTTTTTGTGTAGTGTAGAAGGGTGTTGCT

>hg18 chr22:45326741-45326909 similar-to-chr3:58140431-58140599
ACTACACATAAAGGTGTTCACCGAGGGCTGCACGGGGCCCGAGACCCAGCCCAGCCTGGCTCACCCAGCCCGGCTACCTGGCGTGGGCTGGCTGCTGCTGGGAAGGGCCCCTCTCAAATGCACACAGGCACAACGGCAGCTGATGACAAATGGCNNNNNNNNNNNNNN

>hg18 chr11:118715983-118716083 similar-to-chr9:100907927-100908027
TGCAAAGCGCGGGGAGTGGCGCCCCCTGGCGGGAGACCCGAGTCCCGGACACCGGGAGCTGGAGCTGCGGCCGCGCCTGCTCGGACATCGCCACCGATAG

>hg18 chr19:5564100-5564277 similar-to-chr10:50499420-50499597
TCTATCCAACCCTGTGTGCTCCCCTCTCTCTTTTGCATCAGAGACACCACCCAAACTTTCTGCTCCAAATTCTTCTTTCCCTCTTCAACCTATCCGTCAGACCTCTGGGAAGAGTTCCAGGCACTTATGAAGTCCAACCACCAGAACTGCTCCCTCATCACACTTCTTTCTCCCTNN

>hg18 chr15:81851708-81851837 similar-to-chr18:55210859-55210988
GACATGCACTTAAAGTTTTGGGTGCTAAATCAACTTCTCTAACTCAAGTGCAGGTGGAGACACCTTAGAACACAAGGATCAATGTGCATCCTCTTTCTCTATCCCTTTGCTTGGAACGCAATGGGGAGG

>hg18 chr17:28858469-28858631 similar-to-chr10:88599173-88599335
ACACCGATAAATCATCGCTCTGTGGTTTCATCCTGGGGAAGTGATACATCTCATCTCATTGGTTTGTTTCCCAGGCTGATATTTTCTGATTTCCTACCTAGACTCTGAGGTTTATTCTATTTGGAGTTTGCATCCTCTTATGCNNNNNNNNNNNNNNNNNNN

>hg18 chr19:6908022-6908183 similar-to-chr3:41107331-41107492
AGGCTGATGACAGACAAAATAATTAGCCTTACCTGGCGATTAAGGAGACAGTGTACCACAAAGAGCAACACTCCCTGAAGGGTGTTGATGATGGTGAATGAGTATGCAATGATTGATCCAATCGTCTTCCCTACTTCTTCAACCATAAAAAAACCAAGGCC

>hg18 chrY:22849891-22849993 similar-to-chr1:21443966-21444068
TCACCATGAGGATGGCACAGAGGCCATCAGCCAGGGCATCTCCAGCTTCTGGGCCAGAGCCACATCTTTGCAGCTGCCCATTCAGAATGACTGGCAGCAGGG

>hg18 chr21:23910596-23910713 similar-to-chr5:75925919-75926036
TTATTCATTCTACATGAGAAGAAAGAAAATCCAGTGCAGAAAACAACATTATCTTTACTGACTCTACAATTTTATTTTTTATCTAATTTCCCTTAGATAATCTCTATGCTGAATATT

>hg18 chr13:104281160-104281318 similar-to-chr9:107410269-107410427
ATTCCTGACCCTCCATCTTCTCAAAAATCTGAGGAAAAATCCAACTTATGTGTTCCTAGAATATTTCACTTCCAGCCCTTGCAAATGTTATTTGTAAATTTTGATTATTTTTCTTTGTCCCTTAAGCAACTTGTTAAATGTTTGGCATATACTCTATA

>hg18 chrX:34606030-34606135 similar-to-chr3:95105932-95106037
GAAGATTACTTTGAAGAGAGAAAACTGTGATAAGAATTAATCCTGATAATTTGATAATTGTTGGTAAAATTGGAAATAAACAATATTTTAGTATGTCACAGAAAA

>hg18 chr2:240011570-240011697 similar-to-chr22:23156042-23156169
CAGCTGCCAAGTGCCCCGTGCACTGGACCAGGTCCAGGGAGAGGGCTGCGGAGGAACCCCAGGGCAGCAAGGGCTGGGGACCCAACAAAGGGCATGGGGTGAGCCAGATCACAAATGACTTTTTCTA

>hg18 chrY:10643276-10643452 similar-to-chr17:61624169-61624345
CCAGACTGCGACGGCTCAAGGTTCCCACACGCAGAATTTTCCTGGTATGCAGGCCCCCTCCCTTCCCCAGGCGTCCCTGAGCACCTCTGCGGGCCTGACGAGGGGCGACTGGGGGTAGGGAGTGTGACCCACCCTCAGTGAGAAAGCCTTCTGTAGCGATCCAAGAGGTGTGCATT

>hg18 chr14:24261135-24261310 similar-to-chr1:116070305-116070480
NNNNNNNNNNNNNNNNNNNNNNNNNNNNNNNNNNNNNNNNNNNNNNNNNNNNNNNNNNNNNNNNNNNNCCGTAGAGTGACTCTGCTGGCTGCCTGCTGCCCCCTTGCTTACCCCTGGTGAATGGGAAAAGGTGGGAGTACTGATCATATTGATGAGTTTGGGAGAAGAAACTGGG

>hg18 chr20:437745-437923 similar-to-chr9:79650007-79650185
ATTCTGACTCATATTTGATGAAACCAGGAAGAGAATAAAGGCTTGTTCTCATACATCAAAGCTCCATGTCATCTTATACCAATCCAAATCTTTTGGGGGAACCTTAAGGTAATAATCAGTAGAACCTTGATCACCATTTGAAAGACACACTTGGTTTCATTAAATTTAAAAACAGAAA

>hg18 chrY:5193374-5193504 similar-to-chr6:123146970-123147100
GTGGGACAGAGATTTTACCAAAGACTAATTAATGCATTTTGAAAATTGGATAAATATTTCCTCATTCAATAGTTTCAGAATTTCATTATTAAGACAAAACTATTGCTACATGTTTTGAATGTTTTAGAAA

>hg18 chr17:66973055-66973243 similar-to-chr13:22179855-22180043
TGGATAGATAGATGCTGGGTGAACATTTTAAGATGTAAAACAAAGATACTTTCACCAAGTCCCACCTGTTCAAACATGCGATCATTTTTTTTCCTTAGGGGAAAACCTCTGAAGCTGGTTTGCAATTGTTAAGCTAATCTGTAGCCTAGGGGAGAATAAAGCCACCAAAACCTTATAGAAATGAAGGA

>hg18 chr20:38705181-38705372 similar-to-chr16:66675153-66675344
GATGGGGCTGGGCTGGGGTGGACCTTGTTTAGGACCCCTCCCTAGCAGAAGGGAAGTTCTGCTCACCCCTCATCCTTAAAGATGATCCTCCTGCCACTCCTTCCAATAACTTGTCTCCAATTATAACCCAGGGTGAGCCAAACTGGGCATCTTATTTAATAGAGAGTGACTGTGCTCGTATATTTGAGTTA

>hg18 chr13:81936605-81936715 similar-to-chr5:75940334-75940444
TTGGTATGCATTTGCACAAAGGAATATGCTATTTTTGTTAAATACTTGGAGAATTGAAAAGTTCTGTTGAATGCTGTTGAATATTTGAAAACTTGTTCCAGAAAAGGGGT

>hg18 chr4:62157941-62158042 similar-to-chr5:75836936-75837037
CTCCTGAATTTTCTTTCCTGTATGTACAATCCTGATTATGCAGCCCAGCTTCACCTAATATTGTTATGTCTTAATCCCTCCTTCCCTCGGGCACGCCCTGT

>hg18 chr3:37494229-37494361 similar-to-chrX:138278572-138278704
ACTCAAAATGTTCAAGTCTAATGTCGCCCCTTTTCATCAGACTTGCCAAGGCTCAGACAACAAATAATTTAAGCTTCTAGATTATTTTTGTGCAGAAGCAGTATTCTCTGGTTCTCTTTGTCATTTCCTTTC

>hg18 chr14:47470127-47470251 similar-to-chrX:32712135-32712259
TTTCCCCCAGAAACAGTAGCTAGACAAAGAGTAGTCACATTAAAATAATTAAGATAATAATTCTGATTCAGTTATTTCATTGATTCCTAATAGTCATTAAAACTGACAAAAGACCGAGGGTAGC

>hg18 chr16:72542964-72543095 similar-to-chr17:42719823-42719954
TTCCTAGATAATACATCTGTCCTTCATCCAAACTTCTCTTCATGGCCTCACGGCTCCAGAAAGCAGCAGAGCCGTTCAACCCACTGCCTTTGGAGAAACAACCAAGCCTGATCCCAATGAAAACAGCTTTC

>hg18 chr10:62828143-62828337 similar-to-chrX:149473184-149473378
GACTGTTTTACTGGTCAAAGCTAAGTGTAGAAAATTTCAGACCAATGGGAAAAGAAAATCTACTTAGATTTTTAAGTTGATTTGTTATCACTACTGCCCCGTGTTGGAATAAAGTCATTTCATAATGCATTCCTACCTNNNNNNNNNNNNNNNNNNNNNNNNNNNNNNNNNNNNNNNNNNNNNNNNNNNNNNNN

>hg18 chr12:38990027-38990152 similar-to-chr2:210947000-210947125
GTCATATTTGCTTGAGTGGCTTTTATTCTTTCATTGTAGACTCCAAATTGGTTGACTTTAAAACGAATTTAGAAGATTAAATTCACAGATAAGGAAGAGAAAATATAAACTATATGACGTTAATT

>hg18 chr1:176780313-176780472 similar-to-chr3:113226837-113226996
ACTGAAAGTCTTCAGTTGGATATTTTATTATAGTATTTTTAAAGTCGTGTTTTGTAATTGCCCTGACAATGTAAGGAATGATATTTGTGAGGGTGAGTCAACAACACCTTCCCTGTTGGTGTCTGCCCTCTAATAACCCCACGGGCTGGATCCCCAGCA

>hg18 chr2:54950847-54950950 similar-to-chr1:94789686-94789789
TTGGACAGAGTTCATAACCTGGGGTTCATGAAATCTATGAATGAAAATGAGAACATGAGGGGAGTCAACCCCTTAAAAAGTTGTATTTGGGGGAAAAAGGATC

>hg18 chr7:100916369-100916522 similar-to-chr20:17985867-17986020
GGGAGCTCTGAAGCCCGGTCTTGGGGTTCACAGGCCAGCCTCAGCAGAGACATTGAGGACAGTGGGGGCTCCAGGTCAGACTTGCACAGGCAGGTCCCTGCACAGGCAGCTTTGCGGTGGCGGGAAGGGCTGGAGACAGCCCTCACCCGCCCG

>hg18 chr12:41117172-41117326 similar-to-chr3:182134662-182134816
TCTTTGTTAATTTATCAGTTGATGTCTAAGCTCCTTGAAGGAGCTCTTCATGATCTCGTTTCAGGGTGAATATCCTATGCTCTAGGTGTGCTAAGCCAATAGTATTTCCCCCAAACACCGTTTCCTTTTCCTTTTCTTTGTTTTCCTAGAGAGA

>hg18 chr18:64940641-64940806 similar-to-chr4:185786554-185786719
TCTTTCACTAATTTCAAATTAATAGTCACAAAACATCTGAAAATACATTTCATTTGTCAACCATCTTCTTCATGACTAGATATTTAATCAAAGAGAGCACATGTATAGCAAAATGGATGAATTTGAATTTGTCTGCTATTTCTTCTGGGTATTTGTTTCCATAGC

>hg18 chr6:2679530-2679635 similar-to-chr22:18136152-18136257
CTGCGGTCTGTCAGCGTCTGTCACAGGGCCACCACCCTTTGATTGGGCGAGGAACTTGGAACTGAGACCTGTCCTCCAGGAGACCAATGTGACCCTCCCAGGGCA

>hg18 chr3:155061115-155061283 similar-to-chr17:26688343-26688511
TTGTGTTTTTCTAGGGTGAAAATAAAAAACAAGATAAAATAAAAGGCAAGGAAATAAAAGGCATTTTTTCCAGATCTATTTTAATTGTTTTCAGCTCCAGTGGAAAAAAAAATTCTTTGATATCAACTATAATATAAGACATGACTTCTTATTTTAGGAATTCCGTTG

>hg18 chr22:25207188-25207359 similar-to-chrX:102194311-102194482
AAACCTGCTTTTCACCTTCATCTCCTCTATGACTGATGTTTGCTAAACCTAATTATGGGAAAGGATTAACGCATTTAGGGTTGAGAAGGGAACTGGGTTTCAGACAGACATTGAGTAATACCCCTTGATACCCAGTCTGGCCAGACCTCTCCTCATGCTGTAATTCTCAAA

>hg18 chr8:103179236-103179337 similar-to-chr5:146770804-146770905
GACATGACAAGCCTTCACCCTATCTGTTTCTTATTTCCTTGAACTCTCCCACCCTCACCAGCAGCCAACACAAATCACAACGCAATGCAAAGGCCAGGCCA

>hg18 chr11:93696345-93696479 similar-to-chr21:18395601-18395735
TCCCTGACACTATGAAAGCAAATGCAAATCTTTTTTTATCAATATATATGTGTAAACCTGTACGTGTATATATGTGCATCTACTCATAATTATGCTTTGCATTCATTTCATTTAACAAAATGTATCATCTTTAT

>hg18 chr6:82211460-82211568 similar-to-chr10:96008897-96009005
CCAGCTCTAAAATGGTATTATATCCTGCTAGTATGTGATAAGGCTAAAGACCTAGAAGAATCTAGGACAAATTGCAACTAAATCCCCACCCAACCACTTTCCTCCACC

>hg18 chr1:186894776-186894876 similar-to-chr5:153900787-153900887
NNNNNNNNNNNNNNNNNNNNNNNNNNTGTATTTAGAATTAAAATTGTAAATTTGCTTTTGTGAAATAACCTATTTGTCATAGTCTTTTTTAATTTTTTAA

>hg18 chr1:178837921-178838032 similar-to-chr5:39376502-39376613
TGAGAGAAACCGGTTAGAGGGGAAAAAAAAACCCAGTAGAGGATGTTAAAGGTAGAAGAGAGGAGGCAAGACTGCTGGGACACATTTCCCATAGGTGGAGTGGAAAGGGGT

>hg18 chr21:33275362-33275462 similar-to-chr4:4813338-4813438
TTGTAGCCTCACCAGTGAGTTTCTTTCTGAAGGTCCATAAGCTGCTGGAGGCTTATTCATTTTCCCATAAGGGGCTGACTCCCAGGGAGGTAAAGGATGT

>hg18 chr7:29815654-29815765 similar-to-chr11:57124426-57124537
TAAATATGAGTTAGGGTTGGTGAGAAAGTGATTAATTGCTTTTTATTTAGCCACTGTACAAAACCGAAGAGGCATGCCTTTCCCCAGCCGATGCTGGGCAGGGGCAGCACA

>hg18 chr8:141687585-141687709 similar-to-chr17:30527166-30527290
CAAATCTGCAGAGCTCTGGCAGCGCAGTGGCCACTTTCCCTGGTCTCCTTCTCTGTGCAAATCACCACAGTCCCAAGGACATCAGCCACGTCACCCTCTACTGTTTTCTCCACAATTGTCCGTG

>hg18 chr4:140253519-140253653 similar-to-chr12:79285337-79285471
TTTTTTAAGTCTCTCTGAATACAAAGGAATGAATGGCTACTAGTTTCCAAAGTCAAACAAATATCTTTTAATGATCTATCGTCTAGATATACTTTTCTTTCCTTTTACATAAAACAGATGTTTCTTGGTATACA

>hg18 chr7:101288927-101289044 similar-to-chr15:55361513-55361630
GGAATGGCTGTTTAATCACAAGAAAGTCTTCCCTTCATGCGTTGTGAAAACCAGCAGTATTTTAATTGAAGAAATCCGGTATTGTTTGGCTTTCTAGATTTGGAAGTAGGTCAGGTG

>hg18 chr3:127715145-127715336 similar-to-chr17:35105498-35105689
NNNNNNNNNNNNNNNNNNNNNNNNNNNNNNNNNNNNNNNCCTAAGTGTGTGTGAGTGCCCAGCTGTCAAAACTGTCATCTCCCACACTCGTGGGCCTCCATGCTGCCCATTCTTTCTTCCAGCTGGGCCTCTGCCCACCCCACCCCTCTGGGACCTCCATAGAAGCCTCTATACTCTGTGGGGGGCATAGT

>hg18 chr6:167737286-167737436 similar-to-chr11:10347273-10347423
TTGTCCCTAGTTGTTCCCGCCTGTCTAGCTACAGAAAGACACTATGGAATGACTAAAATAAAATCTGCAGGGGTAGAAGGAAAAGGTGGAATGTGCAGTGGGCATATGGCACTTCCAAACTCGTGAACAGTTCCAGGCAGAGTGGAGGGA

>hg18 chr13:66110106-66110242 similar-to-chr20:32819322-32819458
AAGTAAGGTAAAGTGACTTGTCTATATAGGTTTCAATGAGAGAACCAAACTAAAAACCACAATTTCTGATTTCCAATATAAAGGTATTAGCATTGCTCNNNNNNNNNNNNNNNNNNNNNNNNNNNNNNNNNNNNNN

>hg18 chr7:91599806-91599907 similar-to-chr3:30370284-30370385
CTATATTGTTTCTTCACTACTTACTACTACTACTACTCACAATTTTAGTCCCAGATACTTGCTTAAAGAAGGTATAGAAAAAGACAAGCAGTAACTTGTAG

>hg18 chr4:77281286-77281427 similar-to-chr1:116047643-116047784
TAGGAATAGCTGTGATTAGTAAAAGGGAGCTAATAAGTATGAGGAATACATGGACGGGCATCTCTATACTGAGATAGGACAAGCAGTGGTCCTAACAATGCTGCTCGCTAATTTATGGTCAAAATCCTACTTGGCTTGGGG

>hg18 chr13:60732282-60732384 similar-to-chr21:18534735-18534837
TGAGATAAGTAAATGGAATGAATGATGACTGTCTTAGTAGCACAGAGTCATAAATGTTTTCATACTTTTTAGAATAAAAATCTTGTTCAGTCTGGAATCATT

>hg18 chr12:131361125-131361230 similar-to-chr3:139583004-139583109
CTTTGCACCCCTGCCCTGCTCTCCTGCTGGCTGGGGCTCCTGGGGCAGGGGTTCTGGGTGTGGGTTTGCTGTTTCACCGCCTCATCTCGGGACCCAGAACTGTAG

>hg18 chr1:64085879-64086070 similar-to-chr3:182168736-182168927
GTCGGTAAAACCCACTTCAATTGAAAGCCACCACACTTTAGCAACTTGATAATTAAAATTCTAATATGTGAATTAAAGAAAACAAGGGGCTGTGTTCCTGCCATATTAAAATACAGCTGCAGTGATTCCACTATTGTTTCCTTTGACAGAGCTGTGGTTTTCCTACACACCTTTGTTTGAGGCTTTGATTC

>hg18 chr19:49537199-49537337 similar-to-chr5:78336630-78336768
AATATTTTCATTATATCTTCTATCCCATTTCTGGGCTGCAAAGTAATTCAGAGAACTAATGGTCTAGAATATAATAATTTGATCCAACTAATGCACACTTAGTTTGAGGTTACCTATACGAACAATGTTGCAAAAACA

>hg18 chr7:78482680-78482781 similar-to-chr6:70904360-70904461
GTATCACGACACAGAACACCTTGCCCAAATCAACAAAAAAGAAACTCCAGCTTTGTTTTTGATTGCATTTTACAATGGAAACACAAAGAAATTCCCTGGCA

>hg18 chr21:36033096-36033370 similar-to-chr5:1954050-1954324
CCAGTCGGGATTTGGCCAATTTCCTCAGGAAAGTGGTCGATTAGGACCCATGGATTTATCCGTGGCCTAAATATAAGATGTCATAAAGGTGATTAATGGTAAGCTCACCATCAGAGGGAGTTAAGAGTTTATAAAAGCTATTTTTAACAGGTTGGAAGGTGAAAAAAACTCATTTGTCCTGTTGCCAACATGTTTCAATGGTTAAAAACCTCTTTGTAGGCCCTGATAATTCATGCTACCAACTGTTAAAGGTCGTTGTATTTTCTGATTTTAC

>hg18 chr12:18881136-18881354 similar-to-chrX:149533501-149533719
GCTAAGGTTTACAACCATGCCACTTGTCTCATTCTGTAGTGCCTCCAAAAGTGTTATTGAGATTAATACCAGATTCTATAAATGAACAATAAATAAGTCATCCAATATTTCCATCTCACTTCTTTTATTTCAGGGTTTTAAATATTTTAAGACTATTTAAAGGAAGCTGACAAGCAAAGTCATCCAAACATATCCATAACTAATCTTGTTTTCCAACA

>hg18 chr11:9067497-9067793 similar-to-chr5:2226400-2226696
GGCAGGCATGGCTCTCCTGATCAGCATGGATGTTTACTTTCTGCCCCAAAACTGAGTGGGACCCAAAGATACTAACACATCTCTTTTCTTTTCCAGAAGCTAGACAAAAGGACATTTCAGAGCCAGATAAAACTGTGTGAGCAGCTCTGGGGAAGACCTAATGTTTCCAGTCCAAGATCTGAAATATATTTCAGAGAGCAGGTGATGTGATTCAGGGGCTGGGGGAAAGGGAGAGGAGGGGCAGTACTTTTACCAACATAAGTGGCCACTGCAAGAGCTAAGGAGGTAGGAGCTTC

>hg18 chr11:133500294-133500537 similar-to-chr1:21349179-21349422
TGCACGGGCAGCCAAAAGCAGCTCCCGCCCCCTCTTCTCTCTCTCAACTTAGTTCCACATCTTCCCTGGAAGGAAGAGATGGCTGTGTTGAAGATGACGGTGCCAGCTGCACATCATGTCAGAGGCTTTTTTTAGGTCGCTTCCCTTGCAGACTCATCCAAGATAGGGTTTTACTCAAACAATGGGATCTCCTTTTAGGCTTCAAGGTCTGATTCATGTTTTCCTTTTCGTACAGATCCTCTT

>hg18 chr22:19854857-19855115 similar-to-chr3:116857377-116857635
CTTTTGTCTGGAGAGCCTCCATGATCCAAGACATCTGGTGGGAATGAGGATGTAGGGTATAGTAAAAGAAACTGGTTTTCCTGGTGACATACTCTTTTTATCTATGTATAGTTTCTGGGAACATGTTCACATTAGGTTGTGTGTGGGTATGTGTGTATTAGGGCGGGGGTGGGGTGAGGTGGTCTGTGTGCAAGTCTGCATGATTTGCTTGTGAATGTGTGTCTATGTGTGTTTCCCCTAGGAAAAAAATGTTGTGTT

>hg18 chr19:43019134-43019390 similar-to-chr1:116111695-116111951
NCAACACGTAGGACAAAGATGCCTCTTACTTGTTTAATCCATATAAATCCATTTTCTGTTATTGCAGCAGAAAGTGTTCTAACTTACCTAATGCGATCATCTTAATTTAGCAGGGGAAGTTATTGGGGGATGTGGAAGGGTCTTTCCTAAGTTGCCTATGTCTTGCCCATGCCACAGCCTGCCTTGGCAGGAATAATTAGTCCAGGGCCACCATGTGCACAGCTCTCATACACATCACCTTTATGTCCTTCAGGAT

>hg18 chr5:166544303-166544507 similar-to-chr20:17977546-17977750
GCCTGACCTACACTGATCTACTTTGCAGTCCTCAGGCTACCTTTTGGTGACTTCTGCCAAAAGCTGATCTCAAACTGGCCCAGTTGGGTGTAAAGGTGTAGAGCACAAGAGTTAGAACCTAAACCTGGAATTCTATTCTTAGTCTTTAAGGTAAGATGCAGCAGAAAACACTTAGCTTTTCCCAGCCTTGGTTNNNNNNNNNNN

>hg18 chr9:23296410-23296639 similar-to-chr3:95022470-95022699
AGTCAGTTCTTCACTGCAGAATTATTCATGACAAAAATGGAAAAACCAACAATCCAATTTTCTGTTCTTCATTCACTGAGATTCAGTGGGCAGTAGTGTTTCGCAGAAAGTACTTCAGAAAATATGAAGATAATTTCCTCATATTCCATACCATCAATTAGTTTCTATTTCAAAATGGATTTTCCTGCCCTCCAAAAAAAGTCAGTTCTCATTTACTTTAATCTCTTTA

>hg18 chr2:19492530-19492751 similar-to-chr10:28015717-28015938
ACTGACATAGGGCCAGTAGTCTTGCTTCATAGGAACTAGCTGTACTGGCATAGAGAAACATTACCCATTCCACCTGTAAAGACAGGAGGACAGGAAGCAAGGCATGACAGCCTAGGGCAAGCCTCCATAAAGCTGCATAAAAGGCGTGGTCTGCCAATCCACATGTTGGCACCACAGACCTGATTAAGGGAAACACCTCTGGAAGACAACTGATTTTGAAT

>hg18 chr20:2955844-2956118 similar-to-chr6:1542237-1542511
TAAGTGGTGGGTGTGACCCCTGAGCCCCCAACACCCCGTGGAGATTCAGCCAGCACTTGCAGTGCCTCCCTCCCATACCTGCTGGGGAGGATCATGTTTGAATCAGTCAACAAATAGTGAATTGATACTCACCCACCCACTCACCCTGTGCATTAGGTCTGTCCAGCTCCATAGAGCAGAAGGTGGGGGAAAACAGATGGCATGCAGTAGTATAATACCTGGAAGAAAAAGTTCACAGAGCAGACCACAGCCAAGAGGAACCTGGCTGCCCCCT

>hg18 chrY:8922848-8923092 similar-to-chr12:113248808-113249052
ATTTTTCTGTGGATCATGAATACACAGTGTACTGGGAGATGAGTCGAGACCTGCCAGAGAGTGACAGGACCTAGCCATGGACCCTGGCACCACTAAAGGCCAATGACTACCTCTGCTTCTGTGACCCTTTCAGTCTACTTCTACAAATCCCTTGGCTTTTACCTCCACCCCCACTTCCATTTGACCACACTTCATCTCTCTGCCACAGACTCAGGGTAAGGCTCAAAAACTTGGTNNNNNNNNN

>hg18 chr15:20650982-20651215 similar-to-chr11:70790434-70790667
CCTGTCCTGGGACAGTGGTGCCATGCTGGGGGCATGTCTCTTGCTGTGCCATCTCTGCCTCCCTCTAGTAAGAGCTCTGTCTTCCTCTTCTTTTCTATAGGAAAAGAAGGCAAGCCACCAACATCAGCAAGCCCTAAGGAGGCAGCTAGAGGTGAGTGGAGGGTGTGAAGTTCCCTCCTGTCCTCTGGAGAAGGTTTCTTTGCTTCTCTTTCAGCACTTGCTTTTCTTGTCTC

>hg18 chr19:59280986-59281232 similar-to-chrX:138367793-138368039
NNNNNNNNNNNNNNNNNNNNNNNNNNNNNNNNNNNNNNNNNNNNNNNNNNNNNNCAAGTTCTTTAACAGCACTTATCTCAGCTGTGACAAAATCATCAATGGTGTAATTGTGTCTTTTTAATGTCTTTTCCCCTATTCTTCATAATCGTCAAAGTAAAGGATAGCTCTTCTCTCAGTCAGAACTATTAATAGATGCTGTAATGGAAATGAAACAAGACTCTCAGACTCTTGTTAAAGTAAGAAGTC

>hg18 chr13:33088576-33088842 similar-to-chr3:113211191-113211457
TTTTCCATTCTCTGAATGGGAATCTCAGAAATCTAGACTGGAAGAGTTTTGAGAATTATCCATCTATCCTTCTACCCATCCATGTATTCAGTCACTAAGGAGAAAATATTTTCAGCCATGGTGGGGACAAGGCATGGGAAAAGTCTATGCCATCCATGGCAAACACTGTCTTAGGCACTTGGGTATTTGNNNNNNNNNNNNNNNNNNNNNNNNNNNNNNNNNNNNNNNNNNNNNNNNNNNNNNNNNNNNNNNNNNNNNNNNNNNNN

>hg18 chr1:64480061-64480343 similar-to-chr6:161155010-161155292
CTTTCTACTATCCAACTTGGAAATAACAGAAGAAACCCTTGGAAATAACAACTTATACCCTTTTCTCAGTATAAGAACAAGAATAAAAGAAATGATCATTTCTTGCTTTCATATGAACCCAGGTAGGAAATATCTTTGCTACATATTTGCTGCCAAAGATGGAGATAGGACATGATCTGCAGTGAAGAAATCTCGTAATATCCTTCCCATTATTTCTCTTACTCTCATTTCCATCATCCTTATCAACATGTGACTTAGAAATAGCTTTTTTTTTAAAAAAAA

>hg18 chr11:23359184-23359420 similar-to-chr17:26688726-26688962
CAGTTCCTTAAACAAAATAAGTTTTCCTTGAATGTAATAATTTACTGCAATATTACAAATGCTATTTCAAGATAGTGGAAGCCAGGTTCTGAGATTGAATATTTATATATGTATTCACTTGATAAAGTGAACAAAGTTAGAAGATATGTTTATTATAAGGTGTGATTTATTAGAGAACTGGTAGCTTGTTTTAAAACATATATCATATATATATACTATAATTCTATGGTAGTTTT

>hg18 chr19:41977328-41977598 similar-to-chr20:42497654-42497924
CTATTCGGGCTAAAATCCTCCCTTTTCGCCAGTTTGTAATGTGGGGTTTTATTGCGAAGAATGGCAAGGTTTTTATGCATATTTTCTGCAAATTCTCCCTGTGTTTGGGGAACAGTCACAGAATGTGGAGGTGTGGGCTTCTGGACTCTGTGGCTGGAGATTCAAGTCCAGGAGAACTCAGGTCCCAGGTTAGGCAGAGAAAAACAGTCCAAGAGTGCCGATAGAACTCTTTGAAATAGAAAATTTAAAATGTCCCCTCCCAGAGAGTCC

>hg18 chr12:115738372-115738631 similar-to-chr4:174682801-174683060
GCCTCTCCTGGGTACTGGGGAGCAGGGCCCTGTGTGTAGGGAAGCTGCTGATGCAGTTGCTGGGGCACGTGCGCTGGGCCCTTCCTGTTCATGGGGCCGATGCTCTTAGATCAAGGGAACCATGGCCAATGAAATTGGGTACCCCACTGCTGCTGTTGACAGGAAGATTTTTACTCACAGCCCAGCAACTCTTTTGGGGCCTCAGCCTGGCCCCAAGGACTCTGCCAGCTGGCCCCTGGGACCATAGCACCAGAGGCGA

>hg18 chr11:128467002-128467281 similar-to-chr5:2050501-2050780
NGGCTAATATGGGTTATGGCTAACACAATATGTCAAGAATACAGGAGTAAGCCATGGGAATATATCAATGATTACATACAATGAGGCAAAGAACAGGTGCAAATGCATTATTACAATGCACTAAATTACTACTTTGATATAACAAATGGTATACCAAGTAGTATGAAATTTTTTAAGAAGCTTGACAAGATACTTATACCAGGAAACGAACTATCTATCTAGGTCACTAATACTGTACATGAATATAAAAATCAAGTAACAATTATACGTTATAATATT

>hg18 chr1:173630124-173630359 similar-to-chrX:138313531-138313766
TAAAGTTGTGGAGCAAACCAGTTTCAGAATTAATACTAGAGTGATTTCCTTGATCATCTGATGCACATTGAGAGTATTTTGTTTAGCTCAAATCACTAAGTCTAGGATGGTCTGAATTTTTCATTTCATGTATCTCCCTCTTTTCCTCCCACCACCCCTTCTCCCCCAACCACACAGTCACATACACATGCACAGGTTTTGTGAGATGGAAGTGTGCTTGTCCTAATGGAGTTTC

>hg18 chr16:9846096-9846357 similar-to-chrX:43135279-43135540
TAAAAATAAATTTCCTTTCTTCCCACCAATGATTTGACAGTTTGGGAGCTTAATTGACAGCATGGCCATTTCTCGCTACACATCAGGCCAAATGATTTTTCCAATTTTCTCTGCATGTCTTTATCACCCAACTAACAGACCAGAAAGGAAGATTTCTCAGCTCATTTCCGGTTACCTGGTATTCTTAGAAGATCCCACCACTTGCCAGAAGTGAGAAACAAAAAGGTTTCACACAATCATGTTGTCTAACAGGAATTCTTT

>hg18 chr6:50389320-50389559 similar-to-chr10:69315276-69315515
NNNNNNNNNNNNNNNGCCCTTTTAGGAAGCACTGAGAAGGGTTGTGGTAAATGACAAGTGTGCTACTTCTTTAAAACAGAAATGTATAGCCACTTGTTATCACCATGGTTATTGATTGGCCATTTGTTTGGAAAATGATGAGAAAGATTGCCTGTGAGTGGATGAGAAACAAGTGATAACATCCTTTTAACATTTTAAAGAAAGGGACCCTGAAGCAGCGTAGAAGAACTCTGAATGTG

>hg18 chr17:36938718-36938996 similar-to-chr7:155295022-155295300
NNNNNNNNNNNNNNNNNNNNNNNNNNNNNNNNNNNNNNNNNNNNNNNNNNNNNNNNNNNNNNNNNNCCAGTGATTAACCATTCAGAGTGCTCCCTGTTAAGAGCCCCTTGCTTGCGATCCTAACCAGCCCGCCCCCCACAAAGTGCATTCACAGATTCCTGCCCTCCACTGGAGATTACAGCCTCTCAGAACCAGCTTCTTGGGAACACCCATGCCCAACTCCCCTTTTGTCCCCTCTGACAAAGGCACCAGTTCCGGATCAGGGCACATCCGGGCAT

>hg18 chr21:27243666-27243896 similar-to-chrX:149517808-149518038
CAACAAGCTTTGATATTACTAGACACTCTTTATGTGGGAGGGAAGAGGAAACTTCCTAAACATAAAAGAAAAAAAATCACTCAGCAAGTGTGTGTTAGAGTTACTTTTTATGCCACCTTCAATTTGCTGGTTTCCACACATGTGCTAGATAATCTATAGGTTTCTCCCTAGAGAAACATGAATTGGGATTAAGTTTTTAAAAACTGACAATAGACACAAAATCTCTCAAT

>hg18 chr6:167109333-167109581 similar-to-chr2:46432468-46432716
GGCAAAGGCGCACAGAGAGGACTACACAACACAAAGGATAATGTCCTCGCGATGGAGGAACCACTGTGGACAGTCAGGAAGACAGACACGCGTGGAGGGCCAGAACTGGAAGTGAGGGCGGGCATTGCTGGCTTTATCTGATCACTGGGAAGGGTGGTTGTGAAAGCCACTGAGGGTGTGTGCCTCTCCCCAGCCACAGCGGTGCTGGAGAGGAGGCTGGGGCGCTCACCACTCTTTCCTCTACCATC

>hg18 chr7:83567020-83567253 similar-to-chr21:18554474-18554707
ACGCAGCATCTTTCACTCAGTATCAGAATAGGGTCTTATGATGTCACTACTGAACTTTTGCTATAGCCTCAAAAGAGGATGTTATGTATATGTCTATTAATTTTTCTCTCATATTTATGCCAGAAATATGTTTCAAAGTGAATCATGGCAATAGTGGTTTTGTCTGTCTGAAAACTTGCATGGTTCTTGACTAGCTTGCCTAAACTAAATTTGATCTTAACTTTCTCGTCTCC

>hg18 chr13:59772877-59773138 similar-to-chr9:79519095-79519356
CATGGGCCACCTTTCTAAGTCCACATCTAACTGTTGATTATTGAGGAGTGAAAAGATGCTTGTTATTGCCAATTAGACAGCTAAGTTTTGTTGACAAGATGCTCAAAACTTTTCTTTATCTGACTTTTTTTGGGCAAAAATGGAAGAGATAGGATCCTGAATTTGTTTCCTGGCTAATGGAAGGAGTAGGCAAATTGACCTCACTGTCAAACAGAGTTTCCTTTGGAGAACTATAGTAATTAGAGTAGAAATTACAGGCAT

>hg18 chr6:161484782-161485002 similar-to-chr3:30387374-30387594
TTCCCATATTAAAGAGTATAACTGTGTCAGTGGTAGATGGCGAGTTTCTCTTTATTTATGTCCATGCTTGGAAAGACCAGAATGTTGGCACACCTCTGTTGGCTGCCTGCCATTCCCCTCCCATTTTGCAGAAACTTTACTTGTCCATGAAATTGAAAAGTCAGAGAACTACTGCCCTAAAATCCCAAGGTCAAAATCAACAGAACTGTCTTTTGACATA

>hg18 chr13:38275348-38275592 similar-to-chr3:113201567-113201811
ATTATGAAATTATGTTTTTGTGCTCACAGAGTGGAAGATCAAGCCCTGCCTTACTAGTGACTTCTCTTAGTTGCAATGTCTGAGAAGTCCAGCTGAGGCCAAAGCTTTTCTCTGTGCTAACTCTTAACTGTGTGCAAGTAGGTCAGGGGCGCTAGAAGTACAGGAACAGGTCTTGATGAAACCTGTGTCGCGTCTTTAAGACACGGCTAAAATTTTTGTACTGCAGCATGTTTACACACAAGCA

>hg18 chr22:34555595-34555820 similar-to-chr1:116099236-116099461
GTGAGCCTTGAAAATGACATAGAATGGCTGGTTAGGATCTGCTATATATCTGCGATGACAAGTTTTCAAAAGTAGTATGTAAAGAATCTAACTCTTGGCCATCTTGAGTGGAAGGCAAAGCAGAGAGGAAGATGACTATGCTCAATATACCACATTTGGTATACTTGCCATGGGTTGCCAATCCCTAAGATTTCATTGTCACCTTCCACTTCTCTTTCTCTGTCG

>hg18 chr22:44598900-44599132 similar-to-chr15:43444760-43444992
NTATTGTTTCACCTTATCCTGTAATTTAACATTGTAGCTTTTATAGTACTTTGTAATTATGTGTTTATTTCTCTGCATCTAACTCTCCTCAAGGCACTAAATTGATATTTAGAGTAAACATAGGCACCATCTCTGCTGTGTCCCCCTTCCATAGTGATTGTCTTTACTTTCCATCCCTTAGTTGAAAATTGGTAAAGGGAAAATGAGGAAACTCTAAGAATCGTGTCATATT

>hg18 chr18:36841709-36841936 similar-to-chr9:79636135-79636362
GGACAAGTCCAACAAATGAGAATGGACAAACTAGTTTAAGCAAAAATGAGAATTGTCCCAATCTCAATTTTATCCTGGTGAATCTTAATTAGAGTTGTGGTAAGCTGCATTAGTGTTAATAAGGATTAATGTCATAGTGATAAGCAGAACATACAAATCAATAAATGCTGCTGTATCAATATATGAACAGAGACGCAAATAGCCATTTGGGTTCTTAACAGTGAACT

>hg18 chr22:34589897-34590136 similar-to-chr21:18560477-18560716
GCAAAGCATGCATATATACAATTACTCCAACACCTAAAGTGAGTTCCTTAACCCTAAATTTCCCATTTATACAATTAGATCCTGGTAAAAACTTCTTCTGCTTCTCAGATCAGTGTCAGCATTACATGATTTTCATTAATAATGATTCATCTGTTTTTGCAAACATATTCTCTTAATTTCCTTTTAAATTAATATGCAAAGTAAACATTCATAATCATATATGCATAAAAGACCTTTTT

>hg18 chr21:28448731-28448961 similar-to-chrX:149517808-149518038
ACCAGCCTCATCGATGAATTGAAGGGAAGAGAAGAGGGAAGAGAACCACAAAGGAAATCTCAAAGAAAAAGAAATAGGAACTAAGAAAAAAGTTCCACCCATGAAGGGTAAACTCTTTCTAGCTCTTTTCAATTCAAATACATCAGGTTGTTTTGAAAGAAAATACAATTAACCAGACAGGGAAAATGAAATCTTTCCTTTTTGTCACAGTTTAGAAAAGTAACTGCTAT

>hg18 chr2:119114485-119114705 similar-to-chr11:66791603-66791823
AGTCTATTTGGGGGTCCTATGGTATAGTCTGAGGCCTCGTTCTAGGAAAGCTGGGCCAGTGCATTTCAGGGTCAACTGCTGGAAGAACAACTGGTCAAGGCCTAATTTGTGGGTAGAGACTGAGGCCCGGGATATGGACAGCGGTGGTTGGGTTGGGCAAATTATTGGGGCATAGTGGAAGAGGCTGATGACCTTTCAGGGTGAATATCTTCGTCCAGCT

>hg18 chr4:28213889-28214156 similar-to-chr12:79568338-79568605
TTAGTGACTTAGTTAAAATTTAGACCATTAACAAAAAAGAGATGAAAAAAAAAACAAAAAACATTAGGCACTAAAGGAGTCCTCAGCAATGGCTTTTTCAAAATGATAATTTGGCATCATAAAGCGGGTATTTGGTAACCATACTCTATTACAGAACAGCAAATGGAATTTATGTTCTATTTTCCCATATCCACTTCTTTACTATAATTTAGCAATCATTGTAATTCTTACTATATAGTTATTTCAAATTTGATATGATTCTTAAAG

>hg18 chr14:89878393-89878613 similar-to-chr3:154187290-154187510
NGAGTTGCATTGCAGTATTTCATAATGCATACACCTTATTTTGAGACGTTTTAAGTGAGGAAATATCAAATACTTGTGTCAGAAAAACCAATCTGCAGCAGTATAAAGAATGGATTAGACAGGGTAGAATATGAAGGGGGGTGTGTTGCAGATGGCTAGGAATCAGGATGATCAATAAACCAGGCCAACATACAGTGATCAGGAGTGAGACTGTTCTTTT

>hg18 chr13:40789791-40790085 similar-to-chr3:153979748-153980042
AATCTTCATTTCATAGAATTAATTTTAAAGCTTGTTTTCAAGCTTTTTAGCTGTGGAAGCTTTATCCAAATGGTGCCTGTGGGAAAGTTCAATATGTAAAACAGATAAAAGGTGTTGGAGCGGGGTTTGGGCCACAGGATCACCATGTTCTGAATACCATAGAGTTTGAAAATCATTCTTCTTGTGTAATTCCCTTCTTGTGGATAATTCAGAGAATTATTTCATCCTAAACCATCTTTTATTAACTTCCTTACATGTTTTTTGTTGCCACTACCATCATCCAGTGTTGTGCTG

>hg18 chr14:43993243-43993506 similar-to-chr1:172133355-172133618
GCTGAGCAAGCTGAATACTTGGATTCAAGGCAGCAAGACTCATCCAGTGTAGACTGATGGCATTGAGGCCACTGAGAATCACTCAGACTCATTTAGGATATGCTTAGTTCAATGCACATTTGGTATATTTCCCACCAAGCTTTTACTGGCGTTATTTAGGGTACCACACCCTGAATTTCTTTAGAAAACGACACCCAACTGATTCTCAATCTATCTGGTTCCAGTGGTGATCCAACCTCAAAAAGGGGCAGAAACCCATGCCC

>hg18 chr1:161276023-161276285 similar-to-chr6:121911026-121911288
GGTTAGTCATATTTTATTACCCTTCAGATGACACATTTTTACCCTATACTTGCTTTTACTAAGACTCCATTGACAGGCAGGACTCACAGAGAAAACGTTACGGGAAGGACGAACTCTTTCTCATTAATATCTGGAATTTAAGATTAGTAAAAAGGAAGAGTTAGAGTGGCTTTAGAGTTCCCCATTTTAGTTTACTGTTGGGAAGGAAAGGGTTCCCTTCTATCAAGCTCACTTAATGTATCCAATTTTTAGAGGGTTTTAT

>hg18 chr13:71935496-71935734 similar-to-chr20:32798427-32798665
ATTATTGCAAATATAAATTTTATGGTGTTTTCTATTTGACTGTACTTTCTGGAATAATTGAAAATAAAATAATAGTTCAAAAGCCTCCCTATGTAAGTTTTGCCTTTTTTTTTTCTCTTTTAAGAACTATCAGAGGTAGTTCAGAAAGAGGAAGAATTTTATTTTAATTGCTTGGTAACACTAAAATCAGGAGTTAAAAGGAGGGTAAGAATCCTCAAGAAAGACAACAAGGTCGATA

>hg18 chr10:75241464-75241720 similar-to-chr18:55177456-55177712
CCTGGGTTCCGGGAAATCAAGCGGCCCTCCGCAGTGCCGGGCCGAGCCGCGGCCTCCGAGACGGCGGGCTCCGCGCCCCGCCCGCGGAAGCGCACCCCCTCCTCTCCGCGCGATGGCACTGCCGGCCGAGCGTCGGGGACCACGACTTCGGAGCAGGGGCGGGCTCAGGCCTGGGCTCATCCACTCAGCCCCGCGGAGGGGGAGCCGGGCCGGCCCACTCGGGGGAGGGGAGGAGTAAGAGGCGGAGCGGCCTAAC

>hg18 chr15:34927238-34927476 similar-to-chr2:188020265-188020503
CAAGATTGGTTATTGGCTACCTCGGGAAGTAAGAATCTCAGGTAAAATCAGAAGTGACTCCTTTTATATTCTCTGACAGATGAATGTTGAAGTAATAAGAATAAGTCATTTAATGGGAAATTATCTAATGGATGCCCCAAAATTAATTTCTAAAGGGGCATTATTCCAAGAATTAAAAAGCTCTAAACTCATGAGTGAGTTTAGATTATAGAAGTTATTAATAACCATATTCATAGAT

>hg18 chr3:112976812-112977043 similar-to-chr14:54437407-54437638
CCCTTAGAAAACAAACATCGAGAACCCAGGTCTAATCTATTCAGTTGAGATTACTTCCCCCACCGATTAAACAGATGAGTAGTCATGGAAGAAAATCACATAGAAGAGCATGTAGATGATACTTTAGAAAAACTGGTTAGTCAAGAAGTAAGAGTGGGAGGATGCAGAGCACGTATGCTGCAGGTGTGATGCTAAATTTGATATAGCCCAAAGCATTCTTCTAGCAGAAAG

>hg18 chr4:80154895-80155187 similar-to-chr2:210841972-210842264
CCTTAAGTAAGATAAATCAGGAAAATTTTCCCATTTAGTTGTTACAAATGTAAACCGGCCAGACAAGGTTGAGAAAGTTAATGCAGTAATACATTTGTTCTAAGTCTATATGTCATCTCAATTCTGCAGAGGAAACGAGAGTCTAAAATGTAAAATTCAGTTAATTAACTGCCTAGAGACAATGGGTCACCATAGATTTTCAAGATATGTTAGGAGAGTCACTATGGTGCCTTCTAAATGGGAGCCAAAGATCCTCTTGTAAAAACGTCTTGCAGGATCTTTATGGGACAGA

>hg18 chr5:60421496-60421730 similar-to-chr7:87672230-87672464
ATTTTTTTTTTCAGCCTTACAAGAGAACTGAAAATGCTGTTTTATAGACTCATCAGTAGGGCAGATTGTTATTTAGAGTTGTTTTTCTCATGGTGACGATAAGTGTGCATTATGCCATTATACTTTTTCAGCATGGTCTTATGCCCACTGGTGTGTCTTCATAGACTCTAGAATACATGGTAATCATTAGTTAAAAGNNNNNNNNNNNNNNNNNNNNNNNNNNNNNNNNNNNNN

>hg18 chr20:56432410-56432681 similar-to-chr5:39307417-39307688
GCTTTTAAGGGTTTTTACAAGTTTACTGTAATACTTAGGTTTTTAAGGAAGAATTGTTACTTTTTTTGTGACTATGACACAGTTTATTCTTTACATTTTTAAATATCAAGATCAAGAGGACTTACACATTTTGTCTACCTCAGTTAGCTGAAGGTAACTTCAACTCTGTACAGCATAACTGAGAAGCAAAAAATAAGCAAAGTTTTAAGAAGCCAAAAGTGATTTTCTTTTCACTCATTATGGGTCCTTGCATACTTACACACTTGAGGGC

>hg18 chr9:122174152-122174443 similar-to-chr12:54761981-54762272
ACCTGCAAGAACACGTGGTGAAGGGAGGCAGCCTGCTTCCCAGGGTCTAGCTGAGGCAGGGGCTGTGCTGAGGGATACACCCACTTCCTCCTCCTCAGCCTTTCCATTAAGGGCCCTGGGGCATGAGGCTCACAAAGCACCTTGGAAAGCAGTAGGCTTGAGGCCAAAAGGTGAGGTGGAGACAGCTATCTCCACATCCTCCCACAAACAATGGGAATAGTGGTCACAGGGCCGCTGGGGGACTTGCATGAAATGATGGAAGAGGTAAAAGTTNNNNNNNNNNNNNNNNNN

>hg18 chr12:68499870-68500094 similar-to-chr5:75873990-75874214
NNNNNNTCCCAAAAACTGGGAAGGTTAGTTAGGTGGCCACTCCTCTCTCTTCATGGTCTCTCTCAGCTTGAAGACAATTTACAGTCTTTGACTAAGCATCCACACTGGAAGAACAAGATTTGGTTTCTGAACATTGGGTCTTAGTCCTTAAAATAACTTGCAACCTGTTACGTCTTCACTTACTCCCATCGCCACCACAAGAATCCTGTGTGTTTTTGTTTTGT

>hg18 chr19:38001459-38001736 similar-to-chr16:56072343-56072620
ACTGGGGAGCATGGAGTAGGGTGGGGACGTTGTAGCCAGCAGGTGGAGGGAAGCCTGGAGAGGTGAGTAGGCGAGGGATGCGTGTCCCGGACAGGAGTGATGAGCTAGCCCAGGTGCAGCTGCAGACCCAGCGAGTGAGGACCAAGACAGACAGCTGGGCTAGTGGCCTGCTGGACTAGTGGGCTGCTGGGCTAGTGACTTGCTGGGTTAGTGGCCTGCTGGACTAGTGACTTGCTGGTTTAGTGGCCTGCTGGGTTAGTGGTTGTTGGTGACCTTG

>hg18 chr15:94810902-94811119 similar-to-chr9:100931470-100931687
CTGGGAAGAAACACAAGCTGTTGTCTAAATAGAAAGATGAAGCATGTGGAGCTCCTAATAGAGAAAAATGTAGATGCCAGATCAGCAGAATTTTGCTGCTAGGTTTGTGTCCATTCCCTTATGTATTCTATATTATCTGTTAACTCTTACCCTAATTGTTACCCTAAAATACATTTCTCACTTAAATCAATTCGATAAGTTGCATTTATATGCTTAG

>hg18 chr19:34404476-34404698 similar-to-chr1:158154991-158155213
TTGCTGCATCCTCAGCTGTGTAAGAGTGACCGGGCTTCTTCTATTCCACCTGTAATGGAACTTTAGGCACGCAGAGAGAGATGGCAAATTTGTGCTGGCTGAAGGGGTCAGCAAATGCATATAAGGCTTCTTGTGCTCCAGAGAGAGAATGGAGTGCAGTCAGTGAGACCCTGAGGGGAGAAGGAACCAAAAGCCTGGGCAGAAGGGATCGTGGAGGTGCCC

>hg18 chr5:112538689-112538978 similar-to-chr7:155591960-155592249
GATATACTTCTGTGTTGTTTGACTTGTTCTGGTGGCCATGTGTAGCTTTTGTGCTTTGAAAGGAGAGGCTAATAAGTTACTATTCTTGAAAATAAATAGACATGTCAATAAATTTTGAAAAATGGATATTAACAATGCAAATGTAAAAGTATCTCAGATGTAGAACAAACAAAATAATGAACCCCATTAGAACATACTTGAGATGGTCAAACTTTGATGACTTAAAGCTGGAAAGAGGTACTACAATTAGTTTTCCTTTGATTTCAGGGACGTATTTATTCTGCTTATC

>hg18 chr14:77935543-77935821 similar-to-chr4:174646197-174646475
CAATTACAGTATAGGCTCATTTTGGAAATACGAAGGTTCCCAGGGAGCTGTCCAGGGTGCTGGACTCTCCTTAAAGCTCTCAGACTCAGTGCATGAGAATTTTCCATTTCTCTGTCTTCTAATTTCTTCTTCTGTTTAACCTTTTTAAATACCAGCCTCTAACTACTCTGCTCTACCCTTCCATACTCAATGTCTAACTGCTGCCTGGTGAATTTGTGGTTAGTTGGCCCTTAATAACTAGTGATGCATTGGCTATTTTTGACAGTAATTTTTATTTG

>hg18 chr22:32762630-32762855 similar-to-chr13:21969178-21969403
TCTAACCTAGGTGCTTTGGACGTTGTGAAGATGCTTTGAGACTTCAACGGTAGGCATTGGGTGTGCATATGCTGATACTGGGTACCCTCAAAGGATTTATGGCCTCACTCAGAGTAGTGAGAAGGGTGCCTCATATATTTGTGTATGTATCTGATTATAAATTATATGCTCTATATTGTCCCCTAACTTCTGAGAATGAAGAATATTTCTTAGGAACTTAGTTAT

>hg18 chr6:37037780-37037989 similar-to-chr5:153853227-153853436
CAGACTGGATGGTCTAAGAGCCTCCCTGGACTGAGCGGGACGTGGGCAGGGAAGGAGCCTGGTGGGATGCGACCACCGGGGGCCCCTGGCGGCTCCCTTAGCCCCCCACGCGCAGCCACTTTGGCGCCCTGTCGTTCCAAGTGGCCGGATTTCAACCCTTCAAAGGGAGGATGTTAGAAAGTCTGGCGGCTTCGGGGGGGCCCGCGCGA

>hg18 chr13:102640892-102641114 similar-to-chr21:18559919-18560141
CATAAGATATATGGGTATAGGGAAGAGACACAAGAACTGTTCTGTTTATTTTAGTCAAAATACTGCTCATATAAATGAGAGGGCAAATGAAGTGGCTTTCTCACAGAGGTCTTCAGTAGATGGGAACTTATTTTTACTTATCTTTGTCTCTGAGTCTGAATTAGCTTCCTCATTGAGAAAAAAGGAAATGTTCTTAAAGAAATACATACTTAGCATTTTAAA

>hg18 chr16:75631511-75631795 similar-to-chrX:32270320-32270604
GCCCTGTGGCACAGGTACAAAGTGCCCTAAAAGTCCCTGGTTTCAGAAAAACAAAGTGAGCAGTAACACAGAAATTCAGTAATTATTTGTAATGTAGAAGGAGGCAAAGGACATAACAAAATAATAAAATACTGCATATCAAAGACATTCCTCTTTGGCGTGTGGAAAAATGCAAGTGAAAAAACAATTTATTTTGTGCTCCCTACCTCCTATATACCTGGCAGTGTGAGAGGAGTATGAGATACAAAAATATACATTTCAATAAAACATCATCCTAGTCATCA

>hg18 chr18:49159437-49159658 similar-to-chr10:28015717-28015938
ATTAAACAGTTTGGGTCCAGTGGGGTCAAAGGTGTTCAGTAACATTTACCGTCTGACAGCAATCCCATGGCCTATATTCTGTGAATGTGGAAGCCCTGGTTCATTGCAATGAGCAGGTATCTGCGTTAGCAAAGCAGCTACCACTCTAATTTTCTCTAATTGACTTGTTGGCAGTGCTAACAGAGAGGGCAAAAGATGCAGGAACATGCAGAGTGGGCCCC

>hg18 chr12:89649978-89650202 similar-to-chr7:80101816-80102040
AGAAAAAATAGGCACCTTCAAAGAAATTAAATTTTAAATGGCCTCAGATTTCTTTTTCCACAAGAATAAATACCAAAGAGCAACAAATGAAACATCTTCAGGTATTTGGGAATGTCTTTATCCATTTTGTAGTCAGAAAACATTTTAAAAGGGAATGTGAGATGACAGAGAAGGCTAACAGCTAGCAGGATTAAACAACATGGAGGCATAACAAAGGTGTAGCA

>hg18 chrY:22799953-22800230 similar-to-chr15:55197578-55197855
GGCCTCGCTACTTGCAATGAAGTATCTTCCAGCCATCAAATGTCAGGCTACATGAGGTTAAAGGAGAGAAGCAGAAGAGCAAATGGGGAAAGCAAGATTCCTTCTGTTTACGGCTTACATTGTCACATTTCACAGCATCCATGCACTGTTTTCATTAAACATCAGTGTCTTTGGTCTAATATTCAGCCCAGTCCTGCCATCTGGATGGTTCAATATACTTCTGCCAATTAAAAACTCAGTGTTTTTAGTTATAAAAAGGTTTCTGTATCTAAAGATG

>hg18 chr3:13138934-13139196 similar-to-chr10:99324527-99324789
NNNNNNNNNNNNNNNNNNNNNNNNNCNNNNNNNNNNNNNNNNNNNNNNNNNNNNNNNNNNNNNNNNNNNNNNNNNNNNNNNNNNNNNNNNNNNNNNNNGAATGAGGAGCTTGCTAAACTCCACCCCAGGAGACACACGGAGTGAGGTAGGGGCAGTGTGTGGCTCACATGCCACCAAGTCCTGCAGACCTTGCCTGATGTCCTCAAAACTCAAAACGAGCTGGGCACAGGCCCCGGGAAGGGACACATCCCACCTGGTCTCN

>hg18 chr8:115036734-115036949 similar-to-chr2:68935351-68935566
CTTACATTCGGAATAACATTATTTAAAAATTCAAATTCATATGGGAAAGCAGTTTTGAAAGGTCTTATAATTAAAATTCCTCTCCGTATTATATAATGATGGTCTCAGGTAATAGTGTAGATGGAATACAGTAAAAGTACGCTAAACACTTGTTATTGTATCCAGGGAAGACAATAGACCAGGTAAATCTCAGAGGGAAAATGATTGCCTGTAGT

>hg18 chrX:132377262-132377489 similar-to-chr6:1560057-1560284
GCCGGAGACAGGCGGGAGCACGCTGGGCCGGGCCGGGAGAAAACCTGGAAGCCGGGTTGGATCCGGAGCGGCCAAATCCACTTCCTAGGGGGCCGCACCGGGCGCCCGGCGCTCCTTCGCGTGACACGCCCCACCCGGCTCCTCCTTCCTCCCCTCCTCCTCGGAGGCGGGGAGCCAGCCCACCGCCCCCCAACCACAAAGGGAAGGCCAACTACTCCGGGCTGAAG

>hg18 chr6:413144-413362 similar-to-chr3:58141643-58141861
GATGTTGCGACTCCAATCTCCAAGGCACCCTGCTCCTGTGGTAGAACTCACTTCTGAATAAACAGAAATGTGATGGCCTGCTCTTCACGGTGCCTTTTCCATGAAGAGTATTAGGTAGNNNNNNNNNNNNNNNNNNNNNNNNNNNNNNNNNNNNNNNNNNNNNNNNNNNNNNNNNNNNNNNNNNNNNNNNNNNNNNNNNNNNNNNNNNNNNNNNNNNN

>hg18 chr11:6236472-6236758 similar-to-chr15:88610112-88610398
TGGATAGGAGAATGCATAGGGAGCAGGGCTGAAATAGTAGAAGAGGCAAATCCTGCCCCGAGAAGCTGAACCCAGTTCAGTCCTGCACCCTTCAGCCCTGTTCCCGCTGCACCGCAGTGACCCAGTCCCCTTCTAGCCCCCTCTCGTGGGAACCTGACACCCTACACAGGCAGCTCTGCCTGCACTGAGAGCAAACAGGGAGCGTTAGCGTGTCGGGTGGGCGTGGGCGCTGCCTGGAGACGGTGGAGAAAGCCAACCTTCTCCTTCTCTTTTGCCTGCGCTGGGC

>hg18 chr12:52980737-52980992 similar-to-chr22:49042778-49043033
TCCTAGGATACCGAAAGTTGGTTATTTTCCCCCCTCACCTCCTTCACCCCCCAGCCTGCCCCTCGGATCTCACTGGAATCCGCCCCCCCCACACACACCCTGCCTTTCAGGCACCTGTGGTGGAGTCACAGCAGGGTGAGGAGAGAGATGAGGCTCCCGGTGTTGTCTCTGGGGAGGCTGAGCCTGAGCTGACACTGCTGGACGAGGATCCCGGCTACCTTTGAGAATCTGCGAGGACCGCGCCCCGCCCCCGGG

>hg18 chr3:52206911-52207155 similar-to-chr6:43247922-43248166
TCAATTGGGGCGTAGGGTTCTGAAGCCCAGGGTAGTTGGTGGGGAGGCAGCACGAGGGTGCAGGATGAGGTCGGGAAAAGAGACCTCGTCCGCCCACCGCCTAGCGCTTCCTCCTCCCTGCAGGCGAGCCGGGGAATCCCCGGCAGCACCGATATCCGCAGAGCCCAAGAAGTGGGCCTCTCTGCCCCGCCCCCCCGGCTCGCCGAGGGCTACGCGGCGCGCCTGCGCAGAAGAAGGCAGCGCC

>hg18 chr20:10567591-10567867 similar-to-chr2:68955267-68955543
AAATTCTTCATTTTACCAGCAACTGCTGACATCAAAGTCTCCCCTCCCCCAACAACNNNNNNNNNNNNNNNNNNNNNNNNNNNNNNNGTCATTTGTGATCGTTGCTGTGGTTCTGAGCTGCAAAGGCACTTTCAAATACAGAACTACTTGTACGTCATCATAAAACCAATATACAAAAACAACTCAAGAGTCAATAAATATAAATAAAACTATGATCTAAGACTGCATCACCATTAGGACATCTGGCAGAAGTGGGAGCTCAAAGACCAGGGGGCT

>hg18 chr5:93517721-93517978 similar-to-chr3:95013392-95013649
TTAAAAACCATTTACAGCTAATATAAAGTACTGTCAAAAAGTTTAAATATTTTACTTTCCAAAAAATATTGCCCAAATTGTGCTAGATATTACATAAAAGAACCATCTAAGGATCATATAATCTTAAATCCAAACATGAGAAATTAGATTTGCCTTTTTTCCTTCCCATGTAAAGGTGCTAATATTGTCTGAGTAAATGAATTATTTTATGAATGTCAACAGAATAAAGTACGTGATATGCACATAAATATTTTGAT

>hg18 chr16:16736799-16737002 similar-to-chr8:19460708-19460911
ATTATTGGAAACCATGTTTGTTTGAACCATGTTTGTTTGAATGTTTATTGTAGAAAAGTCCATTTTTCCTTTTAAAGTCATAAACTAAATTTGTTACAGGAGGTTGATTTTGTGTTCCAAGCCTGTGATCATTAACTGTTTTCCAGCTCTACCAGGTAGGGTATTGAACCTTTTCTTATTTGAGATTCAAATAAATTCTCCTT

>hg18 chr18:15016388-15016607 similar-to-chrX:138338153-138338372
NAGCCCCAAGTCACTTGGTCACTTCATAGGAAATAACTTCAACTACCAATGTGTATGTTTTGGGAAATAAACATGGAAGAAGATAGGTCAGAGTCAGCTTAGTGTCATCATCAAAAAATGCCTGTACTACTTGGCTCTTCTTTAAATACGATACTTGGGTTAGGAACAAAGACTCTGCTGGAAAAGCAGTTTAATTATCACCAGCCTTCTCAAAGCAAA

>hg18 chr7:99011533-99011766 similar-to-chr21:18554474-18554707
CTTTATAACATTTTGTGAGTAAGACAAATGTTATTTAAAATTCTTGTTGTCAGTCCAGCAATTGAGGCTTTCATAGTTCAGTGTTATAATATTCAGTAGGGACCCTCAACAAATATATAAAAATATGTTGCTCACTCTATAATCCTCCTATGGCTAACCTCTAGGATAGTTCTGCCACTATATTTTACTTCTTTGCCATCAGCAAGAGTAGGATTTCATCAAGGCAAGGTAGG

>hg18 chr21:13482601-13482802 similar-to-chr17:26700029-26700230
GGGAAGTAACCTTTTCAGATGAGTGTCTGTTTTACTACATTTCCGCAAGAAACATCAAATTTCATATTTCACTATTTTTAAACTAGAGAAGCCTAGGAAATTGTTATTTTCCAAGAACAATATGATGCTGAATTTCCCCTTCTCCCTTCGCCAAACAGTGTGATAGAATTTTCAGTCATTCTCACAAGAATTAATAATTAA

>hg18 chr6:24351191-24351475 similar-to-chr3:58118259-58118543
NGACACGAACAAAGGAAAAAAGGAAGGAATATATCCCCCTGAGAAGGCACTGGAGACTGCCAGTCAAGACAGCTTGGGAGTCCACCCTCTGAGGTATTTCATCTGTCCAAACACACCAGTGAGACACAAAACAGAAGAGAAAAATTTAAAGGACACTGCCAGACTCAAACAAGCTAAACCTGTCAGTAATCTAAAGCAGAACAGAGAAACAAAATGGTGATCAGAGCTGAAACCCTGGGCTTACAAACATGTTGTCTGGAAAAGGCAAAGATGCAGGAAACCCC

>hg18 chr21:36827419-36827656 similar-to-chr12:113333986-113334223
GCTGGATGGTCTGCACGGGCAGGGGATGCTCTGGACACATGGCCAGGAGGGTGCTCCCCACAGTGCACCCTTAGGTGCCAGGTTGGTGACATTGGGTGTGACCAACTGTTAACCACTAAACTCCATCTGTTAATGTCCTCTGTAGGCCAAATACTCCATGTGCCTGAAGATGCTTCCGGCTTACAATTGTGAACTCAGTTTCTGTGTCCAGCATCGAGAGTTTAAAGTGGGGCGCGC

>hg18 chr5:54865835-54866133 similar-to-chr1:26104523-26104821
CAGAGGGGAGGAGCCCACCCTGCTCTGCTAGAGTGGAACTGCAAACAGAGGACAGGAGCAAGGTATGGAGCGCAGAGGCGTGAACAGCGTCCAAGCAGGGCTGGGCTCATCGCACCGGCGGGCGACAGACAGCGGCGGGCACGCGGGAGCCGGGGTGCAGGCTGCAAAGCGGGGTCCCTCGGCTGCAGAAGCCGCCCCCGTGTGTCGCCCCACAGCTGCGCACGCGTCAGGCAACACACCCCCGCTGCCCGTCGCGGCTCTGCGCTAAAGCCCTCCCGGGACAGCCGCACACGCCCCT

>hg18 chr21:35037390-35037614 similar-to-chr5:38503379-38503603
CCTTCCCCTCTGAGCCCTGTATAACCCAATAGTGCAAATATTCCCACATCCCCTACCCACAACAGGGGTGAGCACATTGCAAATGTTCCGCCGGCGAATCAGCACCTGCCTGGAGGTGTTCTTGGTGTCTGCGTCCTGCCTCCAGTACAGAGGACCTCAAATCCATGATACTTCACCTGGTGCTCCCCAGGAAAGCCTGGCAGAGGACCTGACGATTCCCAGCA

>hg18 chr14:20977140-20977388 similar-to-chr15:65740666-65740914
NGGGCGGCTTATCTCCTGACCATTAGTTTCCTCTGAAAGTATCCTCAACATTGAAATCCTATTTTCTTATACTCTGAGGACACAAATTAGGAAAATCAACTTGCTTTAGATGTCTTATTTTTTAAAGATCCTAGCATTACCACTGTCGCTAAAAACACCTAATTACCACTCCTGTAAACAGCAATACTGTTTTCCCATTCACTGTGGCTCAAAACCTCAACAGTCTCTAAAACCTCCCCCCTGTAGCC

>hg18 chr3:64858586-64858879 similar-to-chrX:149506517-149506810
TCCTGGGAATGGAAATTCCTATAAACCCTCTGTATACAAACACTAGTAACTTTCTGGCCAACAACCCCACTTGGTTAGCTGCTATTAATGTTAGTGTTACTCTCCATCCTTCCTCCCAATTCTGGTAATAAGTACAAAACCAGGTAAAATATCTTCTTAGAAGTTTGAGGTTGCTTTTAGATAGGGAGACTAATTTACTTCTATTGTCTCAGCATTATTTCTTTTTAACATTTACANNNNNNNNNNNNNNNNNNNNNNNNNNNNNNNNNNNNNNNNNNNNNNNNNNNNNNNNN

>hg18 chr22:34640590-34640884 similar-to-chr9:79749665-79749959
TAACTGCAATGTCTGCCATTCCCTGTGATTCAGATACCTAAGAGTTAAACATTCAGTCTCAGCTACAGCTCCGGAGTTGGCTGACTCCTTAGGCACTGAAATCCATTCCTCTACGTGATTGGTTGGTTCCCAAAGGGGTGGGGAAGAGGAAAAGGGAGAAGAATGTCACCCGATCCCCGGGGGTAAACAACAGCAAAAGCATCTGCTCAGGTTTTCAACTAAATCTGTGAAATATTTCTGAACACTTGACCACCAAACTTGAAAAACTGTTAACTTCTGACCTTAATCAAAAAG

>hg18 chr9:36197822-36198080 similar-to-chr16:14090226-14090484
[truncated: 496,658 more chars]
