# Supplementary material for: Predicting tissue specific cis-regulatory modules in the human genome using pairs of co-occurring motifs
Source: BMC Bioinformatics. 2012 Feb 7;13:25. doi: 10.1186/1471-2105-13-25 (PMC3359238; doi:10.1186/1471-2105-13-25)
Supplement: Additional file 1 — Software. The CrmMiner software. [file 1471-2105-13-25-S1.GZ › crmMiner/test/heart_fasta/inputFiles.txt]

/home/girgishz/projects/crmMiner/test/heart_fasta/train/enh.txt
/home/girgishz/projects/crmMiner/test/heart_fasta/train/ctr.txt
/home/girgishz/projects/crmMiner/test/heart_fasta/query/enh.txt
/home/girgishz/projects/crmMiner/test/heart_fasta/query/ctr.txt
/home/girgishz/projects/crmMiner/test/heart_fasta/test/enh.txt
/home/girgishz/projects/crmMiner/test/heart_fasta/test/ctr.txt
