# Supplementary material for: Predicting tissue specific cis-regulatory modules in the human genome using pairs of co-occurring motifs
Source: BMC Bioinformatics. 2012 Feb 7;13:25. doi: 10.1186/1471-2105-13-25 (PMC3359238; doi:10.1186/1471-2105-13-25)
Supplement: Additional file 1 — Software. The CrmMiner software. [file 1471-2105-13-25-S1.GZ › crmMiner/test/heart_tfbs/train/seq/enh-unique-identifiers.txt]

>enh1
GGACTTTTCTGAGTATGGTTTATCAGATAATGATTTTGGGGAGGGGTCTC
TCTCAAGCCCCCTGGAGTTAATGAAGTCAGTTAAGCCCTGGGATTAGAAG
GTCGGGGTCATGGGTACAGCCCATGTTTGCAGAGTAACGCCCCACCCCAC
CCCTAGCTCCCACCAGCTGTTTCAGAAATGCCTAATGCTGGTCGTCTAGG
GAACTAGTGAGAGGGTCTGGACAGGACATGGCAACCTCATCCTGAGTACC
CACAGTCACAGTCCCTCAGAGT

>enh2
GAGGACCAGACCAGCTCTCGCTCCCGGCAGCTGACGAGTTCTCCGCTCAG
TGGTTCGCGCTCCAGATATTAAATTACTCATAAAATATTTGACCTGTCCC
CAAAGTGGCTGCTGCCTCCTCCCTGTGCCCACTGCTCACTTCACAACAGA
AGGTCACACT

>enh3
CTTCCTAGTTCTTTGGGATTAAAAAGGGGCCATCACTGCCCTCTTGCCAG
AGTCACAGCTCTGAGAATATTCTACCAGCAGAAACAGCCTGGTATGCTGG
CAGGGACATCGGCTTCATTCCTTCNNNNNNNNNNNNNNNNNNNNNNNNNN
NNNNNNNNNNNNNNNNNNNNNNNNNNNNNNNNNNNNNNNN

>enh4
CGATATTTAAAGATGAGCATAAGGGAAAAGTTTCAAAAACAGTTCATTTT
GAGACCCACGGACATATCTTTCTCTGCTCAATCTTTTATCTGGTGTTTCT
AATCTGGTGATTCATTTCAGGGCTGCCCTGCTAGACACCCATCATCTGCC
CAGA

>enh5
GCAGGGGCGGAAGAACCTGGACGGTTCACTGAGTCCAGTGCCCCCGGCGG
GGACAGCGTGAAGGCCACGGCCACAGCATCCACTGCTCTCCTCCACCAAC
CCCTTAGCTGTCGGCCGGGCGAAGCTGTGGGTGATATGTCTTTCTTCTCA
TTTCTCTTTTGTTTAAAAAATCAATACACCATTTATGTAGGTCACAGTGT
CATATCAGAAACCTGTACT

>enh6
TCCTTTCAGAGCAAGCTGCAAGCTGCATTTATCTTTGTGCATAGCCAGGA
GGCATTCTCATAGACAACCCTGTTGACTAGATGCAGGAGAAAAGGGGGTG
TTTGTTCGAGAAACCCAGCAGCCCACCCAGGGAGGGACACCCGCAGTGAG
GGGACCNNNNNNNNNNNNNNNNNNNNNNNNNNNNNNNNNNNNNNNNNNNN
NNNNNNNNNNNNNNNNNNNNNNNNN

>enh7
TCCCTCAGGATAAGGCCAAGGGTGACCTGGAATAGGTTCCCATTGTCTGA
GGGACGAGTGGTCTCTCCTCTCCTCCTCCCTCCCCTCCTCAGTTGCCATG
GCAACCACAGTGGGGGGTGGGAGGCTGGACCGCTCAGCTCCTGGCCGGGC
TACCCGGCATGCTCTGCTTTCACCCAGTTTTCTCCCTCGTTGCCCCTTGG
CAGGCAGGGGGTGGGGCAGACCCAGCCCTTTCACGCAGCGGAGGGTTTGC
AGCCAAGGAGCATCACCTCC

>enh8
GGCTCTGCCGCGCACTGGGGTGCCACCGTCTCCAAGGGCGCCGCTGTCAG
CTGTGACCCCTGCGCCCCCAGAGGCGGCCAAACAAGCGGCCTTTGTGGTC
TGTGCGTTGGCGGCCCTCGGGGAGCGTCACAAAGGGTGGGAAGAAAGGCC
GCCAATCCTCTTAGGGCCAGCCGCCCGCTTTCCCACTGCGGCCCATCTGC
TCCTGGGGAGCGGGCATAACCGCCGCCTGGCCCCACGGCGCGCAAAGCAA
GCAAAAGCTGCCCGGGAATGAAAGGCAGGGGCCCGGGCCAGCCCAGATCC
CCACGGCAAACACAGGCCTGGCCGGGGGCCTGGGAGGGGGCAGGGCTGAT
CCCCGGGGGAGACCACGGTTAAAAGCGCCGCCCCAGGAGGGGGACCCAGG
GCTAATCCCCTCCTGCCCCACGCCTTCCCTTCCCACACCCCTACAAGGGG
AAGGGGAAAGGCAGGGAAGGGCTGGGATCAAAGGTCCTTCCTCCTGTGCC
AGGCGCTCAGTGGGGCCCTTTCTACGCACCCCTNNNNNNNNNNNNNNNNN
NNNNNNNNNNNNNNNNNNNNNNNNNNNNNNNNNNNNNNNNNNNNNNNNNN
NNNNNNNNNNNNNNNNNNNNNNNNNNNNCTCAGCGGGAGGCTGAATCTGA
ATTCTTTCATCCACGTAGCTGAAGTTTGCTGAGTCTCTCCATTGCCATGG
GCTCTACAACCATCT

>enh9
NNNNNNNNNNNNNNNNNNNNNNNNGGAGGGATGGGCTGTCAAGGCTGAAC
ATGCCAGGCCTGTTCCAGGCTTGCTGCCACCAGGGGGGAGCAGACACCAA
GACAAGGACTGCCTG

>enh10
AGAACACGGCCAGGACCCAGGAGGGAACAAAGGAGGCCAAAACTGACATC
TCACAGCCCAGAGAGCCTGGAAGATTCATGTTTATCAAATGAATGCATGA
AAGCATGGCTAT

>enh11
CCTGGGAGGGTGAGCTGTGGATGTTCCCCCAGGACAGCGTGTTCTCCCCA
CAGCTGCTGAGTTGGCAGAACCAAACTTGCCACCCACCCGTCTCATTTAC
AGTAAATCCAGTGGGTTGCAGAAATAGGACCTGAAACTGCCTGAGGGCAG
CAGGGTGGGGGGACAGTGAGGGGACGGGAAAGGGGCCAGCCTGCTGGTCC
ATGGGAGGGGACCGTCAGGGGAAAGCCCTTCCCGCCTCTGGGGAAGGGAA
CTTCCGCTTCGGACCGAGGGCAGTAGGCTCTCGGCTCCTGGTCCCACTGC
TGCTCAGCCCAGTGGCCTCACAGGACACCAGCTTCCCAGGTGAGGACGGG
GCTTGGCGCCTGGGGGAGG

>enh12
AAGCAACAGGCCCCTGCCTGGGCCTATTATTGTCATCAGCGTCCAGCCCT
GCTGGAAGCAGAGGGAGGGGTATCAATAAATAATGAACACATTTAAAATT
CATTATGAGATTATTTTCTGAGAACAGGGAAAGAGCAGGGGCACAGAATG
GGAAGGAAGCAGAAGAGATGAGCCCAGAAAGGGGAAGCCTGGGACATGAA
GTGATATTAACAATGAACACGTGCACAGCCCT

>enh13
GGCAGCACGTGAGCCGTGCCACAGGGTGGGTCTGTCTGCAGGCTCCAGGC
CTGAGTTAGCATATCTCGGGGCGGGCTCCCCATGCCAGCACAGGTATCCA
CAGGAGAGACAGCTGGGCCCTCGTTAACAAGGTGTCTCCAGACCTTATTT
GGAATACGTCAGCTACTGTGATTAAAGACAGTACATAAATGTCAGCCTCG
CCGGGCCCCAGCCCCAGCTGGTTTCCGGGGAAGGAGACCAGAAAAATATG
TCTTCATTCCTTCTGTTTTACAGCTTAGGCCATGATGGCTTTATACAGAG
CGAGTTCACCGTGGTGG

>enh14
TCCCTCTGTAAATCAGGGCTGTGCAGGGTCTCTGTGAAAGCATTCTACAC
TCTCTTAGAGATGAAACAGCCAAAGTAATGGTGGTTTCAGCCCAAAACGC
TGGGCTGCCAGGCTGGG

>enh15
AAAACTGTTTTTTCGGAAAGTCCTCTTTAAAACATGGTTACCAATATGAG
CAGTCAGCCACTAAGATGCATGGGCATCATTCTTGGCAGGGCTGCAGGCA
TAGAGCAGGCCAGCACCAG

>enh16
GGGCTCTGCTGGACACCTGGGCTCCCACTTATCAGCCTCAGTCCTCACAG
CGGAACCCAGGCGTCCGGCCCCCCACCCTTCAGGCCAGCGGGCGTGGAGC
TGAGGCTTTAGAGCCTCCCAGCCGGGCTTGTTCCTGTCCCATTGTGTATG
GGATAGGGGCGGGGCGAGGGCCAGCACTGGAGAGCCCCCTCCCACTGCCC
CCTCCTCTCGGTCCCCTCCCTCTTCCTAAGGAAAAGGCCAGGGCTCTGCT
GGAGCAGGCAGCAGAGTGGACGCACAGTAAC

>enh17
CCCAGAGGCAGAGACCCTGAAGCCGTCCCTGGGGCTGGGGCTGGGCCTAG
CCTGTATCCCCAGGGCCCTGTGACAACCTTGTCTTTGTCCTCTCTTGCCA
G

>enh18
GTGAGCACCAAAGGGATTGACTGGGTGGGATGGAGGGGGCCATCCCTGAG
CCTCTCAAGAAGGGCCTGCAAGGGGGTGCTGATCCCACACCCCAACACCC
CCAG

>enh19
CCCAACGCCCTCACCAAAGGCTCAGCACCAATTCTGCAATCTGGAAGCTG
AGCAAATCTCTCCGCCCCCCAGCACTCAGCATGAGTTACATCCTCGGGAG
GGGGAGGCCTGGCGGCAG

>enh20
CCAGCAGCGGTACCCCAGGGCCTACTGCCACCCGCTTCCTGTTTCTTAGT
CGAATGTTAGATTCCTCTTGCCTCTCTCAGGAGTATCTTACCTGTAAAGT
CTAATCTCTAAATCAAGTATTTATTATTGAAGATTTACCATAAGGGACTG
TGCCAGA

>enh21
NNNNNNNNNNNNNNNNNNNNNNNNNNNNNNNNNNNNNNNNTTGCCAGCAG
GCAGGAAGGAAGCTGCTCATAGTGCAAGGGTGGGGTACTTCCAGCTCACA
CTGAACAGCCCCGGGCTGGGCTATAAAGAGTCAGGGACTTCCGCTCAGTC
ACCCCTGCCCTCACCACCCAGGCCCCC

>enh22
CCCACGATTGTGCTGAAATCGCTCCTCCTCGGCTCTCTGCTGCCCTCATG
TGGCTGTCTCAAGAAGGGCTGGGGCTACCAGGGGGCGCCCAGGATCAACA
CAGGAGCCCCTTCAGACCGGCAACCGCGTCCACAG

>enh23
CATCACCGAACCAGAAGCAGGAAGGCTGAGCTAAGCAGAGCAGCAGCAGT
NNNNNNNNNNNNNNNNNNNNNNNNNNNNNNNNNNNNNNNNNNNNNNNTAT
AAGACTTCACACGCACCACAAAAGAAAGATTAACGGGACTTGGTGATATG
AGGCTCAGCCAATCACGGGTGAGCCCTGCATTTCAAGCCTGGGA

>enh24
AAGGCTGAGGGCCGGGGCCCTGCTGCTCAGGCGCACCCTTGGCCTGAGTC
CCTCCCTTCCTCCCTGCCGCTGGTGGCTCTGGGAGGAAGTGATAAGGCCT
GCGAGGCTTCCCTTCACACATGGGGCTGCTGTCAGGAGGGGTTGTGAGTG
CGGAGGGAAATCAGAGCTGAGGAATCCCTGCAGGGCTTCCCTCCACTCAA
GCACCAGGCT

>enh25
TCAAGGGCAGGCTCTCTAACAGTCACCAAAACACAAACATCAGCCCAGGT
ACTGCAGTCCTGCTGGGCCCTGTCCTCAGAGCTCCCTGTGCACTATCCCC
AG

>enh26
GTTGGGGGCCACCCCAATGAGGCACAGGGGCTAGAGAGACGGGATGAGCT
GGGGGGACCCCAGTGGCAGGAAACCCCCATGCAAAGTCCCCCCTGGACTT
TCTTCTCCTGGCCGACATGCACTGGTGCTTTAAGACCCAGCTCCTCAGGG
AGGAATTCATGGCTGGATTCTCCAGGTCTTAGAGAAAACTCTATTGGCCT
GAACTGAGCAGGGAGAAACCCTAAAGAGGCTCAGTGGGGGAGGGGTCAAG
AAGGGAGGTTACTAGGAAGGGCTATGGGGCCTCCAACCCACTGCATCCTG
CCCCGCCAG

>enh27
ACTCAGTGCAGGAGCTCAACCCAGCAGAGGATCCCCACAGAGAGGAACTG
ACCTGTGTCTTCCAGAGCACACAGGTTCAGAGCACACAGGTTCATTTAAG
TGAGAACCCACACTTACAGAGCAAGCTGCCCAAAAACCACGACCAGGAGG
GCCCAGAG

>enh28
GTGAGGACGACGGCTTTACCGCCCCCCCACCCCTGTCCTGAACACCCTGA
CCCTGGACCCTCCTCCTCCCACATTCTCCCGCCCCCACCCCTCTCTGACT
CCCCATAAGTGCCCCTCTCCCCACCCCCAG

>enh29
CCCTGGTCTGGAGAGAGGGCCCAGCCCCTCCTGGGGGCACCTGAGAGGGT
TCTGTCCAGACGATCCCAGTGACAGTTGCTGTGGAATTTCCATGCTGGGC
ACACTTGAGGCCCAAAGCTCCGATTCCCAAGAGGCGCCACAGCAACCATG
CCAGGAAACTGGGCCAGGCTGAGGGTGGCAGGAGAGGGAGACAGGAG

>enh30
ACAGGGGCAGCAGGGCACACTAGTGTCCAGGAGCAGCTTATGAGGCCCCT
TCACCCTCCATCCTCCAAAACTGGCAGACCCCACCTTCTTGGTGTGACCC
CAGAGCTCTGAGCACAGCCCGTTCCTTCCGCCTGCCGGCCCCCCACCCAG
GCCCACCCCAACCTTATCCTCCACTGCTTTTCAGAGGAGTCTGGCCAACA
CAAATCCTCTTGTTTGTTTGTCTGTCTGTCTGCTGCTCCTAGTCTCTGCC
TCTCCCAGTCTCTCAGCTTCCGTTTCTTTCTTAAACTTTCTCTCAGTCTC
TGAGGTCTCGAAATCACGAGGCTTCGACCCCTGTGGACCAGATGCCCAGC
TAGTGGCCTTTCTCCAGCCCCTCAGATGGCACAGAACTACAAACCCCAGC
ATGCACTCTGGCCTGAAGTGCCTGGAGAGTGCTGGTGTACCCCACCTGCA
TTCTGGGAACTGTAGTTTCCCTAGTCCCCCATGCTCCCACCAGGGCATCA
AGCTCTTCCCTGGCCGGCTGACCCTGCCTCAGCCCTAGTCTCTCTGCTGA
CCTGCGGCCCCGGGAAGCGTGCGTCACTGAATGACAGGGTGGGGGTGGAG
GCACTGGAAGGCAGCTTCCTGCTCTTTTGTGTCCCCCACTTGAGTCATGG
GGGTGTGGGGGTTCCAGGAAATTGGGGCTGGGAGGGGAAGGGATACCCTA
ATGTCAGACTCAAGGACAAAAAGTCACTACATCCTTGCTG

>enh31
TGGTCCCATGGCCTTGGCCTCCTTCACCATCACTGGCCGCCAAAGAGTTT
GAAATAAAGCCACGTGCCCAGTGAATCCCAAAGGAACCTCAACTAAAATA
AAAACAATCCTATCTGACACTTGCCTGACCCTCTAAGT

>enh32
GTGAGCCCAGCCCAGCCCCTGCTCTGACTCCTGCCCCCTGGGATGCCTCC
TCCTGCCTCACTCTGCCCTGATTCTGTTTGGTTCTTTGGTCCCTTCCTGT
TCCTTCCAAAATCCACCCTCATCT

>enh33
CCCGCCCCCACCCAGCAGCCCCCCTCTGCCTGGCCTGCAGCCCAACCGTC
AGCCCTTCTTCCCTGTCTTGGCCCCTTTGATGGAGCCGCAGAAACAAGGG
CTCCTTTGACAGAAGGGGGGCTCGGAGCTGGGATGATGAGACTTCAGAGG
TGAAGGTCAAGCCCACTACCCCACTCCTCCCCCAGTCTTGGCCACCCTCC
CGTGCACCCCTCCCCCAGGCTGTCCTCTATAAAGACCCTGCAGCCCCATT
CCCCTGTGGGCTCCTAGGAGTTAAGGGCCAGGTGAGGGCTGACCAGGGAG
GCGGGTAATTTTGATGTAAGAGAACGGGGTCAGATGATTTGAGGGACAAG
AATTCAGTGCCCGGGGGCCGAAAG

>enh34
CGCGGCACAGCCACTTTCTCCGCCGAGGCGGTACCCTAACCCTGTGCCTC
CCCAGGATCGCGGGCTGCAGGCACTCGGTTCCCGAAGCGGAGGCCGGAGC
CGCGCGGAGAAGCCAACGGTAATGACGCCCCCTGCCGACCTTCAGGAGGG
GATAGGCTGAGGGCCTGGACGA

>enh35
GAGAGATGGGGAGAGAGAGGCTCGGCCCAGCCTGGGGTGAGGACAGGCGA
GAGGGCAGCAGTGAGACTCAAAGGTCTGTTTCTCTGCAGGATCTGGGCGC
CCCAGGCCTCAAGCTCTCCTCCAGGACCCACCTGAGCCAGGTGAGGTTGA
AAAGGCTCGAGGGGGCAGGCCTGAGAGCCGGGTGGGCCTCGAAGGCGAGG
ATGGCCAGAACATGTCCCTCGTGAC

>enh36
GGAAGGGGACCCTCAAGGCGGGGCTCTTGCCCTCCAAACCTGAGCCTTCC
ACCCCTTCCCTGCAGACGGGCCTGAGGCTGAAGCAGTGAGAGAGGCCCGT
GTTCCCCTGCTCAGCACCGACACCTGCCGAAGAGCCCTGGGGCCCGGGCT
GCGCCCCAGCACCATGCTCTGCGCCGGGTACCTGGCGGGGGGCGTTGACT
CGTGCCAGGTATGAACCCAGTCTGATGAGAAAAGGCCGGCTGAGCCTTCC
CAGGGCCACTACGGCC

>enh37
GGGGAGAGGGGGTGACCTCTGGGGTTTCAACTCAGGAGTGAGTTTCTGGG
CCCCTGATCCCCACTCCTCCATCTGTAGGTCCTGGCAGATCTGGGCTCCA
AGACACTGACCGGGCTTTTCAGAGCCTGGGTGCGGGCAGGCTTGGGGGGC
CGGCATGTGGCCTTCAGCGGCCTGGTGGGCCTGGAGCCGGCCACACTGGC
TCGCAGCCTCCCCCGGCTGCTGGTGCAGGCCCTGCAGGCCTTCCGCGTGG
CTGCCCTGGCAGAAGGGGAGCCCGAGGGACCCTGGATGGATGTAGGGCAG
GGGCCCGGGCTGGAGAGGAAGGGGCACCACCCACTCAA

>enh38
TCAGCCTGAGGTTGCACACACAATCCTAGAGGACCAGAACGCAGCACCTC
TCCCCAAAGGGTCCCTGCCCCCCAGCACCTACTCCTCTCCAAATTAGGGT
TGTNNNNNNNNNNNNNNNNNNNNNNNNNNNNNNNNNNNNNNNNNNNNNN

>enh39
AGGATGAGGCTGAGGCTCTTCCCCAACCACGCATGATTGTGTGCCCCCTG
TCCCAGCAGTTCTGTCGGCCCAGGGGACTCAGGCGTTGCAGGCAGCCCAG
AGGAGCGCCCAGTGGGCAATAAACCGAGTGGCGATGGAGATCCAGCACAG
ATCGCACGAGTGCCGAGGTGCCCACCCTGCCCCCCGTGCCCCAGTGAGCT
TGCT

>enh40
GTTGAGCCAAGCCCTCCCTGACCTCCCCTCTGTCACCCTGCCTCCTTTCC
TTAAGCCTCCTCTGCCTCCCCCAACTCTGCCAGTCGTGAGTGGCCAGAGC
TCACTATGGTTCTTGTCCCTGTCCCCCAG

>enh41
GGTGTGCCCCTGTCCTTCCTGCGTCTCAGCTGCCGCTCGACCCGCAGCGC
CCCGAATGAGCTTCTGTGGACTGTGACGCTGGCAGAGGGGTCCCGGGGGG
AGCAAGCGGAGGAGGTGCCAGTGAACCGCATCCTGCCCCACCCCAAGGTG
AGAAGGCAGTCCCCAGGCCCCCAAGGCTGGGCACCGCACCCCCACCCGTG
CTTCCTTGACCCTGCGCCGCCTCCCCCTCCTCAGTTTGACCCGCGGACCT
TCCACAACGACCTGGCCCTGGTGCAGCTGTGGACGCCGGTGAGCCCGGGG
GGATCGGCGCGCCCCGTGTGCCTGCCCCAGGAGCCCCAGGAGCCCCCTGC
CGGAACCGCCTGCGCCATCGCGGGCTGGGGCGCCCTCTTCGAAGGTACTG
GGCGTGGGTGAGCCGGCGCGTGGTGGGAAGAACTGGGGGTCCGAGGTAAT
AGAGTGTAGGGAGGCCGGGTTGCCTTGGAAAAATGCTGC

>enh42
TCATTATTCCCGGGGCCTCTCCTCTTCCTCCAGGCTGCCCTGGGCTGGAG
CCCCTGCGACAGAAGTTGGCTGCCCTGCAGGGGGCCCATGCCTGGATCCT
GCAGGTCCCCTCGGAGCACCTGGCCATGAACTTTCATGAGGTAGGTCCCC
AGGCTTCCAGACTCCTTCACGATGGCCTGGGAAGGCTGAGACCCAGCCCA
GGGAAGATGCAGAGGGCCCAGCCCAGATACCCTCCCAG

>enh43
TCCGCCCAGCACCCCCCCGGCCCTCCCTCCCCACCCCCCGCCTCCGAGCT
GCGGGGAGTCCCAGCCTGGGATCTTTGCCTCATGTCCTTGGGCTCCTGCC
CTGGCTGGCCCGTCCCCCACCGCCATGAGGTGTCAGATTGTGTTTCCGGC
TGCCTCTTCCCGTTGACCCCCTCCTCCCCCAACACCTGTCCCCTCTCCCG
CCCACCCTCATTCCACAGCCCTGTAGACAGGAGGGGCAGATGCACGTCCC
AGTCAGAGGGATGGG

>enh44
AATCCGCACTCTGTACCTGCCTTCCCCAAACCTCTTTTGTCACAGCTCTC
AGACCCTGTTCAGTCTTCTCTCAGGGAAGTGGGGGGAGCCAGGAGCCTGG
ATGGCTGCAGAGTGCACTGGTGACATGCCTTTGGGATTCCAG

>enh45
AGGCAGGCGTCATAGGGGGCAGGTGAATGCAGCGTCCTCTCTCTTGGCCC
CGCAGGGTGACTCGGGAGGCCCCCTGACCTGTTCTGAGCCTGGCCCCCGC
CCTAGAGAGGTCCTGTTCGGAGTCACCTCCTGGGGGGACGGCTGCGGGGA
GCCAGGGAAGCCCGGGGTCTACACCCGCGTGGCAGTGTTCAAGGACTGGC
TCCAGGAGCAGATGAGCGGTGAGCGCCCTCTTTCCAATGCCCCGTCCCCA
GTGCCCCAACGGACA

>enh46
ACCAAAGGATAGGCACCCGGAAGGTGGACTCCGAGGAGGAGAGAGGACAG
GGGTCTCTCACCCCAGCTCCTGGTCACCATGCTGCTGGCTGTGCTGCTGC
TGCTACCCCTCCCAAGCTCATGGTTTGCCCACGGGCACCCACTGTACACA
CGCCTGCCCCCCAGCGCCCTGCAAGGTAAGTCCAGGCTGGCCCGAGAGCC
GCGGGGTTGGGAGGAATGTAGAGGAAGTGGGACCCTGGGCGGGCGGGGAC
AGAAGAGCTTGTCACCCCCACTCATAAGGACCTTTGGCTCCTTCTGCCCA
CCCTGCTGCGAGAAGGGGCCAAGAACTGAGATATAGGTGGGAGAGGAGGG
GTGTGGCGGGAAAGGGAAGGGGAG

>enh47
GCAGCAGCCTCCTCCAGCCGCGAGCCCAGCTGCAGGGAGCTTCTGGCCTG
GGACCCCCCCCAGGAGCTGCAGGCAGACGCCGCCCGGCTCTGCGCCTTCT
ATGCCCGCCTGTGCCCGGGGTCCCAGGGCGCCTGTGCGCGCCTGGCGCAC
CAGCAGTGCCTGCAGCGCCGGCGGCGATGCGGTCAGTTCTGTTCACCCGG
ACCCGGACGGGGGGCAGAGGGGAGGGGGCCTGGCCAGCCTCTGACCGCCG
CTCCGACTCCTGTCCGGTCCGCAGAGCTGCGCTCGCTGGCGCACACGCTG
CTGGGCCTGCTGCGGAACGCGCAGGAGCTGCTCGGGCCTCGTCCGGGACT
GCGGCGCCTGGCCCCCGCCCTGGCTCTCCCCGCTCCAGCGCTCAGGGAGT
CTCCTCTGCAC

>enh48
CCCCCGTGTCTTCCCAGGTTTACAATCAGAGAATCACAGCTGCTTTAATA
AATGTTATTTATAATACACGGAAACAACTCTGGAGCTTTCTTGGGATGGG
ACCTGGTGGGTGGACATT

>enh49
NNNNNNNNNNNNNNNNNNNNNNNNNNNNNNNNNNNNNNNNNNNNNNNNNN
NNNCGAACTACATGAAATTCCCTTTACTCAACCAGCTTTTGACATTAATG
AGTATTTACTCGGTGAAATATTATATCAATAAACTGTCTTATTGAAAAGA
TTTCTACTT

>enh50
CCTTTCTAGGGCCGTGCGGCGAGAGGCGTCCGAGCACTGCCAATGTGACG
CGGGCCCACGGCCGCATCGTNNNNNNNNNNNNNNNNNNNNNNNNNNNNTG
GCCCTGGCTGGTGAGGCTGCAGCTCGGCGGGCAGCCTCTGTGCGGCGGCG
TCCTGGTAGCGGCCTCCTGGGTGCTCACGGCAGCGCACTGCTTTGTAGGG
TAAGTAGGACCCCCAGGCCTTGCCCAGCTGGGGTCCCCGGCGCTGGG

>enh51
GCCTCTGCCCCTTCCCACCCCACCACCCCCAGTGCGGCAATTACGGCGCT
AATTAGGCTGCTTTGATCATCTTTAGAAATGGCCACATTGGGGAGGGACT
CTGCCAAGCAATTAGGGGCAGAGGGGTGGGGAGCTCCAGGGCTTCCTCAG
GGGGTGGGGCTGCTGAGAAACCCCAGACACCCCCTGCCCTCCTCCCTCCA
GGAGTGTCTGCCCCGTCATAGCTGTAAGCTCCTCAGGGGGTAGAGGCAGA
TGGGGATCCCCCCCC

>enh52
CTCGTGTATCTTTTGAGCCAAAAGATACTCCTTATTTGAGTCCTGTATGG
CCTCAGCTTCTATTTTTTCCGAAAAGATAAAAAAGAAATCAGTCACAGAG
GAAGATTTCCCCTCACAGATGGAAACTTCCA

>enh53
GAATGATTAGAGCCTGGTCTGGCGTTTCTTTTGCTGGTCCAACACACCTT
GACCACTTTCATCCAGGTTTTGCCAGGTCCTTGGGTGAGATCTGGGCTCT
CTTCCAGGCTGCACAGACATTTTCAGAGGTCCCC

>enh54
NNNNNNNNNNNNNNNNNNNNCTCCCTGTGAGCATCTGGATCTATGGGTGG
CAGTCAGGGCTCTCCCTTTTGTGACAAAAGAAAGAAGCCTCAGGCCTCAT
CCAGCCTGGATTTCACAGCCCAGGGCACTTTGGAAGAGGCAGA

>enh55
TAGCTGGACAGTTTTAAACTTTCTTTTCTCGGGGCNNNNNNNNNNNNNNN
NNNNNNGAGAAAACAAGAAGATTGGTTACTCTAATTAAATATAATAATGA
GAGTAGATGGTTAATTGTACTGGATACACTAATGCAGAGAGATACAGGTA
TGTGTACAGAATAAGGTATGATTTTCTGTTTATTTAGAAAAGTTACTACA
GTTTATTCAAAATACATTTAATATACACATATTTTATTCAATTATATTTT
AA

>enh56
CTGTGCATGCCNNNNNNNNNNNNNNNNNNNNNNNNNNNNNNNNNNNNNNN
NNNNNCGCCGGGGTGGGGGGGGGGTGCAGTGCAGTGTAGACTAGGGGCTC

>enh57
GTAAAATTAGGATTTGGCTCTGTCATGTAAAATGACTCAGTTGTTTTGCA
CCCAGATTACTAGAGGTTATTTTTTTTCACCAAATTATTCTGTTAACTCT
CAGTGTTTTTCACATGCTCTTAAAACATCNNNNNNNNNNNNNNNNNNNNN
NNNNNNNNNNNNNNNNNNNNNNNNNNNNNNNNNNNNNNNNNNNNNNNN

>enh58
TACTCAGCTAGTTCCCATCAGCTCTGGCTGTGGTCTCGGCTGAGTGGCCT
TGGGGTTATGTAAGAGGTAGTGGGAGGGGAAGAGAGCTGAGGGCTGCAGC
AT

>enh59
CTTTTTTTTCCCAAACCATTGCTGCCACTCTGAATCTAACAACCCTGCTG
ACAAAAATTTCATAGCTGTCCTTTTAAAACCTTCACAAGGCAACCTCCCT
TTAACTGGCTCCTTATGGTAATTATGTTTCACTCACATCATTCATCCCAA
CCTTCAGTCTTGCAACAATT

>enh60
GCTTCTGCTGAGGCCATTACAAGGCCAATAAATCAGGACTAATATTGGGT
CTATTCTGGCTACCACGGTTGTTTGCTTTCTTCAGAGACATCTGAGCCTG
CTTTGCAGAAACTATTTAATTCCACTCAAGGAATCTGTCCATCTTGAGGA
ACACAAAAGTGACTCATTCCTATT

>enh61
GTGAGTGTGGTTGGCTGCAGTGTGTGGGGGGAAGGTGGCATCCTCCTTGG
CTGGATTGGGGTGCTATGCTCAGAGTGAGTCTGTGTTTTGTGGGTGGCAG

>enh62
TGATGTTCTGTGTCCCAGCTCATTTGTTCATGTGACAGTATTTCTATGTC
AGGCCTGCCATGAGCGGGCACAGTGAGTGCCTGGTCTCCCCTCTGCCCTT
GC

>enh63
TGTCTCATGCTTTTTATTTGATAAGACTCAACATCTCTAATGAGTTTTCA
GATCTCTAATGAGAAAGAGATGTTAAAAAAAAATTCAGAAAAAAAATTCA
GAATGGTGTCCCACTCAAAGCTT

>enh64
TGGCTGGAATGCACCTGAGGGAGCTGAGGGCGTGGGGTGCGGCACAGGCT
TGGTGGAGGACCGGCTGTCTGGCTTTGTAATCTGTTTCATGCACTTTGGT
CCCCAGAGGAACTGTGAGCTCCATGAGGGACCCAGCTGCTGTATGGAGAA
CAGAAATTAGTCAA

>enh65
TTTTCCCAGGTTCATCTTGACGCATCCTGAGCTACTTAACTTCGGTTCCT
ATCCCACTGATCGTTTTAGAGCCTGAACAGACAAAACATCCTGGTTACCA
AGACTCGAAGAATGCATAAGCTGGGACCAGGCAAAACAAACAGATCACTG
TGGGCTCACAGAGCAGGGACACATTCAGAAGATCTGGGATTTAAAAAAGA
AAAA

>enh66
GAAAAAAGAAGACACCCCGCCACTCCTATGCCCATAGAGTGCCCCTCTGC
TTCAGAGGTGGGAGTCAGGCTTATTCTTTTTTAAAGAGGGTTAAATGAAT
CGTGTGTCTGGGGACAGGTGTCTGGGGCAAGCTTTGTCATTAGACAGTCT
GTGGTTTGCAGTTTCTTCAGGAGAGAGCTGTCTAGACAGAAGGGAGGAAC
AAGGACTGCATGGGAATCAGGATCCTGGGGAGGGCTTCTCAGGGAATGGG
AAGCCCGGGCTTC

>enh67
CCGGCCATGGCTTGTGTCCAGGTTTCTCGCAGCTCATGAGGAACTGGCCT
TGCCTTCTGTGTCCTTACCGGTTTTNNNNNNNNNNNNNNNNNNNNNNNNN
NNNNNNNNNNNNNNNNNNNNNNNNNNNNNNNNNNNNNNNNNN

>enh68
TTCCTAAACCACAGGAATCCCAAGATGTCTCAGGGTCCTGGAACTTTTCC
CAGCAGATGGTCATGCCCAGGGGACACATGCTGAATTTGTTAGACAATTA
TCAGGGGATCACACCCAGGTGGGCAATGCCCTGGGATTCTTGCCTTTGGC
ATCTGGCTCTTTTCAAAGCTTGAGACAT

>enh69
CAGACAAATTTCACTCGAGTGCCCCTTCACCGATGAGAAGCTCTGAGTGG
ATGAAAAATCAGCTATCAGTGTAATCACCCCATTCCAGCCTGCAGCTNNN
NN

>enh70
AGCTGATGGAGTGAATATTTCCAGGACAGAGGAGAAGCTATCTTCTCTAG
ACTGGATAAACAAGGTACTAACAACAGGAATTCATTTTCTTGAAACCAAA
CACCAAATTTGTTAGTGTTTACAGGATACAAACTTGCTATTCATCATCTG
CTTTTT

>enh71
TCAGTCCTGCCCCCCGCCCCCCACCACCCACAGCTCTTTCAGAAGTTAAG
AAAACAACAGGAAAAAGAACAATTCTGTTGATTGAACCAAGACTCAAGAT
ACCATGAATTAATCCAAGTCTCAG

>enh72
AGTGTCTGCCCACTTACATACACCATAAATTAGCAGAGTCCTGTGTTAGA
CAGGAACCTGCATCGTCACCATCACGCTGTGTGTGTGTCTGTGACTAAGC
GTGAAGGAATTAGGGGCATGACAGGGATGGGTGGGAAGAAGAGGAGAAAG
GCTCTAAACACAGGCTTCCCCTATGGTCATGAGAAACAAGNNNNNNNNNN
NNNNNNN

>enh73
CCCACACAGCTGTTGGACATCTGGCACACCCAAAACTCAGCAGCTCATCT
AGACTTTCTANNNNNNNNNNNNNNNNNNNNNNNNNNCTCCACATAACTCT
CTACAAACCTAGCCCTCCCCTCCTTTCTTCATGCCCCACCCTCTTGGTTT
ACCATTTGATGATTGGCCTGGAGCCTACATCTCTCTCAATCTCTCTCTTT
TTTGGAAGCCTGTGATCAATGATCATTAATAATGCAAACATTCTTTTCGT
CTTAGCACAAATCCCAGGCAAATAAATCACTGGCAAATAGGAGTTATCGG
CAACCACACCTCGGCCTCCACTCTACTCAGGCCCTAGGTTCTTTTCCCAA
ATAGGAAATAGGAAGGTTGAGCAATGAAAAATGTAGGCATTTCCCAAAAT
AGGC

>enh74
GCTAGGTGGCTCTCTCTTCCCACAGACCTCCACACATTTGGCTCCTTCCT
TCAAGGTTGTCCTGACAACAGAGCAAAGTCATCCTTCTGCTTCACACTGG
TGGGAGCCGTACACCAGAACAGACCACAGTGAAAAGGTCTCAAGAC

>enh75
TTCAGTGAAAGGCGTGGGTTCAGAAAGGCTCAAGGGGCTGGTGTGTGTGT
AAGCCCTCCAGCCCTCAGCAACATCTTGGGAAAAGGGACAGGGACACAGG
GACAGGAGCAGACAGACTTGGTTAGGAAGGCTAGGCTGTAGCTTTGCAAG
AAGTAACACAATTGAGAGGCTATC

>enh76
CAGTTGAGGATGAAAAGCCTTAAGGCACGCGTGTATAGCTGGTGTGATGA
CCCCCTCCTGCCCCCACTCGCCCCAGGCTCCACCCCAAAAGCCTCCGGCT
GAAGTTTTGCTCCCATTTTGGTTCATATGGAAAATGTGAACTCTGGTTGG
CTCGTTTGAAACTTTCTTCCCTGCAGACAGTCTGGGTGACTGAGGTGCGT
CATTTCCCAAGGAAGCCTGGTGTGCCTGCCCCACAAA

>enh77
CTCATTATCCTGCAGTCCAATGCCTGTGGTCTGTCTCCCCATAAGATGGT
GCATTCCCAAGGCAGGGATACGGCTTTGTTCATAGCTATATATTTTAGGC
TTAATACTTACAGATGCTGAGATTTACTCAAAGAATGAATAAAAAAAGAA
TACTGACAGTTTCACCTTTCTTTGACCCCT

>enh78
TCTGAGGGCTCTTTAACTAAGTGAGTCATAAAACCTTGCCAGGAACAAAA
AGGATGTATGGGTTTAATGTGTCCTTAGAAGCCAGTCTCATCTTTTTGGA
AGAAAAAAATAAGGCTCTGTGATAAAAAGATTTGTTGCAGTAGAATACAT
CCCCCACACAGTAATTTGTGGCTGTTCTTTCTGTAGAAGCTGTGTACACA
GATGAGTGAGCTCTGGATGGAGAAATCACTCTGCACAAATCAGGACAGGG
CTTTATATTTTACAAAATGCACCCACAGGTGTTATTTCATCTCATTCTCT
CTCCTGCATGGGNNNNNNNNNNNNNNNNNNNNNNNNNNNNNNNNNNNNNN
NNNNNNNNNN

>enh79
AAAAGATACTACTTAAAGCTGGCCATGGTGCTGTGAAACTGGCATTCTAA
AAAGTATCAGAATACAGGGAGGGTGATGTGCCCCACCCATGCAATTCCCA
GAGGGGACAAAGAGTCGTAGCTTTTGGAATCATCACAAGCTTGTTAGAAG
TACATGAAATCAGCTCTGTAAGTTGTGAATCAGAAAGCATCATTTTATTT
ATTTAGCAACAATGGAAAC

>enh80
TCCCGGGGCTCTGGACGGCCACCCCCGGTGGCCTCCCTCCGGCCGGGCAG
GTCCTCCGGGACCCTCTCCCTGGCGCGCGCCCGTCCGAGGGCACAGAGAG
GCGGGACGCCCCGGGCCCCCGAGGCCCC

>enh81
TGGGGAGGATCAGAGGTTGCCAACTGGTGGCCCAGAGGCCAAACCTTGTT
CACAGGCTTGTTTGGTGATCTACATAGTTGCACCGTGTTTTCNNNNNNNN
NNNNNNNNNNNNNNNNNNNNNN

>enh82
NNNNNNNNNNNNNNNNGCCCTCCAACCTGACCCAGAATCTAGCTTCTTTC
ATTAGCCACCTGTCTCTTCCCAGGCCGTCTGATTATATCGAAGATCTCCC
TGGACACACCTGCTGCTG

>enh83
AGATTATAAAGAGTCAAACCTTGTCCCCATATTTAAATTTTATAATAACT
ATAACTACTAGTAGAAATATAACTACTACCCTCTCATATATATGTGATGT
TATTAAGTTTATAAAGTGTTTTGATATGTTTCTTATTTCATCTTCATGGC
TGCTATTTATTCATAGAAAAATAATTCTCAGTATCTGTAGCATNNNNNNN
NNNNNNNNNNNNNNNNNNNNNNNNNNNNNNNNNNNNNNNNNNNNNNNNNN
NNNNNNCTAAGTCTCCTGG

>enh84
CATTCCTCCTTATAAAAAGATTATAAGTAAAATAAATTACTCTAACAGAC
TCATTTTAATACACCATGCAGAATCTGGACTTTCTACAACAGTTCCGAAC
AAATATGGAATCGTATATGACAAATTATAAAGGACAATATGAACTGTACA
AATAGTAAAAACTGNNN

>enh85
AGCAATAACAGAATAGTAAAAACAAGGACAATTTGGTAGGCAAGTAAAAT
CAGTAGGCTGTTTACCATAGCTATAGAAGTATGCTATGCATAAACCTCAA
AGATTGCGCAGGAAAAGTATCATCCAATCTCAAAGATGAGAAAAC

>enh86
GATGGGCAACCCATGGGGAGGAGCGTGCCCGATTGCCCCCTCAACCCAGG
AACATGGTGCAGCTGCACCGCAGCATGAAGCCAGCCGGCTGGGACGCTGC
TGAGGCTGCGGACCGAGAGGCTGGGGCTACGGCGACATGGCCCCTATTGC
TGGAGCTCTCTCCGGGACTCGGGACTGGGCTCACTGCTCTGGGTGCTGGA
GCGCAGCACACTTTCCTTTTTTACCTCAGGGAGATATTTGCGGAATCCCT
GACAGAGGAACATGCTGCGTGAACTCAGACACAAGTGGTGTAACCCGACT
CCAAGCCAGGACTCTGCTGTCACCCTCCTGGAGCCTCCCAGGCCCAACTG
TAGGCAGTTAACAGCTTCTCGGAAAAGAGAGACTGACCCCCAAGAGCTTC
CAGGAAAGGGGGAGGGGAGATATTCAAGGTGACAGTGGGTTTGCAAAGAA
GAGAAGGAAATAGAGGG

>enh87
GAAGAGAGTGTGGGAGGATGACAGAGAGGGAGCCGTCATCCTGGAGCCCA
AAGATTTCAGGCAGTCACTGGTTCTTAACTCTGGCACCTGCCAAGTGGAG
CCGGGCACTCATCACCAGATCTTGCTCCTAAAGTAATTTAAGATCCTTGA
GTGACAGCTGCAACATTAGCAGGAAGTATTATTTATACCACATTACATTG
AAGGTGATGGGAGACAACCCCAGAGCACAGATAACAAACACGGGTTCTTT
GTGGCAATAATATTAGGTTGAAAAAATATATATTAACATTCAAGATAAAG
GAAACTACAAAATTTACACTTAATTCAAGCCCTCATTTCCTCCCCAACCT
ACCTGCTTTTCATTCTTCCAATTCCTTCTCAAACCTTCATAATCATTCCA
GTCAACAACTCCTGAGTACTCA

>enh88
TACTCACAATAGACTTTCCATTACATATGTTTCACAAGCATTGGTTTTCT
TAAAAAGAACCACGCATACAGCACTCAAATTATTGCAGATTCTAACTCAG
TAGAGTTTGATTTAATGTTTTTACAATATTTTTTTTAAAGAAGTGTCCTT
CCAACGCTAAGGAAAAAAATCAG

>enh89
TGTTTTAATAGTCCTAAATAAACTATATTTGGTAGAACACTTATTCTAGA
AGACGTAGAAAAATGACGTTTTGTTCACTTACNNNNNNNNNNNNNNNNNN
NNNNNNNNNNNNNNNN

>enh90
NNNNNNNNNNNNNNNNNNNNNTCCCAAATTCCACCCAAGCAAAGCCTTTC
CTCTTACCCTAGCCTGGAAAGACTTCTTCCTCTTTTGAACTCTAAGGCAG
ATATTAACATTCAACAAGTGTTCATATGCTGCCTTATGATGTGGCTTTTG
TTATCTTGAAGGGTTATTTACAT

>enh91
TGCTATAGAAAAGACCATGTACATAAAACGGCCCACAAAGGTAACCGCAT
GTCAAATATCCCCTTTCTGTCCAGTGCAAATCTTAAAGAGCTTCTAACCA
GAG

>enh92
TGCATAAACCTGAATGTACATACACTATAGAAAGAAGTGGCCTTGTAATA
AGTTCATGCAGAAGTATAAATTATGTAGACATTGTTAGGGGGATAACTGA
AAGTGGATTAGAATTAAATTAGGGCCCAGAATTTAGTCTGGGATTTGTTT
TCCAGTGGTTGAAAGAAAAA

>enh93
CAACCCTCAAAGAGCTACGTGGCCATACAGCTGGCCATGATATGTTAAGA
TATGTGTTTTACATTATGATCCTCCAAACCTGTGTTTTTCAACTTTTGTN
NNNNNNNNNNNNNNNNNNNNNNNNNNNNNNNN

>enh94
ACAACCTGAGACCTCTCCAACAGCATTCATCCCATTGTGCTGTCACAGTC
TGTTTACGATGACCTCAACCTGGCTAGAGTGTTTTGAGAGCTGACAAGGC
ATATTTTGTGTCCTTGTATTCTTGTNNNNNNNNNNNNNNNNNNNNNNNNN
NNNNNNNNNNNNNNNNNNNNNNNCAGGAAAATATTCCATAAACATT

>enh95
NNNNNNNNNNNNNNNNNNNNNNTTGAAAAAATATTTAACCAAAATCATAA
ATATTGGTTACAAATATTTAATGGATGGATTCCCTCTATTTCTGCCAACT
TTCATTCCCTGAAAGAAGAAATAGGTAAGCATGACCTCACGAACCTCAGA
AGGCTGA

>enh96
CGACACACTTGACTAATATGAGAAAATGCAGGATTAGGCAATCAACAATG
AGGAAGTCAGCCAAGTTGCCACCCAAAAATTACTTACCACAGCAGCTGCA
GTCCAGAAATGCTAACAAGCCAGTCTCCCTAGGAGTGGGCCATACTCAGC
TGTGGACCACTCACAACATTTTCTCACTTTATTTTGCTTCAG

>enh97
AGTGTTTAATCATGCTTTGGCTGTCTACTTAGATTCCTTTATCAGGTAAA
ATAATTTCATAAAAGTTTTACAGGAAGTAAAACTGTGTATGAATCCAGGG
TATTCTTATGCATCCTAGAT

>enh98
TTCCTTTTTAAAAAATTTATTACGATGATTTACAAAAATTGAAGCTTACA
GGATAAACACTCAACAAAAAAGTAGCCAGTCTCAAGAAACCAATTTTTAT
GTATGNNNNNNNNNNNNNNNNNNNNNCCATGGCCAGGATGATTCTTAAGA
TTATTTCTTAATTCTCTGAACAGCTTAAAAGAGAGAAACTCCTTCTTTT

>enh99
GACTTAAAACATGGAAATGCAGGAGAGACAGGAAATAGAGTTAAATCCCC
CAGATTTAGCTATACACATTAATTGAATTAACTAAATAATCATTTGGGTC
TCATAGACACCAGCTATTTCCCTGATCCAAGATGTTA

>enh100
TTAATGGCTCTCCCCTTCTTTTTCCTTAATTTCTTCATTCCACCCCTGGA
ATAACGTTCTAGTCCAGACTAGAAATACAACGTAAATAAAGACTCAATCA
ATGCCAACAGTAGGAGGAGGATTACCACCCAGCTGTTGCCTGTCATGCCC
CATTAACACAACCAACCGTCAAGTCTGCCTTTAAAAAACCCAGCTTGACA
TTTGCTTCATCATATTCAGACCCCCCAGCTAGCTCATATAATGTATGTAC
TTGAAAACATATTAATTGTTTACCAATCTTTCTCCTAAAAATAAAGCTTC
ACTAACAAAAAATGATTAATCTTCTTAATGGACACATTCTTTTCAAATAT
AATCAAACTTCCACAATTTTAACTGTACTAATTTGATATCTGTGGATAAT
TCTTACCTTTACCTT

>enh101
TTTTTAACATAACTCTCTAGCTTTGACAACTCCTCTTATAATTTAAAATC
CTTATAGCTTCCATTTACAAGTAAGGATTATATCTATTTTAGTCTCCTCA
ATCAGCTACCTAGGAGAAGACTTGCCACTTGGAAAGAGAAAGATAGCACC
CACTCTCCAGTTCTCTTCTCCCAA

>enh102
CACATACACCTTGTGCAGCTCCTATAATCTCATTTATCACACTTCTCCAG
GTGAGAAATGGTGCCTTCTCACACCCCACCCAAAGTTGTTTCCTAAAGAT
CTTTCGCTAGGGCGGAGCAGAGAGTGAGATCAAATGATTCA

>enh103
TTTCAATCTCAGAGAAGTCAGGCAGCTTAAGGGTCATAAAACAACGCAAC
ACAACTCTCTCAACTCATATCTAAGGGCTAAGTCCACTTTAACCTTCCAA
TATCATTACATCATATTTAAACATTGACTCTATCTGGTCAAGGACGACAA
CATTTTATTTCTCCTGACCCTTTTGCTATCAGATCTGGCCTTGTCAGTTT
TTCAATTTCAT

>enh104
AGAGGGCTGAGGAAACCAATATTGTGGTGACCAGCTACGAGGCTTAATCC
TCATAACCCATAGCCCAATGTCCTCTTATCAAGGTGCTGTCCTATCTCAC
CCACAGCTCAGCCAATCCAGTAGG

>enh105
TGAACCACCTGATTTACCATGTGATGCTGGGCACATTGCTGCTAATTAAT
CTTCCTAATCTCGTGGGATCACAATATGAATAACAAGAATGAACATCAGA

>enh106
CTCTCTTCTTCATTTTAAGGCAAGCTATTCCAAAGACTAAAAATGCCTAA
GATTCTGTCTTAAAAGCTTATCTGCATAGTCATCTTCAAAAGCAAACATG
AATTTCTCAAGGAACGGAAACACCCTTAGCCCC

>enh107
NNNNNNNNNNNNNNNNNNNNNNNNNNNNNNNNNNNNNNNNNNNNNNNNNN
NNNNNNNNNNNNNNNNNNNNNNNNNNNNNNNNNNNNNNNNNNNNNNNNNN
NNNNNNNNNNNNNNNNNNNNNNNNNNNNNNNTTGTGACAAAAACTCTGTC
CTTCCACTTCATCATCCATTGACTGATTAGTGCTTATTCCCCTTTGAAGA
CGAAGTTCAGGGGTCATCACGAATAATCCTTTGCAGATTTTCTTTCCATC
CACTCTATTCATTTGGGATAGAAGTGCC

>enh108
TGAAATTTTAACATAATTCCTGAAGTTCCAGAGTCTCTTAAATGCTAAAA
TATTAACAATACCATTCCATTTTTTCCCCTAACACTCAGAAGCATACTGA
TACCCATCCTGTACACAGCCTTTTCT

>enh109
CTAAGTGGCTCTCAGTACTGAATATTCACAGATTAAGTTTTACAAAAAGG
TAAAGTTTTGTGATAACCCTCAGATAAAACAGAAACATATGACCTATGTT
TTGACATAAAACATACGTATTTGGCCTGTTCTGAAAGATATGTATAATTT
TCACACACCACATTCTACCAAGGAAAAT

>enh110
ACACACCCACAACACCCCCAATCCTGGAATAACCAGATGTTATCTTCATC
ATCACACTAGAGCACTGTAAACCACATCAAAACAAAACGAAACAAATAAC
AACTTCCCTGGCCACCAAAAATAGATGGCCCAGCCAGAAATAGTGCTGCC
AGAGGCAGTTAAATGAGCTGCAAGGCAGGAATGACAGTTGAGCTGCAGTG
ATGCTGGGGCCTCCCAAGGATTACCGGACTCCAAACTAGATTCTCCATCA
CTTTGGTCCAATCAACATCAGCAGGACTTGGTATTTGTTCACAATTGGTT
CAACTCAGATTATTTGCTGAGCTTCTGGAATTCAGAGAGAGTGACTTATG
GGCTCACCTTT

>enh111
GGTGGGAGAATATAGATAGGGAATGGACCCAAGAGGGTGTGTTGGGAAAC
TTCTTCACTTTCTTTCAGATATCCTGTCTCCAACAAAAGGTCATAGATTG
AAAATGATTGCCTGTATTCCTGCCTTCCCAGTAAGACACTCATCTCTTTA

>enh112
TTTAGATCTAGCCTGTTCAGATCTGTTTTTTTTTTTTCTTTACCTTTGCT
GCAAGATTTTCTCTGAGTCATGAAGAAATAAAAAGACTCTTCTAAGAATT
CATCCACAAGATAGGTT

>enh113
CAGAAAAATATACATTTTTACACTCTTATACTTACACACCCGGTATTTAT
AGGCACTATCTCATACCCACACATACACACAAACTATCAAACACTCCCCT
ACTCACACAAAATACTATCATGCAACAACTTAGGAAGACTCATTGGTATT
ATGCAATATATTTCAAATATTCTCTTATTTTTAAGCTCTCCTGAATAAAT
GTTTATACACACACAGTGTCACAAATGCATCAGCATTAACAAAACCACAA
TAATATCTCCACCAATTATTTTCCCAT

>enh114
CTTTTAAATAAGAAGTATAAAATATCCTTGAGACAAAAATCTATAAATGA
TGCAGCAGTACCTTAACTCAGTGATATGTGGTTTGGTATTATGGTTTTGA
TT

>enh115
AACAAGAATTTTTCAGGATACCGATGGCTCTTTTTTATATTTTCTCTTCA
CATGTCTATCTGGTTACTTGACAATATTTCATACTCACCATTATAACATG
CCTAGTAGCAACTAGCACAATAATTTTCACATAAGTATTGAATAAATATG
TATGCCATTTTATAGTCAAATATTATTTTATTA

>enh116
TGGCAGCTTTATCTGAAAGTGGCTGGCAGACCATGAGGGTATTTGAATGA
ATATTGTTCTTTCTATAGAAAACCTATGTAAAAGTGAGGTTTGAGGATTT
TTAAATTGTGCACAACTATGCAAACATACACAGGCATTGATAGAGATTCA
CTCAAAGATA

>enh117
CTATAAATTTACAGATTCAATAACCTGTAGCTCAGACTTCACCCCAGCCT
CCCAATCCCAATGGCTGCCCCTGAACTTGTCATAGCCAAAAACTTTTCTA
TCCCTGAAATCCTAAATTTACTGTTTTCATAT

>enh118
TTAGAATAAAATCTAGATAAAGAGGTCAGGTGGGCAGTGTGAAGCAGGGA
GCACTCACTGGATGGAAGATGCTTTCCTTGTAGCTGGATATACTATGCTG
TGGGTACAGCTGGCAGTGGCATCAGCTCATTCTCCTAAGACTTATAAATT
TATGAGCCCTCCAGAACACCAAGTC

>enh119
AACCAAAGAAGAAAGTATTTTATGGGAATAAAAAAAGAGAAAATTATTAC
TTAACCATTACCAAAATTTTAAACTTATACACACCTTTATTCATTCTTAA
CCTCTATTTTCTGAGAAAGAGATTTCTCTCCTTCTCCAAGGACAGGCTCT
CCACCTTCAGGATTTCATTTCTTGTCACTCCTTC

>enh120
TAAGAAAAAGCAAACAAGAAACTACTTCACCTGGAGATACTGCCCTCTCT
CCACTGATAAAATGAAATTTCAACTCCTTCCTTATAATGATGAAGTTGGA
GACAAATTCTCCAAACTTCATAGCAACACCCCCCACAG

>enh121
GTGGTGGGAGGAGGGACCATGGAAATAACTGGGAAGGTGGTATCAGTGAA
GAGTGAGTTGGGCCATAAGAGAATTGCTCCCAGGAGAATATCTTTCTTGG
CACAATTATCCCTGATGTAATCATCCATATCTATTAGTGTGTTAATCCTT
CTTTGATCAGGGAATGTAAACACACTGCATACATGTATGCACAGAAACAT
AAATAGCCATAGCTCTCCTGAGACCTTCACAGATACCCCCTTAGAC

>enh122
AAATTTTTTTGTAATTATAACTGTCCTAGCACTATAATGACTTAACATGT
TAGAACCTAATTAACTAATTAAAATATTCCTATATGTTATGCAAAAGCAT
TCAAGAAATTTTAATCATGT

>enh123
TTTATGATTCCAGAAGTTAAATGCCATTGGGGACAATCTGGACTTCTCAT
ATATGTCCAAATCCGCAATACATACAAGAACAGCTTCAGTTTGTTCCCCA
GAGAATCCCTTGGTACTCTTATGAGAATTTCAGTTTTC

>enh124
AAATTTTCTTTCACATTTATTGCATTTTATTTTAGAGGACATGCAGTGAT
GACATGGAAGAGGAAAATGCAACATTACTGACAGAATTTGTTCTCACAGG
ATTTTTATGTCAACAAGGATTTTTATGGGAAATACCCCTGTTCCTGGCAT
TCTTGGTAATAGATCTCATCACCATCATGGGGAATCTTGGTCTGATTTTT
CTCATCTGGAAAGACCCTCACCTTCATATTTCAATGTACTTATTCCTTGG
GAGTTTAGCTTTTGTGGATACTTGGTTATCATCCACAGTGACTCCGAAGA
TGCTGATCAACTTCTTAGCTAAGAGTAAGATGATATCTCTCTCTGAATGC
ATGGTACAATTTTTTTTCCCTTGCAATCAGTGTAACCACAGAATGTTTTA
TCTCGGCATCAATGGCATATGATCGCTATGCAGACATATGCAAACCTTTA
CTTTATCCAGTCATTATGACCAATGAACTATGCATCTGGCTATTTGTCTT
GTCATTTCTAGGTGGCCTTTTTCATGCTTTAATCCATGAAGGTTTTTTAT
TCAGACTAACCTTCTGTAACTCCAACATGATACAACATTTTTACTGTGAC
ATTATCCCATTGTTAAAGATTTCATGTACTGATTCTTGTATTAATTTTCT
AATGTTTTTTATTTTCTCAGGTTCAATTCAAGTTTTAACCATTGGGATTG
TTTTTGTATCTTATATGTTTGTTCTCTTTACAATCTTAAAAAAGAAGTCT
AACAAAGGCATAAGGGAAGCCTTTTCCACCTGTGGAGCCCATTACATACC
TCTCTCTTTATGTTATGGCCTCCTTCTCTTCATGTATGTGGGCCCTGCAG
CTCCACAAGCAGATAATCAAGATATGATGGAGTATCTATTTTACCCTATC
ATTGTGCGTTTGTTAAACCATATTACTACAGCCTGAGAAATAAGCAATAA
TAGGTTCACTCACAAAAATGTTAAA

>enh125
TATTCAGCACTTACAAATTTAAAAGTATTCCAGTAAAAACTTTTGAGAAT
TTTTCATTATTTTGTGATTTGGGATTGCATGGAAGAAAATGTTTTCCATA
TAAAAATTTACTTAAAATTGGAATTGCTGCCATTTGTTCTTTATATTTTC
TGTATCAGGATTCAGTCTTTGGC

>enh126
AACTAGGACATTAAACAATTGAAACTGGTTTTGATTATAATGATTCTAAG
AATTATTCAGATTATTCTGATAGAAATACTCATTCTTTCTAATTAATCAC
ATTCTTAGACTACAACTCTTAAGGTCAGTCACTTAAAAAT

>enh127
CAAACTCTTTCAAAGGATCTCCATAATTTCCTATGATATTGGTAAAAGAG
ATATTATTTTATAATATCTGTTATTCTTCTTAAAGTTTAAAATGCAATGT
AATTCATAATAATTTTAGATTTAATATACAGCATGCTAAAATTATGGACA
AATTAAAAAAGAGTAAATAATCTTCATGTTTTATTATCATGACTAAAATC
TAGATAAGCAA

>enh128
TCACAACTCCATTCCAAGTGTTCCTTTACATTTATTTCATTTTTTAGAGG
ACATGCAGTGAGGACATGGAGGAGGAAAATACAACATTGCTGACAGAGTT
TGTTCTCACAGGATTTTTATATCAACCACAGTGGAAAATACCCCTGTTCC
TGGCATTCTTGGTAATATAGCTCATCACCATCATGGGGAATCTTGGTCTA
ATTGTTCTCATCTGGAAAGACCCTCACCTTCATATCCCAATGTATTTATT
CCGTGGGAGTTTGGCCTTTGTGGATGCTTGGTTATCATCCACAGTGACTC
CAAAGATGCTGATCAACTTCTTAGCTAAGAGTAAGATGATATCTCTCTCT
GAATGCATGGTACAATTTTTTTCCTTTGTAATCAGTGTAACCACAGAATG
TTTTATCTCGGCATCAATGGCATATGATCGCTATGTAGCCATTTGCAAAG
CTTTACTTTATCCAGTCATTATGACCAACGGACTATGCATCCAGCTATTA
GTCTTGTCATTTATAGGTGGCCTTCTTCATGCTTTAATCCATGAAATTTT
TTTATTCAGATTAACCTTCTGTAATTCCAACATAATACAACACTTTTACT
GTGACATTATCCCATTGTTAAAGATTTCCTGTACTGATTCTTTTATTAAC
TTTCTAATGGTTTTTATTTTCGCAGATTCAATTCAAGTTTTTACCATTGG
AACTATTCTTATATCTTATACACTTGTCCTCCTTATAATCTTAAAAAATA
AGTCTGTCAAAGGGATACAAAAAGCTGTCTCCACCTGTGGAGCTCATCTC
TTATCTGTATCTTTATACTATGGGCCCCTTGTCTTCATGTATGTGGGCTC
TGCATCCCCGCAAGCAGATGACCAAGATATGATGGAGTCTCTATTTTACA
CTGTCATCGTTCCTTTATTAAATTCCATGATCTACAGCCTGAGAAACAAG
CAAGTAATAGCTTCATTCACAAAAATGTTCAAAAGAAATGTTTAGATCTC
ATACAATCTCTGTTCTCTGTTTACTAAAATTTTCCCAAGATTGTTCAAGT
TAAAGGTATCTGTGTTTTGCT

>enh129
CACATTCTGATTAAAATTTTAAGATCTGCCAATTAAACATTAACTTCTCT
ATAACTTCTGGCAATAATTTAAATATCTTTNNNNNNNNNNNNNNNNNNNN
NNNNNN

>enh130
CTGTAGGATGATCTGCATTTCTTATACACATCTAAATCCACAATGCCCAG
TTGCAGATCTTCACTTTCTCCTACAGGGAATCCTAAGGTGCTCTTAGGGA
TGCTCCAGTTCTCTACACCTTCCTGTCCCGGCACAGTGGAGAT

>enh131
TTTTTTGCTAACATAACTCTAATATTTATGTAGCTCTTCAGTTTCTTTTG
TAGGACTGTCATTGCTACCAAATNNNNNNNNNNNNNNNNNNNNNNNNNNN
NNNNNNNNNNNNNNNNNNNNNNNNNNNNNN

>enh132
TTCTTGAAGTTTCCTCTGTAGTGGAGCAGCACAGAGCCCCTTTGGGCCAT
GCAAAAAGCACTAGATGCTGGGAATAAAAATGAGTCACTGAATGAAGAAA
TCTAAATCACTCCAAAGATGATGCCAAGACTTTACACTCTATTTATTTTA
TAGCTTCTGTTTTATAACTGGTTCCTTTCCCACTACCCTTAACTAAGCCA
AATAGATTTGGCCAGAAATCACAGTCAGTTCTGAACTATTTCATGAACTA
GCTGATGATTAATCAACATGACTAGACAGTTAGTCCATAGGGCAAATGAG
ATGACTATTTTCTGAAGTCAAGGTTTAAAGGCGTTATCAGAATTTAATGA
AGAGTTTGCTTCTAGTTGACAGGGCCCTAAAGCAAGGACTGAATACATTT
CATCATTGTTTGCTGTTAGAAAAATAAAACATTACAATTTATTATTCCAT
CCTTACAAATGAAAGATTAAATCAAATAGTAAGTTTTGGATTTCCCTGGA
TTGAGAATCTTCAACTCTGGCATCTAGAG

>enh133
TTCCAGTTTGGTTCAGTTCCTGTTCTCCCCTATACCCCATGTAATTAACC
ACCTTCCCTCCCTTCTTGTTAGCTTGGTCTGTGGCCTACTGATAAGCAGG
ACTTGATGTGACAGCTGAGATGAAGTACATGGGATAATTAGGCAGACAAG
AGCACAGGATTCACTGGTTTCTGAGACAGAGACACGTGGAATTCTTTTCC
TCGTTGGTTAAAACTGGTTATAATCTAATCCCTGGTTTACCAATTCCCCT
TATTTAACAGAAACACAAGAAAAATAGCTTACCTAGATCCAGGATGTCAG
CAGCTTCTAGTAAAGAAAAAAATGTTGGAGCATAAGTCATTAAGACAAAC
ATACCAACATGATGGAAGGTGAAATTCTGGGGTAAAATAGGAAATCGAGT
ATTTGTCTAGTTCA

>enh134
NNNNNNNNNNNNNNNNNNNNNNNNNNNNNNNNNNNNNNNNNNNNNNNTAG
TACAGGTTGTCTTGAGATTGCAGAACATGAAAATCTCATTCATCCTTGGG
CTCAGAGATTATTACGAAGATTAATATTATTAACTAACATAGGTATAATG
TTTTATAATTTAAACATATATAATGTGAGTGTTTTCAATTATTCCAACAT
TATAATTCAAAATATTCAAACAGTATAATTTGAATGTTTTCAANNNNNNN
NNNNNNNNNNNNNNNNNNNNNNNNNNNNN

>enh135
TGAGAAAGGTCTGGATTTGGGAGGCTTCACAGATGTAGAATCACAATATT
CAAGCTACAAAGGACCTTAGTGTTTCCTAAAACTCATGGCTTTCTTGGTC
CCATA

>enh136
CTGTAAAGGAAATAGAAATCTATATCACAGTCAACTTCCTAAAAAAAATG
TTTTCAGGGTATAATCTACACTAAACAGTAAGCTATTTGTAGACTGGTTT
TGAGCATAAAAAATATAATTTTTTTCCTGTTTGAGCTCAAAGGAGTATTA
AGGGGAAGAATCTAAGTGACCTGAGCGGATGTTTTAGATTCACGTTTTAA
AATAATGGTCTAAAGATGGCTTAGGGTGTTATTTATGTTCATTCCTAAAG
TGATCCAAAATGCCAAAGCAAGATATACTAGTACTTCAAAGAAGTGACCA
GGAAGCTAATGGAAAACAGAATAGAAGAGGCAGAAAGTGGGTGGGGAGAT
TCCTTTTGAACAATCTGACTCTTGGAAAGGTCCCTCACCGCTGTCAAGTG
GCAGCTTTTAACACCCAATATGGTTGGATTCCAGCATCTCAGCTCAGGAA
GAATGAAGAAAAGGCTGTCTAGAGACAAGGGGCGAGATGATTTGAGGGGA
GGGGAAGCCAGATGAGTGAGATTATAGTTGAATCCTCACTCTAAAAACTG
GCTCTC

>enh137
AGGGTATTAATTACAGTTCTCCATTATACATATCAACCATGGTAATCAAT
CCCTATTCTGTAATGTACACAGGCTAGAAACCTCAGCCCTTTTACCACTT
AGGAA

>enh138
ATTTCTTCAGCTCACATTCATAGAATGCTTCACTTCAAAGAATGTCAGAA
GATTTGACTTTTAGAGTAAAGTCTGAGTATAGCCGCTGAACAGAATGAAA
ATCATAA

>enh139
CTGGGAAAAACAAGGCATGAGGTATAGACAGATTAAGAGTAAAACCCCAA
AATTCATGTTTTGGATTCAGATTGGTTATAGCTGGGCCAGGGACAACCAA
CTGAATTATTCCCTAATAATTAAGAATGGTTTCATGCAAAAGAAACAATG
AAAGATAAGATGAAGGGGAAAAAATTACTTTCCAACGAAGCATCAAATAG
ACCCATACCAGTTAAAAAAAGGACAAGAATGTC

>enh140
AGAATGTTTGGACACCTATTGTAATGCCCATGATGAAGCCAGACATAATA
TTCTGCCATATCTCCAAGCACTAAAGTAACCACAAAAGAAATAGGACAGG
CACCAAGGTATAGATCCANNNNNNNNNNNNNNNNNNNNNNNNNNNNNNNN
NNNNNNNNNNNNNNNNNNNNNNNNNN

>enh141
GTTTAGCACCAAACACTTCTTTGCTTATCAGCCATATCAAACACTGACAC
AGTCAATACCATCTGTGCATTGTCTGGGTTACTTAATCCTTCTGGGAAAC
TCT

>enh142
AAGCCTAAACTTATACAAACTATAGANNNNNNNNNNNNNNNNNNNNNNNN
NNNNNNNNNNNNNNNNNNNNNNNNNNNNNNNNNNNNNNNNNNNNNNNNNN
NNNNNNNNNNNNNNCTAAAACAAAGTATATTGCTTATGACCAATACCTCT
GTAAACTGCAATATTTGCTTCTGATATAACAA

>enh143
GAATATCCTCAAGGAGGTAAAGAAGGAGGCAAGGGTGTTACTTGGGATGA
AGGTGGAAAGAATGTCTGCTGCCAAAACTCACAGTGACCAAATTTTACTT

>enh144
ATGGAAAGTAATATGTTGCAGGAAAGAAAGGCAAGAGGAGGCAAATAGAC
AATGATAATAATAGAGCTAAATAAATATCAAGTTGTAACAAAATATATCA
AAATACTTGAACAAAAATTGATAC

>enh145
CAGACCTCTAACAACGAAGGTTTTATGGGAAAAGATGCCGAGTAAAATTT
TTCCACACCAAACGGAGTTTTTTCCCCCTTACCTTGATATTGGGATGCAG
ACTCTGATAGGTGACCATATTTGTGTTTTCTAACATCACTCCAGTCTATC
ACTGCAGAGGGAGAGAAAAATAGTCATGTGGAAAGAAAGTATAAGATTAA
ATACTTTTCNNNNNNNNNNNNNNNNNNNNNNNNNNNNNNNNNNNNNNNNN
NNNNNNNNNNNNNNNNNNNNNNNNNNNNNNNNNNNNNNNNNNNNNNNNNN
NNNNNNNNNNNNNNNNNNNNNNNNNNNNNNNNNNNNNNNNNNNNNNNNNN
NNNNNNNNNNN

>enh146
AAAAGGATTTTAAAGGATTCTAAAATGTTAAGACTGATGTTTATGCAGGA
ACTCTGATTGAGAAGTATTAGAACTAGTTTTATTACTCAAATCTTAGTCC
TGAAATACACTAACCAGGGAGGAAAACCAAATGCAATTATTGGTCTGACT
TCTTACTTGATAATATTTTAATATTTCAGTTTT

>enh147
TGGGGCCCTCAGGTAAGAAGCCCAAGGGCTTCCACCTCCTGTTTTGATTG
TCTAAAAACCATAAAAAAATGACTTATCTTCCACCTACTAAAGATGTTGA
AAATCAATTAC

>enh148
TCTACCACACAGACTATTGAGGGTTAATTTTTTCTTATTTTGACAACTTA
CTAATCAAGTCATACAATAGACATACAATAAACTATACACTTTAGTAAGT
CTTGA

>enh149
AGCTTGTTTCATTTTGGGTGGGCCTTTTTAGGAGACTATATGAAAAATAA
GGGATAAGCTGGGTACCCTAGGCTTTCCCATAATAGGATGTTCAGTTTTT
GGACGCTAACTATTAATAATTGGCTAGAAAGAGTTTGGGTTTACTTACTC
AC

>enh150
TGCTCCTTATGCTAGATGGTAAAAATGAAATATGCAGGATTAACTTACAT
CAGAGGATATGCCTATGCAACCAATGCTCTAGGAAAAATACACTTTCAAA
TTTTAACATCTTTTAGTAACTGATATACTCTATGTTAAATTGAGTACCCA
CATTTCACAACTCCCCATCAACAGTTTACAATATGCCTTAAGCTGTCACT
GAGCTACAATTGTTATTATCATTCATATTAGCGACAAAACCAAANNNNNN
NNNNNNNNNNNNNNNNNNNNNNNNNNNNNNNNNNNNNNNNNNNNNNNNNN
NNNNNNN

>enh151
CTGGCTACTGTTCTGGCCACATTCCTTTACAAGAACTCTACTTTGTTCAA
CCTAAATGTGAACCCAAATTCTTAAAAACAATTAAGCATAATCAACATCT
TTAGATCAGAAATTCCACTCCACTATTACCGTATAAATAGTGTTCCAT

>enh152
AAGCTGGGGAGTCTGTAGAATCTTTTAGCCTCTTGAACTGGCCTTACAGC
CTCTAAAAGTTTGAAGAACACTGTCCTAGATAAACAATCTTCAAGGTGAC
ACTGTGCTGGGGGAAGGGAAAACATCTTAAGGCAGGAACATTTGATACAG
ACCTCATTGGATCACTAAAGATTATCAAGTTCTTTATTTAAAGGTTAAAC
CAATTACCAGTCTCCCCCTAATACCCAC

>enh153
TTGCTCATCCAGGCAGGGTTGTCGGCTACCTCACTCTCTCCACATCTGCC
AGGTAGCACAAAGCACCTGGCACTAAGATGCTTTTGAGTGGGTGCATTTA
TCCTGCCCTTCAGCCTGGCAGTGTCTCTGGGATGCTGCTGTGTCTTA

>enh154
GTGACTGCAGGGCATCCTGGTTTGGAAGGGGCTTCCCTGTGAGGGGACTG
GCAGGAGCTTCCACCCATGTCTGTAAGCCCAGAGCCTGGCCAGAGGCCCA
CCCAGGCTTGGCACCTGGGGCAAGG

>enh155
GGGAGAAAGATGTCTCTGAGGCAGCTCCAGAGGGAGGACAGTCAGATAGC
CCTGCAGAGGGCCCCTCTGATCTGGCCCCAGCCTCTCTTGGATATCATTC
TGTTGCCCTTGCTCATGCTGTCATCATGATCTTCTGGACACAACTCCCAT
CTTTCCTGTCAGCATCTCCTCTGTG

>enh156
CATGTTTGGGAGGCAAAGCCAAGGAACACTTCCAGCCACAGCTTGTAGGG
GGTGGGGTCCGGAGCCTCCTCTTTCCTGTGATGTCCCTGAAGGCCAGGCC
TGCATGGCACTCCTCATGATGTCATGGGGGTTGGGGACCTCCAACATGGT
ATGGTGGGAGTCAGGTCATAAAGCCATTCTATGTGATATTAGCAGGGGCC
AGCCCATTCCATGTGATGTCACAGAGGGTACAGCCAGAGTC

>enh157
TGCCTGGACTGCACTCTCCATGAGCCCTGGACTCTGGGCAAGGGTCTGAG
GGTGCCCCCCTCCAACCCACCCAGGCAGGCTGCTCCTGAGGTGGGGTGAA
GGCATCCGATGGCTCCTGATCATCCATAGGGTCCCTGCCTCCATCCTGCC
TGAAGCACCTCCCTAGAGGAGGATATCAGCACCCCCAGCCCCCACCCTGA
GGGATGTTGGACCCTACTCAGGGCAGCCAAAGGCCAGGCCAGCTGAGCCC
TGACAAGCAGACACAGCTGCAGGGGAGAGGCACTGGGCAGGGGATCCAGC
TCAGCCACTTCCCTCTGGTCAGAGGCTTGGCTACTGACCAGACCCC

>enh158
TATCCCTATGGGTGCAAATTGGCCACTGGGCTCAGTGGCACTCAGGATAG
CCAATGACCTCACCCAGGGTCTATGTGCCACCTGGCCCCGGCCAGCCAGN
NNNNNNNNNNNNNNNNNNNNNNNNNNNNNNNNNNNNNNNNNNNNNNNNNN
NNNNNNNNNNNNNNNNNNNNNNNNNNNNNNNNNNNNN

>enh159
CCCTGAGGCCATTCTAGGCTGCACCCAGGGTTGGGTTTCCAGGGTTTAGA
GGGGCCCATTGGCGGGAGAAGACTGAAATGTGAAGTGGGAATGAAACACT
CATTCAAGGGAGGCATTTAAATGCTCAAAGGCGGCTAGAAAGATTAAAAA
GAAAAAACCACAGCTCCAAGGAGTTGGGTGCTTTGGGCCCTTTCTGAAAC
ACAGAAAGGAAAGAGGAGGATGGAGTCAGACAAGA

>enh160
AGGCCAGTTCCCCTTCCTCCCCCCTGGGGGGTGCTGGGTGCCGGACACCC
CTCCCCAGGGGCTATATTAGCCGTGTGAGTCATGGTGGACCGGCTGGGAG
GCGGCAGGCTGGCAGGCACAGTGTAGGGTTACAGTCCATTTATGGGCGCA
GCCGAAGGCAGATATCAGTGTCGATGGCATTCGCTCCCAGCTATTCTTAG
GAGCCTCTCAAGAGCTCCACGCAGCCCGGCTGGGCAGCAAGGGACAGAAC
AGGCAAGGCTGGGGGTCAGGGGCAGGGGCAGAGGTGTGGACCGGGCAGGC
GGAGTGCCTGAGTGCCCTCTCACTCAACCCTCTCTACCCTTTGTCTGCAG
AGGCGGCCGCTGACAGCACCAGC

>enh161
GTCCAGGCTCTGACCTTCATTTGCCAAGGGGGCCACCGCTGGGTGACTGT
GGCTGAGGCCCAGCTTGACGAGGACCTCCAGGTGTGGAGGGGCCTGCTGG
CCTCACCCAGATCTCTCCCTCTGGTTTCCACTTCCCCACCTGCCCCTCCC
AAGT

>enh162
GGCTTATTTATCGGCCAGGGTGGAGTTGGGGAGTGGGACCATGGGGAGAC
AGAAGGTTCCAGTGAGAGGGTGAGCATGAGCAAAGCCCCAGGGGAGGCCA
GATGGGAAGGCAGCAGAGCAGGACAAGACAGTAATTTAATCATACAATGA
AAATGCA

>enh163
ACTCCCCAGCAAGGCACTGGTAGACCCAGGGCTGAAGGCCCCAAGGCTCA
GGGCGAACTGTGAGGCATACAGGGCAAGGACAACCCTGCCTGGTGGCTGA
GCCCCTGACCGTGCTGTTCCGGGCACAAGGCCAGAGGGGGAGGCCCCCAG
TCTGTCACTGGA

>enh164
CTTGCAGACCCACAGAGAAGGGAGTTCAAGAGGGAGACTGGGAAAGGAGG
GTGGCGGGGAAATGCCTTTATTTATCCTGGACAGGTGTGGCTGGGCCTGC
AACATGAGCTGCCCTTTCACCCCACCCCAGCCAGTTCTCCAGGAAGTGGA
GAAGGGGGAGCAGCCCAGAGAGGGAGCAGCTCCAAAGGCCTCTGC

>enh165
TGCTTGCAGGACTCCTTCCTGTATAAGGTGGAGCCTCTGTGTGCTCTCTC
ATGGGCCCTGTGGCCTCCCCTGCCTGGGACTGAGCCCACATCTCCCCCAG
CTCCACCATCTCGAGGCCTCCTGCT

>enh166
CAGGATCCCAGGGAGTGAAGGGCCCATACTGAGGTTGGCTATGCCCAGAG
CTGCTGTTATGATGATCGTTTTTATGGCTGGACAACCCTGGGCCAGTCAC
AGACCAGCTGGAGGCTCAGCTCAAGCCAAGGCACCTCCAGGGCCCCATAC
TGGATAAAGCACAACCCCAGAATCCTGGCCAGGGACCACA

>enh167
GGTTTCGGTTCCAGTATTTATCAGACTCTCCCAGCTGTGGTGGGAACATG
CTGAGGACAGAGGGTCTCTGGGGAGAGGAAGGGGGACAGGCTGAGACTAT
TCTGGGGTAGCTGTGCCGGCAATTCCTGGAATTTCGGGGCCGCTGGAGCA
CGCAGTGCTGTTTCTTGGGCAGCTCTTAGCAGTGCTGACAGGCCGTGCTG
TTTATAGCCGCACTGAAGGTCAGGCAAGCCT

>enh168
ACCCCTCCAAGAGGGCCAGCAAGCAGCCAACCCAGTTGCCTCCCCTGAGC
CTCAGTTTCTCCAACCAAGGAGCCAGGGTGGGCCTTGATCTATCTCCAGA
CCACATAGGGGCCTGAGGTCTTTCTTGGGGAAGGGGTTGGCCCAAAGACC
GCACTGGCAGAAGTCCCAAGGTGCTGAGGCCCCCATCCAGAACACACTGT
CTCTGGGGTACAGGCTGAACATGCCACACGTGCTTCCCCCTCCCTGCCCC
TCCTGGCCCTGTGTCTAGCAGCTGAGCAAATGGCGTCTCCTCCCTTCTCC
CTGCCCCCTGCCATTCCTGCGCAAAGGGCACGGGGCCTGGCGTGTGGCAC
TGGCAGCTGGAGCTTTCCATGCTGCCGTCAAGTTTTCCAGAGCACAAAGA
CAGGAGAGCCAGGAATAACTGGCTGGGCCCCCAGAGGGTCTGGAGGGGAT
GGGCCTGCCTCAGACCTGCTTTCAGACCCTATGCCAAGGGGTGCAGGCAG
AGGGCCAGCTGCCCAGGACCAGGGCTTTGGGAGGCTTCTGTGGCTACTGG
GAGCCCATTATCTGNNNNNNNNNNNNNNNNNNNNNNNNNNNNNNNNNNNN
NNNNNNNNNNNNNNNNNNNNNNNNNNNNNNNNNNNNNNNNNNNNNNNNNN
NNNNNNNNNNNNNNNGCGGGCCCAGGTG

>enh169
TCCTGGATTTGGAGTTTTCCTGAAACTCTCTCAGCTCTGCACCCTCCTTA
CATAATCCCCTGTTTAACGACANNNNNNNNNNNNNNNNNNNNNNNNNNNN
NNNNNNNNNNNNNNNNNNNN

>enh170
CCTTCTCTGTAGATGGGCATTTGGGGGTGCCCTGCCGTGAGAGAGCCTTG
CTGTGGGGGTGTCCTGCTGTGGGGGAGCCCCATGGGCAGTTCACTAGGAC
AG

>enh171
GTAGGTGGGAGCTCTCCAGAGCAGGGGGCGGAGGTTTGGGTGTGGGCATG
GGGCAGGGGCCAAAAGAGGGATTGTCCCATAGCAATTGAGTGGGCCCCGC
CCTGGGCTACAAAACTG

>enh172
TCCACCCCTCCAGATCTACTGCCCTGGAGACCACAGGGTCCTGGGCACCC
ACAGCCTTGCACACTTTGCATGAGGTGGTGACCTGTGAGCATGTGAGCCC
CAGTGG

>enh173
AATTACATGTATCTAAAAAAGACGAGCCAAGATACCTGTCCATAGGATCT
AGGGAGGCAGTATTTTGTGGCTAGGGGAACAGAGCCCCCACGTGTTATTT
CAGACATGTGCACCTTCTCACCAGCATGCTTGTGTTCTCACAGTTAATAA
ATGACAGGGTCTGCTACAGC

>enh174
CCCTAGCTGTTTTCCTCCCTCGTTCCTGTTTGCCAGAGTCTTTGCTTTCA
GGAAATTCAGTGGCATGATTTTTCTCCTTGTAGTCTAAGGATTGCATGAT
TCCTCGGCAAAGTGGGCTTTCGAGTAGGAAATATAAGCTGTGACATATAT
TGGGAGGTTTTCCC

>enh175
AGAAATGATGACACAGGAATAGCAGGGAAAGTAAGAGCTGACAGGAGAGA
AAGAGGCAGGAAAATGACTAGCGCCCTAAGCCTTGCTCGAGGCTGGCATC
ATGAGTTCATGTTGAGCCTGTGACATTCAGAAAAGGTTACATTTCATTCT
GTTTG

>enh176
TCTCTGATTAGAAGGAGCCTTTTAGGGCTTTGCTTCTAATGACATAAATT
GCTGAGTGTGCTGCAGTAGCAATGCATTTAGAATCAATGGACAGATATCT
GCTATTTCTAGAAGCTTATATGGAGAATTGTGTCAATTCCTTGCAACCTT
GGATGGTCTCAGCATTCATTATAGGACAGTCTTTCAGTAATCACAAAGTG
AATTGTCCCTCTCACATGCCATGCAGCAGCTGTTGGCTCCCT

>enh177
TAGTAAGAATATTTTATAAAGCAAATGCAGTTATATCAGAAGTAACAAAT
ATAGGGACAGCAAAATTTAATACTTGGGTATTATTTTAAAAGCCATAAAG
TATCTTTTGGCACAGCCTTTCTCATTCCAACTCATTATTTTCCAAGAGAA
TAGACCCTGTGCCTTTTGCTTTGCATGAAGATTTTTTAAAAATTCACAGA
AAGGAACACAGCGTACCCACTTTGTACATGCTAGCAATAGATTTCCATTT
TAATAAGGCCTGTTCACAATAGAGGAGTCTGAATGTGTTTTCAAGTTGGT
TAAAGCAGGATGCCACCTGTACCACATAGAGTATTTAAAACACAATGGTN
N

>enh178
GTCTATATTTGATGTTTTGTGTCACTCATGCCTGGCTCGAAATAAGTACT
CAACTCACNNNNNNNNNNNNNNNNNNNNNNNNNNNNCAATTATTTATGTA
AATTGGGTTAAGAAATGGAGTTAAAACTTTTTATAATCAGTGTTCAGGAC
TCTAAACA

>enh179
CACCAGGAGCAGGAACATGGCTTTAGTGAAAAATGAGCTAGTGTTGGCAG
CAGGTTTCCTTGGTCTGGAAGAGAAAGAGGTGTGGCAGGACCTGCCACTC
ATACTTCCAAAGGGCCATTCAGGGTGGTATTTAAATGTGTTTCTTTTTTC
ACAGCTGTGAGGTGGGAGGGGTGGCAGGAACAAAGAGGAGAGGGCT

>enh180
ATGTGTATTTCGATGCTGTTTTGCGATAGTTCATGAATTGGGAGAAAGTA
TAAAAGCCTTTGAGAATCTGTCCTTTTACATCCTAAACATTTTAAATACA
CTTCAGAGCAAAACAACATTTTTAAATGGGTTGAGAGAACACAAAGCCTC
GAAGAGCTCTTGCGTGCAGCCCCTGACTTCCTGGAGCTCAGCATTCTCAA
CTGTCAGATTTTAACAAATACTTCTTTAGATAATTGCTTAATTATTGTAT
CTGGAAAAAAAAAAGCCTTTCACAGCCATCAAACACTACATATAAAACTA
TCCTCTAATCCTGGATTTTGAAAAATCCTTGCCTGTGACTTCAGCGAGGC
AGCATCTCGGTGGCACCTAAGCATTCCCAGGTTCC

>enh181
ATGGCTACAGCATTTGTGTTTATTTATAAAATAGAATGTGGATTTTTATA
CCATTATTATTTAATGTTGCCATTCAAGTTTCAATATCCTAAGGAAGAAA
CAGTTCACCTAGGGCAGGCCATGTCTTATTATTTAAATACAAAGGGGAAA
CTGGCTTGATAATCACTTTTTACCATGAAAAGCAACGC

>enh182
TTTGCATCAGGCCAAGCTGTTAGGATAGTATTAAGTTGACATTTGGTTGC
TGCTTAACAGTTTGCAAAATGACACCTTTGTCTTTAAGCAATTCTAAAAA
CTTGATTTTCCCTCTCTTCTTTGGTGGT

>enh183
NNNNNNCCAATATCAATGTCAAAATTGCCCACATGGTGTGTTGGTCCACT
TAAAATTAAATTATTACTGTTGCTTTACTTATAAGATGTAACCTAAAAAT
ATATCTAAAGGAAATAGAATGGATTTGATATTTGA

>enh184
ATATTCTGGAAAAGGTAATTTGCATGTCTGCTGGTTCATTTGGAATAATG
AAAGGCTTAAAAATTCTTACACACTGTCACTCACTTAGGTTCCCCTGACA
CTCTGGTACTTCGATTAGTG

>enh185
ACACATGCCCACATACACACATATGCATGCACACATACAGGCTCCACACA
TTTATCCAGAGATCAGACCTCCTATAATATTAACTATTTGAAACAGAATC
ATATTGGCAGAATCATGCCAAAAAGCCCCCTGCATAGCAAATACCAGATA
GAAAGTCTAGGCAGAGGAGA

>enh186
AAAGATGAGTATAGAATTGGCTTCTTATTCCTAGACTAAAACTTTGTACC
ATATGTTGCCTCTTCATTAAGTATTTCCTGAATACGGGATCCTGAAGTCT
CATCTTTAAAGAGCCCTCTTGCCCTCTGAATTAGTCACCTTTCATCCCTA
AGCTTGCTTCTC

>enh187
ATATGCATGTCTGCAAGATACACATTTCCTGCATGTAAGTAAAGAAATCC
AAGTTTAAATCCATTCTTTTTCTCTTTTTCAGAGCAGAAGCCACTCTCTT
GGGACCATTCATAAGCAGGAGACATCAACACCGTGACAC

>enh188
AAACACGTTTGTGTCCCACAGTTGTCCAATCAGCACTCATTGTGCTAAGC
TGTCTGCTTCAGTAGGGATCATGTAATNNNNNNNNNNNNNNNNNNNNNNN
NNNNNNNNNNNNNNNNNNNNNNNNNNNNNNNNNNNNNNNNNNNNNN

>enh189
TCACTTTGTATGTCATATTCAATTCCAAGTACAGTAGCATTTGCATGGAC
CCAGCCTGCTGAAATTAAATGAATCTACATGAAAATGAGCCTTTTCAGCA
AAGGCCACAACTTCTGACT

>enh190
TCCCCATACCTTGGCCAGAGCTTCCACATTTCCTCCAAGCTGCCTCCTGA
GATTGCTGTTTTCTTTCCTTTTTTTTTTTTTTCTGTGTGGTTCCATTGTT
TTCCCCACTTGCTTTTTGGTT

>enh191
GCTTCCCTGTGGCAGGTGGCATCTTAGGTGGCTGGATCTGGCAGCTTTAG
AGTCTGATTCCAAACCAGCCTGGCTCAGCCATTTCTCTCCCCCATTCTTC
GGC

>enh192
GCCTGAGTCAGTGATAAATATTATTAATATCTTCATTTTTTCCTTTCACC
AAATACTGTTCAAAAATTAGAGTGAATTCAATGAATGATCTGGGAACAAA
TTTGCATTTCAATAAGAGTCCTATAAAAGAAAACCAATGTATGAGCTCAT
CTTAGTATGTGTACATAGTAGGTTTCATATT

>enh193
NNNNNCAATGAATAAACTTTGTTAAAGGTACAAATGAAAATTAGCAAACA
TGGGAAGATAATTGAGTGAAGAGTTTAAAGTTAAAAACGAATTGCAGTCA
TTCTAGGGGAAGGAACAGTTGTATTTGAAAACCTGTATGGTTACATGAAC
TGCCTAAAAAACAAGCTAAGGAAAATTAAAGCTCAGATTTATATATTTTA
AGAAATTAATTGCAATTAATTTCCTGGGATTAAATAGCATTTCCTCAACC
CCAGCTGTCATTAAAAAGAGGCAAATACAGCCAAGGACTGGATCTCCGGA
AGGCTGACAGCACTGACCCTCAAGAAGGCACCGGCTGACAG

>enh194
ATGAAGATCAAATAAATATGTCATAGTGTGGATATTTCATAAATTAAAGC
TATTATGAGAACTTAATATATGACAAACTAGACTTAGTAATATAAGACAA
ATAATGGAGAGAAGAAAATATCTACTTAAGAATTAGTATTGG

>enh195
GGGGGAAGAAGGTGCCCTCTGCGTAGAGACAGGTCCAGCGTCAGTCGCAG
ATTCCTGGTGTCGGGTGGCGCCCGGCGTTCGGGTGTCTATATATGGAAAC
CCACCCGGAGCCGGTTTACGTGTGCCAGATCCTGCGCCCGTGACAGCACG
GGCGTGCACTCAGGCCCGGAGGCACCTAGTGATTGCCAGTATTTT

>enh196
TACCAATATGCTCTCCCAATACTCTCCAACCCCAGTGGTGAAGAGAAAGA
AGGACATAGTATTCAGTTTTTGATAAGAAACAAGAGGCCACTGCTGGCAG
GGAGGCTTGTCAAGATCTCCCTCATTCCGAGCACTCCATTCCCACGTGAA
CAACAATGAACGGAGATTTCACCCGCCCACCCCACATTGTTCAAGTTGTC
CTTTGCCCTTTTCGTCAAAACTTGGCACCCAGGAGACAGCAGAACATGTT
CTGAATTCAACCCTGGGGAGCCACCAATCAATATCACTTGACTCTTCTTA
CCCATTAGTTGTTCTCTTTCTATGCCTGATGTCGAGTGATGCCTAAGCTA
TTCTTTGTCATGGCCCCTTCTTAGTTGGCCCAGCTAACCCCTATAGGGTG
GGATGGCTATCTACATCCCCTAGGCAGAGCACCATGGATAGAGGAGAAAA
GCGTGGACAAAGTACTCAGGTGTAGGCTCAAGGGATGTGGACAA

>enh197
TCATCCTTTTTTTCTTCAAAAAAAAAATCTAGGAAGTGCAAACCTTTTTT
TTTCTCCTGTCCTCTTCCCTTCTCTCTACCCTGCCTGTCCTCTGTCACCC
ACCCTCCCCTCCACCAG

>enh198
TGAATGACTGAACGAACGATTGAATGAAAAGAAATGAGAGGCAGCAGGTT
GTCAGATTCTATGAGGCAATCACAGCATCAGGTGACCTTAGTATCTATTT
GAGAGGACTGCCATTTATTCTCGGGAGCGCACGGCTCTAAAGAGGCCCAT
ATCCAGGCAGTGAGCTCTGGTGGGGGGCGCCTTTAGATGCAAGAAGG

>enh199
AGGAGAAATATATCTCCCATTTAGAAAATATCCAAAACTCTGATTGGTAA
AATTAAGTGTAACAAAGATGATACTACTTCCTGAATTCNNNNNNNNNNNN
NNNNNNNNNNNNNNNNNNNNGTCTATTTAAAATCTTCTGGTGATGTTTAA
ACAATTGAACAACTTGATAGTAAAAATAAATCCAGACACATAAGC

>enh200
ATAAACGCATGCCCTCTGTGGCCCTGGAACCTTAGTGACTTCTGCTATAC
CAAAGTCTCCACGCCCAGGGTGACACGCAGCTGCAGCTCCGTAAACCTCT
AACATGATGTCAGCNNNNNNNN

>enh201
GGAAGGAATCGAAGGAGCTGAGCCTCCCTGAACATTTCTCACTGGGACTG
GTAGGACTCAGTGGATTAGAAGAATGGCATTCCCAGTCTAGAGGGGCAGG
CAGTAACCTGTGTGTGGGCATTGAGAGAATATGGTACATGATCCCTGTCA
TTGCTGTGACCCTGGAAGTTTCTCAGGAAATCCAAATAACTAATGCCAGT
TGGACTGTTTATAAGGTTTCCTCTCTTCAGGAAATCATCAAAATATTCTT
TCAGCTGCCAGGCCAACTTCTTCAGGAC

>enh202
NNNNNNNNNNNNNNNNNNNNNNNNNNNNNNNNNNNNNNNNNNNNNNNNNN
NNNNNNNNNNNNNNNNNNNNNNNNNNNNNNNNNNNNNNNNNNNNNNNNNN
NNNNNNNAATATTAAGATTATACTAATCTCTTGCATCAGATGGCAGAAGA
GGTGGCGGCAATGTTACCAAAGGANNNNNNNNNNNNNNNNNNNNNNNNNN
NNNNNNNNNNATAAGCAGTATTGCTTTGTCCTACCTAAATTGCAGATCTG
CCAAAGAAGGCATAATCTAATATATTCATCCCCTATGTTGCATGGGGCAG
GGAAGGCTGTGGGTTTGCACTACATAGCACATTGTTCTATCCAGGCAAAA
GGTCAAGCGCTGTAGAAGGCCAAAGCTAAAAATACAGTGTGGCACTGGGG
AAAATGAAGGAGCTGTCCAGGGGAAATGAGTCATACTGAATCAGTACCTC

>enh203
AGAGAAAATTGTAATGAAACAAATTTGCCAATTTGACTTCAATTGTGGTT
AAGGTAGAGATGGGGCTGATTCTTCTTTCATTACAAAACCTATTTTAAAA
TGTAACATTAAATAATATTACTTAATGTCTCTGGGT

>enh204
TGTAATTAAAACACAAGTTCACAGATTTACAGTGAACTTGATCTACAAGT
TCACAGATCCATTGTGTGGTTTAATAGACTATTCCTAGGGGAAGTAAAAA
GATCTGGGATAAAACCAGACTGAAAGGAATACCTCAGAAGAGATGCTTCA
TTGAGTGTTCATTAAACCACACATGTATTTTGTATTTATTTTACATTTAA
ATTCCCACAGCAAATAGAAAATAATTTATCATACTTGTACAATTAACTGA
AGAATTGATAATAACTGAATGTGAAACATCAATAAAGACCACTTAATGCA
CGCTTTCTATTTTATTGAACTCTTATTAACTGTAAAATGCA

>enh205
CTCCACCGGCGGCAGCGGCCCGGTGTCTGCCCCGGCTTCGCCCCGGCCTA
AGGCTGCCTGTGCTATAAATACGCGGCCCACATGCCGCGGTGACACGGTG
TTCCCTGGGCTCGGCGGGACAGATAACATGAATGTGCCCTTTAAACGTCC
CAAGTTGCAGGGACAGCCCCCGGCCCAGCCTCGCTCCCGGAAGCGCCTTC
GCCCCCGATGCCCTCTGCAGCTGGGAGGAGGGGGCGCCCCGCACCTGCCC
AGCCAATGCGCGGCGCGAGCGCCGGCCGCGACCCGCCTCCTCTCGCGAGA
GCCCGGCGGGGATATAAGGGGGAGCTGCGGGCCAGGCGGCGGCCCCCTAG
CGTCGCGCAGGGTCGGGGACTGCGCGGCGGTGCCAGGCCGGGCGTGGGCG
AGAGCACGAACGGGCTGCCTGCGGGCTGAGAGCGTCGAGCTGTCACC

>enh206
NNNNNNNNNNNNNNNNNNNNNNNNNNNNNNNNNNNNNNCTCTGCCATTTT
TTTTTTTTAGTAAATCATTCTTAGATATCTGTGCCAATATTTGTATACTT
AAATCCNNN

>enh207
TAGGCTGACGCCNNNNNNNNNNNNNNNNNNNNNNNNNNNNNNNNNNNNNN
NNNNNNNNNNNNNNNNNNNNNNNNNNNNNNNNNNNNNNNAAACAATTTTC
GGAATAAACTCAGATCATCCTGTCTCCAAATCTTTTCCTCCCCTACCTGG
TCGCTGAA

>enh208
AGAGCCTGGGTGCAAAAGCTAGGGAAAAGAAGTAGTTAGCTACTTCTTAC
AAAGAACTCTTGCTTCCCTCCTAGTTACAGGTGTTAGTGGGATGGGGTGT
TTAGCTGGGTAGAGATGGCCTGAAGCAATCTG

>enh209
CCCAGGGCCACTTTCTTGCTTATTCTTTTTCATTTCGTCTGTTTTCTGTT
TTCCAACTTCTAAGTCTTGTCCTTTCTTTCGGAATCTCCTCTTTTCATTC
TCCTAT

>enh210
GAAAGTAGAGTTTCTTCTCATCTCCTAGATGCCTTGTCCATTCTCCTGCT
GGAAGAAAGCCACTAAGTACTGGGTTGGGCGGGTGGACACATGTTCTGCC
GAGCGCCATTCTCTCCCCTGCCTGTGTAAGTGATACCAGGATCTTGTGAC
CACAGGCAGCTCATGCTCCCGAGGGCATGTAAGGCCTCTCTTTTCTGAGA
AAGTCCGTGGAAGCAGAGGACAGTGTATGAGTTTCCATGGAAAACCTCTT
GTCAAGGATTCCAGCTATGACTCCTTCTA

>enh211
CTTATGTGTGTCTGGTCTTGCACGCGGAAGCCTCTCTGTAGTGAGNNNNN
NNNNNNNNNNNNNNNNNNNTCCCCAAGTTGTGCACACGTGAACATGCGAC
CATTCTTCCAGGTTAATATTTCCCTGCCTGCGTCAGCACGGTCCCAGTAA
GTGAGCAGCTCCATGCAGGAACGTGCCCTATCTGATCTGGTCAGGGGCTG
TGGGTCGGGAACAGGGGGATTAGGGCGGGCAGGGAGCCCATCTCAGTTTC
CCCCGGGCAAGCTGCACTCTCTCCACTCTCCTGCTCAGCCAGAGAAAGGA
GGTAGCCCCAGTGTAGTGTGACTGCCCGGTCTCCCCACTCACGCTGGGGA
CTCCCTGATGGAACAGCCTCCTTG

>enh212
NNNNNNNNNNNNNNNNNNNNNNNNNNNNNNNNNNNNNNNNNCATCTTGAA
CTACCTGAAAGTGAGGACCTTACCCTGGCTGGGGGAGCATTAACAAGCCA
GAGTCTTCAAAAGCTGGCAATATTTAAGCTAAGGGACAGAGCA

>enh213
GCGCTGGGGAGAGCTGTGCAGAATAGGACTGGAGGTGGAAGTGTTGGAGA
TTAACAGCCAGGTGGAGGGGACGGGGGAGGCCCTGGGTCAGTCCTCAGGG
AACCCCCATTGTGAAGGGGGAAAGGGAAACTCAGGCCCAGTCCTCAGGGG
CCCCCA

>enh214
NNNNNNNNNNNNNNNNNNNNNNNNNNNNNNNNNNNNNNNNNNNNNNNNNN
NNNNNNNNNNNNNNNNNNNNNNNNNNNNNNNNNNNNNNNNNNNNNNNNNN
NNNNNNNNNNNNNNAATCTCAACAAAAGGAAGAGGAACACAGATGTGGGC
AGGTATCAAGCATGTGGGCGGTGCCTATTTCCCTAACAGCTCTCAGAGGA
CGCACCCTCCTGCCTCCGAGGTTCCAAGGGTTAACAGCCCTCATGGGGCT
GGAATGTCTTGTGATAAGATCATTACTTTGCCCTGGATTAAGGAGGGACA
GGATCCAACTG

>enh215
AACCCAGAGACCTCCTGGCCAGGAGCCTGAGTTTGAGGCTGGTTTGAAGT
TTCCCTACTCAGGGCCCCACCTGGGTGTGAGTTGTTTATNNNNNNNNNNN
NNNNNNNNNNNNNNNNNNNNNNNNNNNNNNNNNNNNN

>enh216
GAACCACCCTGGCCTGCAGCCGGGAGCTTAGGGATAAGGTTAGGGAAGCT
GCTGCCGTCACCACAGGCTTAGGGTGCCCAGCTCTGCCAGCTGATCCAGC
CAAGTCCTTCTTGGGGAAGATGAGCTGTCATTAGAGAGCCCTTCCCACCT
CTCAGACCTCCGCTTCT

>enh217
CTCAGTCTAGGGGCCAGGCTGCCCCAGGCACCCTGCAATTGCCAGCCCAG
TTAACAGGCAGCCGACTCACTGAGCGGGTGGGGGTTCCAGGCATGACAGG
GCCTTGGGCAGGCTGCCTCCTGGGGACAACTGGCTTGCTGAGCCCGTGAC
G

>enh218
TACCGGCACCCACGGGCATTAAGCTTCAGCCAGGAAGGCTTGGTGGGACA
TGTGGGCCCCAGGGAGAGTGGCAACTCCCTAGATGCTGGGCCTCTCCCTG
GGTTGATGGAGAACCCTCCCATGCCTGCACTGGTCCCTGGGGTGCAGGCT
GGGCCAGGCTGGGCTGGGTGAGCAGACACTGTCTCTTCTGCTTTTGGGAC
AGCCCAAGGGCTAGCGTGAGTCAAACCCAGGTGTCCTGGCTCCTAGCCCA
GCTAGAGGATGCCCCAGTGCTTCCCTGAACGGGAGGAGAGAGAAGGCTGG
AGCATGGACAGAGGGAGACACTCACCGCTAAGGCTCTT

>enh219
NNNNNNNNNNNNNNNNNNNNNNNNNNNNNNNNNNNNNNNNNNNNNNNNNN
NNNNNNNNNNNNNNNNNNNNNNCCTGTATATATATATAAAAACAAAAACA
AAAAGCCCTCACTTCTTGGCACAGCCTGGCAACTAAAAATAACAACAACA
CAATGTCCGATATAGGCTTACACCTCACAAAGTTCTNNNNNNNNNNNNNN
NNNNNNNNNNNNNNNNNN

>enh220
AGGCAGCTGAGCAGGGCCCACTGGGTCCCTCAGAAGCCCCAGGACAGAAG
CAGGGGAGCCCAGAGCTAGGCTGGCTTCAGATCCAGGATAAGATACAGCA
GGAGAGGACAGGAACAGATGGGGGTG

>enh221
NNNNNNNNNNNNNNNNNNNNNNNNNNNNNNNNNNNNNNNNNNNNNNNNNN
NNNNNNNNNNNNNNNNNGGCCCTCTTCAAGCATCTCTCAGATCATGGAGT
GTGATGGGAAGGCAGCACCAGGCCCCAGGTGCCGGGGCAGGGGCCAACAC
ACCAAGTTGTGGAGTGTGCATACAGTGCCACACAAACCAGGGGCATGCGC
AACCTGGG

>enh222
CCCCAGCTGGGGCTCAGCTATCCCTGTGTCCCCAGTCCAGAGCCTGCCTC
TCAGCTCTCCCAGGGCGGCCTCGAGCGCTGCTCCTGCTCCTCCAGGGGAG
AGGTCAGTAAGGCAGGGGTTTGGCTGGTGCCACTTGAACCAAGTCCAGAT
GCACTGCCCAAAATAACATCCCTCGTCCGGCCAGCAGTGCCGTGGAGACC
GAGTTCTGAAGCAGGCCTTTGTGAGGTCAGAGGTGGAGCTCTGGGTGGGC
ACTCTGGGCCTCTCAGTCCCAGAGGAAAGGCCTGTCCTCCAAGCCAATGT
GCAGCCTGACTCTGGGGCCAGCGCCTGAGGAAG

>enh223
AGGGCAAACAGGGAGCAAAGACCCTAGGAAATGCTCACAATGAGCCCCTC
CCTTCAGCAGGAAAGCAGCTTTGAAATGTCCAGGTGAGCCAGTGGGAAGG
TGGGA

>enh224
CTAAGACAGTGGCCCGAGCCCATGGACAGAAAGGAGACTCAAGTCTGCCT
GCTGCCCATCGGCTCTTCAACTCCCAGCTGAGTTAATAGGTAACCCAGCA
GCCTCGCCCACACACGCCTCCTCTTGCGCAGGGCAGCTGGGACAGCTGGA
ATTGGAGACACTTGAGAGCCACGGGGACATGGAGAGGA

>enh225
TGGCAACAGTGAGGCACTCTACAAACAGCATGAGGTGTGACAAAGTCTGC
TGCCGAGCTCTATAAACAGCACTGAGCGCTGAAACAAGCGCCAGGTTCTG
TCAAAAATGAAGGGGTCAGCAAAATGCACCAGGCTGTGCAACCAGGTCAG
TGCAAACAGAGGTTTGTGAGAGAGTGAGTGAATGAATGAATGA

>enh226
GTTCATGGCAGCTCACTCCAGCAGCAGGGTCGGGGCCCATGGGCAGGGAT
GGGTGGAAGGATTTTTCCAGCCTCACTGAGAGCAGGTCTTGGCCTGTCAC
ATCACTGTTTTGAAGTTTATTTGGAAGCTCAGCCCCAGAACTCTAATGCC
TCACATCTCCAGGAGG

>enh227
CTGCGGAGACACAGACTGTCATGCGAACCTGCTCCCAACTAAGCCCCACC
GGGGTCCCAGAAATGAGGTTATAGGTTAGAGGGTGGGGGATCTCCAAGGC
TTTTTTCTCCCAGCTATTTTTTACAAATCAGGACACTGAGGTCCAATCTG
CCCATATTTCATAGGA

>enh228
NNNNNNNNNNNCCCCGTGTCTCACGTGTATGGCTGGTTTTCCAGGGCCCG
GATGGCTCCAGCCCCTCCTCTCCCTGATCAGTGAATGTGGCCCAGCCCAT
CCAACTCTCCCCCACAGCCAGGAGGCCAGCTCCAAGGGCAACACCCCTGG

>enh229
GAGTCCACTGGAGGTGTCACCCGTGCGTCCCCAACTCCAGTCCCCTCAAG
GGCTCCACCCGGCCCAGCCCACATGCCTTTGTTGTGGCTTCCAAGTTTTC
TTTTCCACGTCACCTGCGCTGCTTGCTCTCTGGTTTTGTTGACTTTAGTG
CTGTCTCTGTTTGCTCTGGCTGAGCCAACAGCCTCAGGATGAAACTCTGA
GCCCAGGAAGTGTGAACCTGAGAGGCAGCAGGCTGGGGGTGGGGACGGAG
GCAAATGAGAGACAGGGTAAGATC

>enh230
CCCAGGCTCCCAGCTCAGAGGCAAGGAATGGACAATGTGACCCATGGGGT
CAGCATGGGGAGGGGGTCATGGACGGCCCTGGCGGAGCCCCACCCACTTC
GTGCTGCCCACCCACTCAC

>enh231
TAGTGTGCCCCTCCTCCTCCTTTCCAGTCCTGAATGCCAGGGGAATCAGG
CCAGCAACTATCTTGGGCCTGGGCAGGGACTGGAATCTTCCTAGGCTGAG
CCCCAGGGACATTAACTCTTTGTGAGTCCTTGGAAGAGAGCAGTGATGGT
CAACATGTCAGCACCAG

>enh232
AAAGAGCAAACAGATTTCTTGCATCTTTCGTTCTATGTGGCTCTCAGAAC
ATTAAATCCAGGAGTGCTTTAGGAATTGGGTGCACAGTGCCTGCCACCGA
AGAGGAGAAAATGAGGTGTGGAAACGTGCAAACCGTTTGTGAGGGTCTCA
GCGAGGCCTCTTCATGCCCCAGGCACCACCAGCTCCCCCTCCCCAGCTCG
TTCCCAGCCAGGACCCTCAGCTGTCCTCTCAGGCCCCCTGCGACAGCTGA
AGAGTGTGCGGGGGAGGGGACTAGGGGTCCGGGCGGCGCTGGTCACACCC
TCGTTGCTCTCACTCAGGGCCCCCACTCCCAGCCCCTCCCCCCCCAAGAG
GCTCGGCACTATTTTGGGTGGTGTCGACCCCGCCCCCACCTCCTATCGAG
CCCTGGCTCTCCGGGCAGCTGGAGGGGTCGCGCTGCGCCTGTTGGGGCTG
CACCTCGGACCAGGGCTTCTGCTGCATCTGCAGCC

>enh233
TTGCCACAGACCCAGCACCCAGCAAATCCCTCTCTACCTCCCAAGGTGAT
ATGGGCAGCTGCCCACCACTCCAGAGGTAGCAGCATCCTTGGGGGAAGGG
AAAGGTGCATGGTCCACAATGTATGGTTTGGTCCCATGGGACATGTCATA
GCCTTGGTTTAGTTTTGGGTGGAGCTGAATAAACCCAAATCTCAGGGCCT
TGTTTGTACTGCTCCCTATTCTGTGGCCGGGAAGCTGGGATGGGGAGGGA
GGGAGGAGGTCACAGCCAGCTAGACAAAAAGCTCCTCAGTTTGATGTGCC
CAACGTCATAGGACCCTGAGCTCGCACTTGGATGCTGAGATCACACCCGG
AAGCTGACTCTGGCTCCAGATCAAATTCCTAGCCATAATTTTCTCACAAT
GCAACAAAAGAGAGAGTGATCCTGGGAGGGAAAAGGGATATGCCATCCAA
ACAGCCCAGAGGGCACTGTCTGAGCTGGTGATTAGAGACACAAAAACAAG
GGTCTCCAGACTGTCTGGCCCTTTTTGGGTAGGGGCTGGGAAAATGGTTT
TTGGCTGGTGAGAGTTGCCTAAAGTCCTGGAGTGAATACTTTGTTTTCAT
GTACTAAGGTCTGTCCACTTAAATGGTCACTGATTTTGAGAG

>enh234
NNGTGGTTGTTTCTTAACTTTTGGGAGTTATAGACCCTTCTGAAAATCTG
ACAAAAGCTATAGCTGCTCTTACCAGAAAAATACATATGCTCCCAAATTT

>enh235
GTATGGCACAGACACCACCCCCTTGCCCCCCACCCCCACCCCCTGAAATT
CTGGGCTGACCTCCCAACGTTGCTGGCCTCCACCCCACTCTGGGCTTAAC
TGATCTCCTGGGACCAGCCACCCCCCACCCCAGACT

>enh236
CTCCCTCCCGTTCCCTACTCCTCCTGACTCCCCTCTTGCTCTTCCCAATC
CCTCCTCTCCAGATTTCCCATTTCGCCCCTGTGCCAGCCTCATCCTCCCT
CATCCTGCCTCTTGCCTTCTCTCTGCCCTTTAG

>enh237
GGTCGCCGGGAAAGGAGTTATTTTTAGAGGGCGCTTTGCTGTCTCCTCTG
CCGCAAAGGCCGAGACCCGAGGCGCTGGGTATGGGGGGGTTCGGGGGCAG
GTGTTGGAGGGGGGTTCGCCACGTGTCCTGGTTAATTATAACCGGGCGTC
TCGGGTGTCCTCGGGCCTCGCCTCCTTACAAGGGCAGCCACGGGGCCCTG
GGTGGCCGCTCCCACCTCCCGGGGAAGGGGGCTGGGCAGCGAC

>enh238
CCGTGGCCTTATATAGGGGGACCTAGGCTGTGCTATTGGCTGGGAGGGGT
TGTCCCCAGGGAGGAGTTCTGGAGGGCAGCTGAGCCTCTCACCTCCCTGC
TCCCGCACCATACCCACCCTGAACCCAGGCATGCTTTGCGCCCAGCCCCA
TGGCCTTGTATGGGCTGAGCCGCCCCAGGGGCTGGGCTCACGCCCCCCCA
CCAAGCTGATACCCTGACCAAGTGCTGAGTTGGGCTGGCGGTGGGGACAG
CTGGCCCCCCGCCGGGAACATGGGACGGTGGCTGGGAACGTCCCAAGCAC
GTAGAAGCCACCGTCCCCTGGCCCCTGAGTCTCCTTCAGCCACCAGCCCT
TCCTGTGGCCCTC

>enh239
CTGGAGAGCGGGTGGGAGATCAGGACCAGGCAGATCCTCCGCCCTCTCCA
GCAAGCCCAGGTCTCCCCCAGATGCTCCCCTCAGTCTCCCTGTTGCTTCC
TTTGCCTTCTGCATCCTCAC

>enh240
ACCCACAGAAATCCCCTACTCTGGCCCCCACCCAGATTCCCGCCCCGTGC
AGTACCTGGCTGGGCTGGGCTGAAGGGGGGCTGTCTGTATCCTGGAGGTG
ACACTGACCCAAAGGAAGGGCCAG

>enh241
TTTTTATTGGAACTGTTATATTTGGAGTGTATGGATGTTCACACTTATTC
ATATTTTATTTTCTCAAANNNNNNNNNNNNNNNNNNNNNNNNNNNNNNNN
NNNNNNNNNNNNNNNNNNNNNNNNNNNNNNNN

>enh242
CCCCCACATTCCGGGGCTCGGCTTGCACCAAGTCAGCAGGCCCAAGACAG
GTGGGCCAGGGTGGCTGGGAGGACACGGGTCCAGGCCTCGGGGCTCAAGG
ACATCCTGGGATGGCAGCCCAGACCCCCTCCCTTCAGAGGATGCCCCCCT
AATCCCTGCCAGGGACACCCCAGGAGAGGGCACTGAGGCA

>enh243
CTTCATTTTCAAAATGCATCACTTAATTTTCCTTACAAGGTAGCCACGCA
TTAAACATGTAACAATCACAGGATTTCTTCAGCAAGCCCTAGTGCTTCCG
TGAGCTTTCCTGGAGCTCGTGGCTCGAGGTGTCCTGAGGTTTCAAATATT
ACAGCTTTCTCCATGGCCATAAGTTCCTCTGATGTTTGGGTTACTGAACA
CAAACTCGCTGGATGATTTGTCTTCAACATGGTCCATTTCTGTTCCTAAA
AGTGTTAGCTGTGCCNNNNNNNN

>enh244
GGGCCTCGGAGCCAGGTGACATTGAGGCCGGCCCGTGGGGACTCCGGGCT
CGGTGGCTCCAGGCTCGGGGGGCCGCCCCGAAGTGCCCGGTCCATCTTAC
CCGGTCTCGCAGCGGCT

>enh245
CCGCTCCACGGTGACCTCCGTGCGGCCGGGTGCGGGCGGAGTCTTCCTCG
ATCCCGTGGTGCTCCGCGGCGCGGCCTTGCTCTCTTCCGGTCGCGGGACA
CCGGGTGTAGAGGGCGGTCGCGGCGGGCAGTGGCGGCAGGTGAGACAGGA
GGTGGCCGGTNNNNNNNNNNNNNNNNNNNNNNNNNNNNNNNNNNNNNAGC

>enh246
GGGGCTTGTCCTTAGGACCATTTTAACGTCTTCCCAGACAGACAAACTGG
GCTCCTTCCTCAAAATAAAAAAGCAAATGAAAGGGTTTTTTTCATCAACT
GTTTAGCAACCCAGGCAGGGAAAAAGCAATCAGAGACGTGGAAACAGCCC
CGGGGGCCACCGTGCAGGGGCTGTGCTTCCCTGCGGTGAGCCCACAGAGG
CCGGGACCACACCGGCAGGAGCTGCACCCGCCTGGGAAAAGGGGAACAGG
AAAAGCATGGCCGGTTGAGCAACTCGGAGTCCAGATTGGGGCCGAGGCAA
CCACAAGCCCATGGACGCCGCAGCGGGAGGCGAAGGGGCAGGAAGCGCCC
TCCACGGGGCCTGCTGCAGCTGGGTGGGCGCTGAGGCCCCTCCCTGCCAG
GGC

>enh247
GTGGTTTTGGTTGCAGGTGTTTTTGGGTGTAGGTATTTTTGGGTGCAGGT
GTTTTTGGGTGTAGGTGTTTTTGGGTGCAGGTGTTTTTGGGTGTAGGTGT
TTTTGGGTGTAGGTGTTTTTTATTGTAGGTGTTTTTGGGTGTAGGTGTTT
TTGGTTGCAGGTGTTTTGGTTGTGTTTTTGGGTGTAGGTGTTTTTTATTG
TAGGTGTTTTTGGGCGTAGATGTTTTTGGGTGTAGGTGTTTTTGGGTGTA
GGTGTTTCTGGGTGCAGGTGTTTTTGGTTGC

>enh248
NNNNNCTAGCTATACCTTCTTTTCGATGAACATTCTGACTCCATCTTGAA
CAACTTCTTCATTAGAGCCTCCTTTTGTCTTCATGTATTCTAGAGTATAA
GAAAGCACAGCCCCAGGTTCGGACACTGAGTTTCACACCTGTGTGCTCAG
ATGCATCTTTAAGAAGTTGTTCTGTCTTGTTCACTACTGAAGGTGTCAGG
GN

>enh249
TTGAGGCCAACTTGGTCAGGGGTGGCTGTGGCTTGGCTCCTCCACTGGAT
ATCGAGGCAAGTCATGTCCAGATACCAGAGAGTGCCAACTGGAGGTGACC
ACATGTGGTCAGAGGGTGTGGCCAACAGGGGACTCAGGCAGTCATTCTGT
GTGCGGG

>enh250
TGTAGGTGTTTTTGGGTGTAGGTGTTTTTTATTGTAGGTGTTTTTGGGTG
TAGGTGTTTTTGGTTGCAGGTGTTTTTGGTTGCACGTGTTTTTGGTTGTT
GGTGTTTTTCTCTGCC

>enh251
TGGGTGTGCTGGGCTGGAGGGGGGTCCCTGGGGTTTTCCCTTTGATCAGG
AGCCTTCTGGGGATTTGGGGGAGGACGCGTCTTCAGACTCTCTGGGGTCA
CCTGGGAAGCAGAGTCATGAGGCTGCCCAGAGGACTTTCCCAGCCATTGG
GGCCACTACTTCCTCAAACCTCCTCGTGGTCTTTTTGGAAAACCCCAGGT
TGGGATCCTCATGGGTGTGGAGGAGCCAGTGGTCTGGGG

>enh252
TTAGACTCGCGTTTCTGTGGGCTACATTCTGAGGTCTGGACAGCAGAGGG
CGCTCTGAGACATAACCCGTCCTGTTTGTAGAGCGGGGACGTCCAGAAAC
CGG

>enh253
CAGAGCGGACGTCTCAGGGCTGTGTGTTATCTCACACTGTTTATGCGTCT
GTGGGTTTTTGAAGGTCGAATGTAGGTTAACTTTCACGTGGGATGGGAGA
GATGGATGGGCGGCTGGAGCTCTGGGTTGTATAGCGAGCGTGTGTCTAGC
TACAGACGTTGTCTGACAGGTTTAACATTTGCCGTTTGCTGTGGCTTTTT
AAA

>enh254
TCCAGAGACTGAGACCTGGAAGCGAGGCCCACCTCTGCACCTGCCCCCAT
AGNNNNNNNNNNNNNNNNNNNNNNNNNNNNNNNNNNNNNNNNNNNNNNNN
NNNN

>enh255
CTTGAGCCAGAGATCCAATTCCACTTTGTATTCCTTCTGCAGCAACTCAG
CCTGGCTCTTGTAATGATCCTTCTGGCTCTGCGGGATGCGCTGCCAGCGT
CTGCCAATCTCTACCATGCGCTCCCTCAGGGACAAATGTTGCAGCTCCTT
ACTTGACCAGGAATCTTGGTGAAACTTCTGGTATCCATTCATGGGGGGT

>enh256
CTTCCCTGAATCGAGCAAGTTTTTCCTCAAATTCTTGCTTTTCCTTCCGG
AAATCCTGAATATGTTTCTGTTTCATCTGCTCTGGGAGCTCCTTGTATTT
CTTTGACAGGATTTTGGTCACTTCCTGGCTTCTCATCCCAGGGTACATTT
GGGAGTACTGGGGCCAATTCTCCTTGAAGAAGCGGATATAAGCAGTAAGG
AGCCTCTTTGGAAAGTCTGGATGGTTCCTGCCTTTTTGGCTTTTGTTTGT
ATTTTTAACACATTTCTTAGCTTCCAGGACTAATTTTTTCAAAGTGCTGA
ATTTTCTCAAGCTGCAAGAAATCTCTAACCATTTGAGTCTGCACATTTCA
CCAGAAAAGTTTTTAAAAGCTACTTTTCCCCAGTCCATGTGTGACTGAGT
TGAGCTGAACGTGCCGTTGTCATCATATGGGAGATTATTCTCCATGCATT
CCAGTAACCTCAAGATGTCTGCGTTGGACCAATGG

>enh257
CCTTGGGACAAGTTAAAATCTCAAAACCCTCTTACCTACAAAATGGAAAT
ACCTTTTCATTTTGTGTGGAGATTAGCCAGAGGTGGCTTCAGTTACTATC
TTCACAAAATTGGTCGAAAGTAGGTATTTCAGTGG

>enh258
CGGGTAGGAGATTTGCAGGAGGCCGTTTCTGCTGTTCCAGAGCCCAGACA
GACTTCCCTGGGGTGCTGGGAGCTAAGGCATGGAATTGCAGTCGCCTCCC
AGGTGCAGGGCCCTGGGTGGAGCTGCTGGCT

>enh259
CAGGGAGCAGAGATCCCTCTCTGCCACCCTGCCCCACCAAAGGCAATGAA
GAAACTCCAAGCTCTGGGTCTGTGGGAGGCACCAGGCAAACAGAGGAGTC
AGCAAGCTAAACATGCTATTAGCAGCGATGGAGAAGTGACAATTGTCTGC
ACAGCTATCAGAAGCAGCTCCCC

>enh260
GCACCTGCACTAAATTACTCAAAATGTGCTGTAAAGTTTCTTCTTTCCAG
TAAAGACTAGCCATTGCATTGGCTCCTTCTCCCATAGATGGCTGGTCTTA
TTTCTTACCCGTATTCTTTGGTAGGCATGGAATATGCTTATTTTGGGA

>enh261
GTAAGTACCTCACCTCTATTTTTTATCCACTTGCTTAATATATCCTACAA
TAGTGTGTAAGCTGCCTCAAATCTTCAGTGTGTGAGTGCATGTTGGTAAG
TTTGTCTAAGGGTCTTGACACTCTCAAGCCTCATTATGCCTGATAGTTCA
TCCTTACT

>enh262
CTGAACGGGGGGCGGAGAGCAGCCCGGCCGAAGGCTCTGGAAGCGGGCAC
CGCCGGGGGGCGCAGTGACCAGGCTGGCGTCCCCGCCCGCCTCTAAACTT
AGCCGCGGTGACGCGCGGCCCGGCGATCGCGGCGGGGCCGGGGACGCAGG
GGGGCCCGAGTGGAGGGGGGCGGCTCGGCTCGGCGAGCCTCTATTTATAG
CGCCCGGAGCCCGAAATAGCGCGGAGCGGAGCGGCCGGGATGACGCGGGA
GCCGCCGGGGGCTGACTCACCCGGCCCCAAGCGGAGGCCCCCGGATGGGG
GGCAGTGGAGGCGCCTAGCCCCTACTCCGCGTCCTCCCGGGCACCTTTTT
TGGTGGGACATCCCAAGTCTCCGCTGGAGAGGCTGTGGATGGATGTACAG
CAAAGGAAAGATCTGCAGCATGAGAGACTGAGGTTGGATCAGAAGTGGGA
CTTCCAC

>enh263
CGCTGAGGTTTTAGCTGCATTTCCTCTTGGAAGGGATTCAACAGCCCACT
GCACAACCTCAAAGCCCGGTGAGGCTGGCTAGGGAGCAGCCCCTGCTTAC

>enh264
CTTGGGTCCCAGATCCCAGATCGCCAGTGAGTAAGAAAACGGGTTCGCGC
CGTTGGTGGACTCCGCCCACTTGTGACGTCACGAGCCGCTCCCCCAGGAT
CCCGACCCAGGCGTCTCCCTTGGGATG

>enh265
GGGACGGCTGTGACTCAGGCGCGCGCTCCTCCCCGGGGCCCTCAGTGGTC
GCGAGGGGGCGCGCACGGCCTCGGGAACCCGCGCGGCGCCGCGTCCATTT
TTACCCCAGCTCCGCTAAAAATAGTTGCCGCGCTCCGAGCCGAGCCCGAA
ATAGCGGCCCCCAGATAAGGCAGGACGACTCAGCGCTTCCGGGGAGCGGA
AGGGGGAGCGCGCGGGGGGAGCGGTGCTGGGCGCAGCCCGGCCGAGCAGG
CGCCGCT

>enh266
GGCCCAANNNNNNNNNNNNNNNNNNNNNNNNNNNNNNNNNNNNNNNNNNN
NNNNNNNNNNNNNNNNNNNNNNNNNTGGCCCAGAGACCCAGTTTGCTGCG
GCAAAACACTGGTCTCCAGGCAACAGGCCCCGCCCCGCCCCAGGGCCGCC
AGATGAGGCTGGGCGGTCAGGAGGCCACCGGGCCGGGACGGAGCACCCAG
GCC

>enh267
NNNNNNNNNNNNNNNNNNNNNNNNNNNNNNNNNNNNNNNNNNNNNNNNNN
NNNNNNNNNNNNNNNNNNNNNNNNNNNNNNNNNNNNNNNNNNNNNNNNNN
NNNNNNTCATTCAGTACATTTTGAATAAATTAACAAACCTGGGGTGAGGA
AACAGAGCTACACCAATACAGCCACAGCCCCAGCAAGTAGAGCTGGGGCA
CTCTCAACCCACACACTGCTGTCNNNNNNNNNNNNNNNNNNNNNNNNNNN
NNGGGAGAACAAAGTGGCTGGAACTCAGA

>enh268
CCGTTCGTCCGGCCCCCGAGGCTAGCATCTGGACGCCCTCCCCACGCCTG
GCCTTGTCCATCTCTCAGACTCGGCAATGATTGGCTTCCGCGGCGCCAAT
CTCCACCCGCAGTCTCCGCCTCCCGCACCTGTGGTCCGGGCCTCACGGTT
TCAGCGCCGCGAGGCCTCAC

>enh269
CGGGAGCAGGCGGGCCGGGCAGGGTTACACAACCCGTCGTCGCGTCCCGA
GGGAAGTCGCCGGATGTCCTGGCCGGGCCGGGGACAATGGGCAAGGAGGG
CCCCTCCCGCAGGAACCTGGAAGTGGCAGGGGCTCCCCCTCTTCTGATTC
ACCCTTGTTTCCGGCCCGGTTTAGCCT

>enh270
CTGGTCTTGGAGCCTCAAGGGAAAGACTGCAGAGGGATCGAGGCGGCCCA
CTGCCAGCACGGCCAGCGTGGCCCAGGGCTCGCAGCACTTCCGGCCTCTC
TGGCCCCGCTCCCCAGGAGAGTAGAGCATAGAGCAGGGCGATCTCTGTAC
AACTCTCTATGGTTCTGGAGGACCGCGGAGGTCGTGGGAGGAGAGA

>enh271
ACAGAAGGCTGAGGTTAGGAGGCCTGATTATCTAGGCCATTTGCTGATTT
CAAGGAACCTCCATCAGTTCAGCTCAGTGATGACCCAGAGGAATCTCTAA
AACCAAAAATAGGAACACTTATGTAAAGAGAGGGTGAATTCCCATGAAAG
GCAGACAAAGGAAGTCAAGTCCAGCACAGGGTCCATAATGCTT

>enh272
ACGGGGTCCAAGCTAAAGGTCAGGTGGTTCCCCCACCCCCAGTCTCAAGG
AGTCCATGGGAATTGCTTAATGGCCTCTGATTGTGTAGCCTGCCCAGACA
TGGGGATGT

>enh273
ATAAAGTGGGGCAAATAGGGATCCAGCTCAATAAGAGAATTATCTTCCCT
GGGGTTAGCAGCTGTCTCTGAAGAGACATATGAATCCCTTCCTATTGAGG
AGAGCGTCCTAAGATCAGTTGAAGGCAG

>enh274
AACCTGTCACTGATCATTGATCTGAAACTCATGAGTGATGTGCTATTTCG
CATGAATCAGAAAAAAGTCAAGGTTGTTTCTACAATAAGATTAATTCCAG
TCGCTTAAATTCACATTGCCTTCCTAAGTAGGAAAGACAGGGATGGGGTT
ATGTGGAGTGCA

>enh275
AAATCAGGGAATTCCTACAAAGAGCAACTATTTTCTCAATCAGGGAAATG
AGTTCATTAAAGTTTATAGAATTTAATTAAAGTGAATTCAGAGATTCTGA
CAGGACTCAGCAGGAAACTCTTTCAAGACAGTAAAGTCTATGA

>enh276
TCTACCATCATCACTAGCTCCCACTGTCTGGGGGTAGCCAGCCTTGGGCA
AAAGGGAGGAAGGGCTTAGCCCAGCTGCACAACTTTGGATAAGTTCCTCA
AATTCTGTTCCCATAGGCAAAGGAGCCTCAACTCCACCCAGATTTCCTTG
GCCTGTGTCCATCCTGGGGCAGTGGCTCGGGGACAAGAG

>enh277
AGGCCTGTGGCTTATGTCACCCAACAGAGGGGTCCTGAGAAGTCTGGCTG
CCTGGGATGCCCCCTGCCCCCTCCTGGAAGGCTCTGCAGAGATGACTGGG
CTGGGGAAG

>enh278
GGGAGTCTGCACCTNNNNNNNNNNNNNNNNNNNNNNNNNNNNNNNNNNNN
NNNNNNNNNNNNNNNNNNNNNNNNNNNNNNNNNNNNNNTCTGCGCTATTT
AAGGCGCCCCCGCCGCTCGTGCGGTCCAGCAGGGCTCCCGCGGGCGTCAC
TCCGGCCATCGTCCCCACCTCCACCTGGGCCGCCCGGCAGGCAGGCGGTG
AGTCGGGGGCTAGGAAGGGACCAGGGGCGCCAC

>enh279
NNNNNNNNNNNNNNNNNNNNNNNNAATTAAGCTCACACCTTTCAGCCAGA
CTAACATAGGCTCTTCCTCCAGGAAGCGCTCTCTGACTTCTCCAGCTAGT
CTCCGGCAATGACCTCTACCTCTCAGGGATCTGAACCACTGCTTGATTGA
GTGA

>enh280
CCAGAATGTGGCTTTGCCTGAGCACAGACAGAGTCAGCATGGAATGCTCT
TGGCCAAGGGTACTGGGGGCCCTCTGGCCTTTTGCAGCTGATCCAGAGGA
ACCCAGAGCCAACTTACCCCAACCTCACCCTATGGAACAGTCACCTGTGC
GCAGGTTGTCCTCAAACCCTCTCCTCACAGGAAAAGGCGGATTGAGGCTG
CTGGGTCAGCCTTGATCGCACAGACAGAGCTTGTGCCGGATTTGGCCCTG
TCAAGGGGACTGGTGCCTTGTTTTCATCACTCCTTCCTAGTTCTACTGTT
CAAGCTTCTGAAATAAACAGGACTTGATCACAAGTAGGTGTGTATTGATG
CTATCATGATGTGCTGGGGGTTGGGGGATAGAGTTATTTTGCCCAGGCTT
CCTTTACTTCTTGGTCCTGTATA

>enh281
GGCTGTCAAGCTGGGTGATGTCAAAACTTCTTCCCAGTCTAACATGCTGG
CTCACTGGCCACTGGCTTGCCAGCCTCATGGTTCTATCACCTCCAGTTCC
TTGACT

>enh282
AACGTCCTTGCCCTCCCTCCCCCATGCCCATCGTCGCCCTGGCCACACTG
CCCCCTGCAAAGTGCTTCCTTACTGGATGGTTTGCTCTCCAAGCGTGCCT
GCCAGCCAAGCCCTTCGCAGTCCAGTTCAGATGGGCCCTGCACTCATCCC
ACCTCATC

>enh283
AGGCATCCTTATCTCATCACACCACATATTCTCATTTTAATTAAATTTTT
ACCAAAAGCTCTAAGTAAAATTGTTCCTTGACATCTGTGTATGCCATGTG
AAGATGTT

>enh284
GGTGAGAGAGTGATGTCAGTATTGAGGCCCTAGAATGGGGGGAAAGGAAC
ATGGCCCCCAACACACGTGCCCATGACCTCCTGTCCCTGGAACTCAGATC
TGGGGGCAGGGACTGGGCTAGGCCAGGGCTATAAATACAGCTGGGAGGGG
TAGGGGGACTCAGGTTACGGAGGCCACAGCTGTCCCCATCACAGAGGGCT
GGCAGGAGACAAGTGGCCTTGCCCGTCTCTGTGTGTCAGTATTTCCTACT
CCTCACCCTTCATGACTGCCCCCACTAGGGTC

>enh285
TGACCCCCCTCTGGGGCCCTCCCTCCCCATTCCCCAGCCAATAGGGTCCT
TCCCCTCCCCTCTCTCCAGCTAAATTTACTCTCAGCCCTGAGTTATTCTG
GGTCAGTCCCCGCCTGCCTGCCTCCTGCTCCTCCTCCTCCCAGCTGGGGA
GGGGACCAGTGAGGGGTCTCTCCCTGGCCAGGAGACGGTGGCCAAGGGAC
TTG

>enh286
GACAGAAATTCTGGTCACTGGCACATCATAAGGATTTATTGAAATAAATT
GAGAACTGCCTCCCCTTCACATGCAGGTGGGCACCCACTATAGCTACTGA
TGGCTTTAAGGATGTGGGTGCCTTCCAACCTCCC

>enh287
TGCCATTGGGAGACAGTGCCCTGACTGGTAGACATCCACCCACAGAAGGA
GCTGGACCCTAGCTGCCCCAGTGGGCAAGGACACTTGAAGATCAAATCTG
TTCCGGCCTGGCAGCCTCTCCCCAGCTGGGCAGGGGCCCCAGGCACCGTG
ATGTGGAGTCAAGCCGCCTATACCTCCCTTGGCTGCCCCAGGGCTGCT

>enh288
AGAAGCTGGGCCGCTGATGAAGGACGGGCTCCGGGCCTCCCAGAGACACT
TCACCTCCTGGGATCTTGCTCTAAGGAAGCCCGGTGCGAAGGAGGTGGCT
TTCTCAGGTGGTCGCGCTAGATGTCCAAGGCTTTATGTTCGGTCAGATGA
GCTGTATAATAAAATGAAAGTGTTAACTGGCATGGACGATAGCTGCTGCC
TCCACCGCCACTAGTAGTGATGGTTTTTACTCTGGATGTTTTTCAGTTGG
AAAAGCAAACTCCGCCTTTTCCTGAGCCGCTTGGATCTTTGTGGAAGCGG
GTGGGCTGCATATATACAGGACGGATTCGTATAGGCTTGCACCCTGGTTC
CGAATTTTGCAAATATTCGCAGTCTGGGTCACTGTCATCCG

>enh289
GGGCCGCCGTGCATCTGCACCTGAGAGGACGGACTGCCGCCTCTGGGTCC
CCCCACCGTGGTGCCCCTCACCATCCTCCTGGGGGAGCAGGGGGTGGGTT
CTCCCTGATGACCAGGTTCTGTCTCTATGGAAGTCACTGCGGTGATAGGT
CTGTGATGGTCCCTAAGTGCCAGTCCATCTCTGTGGAGACCCCTCGGTGG
CCTCCCTATCTCTGTGGGCGATGCCTGAGGGTTAGGGATGTCTCCACCCT
GATGGGGTGTCCCAGAGACATTTTCCC

>enh290
TTGCTGTGCCTTGCCTCTCGGAGGTCCAGGACCTCTGAGCCAACCAACAC
TTCCCATCGTGGGTGGTGTGGAGTGGTGGGAAGGAGACAGAAGGTACCAT
CTGTTCTCCCTGGCCCTCCTCCGGCTCTATCCGGCTGCCTGACCTGGCTG
CCTCTCCACCTGGTCCCTGACTCCAGGGCAGGACTTCTCAGGCCCCTCCC
TGGACACCGTGTTCCTGGGAGAGCTGAGGGATGCAGGAGGAGGGCA

>enh291
GCTGCAAGACAGACTGTTTTGGATGTTGGAAAATACTCAGATACACACAA
GGATGGCACAGTACCTTCCCGAAGAGCTTTGGAGGGGCAAAGACCAAACG
TTTATTGC

>enh292
GTGGCCTTGGCAATGTCTGTGCCACCTCCTGAGCCCTCCCAGCATGTCCT
CACATGCTCATGCCCACCCGCTCCTCCACAAGCCTAGTCCATCCTGCCTG
AGCTCCAGCCCCCAGCCCCCACTGTGCCCAGACATGTGTGCTCAGGGTGG
CTTTCTCCCTAGGACCTTCTGTGTATATAGTTAGTTTTATAACCCTGAAT
GCCCCCACCCTTCCCCTAAGCACACAGGGGTTAAAGCTGTGTGTCCCTCC
CAGTGGCTGTGGCAGTGACAGTGACACCCACACCCACAGTAAAGAGGAGA
CTGAATGAGACTGGCCTGGCTGCATCCCTGGGGGAGGGGACCCACACGTG
CGCACGTACACACG

>enh293
CCCGTTTGCCCCATGGATGGGCATTAAGACACAGCAGCCCCACATGGGCA
TTCAGGCCAGGCTGGGTGAGGTGGGCTGGCCAGAGACAACACTGGGAGCC
TGCAGTGGTGGTCTAG

>enh294
NNNNNNNNNNNNNNNNNNNNNNNNNNNNNNNNNNNNNNNNNNNNNNNTCC
CCCGCTGGCTCAGCACCCCCTCTGCTCCCACACAGGGCTGCAGGGCCCTC
CTCCC

>enh295
GAACAAGCCACAGACTGGACATGTTAGCAGGGAAACAGGTCATGGCTCCC
CAGGGCACGGGGCACAGTGGCTCCAGCTTGGTACCATCTGCCACCACAGG
TGGACCTGACTCCC

>enh296
TGGCCTGACTTATTCTTCCGCAAAGCTTGCAAGTAATGTCAAGTAACAGC
AGGAGGGAATGAAGTTAGACAAGAGAGAACACTTCCTCAATGAAGGATTC
AGCTTANNNNNN

>enh297
AGGAGCAGGGAGCTGCCAAAGAGTTCGTTTTATTTAAATTAGGAATCCAA
ACATTATTTTAAAAGAACACTGATATTTTTCCCTCATTGTGGAAGTGTAA
CAGGTTCACTTGACACTTGCAAAATGCACAATAGTAGATAGAAGA

>enh298
ACACAGGGGAGGTGGGAACTCGGCGCGGCCTCCCCAAAACAACAGGCCGC
CCCGGCAAAGCGTGGGTTAAGGGGGCGGGCCCGGGGGAAGCCACGTGCCG
GGGCGGAAGGCTATTGGTTCGCCCGGAGTTGTTTGTGAGTGGCCATTGGC
GACGTCGAGGCGCCATGACGAGCCGATTGGCTGGGCGTTGGAATGCCCGC
CAGGGCAAGGGTAGGGAGGAGGCGGCCGAACCGCGTCGCTGGGCCGAAAG
GTGCGCGAGCGCTGCCCGCGCGGGGACCACAACCAAAGTCGCGGCCGCCG
CAGCC

>enh299
AGACCAGGGCTGTCACTTTTCTGCCAGGGGTACTGGGTCCCCCTCAGCAC
CCTCCACAGCACAGGCCTTCCAAGTGGATGTCCCGTTGCCTTATTCCCCC
AGCCCACAAAGGCACCCTGGCCTTGGCCTGCTGAAGTGTTAGGAAGAGGG
TGGGTGCCCTCCAG

>enh300
CTGGGGGTGGCCCTGGGGCAGGAGGGAGGCTGTGCCAACGTGGCAGCTGA
AATGGGCATTGTGTGGGCCCTGTCTGTCTATGTGGTATTTCCATGGTGCC
AGCTGGGGACTGGGGGTGGGGGGCAGTCTCTCAAGAGTTG

>enh301
CAGACCTGAAGCCACTTGGCAAAGATTTTACTTGCAGTGTACATCTAGGC
AGTGAGCACTTGCTTTATGGATGGTATTTTAGAATATTTTTGTAGGGCAT
TAAGATATGTTTAATACGGTAATTGCTAAGAGATTGACTGCTTTTCCAAA
CTTATTCTGGGACATTCTTTTTTCTAAAATGGAGATGGTAAAAGGGACAG
ATTTGTTAGAATACCAACTGGGGCTCTTCATATTTGGTATGCAAAACATA
GAAGTGGCAACGAATGGCCAAAACAGGTTATAACAAGGGCTTGGGATGAC
TTTGCCAGGAAAAGCAGCCAAGAAGCAGTGGCTCCCCCAGAATTCCCTGC
TGTTGGGAGAGTTCTGATGCACAG

>enh302
TTTCTGGCCGTGCGCTTCCGCGCTGGCTGCAGAGCCGGTGCTCCCCGCCC
CTGCCTCCAGCCACTCTTTGTTTTCCTGCAGCAGCCTGTGGGAGAAAATG
GGACTGGAACCAGGCCTGGGCAGCCTTGTGGGTTGGAATGGGGTGAGCTC
GGTAATCTGCAGGGAATTGTGAGACTTTTTTTTGTGTACGCTGCTTAGAA
GAAAATCACTGAAGATGCCTGCTTCACGCAGG

>enh303
CAAACACTTTGCCAGCCACTGGTGGTCCCTGCTTTTCTGAGTACCATGTT
TCCAGGAGGGGCCATGGGGGTCAGGGTGGTTTTGAGAGAGCAGGGTAAGG
AAGGA

>enh304
GGCTGACACAGCTTAGCTTGGTTTTGCTTATTCAAAAGAGAAAATAACTA
CACATGGAAATGAAACTAGCTGAAGCCTTTTCTTGTTTTAGCAACTGAAA
ATTGTACTTGGTCA

>enh305
TGATTAACCTCCGACCTCTGAAGTCTGCAGCTGGAAGGGGCTCCAGGTAA
GAAGATAACTTTGAAGCATCACACCAGGAAACCTACTGCACCTGGACTTT
CATGACATTTCCTGCGGGCAATTTTTACCTCCACGAAATTCAGTAACCTT
TGCNNNNNNNNNNNNNNNNNNNNNNNNN

>enh306
GTACCTGGGCTGAAATGTCTGCGGGCAAGGCTGGAGCCAGGTGAGGGGGC
TGCTGCGGCTCATTTGTAGACAGCTCAGCTTCTTTTGGCTTGGGGGGCTT
GCTGCCTCCCTGGAGGACTTAAGGTAAAAGCCGGGGGAGGTTTATTCTCC

>enh307
NNNNNNNNNNNNNNNNNNNNNNNNNNNNNNNNNNNNNNCAGTGGTTCTTA
GTGTCTTTCTTTTTGGGCACGTGTTTCTAAATTTTGAGTTTGTTACTTTA
GT

>enh308
TTGTTACTTTTTATATCTTGCAAAAATTTGTTTGAGTAGTGAAACAAAGT
CACTGATTGTCCCCGTTACTCTTAACCATGTTTACTATGGGCCTGTGTTC
TTGCTGTGTTTTTGGTATTCCTAAATATACATACACATTTTT

>enh309
GACAGAGAAGACCGGGCCCAGCAGGCGTTGGTGGATGCCTTTCAAGCTGT
AATCAGTTTCCCCGAACGTGTACCAGGTCTCGGCCACAGCCCGAGCCCAG
CGCGCTCCCGCGGGGCACCTGGTGACCCGGTGCAGGGCGGG

>enh310
NNNNNNNNNNNNNNNNNNNNNNNNNNNNNNNNNNNNNNNNNNNNNNNNNN
NNNNNNNNNNNNNNNNNNNNNNNNNNNNNNNNNNNNNNNNNNNNNNNNNG
TTCGGAGCTTGCAGCCAAGCTCGACCCCACAGCCCTGCCATCTGTGCCCG
AAGTTCGATCTTGTTGGCTCCAGAATCCCTAGGACATAGTGCAGGAGTGA
ATCCCGAGCTGGAGCTGGGTGGGCTG

>enh311
GTATCGTGAGAGGGTGGCACAGACCCAGGGGCTGGAAGTTTCAGGGCCCC
TGTGTTTTGTTCCTGGTGTATTTTGGGAGTTTGGTAAATTGTCAAAAGTG
TGTTTGTCCAGGTGCAAGGTCCATGCCAGGCTAGT

>enh312
CCCAAGGGCGCCCGGGGCGGAGCCGCTTCAAGTTGCCACCAGACAGCAAC
GGGGTCACCCTCCATTTGCGTAGTGCTTTGAGTATCGTTCTCGTGGTTGG
AGGTCTCC

>enh313
CTGGAGGTGGCCCCACTGGTCCTGGTGCTCCAGGCGGGGCCGTGGACCCC
TCACCTACATTCCATAGTGGGCCCGTGGGGCTCCTGGTGCATCTTAATAA
AGTGTGAGCAGCAACCTTGCGTCT

>enh314
GGGACCTGGCCCTCCTGGCCTCAGCCCTGCTCATCCTGCTTTTGATTTTC
TGTCTCCAAGCTAATGGGGCCCATTTTCTCTTGCGCTTTGAGGCTATAAT
TTTCCTGCCAAAATGTTTTAAAAGCTGCATATGCAGAAACACTTTCAAAA
TTGCAGGTAATTTTATTAACCACGTGCACGCATTTTATCTGTGTGGGTCT
GCCAG

>enh315
CCTGGGCTGTTCCCCCAGCTGCCATCATTCCTAGGGTTCCTCTCCCCAGC
TGTCATGGGGCGGGGTCAACCTCCCACCTGAGCTTGTGTCTGGCCTGCGG
CGGGGCAGCAGTGAGGGAGGGAGG

>enh316
TGTCGCCCACCCTGGGGTCGGGGTCAGGGCCAGGGCACCTGCTGAGGACA
GGGACTGCTCTGGGCTTGAGGCCTGAGCCTGTGGAGCTGCCATGCCCAGT
CCTCCTCCCCTACCTACAG

>enh317
CTCTGTATGTAGCCCCCAGTCCCTGCTCCTCTGTGTGCATGAGGGAGTGC
CAGCTTGCTTGGGACCCCCCAGGGTGAGGGCTTGGGACGGGCACTGGGGC
CCCGCAGGGGCTGAGGCAGCCAGGAAGCCCACAGCATAGGCTGTTTGTGT
TGGCGGGCCTCCCTACCTCCTCAAAGCTGCCTCAGAGCCCGTGGGCC

>enh318
TCCTTCTTCGGCCTGCACGCGAACCCCGGCCCCAAGGCGGCCCAGGCGCG
CTACACGTCGCCCAAGGGCAACAAGTACGTGGTTTTCTACCTGGACCTCT
CCTTCATCTTCCTCCTAGAACTGAAGCGCTGCGGC

>enh319
AGCCTCCTGTGGTCAGGGCAGGGCACAGGGAGCAGAGGGTGGGCTCCCCC
GGCTGCTTCCTGCTAGAGGAGGGATCACTTCAGGGCAAAGGACCAGGGGA
AACCCATGATTGAAGTTTTAGCTGCTGACCCCTCCCACCCTGGGTGTTGC
CCTGGAAACAGGCCAGCCACGGGACCAGGAGGGCTGGGAGGGGGAGCACG
GGCTG

>enh320
CGGGGCTCCTGGGCCTGTGCGTNNNNNNNNNNNNNNNNNNNNNNNNNNNN
NNNAGCAGCAGACCGCACACCCCCGCCCACCGTCTTGGTGCATCCCGGCG
CTACGGCGTCTGAGCAGGGCCGTAAAGCTGCGGCGGCGGTTCGCGTTTCT
CGTGTCCGCTTGACTGACAGCTGCGCGGCGGGAGCGGGCGGCGCGAGCGG
GAGGCGGCGGCGCAGGTACTGC

>enh321
GATCCACTGCACGCTTGGGGTTTCCGCTCCCACCCTGGCCAGGGCCCTGG
GCAGCTTCCCCAGTGGCATTTGCCATACCCCACCCAGCCACGTGCGGAGC
CACGAGCCGAGGCCACTTCCCTTCCCTGACCCCCTCCCCCCAGGATGAGT
GGACGCACATCCTGCTCTGGGCAGAAGGGCAGGACAGGGGCCCTGAGTAA
CGGTGGCCTGGGGTCAGAGCCAGGTTCAGCTGCGAGGCTGCTGGTGGCTG
TGGAGGTGAGGGGGGCAGGGGGGTCCCGGATGTTAGCAGGGTGGGCCCTG
GGGAGTGGGTGGGGGCCTGGAGGCTTCTTGGAGGAGGGTCCAGGGCCTGT
CCCGCCCCTG

>enh322
TGGCACCAGTCACTCTGCACATGTCCTCCCTGTGTCCTTCGACACATCCC
CATGGGGCGAGGGGAGCTTGGAACAGCTCATTTTCCTGATGACAGGAGAG
GTCTGCGTCCTTGGAAGGCAGAGGCAGATGGAGCAGGCAGTTTGGGNNNN

>enh323
CGCTGAGCGGCGGCCCCGGCACACCCGGGCGCGATGCGCCGCTCCAGCAC
GGACGAGTCCACGTACCGGCGCAGCCCCTCTCCGGAGGGCAAGGAGCCGG
ACTTCGCGCGCGGCGGCCCCTTCCGGCGCTACAGCAGCCTATA

>enh324
GACACAGGTTAGCAATGGTGAGGGCGTGGGGGGCTCTGCTGCCCTGGGAC
CCCCACCTTCAGGCCTCTGTGCTGCCTGGTCAGCTCAGCTGCTGCCAGCG
ACACTCTTCCCCTAATGGAAGTGGAGGTCCCGGGGCGGAGGGGAGAGGAC
GGGGCCTGCTCTTCCCGCCT

>enh325
GAAAGTCTGACCGAATCTCTCCCCAGGTGGAGGACCAACTCCTGAGCTTG
GCAGTCAGGGAGTGCCAAGCACTGACCCCATCTGACAGTCCAGCTTCATC
TCAAGGGAGATACCTCACAGTC

>enh326
GGGCGAGTGGCTGGAGGAAACACACCGGGCCTGGGATTTGAGTTTTTCTG
GCCCTGTCAGCTGCTGTGGCATGACAGATTTATACAGCATTTGCAAAAAA
CCAGCGGCTGCTTTTTCTTTAACAATTTTTCTTAAAAACTCCAGTTCCTA
TTCTCCAGCTTCTTTGTCCAGTCTCCTCCCCTCTCCTAGCCACCCCCCAG
ACTCTCCAGATTTGGGGCTGGTGTCATCAATCCAATTTATTAAGTCCTCA
ATGAGGGGGAGGAAGGGCCACATCTCCCTCTGCAGGCCCTTTGACCATCT
TGATGGCTTCTGCTCCTCCCTGTCCCCTCAGCTCTGCCTTGGTTTCCCCA
CTGACAAAGGGGATCTTCTGCTGTCCTGTGTGCCCTGAAACTAAAACCCA
GGGGGAGGCCAGAAATCCTCAGGAAGTTTTCCAGCTCCCTGCAAGAATAG
CCAAGGACAGAGAAATCACAGGATCAGGACGAGCAGGGCAAGCTGGAGCA
GGGGGTAGAACAGACCAAGTCCTTTACCGCAGAGGAAGAAACCACACTGT
GGAAGGGAAATAAATAGAGGGGTCCAGGGCAGCAGAGCCCAGGCCCCCAG
GGCGCAGTGGCTATAGGCGCAGCAGGCGAGTGGGAGCCCCCGGCCGCT

>enh327
GACCCCGTGCCGGCACAGTTCACTGCAACAGACCCAGAGATGAACCGGGC
CCGGTTCCTTTTGCCCTTCCCTTCCTCCTCTTTTCCCATCCCTGGGGCCT
GAGCTTAC

>enh328
GTTTTCACCGAATTAGAATCGCGGGAAAATAGAGAAGAGTTTGTTTGAAG
GTCTCGCGAGATCGAGTGAGTACGGCTCGCCAAGTTGGAGCGCTCTCGCG
ATAGACACAGCAACTATTCAGCTGCGAGGGGACGGGAGAGGTGGTGAGCA
CTCTCGCGAGATTTGAAGGAGCGGCGGAGGCCAGAGGGAGGAGAGGTTTG
TAAACTAGGAGGCTCCGGGTTTCCGGGCACTTTTATTAGGTCGTCTTCTG
GGCCACCAGTGCCCCTTCCATCTCCACAGGCAGTCCCTCCATCGCTAACC
TTTTTTTAACCGGCCTTTTAGGACCGGAAGTCCTTCATCTCAAGCATCCA
ATGCTGAAAGCGGCCTGATTTTCTCTACCGGAAGCCCTTTTCCAGAGGCT
GGGAACACGGCCCACCTAGCAGGAAGTCCCACCTCCTTGAGCTCCGCCAC
CCTTCCCGAAGTTTTTCTGTCACCTGTGTTAGGCTCCGTCCCCTTTCCGC
GTTTTATCCCCGTACCAGAAAAGGATACATTTAGTGCCTCCCACCCAGCT
CCACTAAACGGGTTGGATATCTCATTCTTTGAGTTGGTGTTCCTTCCCCG
GCGCCCCCATGTAGCTGGGAAGTGGGACCTGGGGGTGGTTGGACCCCTGG
GATCCTAAAGGAGGGGCAGGGAGGGCGCAGAACTCCGCTTCTGCTCCTTG
CTACCAGGACGCGCGGCCTCCTCAGCCTCTTTCCTCCCGCTGCC

>enh329
ATTCAAGAATCAGGATGCTGGTGAGCATGTGTATAAGAGTCTATATGTAC
ACCAAGTGCAACGGGTCTGAAAAGTCTAGTTGTCCAGTAGGGGCCATGCA
ATGAAAGTGCTCCAAGCAGCT

>enh330
CGCCACTCAATGGCCCTCGGCTCCGGGTCCCGTGCGCGCGCGGCCCCGCT
CGCGCCCAAGGTGACACCGCGCGCGCAACAGAGCGAGGGCGCGCGCACGC
CCCTCCAGCTCTCAGGTCCGACACCCGCTGGAAGCCGGCGCGGGCGCAGG
CGCGCAGCGCAAAGGCGGCCGGGAGTAAGGCGGAGCTGAAGGAGGAGCTT
GATGGAAGCGTGCGAGAAGGGGCGTAAC

>enh331
CTGGTGGGAAGGCAGAAAGAGGTCAAGATCAGGATTGCCCACAGGTGCAA
AGAAAGGAAGGCCAGAACAGGTAAACACTCTGCTCCAGATCCGGGATAAA
AAACTGGTCCTTTCATTCTAGATTCGAGGGAATGGGGCTGGGGTTAGGTT
CAGACTTGGAACTCAC

>enh332
CTAGACACAGACAGGCAGGGCGCTGGGGCTAGGACTCTAGGTCCCCATCC
CCCTCACCCAGCTGCCTTCACACCTTTCCCAGGGGATCCGACACCCCCTC
CCAGGCCCCCAGAATGGCTTCCTCAC

>enh333
TAGCCACCAAGGCGCAGGACAGTGTACACGGAGGCAGCAGCAGGGGCGCC
AGGATGCTGAGCTCCACCTCTTCTGCTGATGAGGCTCTGCCAAAGGGACA
GCTCCCACCTGCTGCCTGCCTGTCCCCTAGCCTGGCAAGCACTCCTCAGT
TTGACCTTCCCAAACTCTCTTGTGCCCCAAGAGGTTTTAAGGCTCCTTGA
AGGCTGGCCTGGGAACCACACATCTTCTAAAGAAATGGACAAGGTTCTCA
CTCTCCCCAGCCAAGGACCCAGATCAGGTCTCTGGCCAGCATTCCCCTTT
CCTCAAGCTTCC

>enh334
AGAAGAGGACGGGGGCTCACTTAAGTGGGTAGCCAGTCAAGAGGGTGGCT
GGGAAACTCCACGATCGCAGGGCGGGTAAAAGCGACCCCCATTCAGTGGA
GCCGCCCCGGGGCTGGGTTTGACCCGCCCC

>enh335
TAGAAAACGCCCCGGCCGCCGCCAGTGGTGGGAGGCGGCGATGCGCACGG
CCGGAGAGACGCGGAGGAGGAGACATGAGCCGGCGGGCGCCCAGACGGAG
CGGCCGTGACGCTTTCGCGCTGCAGCCGCGCGCCCCGACCCCGGAGCGCT
GACCCCTGGCCCCACGCAGCTCCGCGCCCGGGCCGGAGAGCGCAACTCGG
CTTCCAGACCCGCCGCGCATGCTGTCCCCGGACTGAGCCGGGCAGCCAGC
CTCCCACGGACGCCCGGACGGCCGGCCGGCCAGCAGTGAGCGAGCTTCCC
CGCACCGGCCAGGCGCCTCCTGCACAGCGGCTGCCGCCCCGCAGCCCCTG
CGCCAGCCCGGAGGGCGCAGCGCTCGGGAGGAGCCGCGCGGGGCGCTGAT
GCCGCAGGGCGCGCCGCGGAGCGCCCCGGAGCAGCAGAGTCTGCAGCAGC
AGCAGCCGGCGAGGAGGGA

>enh336
AGGGGAGGGCTGGCCTTAGAAGGGGCTTGGGCCTGCTGTCAGCACTGTGG
GCCTGAGCATGGGGATTTATTCTGAAACTGCAGCAGGTCAGGAGGCCCCG
TGGGCTTTGGTCCGGCTTGCTAGCAGT

>enh337
TGGCTTGCCTGGGATGGCCTAAAGCAGGTGGCTGTTCCCATGCCACCACT
CACCAGCCCCAGGTTCAGCCACTTCAAGGGGCAGGAGCCTCGAGGTGATG

>enh338
GTACGTGGGCTCCTGACTTTGACCTCCTCCCGCCCCTGCCTCGCGGTACA
CGCCGACCCCCCTTCCCCGGCCGCGCCCCCTCCCTGTGCCCCACCCCTCC
TGGGCGCTGAGCCCAGTGCACCTGTTCCCAGGGCGCGGAAGGGCGGCTCC
GCGTGCGCCCTGCGCCGGCGGGGAACCGGCCAAGGGCAAGGGGCTCTGCC
GCGGGGCCCGAGGAGGCGCTGGCTGTCGCGGCCACTGTC

>enh339
TAACATGCTGTGGGGTGCTAGGGAAAGCTAGAAAGGACGTGTTCCTTGGA
TCAGTGACATCAGGCCTCCTCCAGTCTGAGTTGGNNNNNNNNNNNNNNNN
NNNNNNNNNNNNNNNNNNNNNNNNNN

>enh340
TGGTCCAGTCTTAGCGGTGGAGTTTCTGGGCCCCTCCTTTCTTCCTGTCC
ATCGCTACCGGGCTCAGAATGGGTCCCTGCCCCCAGCTACGTTTCCATGA
GCACATTCAGTGCCAGACACTGTCCTGCCCACCCCCAAAGTGGTGAGCCC
GCCCTCACCCGCTGGCCACCCTGGGAAGTGGGAAGCTGGGAATTTAATAA
AATCCCTTCATCCCTTCTCCACACGACTCAGGACACCGTAGATAGCTCAA
ATTGGAAGAATTTTAAAAATTTCCGTGGGGAGCAAACGGCGTGACCAGTA
AATTGCTTTTCTGCACTTGGCTGAGCTCTGACAATGACACCGGGCTGGGC
CTTTCACGCAGCTCGGCCGGCACCTGCCTGACATTGTTCCTGCCGCCAGG
CTCGGCTAGGTCCTGGCCTTCCCCAGACAGACCAGGCATGAGGCGGGCCA
GGCTCGGCGGGGTGGGGGGGCATCCCCTGGCCTCTTGTCCCTCCTGCCAG
CCCCTTAGCCCCTTGTCCCTCCTGCAGCGCCACTTCCTCTCTCACCACAA
GAAGTGTTCAAGTTTGGAAGTTTCCTTCCA

>enh341
GTGCTGTGCCTGGGGGCAGGAGGGATGAAATGGGCAAGGAGTAGCAGGGA
GGCCTGCGGATGTGTGGCTCAAGCCTCTGGATGCCTGCTGCTGTTGGTTC
TTCTTGAAGTAGGGCCCAGGAGGGGCTGCTGTGTGGTCTTTGTGTTCTCC
GTGGGAGCTGGAGGGAGGGAGTGTGGACTCTGCATCCCACCTCCACCTCC
TGGCCAGAGCTAGAGCCAGCATCTTGGGAAAGAGCTGGGTGGTCTGCCCT
GGTTAGGTCAAGAGGCAGCCTTCAAGCAGGTGAGGGATCCTCCTCTCCCC
ACCACCTCCACCTTCCCCCTTGTCCCCACCGGCCTTTCTGCATCCAAAGT
GCCATAAGACTGATGTTTTTAACCCATGGTCCATGTACCCTTG

>enh342
CCGGATGGGCCGCGCTCCGCACTCCCTCGCCTAAGGTGGTGCAGCCCTCG
TTGGTTCCCCGCCTGCTCCCGGTTCGCTCGCTCTCCGTGAATCAGAAGAG
GGCTTGGCGCTCGGCCTGGAAAGCACTTGCTAAAATCTGATCTGTTACTT
CAGCAGCTTTCAGACTCGGGAAGGTCTTGGCACGCAGACAGTTGGAACGC
TCTGGCTTCCAAAGCCGTAGAAATGAAGGAAAAAGGGTTGGGGGGAGGGA
GAGAGAAGAGCGAAAAAGGGAGCCGACTTCAGCCCCGATTAGAACCAGAC
CAGGGCTGCCTCTGCATGGTGGGGGTCGGGGGGCGGCGGGCAAAGGGAAT
AGGAAGCGTCAGCTCCCCAAGCCCCCACCCACCTAGTGCTGCAAGGGGCC
AGGCCAGGAGGAACTGGACACAGGTCAAAAGAGGGTTGTCTGACCCTTCC
CCCTCGGTGGAAGGCAGGTGGCTTTCCGGGATTAGAGAAGATTCTTAGAC
CTTAGCCTTCTGGATTGTGGAGATCCCCAGAGCTAGCCTTGAGCACAGGA
AATTGGTGGTTCTCCCGGTTTTCTGGCTCAAGGAGTGTTGTGTG

>enh343
TAGCCTCAGCTTTGAAAGGGAACTTAAAATAGCTTGCAAGGAGGCCTGAT
ATTTGGAACAATTACTAATGTTTTATAGTCATGGCTTCAGCAAATAGCAC

>enh344
CCCAGCAGAGNNNNNNNNNNNNNNNNNNNNNNNNNNNNNNNNNCTCCCCA
TCAGCATTCCTGAAGCTTGGGAGTGTCACCCGCTCTGAGATAAGGAGGTG
GATTTTTAGAATTTCTTGTGGTTGGCACGGCCAGTGTCAGCAGGCTTGGG
GCAGCCCATCGGTCACAGATGCAGCCTCCACCCTGCCCTGGGCAGCTCCA
AGGACGCACTGGACCCCCAAAGGGAGACTAGAGGGGTAATGGGAAGAG

>enh345
CTCTAAGACCCCTGCCCGCAGCCAGCGAGGGGTAGGACCTAGGGATTTTC
TCTGCCAACCTTCCCTTAACATCGCCGCTTCCAAACAAAAAGACTTTCAG
CCGAGTGGATTTCGAGTCCAGGGAGAAAGCTTCAGTTGTAAATTACTCTG
TGGTTTTGAAGGCGCTTGCAGCACTGAGACACACACACAGACACACA

>enh346
CTATTTATGGTTGGTCATTGCATCCTATCTTGGGATCGATTCATTTTCTC
CAGAACTTGGGAAGTTACGAGTAACTCTGCAAGTCCAGCTCTGGCAATCA
GAATGTCTAAGTAAATTCAGCTTAAAAGCTTCATGCAGGAATT

>enh347
TGACCACCCCCACACCCAGCCTCCTCAGTGAGGTTTAGACCCTTTCTTTA
AGCTGGTTAGGATGGGGAAGCTGGAGACAGTGTCCTTTGGTGCAAAAAGA
GGATGGGATGCTCTGTTAGTGGATGGCAC

>enh348
CTCGGGCGCAGAGCTCCGACGGCTTCCAGCGCTCACCAGCTTCAGTCTCG
CGGGTCCTGCCCCTTTGGAGCTGCCGGTCCCGTCTCCGAGAGTCTGAGCG
CCTCCCCTCCAACCCCGAGCCGCCAGGAGAAGGAGGAGGAGGCAGCGAGA
GGCCGCGGCAGGCAGGCGAGCAGGCAGGGCCGCCTTTGATGTGGGCTGGG
CGCACCCAGGCGAGCTGAGCGCCCGTCCGGCCGCGCCCCGAGGGGGGAGC
CCCCAGGCCCCGCATCCTCATTGTGCCGGCT

>enh349
TGTTACCCTCCTGATAGGCACTGAGCTGGGGGCATCCATTGGGGCTTGGG
GATGGAAGGGTGGACGGACTGATGGGTTCTTTCCTCCTGTTGGCCAGGCT
GGGGTCCCCAGTGACTCCTTGAATCAATATAACTGGAGTCAGTAACTTAA
GACTGGCTGTTTGCCAAAGCAGATGTGACCTGTGTGGTGATGGGGGTGGG
GGTGGGGAACGGCTGGTGTCAAAGAGGGAGGCCAGTGCCAGGCATGGCCT
GCCTGGTCTGCAGCTGAGTCCCCAAGCAGAGGGCAGGCCCTGGGGTCACT
CCAGGGGGTCTGCTTGTCTGAC

>enh350
AGAGGGCCTCAGCGTGGTCGCTGACCAGAGTCCTGCTGGCTGCTCCCCGG
CGTGCAGCCGTCCGTGCTGGGGTTGCAGTGACGTCTCGGGGCCGCTTGGT
GGTAGCCGTGTGTTTCCAAAGCTGGCTCGCCTACGGGAGAGTCCAGCTGG
GATCCCGTGAACCGACCCCAGAGCCCCGGAGGGGGCGAGGGGTGGGAAGG
AGAGATGCCCGGGAGCCCCCT

>enh351
CTGGGGGCTGATCTGGCCACAGAATGGGGCTTCAATGGTGGGAGCTGGGC
AAGATGGATTGTTCCCTCCCGCATCCTGGGGAAGTGCCACCCGATAGCCC
CTGCTGACCCTGGGTCACCCACACTGCCTCTGTCCAGTGGGCCAGGGAGA
AAATCATTAATGGGAGGCCGGCTTCTGGGGCAGGGCAGCTCCCCTTGGGG
ACCTGGGGGAAGGAGATTGGTTTGACCTCTGGTCGATAAGGTCTCCTGTG
AGCAGGAGGAGAGTAGAAGGACAGGGAGGGGACGCCAGAGGCCTGCCCTT
GGGGGAGGGGACAGGGCCAGCCACCTCCGGAAGTCATTCCAGGAAGGTCA
AAGGCCATGGGTGGGGAGTCTTCCGGACAAATGCCCACCAGGTGTGGGCC
TCAGGAGCACTGGAGTTCTTCTGTCCCTGAGCAGCAGGATGTGGAAG

>enh352
CAGTCCTACCTCAGTTTATGCTCCAGTGGACCATCAACCATTGCCAACGC
AAGGAGGCTTTAACCAAATAGTCCAGATTCCTGAGTTTTGCTTGAGCCTG
TCCTCCAGCGTCTTTCTCACTGTGACCTATTTTCCTTAGCATCAGGCTCA
AGCAGAGCTTGGCTGACACCAGCTCTAGACAGTGAGGCAGGTACGTGACA
AGAACACCTACGTTTTGGGGTTGGTGGGAAGGACAGGAGTTATGCCTCTG
GAA

>enh353
GGCTCCAGGGTTGGCTGCCTGCAGCAGCGGTGCCCATATTGATGATCTGT
ACCATGAAGGCTGATGTATGGGGAGAGGGAGGCCGACCCTCGGGCCCAAC
CCCCCATCCTGCAGTGCCCCCCTCCCCTGCTGATGGCTCAACCCTGCCAA
TCAATACATTGATAGCCCTGGGAGCATAATGGACAGTCTGGGGGGTGGGG
AAGGGCCCTTTGCGGCGTCACTGTCTGTCCTGGCTGAGTTGGTGTGCGGA
GTGTCACAGGAAAGAGGCCAGAAGCCCGGGGTTGAGGAGGTGGGGGCA

>enh354
GGCCCCAAGTACTCCCAGGTGAGAATTGCCCTTTGGAAAGCATGAGGGTA
GCCTGGATCTCAACAGCAGCTTTTTTGGGGGGATGGGGCTATTCCCAGAA
AGTGATTAAACCAGGCCCCAGACCTGGGGCTGACCCTGGCTCCCTCCTC

>enh355
AGAAGGTAGAGGTTTACTCAACACCAATTTGCTTCTAAGAAACTGCTGCC
TGTGGCAGAATGCTCCCTGAAATGAGAACAATGACCCTCCCTGCCCTGGG
GGAC

>enh356
GGGCACCATCCCCAGCTCTGCTGCCAGCCACCTGTGTGATCCTGTTCTTT
CTGGGGACAGCTATGAGGAAGAGGAAACAGCTGATGGGGCTGAATGATAG
TGTCATGATAGAACACTGCTATAGGGACACCCTATAGAGGTCAAAG

>enh357
CCTTGAAGTGGTTCCTCAGCTCTGGGTGCTGCCAGCATACATACATCAGC
TGGTTCTCATTTGGCAGCTCTTCCAGCTCTCTTTCCTAGGAGTTTGGGGG

>enh358
TGGGCCTCTTGCCCCACCCTACCACGAGGCTCACAGACAGTGATGAAGGC
CTGGATACATAGACTGCAGGACAAGGTCAGACTGGCTGGTGAGAAAGGGC
ATTCTCCAGCAAGAATTCTCTTCCCTAACCAAGCAGAGATGGGGATTGCT
GCTTACTGCAGGTTCCTGTCTTACGTCCTTCTCA

>enh359
TGCGTAGAGTATGGCAGGCCCTCCTTCCTGGGACTCTGTTTCTCCATGTG
CAAACCCTGCCTCCCTTCCCTGGACTGTTCTGAGAACAAGGCCAGGGAGG
AAGAGCCCTCTCCCCACCCTAAGATCTTGATTCCTTTGGACGGTCCAGTT
GCCAGAAGACTCAGAGGCTCATTTCTGCCAAAGCTATAGGGACAGGCTTC
AGGGCTGGGCATGGAGCCTTGGTGATCTCACTGTTGGAACAGGTGCCAGG
AGAGGAGGAGGGGGAAAAGATGATTTCTGACTCAAGGTCGCAGCCCTCAC
ACATAGGGCCTCCTCTCAAGGACTGTGTGGCCAGGAACTAGAACTGACTC
CTTATGTGGCCCTTGTAATGCAATGATGGAGAGCTGGGGCTGGGCTAATG
GCTGCTNNNNNNNNNNNNNNNNNNNNNNNNNNNNNNNNNNNNNNNNNNNN
NNNNNNNNNNNNNNNNNNNNNNNNNNNNNNNNNNNNNNNNNNNNNNNNNN
NNNNNNNNNNNNN

>enh360
NNNNNNNNNNNNNNNNNNNNNNNNNNNNNNNNNNNNNNNNNATTGCAGCT
ACAGTGGGTGGAGTGTTCTTTCTGCCACTAGGAAATCTGCTTCCTTGTTC
CCCAAGAGTTCCAGA

>enh361
GAGTTATGTTACCAAAGGCAAAAAGGCAACTGGGTGGCCTTGGCTCTGCT
TTATTGACCTCAGAGCACCCTATGAGTGCAGTTAAAAAAAAAAAAAAAAA
ACCACATACACCATGGGAACTGGAACTGGATCCCGGTCAGTGGCACCTGA
CCCCAGAAGAATTCGTGGATTTGTACAAAATGCAGAGGAAGAAATGAGGC
AATGTGGTGCTGAGTCGAGGGGTAGCCGATTGGCAGAGTAGTAGTCAGCA
ACAGTGCAGTCAGG

>enh362
CACCCTGCCTTNNNNNNNNNNNNNNNNNNNNNNNNNNNNNNNNNNNNNNN
NNNNNNNNNNNNNNNNNNNNNNNNNNNNNNNNNNNNNNNNNNNNNNNNNN
NNNNNNNNNNNNNNNNNNAGGAAAGGAACTTCCAAGTAGGGGAGAGGGCG
AGGTGGGGCCAGAGCAGAGACAGGACAAACTTTTCCAGTTTGTCATCAGT
GAGTAGGCTGGTAGACTCCCCTTTGCCCTATAAGTGGGGCCAAGGGAGCA
GGTGATGCTCAGCCCCAGCCTGAAATATTCACTGGTCCCTGAGGATCACT
GAGGTCTGACCACCAGGTCCGCCTGCCAATAGTCAGGCAAGGCCCATCTG
CTTCTGCTAACAGACTCCAGAGGAT

>enh363
GGCTGAGCTGACCTTGTCCTCTGCCTGTTTTGAGCAAAAGCCTGACCCTT
CGCGCCCCGCCCGCCTCACACGTGCTTGCCCCTCCCTGCGGAATGTCTCC
TGCTGGCCCTCCTCCGTCCCCACCCCACCCCAC

>enh364
CTACAAGAGAGCAGGCGTGCAAGGGCTCCGACGGCGGCTCCCTGCCCGGG
CTGCCGCTTTAAATAGCCCTCGCATCACATGAGGAGACGTGGCCCACGCC
CCCGGCTCCCGAAATAGGAAGCCCCAGGCTAGGGCTCACCCAGGAGGGGC
TGGTGCGCCCATCCCCCA

>enh365
TCCTACCTCCAAATCACATATCCCTCTTCCTGGAAAGAGCCTCCCACACA
GCTGCCTCCTTCCACCACCTCCCTACCGTGGTCTCTAACCAGATTTGGAC
CACCAAAGCCCCCTCTGAACAGGCC

>enh366
GACCACTGAACCAGACAGCGAAGCCAAGATCATTGTTCTACTTTGTATTT
ACTACTGTGTGAATCAGTTGATTCTACTTCAGGTCCTTGCTTAAATTCCT
GTCACTAAATGGAAATGTGTTTGGTTTTAAACTTACTGAGTTATTTTTCC
TATAATCCTTCTTCCTGGGTAACTTACAGACTTAAAGTCACTGAGCCTGC
ATTAGCTGACAAAAACATTTAATATGTTACCTTAGACCTTGGAGAGATGC
CCAGCAGAGGTACAGAGCCAAAGGCACTAGCAGATCACTGCCTTCTTGGG
AGATCACTTATAAGCCCTCCCTTTTGTAATGATCAGATGCCCTCTTCCCT

>enh367
CCTCTGTCTTGCCCTTGGCAGATCCAGATGTGGATATAACATCTGGCAGG
CAGCAAGACCAGCGCCTGCCAAGAACAGCATCTCCCCAGCCCTCATCCTA
TGGTGAGGTCACTGTTCTATGTTTCCACGGCAACCACAGGCTGGGAAGAT
GGAGAAGAGGAGAGATGAGTAACCAGAAGCCAGCCAATGAGATGAGCTGC
AGCACCGGATGATCCATGGGGCCATGGGGAGCGGGGACAAGGGAGGCCTG
CTCAGCATGTTCAGCTGTTTCCTGGACCCTCCCTGCCATCTGGATGCCTC
CACTAGAGAATGTGCTACTAGCACCAGGAAAGAGCTAGAGGCTGAAGAAG
CTGAGTAGAAGCTCTGCTGACCCA

>enh368
CTGGCATCATAGAGCCAGACCCATGGCCTCACCATAGTTCAGCTGCCACT
GAGAATTTGGTCCTGCATATCACATCCCCACCAAAGCTAGGCACCTCATT

>enh369
GCGGCATCTGAGTAGGTGCTTCTAGTTCCTGGCTGCCTTTTTTGCTGCTG
GAGGTCACAATGACCTCACTCAGTGGAGGGCCCTGACTTCTGGGCATCAT
TCCTAAAGCACTTCAGGTCACAGCCATGGCCACATAACTCTGCCATC

>enh370
CCTAGAGCTACTGCATACCTTGCACAGGGTCACCCAGCTGGAGCTGGAGT
AGATACTGAGGTCAGAAGAACATCCTGGCTCTGTGCTGCCCATTCCGAGG
CAGACAATAGATGAATCCCAAGAAGGGAGGGAAGAAAACAAGAGGACAGA
ACTGACATGTATTTAGCATCAGTGGCATTCCAGCACTACACAGGCTTTAT
GAATCT

>enh371
GTAAGTGAGGGGTTCTGGAGGAAGTGGAGTGGGTAACTGTGGAACAGGGG
AAGAAAGCAGAAATCCAGAGGGCTGGTGGAAGATGCCTGGGTTAGTGACA
AGAGCCCACAAGACACATGGATAAGTAGGGGAACATAGTGGGGCATGCTA
ATTTTATGCTGGGCTATGACTACTCATGCTTCCTTATCTTTGCCTTCCTC
CAG

>enh372
GTGAGTATTCAAAATTTCTCTCAACTTGGCAAAACGAAGCCTTTGTGGAA
ACACTAGGCTGATAGGGTTGGAAGGGGAAATGAATCTGGGGATCGGGGAC
CAGGATAAACATGAAACGTGTGGAACATCAGGGTGTGAGGTAGAAGTCAG
GCCTCTG

>enh373
TCAGGCTGGGCTCAGCTCAGCTCTCCTCCTCTAGCTCAATAAACATCTGC
CACACTACTCTGCTCTCTCATCTCCCTTCATCACTGGATTGGTACTTGAG
TAAGACGGGCTGCAATCACAGGTGCCTACAGG

>enh374
TGAAGCAGGAGGTGAAGACCTATTAAAATGCCATTTCAAGAACTACGATT
TTAAAGACAGTTTAGGTGGGAGGTAATAAAGGTCTAAACAAGACGTTAAA
TATTGGGGACGTAAGGGGGAGGATATTTGAAGGACATTACTCATAACAAG
ACATAGGGTTACTGACAAGTCAACGGACGCTTCTCCCTTGCTGACTGCAG
CCAATGG

>enh375
AGCCCTGAAGCCGGAGAAGCACCATCGAGAGCTCTGGGGTAGAGTGGCGT
GGGCTTCTCTGTGGGTGTGGCGGGAAGTAGATGAAAGGACCCGGGGCGGG
GCCGAACGCAGCTTCCCCAAGGTGCAGGCGCGGTGAAACCATCGAGACGG
AGGGCCAGAGAGTCACGGCGGTGAGAGGGCTGAGTGACGGGTTACCCCAA
ACCATGTGGCTGGAGGCGCGAGCTGGGGTGTGGGCGAGGTTCAGGAGGGG
GTTCCTGGGTGTCGCGGAGGGGCCGGGGACGGGAGAGCTTTGTCTGTGGC
CTTCCATGCATAGGTGTTTTGGAATTCTGGATCCCAGTTCTGAGGCTCAG
CCGAGGTCACTGCTGTCAGCTCACCTCCCTGCATGCCAGGCGCAGGGCAA
AGTGGCCGGGGTTCGGGGTTGGAGGAGAGGTGTACTAGAAACAACT

>enh376
NNNNNNNNNNNNNNNNNNNNNNNNNNNNNNNNNNNNNNNNNNNNNNNNNG
GGAGCTGAGGTTCCTGTGGTGGCCCAGGGTGGCATTACAACTTCATGGGA
CCCTCTTTGGACAAGGTCTCTATTGCTGGTGAGCTGATGGGACTCTGAGG
TGGGCAAGCTGTCCACCCACTCCATTTGCAGC

>enh377
GGGGCCCCTCTGGGGCTCACACTTGTTTTGGCCTTTGTGAACTGCGCAGA
ACCAGGGCTGACCCTGCCGAACTGTGGATGTGTGGCCAAGACAGGTCCCA
GTGTCCTGCCCGGGCTGTGCATGTGAGGGAGGCGGTGATGCAACGTGATG
GCATTTGTGACAGGGTGAGGGAAAGAGATTGCTGGCTGGGGCTTCAAGGG
GTGTGATTAGATTACGGCGGAGTTGCCTGTTTGGCGGAGATGGAAGACTT
GGTTCTGT

>enh378
NNNNNNNNNNNNNGCCCTGCCCAGCTTTTTTAAAGGGGCCACGACGCATT
TGGAAGGGTCTCCTTTTGCTCCTGCAGCCTGCGTTTGCTCCCTAATGTGA
GCCTGAAAAGCCTACCAGAGGCATGCAGAGTCAGGCCTCTGGGCAGGGCT
GGATGGGTGTGGGTTTGAAGAAATATTCCTCAGCAC

>enh379
GGTGGCAGCGCCAGTCTCACAGCGCCAGGTGGGCGGCAGAAAGCGGCGCT
GCCCACGGCCCCTGGCAGCTTCCCTGCATGGTGCCGCCGCCCGCCCGCGC
ACCCGTCGGCCAGCTCTGGATGTGTCCGGGCAGCAGGTAGCGCTGAGCAC
AAGGGGCAGGAGAGGCGGGACCAGGCCAGAGGAGGGGGACTCAGCCTGCC
ATTGGGCCAGGGGCCTCGATGACAGGAGCGATGAGCAGTTTCGTGTCACC
TAATATAGTCATACGG

>enh380
ACCCACGGGGATCCCCTCTCTTGAGAAGCTGTAGGGAAAGATACCTCTTG
GCTTCAACACAGACTTGCTCCCTTCCGACTTGCCCGGGATCACTCTGGAT
TACTCCAACTGCTGACGGAGGACCACCCACCAAAACACAGCCTGGCCTTG
GGAAAGCGTGGGTTCTCATTTATCAGGGTTTATTTATCCAAAATAAAAAT
TACTGTAGAAAAGTAAAGGAGGGAAAAACATCTTCCTCCCTTAGGAGGCT
TTTTTGA

>enh381
TGGTAAAAAGATTAGGAACATAAAAAGGAGCAAGTGTCTGGGCCTGGGGG
CTAATTGCTGGCAGGGCCTCACCTGCCACAGCCCCAGTGGCTCAACCCAC
ATCTGACTCAGGACCACAGGCCCCAGAAGGCTGCAGGATGAAAGGGCAGA
GGGGAGGAATTCCAGCATCTTCATTTCAGCCCACAGCTTGGACAGCTGTG
TGAAGCAGGCCCCTCATTCCACAAGAGAAAGACAGCCCAGCCATCTGGTT
GGTGGGAGTTGGGGGCGTGATTCGTTTCTTCTAAATGCTGTGCTTAAGCC
AGGTTGTCTGGCTTTGAAGATGATTCCTGCAGGACCAGCGCGTTCATTTC
CTTGCGGGGAAACTGTCAGGTTGAAAGCCCTCCTGCTCCAGGTGGCTCTA
TCCTCATCTGTAAACACTATTAAGGACTTGGTTTCAGCTCTAACCAGATG
AAACTCCTAGAGCTTTTCACTTAATGGGGACAGGGCGGCACAGGGAACAG
GTGGGCAATTGGGCCATAGACAGCCCAAATAGTTGGAT

>enh382
CAGTCCCAAGGAGATGACAGCCACACACACCACACGTAACCACTGGATAA
GTTTTGGGTCCTCATTTCTCGTTGATGTTAAACACATGAGCAAAAAAACC
AAAAAAACAAAGCGGAACGACATTCATTTCCAAAATATTTTATGAGCTTG
GACA

>enh383
TTATCTGTTTTCATCTTTGATCTATTGAGATCTTAGGAACCCTTTGTCAT
TTTATTTTGTGCTGCAAATATTTTTGCCATTCTCCCGTTTGTCTTTTCAA
AACGTTCATTTTTTAGTTGAAGACACTTGATGATAATGT

>enh384
GCTTCTGAAGCGCCGCAAGCTGAAAGAAGCACACGTGCGGGGTCAACGCA
CTCTCTTTAATGGGAAGGGGATCGTCATTTCTTACAGCAATAGGTAAAAA
CATAAATACGGGTGGGTGCGTGGGCGGGCGACGGCGAGATAGCAAAGGCC
CGGGCGCCCGGCCCTGGCTC

>enh385
AAAAAATTAGCATTGCCCTTGCAAATCAAGGTGGCAAGGATTTATTTCCT
ATTTTCGGGTAAGGGGGCTTCCTAGAACTGTCAGTCCTGTGGGTCAGGTG
TTACAAAAAGGGAAGGAAAAAAAACTCTCCCTATTTGAACAAGATCAGTG
ACTGTTACACTCTCTATGCTCTTTGTGAATCGG

>enh386
NNNNNNNNNNNNNNNNNNNNNNNNNNNNNNNNNNNNNNNNNNNNNNNNNN
NNNCTTTCTGGGCTGTCTGAGCAGAGCACTGGAAATACTAACTCTCTATT
GCCTAGCTGGGTTTTGGCT

>enh387
GATCCAGAAGAAAGGAGAACATCAGCCAGGCGGGAAATCTGATGGGCAGA
CTCAGGCTCTGGAGTAGGGCTGCAACCTACTGCATGGNNNNNNNNNNNNN
NNNNNNNNNNNNNNNNNNNNNNNNNNNNNNNNNNNNNNNNNN

>enh388
CTCTGGTCTAGTGACATACTTCTGACCTTGAGGTTGTAGCACTGCTAGTC
TACATCTAGGGTATCTGTGGCTGGGATATTTTCTTGGGCTCTGGACTACC
AGGCCTGCCAACATGGTAAAATCTTTGAAGACAGAATCCAGGGCTGGTTC
TGCTTGTTTTTCTCATAGTTAACTAAAGCTTTGTC

>enh389
GTCAGCAGAGGGTTTGCAGAGGTTGATTTCATTCTTGACCACTCGTGGCT
AACTCAGGGACAATCGAACTGCTGTGACCTTGAGGGGAAAGACCCCAGAT
ACTGTTACCGGCTCCTTCGGGAAACCTCCACTCTCTTCCCGCCCTCCTTT
CTGTGACTAATTTCTGAAATCTCTGTAACTGAGAAGGCATTGGATGAGGT
TTCCCACTCTGGGAGGGCCCTGGGTGCCAGACTGGGGCAAGGGGGGGCTG
AGGCTCCTGTGCAGTCACATGCCATCTCTCAAGAGCAGGAGCGCAGGCCT
CCAGATTGGGTGGCAGCAGCTGGTGGGGTATTGGGATAACCTCACTGATG
ACTGGGTAGATAGGGCTCTCTTGTGTTAGCAGAGTCCAGAAAACAGTGTG
CTCCCTGATGAAAAGGCCACGGTCACTGTCTTCTGGGCTCTGCCTGGCTC
TGACAGTTCTCAGCTGCTCCATAAATCTTCCATCAGTTCCATCTGGCCAA
AAAGATGTCATCACCGTTTTCTCCTAGCGACGAAAAGTAAAAGGTCATTA
ACGAAAGCGCTCCTCTCTGCCTGTTCAAACCAAAGAAGATGA

>enh390
CTCGCCCTCGGGTCTCTTCACTGCTCACCACTGGGGTGAGCTCTCCTCTG
AGTCGCAGCAAGAGGGCCGGGCTGCATCCCTGGAGTCCCAGCTGCCACCA
TCCCGTCTGAGATT

>enh391
ACAGCCTTCAGCCTAGAGAAAGGCAGAGAGAGACAAAAGGAGAGAGAAGA
GATCGAAAATCTATCTGTGTATTTCCTTGACTTTTAAAGAGTTGGTGCTT
TAAGATAATCCAAATTCCAGGGTGGCTCGAGCGCATTCTCCGTGAATAAA
TTATTATTAATTGAAAAGCGATCGGCGCAGCCGGAGCCGGCCCCCCTTTC
GTGCAATCAGCAGGGCTGGTCGCAAAAGGTATATATGATTAATTGAAAGA
TAAGCTGGAACTATCACCGGGAATGTCATTAATGCGCTGGGGAGACGTCC
ATTGGAGACAGGCGGCGTTATCCGCGGCTTTATCTTCAACAACGCCTCGC
TCTCGGCCCGCGCGGGGGAAACAGATGGGAGTTTCTGTCTGGGACGCTCG
CCCCATGTTTATATTTTGGGAAGAATCGCAACTCGTGGGAGTCCCCGGCT
GGCCCCCTGATAAATGAACATTAGCACTTTTTCGGACTACTGTATCAACA
AAGGGGCTGCGGCGCTGCAATAATTGGCGAGAAAGCAAACAGAGGGCCGA
GAGCGCGACTCTGCTCTTCGTCCGGCTGATGGATGAGCAGCTCCGGCTGC
GCGCCGGACTNNNNNNNN

>enh392
TTGAAGATTGTTTTCGAGCGCGGGCGGGGGGGGGTGTCGTTGGAGAGGAT
GCCTATCGCCGAGGCGGTGACGTCTGGCAAACGAGCCACATCCGATTCAA
TTAAATGTCTCGCTGAAAAGAGCTCGGAACGAGGGTCCTGGGAGCGCTGT
TAAGTGAATCTGCTGGCCAGGCGGCTCGCGATGACAGTTTGAAAGATTAG
TGTGAGCGGACGCCTGAAATATTACCGTTTAATGGGGGACATCGAGGCTA
CATCCGGGATCCCTGTTTTTAGTAAGGTTTTTTTTTTTTTTTTTTTGAGA
GCTCTGGAGA

>enh393
TTGTGCTGAAAAAATAAAGTGAAGTCAGATTCCTGAGGGTCCGCAGTATC
CCATTTTAAAATCAAGGCCCTCGATCCCAGACTCCACTTTCCTGGCGCAA
AGAAAGAAAGGCACCAGAAACCCGGGTCGTGGGTGGGCTGC

>enh394
GTGTTTTTGCTTTCCCCGCGCCGAATTGTGCGTCGCCTGTGCAGACCCTC
CGTTGTGTGGCCTTGTGTCTTTAGGCAGGGAACATCTTTTGTCTCTCCGC
AAGAAGCTTTCCTCCAGGAAAGATAAAGTAATCGATAGGGTCTTTTAAAT
AGCTCCGCGTTTCCTGTCGGGAGAGGAGTATCAGCGCGCGCACCAAATCT
GCTCTGGTATGTCACCTTATCTCTCGTCCCCGCTGTTGTCCCCAAACGCC
GCCTGTCAAAGGAGACGCCACCCGCATTAGGACCTAGACTGGGGCCCTTC
CGCTCGGGGTCAGGCGCAGCGCCCTCGGCTTGGGCCCCGCCGCCCCTTTA
GGGGTCCGGGAGGGTGGAGAGAAGGGGCGGGAGCCAGGATGAGGGT

>enh395
AGAATCAGAGAACAGCCTCTCAGAAACCAGTCAAGAGTCCTGTTCATCCC
CACTCCTAGATTGCATGTAGGTGACACATGTTTCTGTTTCCCCTTCCTTC
TGGTTTGTTCTGGGCGGTTCCTCTCTCCTTTTCCCACGTATAGTAACGCC
GGTTCTGTAAGGAATCACATATCTTGGGTGCTCACAGGAGAATTCCTTCT
GAGGCCCAGCTCTCCACCCTTCCTCTGGGCACCTCTGCGGCCTCTCTGTC
TTAGG

>enh396
GCTGCGTCCCAGAACTTGAGTCCATCCGCCCCCAGGCCGGGGCACTGGGA
GGCCCATCACCCTGTGCAATGTCCCCGCTCCACCTTGAGTCGTCTTGGAA
ACGGTCGCCAGGGAAACCGTTCTTCCCGCTCAGGCCCGCCCGCCCTCGTC
AAAAGCTTGGCTCAGAGAGCGGGGGAGGGGTGTGTAGCGTAGAACCCAAA
ACGCCCGCCCCCTCCCCTCCTCTCACCCGCCTGGTTCTTCAGCGTCCTCG
CCTTCTCTCTAGGCTCTGCCACAAGGAGCTAGGACCACGCTCACCTCACG
ATTTCCCTACCTGCCTGTCTCGCTTTCTCACCTGCGTTCCCTCCTTTCAT
CCCGGAGCCCGGAACCTCCGCTTCCGGCTCCACGTCCGCCCGGAAGAAGA
TCTGCTGCACACTTCCGTTTCCGGTCCGTGCCCTTGGGGCTCCGTGTCCT
GCTGTCTTTCCGTCCGCTGCCTAGTCTGCATCTGAGTAAC

>enh397
AAGAGGTGAACACCCCAGCTGCTATAGTAAGAGTCTTTCTGAGGACCGTG
TAGTTAAGGTGGCACTTTCCCCAAGTTTTCATCACTGTATTCCCTAGAAG
GGAAACCTTTCACATGCACCTTTCTCAAGGTGCTTCAGGGAGCCTTTCCT
GGATTTGACATCCCTTACAAGCCTAAGAGACTGCATGCAGGGCTGGCTTT
TGCCTTCTCCATTTCTTTTTTAAATATGCCTTTTCCTTCCAG

>enh398
CTGTGGGGCCGCCCAGCCAGCCCACCATGCAGTTGGAAGACTTTGCAGCT
GATGCTTTTGGCAGCTGAGGGGCTCCTTGGAGGCTGGGCTGGGCCAGACT
GGGTGTCGGGGCTGGCCTCAGTCGCAGGATATTTTGAGGGCGCAGACAGT
AAGATGGTCTTACTGCCTGAGCTCTTTCCTACCCTTTGGGAGGGCCAAGC
TACAGCTATTT

>enh399
GTGAGTATGTGCGGGCAGCGCTCTTCTCTGAACTATCGGCGGGGCCCCTT
AGATGCCTGTCCTTGCCCTAGGATGCCCTTCCCTACGTCCTCCTGGCAAA
TCTTGGAGATCTGACTTGCAGTGGTCTTCACCCTGCATGCAGAATCGAGC
CCTCCCTGTGCCCTTAGGCCTGTTATGGCCCTGATTG

>enh400
GGAGAGAGAGAGTCTGTGAGGGATCTTCAAGCCCTGAAGTTCTTAGCTTG
AGAACCTGGTATAAACTTGCGTGCTAAGGAGCTACAGAGAGGCAAAAGTT
CAGTTCCCATCCTCAAACAGCTCTTAGTCTGACAGGAGAACTGAGACTAC
TGCTTTAGCAGAAATGCAGGCAATGTGAGGGAAGAACTGTGGA

>enh401
GCTCCTGCCAACAACCAAAGATTCCCCATTTCTAAAGGATGGAAAGAGCC
CCTGGGAGGTGACCGAGGCCACAGCCAGCCCCTCCCTGTTCAGCACTGAA
GAATGACACGCATTACAGAGCTCTGGAGCAGCCCGCAGTGGAAAGTTGGA
GCTGAGGTGTGTGGCAGGCAGATGAGGGAGCAGAGAACTG

>enh402
TATCTCCTTCCACCAGCTACTAAAAATACCCGCACGCTGCCCACCTCCCG
GCGGGGAGAGGCCTGGGGCGGGCGCCAGCCCCATCCAGCCCGAAGCCGGC
GCCTGCTGGTGTAGAGCTGGGTCCCCAGAGACCTGGGTCCTCGGCCCATA
AAAGCCCTGGCCGGGCCT

>enh403
ACACATGAAGCCACCCCTAGGTTGGCCTCTGGCCCCCGCAGACGCAGTAT
CGGAACCAGCTGTGCTTGCCAGATGTTCCTGGTTTGCCCCCAGATGTGTG
TCGCCAG

>enh404
AAAAGCCCGGCTCGGTGTTTAGATTTCCCCACGGTGTCACCTTGATGCTT
GGCAGGCCTCGGGTGTTGGGTTGCCAGAGCGCGGGAGGGGTCGGCGGGTC
CC

>enh405
GTATAAATTAAGTATGTCAATCTCTAAGAAATTCATTTTAAAATACGTTA
TGGTTGCCTTTTACTATATTTGTATCTCCCTCTTGTCTTTGAAAATGCAC
TGGGGACAAGGAACAAGGGAGAGATCCAGAAGTTCCTAAACCCCTGGCTC
ACTTTCTTGTTTGGCCCCCACCGGACTCCTGCAGTTTCCCGCCTCCTCGG
GATCCCCAGCCCCGCCTCTCCAAGCTTTGTACACTCTCTGCCCCAGCCCC
CACCAACACGGCTTCAACCTGAGCCACACTGCCCTCTAGCGATGTCATCC
ACAACACCCCTGGCAGGTGCCCTGCATC

>enh406
NNNNNNCTGCCAGCTCATTTAAGGACAGGCAGAAACTCAAGGAAGCGGTT
TAAACACCTGGGACCCTAGGAGAGGTGAGCCCCTTAACAATTCCATGAAT
TTCAGCATTCTCCTAGCTGTTTCACTCTCCAGT

>enh407
CTTTAAGACCCCTTGCATAGAAATTCGGCTTGATTTCATGATGGAATAGT
ATAAAATCCTGACTCGCAGAGTTTTGGATGAGGTAACCGGTGTTCTGCAA
GTCACCTCTGACCAAACATTTCTGCCCCAAGGAAATAAACAAGAAAGGTC
AGACCATCTCTGCTTTTTGGTCCTCCAGCCACCACCATGGGGAGCCATAG
GAGGCAGCCAAGTATGACCCCTGCCGCCCACCATCACAGCTGCAGGGCCT
GGCGCTGCCCTGACTCAC

>enh408
CAGACCTAGCCACCGCCAAGCCGATATGCCCCCACACACCTGTCCCCGCC
CCCTGCTCTGCCACACCTGTCTCTGGCCCACCACTGTCACGACCGCCTCA
CCTGTCCCCAGCAGCCTCCCCAGTCACGGCAACCTCACCTGTCCCCGGTT
CCCCATCTGTCTCCCGCCCCTTCTCCATGCGAGACCCCCGCCCAGGCCGC
CCTACCCACCCATCCCGGTGCACCTCCCACCTCCTCCCAGAGGACCCCGC
CTCAC

>enh409
AACTAGCCCACCTTTGAAAGTTCTGNNNNNNNNNNNNNNNNNNNNNNNNN
NNNNNNNNNNNNNNNNCAGTTCCAGTCCAACAACCCGGCCCACACTCCTT
GGCCAGGAGAGAGGGAAGGGCCTGGGGTGCCCACAGGGTCCTCCCCAGAC

>enh410
GTCAACTCCGCTGCGCCCTCCTGCCCCTCCTCGGGGTCCCCCTTGACTGC
TCCGAGCCCCGGGACTCTTCCGCCGTCCATAGGAGCATGCTCAACCACGC

>enh411
CTGTCCAGAGAGAAAGTAGAAAGAGGCCTGTGAGCGTGGCCAGGGTTCTC
ACAGAGCACATCTGGCTAGCCACGGAATCTAGCTGCGAGGCCTTGCACTT
CCAACCACCAGAGATTACAACCCTCAGGACCGTCAGCTGGTGTGCGAGTG
ATGGGGGTGAGGCGGGAGCAACACAGTGCGTGTGACGCACAGGCAAACCC
TGTGGG

>enh412
TACACTGTCTGTAAGTTGAACCAAGAGACAGTTTTCCCGAGGGTTGTTGA
CTTGGGAGTAGCTGGCAAACGCTCCACGCCCTCACTCTTCCTGGTCAGCT

>enh413
CTTCCTCCCAAGGGCTGGCACCCAGAGCAGCTGGGGCACACACACCCTGC
CTTCCCCTCCAGATGCCTGACGAGCAAAGGCACAGATGTGGATGGGCTCC
CATGTGTCACTCCCAGCTGTCACCAGGGTGTCACACTCAC

>enh414
GAAGGTCTCCCTGGGTCTGGTGCCAGGGCTGGGGGTGGTGCCTGGAGCCA
CAGGAAGGACAGGATGGGCTCAGCCTGTGACAAGAGGAAGCATCCAAAGG
AAGGATGAG

>enh415
GCCTCCTCCCATGGCATTTGGTGGCATTTCCCTTCCCGCCTTCCACCCAC
ATGCGCAGCACAAGGTGGGCAGGCAGGGCAGCAAATCAGGCCTGGGTGCA
AAACAAGGCAATAAATTACCTATCTCCTCTGCTCCCCAAGATAAGCTCCC
AAGGAAATGACCCAAAAGAAAACCAAAGTTCAAGTGTATCACAACAGCTC
TGCTTACCATAGCAAAACACTGGGAAATTCC

>enh416
AGGCCTGCCATGGTCTCCCCAACTCCCCAGCCATTTGAGCGCCCCGGAAA
GGGCTGACAACTCGCTGGGAAAGGAGCTGGCCTGGGAATGCCAGGGGACC
GCACACTGTCTACAGGGGTCCCAGGAAAGCCTAACTCCGCAGATCCCCCA
CCTCAGGCCCTGCCCTTCC

>enh417
CTGCCGGAGCCAGGCACAGAGAAAGGACATATCAGGGTCAGGAGCCAGGC
GGGGCCAGAGACCAAGGAGACTGCTGGGCAGGGGGCTGGAGGAGGTTGCA
CCGGAGACCAGTGCGGGAACCTGAGGCTGGAAGCTGAGGTGGGGGCTGGT
CC

>enh418
CCAACGACCTGCATGGGCTGAGCCCCTCTTACCTCCCTGAAGCTCTGTCC
TTCCCAAGGGTTCCTTAACCCCAGGGCAGGAATGGCCCAGCCACCAGGAG
GCCACACAACACACCCTCTCCTCTCATCCCCAAACCCAT

>enh419
ACTCCTGTGCATTCCCCTTGTTTAAAGGTGACCCAAATGGTGAGCCTCAG
GGGCGGGAAGGAGGAGACCCCATGAAACAGGCTGACTGAGTGAGAGTGGA
GAAACTTGCAGAGAACTCTCA

>enh420
CCCATGCCCTCCCTGCCACAGCCCTGCCTTGGATCAGTCCAAGTCCACCC
AGCTCTTTAAAGCTTGGCAAGGACCCTTAAGATGACTGACACAGATGTCT
TGCCCACTTCA

>enh421
TGCCCCACCTGCCCTCAGAGTTCCTCCAGGTCTGAGCTCGGAGGCCAATG
ATGGGAAAGGTAAAAGCCTCCCAAGCCCTCAGGTGTGGCTTTAAATTTTA
TCAA

>enh422
CCCGGGGCCGGGATGAGTCGGACTGCGCCGCTTCCAACCCAGCAGCCGGG
CCACCTCGGGCCACCCGAGGTCCCGCCCCTTGGGCCCCGCCCCTCCTCAA
GCCGCGACAGCCCATGTCTATCTTCCCGCAGGTCCCGCCCCAGAGTGAGT
AGGCTCCGCCCCAGCTGAAAGGGGCCCGGCCTCCGACCACGCATGCCCAA
CTCACCTACCCGCCCGTTTTGGAACAAGTGGGCCC

>enh423
TGTCACACAGCCCTGTCACACAGCCATCAGGGCTGGGCAAGGCCAGGGCT
CAGGAGTAGCTCAGTCATTCACCAGCAGCTCCACTCCAGGGGCTTCTCAG
TAAATGG

>enh424
GCAGGATGAGCACAAAGAACTCTCCCCTTGCTTATCATACATAAGCAGAG
GCAGGATCACAGGGAGACCCAGGCATGTCACTCAATCTCCTGATCTCCAT
TTCACTGTCTGTTAAACTAGATGTTCTCTGAGGTGCTGGACAAGCTGCAA
ATTCATTACAATGTTTCAGTTACTCCTAAAACAAATCTTTCTTTT

>enh425
CCGAGGAAGTAACCGCCCCCTCGGGAAGCCACGCCTCCTATTTTGTTCCG
GCTCGGGGGCGGGACCCAGCCGGGGCCCGCCTGGCCCTTTAAGGCTGACC
TAGCGGGGCCCCAAGTTGGGATGACGCG

>enh426
GGATGCCTCACTCTCCCTGGGGGGATGGTGCCCACTGCTCCAAGGGTGAG
GCTGGCCTGTTGGGGCTGGTACTGTTGAGCTGGATTTGAAGCCAGGTGAA
GCTGCCAGGCAGGCCAGGCCCTTTTTCATTTGGCAGCCATCATCCCCTCA
CCTACCATCTCCAGACCGGTCAGATCAGCCTCTGCAGGGCCACTTGTTAG
AGTCAACAAATCAGGAGGCACATGGAGGGAC

>enh427
GCCACACTCATTTCCCCATTCTTAAGGGTTCAGCCTCCACAAGAGACCCA
TAGCTCATCCACAGATGCTCACCCAACATTAACAGCCCCCTTCTCAGGAT
GTG

>enh428
CTGCACCTGGGGAACCCAGCCCCTTGAGGGACAGGAAAGAATGGCGTGAA
GGGAGCTCTGGGTCCTGGGCTCCTCCCCACCCTCCTGCCCGTTTGGAACT
AAGTGGATTAGGCCCTGTGCAATTGTGATTAAAATCCTGCTGTGTGGGAA
CCGTGGAGGTTTGGCTTAGAGCAGGAACACGAGGCTCCCGTTTGGGGAAC
AAGGAGCCTCAGGAGGCCCTTTCAGCACTAGACAGGCCAGAGATGCTGAA
AAGATTGCTTTTGTTTTTGAGGCGGGTTTGGGATTAGGGTTGCCTTTTTC
TTTAGACTAGGGCTTTGTCTTTGCTGCCTTCTC

>enh429
CTCTGTACCCCTTTATGGGTGAGCATGGCTAAGGCTACTAGCTTGGGACC
TTCAGGATCTGGCCCTAAATTGGCCCTCAAAGGGGACATGGATTAGATGT
GGCTCCCACTC

>enh430
NNNNNNNACAATATGCCTGGTTTAGACATTCAGCACCTGCTGTGGAGTAC
CAGTTTCCCACTCGCAGACCTGTGTTCTGGCAGGATGTGGTTGACCTCAG
CAGGGCCGGTGTCAAAGTCCTG

>enh431
TCTGAGTCTTTTAGGGAAAAAGTGGCTCTTCTGAGGGCAGACGGGGGTAA
GAGGATGAGGAATGAGAGTTTTCATCCCCCTCTGGGCACTATTTAACCTT
C

>enh432
CCCCTTGCTGCACGTCTGTACTCTCAGGCCGTTCGTCCCGCACTCCCAGC
TTGCCCCGGGCTCGCAGCCCAGCCCAGTTCAGAGGCTCCAAGGCTGGGGT
GTGTTGGAAAAGTCTGGGCGGGACTCACTCTTCCCCTTTCCCCCAGGTGC
CACTAGAAGCGCCAGGCTGGGGCCGCCTCTGAGCGCCCCGCGGGGGCC

>enh433
GAGGCCAGCACACAAGGACCATGATGACTGTGAAGGCCACCTCAGAAAGG
TCGTGTGCCTTTTCCCAGGCCTTGTGAGTCTCAGACAAGTGCAGCTGGGC
AGAGCCCAG

>enh434
NNNNTGAGGGCCTGGGTGCTCTGCTTGGCAAAGGCCTCCCTTTTGGCTGT
GAAGACATGTTAGGTGGGCAATGATCATCGGCAGTGCCAGGGAAGCAGGC
AGGTCGTGGGGG

>enh435
CCCCATGGCTTGTGTGAAGTCAACTTCAGCTGCAGTCTCTGCTGTTGGGT
CTCCTTTTACGGCCCAATGGTCTGAGACTTTTGCTTGGGACAATTGTGTG
GGACTAGGCACAGTACGACCCCCAAGGGTTCCCTAGCCACAGTGAGGTAT
AGACAGGGCTGAGATCTGACCTGAGTCAGAGCCTTAGAGCCAGCCAGAGG
AGC

>enh436
TGTCTCATGCTCATCCTCTTGGCTCTGTTGCCCAAGATGGAAGATAGTGC
TTAACAGGAAGCCTGAAACTCAGCAAACACTCATAAAACAGGAAGAGCTG
TGGCCACTGTCCTTGTAACTGTTGCTATTCTGTGGAGGCCCTAGAGGAGC
AGGTC

>enh437
AGGGATGGGGTGGGAGACCAGAATTTGTAGGCCCACACAGTGCCAGCTTT
AAGTAAGACTGGACTTAACCCCTTCCCCATAGATGCTATGTCTGATGAGT
GACTTGGGGTAACTTCTGACTGCAAGAACTTCCACAGCACCTCATCAGTG
CTCTCCTTGTTCTGGACTGGGAA

>enh438
NNNNNNNNNNNNNNNNNNNNNNTCACGTGGGCGCCGGCAGCGCGACTCTC
GGCCCTGGGATTTCTGCGGCCGCCAGCTCCCGCGACCGCCTCTCCTGCCC
CTCGCCGGTACCTCAGCAAGGTGCGTTGCCGCCAGGTACGCCCTCGCTGG
GCCCCCTCTGCGGC

>enh439
CAGCTCACTCCCCCACCCCCACCCCAGGGGAGGGTGGGGGTGGGGAAGGA
AGGAGGAGTGAGTGCTGTACCCATGCCACTCACAGTGTCCCCTCCTGCTG
CCCGCCTTGACCAGGTGTCAGCAGCCTTGGCAGTCAGAACAGTGGACTCA
GGAGTTCTTGGGCTG

>enh440
GGATGGCTGGAAGACGCCTCTGAGTGGAACCGAGGTCCTGGTACCTGCAG
TCCTGTAGATGGCCTGTAGATGACAGCAGAGGCCCATGCAGAGCCCCTGC
GCTGAGCCGCACCTTC

>enh441
AGGGCCACCTGGCAGCGTGCAGAGCAAACACCCGACTCAAGGAGAGCTTT
CAAGAGAAATAAGACGTCCTGCGCTGTCACGTTCTAGGTTGCGAGTAAAA
CCCGGGAC

>enh442
NNNAGGATTTAGCCCCCCTCACTTTAAGCTATTCCAAAGTCTCTGTCCCC
TTGGACACACAGCTACATGAAGGGCTGTGTGGCAGAGTCTGCCATCATGA
ACCCACTCCTGACCAGACCTAGCCATCCTGCATGCCAAATCCTCCCATCA
TTGTGGAGGGGATGCTGCAGGTGGTTGCTGGAACATGAGCACTAAGGGAA
ACCACATATTCTGACTTTCCTGGGCTAAGTGAGTAGTTTCAAGGCATCTC
T

>enh443
TGCCCACTGCTGGTGCTGATCTTGCAAGTAGACAGACAGCATAGAGACTG
GTCAGAGGGTGCCCCAGGATGCCTCTCCCACACCAGTCAGCAAATGGTGT
TGTCAGGGGAACATTTGGCTATGGTGATGCCACCAGCAAGGGCTATATTC
TGCCAGGGTCAGGAGCTCTGAGGGTTATGACTCAGGTTTGGAGACCCCTT
CCGCTGTACTTCATGGACTAATTAAGTGCTTGAGTCAGGCTGAGCCAGTA
CCAGGGTGTGTCCTTA

>enh444
AGATCTTGAATCAGATTCTCAGGTTGGGCTCAGGGACATCAATCCTGGGT
CCAGCTGGGCATAAATGCANNNNNNNNNNNNNNNNNNNNNNNNNNNNNNN

>enh445
CTGGGGCTGCACGTGGCCAGCGAGGCTGGTCAGCCGCTCCTCTGGGTCTG
TGCCGAGGCTCGGGTATTTTTAGGCTGACATTTGCCACAGCTCCTGGAAG
CTGGGGTGAGGGAGCGTGGTCCTAGGGACTGACCGACAGCGGAGGGCCGG
GGGCTGAC

>enh446
GGTGGCCGATCCCTGAAGGTCAGGAAGGGGCCTCGCCGCTAGCCGCCAGA
GGTCGAGTGGCAGGGCCAGGACTCACAGCTGCCAGTTCCCAGATTAGCCC
CTGGCACAGTCAGCAGGGTCTCCGGTGCCAGGAGCAGGCAGGGGCGGGGC
AGTGTTGGGGGCATCAGATAGACAGC

>enh447
CTGGGGAATCCATGGTAAAGTAAACATCAAGTGTGGGGATCCCCCACACC
CTGCTGTGAACCTCCAAGCCCCACCAGGAAGGTCTTGCTCACCTAGTTCC
TACCAGAGCCCTCCCCTTCTGCTCCCACCACTCCATCCCGCTCGTAGCA

>enh448
CTCTGAGGGTATGGAAGTGGCTCCAAGGATGCACATGTTTGCCCTCTGCC
CAAGCTGCCAGGGGAAAGCAGCTAAGTGTTGGCCTTGAAAAAGTGAGCAC
GGAACTAAGAAGCACCAGCTTATGTTCTGCTCCCTCTGTCTGGCCCTTCC
TCTCTC

>enh449
AGGCCTCCCAGAGGTAGTTAACTGGTCCTTTAAGCAGCTGCCATCCCCTG
CAGCCCTTCAGGCCCTGACTTGCAGGTTCTCTGTGCAAGCTTGGCTCAGC
CTTTTTGGAAATA

>enh450
GGCTCCATGGGGGGGTCACCGGCCTGTTGCTACTGCAACTCCACACCATT
CTTGGTGCTGGGGTGTGTTAAGCTTTACCATTAAACACAACGTTTCTCTA
AACCCCTGTCTGTGCCTCTGTCCTTTGACCTTCAGGAGGGCCTTGGTAGA
AGGGTGAGGAGAGGGAATTTGCTCAGCCATGG

>enh451
ACCGAGACGCGGGCACCCAGCACCGCACCTGGGCCCACTTCATCCAGATC
ATGAAGGTGGAGGAGACTGCAGCCAGCAAGTGCAACTGGCCAGCAGTCAC
ACAGCTCCATGACTCCAAGGTTGAGTTCCTGCTGCCTCACTGGGTCCTCT
GTGGCCAGCAACAAGCCACGTGTCACCACCAAGAGGCCCGACATCTT

>enh452
GTAAGGTGCCGCGCCGCAGTGCTCTGTAGTACCAGGTGTATGGTGTGGAC
GCCATCAGTGTTTAATGAATGAACCCAGGGGAGCTTGGCGTCCTGATGAT
GTAGGCTCTTTGAGGTGGCTGTAGGATGTGATGAAGGTAACCCCTGTTTA
TCTGGGCCTGTGAACCAAGCTATCTTGGCTTTGGAATGTGGTCAGAGAGT
CTGGATTTGATTTTTATCCCCAGTCTGTCCTGGCCATAGAGACAGCC

>enh453
CTGTACCTGCTTTGGTATTAGTGTGGGTTCTTGTTCCATTCTGAGAAGCT
GATTAAAGCTGTGCCCAAAGAAGTGAACTTTGGTTTGGTTTTGAATGGTG
AAGGTTGCCACTGCTGACTATATCAAGCTATTGAGACAGCTGTCTCTG

>enh454
AGGCTGACTTGGTTGGATTCCCTGGTCCCAGAGCTTGTCAACTCCAGAGC
CCATGTGAACCATGCCCACCCTNNNNNNNNNNNNNNNNNNNNNNNNNNNN
NNNN

>enh455
CGCTCACCGCTTGGGGACTTTCCAGCCGGCCTTTACTCTCCATGGAAAGC
GGTCTTTCCACAAACCTCCACGGTGGGAATTACTGCAAAGGCATCGGCTC
TCCCGGCCTAGAATATCTCGCGGGATCTCAGCTGTCCTTGGGCCCCCCCC
CTCAGCGCAACTACCAATCCCAACATGCAACGCGCCCCGTGGCCCAAGCG
CCCGAATGAAGGCTCGGGGCCAAAGTCATGTGTCTGACTGCGTCACACGT
CCCGTCATCTCTCCCACGCCTTTTTCTTCAGCGTACACCTTGGTCGCCAT
CTTGTGCGCGAGGTTATGGAACCTCTGAGTCCCGCCAACTCTATGGTCGA
GCGTTTCAGGGATCGGCCAATCGTAATCCAGATCTCGTAGGAAAGCCCCG
CCTCTATCCGCATGGAGGCGGGAATTGCCACGAAGCTCCTGTGGAGGGAG
AGGAAGCAGCTGCGGAAAGCCAATAAGAGTGGGGAATCGATGACGTCAAC
CAATGGGGACGCGGGGATATTACGGCCAATGAGAATGGAGAAGGTCCAGG
ACACGTGGGTGGGGGAAGCTGAGCGCTGAGACCAAGGGCTAAAGCTGGGA
GGTGAGTCTGTCACCTTGAGCCGGGCGAGCGCTGTGGGCCAAGCAGGGGT
TGCAGGGTAGTAGGAGTGCAGGTGACTTGGGGCCGGGAGCCAGCAATAGG
CAGGGTTGTGGGCTGGGCAGTGTGGAGGGGTATTTCCCCCCAGTGCTGGG
AGAGGCTATGGCAATCTAGATATGGCCTTATCAATGAATGTTAATTACCA
ACGGTAATGAACGATTGACTGCCTCGGCTGGGGCGGGTCGGGGACTGCTG
TGTAAGATGGGCAGGATCCTGCGCGACACCTGCCCAGTATCCGCCTCCAG
TCTTCCCGAGAGACCATTCCCTTTCGCAACATTTCCTTCCTGGGGCTTGG
GCACATTTCCTTGACTTCCGATCTCCATGACTTTGCTTTGAAGACCCACT
GCTCTGTCCCTCTGACCTCTAATGCCCTCCTCAGCTGGGGCACGGTGCAA
GGAAGAGCGTGGTCTAGGGAGGACGGACGGGGGTGAAGGGGACGACCAAA
GGTCGTCATTATAAGCAAACAACCAGGGTCTCAGTGGGATTATTATTACT
ATTTTTTCCCCCTCTGCAGACTGAAAAA

>enh456
ATATTACAATCAGAAGCTTCAAAACATCTAGTCCAAGTTCTGATTATTCT
CTTTAGTGTAAGGTTTATGACATGGTGGGAATTCTTTTTCATTTATCCCT
GGCATTTAACCAAGACAAAAGGCTGGG

>enh457
CAAAGCCCAGGAATCTCACGGCTGAATAGGAAATGGAACTGAGGTTAAAC
TGGTGACTGATGTTTCACCAAGAGAGCAATGGATTAACTGGTAATGCTGT
TACACAAACAGAATGGCACAGCTGGCTTCCTACCAGGTCACTTCCTACCA
CCTCCAGTGGCAATCAAGAAGCAGCCCCCAGGGAAGGTGGTTGCTCTATC
TTTCCTGTGAAATTCCAGGAATC

>enh458
GATGGTGCGGGGAGCCGGGAACCAGCGCTGTCCTCGCTCCCTTTCCTGGG
GCCTGGGGTCACCTCCCCTCTCTGGGCCAATCACCTGTTGAGTCTGGAGC
ACTGGCGGCTATTCTTAGGGGTTTCTATATTTAAAATGGGGCCTGACTGG
CTTGAGGTCATCTCCAGACAGCTGTTGTCCTGTGCCTCTTATTTTGGCAA
GGAGGCATTTAA

>enh459
CTGCGGACGGAGCGGGGTGAGCGCGGCGGTCCTGGGGCGGCGGGCCTGTG
AACAGGTGGGCAGGGTAGGGGAGCCCCCGGATCCGCCCGTTCCCCACTCA
C

>enh460
CACCTCTTTCTCCAGATCCCCTGGGGTCCCCAAGCCTGACTCAGTGTATC
TGGGGGGGTCCCTTCTGAGCCCACGCACCGACCCAGCTCCTCTTCCCTGC
AG

>enh461
GCTGGCGTCGTCAAGGAGCAATCCACTGCTTGCTGCTCTGTCTCNNNNNN
NNNNNNNNNNNNNNNNNNNNNNNNCTTGGCCTACGTCTGTCCCTGTCTCC
CAGCTGCCCAGTGCCGCCTCTTTTTATAGCCCCCCAGCTCTCCAAGCACG
CAGGAGAGACAGAACCCTCCCCATTCTGTCACTTGCAGTGATAAAGCTGC
CAAGTGAGAAGCCAGCAGGAGATGCCCTTTTAAAGTTATCATCCCGCAGG
GCTTGTCACAGCCCCTCTCTGCCTTGGGCAGCCCCAACAGCCCCCCAGAC
CCTCAGCTGCAAGAGCCGCATTCTTACTGATTTGACTCAAGAGGCTCCCA
CTTCAAAGGTGTGAGAAGAGTAAAAAAGAGTCCTTGGTTATCTCACCGCC
GTGCCTCAGGATTCTTTCTCCTCGACGCTGGTACCCGTGCGGGGAAACAG
AGGGTGACGCTTGGCTGGTGCCCAGCTCCCCTGGTTTGTTTGTGGCTCAG
CTGTCAGGGCCTCCAAATAAGGGTGGAGAGGAGGAAATGGCAGGCAGCCA
GCAGCCCGAGACAAATGGATCCAGATGCTCAAGCTGGCCTCACACCTGCC
TCATCCGCCACGTGGGCAGACCTCTGGCCTCAGACAGGGCTGCCTTCACC
CCTGGCAGTCCCTCTCCATGGTCAGGCGAAAGGAAGTTATTTTTTAGTAT
ATAAAGTCAGCTGAGAACCAAA

>enh462
AAGAAAGCACACCAACGCAGGCATTTGTCTTCTGTCCATGGTGCTGAAGT
TTATTCACTTTCAAACCACTTTCAGTAACAGGTGAGGTTCTACCTTAAAA
TTTAATGCATGGGGTGGGAGAGGCGAGGAAGTCACCATCAAACCACT

>enh463
CTTTGAGGAGGCCTAGAAGAGTCCCATAATTCAATGCAGTTCCTCTCGCT
CATCTTTGCCTCCTGCTCCTCAACCACCCCCTTGCCTCTGACTCAGTGCT
GTACCCTTCC

>enh464
CACCAAGGGCGCAAGAGTAGCGGTCCAAGCCTGCAACTCATCTTTCATTA
AAGGCTTCTCTCTCACCAGCCATCCGATGTCTGTCTCCTCTGGGATCTGG
AAGTGGGTGGAGACGTGAAGACTGTTCACTCTCAACTCCCCTTATTTGGG
GAAGT

>enh465
TTAGGTCTCTTGGGGTTTCCCTCACATTGTAAAATCTCAGGGAAAGATCA
ATTGCAGTAGGGCTCTAATCCCACAGCTATTTGAGCTGTCAGCCAGGGCC
AGTCCTGAGGGTTCCCCTCACCTAGACCCCAGGTACTCCGGGCCTGGTCC
TCAGCTCACTTCCATGATGGGGGTGGGTAGGTGCACTGCTGCA

>enh466
CCACGTAAAATCCCAGGCTGCTTTAGGGCTCCAGGTGACCTCCAGCTGCC
CCTCTGGCATGGAGCAGGTAATCAAGCTACCAGCACCCCTCCCTCAAGCA
CCCCTTATCCCCTCATCAGCCACAGCTTGGGTTCCATCTCCCCCATGTCT
CTGTGACAACTGCTTCTCAGGTCCGGAGTTCAGATGACACTCACAAGGGC
CCCATTGAAGAACTGGGATGTCATTCGATCAGGGGCCATTGTCCAGCCCC
CTAGGCCTGGGGAAGGATGGGGACATCTGATCCGAGACACCTGAGCTGCC
CCCTCTGGGGTTGTGGAAGGCCAGACTGTCCCAGGGCCAAGGGAAAGAGG
CCCCCCGGCTTGGCAGTCTTCTCTCTCAACAGACCACTCCTTTCTCCTTT
CTTCTCCTACTCTCTCCCAGCCCCTTGAACTCAAAGGACCGCATGCTTTC
AGCCCTTTCTCTCCCCCAACACACAGCAGCCCCATTCCCCTTGCTCCCAC
TATCCCCGAATCAACCAGGAGTGAGCAG

>enh467
CTGCCTGGAGAGAAAGGAACGGGGCAAGCAAGGCTGGGAAAGAGACAAGG
GCCGCCTGTTCCAGCCCAGGAGACAGAGGGCGCCTCTGTCTGCTCCTGGC
CCCTTGCCCCACAGGGTGTTCGTCTGTGAAGGGGTGGAGTCGGTGGGGGG
GTCAGCGGGGGAGGGACTGTTGAAGACAGGTCTCCACACACAGCTCCAGC
AGCCACATTTGCAACCTTGGCCATCTGTCCAGAACCTGCTCCCACCTCAG
GCCCAGGCCAACCGTGAGTACCCTGCCCCACTGGGCTAGTCCCTGGCCTG
CCAGCTTCAGGGAGAGGGGTCTTCAGAAGGGCTCCAAGAGGCTGGGGACC
ATAGCACTGTGGAG

>enh468
GGCTCCAAGGAAAAGGCTCAGACATTCCTCTCTCCCCTTCTGCCACCCAC
CAGATGGAAGGGATAATTTTGCAGAGGCAATGGGAGCATATCCCAAAGAA
GCCAAAATGACATGTTCAGGAGAGAACAGAGTTGAAGGACCAAAAGGGGC
CCCCAGCTGCTGACAGGAAACTCAGAGTCAGTGAGACCTCCCTCCCCCA

>enh469
CTCAATCCCTGCCTGGGCAGCCACTGCAGACATCTACCACAGGCCTCTGG
AGCCAGCCCAGCTCCAACTGCTCTCTCTCCATGCCCCAACCCTGATTCCC
TCTGGCTGGGGTACAGACTGAGGGACACAGAGAACAGGCC

>enh470
TATCTGTCTTCCTTCTTTCACAATTCCATCCAATTTTGGGATGTCAGCTC
TCATCCCACCTCCTCCACAAAACTGTCTCTGTTCTTGGAACTCTCTACCA
ACAACGCCCACCATACTTATGGTGTGGCCCAGTGAACATGGAAGTGAGTG
GTTAAGAGGAGGGGGGTCTTCAAGNNNNNNNNNNNNNNNNNNNNNNNNNN
NNNNNNNNNNNNNNNNNNNNNNNNNNNNNNNNNNNNNN

>enh471
CTTAAGGCAGGCGGCCACACTTCCTTATCCCATTCTTGGTACCTCCAGCC
CTGCTTCCACCCCATTGGAGGATCTCTCGTGTTGCTTCCATTCAGGCCCT
TCCTGGTCAGAACTGAACTGTGTCAGCCTTAGTGTATGTTAGCTGTGATA
C

>enh472
CTGAGCCCTTCATTGCATTATCATTATGATTAGAGTTGGTTTCTCATCAT
TGCATGTGTGGGTGTCTTTTCTCTCTGAGAAGGCTGTGAGCAACCTGGGG
ACAATGAGTCACT

>enh473
NNNNNNNNNNNNNNNNNNNNNNNNNNNNNNNNNNNNNNNNNNNNNNNNNN
NNNNNNNNNNNNNNNNNNNNNNNNNNNNNNNCTCGGTCTGTTTCCCCATT
AAAAGTCTGANNNNNNNNNNNNNNNNNNNNNNNNNNNNNNNNNNNNNNNN
NNNNNNNNNNNNNNNNNNNNNNNNNNNNNNNNNNNNNNNNNNNNNNNNNN
NNNNNNNNGAAGTGGGACTGTTTAATGGCTGGCCCCGCCCGGGGGTCGCC
CAAATGTCCCGCCTTCAGAGTCCTCGTTCTCTAGGGACACCCTAGTGCGA
CCCCCGCCCCCTCTACCTCCTCGCTGCGGCCTCCTACGGCCCCAGGGGCC
GCGGGAGGGGGCGGGGAGTTCCGGTCGATGTGAGCAACCGCCCCGGAACT
GGCTATGGGCGGGCCCCTTGCAGTTGACGCGGGGGCGGGGAGTCAGCGAG
GGCGAGCCTACTGGAGTTTGCCGGGGGTGGGAAGAAGGTGGGCCTCGAGC
AAA

>enh474
AGCGTTCGTAAGGGCTCTCTACCCCGCTCGGAGCATAGATGGTACCGTCC
GGAAGTCCGGGCGGAGACCGTAGCTGCGCTTCTCGCGAAAGGGCAGGCAT
CGCGGGGCTGGCCACTTCCGTACTTCCGCTTTCCGGCCCAGCCAGCGCCC
GCG

>enh475
GTGAGAGAGCCGGGCCCCCGGCCAGGGACCCCCGGCTGTTCGGCCTCAGG
GCAGTGGGTCGGTGGGAGATGTGGCTTTGCCGCAGGGGCGCGGGGCCGAG
GGATGTCCGGGGGTTGTGGGGACACGATGAGGGTGGGAAAAAGAGACGGG
GCGGGGGCCCGAGGTGAGGAAGGGGCGAG

>enh476
TTTTTTTCAGTTCCATTATCCACTCCATCTAATGTCAGTCCAACGCTTGT
GATACTCTTTGCTTGTGATACAGTCTGCTGTATGTCTCACTTCCCTCTCC
AAATCATTCTCCACAGAGCCATCATGCAGCTGCAGNNNNNNNNNNNNNNN
NNNNNNNNNNNNNNNNNNNNNNNNNNNNNNNNNNNNNNNNNNNNNNNNNN
NNNNNNNNNNNNNNNNNNNNNNNNNNNNNNNNNNNNNNNNNNNNNNNNNN
NNNNNNNNNNAGTGAATCTAAAATGCTTCTCATATACAGAAACATTGTAC
TCATTACTACTCTGGAACTCTTGCTGTCCTTTTGTGTTACTCTAATCTTA
ATTATTTCTTTCGCNNNNNNNNNNNNNNNNNNNNNNNNNNNNN

>enh477
GCCGAGCGCCAGGAGCTGCGGGTAGGAGGGGCGAGAGAAAGGATGGGGGT
ACAGAACCGGAAGAAACGAAGGGCTCGTCCGCTTCGGCTTGTCCTAATTT
GGTGCCCAATCTGAAGCTGGGCTGTACCATTGCATACCTGGGGGAGGCTG
TGGCAAAGGTGACAAGAAGGCCGAAGGCACAAAGGGAAGCTG

>enh478
TTTTTTTTACCTACCAGCCTAGACACTCTGACCCCCTAATCCAAATACTT
CATATTTTGAATGATTTTCTCTTATCTAGTTTCCATTTCATAAATATCTT
TTTCCCCTTTAAAATTTAATCTGGANNNNNNNNNNNNNNNNNNNNNNNNN
NNNNNNNNNNNNNNNNNNNNNNNNN

>enh479
AAACCTTACCACCCACACTGGTTCCTTCCTCCCCACTGTAACAGACATTC
AAAGACTGGATGCTTTTTTTGAAAAACCACAGCAGTCACTTTATTCTTAA
GTTTGCACTTTACAAAACCACAAGGGAGAAGTCCTTGAAGGGGAGACAGG
GGTAGGGGATTAGGGAG

>enh480
NNNNTGTCCTTATTCTCCTTTTTCTCCTCCTAATCCCATTTCACCTTCAA
AACCAGTTTCTTCTGCAAATATAGATTACTTGTAAATCTAAATATTTCAC
ATGTCATCTTNNNNNNNN

>enh481
GTAGGGAAGGACAAGTCAAGGTGGGGATGAGGGGTGCAGCACACAGAGAT
GGCTGCTGTCTAGAAGGTGCCATGAACTTATGTCCTGCAGTAGTCAGGAA
AGCTGCAGTTGACATTTTGTCTTGCTGCCAGCTGAATGGTGATTCCCAAT
TTGGAGTTAAGAAAATAGGGTCAGTGGGTTGGCAGGACAGAACCCAGGGG
AAA

>enh482
CTGTGGAAGTTTTACAGCAAGAAAATGGTAGGATCGTGTCTCTGCTTCGG
CACAATGAGCCTGAGGTTTAGCTAATTCAGTGCTTTTCCTTCTGTGTTCT
ACAGATGCATT

>enh483
CTCCCTTCCCCCATCCCATCTTGTCTTTCACCCACCCCCCTCCTGGAAAA
GGAAACAAGAGCCAGAGGCCTAGGACAGCCTCATCTGGCCCCACAGGGAG
GCAGGGAAACGACCCTGGCTTCTTTGTGGCACTCAGGTTTTCTAGCTGCC
ACCCCCAACCCAGGCTGGGCCTGACCACCCTTTCCCATCCTGTCTTTATC
TGGGGCCCCTGACCCATCGTGGGCAGTCCTGTTGCTGGCCCCTGCTGAGC
TCCAGGGTGGGGTGTGAAAGGGGGTGGGTTGGCCATCCATTCCCCCCTCC
AGGCCTCCCGCCTTGGCAGCTTCCCCTGGAGGGATACAATGGGGCTGTGA
GCAGAAAAGGGCAGGGGCAGAAGGAGGCTGGCCCAATCCAGGCCAGAGCA
TGCCCTGAGCCCACCAGAGTTCTGGCACTGAGACATTTCCTGGGGGGTGC
AGCCCCCTCCTGCCCTGTTCTCATCAGAAGCCAGGAGTTGGTGGGGAGAG
GTCAGCAGGAGGTTTGCTCATCAGGCCCAGCAAGCGGGGGTTCCAGAATG
TGCACTATGATGGAGAAATGCCACTGTGGAGGGGATGAGGCGAGGGCAGT
GTGGTCAGGCTGGCAGGAGGGTGGCCGCAGACGCCTGTCCTTTG

>enh484
NNNNNNNNNNNNNNNNNNNNNNNNNNNNNNNNNNNNNNNNNNNNNNNNNN
TTCTTGGGAGGGGAAGGGTCACAGGCCCAAATTCCTAGGCTCCTGCAGCC
TTAGCCATTCCGAGAAACGACAGAGAAAGTGATTTAGAGACAGACACAAA
TAGAGACCGAATTATGAACATGGGAGAGATGTAAAAAGGCACAGAAAGAC
AGTGAGAGAGAATCCGCCAGAGACAGAGGGCTTTGCTTTCGCCCGCAGCG
ATTCTGATGTTATCTATTTCCAGCTGCCTCTCCCCCACCACTCCACTGCC
CCCACTCTGCCCCTCCTTCCTCCTCAACCTCAAGTCTCTCCTTCCCTGTC
TCTCTTTCGCACAGGGCCT

>enh485
AGGTGGGCTGCGGGCGTGGGAGTAGAGCTGTCTGTGATGCAGAAGGAAGA
GGAAAATGAGCCTCTCTCCTCGCTCTCTTTTCTTTTTCTATCTTTCTCCA
TCTCTCTAAGGGGCTGGCCTTTCCTCTCTCTGTTCTCCAGGGACCCAGAA
ACCCAGGGTTCTTAGGAATTCTCAAGGCATGTCACCTCCCTGAAGGAATA
GGAGTTCC

>enh486
GTGAGGAAGGGCAGAGGGAACCAAGTTGGGTTAGGGGTGGTGAGGTGGGG
AATGGGGTGGCTGGGGGGGCAGTGGGGAGGCAGGGGTTAATGGAGCTGGG
CATCACTGGCTTTGATGTGGTGGTTTGGGTGGGGGTAGGGGCTGGGGGAG
GGGAGCAGTAATTACCGAGTTAGACAGAGCAGGACAGGACAGGCGGGCGG
GCACAGGCCCGGCCCAGCCGCCTCAGCAGCAGTCAGGCAACATTTTTCTG
CCCCTTCTCCACCACCCACCTCCCCCACCCCTGTGCAACCCCCACCCACA
GCCCCAGGGCTCAGGGCTCCCTCTGCTGGCTTGTGGGAGGTGGGGTCAGT
GTGGGGACCTTGGGAGTAGGGGTGGGGAAATAGAGGGAGGCTGGCTTGGA
GACCCTTCAGAGGGCGTTGGGTAGCCAGTGGGCTGTGATCCCTTTGGCCT
CAGTGA

>enh487
GAGTGTCATTGGACTGGCTGATTCACCTTTCTGGGCTCTGTATCTGTGGG
GCTTCCTTTGTTCAGGAAGGACTGCTGGGTGGCAGCCAAGCCAAAGGAGA
GTGGCCTGGTCCCTGAGAGACTGACCCTGAAGCTGGGAAGAAGGGAGTGG
GGGAGGAGGTGACACGGGCAGGTGTGGGAGAACACAGAGGCCTTCATGGC
CACAGCTGCAGGGCGTGCCGGGTGAGGAGTGAGGGGTCCCAGTGATAACG
TGTCTGACTGCCTTGCTCAGATGTGCCTCTGAGGGAA

>enh488
ATATCCGAGGAAAAGAATGTGTGAGGAGGGCCCTGGATTCAGGGTATGGG
GCTGGATTTGGAGAAGACAGGAACAAGGTGGGAAGCCACAAGGCAGAGAG
GGCCACACAGCTGCCCCTTCCCCGCCCTGCTTTGCCTACCAACCCACCGG
CTTCTCTCTGGGCTCCTGAGGA

>enh489
AGGGGTACGGGGCTGTGTGGAGGATGGTGTGGGAGGCCACTGGAAGTCTT
CTGATATCTCACGTGCCCATTTCCCTCCAGCACTGTTTATGTTTGAAATA
TTCATCTACTGTGTCTTGCAATAGGGATCCCTCCACCAGTGGCCAGAGTC
AGTCGCCTCCTGTCTTGCTCATCTGCATAACGAGGGTGAAGTGGGTGGGG
CTGAACTGGGTGATCTCTGACATTGTTCTTGGCCCTCTGACTCAAGAGAT
GGAAAGGTAGGTTAGGCCAGAAACCTAGGACATCCAGGGCTTAGGTCTAC
ACATATTGCCAATAGGGACTGGCTGGCCCCTGATACCACCTCCCTAGGCA
ATTGATCCTACCAACCATGGTCCTTGGTAGAGAGACCTTGGCGCAGGCCA
AGCCGGTTAGAATGACCATCCATTGCCTTGTCCCTTCTTGTCCGCATACT
GATTTCTTTTAGGGCTAGCCTCATTTTTTTCTATGCCCAGGAATGGCTGT
TTGATGAGGATCCCAGATCCTATATATTGTGTATTCCCTACTACCACTGT
GCT

>enh490
CTCCACTCCCTCCTGCCTTCTTAAGGGAGGAGGAGGGAGAGGAGAAGGAT
GGGGCAGAGTAACCTTGGGAAGATAAGGCCAGGCAACCCTGGGAAACTAG
GGAGTTAGCAGAGGGCAGGGTTGAGGAGGAGGGACTGGGGAACTTAGAAG
TAAGGGAAGTGGGGGTGGGGAAGATGAGCTTGCAGAGCCCC

>enh491
TAAAAAATCACAGCACCGTCTGGGGGAGGGAAGATGTCCTGTGGTTTCTG
TGGGGTTATCTGGAGGCCTGTGCCCAGTGATTGGTGTGTGTGAGGGGGCA
TGTATGTCACATATCTTGATCTATCTTTGTGCACCATGGTCTGTTACCTC
CTGCCACCCCCTCTCCAGCTCCTGCTCCTTTGTAAGTCTTCTAAGGTGAT
AGTG

>enh492
AGGGGCCTGGCCAGCCAAGGGAAGGGGGCGTCTTCCCAGGCTTGGCCCTA
GCTAGAAGGGACACCTAGGCAGCGAAGGTTGCGGGAGCTTCGAGCCTTGG
GGG

>enh493
AGACCATAAAGGACTGAGCTTANNNNNNNNNNNNNNNNNNNNNNNNNNNN
NNNNNNNNNNNNNNNNNNNNNNNNNNNNNNNNNNNNNNNNNNNNNNNNNN
NNNNNNNNNNNNNNNNNNNNNNNNNNNNNNNNNNNNNNNNNNNNNNNNNN
NNNNNNNNNGCCTGTACTTGTGGAGCAAATGGGGACAGTGGGGCGGATAT
GCACTAAAGCAAAACTGAAAAGTAGGCCACCTTGACCTCTGGCACCACCT
ACCACCATTCTCTATGTTTTCTCTCTCCTGGGACCCCTACCCCCACCCTG
TCCTCTGCTGAAGAGCTTTTG

>enh494
TCACCTCTGTCTGCTCATTCCTTCCCCCATCAGCCTCCTCCCCTGGGGTC
ACATCCCTTGGCCCCTTGGCCTCATCTTGATCTACTTGTCCCCCCTCTCT
GGGTGACTC

>enh495
ATGGGCGAGCAGAGGGCCCAGGACAGTCTCCTGGGGGCACCTTTGCCTGC
CGCAGCCCTGACCAATAGGAAGCCCTTTTGTACAGCGAAGTCTGTCAGGG
AAGGGAATGCCTCCACCTCT

>enh496
GGGGCGGGGAAGGAGGGTGCCCGACCGGGACGGCTCAGAGATCCAGATCC
AAAGGACTTTTTTCCCCCTAGGTCTCCAGAGCCGCAAACCCTCGCCCGGA
ATAGCTCAGTGTTTAGAGAGGAGAGACTTGGACAATAACGCTGACGGGTT
AGCCAATCCTAAGAAGGCAGGGTCGTGTCTATTTGCATATTGCCATGTGA
TTGGCTGGATGCCGACCCTCCGCTCCTCCCTCGCCCCCCAGATTTGGAAG
AGAGGCAGATCCCCGTGCTCTGGAGAGATAGGGAGTAGGATGCCCACACA
GGGAGTGGCGGGCAGCAATCCCTACTCCGTGATGCGGAGAGCCGTCCGAC
GCTAGTGTCACGGAAAGGGCGAA

>enh497
CAGGTGGAGCCCCAGACATAAGGGGCTGGACGACTGCAGAGAGGACTCAT
TCCCTGCCTGATTCCCAGTGGGGGAAAAGAGCATGTTTGAGGAAATGAAT
TAGGAGTCATGAAATAAGATGTGGACAGGGGCCTGGGCTCAAGTGAGAAC
TTT

>enh498
TTAAAGGTTGATGGTTGCTCTTGATGGTATGGCAGGGAGAATGTCCCACA
CCACCTGTCCCTTGGCACCCCGGGGCACGTCGGGGACGGGAGGGGCAGGG
GCTGCTGCCCACTGCCAGCCGAATGGCATGATGAATGGAGCTGTCCCTCT
TCCCCACGGAGCCTTTGATCTCCCCCTCGTGGGGAGGGGGCCAGGGGCAT
CAAAGACATTTTTGTGGCATTAGAAAATCTGATAAACGCCATCTCACCTG
CAGCTGGCTCTCCCACCCCTTCTACCCGGGCCAGGTTGGGGGAGGAACTC
GAGGCAGGGACTCTTGGACACGCGAGGCCGGGCTAAAGCGAATTCTGACC
CCTCGATCTCTTGAAAGTCTGCGACCTCCATTCTCCCGCTCGCTTACAAG
TGCCAGCGCTTGCGCGCACGCCCTGGAGCGGCTACTCTTGCCCTCTCATT
TCCCCCACCTCCCCGCCCTAGAACGCGGGCTTGAGAGGTGGGATGGCTGG
GGGAGCGAGAGCGGAGGCC

>enh499
TCCGCCTGTCGGGCGGTCCAGTTTGACAACCCTCGCCGAAGCACCCCGCG
CCCCAGGCCAACTTCCTCTCTTGCCTCCGCGCCAGCATCTCCCTCCGCAC
CGCCCCCCGCCCCAAACTCCCTCATTCCTGGGAAGTTTTCTCTCTTTACA
GTCAACAAACCTGTCAAACGTNNNNNNNNNNNNNNNNNNNNNNNNNNNNN
NNNNNNNNNNNNNNNNNNNNNNNNNNNNNNNNNNNNNNNNNNNNNNNNNN
NNNNNNNNNNNNNNNAGGCGGCCGCGAGCGGCGGGGG

>enh500
GATCCAGGCTGAGAAGAAATAGCAGAGAGTTGGAGAAAAGGGTGTTCTCA
GGAATCCACAATGCTGCCTGCACCCTACTGTTTGTCCTGAACTGGGCAGG
C

>enh501
CCAGGGTCCCCAGGAGTGAAAAAGGGGATTCATTTACATTTAAAATCCAG
AGTTCCAAGGAAAATGTTGTAAAGGAATCTCTTTTCCCCATAAACGCCTA
ACTTTGCCCTTTTTCAAGGTGTGGG

>enh502
ATAGAGACCGATCAGCTCTCAAAAGTCACTGGGTCATTGGGGTGCCCTGA
CCCACCCTCCATTGCTTTACTTATCTAGGCTGGGAAAGGGTGGGGGCCAG
TGCTGGGCTGGTCTTAAGCACGCA

>enh503
TCTGCAGGCACTACTGGGCCAACTGATTCTGGAATGGGACTGAGTGCAGG
AGGGACAAGGGCTTGGGGAGTCCAGAGATGGCAAAAGATTCTGCAAGATC
TGGCTAGAGTGAGTGCTGCAGGAGGGGTGGGGCCAGCTGTGTATGTTTGC
AGGAAAGGTGGGGGGTGGGGGCAGAAAGGCCGCCTGCGGGGGAGAAGGCT
TCTTGGCAAACGCCCCAGTTTCCTGAGCTGATCCCTGCTCCCTGCCACTG
CTCCCAATTCTGTTGTTTCAATAACATCATTTTTATCCACCCCACAGAGA
GACTGTGTCTTAGGAAGGGGAGGCGAGGGGCAGGGCTAGGGCATGGGGGA
GGGGTGGTAATGGAGAGAGGCTGGGTCTGGAGGCAGCAGGGACTAGATTT
GGGGCGCTCCCTCCTCAGGCAGAGGCAGGGCGGTCTCAGAGCCCAGGTCC
CCTGATGACAAAGACAAATACATTAAAATTCTTGCCTCGGAGAAGAATGC
AGGATAGGGAGAGCATTTCATAATCTGCAATAACAGTAGCAGGGTGGGAG
CAGGGCTGGGCAGGGGGTTCGGAACCCAGACAGTGGCTCCCAGGAGGCTG
GCCACTGGCCACCTGTAGCCTCCAGGGACCCCCAGAGCCCTCTAGCTGCC
TATTTGGTACCA

>enh504
NNNNNNNNNNNNNNNNNNNNNNNNNNNNNNNNNNNNNNNNNNNNNNNNAA
CTGATACGATCTTGCTTGCCTTCTAAAATTAAAAGTAGGATGATGCAAAG
CTATAGTTAAGAAATCATGNNNNNNNN

>enh505
ATGCATATCTCTGCAGAGGTGANNNNNNNNNNNNNNNNNNNNNNNNNNNN
NNNNNNNNNNNNAAGTGTTTCAGCCTGAGCCAGCCCATCTGTGTGTCCGT
CCATACCTG

>enh506
GTGAGTCCGGCTGTCCTGGCGCGGCTCTGGACCCTGGAGGGTGGGGACCC
CGGGACCCAGGACAGACTGGGGTGTTCCGCAGCCTCCCGGCTCTACCTGC
TCTCCGAGCCCAGCTTTCTGGCCTCGGCCGGGGGCGTTTCTGAACTCCAC
TTCGACGTTCCTAACCCTCGGGAACATTCTATTGTGTTTCCTCCTCCCGG
GTTCTCTCCCACCCCCCGCCAAG

>enh507
ACGTGAGTCTCTCATGCTAACTCCTCAGTTTTTCTGAAGCCCACAAAGGG
GAATGACTTGATCAGAGTGGCTCAGCCCACACAGAGTTGACAGAAACCAG
AGATCGGAAGCGAAGCTTGGTGTTTTGCCCAATGCCCCCTGCCACGCCCC
TTCTGGAGTTTCATTTCCTATGTATTTAGGATGGGAGCAAGGACAGGAGG
GCAGGGAACAAACTGGTCCCTTGGGATTCTAGCTGCTACTACTGCCCATC
CCTCCCCCTGACCAGCTTGTAAACAAGTCTAGTTCCCAGGCAGCCAGCCA
GCCTGGGGAGCCAGACCCAGACCAGG

>enh508
ATCCCTCGCCTCCCGGCCGCCGCCGTTGCGCTCGCCGCGCTCGCACTGAA
GCCCGGGCCCTCGCGCGCCGCGGTTCGCCCCGCAGCCTCGCCCCCTGCCC
ACCCGGGCGGCCGTAGGGCGGTCACG

>enh509
CCAGCCCTACCTCCTGAAAGTCCCTGGCCTCCATACTCCTCGTGATTCTC
CCGTCTCTAGTCCCTGCGAAACAGAGAAGGTCAAGAGGTTTTTGTCTTTC
TGTCTTGCTC

>enh510
ACTCTGACATTCTAGCAGCAGCCAGGCTAGAAGCAGAGAGGACCCCAGGA
CCTTTGAGTGACTCGACTGTCTTGGTCAGGAAAGAGGCTCATGCCCTTGG
AATTGGCTCGGAGACCTGGCTCCAGGTTCCTGAGAAGTTTCTCTCCCACC
TTCTTTTTCACTTCCCTTCCTTACTCCAATGTGATGCATGCTTTCTAAAC
TCTGT

>enh511
NNNNNNNNNNNNNNNNNNNNNNNNNNNNNNNNNAAATGTATGTTGAGAGG
TCTTTGTGGTATCCTATAGAAAAACTGAGAAACAATGAATAAGAATTTGT
ATT

>enh512
NNNNNNNNNNNNNNNNNNATCCAAACAATATATAAACACATATGGAAAAT
CCTTGCTCAGCTCTAATCTCCTTACATAGCGTTTCCCACCCTATACTCAA
TTCTTTTTACTAATTTCTTGTGAATTC

>enh513
GGGGAGAAAGGAGAGCAGAGAACATTAGGGGCCAGCAAGAAAGAGGGGCC
ACTGGGCATTCCCTGGATTAGCAGCAGCAGAGGGTGGGAGGTCAGAGGGT
G

>enh514
AGAAGTTGGCCATAAACAGTGTGTTTTGTCTTCTGCATAACTCGGTTTCC
TCTGTTCTGATAACCTGTACCTTCCCAAAGCAATCTAATAAAATTTACAG
GAGTGGTTTCCTACTA

>enh515
AGAGATTACTCAGTAGTATTTGTAAAAATTATGGTTCAAAATAACACAGA
GAGATAAACAACACATCCCCAGCTTTACTTGGACAATTGATTGCTGTGAG
CTGTGGGTCTCAACCCACCCAGAACTGATTAGCAAAGCCAGCCCCAGGCC
CCCTCCTGGCTGCTCCATNNNNNNNNNNNNNNNNNNNNNNNNNNNNNNNN
NNNNNNNNNNNNNNNNNNNNNNNNNNNNNNNNNNNNNNNNNNNNNNNNNN
NNNNNNNNNNNNNNNNNNNNNNNNNNNNNNNNNNNNNNNNNNNNNNNNNN
NNNNNNNNNNNNNNNNNNNNNNNNNNNNNNNNNNNNNNNNNTAACACCTG
CCCAGGACATGGTGGACTCTTAATAAATATTTCTTTATTAAAGTTGATAC
TTAAAATATCTAATTAAAACTACTCTTGGGCTACCTTTCTCCAAGTTAAG
TGAGCTAACAACCATCTANNNNNNNNNNNNNNNNN

>enh516
GTAAAAACCCAGGGAGAGATGTCTCTAGTGACAGTTTTAGTGTCTGTGGT
TAAGGCGCTGAGCTGGATTGATTTAGAAGTCTTACAGCAGCAAGGTTTAA
GA

>enh517
TCTAAGGCAAAGCTCTTGTGCCTGGGTTGGGGCACATTCATCTGTTTTAT
AAATCTCAGCATGATCTTTTTTCCATGGTCACAGCAAAGACTGAAATAGT
CTTTCTTGTTAGTTTTCTTCTCTATCTAATAGGCACTGCAAGGAAGTGCT
GGCCAAGAGGAGACAGCATTTATCTCAAGTTCAGGGGCATGAAGGCCAGC
CTGCCTATGCTCCTTGAGCCTTTTCGTGGTAAATCCCAGGCTCAGAGCCT
GCCTCACCACGCAG

>enh518
AGGATAAAGAAGGGAGTTTTTTTGAGAATGTAAAAATAAAAATCCATTTG
GGCGTTCATTAAGTAAAGCAAGATGAATCAGGCTTTTGGTTATATAAAAG
CTCGGCTTTTTATGGAAAATCTGTCTTTGCAGTTCTCTGCTTGCGGGAGA
AAAGAATGCAAGAAG

>enh519
TTTTGTGATTAGCTGAATTTTTTATTATTTCAGAATATTAGAATATTGTT
GTTTTTTTCACAAATATGTTCTTTAAAGCTTTGTTGTTATCTTAAGAGTG
ATTTTATTAAGCCTGTGTAAAGAGAATGTCCAGATAATGAAATCCAATAG
GAAGAAGGGTGTGTCTATAGGAAT

>enh520
CTTGTGCAAAGGACTGGCTCCATCAAAATGAGACCCACTTCCAATAAAGC
AGGATACAATGTGGATTTCTATTAAAACAGTGTTATAAAATTAAAGTTGG
ATGATTGAGGAAGGCTTTTGCTTAGTAATGAGACTCTGTGG

>enh521
GCCAGCACTTCCCTAAGCCAAGCTTCCAAAAGAATCAGCTCAGCACTTAG
TTAATTCTTCTCTTGCTTTTGACTTTTAAAGTGGCCTGGATTTATTGCAG
CCTTCTACCAATGAATGATACAATGTTGAGATCACACAATCTCAGATTTG
ACAGTGCCTCACTCCCTAACCTTAGGCC

>enh522
AAAGTCACAGAACTGGAAAGTTAATTCATATTATTTGGTTTGAACTGAAA
CGTGAGGTATCTTTGATGTGTATGGTTGGTTATTGGGAGGGAAAAATTTT
GTAAATTAGATTGTCTAAAAAAAATAGTTATTCTGATTATATTTTTGTTA
TCTGGGCAAAGTAGAAGTCAAGGGGTAAAAACCCTACTA

>enh523
TAGTTGCACTTAAAACAAAAGATGTTAACATTGACCTGAAGATTCAGGGA
AAAATATCTTACTAATGATGTGAAAGCACTTAGGACCTATAGTGTGCTAT
AAAAATCTCTCCTTCAATAATATATGGATAGCCTAAGTGAAGCATGGTAG
CCAGCTGCCATGGTGGAAATGAGCTGCATAGGTACCATTTTGGCATTCAG
TGAAATGTAA

>enh524
AGCAGGCAGCGCTAGGTGGGGACAGTATGACGTGGCTGTGAATCAAACAA
CTTTTAAAAAGACTGGAGAGGAAGGAAGCAATGGGTGGAGAAAGTTCTGA
ATGTTTTCTGGTTATGGGATGTGTATAAATTCATGGGAGGTTATTTGAGG
ATATTTATCCCAAGCCTTATTCGCGGTTGTCCTTGAAATGAATACCAGAA
CATTAGAATTCAGGGATAGTCGTGACTTTTCTACAATGACTTGCCCCCAT
TTTCTTCC

>enh525
TTATTGAATGATTAAAATATTTCCAGAATGACTGGCTGGCACTGCACTCT
GATTTCAAAGTCTTTGCTTTACAGCTTTAAATTTGCCTTCTCTTTTTATT
GCCTGTCTTGTTTTAACAGCAGCCAATTCACACAAAACAGCTGTAGGTTG
TCTCCTT

>enh526
GGCTGTTCAGAGCTGGGATTTCAGACCCCTTCGGCTGGGAGTTCCTCCCG
CGGCCTCCAAGGGCGGCCAGGGCACGTCCTGAGGCCGCCCTCCCATCCCA
G

>enh527
TGGATTTCATCACCACCCATTCCCGATTCCACGTTTCCTTTAAGCGGGGC
TGGCGGAGCCGCAAGGCGGCAAGGAACTGGATTGCGATTGGTCAGCACGT
GCCTCGGTCGGCGGTACAATTGGCTGAGGCGCTGGGCCTTGGGAAGCATT
CCCCGACGGGATTGGTCGTCGCTCTCGCAGAGCCCGCCTCCCGCAGTACA
AGCGGCCCCCGGGTCGGGTGGGAGGAGGGGACTCCGGGAGGAGGAAC

>enh528
GCCCCACCCCTGAGGGCCGGCCGGGAACGCCCCTGGACCGGAATAATTTC
CAGGGGGCAAGAGCTTTCGAACCAAGTAAAATAGAACTTGAATGTAGCGG
CTGCCGTTGCCTCCTTGTACCGGTAGCGGGGTTGGGGACGGAAGCCTTCG
GTCGGTGGAGAGGAG

>enh529
GACACCTGGATCCTGGTCCTGGCACCATTGTTTGGGGTGACCCAGGCAGN
NNNNNNNNNNNNNNNNNNNNNNNNNNNNNNNNNNNNNNNNNNNNNNNNNN
TGGAGCCTGCCTTTGATCTCGGCAGAGAAGGGGTTTCTTCCCATCCCCTT
GAAGATCCATTGGCCCCTTTCGTGCCCCTAGAGCCTGGTAGCTGTGG

>enh530
TCCTACGTCCCAGCCCCTTGCCTGCTCCCGCCCAAGGGTAGTGTTCTAGG
AACACGCCGAGCCAGCGTGGTGACGTAATCCCCCTCTCTGCTTTTTGTCT
CCTCCAGGTTTGGTAAGAGAGATTCATTTCCATCCCCTCTACCACCTGGG
AGTCGTGTGTGCGTTGCTGTCCCCATCGGGGGTGGACCTCTTTGACCCAC
CTCTTAGCCCGTTCAGCCTCTCCATAGTCCAGAAGCAGAGGTGCTGGTGA
CCACCTCAGGAAATAGCCCTAAGACAGGTGGCCTTAAAGTGACTGGCTGG
CTTCAGCCCAGCTGGTGGCTGCTCTCTG

>enh531
GTCCCCAGCCCCTGCTGCAGGGCCTGCTGGAGCCTGCACATCTCCCACCC
AGCACCTGCCCCGGGAAGTATGTGCTGACTCCCCAGCTCCCAGGCACAAA
CTATTTTTGGCTGCAGTGACTGTTCACTACAGTCATGAAAACAGAAACCC
CTCTCCCTGCCTCCTTCTTCCCTGGGACACTGCACTGGGGGCCAGGGCTG
CCGGGGACCCTGGGCTCAGGCCCCCTTGTCATGAATCGCCTGTGGAGCTG
GGTGACAGCCAAGGTGTCCAGGGGCACAGGGCCCCCACCTCTGGGGATGC
CAAGAGAAGCCCGAGGCGTGAGCCCACCTGGGCTGGAGGATTATGAGGTA
GGCA

>enh532
TCCCAGGCAAAGTGTGTAATCCTGGCCTTGCCACGAGGTCCTTGGGAATT
ATTCACAGGCTTTCTAAATCTTGCGTCGGAAACAGCTTCAAATGCCTGAC
TTAATGGTCCCACTACCACATAGATAAGGCATTAAAATAAGCCTCATGAA
TGGAATCAGGCCTGGTTTTTAATTATCTGAGGCCCCTGTCTTATCTCCGT
CTGCCTGAGGCTTAAGGAAGGCACCAAGGTTTATATTCTGCCTGGTTTTT
TCTTC

>enh533
GGCCTCTGATCCCAGGCCCTCAGCTTTAGCCCCTGCACATAGCCCTATTT
TGTGCAGGGCGGGACTTTCTCATTTGCCAGTCCCCTAGAAGTCAAGTGTC
ACCCAAGGTTAACGCAGCTTTTTGGCTGTGGCTCACCCTCCCACGTTCCA
TCCTGACCCA

>enh534
GTTAGAATCTTCCTGAAATAGATCCTCCCCATCCTTCTAGTGAATAGTGT
TTGGTCATTTCCTGCTTTTGAGTAGGACACACACTTGTTCTGAGCATGCT
G

>enh535
TGTGTTTTGGTGGTCTTGGCTGCTGATGGGTGGGGTGAGCCCCAGGAGGA
AGTTGGGACAAGTCAACCTCATGGCAGATGTGCCAGGGAGAGCTGCGGGT
GAGATAGATTGTTCCTATCCCCCTCTCCT

>enh536
CCCGAAGCATGCGAGAAGCTGCAGGGGCTTGGGGGCAGTTGGAGTTCATG
TGGGGGTGGGGGTTCCCCAGATGATTCACTGGAAGGAGGGAGATGACCGT
GTTCTTATTGACTCAGGTCCTACCTTTTGGAGGGAGGTGGCAAGGCAGGG
AAAACCTCTTGGTG

>enh537
TGGTTTCCTCTCTGTTGAGGGCTCTGTGTACCCTCTGCCAGCTTCCCACA
TTCCAGCCCCCAGCCCTCTCCCCGTCTTCTCCTGTCCCCATTGCTGGCTG
GGTTCTGTGCTCAGAAGGCACATGCTGATGTGGGCCTGAGCC

>enh538
AGCCCAGAGCCGCATTGCTTCTGGATTGCACAGGGCTCTGGGCCCACAAG
GCACTCATGTGACTTGGCGTCCCTTAGGCAGAGGGAGGTGATTCTCAGGG
CAGACCTCAGGGACATC

>enh539
AATCAGACTTGGCTGTGCCTGTCACTGTGGGTGGGCGAGTCACATCCATG
TGTGAGGTTTCGGGGGTGCTGAGTTGCTTTGGGGCACTGTTGAGTCATGA
TACTGGGAGAT

>enh540
GGAATTGATGTTTGCATTCAGGAAGCACTGGTCAGATCCAGGGTCCTGCC
TAATGTAGAATCCCCCTGGAGCCCTCTCTCTGTTGGTCTTTTGGCCTTGC
TGGGACCCAAACTTC

>enh541
CCACCCAGAAGGGGCTGTAGAATGCAGTGATGATGGCCACACGAACATGG
GTCAGTCAGAGGAGGCCTCACAGTGGGCTCAACCCAGTCCCTGTGTTTCT
GTCTTCTCCCAAGAAGAGCATTAGGAAAGCTGTGGTCTCATTCCCATG

>enh542
ACTGTGTGCCTATAGCCCTGCCATGAGATGGCTTTGGTGTAGTGTGTGCC
TGAGCCCCCTCTGGGGACTACCTGGCTCCTGAGTGGTCAGCTTGTGTGTG
TTCCCTCCTCCTCCTAGGACCACCTCAAAGGCAAGATTGCTCTAGAACAG
ATCTGACTATGGCCAGATATCATTGGGAAACATTTATGTCAACACTGCAC
TGTTTTAAATATTATAAAGCAGCAATCTCTTATT

>enh543
GGGTTGGATGTTCACAGCCTCCTGAGAAGCTCTCCCAGGGTCCTCAGGGC
TCTGGATCCTGGTGGGTCTGGCCAGGCCGAATCTGAGGGGTTTCAGCCAT
GGTTAGAAATCCCAGGCCTGTCTGCTGGGCTGG

>enh544
AGAAACAAGCTGGGCAACATGCCCTCGTCCAAACCTTTCTGGTCTTTACT
TCCTCCCCTCACCCCCCACCGAGTCTGCTTCAGCTGCTGTCTCTGGGAGC
CTGGAGGGTGGGGGCCAGGGAGCTCTGCTTGTGTCCCCAAGCACGTGGTG
GCTCTGGTCAGAGGCCGGCCCAGCCAGCAGCTGGCCCCTGCCACTCAGCA
GGAGGCCAGCCTGAGGCTGAGGGGCTCCCGGCCCAGCCGACTGCTCACCG
CCTCTCTGCCTGTCCCTCTGTCCCCTTAGGAGATCCCCCGAGACCTCACG
CTGGATGCCCTGCTGGAG

>enh545
GTTAACATTGGGTCTCAGAGTCAGTTGTAGAGTTGGGAGGTGGGGCACTT
TGTTTCCAGGGTGGGCCCCTCACTGAGAAAGCCTGGTCCCCTGGAGTACT

>enh546
TTGCACACTATGGCTGTTTCAAGCGGCCCCCTGTCCCACAAGTTACGTCT
AAAAGTCTCAGCTTCATATTCTGGCAGCAGCTGGGGAAATGATTTCAGAG
CCTGCTGGCATGGAGCCATTTTTTTTTTCTTTAGCAATTTCCCGGTTGGA
AGTTGTTGAAAGGAAGTGGCAAGCGCTGCCTGAGCAGTTCTAGCTGGGAG
AGGTGGGTGCTGCAGAGTCTGGGATTCCAGGGTGAAAGCCACAGGTTCCC

>enh547
GCACTTTTTTTCTGGAGGACACCACCCACTCAGCCCCCATCCTTCCTTCA
AATCTATCTTTCGTGTTTTCTTTAATGTTCTACATTTTGGATTGAAAATA
CACTGATACGT

>enh548
GGGCAGTGGCTGCCCCCTGGGGAGGCTCAGGGTGTGTCCCTGCCTGACTC
TCCTTTCAGGGGCTACCTCTGCTCTGCACAGCTGTTATCTCTGCCCTCCT
GTCCAGCCACACCCTTGCCAACTGA

>enh549
GGGGAATAGTTCTGAGCTGAGCAGCTCTCCCAGTTGGGTCTCCAAGAGGC
ACCAAGAAGCCAAGTGCTTTTCCTTGACTTCTTGCAATAGCCTGAAATGT
GTACTCCTATTGTCACGTTATTGGTTTAAGACTCC

>enh550
CAAAAAGCAGTGTNNNNNNNNNNNNNNNNNNNNNNNNNNNNNNNNNNNNN
NNNNNNNNNNNNNNNNNNNNNNNNNNNNNNNNNNNNNNNNNNNNNNNNNN
NNNNNNNNNNNNNNNNNNNCCATATTACATACATGCTCCTGAAAAGGCCT
TGTGAACTGTAAAGCATGATGCAAATATTCATTGTTTACTACCATCGTCC
ATAGCTAATGACCTTGGAGTGCTGTACTCATCTCCAGCTTTAAGTTCAGA
G

>enh551
AAATTTTCAAACATTAAACTATATTAGCCTCTAATCTAATTAACAACATC
CCATAAAACTAGTATTCCAAGGAACACACTTTGGAAGCTGTTGAAGTAGA
TGATGATGGTGGTGAATGATG

>enh552
TAGATTGGGTAGCAATGGAAAACTTCCCATGCTAAGAAGCCACATACTCA
CTAATGATGCAGGATTCATATAATTTTTTTCAAATGTATGATAAGTTAGA
TTTAGTTTTACAAACGGCTTAAGTTGATCTAGCCATGGTTGTTTGAATTT
CAAGACCATGTTTATCATTGAGTCTCTTTACTTTGTACTTTTAACTCGAA
GCCAACTTACTCTTAAGGTGACTTTAATCAGTGTAGACTATCAGCTTCTT
C

>enh553
NNNNNNNNNNNNNNNNNNNNNNNNNNNNNNNNNNNNNNNNNNNNNNNNNN
NNNNNNNAACAAATGAACTGAATTGGAGATAAAATCCTAATAAAAATAAG
TGACTAGAGGGTATGGAGTAGAACATTTCAGAGCTTTAAATGGTATTTAC
ACAATGAGGAGAGTCCCTTATTAATCAGGGCTTCTATTTGTTCCAGACAA
GACTAACCTAGATAATGTCCCTACTATAAACCATTGTGTACGGTGTAACC
ACGTTCATATTTTATTTCATGTACCCTACTTAAGGTTAATGCAAAGATAA
TACGAAAATATCGGATAGTGCTGATCCTATTTACCCACAAGAAATAATAT
TTCATTTGAAGGTGCATTAAATTGGGCCTTTTGTGTGGCATAAAATAGAT
CGAAAGAGGCAATACCACATCCATAAGGAACCGCTGTATTGCCTTTGTCG
GCAGAATGGATGGATTTTTTGTAATGCGGTATAATAACGGCTACTGAGAA
CAGTCAGTAGCAGCTTTTAAAATATTACAAATCTAAAAATATATCAAGGT
CAAAATTAGTAAATAAAATACTAGTGAATTTTCAGTGTAGATTTGAGGGA
GGCCAGGGACCATTAAGGAAGAAAAACCAACACACTTTCAGTTTTAAAAG
GAAGAGGGAAAAAAGACAACCCGAGA

>enh554
GGAGACTTACACTTTGAGAGTGGTCTTTGAAAACGAGCAGATAAAATGGA
TAATTTCATAATAGATACCAAAGAAAAGCCACATTGAAAAATGAGCCATT
AACTCACTGACTTGACACTTTTTCTTCTTTAAAAGCATCACTCAAGAAAT
CAGAAAAACTTAAATGGGTTTTTTTTTTTTTTTTTTTGACAGCAGATATT
GACAGGAACCAAAGCAGCCTGAAAATATGTCGAACATTCGATCATAATGT
GCACCAATAAGGGAGTATAAGAGGCGTGCTTTGTCAGTTGTGGCATGCAT
TATACTATTAACAAGACGATTAGAGATGTTTCATTAGCATAATTGTAGGA
CAGTAATCTTTGAGTGACAAGTCATAGGCTAAATTATAGCCATAAGAAAA
ATTCCTTATAATTTGAATTTGATAAAAATATGTAGACCTGTACCTCTTGG
TTTTTATTCCAT

>enh555
CAAATTGAGTGTATTTGCTACACAAAATAGGCTTAAAATACAAGCTAAAC
TTTTATGAAATAATAAACAAACAGAAAATGTTTAACACCAATGACCTAGA

>enh556
TCCTTCTCTCTATAGATTCTATATAAATGCAAAGGAAGCAGTCTCTTTTT
TTTCCTTTTGTAATGCAATCCTTTGTATTTCTTTTCCCTCCCTGAGGTTT
ATTCATTTTAGAGATTTAAAAATATGTCCCTGATGCAGCAGACCTGGTGC
ATCACTTTCCTAAGCTATATATAATTTGTTACATCCTCCAAGTTGGGAAT
GGAAAAAAAATCTACTAGATCATCTTTTGCCGGAATAGGATACAGTTCCC
TGATAGAAGACCTATCTGATGTGAAATTAATACTACACTTGATCTCACTA
GGTGAAGAAAAGTAGAAAGAATTCCCTGTAAATTAATTCCACTGCTCCCT
TAATTATTTGTATTGTTCTCTTTGCTTGGCTCCGGGCTTTGAGCCCAGAG
GATTCTGGAAACAATATTTCCTCCACACCCCTTTCTGTGTGGCTTACAAT
GGAATGACATCTTCTTTCCCCAGTGGGTTGGATTCTGAGAGCTGCCAGCC
GGCTGGGTACTGACAATTCCTATTGAACTTTGCTTTCCACAGCCATTGTT
CTCTTATCTCCCCCTCCCTTTTCGTCCGCACTCTGTCTCTCCTTTTCTGA
ACCCACTG

>enh557
GCAGTCTTATCCCTAAAAAAACAAGTAAGAAACTGTTAGAGGTGGCAGCA
TTCAGATCCTCAGTCTTGATAAATTAGAATTTAACTCATGATTCAACTGG
GCAGTCACCCCTTTCACTGGCCATATATTCTTTCAGTCTCAGTTTCCAAA
GTTACGAAGACACTCTCCTTCCTAATGCCTCGGGTGAGGGAACACTAGAG
CACCAGGATAAATCATTCAGGAGGAGAAATGGTGAGACGCCTCGCCCCTG
ATGCTAATGATATACAATCAGAAACTTGAAAGGTGCTATCATCTCCTTTC
CTGCCCTCCTGACCTTCTGCCAAGAGCAGCAAAGCAAAGAGGTTGTGGGA
ATAAAACACCTTTGTTCCGGGCCTCTGAAGTTCTTGGCTTGAAACTGAAC
TTTTGATCTGAATTCATAATTGCCAGGGTTGCTA

>enh558
NNNNNNNNNNNNNNNNNNNNNNNNNNNNNNNNNNNNNNNNNNNNNNNNNN
NNNNNNNNNNNNATGTCCCATATAAAATTGGGATGCTCTTAGCAATGAAG
AAGAAAGGAAACAGCAGTGACACAGACAAAACGTGCACACACATACAGAG
CTTTAATGGAAAATNNNNNNNNNNNNNNN

>enh559
CTAACACTGTCAGGGAAATCAGAGGCTCACTAGGTAGACACCAGAAGGCT
GGATGTGACAATGCAGAGTGGAATCCTTGCCAAATTCATAGGCCCTTCCT
TGGTGGTTTGTTCAATGACATGTTTCCAGAGGTTGCTCTACATCCTGCCA
CTTAAGAACCCCTTCAGTTTAAGGATCTGTATTAGTCGTGACAGGTAAAG
ATCTGTCCCTCCACCTACCTCCACCAGCGGTGTGTGCTAGGATTTCTAAA

>enh560
AAAGATGGTTCTATCATTGATAGAACGTTATCATTGAGACCAAGCCTGGT
GCTTAGGGAGAGGAGAAAATCATTTTAAACTTGTACTGTATAAAAACTCT
GGCAATAATTTGCATTTTGGTAAATAAAGGAACTAGCATTATAGCTTCTC
TCTGGCCCAAATTCTGATGATTTCTTGGCTTAGGGCTTCAATCAATCTGC
AGCTGACCGACTGTAATCCTGGCCAGCACAGCTTCAAGGTCACAGTTATC
ATTTCTAGACTGTGGACATTTTATTGTTGCCACTATCGATGAAAACTGCC
TTT

>enh561
TGCCATTCTTCTGTAGCACGGGCAGAGGAAATTCTACAGGGTTGCATTTT
GCATTATTTCTTTCTGCTCTTTCCTATTCTCATAGTCTTAGTCATTCTCT
GAACGGAGCAAGATATGACATTTTGAGATTTATAGCATCTTTACAGAAGA
CTTCAGAAAGAGGTTTGTTTTTTCATAACGGATTAGAAAATGAGATTCTT
GTTTGATATATTAACGTAAAATGAGAGACACACACATATCTACCTACTAC
AATATAGTCAACTTATTTTAAAATAAAATTCTATATCACTGGAATGCATA

>enh562
ATGGAAATCCCACTGCACTGGGCCAGGTATATGGTAAACCTTGAATAAAC
TGAAACTATTATTGTCATCCTGATAATAAACCTTACAAGATATTCTCANN
NNNNNNNNNNNNNNNNNNNNNNNNNNNNNNNNNNNNNNNNNNNNNN

>enh563
TTTACTGGGGATAGGGGAGAAGAGAATGGTCTAGCTCTGGCCTGTTTTTG
TAGCTAGGCCTATTAAATGTCAGCAGGACCAATTGAAAAATTAAAAATTC
ATTGAATTCAAAACATGCTGTGTTTTAAACCCAAACTGTACAACAGGTTG
ATTGAGGTCTATTGACTGGTGTAAGTGGTGTGTCCACTGGTGAGT

>enh564
TTCACCCAAGCCAGACAAACTAGAAATCTAAGTCACTGTTTCTAGAAGTT
CGCACTGCAAAACACTATCTTGTAAGACAGTAACTGAATANNNNNNNNNN
NNNNNNNNNNNNN

>enh565
GCCAGTGGCTGGTGTCACTTGGTCTCATTAGAGAGAGTCACCAAACAGAT
CATTGATGGGATTAGATTCCCAGCAGTTCTAGCTTTCCCCACCACCTGTC
ATGTCAAATTCTTTCATTTGAGGGAGAGGATCCAATATGCAGAGAGTGCT
GATGTTACCTTCATTGCAGCTC

>enh566
AGAAAAGAAAACTACACCTTAGATACACACTCCACTCCCACCAGGGCCAC
TGCTTTTCGTCCAAAGAGGTACTCTTTACAGCACTCAATTACTACGTCTC
CTGGTTCTGGCTACAGTTTTGAAACATGGAAAGTTTGACAAGGCATATAT
TGACTTTTACAAAGCCTATAGTATAATGAAAATGCTTGCCAGCTAAGCAC
CGCTGAGTTTTCCTGGCAGTTCTGTAAGTCAGTGGGGACCATTAATGGTC
TGTATGCTGAGTCACCTATGATATATCCCTGCTTGTCTTTGATTGGGCAG
CACCTAATATCTGACTTCTAAATAGAACTCTTTGACTTACTAAAAATTTG
TCAATAGTAATATCACTCATTTAATAAGAAGGGATTCAGAGGAAAATCAA
TCACTATTCAGAGATAAGAGCTTTGTTTGTTCTTTTTAAAGGTCGAATAA
GTGGGTAAAGCTCCATCGCAAAGGGAATTATCTTCTGTCCTGCAGCTAAA
AATAATTCCTGAGAAGGGTGTAGAAAGATGTTCAGCTGTCTGAACTGACT
AACTC

>enh567
ATTGCCATAGTCTCTGAAATTGACACTCTTCTACCTTCTTCCCAACATGT
ACTTGTGTGGGTCAGTAAGGAGTAAAGAGGGTGCTTGGAAAGCCAAGTTC
CCTTCGTATCACCACCATTGACTCTTCTCCCTTATGATGATAAAATACTA
ATCTCCATCAGTGGTAAACATAAAATACCTTCATGACATCCTCTAAACAT
TAAATTAGGTAAGGATATATTGACACTGTAATTTGAACTTGGAGAGATAA
TATATAAATTTGAATTTTGCCCATACTTATTTGATGTCAAAAGGTGAATA
TATGTAATGCAGATCAAAAATGTCCTCAACCA

>enh568
TTGTTGAAATATGGAGTGGATTCAAAACACGGAAAACTTTCCCACACAAC
ACAATTTTGAGAAACTTCTACTTTGCCACTGTTCTTCACCCATGATGTTT
CATATTGAAAATGTTTTTATTTTTGCTCTGTTCTCAACACTTTTTTGTTC
CCTTCAATAATTTCCTGAATGACTCAATTGTAATCTCATCATCCAGGGAA
AAGCAGATTTCAAGAATGTACTGTACGGCTATTAAGATAATGTGCACAAT
CAGTCGGGGGCAGGTTGTATTCCTGAAGTGCTTTTGGATGTCAACATAAA
AAAAATGACATCTTTTTGCAAGTATGTGTCTGCTTTGCCTCGTGTCACAA
ATATAGAGCTAGGCAGAGCCGCAATGATCATTAGCTGGAGGTAATACTGA
ACCCACTTGAGAGTAAGACTCCTACATTCCAGTTCTTAATACACTTAAAA
GAAACCAGCATTGGAAATCATAAACAATGTATTATAGTGGTTTATGTAAG
AAACAGTAGATCCATGATCAACGAAAAGGCCTTGCATCTACATTAAAACA
AATGGCAAATGAAAGNNNNNNNNNNNNNNNNNNNNNNNNNNNNNNNNGTT
GAAGGAAGGCATGTGTGATCATTATGATTTTTAGCTTTAATCAATCTATC
AGATTAACAATGGATGGTGATAGTCTATTCCT

>enh569
GGCTTTAAAACACCCCATCCTTACTAGAATAATGCTGATACCACAGAAAG
AAATAGATCCAAAGTATTTGTGGGAAGTAACCGGAGAGGTACATCATTGT
G

>enh570
AACACAGTCAACCATTTATGATTGTGTTTCTGTTGTGATGGTGCATCAGG
CCTAAAATATTCAGGAACTGCCACATGACCTGCAGTATTCAGAAAAGTCC
AAGAAAAAAGTCCCTTTGGAGAAAGCACAGACAGCCTCCATGTTGATGGA
AAGATGGAATTTTACAATAAAGCACTGTGCCCAGAGTTTCAGGGTGGAAG
CCATTTGAGAGTCAAATACAGGGCCCTTAAGAGAAATAACAAATTAAATA
TTGAGTAAAAACAAATACTGCAAGTTATTTTCATAATTGTATTTTTGTTT
CCAAATGCCTGCTTCCTCCTTCCCTTTTTGTGGGTGACACTTAAGTCAGT
TTAAACAACCAAGGAATTTGTTTGCTGGGAGGGCACATGGACAACTAATA
ACATATGAATTTTCAAAGATGAATACCCAAGCCCTGGGAAGAACACTTAA
CTACAAAAGGATATTATTTAAAGAAAGATGTATTTCAAACACGTGAGTCA
ACAAACTGTGATTCATCTGTTTGTGCACATATCAATTGGAAATTAAAAAT
AAAATTGAATATATCCTCTATCAAT

>enh571
TTTAACTTACTACTGGATTGCTGTTTTTGTGTGAACCTCTGAGCCTCAAG
AATGGATGGGCCTCGTCTCCTGTATTTTTGGTAGATTCTGATTTGCATAC
AAATCTCTTAACATGCATGTCAATCTTTGAAAGAGAGATCTATAGAAAGC
TGGTCAGATCCCAACTCTCATTCCTCACAAACAGGCTGGATAACATTTGT
GTAAATCAGTTCAGCAGCGGTTCCTGCTGTCCTCATTATTTTCAGAGAAA
TCAGGGCAAAGCATACTGATGAATAAAAATAGACAGTGTTCCCTGTTTCC
CTGCCCCTGCAGTCACCTCTATCAGGGATGTAGAGTGCGGAACACACCTT
CCTTCTTCATCTGAATGCTTCATCCCGG

>enh572
AACGGTGGAGAGAAAGGATCAGTGACAATCCAGAGAAGATTGGCTCTGTG
TGAATTGGGGCCCTAAGGAGGCCTGTGGTGGTTCCCAAAGTGGGTGTGTT
CAGGAGAAAGA

>enh573
AGATAGGAGGAGAAGTTGGAAAAACATAGCCTTAAAGTATGGAAAATGGA
GAGCTAGAGGGTACTGGGCATTGAGGGGGTAGCTTGAGTCCTTTGGGCAT
ATTTCAGTGGAGATCACAAAGAGGGGTATGGTGGCGGGGGTGTTGACAAA
ATCGAAATTCACTTAAGTCATTCCTACCTGCATGCCTTCATC

>enh574
GCCTCCATGCATAAGGGTCTAGGTAGAATTATTTTTAATACGGTTACAAA
ATTAAAAAGCAATAACAAATGGAACAGTCAAGGATACATTTTTCTCTGTG
ATATGTTTCAAATAGATTGCTGTCTTTCCTGCAGTGTCATAAAGAAATGA
AGGATTTTTAATTTGTGGATCTAGGACATACAGCTTAATTCCAAAAAGAA
AAGCTTCGTGGCTTAATTTTTAACGTTTTTATTCTTCAAAAGCT

>enh575
CATAGGGGCCTGAATAAAGAAGATCAAGACAGTGTAAATAATACTCACAG
AAGATAATCCATATTGGACCAATAGACTATTTCCATCACTACAGTTTGGA
TAAAAGAGGGG

>enh576
GTTCAATATTCTTTCAGCACCCTCACCCCTCACAATTTATAAACAGAATC
AGCAATACCACCAATGAAAAATGAATTTACAAGGAAGCTACACCCACTGG
TTACAAGCCTACAAAGTTAAAAGTAGTCACTTCGAGTTAGGTATCAAGGA
AATTTCCTTTAGAAAACCCAGTCGCCGGAGCTGCGTCCTTCTGCTTACCT
GCTTTATGTATTTGTTTACTGCCTAAGGGAAGTCCCAGGCAGCCAGATGC
AAGAATACAAAGCTCCTTGGAAGGTGGAAGGGGCGCCCGGTGTCCTCTGA
GCTGCGATCTCAATTCCGATGCTTTTCATGTGGCTGAAATAGCTCTGTGC
CTCTCCCGGTATTGAGAACTGCTCCTGGCTCGGGGCTGGAGGGGAACTTA
AACCGTTAAGGCTAAGTGTTAAAGAGAATTCCTGTCATAGCTCACAGTTG
TTCTTCCTAAATATAGAGTTTGATACAAGCCATACGCTGGCTGCCTCCGA
AAGGCTTGACCGTGCGGAAAGCAGGCTCAAATGTCAGCCGGGAGGTGGCT
ATGGTATCTTACTTGCCCTCCTAATCTTCCAGAAGATGCTGGCTGCATTT
TCTCATATATTCTGAGTGGGTATAGCAAAGTTCGAAAAGTAAGGAAAGTC
TATCTTTAGCTTTATTACCTGGATGCCAGAAGATGAGTATTCAATAAAAA
TTGGGGGGTG

>enh577
CATCAAATACTATTTTAAAGTAGAATACAATATTTTTCCATTGAAGATAA
AGTGTTGCCTTATGAGTAATTGGATATGTGGGCTTGAAAAGTTGAAATTT
CGTTTTGATGTTATGCATGTAAATGATGCCTGAACAAAGGGAGCAAAATA
TTTTTTTATCTTATGACATGGATTGTATGATTTTGGCACCACACCAAAGG
AAGTTATTAGGAAGTGTGGTAAGTCCCATTTGGAACTGCCTTGTACAAGC
TCTGTTGCCAGGGGAATGCTTAACCCTATGAAACAGGAAGCATCCAGTGT
CCATGTTCATGCAACATGGCAGGTCTGTGTTGTACTCCCTTCAGGAGCAG
GA

>enh578
NNNNNNNNNNNNNNNNNNNNNNNNNNNNNNNNNNGTCGTAGAGCTAAGAC
TGGGGCACAGGACTCTTTTTTGGTCAGCCATGAAGTTCTCAGATCTCATG
GGAGAGGACA

>enh579
AAAATTATTGTACATCAATTTGAAACAGGGATTAGAAAATTTCTTTATGT
TATGACAATAGCAAGTTGAAATGTTTTTTAAAATTAGTCAATGAATGATT
GTTATACTGTATTTTTTTAAAAACCAATTTTATATTTT

>enh580
GTTATCATATTGTTTCTGAAAGACTTGATTGCTAAATTAACTCATTTAAT
CAAGTATATATGCTCTATGGTAGATTGTAGTTTTTAGTAAGGGGACATGC
AAAGGTCATCC

>enh581
GCAACGCATCCGGATGACGGTTCCCTGTCTCTGAAAGACCTTTCTCTGGA
AGAGGAGTCTGCATTGTAGTGTCTCAAAGACACAATAAACTTCCTATGGT
CTGCACTGTTGTGATATTACATTTTTGTGAGTAGAATCCTGTGTGACCAC
T

>enh582
AGGCTCCACCCCACCGGCCCGGGCAGGGCCTCCAAGGCACCTCCCACCTA
CGGGTCACCCAGTCAGCCCACTTCTTTCTGGGACAAAGGCGTCATCCCTT
AGAGACAGTAGGAAAATGGTATCTCCCGGAAGTTACCTCACGACCTCCAA
GAGCGGCTTCCAACCTTGCCGGAAATGACGAACGAGTCAACCGGATCGGT
GACTGTGGAGGGCGAG

>enh583
AATCTCTTGAGAGTTGTATCCAGAGTTACCAAGCTCTCAGCTATCAAATC
TGCTTCAGTCTCATTTTCTTNNNNNNNNNNNNNNNNNNNNNNNNNNNNNN
NNNNNNNNNNNNNNNNNNNNNNNNNNNNNNNNNNNNNNNNNNNNNNNNNN
NNGTTGCACTCTGTAGACCCCAGGCTACTGCTTACCAGCCAAGCATTCTA
CCTTCTTACGGCTGCAA

>enh584
NNNNNNNNNNNNNNNNNNNNNNNNNTCGGGTGATTCCAGCATGTTCCTCT
GAGGTCACCTTTATTTAGTTCTTACCAGTGGTGAAATGCTTTGTGTTAAA
CGTGCAGCNNNNNNNNNNN

>enh585
CAGTCCTCAAAATGCAGGCCTAAGGTAGGCCCAAAAGTCTATGCCAGTTC
CAGCTAGCAAAAAAGCAAATACACCTTGACCTTTTGTTGAAATTTTACCT
GGTAAAGTTTTTCCATTTCAGAGTCTTTCATCTTTTATTAGGCACCTCCT
GCTTAGGGACAGCAAAAAGTTTCCAATTACTGCCAACTCCTAGTGATCGA
CCTGGAATG

>enh586
TTCCTCCAGTGTGTGGGCATCTGACTGCGGAATGGTCCTGTCCATCAGCA
CAAGCTCTATAGTGAATTCCTTATATGGTTAANNNNNNNNNNNNNNNNNN
NNNNNNNNNNNNNNNNNNNNNNNNNNNNNNNNNN

>enh587
TATTTTCTAATTTGCGTTTAACTGGGTTCTTTTAATTTATTAGAGCTAGA
TTCACTAACTTCCCACTAGAGGTCTCCTCTTTCCCTATAGAAAGCGTTCC
CAAAGGCAACTGTTTGGACTCAAGTAGGAATAATTTGCAAAATCATTAGC
AAAGTTGCAGTTGAAATGTAAAAACCTACCAATTTTTGTTACCTCTATTG
CCNNNNNNNNNNNNNNNNNNNNNNNNNNNNNNNNNNNNNNNCTAATATCT

>enh588
TTTATTGACTTAAAATCCAGGGCCTTGTTTGTCAAACTATCTTTGTCAAA
CTTCTGTCATTGAGAAGCCCTCAATAATGCAGGAATAATTATATCCACAC
AGCTTCTGCTTACGTGGGCAT

>enh589
ATATTCTGCTTCTGCTTCTAGACTAACTGAAAACTCTTAATCATTAAGAC
CCATTTCAAAAGACACCTCTAGTGTGAAGGCCTTCTTCTCACTCCCTTCT
CTAGATTCTCATG

>enh590
GTAGATGATCAAAGCCAAAGTGGAAACTTGATAATGCTGTTAAGGTGAAT
AGTTAGAATTTAATTGACTGTGAGGGGTGGTGTCTTTTTTTAGTTCTAAA
AAAGATAATTTTAAAAAATGACCTCACTTTCATCTGTAATA

>enh591
CGCACGCTCCCCTCCCTCAGCGCTCAGAAGAAGCCACTTGACCCTCCACG
GCCGAGGACCCGCGCTCTTTAGCCCCGCCCCTCACGCGGGGGCCAATGAA
GTGGCGCGCCTTCGCCCCATGTGGGAGAGGCTGCGGTGGCCAATAGGCGC
GCGCGTCGGAGGGCGAAGGGCCGGCCAGGGTGCCGCAGACGCGGGGACGC
TG

>enh592
AAGTAAATTTGGCCTTTCGTTTAAGCTAAATTATAAGATGGGCCAAAATG
AATCAAGCAAAAATATTCAGTTTTCAAAGACCACTCTAATTCACCTGCTT
AATAACAGTTTAACTGGTTTTACCTTTCTCCATGGAAACATGTCAACCGT
TGAAGACTATTAA

>enh593
CCTATGGTTTTAATATTTTCAAGACATTTGGTATATACCTATTAGCATTT
TACTGTGTAATTATTTTGCTTGAGGGGAGAAAAACCTTGAAATATTCACC
TTTCTGTCTCTAGAGCCTAGAACACTGCCTGACACTGTAATAATCATCAA
AAGCATGCATCCACTGGTTAGGAAAGCTGTTCTACATCC

>enh594
TATAGATTCATTTTCTACATAATTTTCTTTCTTTAAGTCAGTAAATTGAA
TTTATTTTTAATGCTCTTGGCCAAATTGAAGTGACTTTTTTCTTTATTTG
CAG

>enh595
CCATTTTGTTGCAGTTGACTCACGATTATAGTCATAGGTATGTCCTTTTT
GCCCATTTCATTATAGTCAAGTTTGTTTCTTCCTGTGTTTGATATTTATT
TTCAAATTAAATTGAGGTTACAGACACCTTCCTCTCCTTCCTCCTCTCAC
TAAGCTTGTTTCTGT

>enh596
TTTAGAAGTGGAGAGTGCATCATATGTAGAAAATAAATATTCAGACGTGG
CTCATTAATGTTACTAAGTTGGAAGTGAGAATTTATGAACATTAATTCAT
TTTAAGAAAAGTGCNNN

>enh597
GTAAGTTACTCTAAATAAAGTGAAGAAATGTGGAGATGGTTACAGCTAAA
TAAGTTCCCAATAGCTTGTTTGGCTATTTCTCATATTTACAGTTTGTGCA
GTGTGATCCTAATTTTGTTTACAAACAAACAAAACCCACACAAACATGGA
AAAAAC

>enh598
GTGATGGGGGAGGGAGGCTAAGAGAAAACAGCCTGAGTAGAAGCTGGGAA
AGCCCATATTTGTAAATAAGATTGACAACTAATAGAGTTATTCAAGGTGG
GCACAGGCAGAGAGCGCTTTAACAAAAAGTTGGAAAGGGTTGAGAA

>enh599
TGCCTGCCTCTTCTCATGACTCACATGTGCTAGTGAAACTGAAAATAACA
TGCCTTAAATGTTCCTGCTTCAGCTAATAATCTGGCATAATTTTTCCTGG
CACCTTTGTTTGTTGAAATCCTTTCTGTCCTTATTTTAACTCTTTTGAGG
CATTTATCAAGTTCTGTCACTTATTTTAACTACTTGATAACGTGTCTTAG
CCCACTCC

>enh600
CCTGTTCTCCTAATGTGNNNNNNNNNNNNNNNNNNNNNNNNNNNNNNNNN
NNNNNNNNNNNNNNNNNNNNNNNNNNNNNNNNNNNNNNNNNNNNNNNNNN
NNNNNNNNNNNNNTTAACTGAGTCATATGGAACTAACTATGTAATGTCAT
TCCCATCCTTCCCCAACTAGGCCCTTTCGTATGGCCTCATGTGATTGAAG
CCCTTGCTGACTGGCTGTCCCATTCTGT

>enh601
TTTCCTCCCATACCATGTTAGACCGTTGCAACACGTTGCCTCGTTTTCAA
AAAACAATAACAAAACTTCTAGGACACAAGCTCTGAAGGAAATTGTCAAG
AAAGTGCGCTGG

>enh602
NNNNNNNNNNNNNNNNNNNNNNNNNNNNNNNNNNNNCCCTTCTTAATTTC
TTAGGGAACGCTTTGGAAAACAAACATCAGCAGATAAAAAAAAAATGTAC
AGCCTACGCAAGTGATAATATTCAAAATCCTCAGCCATAAAAATAAAGGC
CTTTTATTTGGTTTTTCTATGCCAGTACAGAAACATCTGGACAACACTCT
TGAGCCTGCAGAGGCTCACGGCCACACCCACTTCTGCCGCA

>enh603
ACATGCATTTGTTTTTATGTTTGGATTAACAAGCCTGTAATTTGGTGGTC
AGCTTAATATCTCCAAAAATATAACAGAACCAGAAAGTATCATTTTTACC
ACTCTGTGTCTCAGTTGCACATTCAGGCAAGAGGACACCTTTCTGAA

>enh604
NNNNNNNNNNNNNNNNNNNNNNNNNNNNNNNNCCAGGCCCTAATGTGCAC
ATAAGGGACAGGGTGGTCAGTTCTAACTGCTATTTGCTCCACCTGAGGCC
AGTGTGGACCAGGACAAATCCTAACAGGATGGACTGGGCCGTTCTAAGCA
ACAGGACCTTCTAACCTCCTTTCTGAACACTGTGAG

>enh605
AATCCAAACATCANNNNNNNNNNNNNNNNNNNNNNNNNNNNNNNNNNNNN
NNNNNNNNNNNNNNNNNNNNNNNNNNNNNNNNNNNNNNNNNNNNNNNNNN
NNNNNNNAAATAAATTTAAACATGAAACAAAAAATACTATAAAGGACCTA
GTCTATTTGTCACTTTCCACCTCTTTAAATAAACCAGACAGGCTTTTCTA
GGCATTTCTTTTCTGATTTCATTTTTCTTTTATTGAAATCTCAACCAAAA
CACAAAAACAAAAATTTAAATTTCCTGCAAGAAATTTAAATTTTCATGTT
TTGGCCCAAGACACTGAAAGCAGGCTTACCCATCCCTAAGTTTTCTAAAC
TCCGGACACTCGTCAAGGTTCCTCAAGGTTGTTTTCTGCCAATTGACGGG
AAATGTTTGCACCTGGCTCTTAATGGCTCTGCAGGAAGTGAATGCTAACT
TTAAATGGTGCATTCTGGGAATTGTAGTTCCACTATGAAAGATCACGTCT
CAGAAGAAAGTAAAAGACAATGACAGCCCAGNNNNNNNNNNNNNNNNNNN
NNNNNNNNNNNNNNNNNNNNGGTGAATTTTATGAAAGAGGGACTGGCCAG
AGGTCTGGGCGGAGT

>enh606
CTACAGGACAAATGACAAAAAGTAATTAGAAATAATTAAATGTCTCCCCT
TAAAATAATCAACTGTAAAAGCAAAACAAGTATTTTTGCACGCACCCTAA
GCCGTATTGACTTCATCCACTTAAAAAAATACTTCAAAAAGATTTAAAGA
ACATCTTCTA

>enh607
CGCGCGCAGGGCGGACCCAGGCGGCCGGGGTGGGGGCGGCTGCGCTGCCC
GAGGCGCCCGGCCCAGAGACGGCGGCCGGGCCAAGGTCACACAGCGCCCA

>enh608
CTGAGAGCCTCAGGAAGTCATGGCCGCTACCTCATTGCCAAGGAAGATGC
CCACACACACCTGGGTTCTGGGAAATGGGGCTGGGGGACCAAGAGCTGCT
ATGTCATCAA

>enh609
NNNNNNNNNGGGTCCTGGGGCTGGATTGAGAGTGGACATTGAGAGCCCCA
GAGGGTGCATGTGCACTTGGGGAGGACTGTGCATATATCATTGTGTGCAT
GGGACTCAA

>enh610
AGCTGTTGCTGGGGCAGGACGCCCAATGTCCCAGTCTTGCTGAAGTCTGC
TTGAAATGTCCCTGGTGAGCTTCTGGCCACTGGGGAAGTTCAGGGGGCAG
GTCTGAAGAAGGGGAAGTAGGAAGGGATGTGAAACTTGGCCACAGCCTGG
AGCCACTCCTGCTGGGCAGCCCACAGGGTCCCTGGGCGGAGGGCAGGAGC
ATCCAGTTGGAGTTGACAACAGGAGGCAGGTGAGGCCAGAGTCCCAGAGG
GAGGGGGCTG

>enh611
GCCAGGGAAGGACCCCCTCCCCCACCCACCTCTCTGGCTTCCATGCTCCG
CCTGTAAAATGGGGGCGCTATTGCTTCAGCTGCTGAAGGGAGGGGGCTGG
CTCTGAGAGCCCCAGGACTGGCTGCCCCGTG

>enh612
AGCCCCTGCAGCCGGGCCATATTCCCAGAGCCTGTCCCTGGAAGCAGCAG
CGCTTCCTACTCTGACAGCTTTTTGCAGGAGCAGGAGGGGTTCATTTGCA
TACTATAGGCTCATTTGCATACTACTTAGGAAACGCCTTCGCTTTTTCCC
ACCTGCAGCAAACTCCAGGCTGATTAGTCCTCCCCACGTTGGAGAGTTAA
TTACTCTCCTGCATAGACCGGGTGTTTATTTGTAATCAGCAGAGGGCTGG
GAGAGGGGGGTGCGGACAGGGCAGTGGCAGCTGTCATTAGCCCAAATTCC
CGAGCGGCTCCACGGGTAAAAAAAAATGAGGGCG

>enh613
CTTGTGGCTCGTGGTCACACGCATCTGGGGCCTCTGGGCTGGACCGGCCC
AGCAGAGCTGAGACTTGGGCAGCTGCCGCCCCAGGCCCTTTGATGTGACA
GAGATGGAGACACACGCATGCCCGGCAATTAATTAATTGTGACTTTCACC
GCACAGTGGCCGCTTCCTATTGACCTCCGCCCGTCTGGAGTGAGAGAGAC
AATTAGGAGGGAGTGCAGCAGCGGCAGCTAATTACCCACTGAATAAAAAC
CGTGCCTTTCAATTTATTCAACTTTTA

>enh614
CTCAGGTGGATGCTGAAAGGCGCTGAGCATGCAGAAGAGTGAGCAGGTGT
CGCTTTGGGCGTTTGTGAATTCCTGTGTGTATGCAGAGCTCCACCATCTG
GGTGAGCCAGTGTTAATTAAATAAGGNNNNNNNNNNNNNNNNNNNNNNNN
NNNNNNNNATCGATTACCTGTGGGAGTGTATGAATGTGTGTGTCCGTGCA
AGTGAGGG

>enh615
TGCGCTCAAATCCCAGCACAGGACCTGCGCACCATGTGACCCTGGCCATG
CCCTGGGCTCCAGGGAAAGGAGAAGGGTTGATTAGAGCTGGGGTTAGGGG
ACCGTTGGACAAAGGCCCACAGTGAGCCGCCGCAGGGCAGACAGAGGCTC
AGAGCCTCACAATGAAAAAG

>enh616
TGGTTACCAGCCTCCCCCGTTGTTAGGAGCCAGACCGGAAGTGGCGCGCA
TCTTCGGCGCCGCCGAGAAATTTCTCACGGTCTCTCGCTGCCCCAGGGCG
CCAAAAGGAGACCAAGAATGGAAACTGCGCATGCGCACA

>enh617
AGGGTAATAGAGCATGAAGATAGTGGGGAGCTCCACCAAAGTCTTCTGGG
AGTTGTAGTCCATTCTACAGTCAACACCCAAAGGGTCTCCGTGAGCAAAT
CCCTACTTGATAGAAGGGTATACAAGTTTCTCGAGTATTTTAAGATCACC
TCTTGTGCATTGTGGGACTTGTAGTTCTCAGCAGAGACAGCTCAAGGAGG
ACAAAGGATACTGGACAAAGAGTTCCCTTTCAGTCAAAGAATTATTCATC
CTGAATTCCCAAAGGAAAGAAAAAGAATGGAGAGTCAGGAAGTGGGAGTG
GGATGGCAGTTTGCCAGTGGAAAATGAGATCAGGCCAAGGACAGGAAATG
AGGTCAGAAACAGAAGAAATAAACGCACACTTGGCAGGAATGTACAGGAA
GTGAAGGAGGAAAGGGCTTCACAATCCAGGCTGCT

>enh618
AGGAAAAGAAGCCAGAAAGGCAGGAAGTGATGTAAGCTCTAACAAGTGGT
GTCAGAACAGCAAAGTCCTTGGGTGAGATGGGATGTCATGTCAGAGAAAA
GCA

>enh619
NNNNNNNNNNNNNNNNNNAGTCTTGGGGCCCAGGGAGGAGGGGTTTGGGC
TGCTGGGTCCCTGGCTCTTACCCTGCTTCGGGTCCGGCACACCCGGAGGC
CCTGGCTCCACTGGCCTGGGTCAGTTCCACTGCTCTTGCCTCTGCCACGG
CTCCCAGCACTGGGTGGGGGACAGGAAAAGGCAAGAGGAAACCCGGCAGG
AAGAGCGGGGAGGGGGCGTCCTGTGAGGAGACCAGGCCTGGGGGAGGAGA
TCTGGGTAGGGTTGGCCCTGCCCCATTCCTTGATTCTGGAATTACATCGC
AGTCAGTTGGTCCCCTCCAGGA

>enh620
CTGAGGACAGGCTTGGGGTTAAGAGGGAGAACCAGAAGTCGGCAGCCAGG
AGCCCAGGTCCCCAGGTGCAGGGCATGATGGGAGACTTGGACAAGCCTGA
GCCTGAGTCAGAGCTCAC

>enh621
GTGTTCTGAGGGGTGTGGGAGGCTCCTCTGCTCTTGGGTTGGATTACATG
CAAAAGGGCGAGCCAAGGCCGTGGCTATAAATACCTCCTCAGACTCGGCA
GGGGCCCAGACAAGGGCCCTGCAACCTTGTTCTGCAGAAAATCATCATTA
GCGCCCCTGAGTCTTAACAATCGAGGCGCTGCCGATACCACGGATACCTT
TATTGCTCCCTGGCATTCACATCCTAAGCCCATGCTCCCACCGTCCCATC
CGCTACTTCCCGAAAACTCAATCTCCCAACATTCCACGCGGGATAAGAAC
TACAACTCCCAGAAAGCTTTGCGCTCAGGCGGGCTCCTGTCCGTAGAAGC
CCGTGACATTTCAAGGTTCGCGCGCTCGTTTGGTATTGGTTC

>enh622
ACGTCAGGGTTCCCCGGCTCGCTCCTCCTGCACGTCCTGGGGTTGTGGGG
TCGGGGGGAACGGTGGCAGGCGGACTGACAGAAGCAGGTGCCCGGAGAGG
GGCGCCGGGTGAGCAGCAGCGGCAGGTGGTCGTGTCCTGGCCCTACCGGC
AGGTGCCACCTGTCGCCTACTTTTTCCCTGACGCAGCAACTGGAGTCAAG
TTCAGGGGAGTGAAAAGTTCAAACGNNNNNNNNNNNNNNNNNNNNNNNNN
NNNNNNNNNNNNNNNNNNNNNNNNNNNNNNNNNNNNNNNNNNNNNNNNNN
NNNNNNNNNNNNNNNNNNNNNNNNNNNNNNNNNNNNNNNNNNNNCGGCGG
TGTGCCCGGCAGGCAGAAAGGTCCNNNNNNNNNNNNNN

>enh623
NNNNNNNNNNNNNNNNNNNNNNNNNNNNNNNNNNNNNNNNNNNNAGGACT
AGTTCTTTAATTCAAAAAGACCCTTGTCAATATTCAGTATCAAAACAGTT
GCACTATTGATTTCTCTTTCTCCT

>enh624
GGCTTCCGTGCAGAAGGGGAGCTGCACCGGCGAGCACCCGGCCTCTGAGC
TGAGCCGCATCCTCACGGACAGGACAGCGCCCCATTATGAGGCTCCTGCA
GCTGTTCCTCGCTCCAGATAAAGGCCATGATTTATTCTGTGTGCCCAAAT
GGGGCCTCATTATACAGGGCAGGACACAAGGACCCTACAGCAAGTGTCCT
CAAAGAGTCGCCTCTCACTCCGTGAGCAAGACTCCTCGGCCTCCCACCCT
CCGTTCACAGGCCCCCTCCGCCGTCTGCGGGCGCAGGCCTGGGAGCGCCG
CCTGTTGCCATGACAGCCGGCCCCTCCCTGCCCCCCATCAGTAGGAAATC
ATCCCCTTCTGAAACGTCCTGTTGTGTCCCTCAGCTCCAGCCCAAGCCCC
CCACCCAGCCCCCGCCTGCTCTGAGTCTCTGAGACAGTCACACACTCAGA
CTATGTGGCCAAGCTGGGGGCGGGGGGCATGGGCTAGGGACACACTAGAA
TATTCACGCTCCGGTGGCAGCAGCAGCAGCAGCCAGAGGAGCAGCCCGAC
ACAACAAGGGACCCCTCAGGAATGAAGCAGCCTTTCAGGGCCAGAGGGGC
TGTGGTCTCCCTTCCTCTCCTTAAATAGCCAGCGTTCCACCCACAGCGGC
AAGGAGCCCCCTGCCACCACCGACACCCACGGGCGGAGATCACCTGCTGC
CCCGCAGACCCCTGTCCCTTCCTCCCGGACCAGCAGCTAGAGGTAAGGGG
CAGG

>enh625
CCCTCAGCCCCCAGCCTCCCCACACCAGCCTCTCCTAGCCAGCAGGCCAG
GCCCTAGGGTGAGATGGCCAGAGAGCATAGGGATGAGAAGGGCCTTGAGG
CTTCCCTTGCCTCCCAGAGGCTTCTCT

>enh626
CCCGGGAGGCCCACTCACCCCCTTCCTTCGGGGTTTGCCAGATGAAGAAG
GGCCCAAACACGTACAGGCGATTTCTGTCTCCAAAGACAAGCACTGCTAT
GTCAGATGGAGGCCCCCAAACCCAGGAACTGTCACTACAGAGTCTTTTTG
TGAAGACCTCAGAATAATTTCTGATGCTACTCGCTGTGTTGGACGACAGC
TGTGTTCTCAACGGAGAGACAAATCAACATGGTTTCTGTTTCCTTGGACC
TCAAAGGTGGCAGGAATCTAGATTCAGAGTCCCCAGGCAAAGATACACAA
AGGCCCCAATCCAACCTCCCTGGCCCC

>enh627
CTGTGAGGGAAGCGTGGGACTCAGCAGGCCTGGCTAGGCTGCCGCAGGCC
CGGCTGGGCTCACAGCTGCAGCACCCAGGCCCCAGGAGAGCAGGTGGGGT
GGGGGAGGGAACACAGGGCCTCAC

>enh628
TCTAGATCGCCTAGTCTCAACCCATAAAAAGGAAGAACTGACAAAGGGGA
TCCATCGGCCACCCCTCTGCAGGGGCTTGTGATGGCTACAATGGCTCCTA
GACACTCAACGACTTCATCTGTGGCA

>enh629
GCGGGTCAAGTCCTTCCCAACCCGGGCTCTGCTCGCCACCTCCTGGATTC
CGGGCATAGCTTTCCTTTTAAAGGGAGTAAAGTTATAATAAACGCGAACA
AGCACCCCCACCCCCACANNNNNNNNNNNNNNNNNNNNNNNNNNNNNNNT
CTGCAGTCCCT

>enh630
TGCCCATCACAGAGTCTTTACCTCTGTGGCTGAGATGCCGCTCCGCCTCC
TCGGGTGCTTCCTTCCCTGAGCGCCGCCAGCAACTTCTCTGAGGGAAATA
GCAGCTGCCTGGCCCGCTTGGCACAGCCACGTGCAAGACTGAGCAGCCGC
CAGGAGTGTCCGGCCACCACGGGGCACCCAGGCACGGCAGCTTCACCTCT
CCCTGGGCAGGAGGCTTGGCCAGAGGTCCTTAGCTGGAGGCAGAGGCCGG
AGGCACCTTGGGGTCAGGAGGAGACGGAAGAAGCCGCGGAAGGAAAGGCG
GCCTCCCCAG

>enh631
NNNNNNNNNNNNNNNNNNNNNNNNNNNNNNNNNNNNNNNNNNNNNNNGCC
GGCGTGGGCGTGGTCAGCACAGGTGTGGTGGTTGTGGGGCAGGTGTGTGT
GTG

>enh632
AGACTTCCTGTGCCCCAGACAGGCCCTGGAGCACAGACTTCCTGCACAGC
CCAGAAGAGTGGGCTGTGTTCTGCACCCAGGCCTCTGAGAAGCAGGTCTG
TT

>enh633
ATGCCACTCCAGGTCACTTTGGTGGCTCCCCACAGCCCTCCCTCTGCTCT
TGCCTGGTGAGGTCCTAGGGAGAGCTGGCAGGGAGAAGCCCTGAAGGTAT
GCGAGCAGAGAGGGTGTTTCCCAAAAGCAGCCTGGCTC

>enh634
TGTAGTGCCTCTGCCAGACACACACTGCCTGAGTTGAAGAGACACAGGCC
ACACATTTCAGGCTGGTTGCCAGCGGACGTCAGCACTCACGGCCTGCAGG
GACTCAGCACAGCTCTGGATTCTGGATCTCTCCTGCTGTAACCCCACGCA
CAAGCCTGCA

>enh635
CGTGTGACTATTCAGGGACCGGGAGTTGAGAACCAGAAACCCACCAATCC
TAGTGTTGCCCTGGATGGGAGGCAGAGAAGGCAGCAGCACGTGAGGTCAA
GGACATTACCAAGTCTGACCTTGGCATTTGTTGCCTGCTCTCATCCCCAA
CAGTCCATAAATAAGTTATCCAGCACATCTCAGGGGTGGAGGCGGGGGAG
CAAGCCAACTAGCCA

>enh636
GTGGGGAAATGAGTTTTCTTTGATAGTTTCTGCCTCACTCATCCCTCCTG
TACCCTGGCCAGAACATCTCACTGATACTCGAATTCTTTTGGCAAACTTC
GCTGTTGTTTGTGTTCCCTGATTGAAGGTTGGGTGGAGCAGGACATGGAC
CGGGAAGAGGCACTGGAGTTGGAAGTGCCTTTGATGTGCACTTGGCTATT
CCGCAGGAATCCTGTTTTGCCTTAGTGCTACAGTAATCCACACCCAGGTC
TCCCACTCCAGG

>enh637
GCCCTGTATACTTGCTCACAAGGAGAGGGGGAAGGTTTCGTGCTTTCATT
AAAAGGAGGAGGACCAAGCAGCATCCCCTTTACATGTCTCTCCTGACTTA
GCTCCTCTAAGCAATCCAGACTTGCAGACCAAAGGTGGAAGGACAGCAGG
TGTCAGCTCCCCAAAGCTGGAGAGGAAATAGAGAAGGGTGGGAGAAGAGG
TGAAGA

>enh638
AGAAGTTTTATTTCCAAACCCCAGGAAGGCATTACAAATAAGAGATAGAA
ACCCAAATTAAGCTCTGAAACAACTGGAGACAGGCCTGCCTAGGTGATCA
GGAGCATCCAGGCAG

>enh639
CCAGTGCCAGAAATGATCAATGATGAAGTGGGGGTTGGGCAGCTAGCTGG
CTGGAGAGGTGAGCCAAAGGAACCCAGGAGTGGACACCTGAGGGAGTGGG
GTCTCAGAGGA

>enh640
CTGCTTCCTTCTTGTAAACCTACAGGAATTTGGGGCTAGGGGAAGGCCTG
GGAGATGAGGTTGAGGAACATTAAAGTTACTGAAACAAAATAAGCCTAGT
CACTCAAATTGATTATCCTCTTGATTCACATATGTTTATGCTAGCTGCAT
ATCATTTACGTGTTGTTAATTTAGAATCAGAGTAGCAAAAATTGCCTGCA
GGNNNNNNNNNNNNNNNNNNNNNNNNNNNNNNNNNNNN

>enh641
TCAGCCGTGGCAATGAGATGGGGGAGATAGGTGCAATGAAGGGGGCTGCC
AGTGCCAGCTGCCTTCCAGCTGTCAACGCCTGAGCTTATACAGGTTTACA
CAGCTTTATAAGCGACGGTCCAGGCTGGGTTGTGGCCACTTCCGGACTCA
CGCCCAGTACTGGGGGCACTGGAGGAGGGTGAAGGCAGGCAGGGACACAG
CCAAGGTGCTCCAGGTCGCTCAGAGAGTCTTCAGGATTCCTGAGTCGCCG
AGTCTATGGCATGCGCTCCGGGCCCTGACTACAAGCTGGTTTTCAAAGGA
AGTTTGTGGTTTTTCTTTTCTTCTCTCTCTCTTTTTTGTTCTCATCAGGA
CGAAGAAAAATTAGGCAAGGACAAGCTCCCTGGAGGAGGAGGGGCCTGCC
CAGCGCTGGTGGATTTCCATCAGGACTTTCTGACCCGGTCAGCAGCTTTG
TGATCAGCAGAGAGGGAGCGAGAAACAGGAGAGAAAAACAACAGACCCTT
TCTCTTCCCTCTGCCTGCCTCTAGAAGGGACGGAGCGCTTGTGCCTCTCT
GGTGAGAATAGGGAAGAGCAAGTGCCCTTGCTAAGTAGGGAGGAGAAGGG
CTGGACAGAAGCAGCTTGTTGGA

>enh642
ACAAACCCAGCTCTTTTCCCTCTGGAGCCCTCCAGAGAGCTCCTTTCCAA
GTCCTTGCTGTATCATTTTTAAGTCTAGAAATGAAACTGGTTGGGTTGTG
CACCTGGTAGAGTGCAGAG

>enh643
GCAAGTGCCATATCGGTGTTTAGTATTATCGTTGTACTATACTGCTTCTA
ACGTGTTTTGAGCGCTGTCCACTTGAGGTGTGATTTCTGTCTGCAAAATA
AAAC

>enh644
CAGAGGTTAGTATTGATGAAGTACTTATTATGTGCCAGTCTTTTCACATA
GAAACACCTCACAATATCTCAGTGAGGTGAAACATGGCNNNNNNNNNNNN
NNNNNNNNNNNNNNNNNNNNNNNNNNNNNNNNNNNNNNNNNNNNNNNNNN
NNNNNNNNNNN

>enh645
GGAAGGTTGCAGCAGCCCTTTTAAAGCTTTTGACACCCCCATCCCATATC
CCCTTCACAACACAATCAACACTAGCGAGTCAGACTTTCAGCCCCTTTAA
TTAGGTGCTCTGAGAAGAGGTCAGAATGGCAGGCAGGGGGTGGGGAAGGC
GGTGCTTCTTGAGCCCCACTTAGCAACTGG

>enh646
CCAGCTGGAGGCTGTGCTATTTGAGGAGGTGCCCAGGAGTAGCGGATGTN
NNNNNNNNNNNNNNNNNNNNNNNNNNNNGAGGGCACTGGCTGCTGTCCAA
GGTGCTGACCAGAATCAGGCCCCGGCTGAGTCTCACCACTCCCTCCAGC

>enh647
CTGTGGGCAGGGAGAAGGCTTCAGTTTCGCCATATAAATGGGGGCGTGAC
CCCAGGAGGGGGTTCCCACAACCCTTGTGGTGAAAGAGGAGCTGGCAGGG
AGAGGCTGGGTGGCCCAGGTCCAGCTCAC

>enh648
AAGAGGGTGGTGGTGAGAAAGTTCTGGATTAGGGGCCAGGTGTTTGGACA
ACTCCAGAAAGCAGCAGTGCCCCCCCGCCCTCTATGACCCAGCCAGTCCC
AGCCCCAGGTCTTCCCTGCTCAC

>enh649
GCCAGCCTGATGGCTGTGCTGTCGGCCTGAGGGTGGAGGCACCTCCTCAT
CAGTTGGGTGGGGGTGGAGAGGCCCTGGGGATCAGGTTAATGGAGCAGGA
GCTTGAAACCGGAGCATGGTGAAGAGCCCGTGAAATAGCTTTGTCAGCTG
CCTCCCACTCGCCACTTTCCAATTTTAGCTCCCCATGGCCGGTGCGGGGT
GTCCCCAGTGAGGCCTCTGCAAGGAGCTGGCCCCCAGCCTGGGGCCTCTC
CTGATAGACCCCCAGACCAGGGCTGGCCTGTGGACACGGGGGCATACCCT
TTCCCCTGGTCCTGCCTGCCCCAGATGCCCCGGGGGTAAAGCCCCTTTTG
GGGCCTGTGATTTGGGATGAGGGCCTGGGGTGTGCCCCACAAGTCTCAAG
AGCCCCAGAGTAGCTGCATCCCCAGCTGGCACTGACCTTGAGGAGGCCGC
AAGGGACCCTGGCACACTGCCCACCTCAGGCTCTGGGGTCCGGCTTCCAA
CTGTCCGTCCGTGCGACCGGCTGAGCTCTGGGGCCACGGTGGGGTGTGTC
CAGCCCTGGGGTCCCCACCCCCTTGAGGTTATGAGCGGTGAGTGGTGACA
GCGNNNNNNNNNNNNNNNNNNNNNNNTGGCCTTCCTNNNNNNNNNNNNNN
NNNNNNNNNNNNNNNNNNNNNNNNNNNNNNNTGCTGGCCACAGGGAGCCG
CAGGGAGGATCCTTGAAGGGGGGCGGGTGCTGGGTGGGGGGAGGGTGTCC
AGTAGCATAGGCTCAGACAGGGACACCTGGGCCTCTCTTCAGCCTGCCTC
CCCTGGCTCCTAGAGAGCCTGTGCCTCTCTCTCACTGCTACCCAGGACTT
CCCTCTTCCAGGAAGAC

>enh650
TTTTTTTGCCTTTTATTTTTGTATATTTTTAATGTTAAAAAGAAAAGCCT
AATTACCACAAATTGCAAAGGACTAAAGACGTCTAGAATAATGAATGAAT
CACTTCAGCCTGGAAAGCAGATACTGTCAATCCTATTAATGTTATACAAG
CCCCTTCAAGTATTTTACATTTCTTTTTTTTTGTTCTTTTANNNNNNNNN

>enh651
TCTCTCTGCAGAGGTGTGGCTGCTGTCGTGGTGGCAGGGCCCAGCCTCCT
TTATGTCTCAGCCTTATCACCTGAAGGTCCAAATAAGGAGAGGAACAGAG
GATAGGCCCAAACTTGGCAGCCCCCGCCTGGGCTGGGGGAGGCCTAACAG
ATTCCAGCCACATTCCTGATGACCTTCATGTCCTCAACGTGTAACATCCT
GCTGTCTATCCATCCTGGCAGGGCCAGACACAATGTCTGCCTGGAGCAGA
GCAGGCTCAAAGC

>enh652
CTGTGGGATGGGGGCCTTCAGGTGGGAGCAGCCCCCAGCTCTAGGGAAGG
TGGGAGGTGGGGGAGAGACCTGGGTGGTGTGAGAGGCAAGGTCAGGGTAG
AAGGGGGGTATGTATGTGGGGTGGGGTGGGGGGGCCAGGATGGGATCTGA
GGCTACTGGGAGTGGGCACTCAC

>enh653
TAATTAAATTGCCAGGCGCCAGATAAAATCAAAACTGAACACCTGTCTGG
GTGAAAACGCCTTTCCTCTTGGGGCCTTCAGGAAGGGGTGCCCCTCCTTT
CTCGCTCACCTCCTTCCCACTGACCCCCAGGTACAGGGATTGCAGCAGGG
CT

>enh654
AGCTCTTGGGTTCTCAGATGAAGGGTGACGGGAGCACTAACTATTCTCTC
CTGAGAAGTCGTCTCCCTACACTCCAGCTGTCTGACCCTCTTACCCCTCA

>enh655
GGTCAGGACTGAGGTGGGCTGTGGGCCAGCACGCGCCCATCAGTCCCTGA
CAGTTACACTGGACAGCTAAGCTGGAGAAGCATGTGGGTCACATATTTCT
CATGCCAGGGCAGAAATTTAAGAGCCTGTCTTTAACCTTATCAGTGGTGT
TAACTCAGCTAAAGAAAGAATATGCAGAGAGAGAGGGCTGGCAGGCTG

>enh656
GGGGACCACCCTCAACCCAACACAAGCACAGAAAACTCTGCTCCCCCAGC
CCAAAGGCCAGCACCTGGGAGACCGCTAGCCTTTCTTCCCCAGCAGGCAC
TCAC

>enh657
GCTGGGCTGTTGGGCAGAGTTTGCTGAGTGCCCAGCAAGCAGCCTCTTCT
CTGCACAGCCCCAAGTAGCTGGGCAGTGCCCACTTTGTGGCTCATTCCTG
GGCTTGGTGGAGGTNNNNNNNNNNNNNNNNNNNNNNNNNNNNNNN

>enh658
GAGGCCCTCTCTTACGGGGCTCCCTTGAACCCAAGAATTTGGAAACGTTA
AGAATTTTAGTTCTTGCTTCATATATCCTTCCCTGGACAGCACAGGATGG
GTACAGGGGCACTGGTCTTAAAATTTAGCGTTCCCAAGTCACGTCTTTTA
CGAATACACACGCATACCCTCTGTTGTGGATGGTAGGCCTAGCACAGTCC
AGTGAAGGACGGACCTGGT

>enh659
ACATCTTCAGCCCACTTAAGGGGTAAAACAAATCAAGCCCCACACTCATG
GGAAGGGGAGAGGATGGAAAGGAGGGGCAGGGATGATGGCACCAAGGGGA
AGTGTCCAGAACACCATCTCTCTCACCCCCAAACCAGCCGGTTTCCCATC
TGTTTTTACCTTAATGGCTTTTGCGGTCTCCAGTGACTGCTCAGGAGGGA
TTCCCACCTCCCTCTCCCTTAGCAGCTGTTGAATGAAATACGTAATATCT
CTACCTGCAATCGGGATGTGTTTGATGCAGCTTCCAATTACATAACCTTC
TGCCTAGGGAAGAAGAGGAGGCAGAACAGCTGTGTTAGTGATTTCGTGGT
GGAGAGCAGCCTGGACTCACGAGGTTTCCTGCCTCAGCCTCCCTGTCTGC
CCCTCACGGCACTGACAAGCATTGACAGAATCCCCACCCTCTGCAAGCTC
AGTACAGAAGGTCTTTCAAAAGGACTGCATATGCAATTCCATTAATATTC
AAAATTCCAGATTATTCCAATAACCTGACACTCTCCAAAAGCAACCAAAA
TGATTTCATTAGGAATATGAAAAGAAAAACCACATAAGATAGTTCATTTC
CAAAAAGAAATGCTGTCTG

>enh660
CTTCTCTGAAGGCCTCTGTTCTTATTACCCACCCAAATTAGAACAAGTTA
CAGAAAAAGAAACTCTTATCTTCAATAACATAACACCTAAACACCCTGAA
ACTGAATATCCCAGAAGCAAGTTGCCAAGGGCTA

>enh661
AAGAATTATGGGCCTTTAATTGTGGAATGAAATCAAAGTACCTTACCCAT
GCAGCTCATACCTTATACAGCGGACGCCGCACATCGATGGGGCAGTTCTG
TATTACTTCATCAACAACATCTGAGATGGACTCCATAGAGTCTGGGTTGG
CAAACTGAATTGTATATCAATATAAAAGAAACATTACACATTTCTCTCAA
ATAGAACAA

>enh662
TCTTAGTTGCTTCACACTGGTCACTGGCCCTGCACACTGGGCTATTGCTT
TATCCCTATCCTGAGAGCAGCCCCTCCCCACCATCCCTCCACATGCTGCA
AGGACAGACTGAAGGGC

>enh663
TTCTTCCGCTACTAGACAGCTCAGGTGCTTTAGGAATCACAAACATAACT
GGTTTTACCTGAACTGCAATGTAGAGTCCTGGAACGTTAAATGATTCGAA
CATAATTTCTGCAAGATACTCTCTGTTTTCTGGTGTATTGAGTGGAGGTT
CTGTCTGTAAGAAAACAT

>enh664
GAAAGGATAGTTCAAAATCCCTACTTCAATATGGGGGTCCCCCAAACTCA
TGTTTTACATCCTTTTTGCCTGGTTCAGAACTTTCTGTAAAGATGCTTTG
GCCATTTTTCTCTCAATACAAAAAAGTTTGTAAACAATAAAACCCCAAAA
AAACATGGAGAAAGACCAACACAGTATAGTTACACAAACTAGGCCACCTA
GCAGTCACCAACTGCTACAAAGTCCAGACAGATACAGGAACTAGAGGGGG
CAGCGTCAGGGGGAAACAAACCCAGGATCAGATGTGCACCCCTGAACACG
TTCTATCGTGCTTGTCCCATTCTAGCCCAGCAAGGGAGGTTTGTGGTGAT
CCTATAGCGTGTAAATGAAGCCCCCTTTTCTCCTTAGTTACCGTGATGCT
GAATCAGCGCTGCAGCAGGGCAGGACGCTGGC

>enh665
NNNNNNNNNNNNNNNNNNNNNNNNNNNNNNNNNNNNNNNNNNNNNNNNNN
NNNNNNNNNNNNNNNCTGTACCTTTAGAGTCCCAGTGAGATCTTATTTTC
CTTCTAAAGAAATTGCTGACAGTGGCCCCTAATGTCATATACTGAAG

>enh666
CTAAGCCAGTGAAGGCATGTCTGTGAGGGGCCAGGAAAGGAGGGTGACCA
CGACCTGGGCCGATCAATGGCAGGGCCAGTGTCAAGTGTCCACATGCCCA
CAGCAATGATGGGCCCAAAGCTCCCTCATCAGCCTTCCTGTGGGCACAGA
CCTGCCACAGGAGCCACAGGCTTGGACACACATCCAGCTTGTTCTACAGG
GGATGAGCAGG

>enh667
GGCTACAGTGGGCCCTATGCAAAACAATTCATGTAGCATTATGGGAATTT
GTCCTTTGCACTTCCTGGCTATCTTGCTTTTATGTGCATTTATTACTAAG
AAGTTGTACTCATGGAGTATTGTATTATCATTGTTGATAAAATAATAATG
ATATTTTGCAGTCACCATGCATCTTTCTTTGTTCCCTGACTTTGTTTGCA
CAGGAAAATTAAAGAAACAAATTGCCGTTTAG

>enh668
CCCGTGAAACATTTTCAAGGTCGGGGGGTTTCAGGAGGACACTGTGGCAG
AAAAGCCAAGTCTCTGGCAAACATGAGGTAGTTCAATAGGCTGGGTCCTC
CATATAGTTGCTCTTCGTGGTTAGAAAAACAACCAGAAGTATTCCTGCTA
TGCAGGCCTGGAGCTTCTGCCGACTTATCCCTGAGGTTGCTCAGTACCTG
AGAAGAGTAAAGAGTGAGGGACCGAGATTAAAGTAGACAACAGCACAAAC
AACATTAAGGGGAATAAAAGCTAAGATGCACGGACGTATCGGTGACACAG
CTAGTGCTGTGGGCACCCGGGAGACGGGGGACCGAGGTACGGTATCCAAG
GGAGCGAATCAGTCCCATCGCACTGGCCTGGAGCTGGGTGGGGTGAGTGT
GGGAGCCGCAGGTCTGCAGCGGTCCCCCAGCCACACTCTCTGCCTGTCTC
CGCCACCCATTGCTTGGGACACTTCCCAGCACCCTGTCCCAAGAGTGGGC
TGTGAGGAAACAAGATGTGA

>enh669
ATGTACTTCTTAAATGTATTTTCACAGAATATTTAACCACAAGAGAAAAA
AACTAGGGTTAAATTAATACGCAAAATATAACCTTAGGATTGTATTATAT
GTACAATCCCAAACCAGACATGAGA

>enh670
GTTTTTTTTTTTTTTAATTTCCATCCTTACCTCGAATCAGGTGTTAAGCC
TACAGAGACTTATATATTAACTATTCTGCTTACCACTGGGATAACATGGG
TGACTCCATCTCCGCTGTCAATGACTATCCCCGTTAATGTACGTTCACCC
ACTTGTCGAGATGTCCAAGATGCCGCCAAGGCCAGCACTGCCTGGAGAAA
AGACATGAAAACCGCTCGCACATAGGAACTCTTTCTAAAGCCACCTGCCT
GCTCCTTCCAGGTCC

>enh671
ACCGAATGACGGCCACCCTGCTCACAGGCCCTTCGCTGGGAACTGCTCTT
TCTACACTCTGGGTGGCAGTATCGCTCCATCCCACACTTGAGCACACAAA
AAAAGAAACACCTTACCTCCGGGTGAAAGAATATTTCAGGTCCCAGGAAT
CTTTCGTAACCAACGTCTATAACAAACTTCTTCTGGTTGATCGCATTGAT
ACCCGTGTACTGTTTGATCCACTTCTGGGGATCCACATCATACTTGGCAA
ATTCCTTGACTATATCGGGGCAAATGTAACAGTATTTCTCCTGCATACAC
ACACAAAGATGTTGCCAGGCATTAACAACTGCCCAGTGTCTCTGCCCTCA
GACAAATAACCAGGAAGCCCATGCAGTAAACACACCCTGGGATCAGAACC
GCCCCCACCGTTACTCTAGTGTGGATATGCATCAAGCCT

>enh672
TGTAATACGATATTTTCTTATCTTTTTAATAATAAACTTGATTGTTTTTG
AACATTCATTGCAGGTACCCATTTTTAGCAAATGGCCTTTTCCATGTTCA
CACCAAACCCCTCCAATTCCATCCTGGCAAGTGGTTACATTTTACTATCT
CATGTATGCCAGCTAAATCAG

>enh673
TTTCCAGGGAAAGGAGAAGGGAAGTGAAAAGGGTCAGCATGTGTGTTGCA
AAGTGATTAGAAAATGGGAAAGGAAGTACCTGGTACAGAAAAATCAGCCA
TCCAATAGATGCACCCCAGAGATGGAGTAACCAAAGCCCAAGGGGCCCTG
GTCTCCTGCAGTTCAGGACTGAGGGGCAGGGATCAGGGAAGGTACAAGCC
TTTCTACCCTCCCTCCCTGCCCCTAAATTCAAGATTTCACATAAAGCTTT
GGTTTCTAGCAGTAAACATGGGGTTACATTCATCTGTCTCCTTTTAAACA
ATCTTGTAGCCACTTTGACATAAGTTCTTGCACCGNNNNNNNNNNNNNNN
NNNNNNNNNNNNNNNNNNNNNNNN

>enh674
GCAGTAAAAAATCGTCAGGAAAGCACAAGCTCAGAATTATCAATGAGCAG
ATGCTAACAGGTTATGAAACTATGCAAATCAAAGTACACTTGAACAAATG
AACTGAAGTTGCTGCCTTGTCAACTTAGACATAGCTGGTGGAACTCAGTA
ATGGATGTTAGGGAAAATGTTGAAAATAGAAATGTCTGTAACTTTTTTTT
TCTCTAAACCGAGCCTTTTCTGGGTGGGAAGAAGTACTGATAAATTTACA
AACTCTGTTTT

>enh675
TCTTTATGCTGGTAAAAGAATGTCACAGCACATACCATTATAAACGCCAC
ACGTAACCCATTCATCTCCTGAAATTTATGTCAGAAAGATTGGAAATAAA
ATCTATATTAACAGCAAGTGCTTAATATCAAATGCGGTATTAAAAATAAC
AAAAATTTTCATTCCTGTAATACTAAGAGGCTCTCTTAACTCCATTTAAC
AGACACACAGTGCCACCTATCAGCCATCCTCTGTAACTGCAGGTGCAAGG
TAAAGAACCGCTCA

>enh676
AGCTCTGGATCCTAGGTTGGCAGTGTTCTGCTGCTGTGGTCGCCTCCTGA
TTCTACAGCGAAGCATGGAGGCAGTATGGAAGGAGCGCTCTGGTAGATGA
GGCTCCAGCAGTGAGGCTCCAGCTGAACAATGCTGCCTC

>enh677
CATGACTGCAGGTGCCGAGCGAGTCTCTGGGTAGAATATCAATCACCAAT
AAATATCGCATCTACAGCTCTTACAACTTCACCTTTCAGTGAGCTCAGTT
CCTCCACTTTCATGCAACTTGGATCTCCTCCTGAATGAAGTGTGTGGATG
CCCTGGGTCTGTTCCCAGATCAATATGGCCAAACAGCTCCAAAAAGAAAA
AAAATTTAGGCATCTTCATTATTATTTTCAAAAGCCTTGCTTCTCTAGAG
AAAACACTCTTATTTCAAGATTTGACAGTCTGTTGATTGCCCACAGAAGA
GGACAAAAAGTTAGAAGTTATTAATGGGTATCTCCAGGCAATTAAAAACA
CGCTGCCCTCAGATTCTGGTCTCTCCCAGACACCGTGTGCCAGTTGACAA
TTTTTCTGCTTCTGAAAAATAATGCGGCTTTTGCTGAAGTTGGTAAAATG
GTCTATCAATAGGCAGATTATAGCAGCCTTCTGAAAAAAAAAATAACAGT
GTCCTGTAATCTAA

>enh678
TATACAGAGCTACTCTACCAAAAAACACAGGCAGTTCTTTATATTATTTT
CACATTTCATTGAATAGAGAATAAGTCAAGTTGTATTTTCTTTCTCACCA
AGTCATCCTAAATCTCTGTGATGGACGGCACATATTTATGCATCTGTATT
GCTACATACATCCTTCTCATTTGTGTGGATGTCATTTCTGCTTCTGTCTT
AATTCCCTACCGAAAATGAGTGCAAGATTTTTGATGTGTTTTTTTAAAAT
CTAGAATCCCCATAGAGGAGAAAATAGAAGCTATTATGGTACATTTACAC
AGTGTAGATGTTCAAAAATATGTTGGGATAATAAATGCAGGCACACATCA
CAGTTGTTTATCACCAGGCTCCAAACTTAGAAGAAAACGCTCAGAAATA

>enh679
CCACTCACATTTTAAAGAATAGGCTCCTACCCTCCCCTCACTCAACGGAG
AAAAGCCTACGTGGGTCCCCCCACTTTGCTATGTATTGGCTACCTGAGTG
AAGC

>enh680
TAGTGCCGAATTCTGGTTCCCATTCTTTTGATCTCAGTCCCCAATGTAGT
TACAGTTACTATAGTACCATCTGACTTGAACCGATGATTCTAAGTTCCAT
AATGTCAAAGAAGTCATATTTCAATAACACTTCCTACCCACTGCTAAAAA
TATTGTTTCTTCCCACACAGCCATTCCTAATGAGATATTACAAGCCACCT
GGCACCCGGGGGAGTTCTTCGGCTAATTTTCTGTGGAGCCCCACATAATG
GAAACTGTGTACAATAGAACCCTGTTGGATGCTGGCGTCAGGGGCAAAAA
GA

>enh681
NNNNNNNNNNGTTTTCACAAGAACAAAATTCTCAAAGATCTGATGAACCT
TGTCTGAGAAAAAATAACAATAATCTCATCTTATTCTAGAAAAAATATAT
CTTAATTGTTATCACGAAAAA

>enh682
GTGTGTNNNNNNNNNNNNNNNNNNNNNNNNNNNNNNNNNNNNNNNNNNNN
NNNNNNNTGAGGAATGATAGTGACAACTGGCATTTGTCAGACTTGTCAGA
CAAAAAGAAAATTGCTGGATAAGCCTTCCAATATAAAATTACTTACAAGT
TCTTACACTTGGAAACTCATGTTC

>enh683
CAGCTTAAGGGTGAATTTGGAAAAAAAAAAGACAGCATATTTTGGCTTTT
TATTACAGGATATTTAAGAGACAGCTTGGCAATAAATGTTAACATCTTTC
TAACGGTTGACAATGCAGTAGTATAAAGCTGAAAACTCACCTTGACTTAT
TGACACAGCTAGTTTTAAGTTACATTGCTCATTCCCAGAGGAACTGCACC
ACACTGCAAAAAAAAAAAAAGTGCTGAGCTTCACTCAATAA

>enh684
ACTCACATAACTGGAAATGGAACAATTCAGCAAAAGTCCAACTGATAGAC
CCTGGGCTTCTTCTTTAGCCCAGCCTGGAGCACTCTGGAAAGTGCCCAAT
GATTCCACCAGCCG

>enh685
TTATAGTTTTCTCACAAATGCCCAACAGAGTTGCTTTACCCTAAAAAATA
GAAATCCAGCTATAGTTTTTCTGTTGAACAAGCCAGACTTATATCTAATG

>enh686
AACTTTGCATATTTGATAGACTTCACAGCTTCCAAAGCATTTTCACAGGT
ACAATTTCGATAGATCTCATTTGGTCACCACAAAATCCTGAGGAGTATGC
AGGG

>enh687
TGTAGCTCTGAAATGCAAGCCCCTGACAGAGAGGCAAGGCCAAGAAGCAA
TTTTGGTTTCCTTCTACCCATCTCTTCTAAATGGAGCAAAACTGTATCAA
AGTCTCTCATTGCTAGGACC

>enh688
TGCTCCAGACAGGTGGATTTTCTTAACAAGCTGAACGACTACAGGACCCT
TCCTTTCAATGTGAATACATGCCTTCAAAAATACAGTTTCTAAATAAGTA
TTCCATTACTGTAACTTGTTTACATGATTTATCTTCACAAGACTGCCC

>enh689
TGCTCCTCACCCCTGGCACATTGGTGTTGGTGCCTTGCAGAATCTGCTTT
GCCATCTTGTGAGGGGCAAACGGAGCAGATGGCCCTGACCACTGGGATGC
CAGGTAATGATCAAGTGCCACACATCGAAGTCGCAGGGTCTTGTCACCTC
GCCAGAGATGACAGACAGCTGGGCCATCTGGCAACAGCCCTGATGCTGGG
GAGGAGGCACACATCTCATCACTCCACCGCTTAATGTAGTTACACTGTCA
AATTCTTCCCTCAAATCCGTTCTTCACGCCTTTTAGCTGAGGTGAGCAGC
AGTTGGCCAGTTTCCAGGAAATGAGACTGCATTGATATAGATTCATTCCC
TGGCTGGGAAGTTCCTGGCTCTGGGGAAAGCACGGAAGCATCACTGTGAG
CTGGTGATGCCCCTCNNNNN

>enh690
GAAATGTCTAATGGGAAAAGAAAACTTACTAAGGTATATTTTTTAAGCCA
AGCTCCTATAAGTGGTTGTGTTTAAATATTATCATGTTCCCTGCTATTTC
TAATGAAGAAGCACACAAAAATAGATTCACGGATGACCTGGTTAATAGGA
ATCTCCAAACTCACTGCACACTCCTTCCTCATTATACAACCAACTGCAAA
AATCAAACACTGTGAAAGGATATTCAAGGTACGTGTCGGACCAAGCAGGC
CCGTAGGAGTCTGAGTCTCGGTAAAGCAGCTGTGCAACAGAAATAGCTTT
AAAGGCAGAATATAAAATGTGTATACTAAAAAAAATTCAAGGGAAGAGAA
AATATCTTGGCTTTTTCCACTGTTTTATATAAGAATATTGATTTGAACAA
GTCCATATGCAATTTTTTAAAAGGCAATAAGGACCCCTCTG

>enh691
AACTCCTCCAGGAGTCCAGAAACGTATTGTCTGAGTAGCATTTATGCAGT
ACTAGGCAAGGCATTGTTTCTGGTGATGCTGTATTCTGAGATAGGTTCAA
TACTGCTTAATCATATGC

>enh692
TCAAGAGAAAGCAGTGATTTACAAGTCATCCTCACCTGCCAGTGACATAG
AAAGTCCATGAACAACTAGGCACTTCTCATCACTTAATTCCACTTTGAAT
TTCTGCAAGAAGAAGGTAATAATGATGGAGCTGTGACATGGCTGGTCCTT
GTCTGGTCTTTAGTCAACCAGAGTCCTACAGGATATTATAAAATACATTT
AGNNNNNNNNN

>enh693
GGAGACTAAGTGTGACAGCAATTTCAATGAATTGAATGGAATTTCGATCT
CCTAGAGACCCACTCCATAAGTCACTGCAGCAGGGAAGGTGTCTCTGGAG
AGAAGAGGCAGATTGNNNNNNNNNNNNNNNNNNNNNNNNNNNNNNNNNNN
NNNN

>enh694
CAGGCTACAAGAGAATCAACAGAAAAGAAAAATGAGTCCACTGCTTTGAT
GTTTATGCAAGATATTAACCGTATGAAAAGCCAGGATCACAGTAACAGGT
CTGACAAT

>enh695
CACCACTGCCTTCTCCTGCCTGGCGTTGCCAGGAGCTGCATCGCTGACTC
ACACCACTTGAATAATTGCCTTTTAATGGCACCATTTTCTTCACTTATAA
AACCAGGTTCTTTGATTCCTGACTCAGAGGCATCGGCCACTGCTGGGCAC
ATGCACCTCACCCCAGCCGCGGGCCGTGGAACCAGAGCTGTCAGTCTCAC
ATGGCACAGGCTGGCCTGATGACATCTGGGAAGCAGAGCAGCAAAGGCAG
CCCCAGCCTGCAGGGCGGTTCTCTGGTCCAACCTCCAAGGGCAGGCACAT
GCAACTGATTCTTTGCCACCTCTCCCCTCTCTGATCCCTTGTCCTTTGTC
TG

>enh696
CAGGAGCCTCAGAGGATGGGCTGGAAGCAGGGTCTGTCCTGTCCCCATCA
CACCTCTCTCCATGTGAAGGTGGTAATGCAGTGCTGGTTGCCGTGGCAGC
AAAGCAGATTTAGAGGGGAAAAAAAAACAGAAACAAGAAAAGTACTCTAG
AAATGAAATCA

>enh697
CCTGACCTCAGATCCCCTCCAGCTCCGCGTCCGAAAGAGTTGCTTCTAGA
GGCGCCTTGCCGCCCCACACCCCCAAATCTTCCCGCTAACCCCATGGTTC
CCCAGCCCGGCGGGGGCGGGCAGGAGCGGTGACGAGGCACTTTTTGCAAG
GAAGGGGAGGGGGTGTGAACAGACCAAGGCGTCCTGATGCGCGATCGGTT
CGGCTTTGGGAACGGGGGCGCCGGGGTGGGACCAGGGCGCGGTTCTGGCC
GCTACGGCGCCCCCGCCGCCCCCTACGCCAATCCTGTGGGTTTGGCAAAG
CAGCTGGCAGGGACATTAGAGCCCATTAGTAAAGGCGAGGTTGCCAGGAG
TGAGGGGAGGGAGCCCGCAGCCAAGAGGCACTGTGTGTGTGGGAGGCCTC
AGCTGCCACAGCCCTTAGAGCAGGTGGTCAGCACGTGGGGGGGGGTGGGG
AAGGCGAGAAGGAGGTTCCCGGCAACAGATGGCACAGGCAGGGCTGAGGC
TTTCAGACAAGGGGGTGCAGGGGGGCTGGCCATCTGCACCTGGAGGCCGC
TGGCGAGCTCCTCCCCCTCTCCCCCCAACCCTAGCGCAGAGAAAAGAGCT
GGGGGAAGGGGAGGGCTGCTTTTATTCCGATTGAAGATTCAGCTCCCCCC
CACCCCGCACCCCTACCTCTCCAACACACTGAGAGGCTGGAACCCGGGAG
AAGGCAGCTGTTGGAGGAGCGAGGGAGGCAGAGGTGAGGACTGCCTCCAG
GACCATCTCGCCTTCCACGGGAGGCTTGAGGCAGAGGTGAGGGCTCCCCC
TGATGAGTCTG

>enh698
TCTCTCTTTTTTTGTCTCTCTCTCTTTCCTGTCTCTGATTCATCCTCTCC
CTTGCTTCAATCTGTAAATGTTGCCCTTTCTAATTGAGGTCACACCAAGA
TCCCCCAAAGTCACACCTAC

>enh699
CCCCACAGAACCCCGCTGCCCCAACCCCTCTTGTCGGGAATCAGGCCTCT
TTGTCTCTATTCCCGTANNNNNNNNNNNNNNNNNNNNNNNNNNNNNNNNN
NNNNNNNNNNNNNNNNNNNNNNNNNNNNNNNNNNNNNNNNNNNNNNNNNN
NNNNNNNNNNNNNNGGTCTGTGAAAAGGTGACTCATTTTAGAGCCTTGGA
CCTGTGCCCAATGTCTCCCCCAGTTGACTCAATTTCAAGACAAACCACCT
CCTCTCCCCCTTCAGAGGTGAACGGCTGACTCAGGAGCTGGGTGGCAGCT
CAGCCTTGGGGGCAAAATATATCAAAATCACCT

>enh700
CTTGGGAGACAGTGGAACCAGGGGGGAAGTAAGCGAAGAGGTGAGGAGGG
ACCCCGTGTGAGTATCTGAAGTTGGGGCCTGTTGGTGGGTAGGGCTGGGG
TAGAAGGGAGGTCAGGGGTCAGGAGTCGAGGGTCATGCTGTAC

>enh701
CTGCACGAATATCTTGCCAACCCCCCTTCTTATTTTTACCCCTGGCAGGC
TCAACACAATTCCTTTGAATACACATTCTTCCCAGCAAACATTTCCCTTG
CACATGGAGCCCCTCCACTTTGCACAAACACCCACATTCTGGCACCCAAC
CTCCTTCCTTGTGCATATAAATCCCTTGCCTTGCTTGCCAACTGTTTCCC
GCTCACGCCTTCA

>enh702
CTGGGGAGACGGGTGGGAGTTAGAGGGACAAAGGCCGGGGCTCAAGGGGG
CTCTGGAGAAGAGGAGCTGGAAGCCTGGGCCTCCCATGTACCCACCTCCA
TTCTCATCTGCCTGGGCCCTCCCTCACCTGGAAGCTTCCTGCTCCCAACT
TTGCCTGTCTGTGACTCCCT

>enh703
GCCTCTCAACTGGGTGCTGCTGGAAACCCAGTCACCACTTCCCTACCCGA
AACCCTTCTATGACTTCTGGTTGCCCCAGAAGGATGAGTTCAGGTGTATT
TCAG

>enh704
TGTTCCCTCACACACCCTGTTCTCTCCGCTCCCCGCCCACCTGCGGAATG
GTGCGACTGGGAGCCCTCTGCTTCCTGTAGGCCTGACATTTCCCAGAACA
CACTCAGCCAAGATTCCCAGTGCTGAGTCAGGAACCTTGGCATCCCAGAA
AA

>enh705
NNNNNNNNNNNNNNNNNNNNNNNNNNNNNNNNNNNNNNNNNNNNAAAGTC
CGTCCCGCCCCTGCGTGAAGAATGGGCGCGCGGCTGGACTCGTCACCGGG
G

>enh706
CTCCTGGAGCGACTGAGAGCCTTGCCATGTTGCTCCCACTGGAGACATTC
GGCAGGGGGAAGGGGTTGGTCGTAATCCGGGTTTAATTTCTCCAGGGCCT
CCATTATGAATTCCATAACTCTACCAGTCAAAACATGACTAATTCCTGGG
ACTGCAACCCCCACCTGGGAGTAGAAAGCTCTGTGCTGTTTTTGCTACCT
TTTGTCACCACTAATAAAGGCTTGGCAGTCGGAATTTAGCTGCTGTGGGT
GGTTTT

>enh707
AGTGAGTATGAATTTTCAAGCCACGTACTCTGGTGTGCAAAGAACTGTAA
CTTTATTTTTCTGTCACGGAACTGAATTTCCGTCCCAAGTTCCCTTTCTG
CCCGAGGGCAGAAAATGTAATCTCAGACAATTCCAGGTAAACTCAGTCAT
TTCAGGTTTAAGCTCAGTTGATCTGGGACTTCCTTCCGTTCCTGCTGCTC
GGGATGCCATCTAAGTTCCA

>enh708
CTATATTTGTACACACCTGAGCCTTAAAAGGCAGAAGTGGGGGAAACTTA
GAAATGAGGACAAGGAAAAGGAGGGCCTGGAGAGGAGATGGGCAAGGGGC
ATTTTCTTTCCTTATTTAGCTCTGGGCAACTGTCATCAGAACCCTTTTCC
TCATTTCATTCTGAATGTAACATTTAACCTTTCTGTTCAAGCATCAAATC
TGGCTGCCTAGTGTATAATTATGAACTTTTCTTCACTTTCTCTCCCCCCT
CCCCCACTCCCAAAGCTTTTAGAACTCCCTTGTTGGGTACTATCTCTCTC
CTCTGACTCTCCAATTAAATTAAAAATAGCAGCTCCATGGGCCGTGTGGG
GCCTTCAACCTAATGCGGAACTGCTGGCACGCCTGGCCTGGCGGGGTGGT
ACGTGGTGCCCAGAAGATGCCTGCTGGGCTCCAGCAAGTCCTGGCAGCTG
CTCAGAGCTCGAGGAGGCTCATCCTCTGTGAGAGGTCTGGGGCTGCCTGC
CAGGGGCAGCCAGGTGCAGAGGGGAGGGAGGCAGGGTCTTGGCAGCTGGG
TCAGGGGCTGGGTGGGGCTGGCAGAGGGGACAAAGGGAAAGAGCCCCC

>enh709
TGTGGAAATTAGGACGATGCTGGGCCCTTGGATCTGGAGCTCCTGCTGGG
AGGAGGAGGGAGGAGGGAGGAAGAGCACAGAACCATGTGCCAGGGCCCCC
ATTCCTCCCTCCAGAGGCTTGGAAAAGGGAGGACAGGCAGATGG

>enh710
AACATGCCTACACAGTCTGGCCGACTCATAGGCCAAGATTTAGAGACGGG
AGCTGTAGTGAGGTCTCGCATTACTGAGCCTTCATTACTTTTACAAAATA
TGTTCTGGTGGGTTCACCCGCAGCTATAAAGTGCCGTCGTAAATAATTAA
ACTCCACTTGTCAAGGGGGCTGGGAAAGGGTGGTGAAACATGGTGTGTGT
GAGNNNNNNNNNNNNNNNNNNNNNNNNNNNNNNNNNNN

>enh711
NNNNNNNNNNNNNNNNNNNNNNNNNNNNNNNNNNNNNNNNNNNNNNNNNN
NNNNNNNNNNNNNNNNNNNNNNATTTGCTTCTATTTTTAGTTTTCCCTTC
CCTCTGTTACTTGGGTCTAAGAGAGAAGCTTTAGCTACACGAAGAAAGAT
TTAGGAGCAATAAAAAAAGAAAACTCTTTAAGAGGAAAC

>enh712
ATGAGATGGCTGGCTGGGGGCAGACGTGCTTCCTGAGGCTGACTTCTGCT
TTTGTTCTCTGCTTTGCATGGTCTCCACTCCAACCACTGATACAATCTTC
AGAGTATTAAAAGCAGAGACAAAGGGTGGGCAATATAGACAGCAGGACAT
GGTTAAATCAACTTCATCTCAGCAGGGGGCCTGGGATGATACTGCTGGCA
TCATGCCAACTGCTCATTAGAGACGAGAGACCTGCTCTGACATGCATA

>enh713
TCCCTCCAAATCCCCACTCCCCAGGACAGGGCTGCTGACAGATAAATGGG
CAAAACAGCACAAAGGTGCGTACTGACATAGAGTTATTTCAAAGTGATTA
TCTGGGATAACAGTAATTATGTCCAAGAACAGAGAAGGTCAAACTGGCTG
GTCCCACTGCTCAACTCCAACAAGACTCTTGCCAAGAGAACGCTG

>enh714
AGATGAGCTCGGGCATTTCCAAGACTGTCTGCACACCAAGCACACTGGCA
TGGGGTACAGCATTGCTCAGCATCTCATTCCCCTGATGCCCCTTTCTGCC
AGGGCTGAACCCTCAGGAAGTCCCCTGGGGCCTTTAAAAGCTGAGCTAGG
GAGGGAGAGAGCCCAGCTGGTGGCTCGCTCTGCTCAGTGGGGGCTGCTGG
GAAATGCTGCTCTTTCCTGGGTGTCTTACCAGGGTGGAGATGTTGAAGTC
AGCAATGGGGCAGCAGGTCCTGGGGACCCCAGCTGCTCTGGCTACTGAGC
ATGCTCAGACACGGACTCTGCTGGGGATGGTTTGGTTCCCTNNNNNNNN

>enh715
TTCAGTGCAGAAGCCCAGAATTTAACCCCCATTCCCGAGGGGCAGCAGCC
TGCTCAAGTTCTGTTTGCAAAGCGCTTTGGGATTCATTGGCTGGTTTCAG
ACATCTCAGGTGAGCTTTTCGGGGGCAGAGCTCTGAGCTTTTGCGTAA

>enh716
TTCAGGGTTAATTGGGCCTTTGATGATTTTGACAAGGGTAGGATACTGCG
TGATTTATGGAGCAAAGAATGGGTTGGTTGAAAGTAAAAGAGCAAAATTG
CAGGTGTGATGTTTAACCTGCTGAAGAGAACATGATTCAGG

>enh717
CTGGTCTCCAGGAATTAGGTTTGTGCCTCATTTCTGTCTCTTGAGGAGTA
AGACAGGGAAGAGGGTGCTNNNNNNNNNNNNNNNNNNNNNNNNNNNNNNN
NNNNNNNN

>enh718
NNNNNNNNNNNNNNNNNNNNNNNNNNNNNNNNNNNNNNNNNTATATCCAC
CTGTCATTGTCTGCCTTCCCACATTTTCAGTCTACTACTATCCATATGTC
TACTCATTCATCCTTCCAGATGATCATGTTAACACCCATCCATGCATCCA
TGTGCCGCTGCTCACATTTTCATTTTTCTCCTTATCTATCCATCACCTTT
CCACCC

>enh719
CGGGCCATGGGCACCAGGCCCCGAAGCCAGCCTGATTTGCCTGTGGAACG
AGGAGGGTGATGTTTTATGCATGGTGCCTAATTTTGCCCTGGCAGTCTCT
GGCTATATTTAACACCATTAATCATTATTGTTGGCTCCCAGGGGGATGGA
TCCCTGATTAGTGTCAGAAACACATCTTATGAGGAAGAGAGAGGGAA

>enh720
NNNNNNNNNNNGTCCTTTTTACCACTCCTGGTTTGTCCATATATCCCTCC
ATCTACACTAATTCTTTCACCTCCTGTGTGAACCTTAAGCCTACTCAGTG
CTCTTCATAAGCCC

>enh721
GTGTCCTGGACATTGGTGTATCCATTCCGGTCCTTGGGAGTGGCTGATTA
AAGGCATCATCTTCCTGCTTCCTCCTTTTCCTCCTCTTTCTAGGCTGCCA
GGATCTTATTAGCCCTGTTTACACAGCCGGGATGTCGAGCGATTAATTTT
TAATGGCTTGGTTTATTGCATGTTTGAATGGTTTATTGAGTAATTCTCAC
ATTTAAGTGATTAATTCTCCAGAGTTCAGAACGACTGGTTAGTTTTACAT
TAATGGGGGTTTCTGAATGCCAAGAGACAATCAATCAAGCCTTCCTGCCA
GGGAGAGTAATGTTAAGATACCTCAAGGTACAATGAGGTTAAGAAGAGGC
ATAATTAAAACCCTGTCCTCCCCTCATGCAAATTTGATGTCTTTCT

>enh722
CCCTTTGACCCCAAGGAAGTGCCCTTCCTGGTTGGGTTCATTATTTTATC
CACCATCTGTGCCTTGGAATGCTCCAGATATGACCAGCTCTGCTAGCTCA

>enh723
CTTGACCAGGGACTCAGAGGAGGCATTGAGCCCCTGGAGAAAGCTTACCT
CTTAGTTCCTTGGGTTCCCCAGGAAGCCTGGCTTTGGTTGGTTCTTGGAT
GTGGTGTGAGGGTGACTCTCTTTCCCTAGCAGCCTTAGGATGTACCTCAG
TGGTGATGGTGGCTGGGATA

>enh724
GAAGGTTAAGCTGAGGAAGCTCTGCTCTGCAGACCGAAGTGACATGGAGG
CACTTGAAAATGAAGTGTCTCCCATACAAGTATTTAATTATCCTATTATA
GGACAGTAACTGGGCACTAGGNNNNNNNNNNNNNNNNNNNNNGAGTATTA
AACAATTATCATGAACAATTAAAATTAATTACATTTCTTGGAATTAATGA
AATTATCCTTTTGATAGGACAAGTGGCTAAGCAGACATAAAAATGAAGAA
CCGGTACTCCAAAAGTCTGCAGGAGTTGGGTGTGGTGAGGCTGGGTGCCT
TTCTCTCTCCAGCCATGGGGAGGGGCTCCATGCACAGGCTGGGGCCTTG

>enh725
GCTCTTGAAGGACATCAGGGGTCACATCAAGGACAGACTTGTAAGCAGAA
TTATGACATCACTGGAGAACGCAGGGCTCTCTGGGTATAGCTCGGAGAAT

>enh726
GTCAATGATTACCCAAGAACTTCAACTACCTCTCTGCTTCCTAAGTAGAA
CGAGCCAAGCTATGAGGAAAACAAGACAGTTCCCCAAGATTGGTAGGGAA
AGGGCAAGGCANNNNNNNNNNNNNNNNNNNNNNNNNNNNNNNNNNNNNNN
NNNNNNNNNNNNNNNNNNNNNNNNNNNNNNNNNNNNNNNNNNNNNNNNNN
NNNNNNNNNNN

>enh727
TCACATGCTTTGATGTCATCCTCATTGAAGAATCATCCCAAATCACAGGA
TCAAACCAATGGGTCATTTGATCTAGTGGCTAAAGCTGGAGCAGTTGGCA
GAGGCAGGTCTATGGGGTCTGGGACATGAAGCAGTGCCCTCAGTGCCAGG
GCAAAGTCCACTGGGCCTGGCCTGCATGCCACAGAAGGGGAGCAGAATGT
CCCAGGACCTACTCACTCATGGCCTGGGCTGGGAGCCACACAGGCCTCCT
CCCACTGTCCCCAGGACCAGATAATGCTTGTGGACAGCTACAAAGGCTCT
GGGGAGTGGGTGGTCTTTAGAGAAAGGGACTG

>enh728
CTCCCCTGTGGCCACACCCAGGTGCTCTCGAGTGGCTCTAAGTATAACCA
TGAGCTCAGCTGCCTCCCCTAGGAAGGCCAGGGCTGCTGTCCCTGTGGCC
TGGGAAGTCCCTCCAGAGAGACTATTCCTGAAAGGCCAGATCAGCAGATC
TACAGGGATCAAATCTGCCTCCTGAATCATCAGGCCGTGCCCAGCAG

>enh729
AAGGGGTGGTGATGCTGGAGAGGAAACAACTGTCCATCTCCCCTTTCATG
TCCACATAGTTCAGGCTTGTGGAAGTGCTTCCCTGGTACATCATGGAGCA
GATCTTTTTCACATGTGTGTACCTGTTCTCCCTCATTTCCTCCCTAGGAG
TGTGAGGTC

>enh730
AAAACAACATATAACACAAACTCAGTTACCACCCCGTATGTCTGGGATAG
GCACTGAAATACAGCACATCGTCCCTGTGAGTGCTACCCCATCCTCCTGC
TCAGGAAAGGAAGTGGGCAGCTGTATCAACCTGGCTTCCTTCCCCTCTTT
CTGACAATCGCAGGTCACCCAACGACCAGGCATTATTATACAAAAGTTCC
TTTACAAAAAGCACCAAATTGGCATACATATACAAGTATATACAAAAATC
ACATTTTAAAAATGTACAAAATATTCCATTTTGCACCAATGTAGAAAAGT
GTCCTGTGTGATTGTTTCAAGCACGTTTCCAATTCTGGTTCAGTGTCTGC
TGGACGCAGCGGTGAGGGTCCTACCCTAGTCCCTGCTCTCTGAGCAGAGA
GAAGACATCACCTCCCCATTGCCCCTCCAGGGGCCCCGACCCCTCCCACC
CTGGGCCTGTCACCAAG

>enh731
AGAAGGAGATGGGAGGTGGAGAGCTGTTTGGGAAGAACACATGACTTTGA
GGTGACTGTTCTATGGGTCAACCAGCAGGCAGATGGAAAAGTACAGCTGA
ACTCAGAAGAAAGATCAGACTGGANNNNNNNNNNNNNNNNNN

>enh732
TTGCTCTGGGGAGGCAGTCCAGCTCTAGGAGGAAGGTCCAAGCTGCCCTG
AAGTCTCAGACCTCCCAGTTTTCTCTGCTGGGGCAGGTTTGGGACCTGGG
GCCAGACCC

>enh733
GCAGTGGGGTTAGGGAAAGTTTTTAACCTTCCTAGATCAATCCAGGATGT
CTTCCTGAAAGAAGCAGCATTTCTGTCCCATTTTAACCTGAGACCATGAA
TTCCCTAGGTATATAAGGTTG

>enh734
GGGGAGTATTTGGTAGAAGAGGGCACACCTTGGATAGGGAGAATTGCCTC
AGTCTGGGTGTGGGGGGTCAGGCCAGGTCTAAACACAGGCAGGACTCCAG
ATCTCGTTCTCGGAGAATGTCCCAACATCCTGCTTGGGCACCTTGGATGA
TAAACAGGTTGTCACCCTCCAAACCCCAGGTGAACCTGATAAATCCTGGC
AAAGCTGAGGCGAGGAGAAGAGGCCCATCTATAAATACTCAGTGACTCAG
GCTCAGTGTCGTGTTGAAAGAGCTGCTTGTGTTTATGGC

>enh735
CTTTGTCACAAAACACCGGGTCGGATCCTGTTGGCTTCCTTCTCCTGGTG
CCCGAATTCTGTCTTGGTCTGAGGCCCCTCTGATATTTATAGCTAGATCT
TGGTCACATGAGCCCCAGGAGGGGACCAGCTGAGCATTCCGATGCCAAGC
GGCTGGTGGGGCTTGAGTTTCCTCCAGGCCTGAAAGACTGGCCCTCTCAA
ATCACATGCAGGGATGAGCAATCACTATTCTGCTGGGACGGGGGTCATAA
ACAAGAACAGCCTGTTCAGAGGCAGGCTTAGGGCAAGACTGGGTACCCAG
AGCTTCCTCCAGAAATTGGTCTCCCCCCGGCACC

>enh736
NNNNNNNNNNNNNNNNNNNNNNNNNNNNNNNNNNNNNNNNNNNNNNNNNN
NNNNNNNNNNNNNNNNNNNNNNNNNNNNNNNNNNNNNNNNNNNNNNNNNN
NNNNNNNNNNNNNNNNNNNNNNNNNNNNNNNNNNCATGGGGAACCTCGCA
TCCTGCCTCCCAGCCAGGACATCTACCCCCTTCCTTTCTCGGGGAGTTGG
AGCCCCTTCTGCCCCCATATCATAGGGAACAGCCTCAAAAGGGAAGATGC
CTCTACTGCCCACTGCCTCCCTGACACCCTCCTCCCAAAGCTCTGGGCCT
CTTGCCACCAGGACCTGGCTCCAGCCCCAGGGGTCTGGTTTCTCTCTCCT
GTCCCTGCCTACCCCGCTTATCACTTGAGGCATTTGACTCTTGATTGGAG
AGTCAACAGCAGTGCTCAGGGCAGGGGTGGGGGAGCTGTGGGCAGGGCAG
GGAGGGGAAACTTGTGTTAT

>enh737
TGCAGGGGCCAGCTTTTGCCCCATCTCTCCTGTCTGTCCCTTCATGACCA
TACAGCCTGAACCCAAGGCCAGGGAGGGGGGAGGAGCCTCCTGATGGCTC
TGGGACCTTCACTGCCCGCAG

>enh738
AGGTGCCAGGAACCTGGATCCCTGGATGGATAGAGACTGCAGGAGGCCTG
TCTGGCTTAATGACAGGATCTAGGACAGCCGATGGGCCCCAAGGCTGCCT
CTCCCAGCAGCAGGTGGACAGGGT

>enh739
TGGCTGGGGTGCCACCCGTGCCTGTGAGCATGAAAGCCTGTAGGTGCGCG
CTGGGGCATGTGGCAGCCCTGGCTGTGTGGGAGTGAGGCTCACAGCCACT
GGGCTGGAAGCCTGGGCCTCACCCACTCCCTCCCATGCTCAGCCTCCTGG
AGCCTCCTCCGTAACCCTTTGCTCTCCTGAGAGGAGCCAGGTGCTTTGAA
GGAGCCTCCATGGGGG

>enh740
GGCTGTTGCTCAGCATGCAGGGGCCCTGTCGCGGGCACAGCCCAAGGCTG
CCTCCCCACGGTGCGTGCCCTGGTGCTGCGGGTGCAGCACGGAAACCCCG
GCTTCTACTGTACAGGACACTGGCCCCTCTCAGGT

>enh741
CACGGGCCCGTCAGCCCAGTGTCCTTTGGGCCTGCCCTTCCCCTAGCATC
CCTGGTTGGAAGGGTGTCCTCACAGGGCTGTGGGCGGGCCAGGGCTGGCT
GCTGGTTAAATTTAGTGTGGGGGGTGGGGCAGCTGCCCAAGGTCCACCTG
CCACCAGGGCTGCCACTTGGACTCCCTTGCCAGGGGGCGGGCAGGGGCTG
GCTCTGCCTGGGGCCAGGCCCATGTTAACCTGTGCCCCGGCCTGGGGGCC
AGAGGGGCAGGCCTGCGCACGGGGAGGCTGTTGTGGCAGCGGAACAGAGA

>enh742
AGGGACCATGGCTTGGAAAGGGAGGTGGTGTTTTCCACAAGACTCTTGTG
TCAGAGCCAGAGGGGCAAAACAAGCACAAGGCTGTGTCAGAAGCTCCCTG
GGGGGGTTGTGGGTCCCCAGTTCCTGGCACGCAGCCTTAATCCTGGGGCC
TGGCTGCCAGCTTCCGCCTGGGCTGGCATAGGGGACACGCAGTTGGCCAC
TCTGGCTCTGAGCTGGCTTGGCACAATGTGTCAGGGTGAGGGGGCCCCTT
AGGGGCCTCAAGCAGGAGGGCTGAGGGCACCGCTGGTTCGTCTGTTCATG
G

>enh743
AGCCTAGAAGGTGAAAAGAGGACTCTCAGGGGCTCACAGGGGCTCTCACT
GCTGGTTGGCCCTGCCCTCCCTTCCCCCTCAGCAGGGTGCCCGGAAGCTG
GAACCTTGTTATCTGGGTAATTAGTTTCAGACCCTGCACTGAGGCCGGCC
AGGTCTCGGGGCTGCCTCCCATAGGTTGTGCACCCTGACCCCGAGAGGGA
GGCGAGGCGCTGCTTGTCGACAGCTAGAGGCTGGCCTGGGGAGCAGGTTT
GGGGTGCCCTCCCACACTGCCCTCCCTGCCCCGGCCCATGCCCCCCAGGG
CTGCCTGGGCCTGGTTATTGTGTGGGGCCTCCTGACCCAGCCAAGGGCAC
GAAGCTCTGGGAAGGGGATGCCCCCGAGGGTGCCAGTCCAGCTAGCTGCC
CCACCCCTCAGGCCCAGCCTGGCCCCCAAGCTCCCCACTCTGGTGCCCCG
AGCAGCCCTGTGGGCAAGCAGCCGCCGCC

>enh744
TGGTCAGTGAGGAGGGCAGAACTGCTAAGGAGGGAAGCAGAGTGAGGAGG
CCAGGTGGCTTGGGAGGAGAGGGTACCTGAGCACAGGTAGGGCCTTTACC

>enh745
CGAGGTTGTGGAGAGCCCTGACGTTAACTTGAAGAATGTAAAGACCTTTG
CTTTATTTTTTCTGTAACTTGTCAGATTTGGGATTGCTTATTTGGATGGA

>enh746
AGTATTTCAGAAGGCCATTGATGAATTCCCCCTCTTTAGCNNNNNNNNNN
NNNNNNNNNNNNNNNNNNNNNNNNNNNNNNNNNNNTCCTGTGTAAGTAAC
AGACCAGACTCCTTTTCTCTTCTGTCCCGTCACCAGGCTCTTGCTTCACT
GCAGATA

>enh747
GCAGTCCTGTTTATTCCTCAAGCTTAGCTATTACCTTTTCTGTGTTTTCT
TGTGGACTGAGTGTGACTTACTGAGAGATCCTTCATGTCCTAGACTTATG
CCA

>enh748
NNNNNNNNNNNNNNNNNNNNACAGTACTGAAAGGCAGATTGAAGGGTGGT
TGGAGTGGATGTTGAGGGCCACCCCACCATATCCACCATTCTGCACCTTC

>enh749
GGGTGGTTCTCCTCTCATCTGAGCACTCCCAGGCCCTTTGTTCCCATTGT
GAGGTAACACTGAGGTCTGCCCACCCTACAGATGGGGCTTTGGGGGTTTG
CTCCAGAGCTCTTCATCCGCCTGGGCCCAACCCTGGAACTATTCCTTTCA
ATGGTGTCTTTTCTT

>enh750
GAAGATTTCCTGAAGTAAATTATGTGGTTCCTACCCTCCAGAGGCTTGTA
GTCTGTGTAAGGAAAAAGAAATGTGGGAAGAGAAGCCGGGGAACAAGATA
AGAGACCAGTAGT

>enh751
GCAGCTGGTCTGACACTACGCGCAGTGCTCGGTTGTTTACAATCAGTGGG
GAAAAGGGCAGAACCAGTGCCCGGCCCCACACTGCCTCTGTGGCCTGGAC
TTTGAAAGGAACCCACTGAACACTAATTATGAGCCCTGTCTTTCCCCCAG
AATGCCTCCC

>enh752
TGAGTGGTAAGAAAATGAGCAGCTGCTCAGGAACGTCCACCTCCTTTTCT
TCTCCCTACCCTCCCTCCTTGGGTAGAAACCAGATTGACCTGAAATGTAA
T

>enh753
CTGAAAACTGCCTTAGTAGCTTTTTAATCCTTTGTGAACTGAGTATCCAT
TGGGTTCACTCCTAATTCTACCTACTTTTCTCTCTCTCTTTTGCCTGCAA
TATCTGTCCCCAG

>enh754
CTGAATACTTCTGATCTTTGAAAGCACGAGATACAGGACTCAGAGTGGTA
CCTCCAGGGTGAAAGATGGGAACTGGCCCAGGTCTCAGTGGCTCTTTTTG
TTCTGTCATTGTCATTGTCTAATCCACGTGCTCTGTCCTTCCTCTTCCCT
CCTACTCTTCCAG

>enh755
TTCTATCTGATGCTGTTTTAAAAACAAATTATGTAGAAGCCAAACCATTT
TACTTCCCTCACTGTAGACCACACATAGCAACACAGTCTGTGTCTTTGTT
CATGTTTTTA

>enh756
CCTCGCCCAACTCATTCTTACTGCACAGTTCACTTTATTTAACAATTTTC
ATGTCCCCCACCTCATGTTTTCACCTTTTCTGGGCCAGGCATAGATTAAG
TAACTGGGAACGCCCCCTCTTTATAAAGCTGGGCTTCTTTCTCATCTCTC
TCCCAAATGTTGTATCTCAGTATTCTTCCTATTCGAGTCTCCAGGGGGTG
GCTGGACCTACCTGGTCATTTGAAACAGGCCCCCAAGCTGGAGTTTTTAA
TCTGGACTCTCTGGCTTGCTGTGACCCCTAAGGCAATGCTTCTCTTCCCT
GGATTCCTTAGTGTGGGTCACAGTACTGTGTTCTT

>enh757
AGTGAACTCAGCCCGCCTCTGTGTACTTTGCACTTTTCCATTTCCCTTGG
TACCAGGCACTTTCATACTTAATCCATAGTGGAGCTGTCACAGTGAGCAA
CTCTGACAATGACAGCTTCTACCCCAGAGGCCACCCCAAATATGGAGCTA
AAGGCTCCAGCTGCAGGAGGTCTTAATGCTGGCCCTGTCCCCCCAGCTGC
C

>enh758
TCTGGGGATGGGATTACCTAGTGAAAGAATGTGACTCTTTTTATGCAAGC
CCCAACATTTGAGTTTTTAATAGTACCTTGGGCTTGTCTTTCCCCCAAAC
AAGT

>enh759
GGATCTGGGTTCGTCTCTGCAGCTGCCTACCCCTGCCCCATGTGTCCCCC
GTTACCTGTCCTCAGAGCCTCAGGTATGGTCCAGGCTCTGAGGAAAGTCA
GGGTTGCTGTGTGGGAACCCCTCTGCCTGGCACCTGGATACCCTGGGCCA
GGTAACCTGAGGGCAGGGGAGAGGTGGGG

>enh760
NNNNNNNNNNNNNNNNNNNNNNNNNNNNNNNNNNNNNTCCTGCGGGAAAC
TTCACCTGTGAAAAGGCACTCCTTTCTGTCCCTTTCTCTTTTAGTCCTCT
CCCTTTTTAGCTGTCTGCATTTTCCACCGCTGGGGTTGGATTTGCTCTGG
GTGTGGTTCCCTGTTTGTTCATTATTTTTCTGCAAACTCATCCTTCTGTA
GGTTTGGTTTCTAACCTTCCTGCATTCTATGTAAGTCACACCAAAATATG
AAATATGAATCGGAATGTGCT

>enh761
TGCATTGTCATCCTGTTCAAAAAGGCAGCCCCCTTTATGTCTGAGAGCAC
TCGCCTCTCTCACCTTCCTTGGAGACTTTGAAGTAATTGTGGGACTCAGT
AGAGGCCTTTCATGGCAGCAGCAACTTAAATGTATTTATGCGCGTTCATT
TTGTTCTTGCTTCTCTGTTCTTTCAGATCTTTCAGCACCGTTGGTTAGTA
TGTGATTTTAGATCTTTA

>enh762
CTTTGGGATAAAGATAGATCCATATGACTTTTTAAATTCTAATTAGGGTT
GAATGTTTTAAGGATGAAAGATGGGAAAGTTGTCTAGCATTTGCTCTTAG
TCACTC

>enh763
TCCACCGTGGATGGAGTAGCTCTAAGTGCTTGAGGAGACAGCTTTCACGT
GTATGGTATTTATAATGTAAACTCTGAGGGCCCAATTCTTAAATCTAAAG
GGCACTGGAAGAAAGAGTGTGGTTAGTTCAAATAATTTGCTTTTATCCAA
AGTGCTCCCTCCGGAAAAAGTAGGTCTCTGTAGGTAAAATGT

>enh764
CTATGGGCCTTGGGGGATCAGGCTGCTGCCTCTCAGCTTCCCCCACCACC
ACATCTGTGNNNNNNNNNNNNNNNNNNNNNNNNNNNNNNNNNNNNNNNNN
NNNNNN

>enh765
GATGCGGCCCCTGGATGTCGCCGAGCTGTCAGAACCGGAGGAAGTGGAGG
TGCTGGAGCTGGAGGGGGGTTTTGAGCAGTTTCTGCTCCCGGTCATCCAT
GAGATGCCAGAGGACATCGCGTCGCTGACAAGCACTGGCGGGCGTACCTG
TGGAAGCGGAGCACGCTGTGGGAGATGGACAATATGCTCTTCCAGATCAA
AACCCAGGTGGAGGCTTCGGAGGAGCATCCTCAACCGCCTCCACAACCCG
GGCGACGCAGTGGAGGGCAGGGTGACCAAGAGGTGCCAGAAGGCCGAGGA
GAAGGCCAAGGAAATGGTGAAGATGGCAGAGATGCTGGTGGAGCTGGCCC
AGAGGATAGAGACGAACGAGTCGAGAGCACGGTCGGTGGTTTACAGCCAA
TGGATTCTGGTAAACTGGTGGAGATTGGCTGACACCCAGAAGAAGCTGAA
ACCAGAGAGCCTTTGGTTTTCTCTATTTTACTCTGTCCACGCTCTGTCCT
CACTCACACTCAGTTCTCTGCTATGGTCTGTGGTTGATGAACTCAATATG
AGTTTTGATTGTTTGTGTTTTTGTCTGGGGAAGTAAGTTTATTTGGAAAA
TGCTCTCTCATACAGGAATGAGGGCCTAGACCACGCTCTTGCAGCAGTCA
CATTTGTTCCTGGGCTTTGGTTGTTATTTCTAAATGTTTGAGGTGCTTTG
CTCTTTCTTGTGTGATCTGATAGCTCCCTGGAACTTTGGATCTGTGTGTG
ACACATGAGCCTCATTGTTGGAGTTCTCCAGCTCTGGAGGGGCTGAAGGA
GCCGCAATGATTCTAGAAGATGACTCCATACAGCAACTACTGAAGAAAGG
ACCAGACTTCAGCTGGGAATGTGGATGGGCCGACCTGGCTGGGACCCATG
AATCTGGAGAAGAGCTGGAGAATGGAGAGTATTATCTGTATTTGAGGACT
TTAATTTCTGTGTAAGACCAAAGGAGGAGAGACACATTTTGTTCAAAATT
TAAATTTTATGTGGTACACTATCTGATATAACCTGTCTAGTGAGTTTGTT
TGGACAACCTAATTCAGCTTTATCTGACATGGAACCTGAACTAGAGGATG
AGATCTTGATATTCTGTACAAGTTGATGTAATACCCTGATGCATTTCGGG
GACTCGGCATAAAATGAAAGAGATTTGCAA

>enh766
GATGAACCTCGCCACTCGGAAGTGCACCCTGGCTTCGGGCGCCGGCTGCC
CTCCGGGCCCCGCGCTGCAGGCCCCCCTCCGCCGCCTCCGGGGCTTCCAT
GAGGCGCCGCGGCACCGGCGGAAGGAGAGGCGGCCCCGGCGCGCAGAAGC
CGGCAGAACTGGAGGTGCTCGCGGCGGGCGTG

>enh767
CACTCCCCCTCCCTGCCTCAGCCCCGCACCCTCCACGCCGTGTCTCCAGC
ATCGAAATTCACAGCAAAATACACAACTAGTGAAGAACTGGGCTCGGGTC
CCAGAAATAGGCTGCCCTTTCCAGAGGGTGACGGGAATATCCTCCCTGCT
TCCCGTTGCCATGGTTTCCGCTCAGCCACCAGGCAGCCTGTTGCGCGGCA
G

>enh768
ACAGCATCCCCTGGGGACGGGGACTCTGGCCGGTCACAAAACCAGCCTGC
TTCCCCGAGGCCCAGCGTGCACACCATCTATATGGACCACAGGAGCTGCC
ACAGCTTCAGCGGGCAGCACGGACCCCGCCCACAG

>enh769
GCCCTTGGCCTGGGCGCTGGACCTAGGCCATCAGGACTGGAGAGCCTTCT
TCTCTTCTGGCCAGAGAAAGAGCAAAGGGTGGCTTCCTGACAGGTCCGGA
GCTGGCACAGCACAACAGAGCCTAGAAAATCACTAGCAGGGCTGAGCTCG
GGGTTCCACCGCTGCAGCCTTCCTGTTGGACCCAGTCTGCTCAAGGACTC
CCTCACAGCCCAGTGCTTTCTGTTCACCCCGGGGCGCTCCCAGCCCAGCC
TCCTAGCCTCAGTGAGTGGGAAATGTCTGTACTGCCCACTTGTCCTCAAA
C

>enh770
CTTCTCCAGCAGCACAACCAGTCCTCCCAGCTGGTCCTGTGGGGACCAGC
CGTCATGGCGACGTGGTGACAATGTCCCCAGGCAGCCGACCATCCTGGGC
TTCTCTTTGGGCAGGCCTGGGCCAGGACC

>enh771
CCCGACTGACAAGCAATCCGTTCGCAAAGACAGAAGGGCCTTCAGTGAAT
TGGTTTCAAAGTGCTTGATTTCTTAAAACCAGAACAATTGATCATTAGAG
AACTGATTAAGCTACAGCCGCTGTTGAATAAAAGGTAAAAATAAACTCCT
TCATTTGAATTCCAAATTCAGGCTTGGAGGTGACCTAGCCATGAGGCAAA
CTGGCTGTGGGTGGACAGGGCTGCACACGGAGCTGGTGGGTGGACGTCAC
CTGAAGTCTTCTCTCCTCCCAAAGTGTGGGTGCTGGGACCCCAAGGGCAC
AGTGT

>enh772
CTGGAGGGGACAGGGTGAGGAGGCGCCCTGGAGGCCTGGCCCCAGCTTGG
GCAACACAGCCTAGCGGGGTGATCACACCTGGGTCTGCAGCCCCTCCAGC
ACTTCCTGGGGCTGTGCCGGCCATTCCAGACCATTCCTGTTGGTGGAACT
CATGACAGGGCTTGTTTACGCCAGTCACTGTGTTCTGACACCTCCCCCAC
CCCGATCATTAACTTTTCTGGTCCTTTTCAGTTATTAAAATTCAGCCCAG
ACTCACATCCCATGGGCCTCCCCTCCCCATCCTTGGGGCTGGAATGGACT
GGAATGGAGAGGAGGTGACCTGACCTCCCTTCCCTCCCTTCCCACCCCCC
ACCCCCCCGGGCCGGGGCAGGCAGAACTTGTGCCAGGGTGAGGGGGTGAG
AGGGG

>enh773
CATTGGACCCTAAACTGGAGTGGAAGAGGCATCTTCAATGTTCATACATT
GTCCAGCTATAAGTTCATTTAAGTAGCAGACCTGATAAATATTTGAGGTC
AAAACCCTACCATGTTTTTTTTAAAACTTACCATGTTAATCAAAGTATTC
ATTTGCTTGAAAAGAANNNNNNNNNNNNNNNNNNNNNNNNNNNNNNNNNN
NNNN

>enh774
GCAGAGCAAAGCCAAGGGTCCCTATTGACTTGTATCACCTTTTATTACAC
AAAATAGATTTCAGCCACGTTGCACATTCATTCTCCCTACAAATCTGGCT
TTTAAGAAATCCGTAGGGATTCAGTCTCATCGATTTCATGACTTTCCTTT
CATTGATGTCATGCCTGTATTGTAGTCAAAGTCCTCTCAAAGGACAAACG
CAGA

>enh775
CTGAAAAGAGTCCGGGCTCAGCAAGTAAAAGGTGCCTGGGAATGTGAGCC
GAGAGAATGACTCAATGAACACATGAATTTTAAAGCCCTGGGTCACCTCG
GCGCAGTGGTTGATGAATGAATAATTCACTAGCCACCAACTGGAGCCAGC
AAACCTTTAGGCAGCACCTCCTCTCCCACTGGCAAGCCTGTCCCCAGTGT
CCCAAAGGT

>enh776
ATATTGGGCCCGGATGTCTGCCATGATTTTGGCAAGGTCCTGAGATTTGG
GGCCTCTACCTCCACGGTCAACTCAGAGCTGGCAATCTGGGCTTGTAGGC
CTTTTACTTCCTCTTCGTGGTTCTTCTTCATGAAGAGCAGCTCCTCCTTG
AGGGCCTCGATCTCTGTCTCCAGCTGCAGCCGAGTGACATTGGTGTCATC
AATGACCTTGCAAAGCCCATGGATGTTGTTCTCCACAGACTGGCACATGG
CCAGCTCTGTCTCATACTTGACTCTAAAGTCATCAGCAGCAAGACAGGCA
CTGTCGATCTGCAGAACGGTGCGGGCATTGTCCACAGTATTTGCAGAGAT
CTGAGCCCTCAGGTCCTCGATGGTCTTGAAGTAATGGCTCCAGTCTCTGA
CCTGGGATCCCTTCTTCTCCAGATGCTCCCGGATTTTGCTCTCCAGCTTC
TGGTTCTCAGTCTCCAGGCTCCTCACTCTGCCCAGGTAGGAGGCCAGGCG
GTCGTTCAGGCTTTGCATGGTCTCCTTCTTGTTCTGGATGCCTCCCATTC
CTGCCAGACCCCCGGCCATCCCCGTGGCCAGGCCCCAGACCCCATGCCAC
CCTGGAAGCTGGTGGAGCAGGACACGGAGATCCAGGAACCAGAACCCCCA
GCACCTGCATAGACGCTTGCCTCACTGCTGAACAGCCAGGGGCCGTAGCT
GGGCGCCTGGACAGAGCCTAGGGACTGATAGTTGGTGGAAAAGGTGGAGC
CAGTGGTGAAGCTCATGCTCTCCGGCGGGAGAGTGAGAGGACAGGACTCG
GGCTTTGCC

>enh777
CTCGGTGGCTCCCGTGCTGCCCACACCTGGGGACAGGCCCACTGTGGGGG
GTAAGGGGTGGAGGTGTTCTAATTCGGGCTGAGCCGTGTGACTGGCAGGG
GCCCCAGCTGTTGGGCCTGGGCAGGACTGTTTTTAGAAAAGCCCCAACTC
CCTGCCCCTACCCGGGCCCGTGGCTATTTATAGTCCGGGCCTGGAGAAGT
CAGTG

>enh778
TGGCACAGTTTGCTTGTATCATGTGGCTGTCTCATGGCAGGAGGGGGATT
GGAGCCTGCACATGCTAGTCCCAGGCCCTCTCCCCACCATCAGCAGGAAT
CCCCCCAGA

>enh779
GCACACACTCACAGCTCAGCCAGACACAGGCAGCAATGGTGGGCACTGGA
GTCATGAGCCGGCGGGGGTCATGGCCTCAGTGGGATGCCTGAGCTCCTCA
GGGCTCCTGGGTTCTCATGGGTACCCACTCCCCATCTTTCAG

>enh780
CATATGTGTCATGTCCCTCTGGTCTGGAAGGCGTGTAGTGTCTGAGCCCC
ACTGCTGTCCCCTGCTTACCACCCAACACTGAGAAAATCAAACTGGGCCA
CGTGCCCAC

>enh781
GGCAGCGGGCCAGGGCACAGCTATAAATACAAGTCGCTGAGTTGGGGACA
CCCGATCCTTAGGGGGTGGCGCATGCCATGGGTGTGACGCTGGACCCTCC
ATGGGGGAACCAGAGGACCCAGCCCCAGGATGG

>enh782
GTAAGCAACCCATGCTGCCATCCCCACTGGGACCGTCCCTGACTCCCGAC
ACCTGCAGAGGCAAGCAGCACTTGACGCAGGGGCTGAGGGCCACCAAGTC
T

>enh783
CAACTGGGCTTCCCGGGCAGCGGCGAGGGGGCGGGGATGTGGCGGCCGGA
GGTCACCGGGGNNNNNNNNNNNNNNNNNNNNNNNNNNNNNNNNNNNNNNN
N

>enh784
ACAGCAGCAGTCACGTTCCTCGGCCGCCACAACCAACACCAAAGCAGGAA
AACCATTTTCTGTACTTTTATATTTCTGTTCAACCTGTTGGTTTCTACAA
TGATTTTAAACATTGGAAAGCCAGCCTTGTGNNNNNNNNNNNNNNNNNNN
NNCAAAATGAGCCAAAGTGCTCAGAGACCTTCTATGACACATTAGTGTCA
CATGGTTGCGTGTCCAGCCGAAGCAGTGTAATAAACATCTCCAATGGCCA
CTGAATGGGAGCAGTTGTTACATGTTTGATTTGACTTTGTCTTTATTGCT
TTTAAACACTGAAAGACAACAATTCAC

>enh785
ATTCGGCCACTCCACCAGGACAGGCCAGGCTGGCGACCCCACGGAGGGGG
CCCCCCACGGTTTGAACTGCCCACTGCCCTTTACTGAGAAGGCCTCTTGG
GCCGGGTGGAATAATCTACAGGGGGTGACAGGTAGCCCCCTAAACCTGCT
CTGTCTTGCAG

>enh786
GTGCGGGCTGGGGCGCCGGGTCCCTCCCCCACCGCCCAGCGAGCCCCCCT
CCCCCGACCCAGACGGCCCCTGTCCTCCCATGCCCTGGCCGGTCACTCAC
CCGCTTGGATGCCTTCCTTCCGGGAGCACCTTTCCCAGGGCCAC

>enh787
GCCGGTGGTCTGTTCACCCCCGACCAGCTGTCACCCCCAAGGTGGCACTA
GGAAGTTCATGCATGAAGACTGCTTTTCCACTGAGGCCCCACTGACTGCT
TGGAACCCATA

>enh788
ACATGGCTCCATTAGCTTGTACATTACCCTTTTCAAAGAGCTTCAAGTTG
GGAGCTGGGTCAGGGGTCACTAGCCCATTTGCAGGTGGGGAGACTGAGCC

>enh789
GCTTAGCAAGCGGCAGGACGTGCCAGGGCTCACACAGACACCCTGAGCTT
GCAACACTCCGGGCCTCTGCCGCGTGTTTATTTCAGGATGCCGTGGCATT
TGGGTGACCTTTTGTGCTCACCATGGCTTGCGTCGTCTCCGGGTCACTCT
CGTCTGGACTGAAGTCCCGTCTCCCTCAGCTGAGCCTGTGCCATGGCCAG
CCTCAGCGGGAACTGGC

>enh790
CAGTCTGCCTCTTCCCTACCTGCACAGCTCTCTGCTGTGCCCCAAATTCC
CTCCTTGACACCCCCAGACCCACTGCCCCACCCTCAGGTGCAGCCCCTTC
TCAGC

>enh791
GGGGCCGCGCCTGAGGGAGGGTGCTTGGGACGATCCTAGCCAGACATGGG
AGAGGGAGGGCCACAGACTTCTGGCCAGGGTGACCCCGTGGCTGGCAGTG
CCACCGAGGAGGCCAGACCTGCTTTGT

>enh792
TAAGAGACAGCCATTAAGATACTGGGTCTCTCTGGAATTCTTTTGCAGGG
ACTTATAACATCAGACTATCGTCTGTGCCCACCCTCCAAGCTGCTCTGGA
CCAAGTCCTGTGGTGAGGCTGAAACTCAAGGGCTCCTGTGTTCAGGCAGG
ACCTGGGCTAGAAAGATGCTCTGCAAGAGAGCAGAGCTGGCACCCCCACT
TCCCAATTCCTTTATGTCCTAACTATCCTTTCTTGAAGTGACTCCTCTCA
TTCCTTTTGCCTTCCTCAGTGGGGATATGAACAAACCTATTTCTGGATGT
CAATATGGCTGCTGTTCTGCAACGTGCCTCTGCTCCCAAAAATATTACCT
ATCTTTTTTGCAACCATGAAAGCAA

>enh793
CTTGGATTTTACCAGCAGAATTATTTTCTAGTAATAATAGAATGGAAAGA
TGCATTCTTACTTTCCTACTTTCTCCTCTCACAAATCTGCCTTTAGAACT
TCCTTCTAATCTGTAGAGGAAAGAATACAAACATGCTT

>enh794
GCAGACAAAGCCAGTCTTTTCCATTGAAATGGTCAGGTTACCTGAAACCC
CTAGCACACATGAACACCAGCAAGAACATCCAAAGCAAGTGATATAACAT
GAGCAGGGAA

>enh795
GGGAACAGCGGGAGAAGGGAGGTGGCCTGGAGTCTGAAGAGGTATGCATA
GTTCACCTTTTTGTTTGTTTTTAAAGACTACATGTTCATCTGATTTGATG
CCAAGGTAGTATTTGGGTAAGCCAGAACAAATCCCCATTTAAAACTCTCG
CCCTTCTTTAAAAGTTTCAAGAAATTTTCTCTTCAAGACTAACCTCATGT
GGGTGGTGTTGGGGACCACCTACAGG

>enh796
TTACAAATGAGTAACTTTATGGCAGAGAGCCTGCGACCAAGTGGCTAAGA
GCCAGTCAAATGAAAATAGTACACCTCTAAAATCATAATTCCAATAAGTA
AATTTGATTGACAAAACTTACCTAAACACTTGTTTGTGATTTAATTTTTA
ATTGGAAAGAAACTGTCTTAGCCTGAGACAAAGGCTTGCTTCCTTGAAAG
TGATTTATTTGGGAGCAGGAGTTA

>enh797
ACTTTTCTAAACTGGAGGCTTCTTTTCATACATCCAAAAGGAAACTTGTT
TCTGGAACAAGTACTGTTTTCAGAGTACACACACACACGACCCCTACCTG
TATATGCTGCCCCAGTACGGTTTTTACAGGTCGTGACCACAATCCAGAAT
TCCTATCTGCTTCATTTGAAATTGAGAACAATGTCAAAGTAACTAAACAG
GCTGCACTACTTTACCTTGTGGGAGGAACATTGTCTCTGAGCCTAAGGTA
ATCGGGATGNNNNNNNNNNNNNN

>enh798
NNNNNNNNNNNNNNNNNNNGGTTGTTGTTGAAGTGACTCAATACTTTCTA
CTCTAAATTACACACACCCTTTCAGCCCCTTATTAAGCAAGTGCCATCCA
GAGACGGTCCTTGGTACCCTGATTTTTGCATTGT

>enh799
AACTGCTTGTTGCTTTTGAGATCTCTCAGAAATTTCCAAATGTCAGGTTT
TGTTTGAATTTTACCCAAATCCATCTTCCCACCCCTAGTCATAAAGTGCT
ATTATGGCAATACTCATTCATAATCTGTTCCAAGCTATCAAGATACTTGA
CGCGGGAGATAGTGCAGGAGGGAAGCATCTATGTGGGTGGACTGATTGAT
AGCAAAGGCTGGGCTGTGAAGTGCTTCAGCTGTGTATAGGAGCTCT

>enh800
GTCCTTGTGAGTCCAGCAGAATTATTTGCACTGTCACCCCTGGAGTCAGT
GTAAAAAAGTGGACACGGAAAGCTGTGGCTTGGGCCATTGGCATACTTAG
AAAATCAAAGCTACATTCCTTGAAGTCTTACCTAGAGCAAGCATTAGAGT
CTAAATGCTGGCAGCAGTGTCCCA

>enh801
ATAATGCCTCTTTGTCCTGGCCAGCAGTCTGGGTCACTTTACTGTGGGCC
TGGTGATTGCATGAGAATATTTTAAAGTACACTCCTCACCTGCAAACATA
CCCTCAATTGGAGAGGAAATCTCACATCTGACTTCA

>enh802
CAAAAGCGTGGTAAGTAGGCAGCGCCCTGGCAGTGAAAGCGTTAACAGGG
CTGGGTAAGGCGATCCCTTGAAATGAGTAAGACTGAGTGGTTAAAGTTTT
CAAAGCGGTTGGCAGCAGCGGCGCTTGGAGGAAAGGAAGCCGGTTGGAGG
GCGCAGCGCACCCCTGCTGCGCGGAGGA

>enh803
ACCCCTGGTCTAGTCATCAATCAGAATCCACAGGTCTGGAAATGGCGAAG
TAGGGGTGGGGAAGCAAATTGTTCTCAAACATGCCTTGTTTGTAGAGAAA
AGAGCTCTATCTCTGGGTCAGCAAATCCCCCTTGAATTCCTAAGACCTAG
CAACCTCTTCCCTTCCCCACCTTGCAGAAGTCTGACCTGCCTTTCAGCGG
AGTATCATCACTTACTCAGG

>enh804
GATAAACTTACCCACCTAAACTAATCTGCATGTGGTGCAGATAATAGATA
CATTTAGATTTAGGGGAAGGAGGAGGAGGAGATAGCTTCACAGAAATTGC

>enh805
CCCGCCCTGGCTGGTAGAGAGGGGTTGGGGGGCCACTTCAGCAGGCCAGT
TTATCTCCCTGCTTTCCTGTCCACATAGGCAATAAGCAGTCAGTCTTGTG
CTGAATGTTCCCTCTGATCCTCACAGCAAGCACGAGTTGAGTCTTATACC
TGCTAGCATTGAATCAGAATGAGTCATTTGAAACTTGGGTGCCGGAACAA
AGTACTTGCAAACTGCCTTATGAGACACTGCCTCAATGTAGGTGGGATAT
ACCTCTCGGAGCAGTCACATTTTTTTTTCTCTCCTCTCCCTCCTTCAAGC
AGGCAAAAATTCTGACGTTCTCAAGAGACCAGCTCTGCCCCCGTGGCTCA
ACTGACCCTACCATGTGGACGCTGCTCCTCCAGGTGGGAACTGGAGTTTT
GAAATAAA

>enh806
TTTGAGAAACGCTGTCTCAGAGTTCACATGCTCAGTCATAATGCAAAAGA
TATTTTTAGGAAACTGTTGGAAACTCACTATTGCCACCCTCTGCAGTATT
TATTTAGTTCCTACCAGTTTTCAGCTATAGGCACTATGGTAACCTGCACA
GCAAAG

>enh807
GTAAGAGAGATCTTATTTGCTAATATCATGTCCACATAGAGGTTGGATTT
GTGTATACAAGGAGCTAGAGATTATCTTCTTTTAGTTACATTCCAGAGTG
CTGCTGTTGATTTCCCAGTGATAAGTTTCTGTGGGCAGTGATCATTTTAC
TCAAATACAATGAAAACCTGAGCCTATCTAATCCATCTAAGAATTCTCTT
TAGAACTATTAAAGCTTCCTAGGTTCTCCTT

>enh808
TCATAGGGATACCAGTGACAGAAAGGAAGAGGCTCTGAAAGAATTTGCCA
CTGAGTTTATGAGTTGAACTGACCTGGCCTCCAATATGAAGGGAAGACAG
TG

>enh809
AACAACTTTCCGAAATTTTCCTTCTAAGAGCTACCACTTCCTGGGTTCAC
TGCATCTTTAAACCACCCATGGCGCATGTGTAAACATTCAACAATGAGGG
TGGGAAGAAGCAGGACATTTTTTCACTGTA

>enh810
TATTTCTGAATAATAGGAATAGGTATTTAGTATTATTTTTAAAATATGTA
TTCCAATTTTCTGCTGCTTCTGACCTTAGACATCTGATGATACAAGTAAA
CAAGACAATGTTTGCTTAATGTTTACAAGACAATGCTGTCCATTCATGAG

>enh811
CCCCTTATCAGCAAGAACACACCTGCCACCTCCAGCACACAGACCAGGTG
GCTTTGTCCTAGAAACTTTTCAGCTGGTGTTGCAAGCAACTGATGGGGAA
AAAAAATGAGGTCAGAAAACATATCAGGGAATGAGGCTGGGTAGAAACCA
GAAGGTGGACTAGCCCCTTTCCTGAGTCTCAGAGGTTGTGTCCTGTAATA
GAGCTGTGATACAGACAGTGGGGTTTTTGCTAAATTTGCAAGGGGATTAA
AATCATCCCAGGCCCCTGAAAACAGCAGATAGGTGCCATCTGGGACAGCA
AGGACCATATGTAGTAGGTGGAGGAAGACATAAAGGTAGGGGCTAAGGTT
GAGAAGTCAAGAGACCC

>enh812
TTTTTTGAAAAAGCTTCTCTGTGCTTTGATTTTTCACGTATGTGTATATA
CGTGACACTAGTTTTTTAATTTAAACANNNNNNNNNNNNNNNNNNNNNNN
NNNNNNNNNNNNNNNNNNNNNNNNNNNNNNNNNNNNNNTTCAAAGAGCAA
TATTTTCTAGGTGTCCGACTTATCCTTGTTTTCATAGCTTGACCATTTTT
ACTTTTGACCTTCCCAGGAAATCCTTATGAAGATTTAAAATAAACACAAT
CACTTTGGTATGTTTATAATGGAGCAGGTTCTGACTCCTTGGATACTACA
GAAAACGGG

>enh813
GATATCTTGAATGAGAATTGAAGCTGAAAGAGAAGGGAAGGAAACAGATA
GAGGAGAGGCAGAGTGACTAGATACTTGCCTTCCTATCAGGGTGACTAGA
TACCACCAGGAAGACGCATGTCAAGCATTCTCTGTAATAAAGTCTCTCCA
GCAGCCCTCATGCCAGACTTGTTGCCTGCCATTGTGAGGACTATC

>enh814
CTGAGTTCATCTCAGATCTCTGTCATTTCTTCGATCTTTTTTCCGAGTAC
AAACAAAACAGGCAACTCATCTTATCTCTGAATACTGTGCTCAGAGCACC
CAGCCCACAGCTTGGCCCATATTAGGAATTTTTTTTAATGGAAGAGTAAA
TAAATAAACACAATCATGCCTGTGGTAGACCTCATGGGATCATGAAATAA
CTCCTCATTATGCAGAAATGAACCCTTTATGAATTGAGCCATTACAGAGC
TATTTGAGAAACAAGTGGCACACTATATTAGGCATAAAGTCATGTGGTGA
CTGAAACATTCTTGCTGTGAATCACCTTATTAAATACCTTTTTGGGTGAT
GAACATCATTCTCGGGAAAATACAGTGGGCCAGCTTCAAGATCTCTTAGC
TCATGAGTCGCTAACCCTAAGAAGATAGG

>enh815
CCAAAGGTTTCTCAGTATCACTAGAAAAATCAAATCATATGAGCAAGGTC
AACATCACAGAAACAGATAACATAGGTCTATTTAAATATTTAAAACATAT
CTAGATTTATACTA

>enh816
AGAGAGTCAGAGGAATGGACTTACATCCTCGGTCAAATCCTCCTGAGTTC
CTTGCCCTCTCTGCCACAGTTCAGCCAATCTAGTCAAAAGCTACTTGCTA
CCCACCTTCCTCCAGGATAGTGTGAAAATTATCTTTGCAACATACTTTTA
CTGCCTTAGAAAACATCTGCTATGTAAATGCAAAGCATCATCATTAAGAT
TCATTTAGACANNNNNNNNNNNNNNNNNNNNNNNNNNNNNNNNNNNNNNN
NNNNNNNNNNNNNNNNNNNNNNNNNNNNNNNNNNNNNNNNNNNNNNNNNN
NNNNNNNNNNNNNNNNNNNNNNNNNNNNNNNNNNNNNNNNNNNNNNGAGC
CTTAGATGAAAGACATTTGGAAGATCATTATCACAGTGAACATTATTATT
GACTGTTTATTGTGCCCTGCCACACATGAGGCATGCTACAAAATGTAGAA
GGAGTTACAGCCCTTGCAGGAGAGTGTAATAGGTATTATTATTGAACTTG
ATTCTATGATGAGCTCAGGCCAGGATAATACTAAGTATAAAGTACTCCAC
TCAGAGAGCATAAATAACCTGTTGTCACAGGGCACCATTTTGTAAAACAC
CTCTTTCAAAGGACTTGCCGATAACCTGGCACCCTGAAAAAGTTCGTTTA
ACTTTCTGTCCATGAGCTTTTGAAGCCCAAAGTCTGTTCTGCTCACCTAG
ACTCATCTAAAAAACAAGCTCATCAAGCTCTTTTTGTTGGCTCAAAGAGG
CCTGATGCTTCCTGTGCCAACCAGTGTTCTAGGGTGGAACCAATAGTCAC
ACCTCATGGTGCCAGCCCATAGAGAGAAAAAAATTGCCTATTGTGCCTAC
ATGTCTAAAACCCTCCCTAGATGATTGTGTAAAAAGAAAACTTGAGAAAC
AGCTGTAGGTTTCTGCAGTGTGCATTTATTTCAAACCAACAGGCA

>enh817
NNNNNNNNNNNNNNNNNNNNATTTGAGCCAGGCAGTGGTGAAAAGCCCAC
TTTCTGGTGCCTTTTGTCCGTGCTTTTAGAGCTCCTGTCCCACAAAGGGT
TACCGAGGCCCAAAGAGTGTCTGAAGG

>enh818
GTCAGTGGGCACAGCACAAAGGCAGAGCAGCTGCAGGAACCTTAGCCGGG
AGATATGCATAGTTGATGCTGGGAATTTGGAGATCAGGCCACCAGAGCTT

>enh819
GAGACTGTGGCTCCCTGGGGTGGCTGGCCCTCCCTTGACCCTTGCTGTCC
TATGCCTTCTGTCTATTACATTCCCTGAATGCTCTCCCTGATCCTCCACA
GAACTCCT

>enh820
GAAATGAATGAGTGTTTTACNNNNNNNNNNNNNNNNNNNNNCCTTACTAC
AAGTGTGAGTTTGTGATTTCCTTGAAGGCAAGCAAATCATATCTAATTCA
AATGTAATAGCTTTGCAAGAGCCTTGCACATAGC

>enh821
CACACTAGGGTCTCCACGGGCTTGGCTTTGGGCAGCTGCTAGGAGCAAAG
TCTGGTCTGAAATGATGACACACGCTCTGCCCTCCGAGAGCCTCCCAGTC
TAGGGGGTTTGAAGGAAACTCCAAAGGGTCAGTCGGGGATGCAGAAGAGG
TGAGGAAGTCTAAGCTGCGCTCTCTTTGCCTCTCCCACCAG

>enh822
GCCCACACGCGTCTCCGTTTCAGTGGCGGGGCTGGCAAACGTCATTCCCT
AGCCCCGCGGCCCTTTAAAGCCCGGACAGGTGCAGCTCGGTGCCGCCTCT
GGTTGGCTGGCGTGGGGTGACGTAATGGCACATGGCCCGTCGCCATTGGC
TGGGCGGCAAGCTCCGCCCCCTGGACTGCGGCGCGGGTGGGGGTTGTGCG
TTTTACGCAGGCTGTGGCAGCGACGCGGTGAGGAGACGGCCCACGGCGCC
CGCGGGCTGGGGCGGTCGCTTCTTCCTTCTCCGTGGCCTACGAGGGTCTG
GATCCTTCTCTGCCGGCTCGTGGGCCGTGCCTTTGCCCTTCTGCGAGGCC
CTGAATCTGATCCCTTCCCTTCATATCCGGATCCGGGCTCCTCC

>enh823
GTTAGGACTGGGCGACCCTCCTCCACAGATCTCTCCAAATGCATCTCACA
TCTGGCCTCAAATTTTCACTCCATCCACCCTGTGCCGGTCTCTGGGAACA
TGGGGGGTGACTCAGACCAGGGCCATATTCAGCGGCATCACCAAAGTCTC
CCAG

>enh824
TGCTTTAGAATTGAGGCCCCTTGAAAGAAAGGTGAATAGTAGATTTCAGG
CTATACAGTATAAATACAGTCATTAGTTGGGGGAGGAGGGCAGTGAGCAG
AGTGGTCCCTGCAGATGATCCCACAGCCCTTGGCCTGGATTCTGAGCCCT
GCACCGCCAGCCTTCCTCACCCCTCTCCTCACAG

>enh825
GTAGGGGCTAGGGCCAGTGGGCCGGGGGTAGGGAGGGGCAGGGTCTGGAG
TATAAGAAACCCTTGGAGTCCACTTCAGATATGGGCTACCACATCTCAGA
AGCTCACAGAACAT

>enh826
TCTGCCTCAGGTCAGATTGAGTGCAGATTCCCAACCCAACAGGCCTTCTG
TTGCCTGCCCCATTCTGGTCTTTCTGCCTTTGGCTTTTGCTTTTCTTAGT
GGCCCTAACCATGGTCTCTTCCCAGCAG

>enh827
GGCTGAAGAGGGATTCCAGCCCCTGCCACCCACAGACACGGGCTGACTGG
GGTGTCTGCCCCCCTTGGGGGGGGGCAGCACAGGGCCTCAGGCCTGGGTG
CCACCTGGCACCTAGAAG

>enh828
GTGAGTTGGGCCTGGGGGCAGCTGGGGCAGGGCCACCTCCTAGGGGTGAA
GGTCAGGGCATGGGAGGCAGGCAAGTGGCCAATCCCAGCAAGGATGGGTC
TTGGTCAGAGTGGCCTCTCACCCCTTCCAG

>enh829
CCAGGGCTGTGTCCTCCTTAGGGCTCCGGGGGTGAGTAAGAGCTCCCTTA
CTCAGCCGTGATGCATTCGCTGTCTTCTTCAGGGGCCCCTCCCAGCCAGG
TGTCAGCAGAGGGAGAGGAGAGCCAAAGAAGGAGGAGGTGCGGCCACCAC
CCTAGTCCAAGGCTGCTGGCTCCCAAGCCTGGTGTTGGTGGGAGGGACAG
AGAGGGGCGGGAACAGCCAGCAGCCTGCCGGGAGCCAAAACGAAAGCACT
CCGTGCTGGAAGTAGGAGGAGAGTCAGGACTCCCAGGACAGAGAGTGCA

>enh830
AGGCTTGGTGGGAGCTGTCCACTGGAGCAGCTCATTGCCAGAGGCAGCTA
TTTCTATGGCTCCTTTTGCTGCTGAGGACACTCACTGTGGCTCTGTGGGA
TGAGAGAGGCATGGGGGTGAGCACTTGAAACACTGCCTTGGGGCCTTGGG
TTAGGGGAGCCTTTGTCTTTAGTGCAGGACACACATATGCTTACACCTAC
CTTTATCACCATTCGTTCATGAATCATGCCTAGCTCCATCCTTGCCCTGG
GACCTACTAGGCCTTCCATCCAACTGGGAAATGGGGAGAAGCAAAGCTGG
CCTCATGCTCTTCAGGGTCAGTTCCTATCTGGAGTTGACCAGGCCTACCC
CAGTTGCCATTCCTGAAAAATCTCAGCTGCCAGGCTGCCTTTAGGGTCCC
TGCAGACCCAGGAGAGTTGAGAGGGTGGGGGACACAGAGAGAATAGAGAG
GATGTGGGAA

>enh831
CCCAGACTGAGCTCTGTGCTAAGCAGATCCCCATGTTTCTTACCCCTGGC
TTAAGCCATCCCCCCATCTTCCTCCCCGAGGGGAGTCCCCACCTTGTGGC
CTCCAGGTCTGACCACCAGCCCAGGCCAGCCCTGCTTGGATGCCAGACTC
TGTTGCCATAGCATCTCCAGGGAGACAGAGTCGGATTATAATTAGATCGG
CTGCCTCCTGCTCTTTACTCGGAGGGGCCCTGGCCAGAGTAGGAATCCCA
GATCTCCCAGCCCCCACTGCAGGCAGGTAGTAGAGTGTCTG

>enh832
GTGGCCCAGGGCAGTCTCTTTCTGTCTCAGCTGTGGGGCAGCCGTCTCTT
GGACAGGACTGTGTGGCCACCCAACAAACCCCTCAAAGGCAGCTGCCTCC
TGAGAAAGCTGCCAACTCTTCCTTCTTCCAGCCTT

>enh833
GCCCAGGATGTGGCCTTGTCCCCTGTATCCTTTCCAACCTAGATTTGAGC
TGCTGCCTTCTATTAACTGCCTTTTCTGGCTAAGGTGGGAGGCAGAGCCC
AAGCCGATCCCAGGATGATGGGAGACCCCAGCCATGTTCCTGCCCCACTC
CTCATTTCTAAGAGATGGGGGTGGGATGGCCTAATGACTCCCAGGGTTAT
AAATAGTCTGGGGTGGGGGAGAGGAGTAGGGCCTTGGCTCAGAGCCTGTG
CTTAGACTTCCTGCCCCACCCCCAACCCTTCCCACACGCCAGGGAGCCTG
ATATGGACAAAGGCCAAGCTGATCTGGGATGGTTGCCATGGAAGCCCCCA
GCTGACTGGCCCATTACCCTAAGGCCCCCAGACATGTCGTAGCTGACTCT
GAGGGTTTAACAG

>enh834
CCTCCACCCCCGCTAGCCTCAGTGTACACTGTAAGACCTATTCCTGCTTT
ATGCCCAGGTAAGGGCGCCCCAGGCTGCCCCCACACGACAGAGGCCCAGG
CCATGTCCCCAGTGGCCTCCAGGGGGCGCCGCCGGGAAGCCTGTAATTGG
GCTCCTGGGAGCTCCGCGGAGGTGGGCAGGCGCCGGCCCCTCAAGCCCTC
GGGTTCGGCTGGCCTGCTCGACACAGCCTGCGCACCCAGGCTGGGTCGGG
CTCAGAACTGCCCCTTGCCATACACGTGTTGTGTCGCTCGCCGCTGCCTC
ATTTCTACTCTTGCCCGAGGTCGGACGCTAAATTCTGTCAGGCCCAGTGT
CCAAGTGTCCGTTTATCTGTCCGTTTGCATATGACCGTAGATCGGCACGC
CCTGCTCCAGCTGCGGCATGTGCAGGGTTAAGGCGAGAGGAGGTTTCCCT
GAGTCGGAGGGGGAGGGGGGCGAGGGGCGGACCTGGCCCAGCCCCGCCCC
GCGCCGGAGCAGTGCCGGAGCCCCGCCAGAGCCCGACTTCAGCCCCAGCC
AGATCCCGCGTCAACGGAGGCGGAACGGCGGACCCCGTACCCTGGCAGCA
TCGGAGCACCGGCGGGTGAGTCCCGCGGGAACCGCGCTCAGGGGAAGTTT
GGGGCGCGGGGTGTAGAACCCCAAGCGCGTTAGCCCAGACCCGCCCCCCA
CATCCTTGAGCTGGAAGTTTGGGGCCAAGAGGCCCTCCTGCCAGGGGTCC
AGGAGTGTAGCCACCAAGAGAAAGGGGTGGCTGGAGAACTTGGGGATCTC
CTGCGAGGGAACCCAGAAGTCCAGCTGCCCATTCCTGGTGGAAACGCCCT
GGACTCAGACCCTGGAGTCCTGTGGTCATGAGATTTCTCCAACGGCC

>enh835
ATAAACACATGGGTCTCCAGCCACCCCCAGGACTTACCAGGGCAGCTGTC
AGGGTGGGGTACCCTGGCAGGCTGAGGTACAATCTGAACTACTCTTTTCT
ATGCAG

>enh836
TTGGGTAGTGGGTGAGAAGGAGAATCCTTCATGCCTCCATGGGAAAGGGG
AAAGGCTCCTGGGTACCTGGGGCCTGCCCTCCTTCCCACTCCAGGAGGGC
CTCCACAGTGGTGTGCTAGCCA

>enh837
GGTGGATGATTCATGTGCAAGTGTGCACACAGCAGGATGTGGGAGGCTGA
GGCAGGCAGATTAGCAACCTAGTGAGCAAGGAGCCCACCAAGCCTCCTGG
GCTCCTTCCCAGGTACCCCAATTCCATTGACAG

>enh838
CTGCCTTTCCCACCAGTGATTTTGGGCCAGCCCTGCCCTTAGCTACAGGC
TGCTTATTTGTTTCCTGAGGGGCCGGTCAGTGCCCTGACCCCTGTTTTCC
CTCTTTCCTCCAGGTGAAGGCAAGGTCCCTGGACTGGTCATATACCTCTT
GTGGCCCTGGCAGAATCAAGATGAGGCCCTGTCATGCCTCCCCAGTGAGG
CCTACAGTCTGAGCAGACAGCATGGCCTGCCACTGGCAGTGAACACC

>enh839
AAAACAAAGCAGTTTAGAAAGCTACAGGGTGAACATCAAAAACATAGGGT
TAGTGTCACTCGGGGACCGCAGTGGGCGTTGATTACTGACCCGTCACTTA
AAGGACCTTCTTTACTGGATCATGGGCAAGGTGGTTTTAAAACAGAAACA
GAAGAGACAAAAAGAATTATCGGTGACAGAGCCGAGAATTCTGAGGCTTC
GCTCGAGTAGACCGAGCGCAGCCAGTGGCA

>enh840
GCTTCCAACCAGCAGTAGAGGTGGACAAAGGCGACCAGTGTCCTGCCTGC
ACTGGTCAAAAGCCCTTTGTGCCAGTTTGCTCTCCCAGTTATCCCCCAGC
AAGTGGGGCTGCCACGGGACTGGTCACCCGCACCCTGTGGCTGGGAGGTT
CTGGTCTCGCTCTCTCGTCTTTCTCTGAGTCTGTCCCTGCCCGGCTCAGA
GCCCCA

>enh841
GGCTCTTTCCAAGATGGCAATCGAGCTCCATCTGCCGTGGTCCTCCTAGG
CTTACTCCATGCGGGACCGGGAGGTGGCTCGGGTTAGCTGAGATAAGCTG

>enh842
TTCAGGAAGGGAGATGAACTCAAAGTCGGGGGCCAGGCCAGACGTCTCAG
CAGGATGTGGTTAGTCACAAGCCTGGCCCTGGGAGCAGGTGCCAAGGAGG
AAAAGTCAAAGGACACGTGAACCGCCAGGTCAGCCGAGCGCAGAAGCTGG
CAGCGCATCACTTAC

>enh843
AGACCCAGCTTTGGCTATTTTACTCCAAAACACAGAGATCCATCAAAGTA
CACAATAAGGGATGGCCTGCCCCTGAGGTTCAGAGAGGCCATCTGTATTT
CCTGAGGCTGAACAGCAAGCTGGAGACTGCTCAGGCACCCTGATCCCTCA
AGGAAAGGTGTTTCCTCCCATTCTCAGTCTGAAGGGGCTGCCAAGAGCAT
CCCTGGCTGAGGTTAGGGCAGGAAACCACATGTCTTTCACTTCCTTTTCT
CCAGAAACCTCGTCTGAACTCCAGGCCCAGTGGGGAGGC

>enh844
NNNNNNNNNNNNNNNNNNNNNNNNNNNNNNNNNNNNNNNNNNNNNNNNNN
NNNNNNNNNNNNNNNNNNNNNNNNNNNNNNNNNNNNNNNNNNNNNNNNNN
NNNNNNNNNNNNNNGGAGTCTTGAAATTAATTACAGGTCAAAGCATTTTC
AGGCTCCCAGAGTGACCTCGGAAATGCTGCTCAACTCTTGGGAGCCTGAG
TTTCCTTCCTGCCCCTAGGGCATAGGGACCCATGAGGACGAGCACAGTCA
AACATGGCAATGGTGCTGTTACCTACCTGTGGGTCTGCCCTCAGG

>enh845
GGTGCGGGCCTGAGGGGCGGCAGAGCGCGGGGCCGGAGAGGAAGGGCGGC
CCGCGGCTCCTCCGGGAAACTTTGGCGGCGGCGGCTGCGAGGCCGGGTGA
TCGCTTCCCCACAGGGAGGCCGCGCG

>enh846
TTGTGGGATTATTAAATATATATCCTACGGGATCAGAGTCATCTATTAGA
AACAGTGATAGCCCTGGGTATAAATAAACATTTCTTTAGAGTTTGGCGTC
AGTTTTTCAATGTCCATCCTCAAATCAGACAGTCTGTTTGAGGGGTCAGT
TTT

>enh847
GGTGGTGTGAAATGTCCCTTGCTGCTCAAGAGTCCTGGAACAGCGCTGGG
AGTCTCGATGTTCTTGAGACCCCGGTGTGGGCCAGGCCCTGCCTGGCCAG
GAGACCAGCCTGAGCTCCCG

>enh848
GACGGTCAGCTCGGCCACGTTCTTCTCCAGCGCCGACTCGGCCGCCAGCG
CCGACCCCCGCTCCTCCTCCATGGCCACCCTCCTGGCCTGTCCCCCGCCC
CGCAAACTCGTGCAACTC

>enh849
GCGCTGGTGGCGGGCAGTCCAGGTTGGAGGGTGGAGATGGGCCAAGGTCA
CAGATGCTGCAGGGCTTCCTGTCCTTGCTCTGTGTAACCGTCATCGCGGT
GGGTGTTTGCCCACTGTCCAAAGGACTCCTGGATGTGCACGTTTCTCTGT
GTGTTGGCCAGGCGCTTCTTATCTCGGGAGAAGAAG

>enh850
GCAAAAGGCAACTGTGTGTGCGTCCATGGGACCATGACTGAGAGACAGGG
ACCACGCAAAAGGGGGCACTGGTGCCTGGTGTTCACTGGGGACGAGGCTG
AAGTCACTCCAGCACTCCCTCGTGACCTTCCTGGGCAGTGCCAGCCTGGC
CTCTCTGGACAGCAGCTGCTCAATCACAAACTATTCTTGGAACATCTTCC
GGGCACACTGTTTTGACTGGCAGCAAAACAGTTCCCTTGTCCGGTTCAGT
CTAGAAATGTGAAGTCTGACGCCTGTGACTCATGATGCACTGTGCAGACA
AGGGGCCACCACCAG

>enh851
CTGCATTGTCTACTCACAGGGCAAGAACTAACCAAGAATTTCCAAACATA
ACTGGATTTTAAAGGTTGGGGTATATGGGTAACACTCCACTTCCTCTCCC
TAC

>enh852
GCCTGTGGAGGGTGCTATTTTCAGCACTCGCAGGCGGCCCTTGCTCACGT
TCTGTACAGTTTCCCTCTGGAGGTGGAAGCCAGCAGCCACCTGTTCATTG
TTCG

>enh853
CTCTGGGACATCTGTCTTCTTCTTTGCAGGGGACTAAGTATATGACTTAA
TGAATCCTAAAAGGAAAAAAAGATGTCAGGAAAAAAAAGTGCACACAAGA
AATGTTGCAACATCTCATCCTTAGCAACTTTGTTTGGTTAGTACTGCATA
ACTCACAGCAGATTCCAAGGCACCTGCCTTGAACATTGCTACATGCTCTA
GGCATTATCAGGAACGCAGCCAGGGTGCCTGCAAAGTTGTCTCCAG

>enh854
CCATACCTCAAAAAGGGCAGTGGGGAGAGGGGGCCCTGGAGAGAAGGCCA
CAGACTCACCCATAGTCACGGAGACCATCGTCTCCCTGGCCCTGACACTG
CTCCCTGGAGCCTGAAAGAGAAGAGAGGAGAGAGCCCATGAGCTGCTGCC
GGCTGTGAGTGTTTGTCCCTCTCCTGTGCCTGTCTGTCTGCATGCCAGAG
GAATGTTCCTGGGCTAGGGGCTCACCGCCCAGGAATAGCCTGGAGCAGCT
GGCAGGAAGTCAGCCTGGGACAGAGCTGCCACCACCATCATCGCTTGTGC
CTGAGACAAGGCCCAGGGACAG

>enh855
TGGCCTTCAAAGCACCTTACAATATTGGAAGCATGACCCCCAACACCTCC
TACCAACCCACGTTCCCCTCCAGCTCCTCCTACCACCTGCCCATGTTCCC
TCAC

>enh856
GAGAGGAAGAAGCCCCCTGGCACTTGGGAGAGGTAGAAAAGTGGGTTCTG
CCAAGGCCACAGCCAGAGAAGAAAGCACAGAGGACATGAGAGAAGGGGAG
TCCTGGAGCAGGCCAGGCCAGCTGCGACGACCATC

>enh857
TCCCTACCGCAACCGGCCCAGTCCCACCACCCCCGGCCCGCGCCTCACCT
GGCCCACCGGGCCCGCGCCCACTCGCGCCGCCCGCCCTCCCTCCCGGCGG
CGCCAACTGTCAGACACTCCTCCCCCGGCCCGGGCTGCCCGCCCCGGAAG
CATCCTCTCACCGCCGGAAGCTGAACTGACTCGTCCGCGGCCGCTCTACC
CCAACAGGCCGCCACCAGCGAGA

>enh858
CACGGCATAATTGACGGCAGGTCCTGGAGGAATGCCGGCTTCCTTAAAGA
ACTGGATCCACTCGGAAGTGGCTGTGGGGTTGGACAGGGCTCATTACTCA
CACTGTCCTCTTTAGAGAATAGC

>enh859
CCACCATCCCCAGCCCAGCTGCGCATAGTGTGAAACAGTCCTGCAACTCA
CCCTGAAGGAGTGGGGGAAATGATTTGAAAGTCACAAAAATATATTAAAA
CAGCAGCTGTCTTCACTCTAGGCACTGGCCTCCCTTCCCAGTGCCCCTTG
CCCACCACCCGCCATACACTTTCAGAGACAGATGCCCAGGGCAGGAAAAC
GGATGCGCCTCAGCCGCAGCCCAGGGTCTGGAGAGGTCCCTCCAGCCTGG
GAGTAGAGGGCGGCTAACAGTCTCAACAGGCTCGACGCCACCGCCGACGA
GGGGGCCGCTGGGAGGCCGGAGGTACAGGAGGGTCGGGCAGGACGCAGCG
GACAGTCGGGCCTTGCCACGGGGACAGAAAACAGAAGAGAAATGAACAAA
GTGAAGACAGGGAGAGAGAGAAGTCACAGCAGTGGGGGGAGGCGCAGAGG
AGTGAGGGAGGTCAGTGGGGAGTGGGGGAAGGGAGGCCCACCAGGTGACA
CC

>enh860
CTGTGGGGAGAAAAGGAGAGTCCGGTCGGGTGGGGTCCTGGAAGACAGGC
CTCAATCCAGCAGTCTCAGGGTCAGGATGGAGAAGGTGAGGCTTGAGACT
GAATGAGAAGGTCAGCGGGTATCACCCTGTAACTGC

>enh861
CAGGGTGAAGCCAGGGGCTGCTTAGGGCGGGCCAGACCCTCAGCCCCTGA
GCAGGTCAGGCCGGCCAGGCGGGGCTGGTAGGTACCAGGTGCCAGCAGCT
GCAGGGCAAACTCAGTGATGACAGCTGTGAGGCCCCAGACCCGGTGTGGT
CCATGCAGGAAGACGGGTAGTGTGTAGCGGAAGTGGCCACCCCGGCAGAA
GTGGGTATAGCCCTGATTCTGCGTCTGCAGCAGGTGGGCCAGCGGCAGTG
CAAACACCTCATCTACCTGCAGGCAGGAGGCAGAGAGGGTAGACAGAGGA
CTGGAACAGCCCAACCCCC

>enh862
NNNNNNNNNNNNNNNNNNNNNNNNNNNNNNNNNNNNNNAGAGAGGCCCGG
GACAGCGCAGGATAAGAGGGTCTGCAGCAGGGGCAAGAAGATCCTGGGGC
TCAGATACCCAAATTCGGCCTATGGTGGCCCCAGCAACACTGACATTGTC
CTCAGGATGTTCTTAATTCCCGCCGGGCGGGGCCCGAACCTCTCCGTAGT
CGCCGGCAGGGGGC

>enh863
CACAACTCCGATCACTGCTCCTTCTTTTTCTGCGCTTTCCTTTCTCCCCC
ACAAGCTTCTGATTCTTGGAACCAGGCTCGGTGACCTCACGCGAGTGACT
TCATATCCGGGACTTTCTGGGAATTCTCAGCAGCACTTTTTCGTAAGAAA
CGTAACTGGGGAGG

>enh864
TTCACCAAAACAACCTGACTTTCCAGGCCAGGATCTGAGCACTTCATTTC
TCAGGAACCACTGCTTGGCACACAACACCTGGGCTGAACAGGCAGAAGTG
ATCCAGCCATCTTGGGCACAGGAATTCT

>enh865
TCCCGGGCAGGATCTAGACGTGGGTGAGGACAGGAACCCTGTATCCGTCT
GGAATCCGAAGGGAGCCTCAGCGAGAGGGCTGGCCAGGACGGCGCGTCCT
GGCGCCCGGCGTCTGCAGTGCAGAGCCAGTCCCTGGCTGCACGCCTGCCG
GGCGTCTCCCAGCAACAGCCGCCGCCGCCCGAACGTTCTGAACTCGGCGG
CCCCTTAGTCCTCATCGTCACCTTGGCGACGGCCGGTGGGAACACGCCCT
GCGGGCTCCGGGGGCGGGGTCTGGTCGCCACGCGCTCCGCCTCCCGCGGG
GTGCG

>enh866
CTCTGAAGATGCCATTTCCTCTTGGTCCTTGCTCCAGTGTACAGGAGGCA
GGTACCCACTTCAGTCCTGGGGCAGTGGAGGCCAGGAACAGGTGGCAGGT
GTGGTGGGAGGCGGTGGGCC

>enh867
GCTTTCTTGAAGTCTTGAGTTGGAAGGAGTGGAGTGAGGGGCAAGTCATG
AAGCACATAGCAGGACATAATTTAAACCAGATGTCAGAGGTCACTGCTCC
TAAAGCCATTGGCTGGACTGACACATGGAGAAGATGCTTCCAGCCAT

>enh868
CATTCCAGATTATCTGAGTCCTTTCTTCTCGACTCTTCCCTCTGACTCAG
GGCCCAGGCTTTCTGGGAATGGAGGGGAGGGGAAGGGCGGCATGCAGGGA
GCTGACCGTGGGGTTATTTCTGACCCTGGAGTCATCAGCTTCCCAGTCAC
AGATGGAGTGGCGGCGGGGGTGGGGGGGTCACACCTGCCTCCTCCTTTGC
TTAC

>enh869
NNNNNNNNNNNNNNNNNNNNNNNNNNNAGAACCGTCATGCTATATAGGCC
ACTGGGCCCTGTAATCAAGTGAGATCCCACAGAAGGCAGGGGATCAACAA
GATTCA

>enh870
CCTGCATGCACAGAGCACTGAGGCCCCTTCAGTCTGGGTGGAGAGTTCCT
GGCCTGGGTTATCTTTAGCTGGTTGCTGAGAGTTGCAGCATTTCTCAGCC
CTGGTGATGGACACTTCTGTTTTCCCCCGTCTCATAAAAATAGACC

>enh871
TAAAGAAATAAAAACTCTGGGTAGAGGGACACTCTGGGGGGCTCCAATTC
AGGCAGTGGTGTGCAAATTCACACATGTCGATGCGTGGGCCAGGCCTGTG
TG

>enh872
CCCCAGCTCAGCCTCTCCCCGGCTACACCCCCGCCCCTCAATGACCTACC
ACCCCTCAAGCCCTTCTCTGGTCTCTGTCCATGTATGTCTTATCTCTCTT
GTGACAGGTGTACTAACAGTCCCCAGAGGCCAGTAGGGAAAGAATGGGAA
GCACGTGCCCCCTCCTGCTGCCCCTGACCCACTGCTCTGCACCACACAGG
GTGCTAAATATAGCTGAGGTCCTGGCCTCAGAACAGCAGCCCTGGGCTCA
GAGGGAGGCTGAGGCCCAGCCAGTGGGGACC

>enh873
TTCCCTGGAAGACTGCCAGGGGAGTGGCCTGGGGGAATCCTGACTTTTGG
AGTCCCAGCCTTGGAGAGGCAGGTCTCTAAACTGGTGACTGATTTCCTAT
GGAGACGAGATTCCTTTGCAGAACACCAGAGGGCAGACTTGCCATGTTGA
CCTGGAACGCTGCCTAACTTTTACCTCTTGGCTGTCAACGCACTCCAACC
TTTCCCAGGCCCAAGGAGGCAAGCAGAGGCCAACAGCCCATGCTAGAGCG
GAAGCAGTTGAGAATCAGGGCTGGGAAGCTGCTCATCAGATATCTC

>enh874
CCTCCTTGGCCCAGCTGGCTCCATATGTCTTTACATCTGGGCAAATTCAG
ATCTGGTCTCCCTCCCGTGAGCCCCCCAAATCTGCCCTGGGGGCTTTCCC

>enh875
CATACTGGAACAGATGTACACACAGTCAGACATGCACAGAGTAGAGAATA
AAACTTGGATTTATTCAGACCGTATGCTTCCCATTTGGGGTGCAGAGTGG
GGGACAGTCATGGGGACAGAGAAAGGCAGTGCATTTGGCTTCTAGGGACA
TGCTGATTGCTGACTCTTTGGGTGACCTTTGGGCCAC

>enh876
GACCGTGGCGGCAAAGACGGACTCAGGAGTGCAAGTTGCTGATGAAGTAT
GTCACATTTTTTGTGACATAAAAGTTCATAAATGCTCCACATCAGAAGAA
ATCAAGAAAAGAAAGAAGACTGTCATTTTTTGTCTCAGTGCAGACAAAAA
GTGCATCATTGTAGAAGAGGGCAAAGAGATCTCAGCTGGAGATATTGGTG
TAACCATAACTGGTCCTTTCAAGCACTTTGTGGGAATGCTTCCTGAAAAA
GATTGCTGCTATGCTTTATATGATGCAAGCTTTGAAACGAAGAAATCCGG
AAGAGTATTGTTTGTTTGTTTGTTTTTGTGGGCACCAGAACTACCACCTC
TGAAAAGTAAAATGATCTTCACAAGCTGTAAGGATGCAATCAAAAAGAAA
TTTCAAGCAAATGGACCAGAAGATCTCAACTGGGCTTGTATTGCTGAAAA
GTTAGATGGGTACTTAATTGCAGCTTTTGAAGGATGCTCTGTGTAGGCCA
TCATTCAGTGCCACAAATGGAAAGCTTCCATGTTTAATGTTATCCGCTTG
CTATATAAATAAAGCAAACATAT

>enh877
GTCCTGACTGGGCTGCTCTCCAGCTCTGGGGCAGGATTCTAAGAACCCCT
CCAGGATGGTATTCAAGAACATCCAGGAGGCGAGGTCGAGATAGAGAGGG
CAGCACNNNNNNNNNNNNNNNNNNNNNNNNNNNNNNNNNNNNNNNNNNNN
NNATGGGGATAGGGGCAAGGAGAATAGAAGTGTGGGCAGGGCATTTCTGG
TTGC

>enh878
TGGTGATGAAGGGGCTGGCGGCCAGGTCCTTCTGGAGACCTCACAGTGAT
TCCAAACAGAGACCAACGCTGTGTCCAGTTGGCTCTGTTCCTCTCCAGGG
ATTAAGG

>enh879
TTCTTGTTCAAATTGGTTCTGTTCTGCTGGCTCCAACAGACACCTTCTTG
CTGCCCTGGCTCCAGGTCTCTGTCCCCTGCCAGCCCCAGCAGCTGCCTTT
ATCTTGCTGGCTAGTGGGTGGGCCGTGGTGGGGGCGGGTGGGAGAGGCTA
TGTTCCGAGTATTAAGTGGTTCGGTTATTTTTAGGTCTTGTGGAAGTCAC
TCTTCCATCCTGGGGAATCAGTTACATGTCCTTTGGGCTGGGGAGGGGAA
ACAGAGGGGGAGAAGCTTCATTCATCCAAAGTCTGATCTGGGGATTGGGG
TCAGTGACTCAGCTGGGTTGTGAGGT

>enh880
CTGCCTTGTTAGATCTGTTCTTACATAGACAGGACGTGTGGGGTTTGTGC
TTTTTTAGCCTCCAGTCTGGTGTCTGCTTCCTTCATGTGGAACTGCTTAC
TAAGAATTTTACCACAGGAGGATTTTAAGAAA

>enh881
AGGCCGTGCTGGCTTGGGGTCCCTAGACTCCATTTAGGGCATGGCCCCAA
GAAATAAGAGGGTAGCAGGTGTAAAGCTTTCTTATTGGCCATAGAACCCG
TC

>enh882
NNGTACATAACTTCTAGGAAGCCTAAATTTTAGTTGAAGAGGCAGTTAAC
ACAAAGAAGTGAATTATCTTCGTAACTGTCAATTAACTCTCCAAACTCCA
A

>enh883
CTACAGCTCTGATCTTCAGTGATTACAGTGTTTTGCCACATCCCCATACC
CCCTGCTTCACACACCCACCCCCTGCAAGGAGTATACTAAATTTTAATAG
AGAAAAAGCTCATGCCAAATAATAATAATTTCTGGCTAAATCTACAACTG
AGAAATTCTAATATTTTAAAATAAACTAGAAAAAAGAGTTACATGCATGT
TAACTGATCTCTGGTGAAAGATTAACATTAGTTCATAGTAATAACATATA
TTTATG

>enh884
CTGCGATTTAAGCATTTGAGGAAACGGGGGAAATTAATCCTGGAAATTTA
AGAGCTTTGCAGCAAAATTTACAAAATTTACATGCCTTAAAAGATACAGA
ATAGGTTTGAAATTCTGGCCAAAGCACCTCCAAAATCAAGATA

>enh885
TGCCCAAGGGCAGGCAAAGAACCATTGTCTGACCTCATGTGACCTCCAGC
GTTCTCACCCTGGCCACTGCTCCAGGAAGAATCAGAGCCTCTCTAAATCA
TAGATGAAAGTCAGCTTTGATTTAGAAGAATGGGCTATTGATAATTCTCC
ATTCTAGGAGTTGGGAATAAGGACGATACATATGTGAAAGACTAGCAATT
A

>enh886
CAGGGAGGGTTTTGCTGGTGTAATTAGCCTCATTTGACACAGAGATGATT
TAGTTGTGCTTTCTCTTAATGATGTTCCAGTGCTGCCACCTCAACAGCTT
CTCACATCAGAATCCAGCTATGATACCAAAAGAATGTAGCTAGCTGTAGG
ATNNNNNNNNNNNN

>enh887
CAATTTTTAAAAAGAGACATTTGCAAGAAATTACCCAATTTTCCCCTTGT
AAATATAAATGTGTTTCAGAAAGTTCCAGTCGGAGTAGGATTAAATATTA
TGGTTTAATCTAGATATGGCAAAAACAAAGCAGAACCAAACCCTGGAGTC
TTGAGAAATCACAGTTACAACAGAGAGACCTAACAGCCCATCCCAGGCAG
CCATTTCTCGGTTGTACACAAATCTCTGGTTAC

>enh888
GTACCTAGAGATGGGGTGCTACAGGTGTACATCCTTAGGGATAGCAGTAA
TTTAGTTCTATTGGTAATGCTCATTGGCTTCCCCCAGTTGGTCTCAATTA
GT

>enh889
NNNNNNNNNNNNNNNNNNNNNNNAACTCTATCATTTTTTCTCATCTGTTT
TTTTGACTGAGAAAGTCAGGATTCTTTTTTTCTAGGCAACTGTGTACTCT
A

>enh890
CTTATTTTTCCATTCTACATTCACTCAGGATGTGAAGGCTGTGGATAAGT
CATCCCATCTCTTTCTTCAGCTTCAAACCACTGGCTATAAATTGACACAA
CTATAAACGGTTTCCAAATGTCACTAAATAAATCAGTTCTGTCCTGTTTG
TGGTATGCTATTCTCTTGTGCAATTCCATCTGGATCACCAAGGTTCTGCC
CACTGGCTGCAAATTGCCTGAAGATTTTGTGAGTGTAATATAAATGCCTA
GCTCTCTCCTCAAATTTCCCTGACCCATAGCTGCAAGGCCTCAGGATGGG
CTCTGAAATGTATGAGGCAAGTGCTTCTCTAAAGTTAAGACACCCAGACT
GCCTTGCCT

>enh891
TCTGTCCTCTTTTTGTTAAGTCATTTTCAAGTGGAACATAAAAAAAAAAA
TTATGCTCATGCACAGTAAGTTTGCAGAGTTAACAATTCTAGCTTTCAGG
TTTT

>enh892
NCAAAGCTTGATTTTCTAATTTCTAGGGTTCACACTACTTCTATTATTAC
AAAAATCTCAAATTCTATGCACCTAGTGGCTAGAATGAATAATTAAGGCC
TCTAGGAACTTGGAAGAAGGACAGATTGGAGTTGTCTGGAAA

>enh893
GAGTGTGGAAGCAAATAAAGTGGTGCACAGTGGAACAGAGGTCTTGCTAT
GTCACTCATCCTCTGTGTAAGCCGAACCTTTGCAAGATGTCCTGTTTGCA
TCTAGATCCTGTGATCTAACAGATGGGGACAACCAGCACTTGGATTTCCA
CTATAAGTGAGTTTAATATTTTAAATTATTTGCTTTTCTTATTAAGTATC
CATTAAGCCAATATCAATGAAAATGGCTCTAAAGTGAAGTGTT

>enh894
TGGCCCACGGAGTAAACTTCTTTTAAACTGAATTGAATGGGTAATTTCTC
AGAGGAGGAAGCATTTGAGCAAAGCAAGTATATGGATTTTCCTTTATTTT
TTTGCCAGCAACTTCATTTCAGGTATCCCAGGCCAGAAGCGTGGGGTAGG
GAGAGAATAAGCATTAATTTAAA

>enh895
CAAATCCCCAAAACCCTTCATTTCACCTCTATCAAGTGAACATTGTCTTG
TCTCACTTGATTGGCTAAAACTATCCCTTTCTGCTGAGATTTTGTGACAT
TACCATTTATAGTGTTTACTGTACTNNNNNNNNNNNNNNNNNNNNNNNNN
N

>enh896
ATTTGTTCCCTTTAAGATACTATGTGATGAATTACCGCAGAAGAGATGGA
AGGAGAAAAAAATGGGAATACAATAGTTAACACTTCTGTTATATTTATTA
TTTACCAGAAGAAAACAATAATAAAGCAAATGTTTAAAAAATTTTCTTTA
ACTTCTGCTTCGGGAAATATGACTCTAAATTTCACCTGAG

>enh897
TATGAGCGTGTGTGTGTGTGTGTGTATTTAGCCAAAACCAAAAGCTTGTC
AATAACTATATTATGTAAAACTTCTTTTCTATAAAAACAGCATGCTGTCT

>enh898
TGAAAAAACATGAATCTGTGTAACAAAATAATATACAGACTATTCTGCCA
ACATAATCTCGTGGCTATATTACAGGAGATTTTAAAATAATATAGTTAAT
TATCAATCACCTGCGGCCTCTGAACACATCTTTCAACCTCAATAAACGCC
ATCATAATAATGACCAAAATATCTTCATTTCTGCAACTTAAGTTGCACGG
AAAA

>enh899
CTACATTTTAAAAACCATTTTCAAGATAGAAACCGTTATATTAATGGCAA
TAAACAAAAGAGCTTTCAAAATCTTGTTGCTTTTACAGAAAGGAACTGAG
AGACTTTTAGGTGGAATTATGTATAAAGAAAATAGAA

>enh900
GCCAGGAAGTTTTCATATATGCAGGGTTTACTTTCCCATTACTTTTCCTA
GTGACACTTAGTTTTCACCATGTTCTGTGGCTTACGTGTTCTGCCCCTCA
CAGGTACC

>enh901
TGCTTTTGATGATCGAGCTGATTTAGGAATTTCTGTAAGGAGTGCTCCTT
CATCTGACTTGCATCTTGCTGAATGAGCGTAGGCAGTGGGTAAATCTCTC
CCAGCTGCTTCTACTGTGCATTTTATCC

>enh902
TATTTTTTCTAAATATTATTTTACTAGAAAAGAAGAATAATCAAAGATGA
TTTTTAAAAAGAAGGAAAAAAGCCTCAAGAAGGTCCCCCAGTTAACGAGT
GTCCCAAGTTAACACACCCTTGAGATATTTTTTTTTTTTTCCCAGGAACC
TCAGTGGTTTGCTGAGCAGCTAGGAGTGATCACAGCTAAGCTCTTGCCGG
ATCTATATTAAGCAGGGCTTGGCTGGATGGGGTCAATTTATGGAACAACT
ATGCTGCTCTCTTTTTGGCAACTTGAGTCAGCTGCGCAAATCCATCTGAC
ATTTCAGTACAGCTGCTATGTTTGCCAGAGACTAGCAGAGACTACAGAAT
CTCTGCAGGAATAAAATTAATTATCTTCCTATATGCCATC

>enh903
CACGGTGTGTACTCGGGGCCTCACTTTGGGAGCTCAGACGTGTCGCTGGC
CCTGACGCTCATTGGTCTGAAGGACAAATCGAAGGCCCTCTGGTCACGGA
AGCTCTGGGCTTTGTACTTGGCCAGGTGCCTGGACCTCCCGCGACGCT

>enh904
GGAGGGGCTGGCATTTCATGGACAACTGGAATTTGGACAGTTATCCGTGG
AGGCTCCGTGGCAGGCTGTGTTCTCCGAGCAGCCTGGACCGATGGAGCGT
TCAGG

>enh905
CCTTCTGTTCTGGGAAATACTTCTGGGTGGCAAAGAGGGGGTCTCTCCCT
GGGTCTGGGAAGCCTGCTCCTTCCCTTTCATCCTCTGAACTGCAAACAGT
CATGGTGATTTCAGGGCCCTCCCCTGCA

>enh906
GGGGGCACGCTGGCTTCTCCTCTGGGTGGACGCCTTGCCTCCGAGTGGCT
GATTTTGGTGCAGTGGGACAGCCAGCTCCTGGGGCCACAGACGACGGTGG
CGATGCTGAGGGCCGGCAGGGGCTCAGCCGTGCAGGCCAGAAAGCGGGCA
GGGGGCATCTTGACGCAGGTGCTGGCCATGGTGGCCGTGTGCAGCACGCG
CACCTCCGGCCGGTGCATCCTCTTCCTCTGCAGGTTCCTCTTCTTCCGCT
CCTGCGTGTGCAGCCTCAGCGCACTGGCCTCGGAGCACAGGCAGCTGTTC
TGCTCGAACTTCTCCCGCAGCTTGGACAGCACCGAGCTCTTGCCCATGAT
CTTCGGCAAGAGGCCCCTGGCGGCTTTGGGCCGCTCCACAGGGGGCTTCT
CGCGTGCTTCTTTCTCCTTCGCCTCCTTCTCCTCGGCGGCCAAGAATATC
TTCAGGATGTTTTTCACGGTGCTCTTCCCGGCCGGGTGGCCCCAGCGGGG
CTTCTCGCTGAGGCAGGGCTTTGGGGCCGGCTCCTTGGTCTTCTCCAGGA
GCTTGTTGATGGTGGCACCCACGAGGCCCCCACCCGGCCCCTGCTTGTCC
TTGGAGATCAGCCGGCCCACCTCCCTGGTCCTCTTGAGGTAGCGCTCCCG
GCCAGTGCCCAGGAACTTGGCCTGCAGGAGCTGGAAGCGCGTGGGCCGCT
GGGTGGCCTCCTGGGTCTGGGGCTGGTGGCTGGGCCTGCTCCCCCCGGCC
TC

>enh907
TAACCACTTATGAGGTCAGCGTGTCATCAAGACCTGGCCAGCAACCAGCG
GTGAGCGTGGAGGACGTACTTGGCCACCCGGTCCAGCTCTTCAGCTGTCA
CAGCCGGCTTTCACCCCGCAGCGTGATCATCTGAGACACGTTTTCACTCA
CAGAGATCAGGATGCTCTTCTGGGTTTATTGGCTGAGGATTAGGGGATT

>enh908
TTTCAGTTGTCTTAATGACTTTGCAGGTGAGTCATTCGGATGACTGAACC
ATGCTGACTGCTTGTGGTGGGGACATTCTGATCATCTGAATAAAGGCCAC
CAGGCTCAGCCACGTGTGACGTCAATCCGCCCCTTCCCACATCCCTCGCT
GATGGCTTCTGAGCCCCACCGTCCA

>enh909
AGGGATCTGAGGGTCAACGTGATCAACAGATGAAACCGCCAGTTTATACA
GCAGCCCTGGGCCAAACTAGTCCCTTAGAGACCCTCAATCCAGACAGGAA
CTAGGGCAGAGCCAAGCTGCTGGGGTCACAGGGCACTGAAGTGGATACCC
ATGCTGATCTGCCTCCCAAGGCCTATGATGGCCACAGTGCTGTGC

>enh910
GTGAGTCCACTCAAGGCTGTGGGAGCCGGGTCCCTGCACTCTGGGATCCT
AGCTCCCTTCTCCAGGCTTCTGTCCTCCTGCCAGTCTGAACACTAAAAAT
AGGCTAGGAGGTTGAGGAAAAGGTCGGGGGAGGGGGAAGGGAACAGAGCC
CTGGGGTACAGGGGAAGTTGGGAACAGGACTAAAGAGGAAATATGGACCC
TGGAATGCTGAATTGTCTTCCAAGGAGATAGCAAA

>enh911
TTTATCTCCATGACCTCTGATTTCCCTGTGGAGCAAATGGTAAAGTAGGG
GTGGGTGGAGAGGGACTTTGGCAGACTATGGACAAGGACAGCCCTGAACA
GCTGGCCCTGTCACAGGAACTGGAACATGGTCGGAGCCAAGGACACAGGA
CTAACAGGAAAGGACACAGACTGCTGTCAGGACACATACTACCACACACC
CGAGGCCAGGACCCTGCTGACGTGGCAGACCTCCACCCTGGCCCCTTACT
GCCCCCCGCCCCTCTCCCCCACCTGCCAGCTGCCAACAGGGCTCTGCCTT
GTGTCTGCCACACCTGTCACTGCCTATCCTTGTCCAGGGGGGGCCCCATC
AGCCCCTCCTCAGCTGCCCAGCAAAGCAAGCAGTTAGT

>enh912
CCAGCACACGGGTCAGGGAACACTTCTGAAGTCCTTTATTGGGCCGGCAA
GGCCGGGAGCTGCCCTCGGAGTGGGGTCCCAGTCCGGAGTCTTCAGGTCA
GT
