# Supplementary material for: Predicting tissue specific cis-regulatory modules in the human genome using pairs of co-occurring motifs
Source: BMC Bioinformatics. 2012 Feb 7;13:25. doi: 10.1186/1471-2105-13-25 (PMC3359238; doi:10.1186/1471-2105-13-25)
Supplement: Additional file 1 — Software. The CrmMiner software. [file 1471-2105-13-25-S1.GZ › crmMiner/test/heart_tfbs/train/seq/enh-identifiers-map.txt]

enh1	hg18 chr1:22872941-22873213 NM_000491
enh2	hg18 chr1:22872244-22872404 NM_000491
enh3	hg18 chr1:22856952-22857142 NM_000491
enh4	hg18 chr1:22873836-22873990 NM_000491
enh5	hg18 chr1:22849526-22849745 NM_000491
enh6	hg18 chr1:22867028-22867253 NM_000491
enh7	hg18 chr1:22872622-22872892 NM_000491
enh8	hg18 chr1:22876038-22876753 NM_000491
enh9	hg18 chr1:22864943-22865058 NM_000491
enh10	hg18 chr1:22867512-22867624 NM_000491
enh11	hg18 chr1:22852044-22852413 NM_000491
enh12	hg18 chr1:22851528-22851760 NM_000491
enh13	hg18 chr1:22869789-22870106 NM_000491
enh14	hg18 chr7:150341057-150341174 NM_000603
enh15	hg18 chr7:150317512-150317631 NM_000603
enh16	hg18 chr7:150321543-150321824 NM_000603
enh17	hg18 chr7:150334808-150334909 NM_000603
enh18	hg18 chr7:150327106-150327210 NM_000603
enh19	hg18 chr7:150316816-150316934 NM_000603
enh20	hg18 chr7:150342416-150342573 NM_000603
enh21	hg18 chr7:150316960-150317137 NM_000603
enh22	hg18 chr7:150316652-150316787 NM_000603
enh23	hg18 chr7:150336179-150336373 NM_000603
enh24	hg18 chr7:150322680-150322890 NM_000603
enh25	hg18 chr7:150338033-150338135 NM_000603
enh26	hg18 chr7:150338308-150338617 NM_000603
enh27	hg18 chr7:150318181-150318339 NM_000603
enh28	hg18 chr7:150337288-150337418 NM_000603
enh29	hg18 chr7:150314624-150314821 NM_000603
enh30	hg18 chr7:150320497-150321237 NM_000603
enh31	hg18 chr7:150325597-150325735 NM_000603
enh32	hg18 chr7:150335297-150335421 NM_000603
enh33	hg18 chr2:233093084-233093458 NM_000751
enh34	hg18 chr2:233097205-233097377 NM_000751
enh35	hg18 chr2:233094680-233094905 NM_000751
enh36	hg18 chr2:233095948-233096214 NM_000751
enh37	hg18 chr2:233098091-233098429 NM_000751
enh38	hg18 chr2:233108867-233109016 NM_000751
enh39	hg18 chr2:233094215-233094419 NM_000751
enh40	hg18 chr2:233101325-233101454 NM_000751
enh41	hg18 chr2:233095421-233095910 NM_000751
enh42	hg18 chr2:233097658-233097896 NM_000751
enh43	hg18 chr2:233098904-233099169 NM_000751
enh44	hg18 chr2:233101073-233101215 NM_000751
enh45	hg18 chr2:233096314-233096579 NM_000751
enh46	hg18 chr2:233093474-233093848 NM_000751
enh47	hg18 chr2:233096718-233097129 NM_000751
enh48	hg18 chr2:233098596-233098714 NM_000751
enh49	hg18 chr2:233086578-233086737 NM_000751
enh50	hg18 chr2:233094915-233095162 NM_000751
enh51	hg18 chr2:233092798-233093063 NM_000751
enh52	hg18 chr2:233102600-233102731 NM_000751
enh53	hg18 chr1:110004623-110004757 NM_000850
enh54	hg18 chr1:110003519-110003662 NM_000850
enh55	hg18 chr1:109989841-109990093 NM_000850
enh56	hg18 chr1:110000684-110000784 NM_000850
enh57	hg18 chr1:109994162-109994360 NM_000850
enh58	hg18 chr1:110004300-110004402 NM_000850
enh59	hg18 chr1:109997387-109997557 NM_000850
enh60	hg18 chr1:109997583-109997757 NM_000850
enh61	hg18 chr1:110001816-110001916 NM_000850
enh62	hg18 chr1:110001565-110001667 NM_000850
enh63	hg18 chr1:23390983-23391106 NM_000864
enh64	hg18 chr1:23386792-23386956 NM_000864
enh65	hg18 chr1:23393898-23394102 NM_000864
enh66	hg18 chr1:23420686-23420949 NM_000864
enh67	hg18 chr1:23417513-23417655 NM_000864
enh68	hg18 chr1:23393569-23393747 NM_000864
enh69	hg18 chr1:23382435-23382537 NM_000864
enh70	hg18 chr1:23409982-23410138 NM_000864
enh71	hg18 chr1:23391962-23392086 NM_000864
enh72	hg18 chr1:23388063-23388270 NM_000864
enh73	hg18 chr1:23418283-23418687 NM_000864
enh74	hg18 chr1:23393299-23393445 NM_000864
enh75	hg18 chr1:23396209-23396383 NM_000864
enh76	hg18 chr1:23395927-23396164 NM_000864
enh77	hg18 chr1:23411618-23411798 NM_000864
enh78	hg18 chr1:23401571-23401931 NM_000864
enh79	hg18 chr1:23394159-23394378 NM_000864
enh80	hg18 chr1:23416162-23416290 NM_000864
enh81	hg18 chr1:23386974-23387096 NM_000864
enh82	hg18 chr1:23382247-23382365 NM_000864
enh83	hg18 chr1:143702265-143702534 NM_001002810
enh84	hg18 chr1:143710925-143711092 NM_001002810
enh85	hg18 chr1:143700462-143700607 NM_001002810
enh86	hg18 chr1:143706088-143706555 NM_001002810
enh87	hg18 chr1:143707005-143707427 NM_001002810
enh88	hg18 chr1:143701880-143702053 NM_001002810
enh89	hg18 chr1:143709563-143709679 NM_001002810
enh90	hg18 chr1:143709003-143709176 NM_001002810
enh91	hg18 chr1:143706637-143706740 NM_001002810
enh92	hg18 chr1:143697689-143697859 NM_001002810
enh93	hg18 chr1:143707473-143707605 NM_001002810
enh94	hg18 chr1:143709291-143709487 NM_001002810
enh95	hg18 chr1:143699052-143699209 NM_001002810
enh96	hg18 chr1:143700980-143701172 NM_001002810
enh97	hg18 chr1:143708617-143708737 NM_001002810
enh98	hg18 chr1:143701336-143701535 NM_001002810
enh99	hg18 chr1:143704126-143704263 NM_001002810
enh100	hg18 chr1:143712085-143712500 NM_001002810
enh101	hg18 chr1:143701568-143701742 NM_001002810
enh102	hg18 chr1:143703369-143703510 NM_001002810
enh103	hg18 chr1:143700615-143700826 NM_001002810
enh104	hg18 chr1:143704444-143704568 NM_001002810
enh105	hg18 chr1:143702140-143702240 NM_001002810
enh106	hg18 chr1:143704680-143704813 NM_001002810
enh107	hg18 chr1:143696117-143696395 NM_001002810
enh108	hg18 chr1:143715477-143715603 NM_001002810
enh109	hg18 chr1:143715107-143715285 NM_001002810
enh110	hg18 chr1:143715737-143716098 NM_001002810
enh111	hg18 chr11:5419320-5419470 NM_001005288
enh112	hg18 chr11:5421292-5421409 NM_001005288
enh113	hg18 chr11:5421700-5421977 NM_001005288
enh114	hg18 chr11:5422129-5422231 NM_001005288
enh115	hg18 chr11:5418073-5418256 NM_001005288
enh116	hg18 chr11:5414377-5414537 NM_001005288
enh117	hg18 chr11:5419691-5419823 NM_001005288
enh118	hg18 chr11:5422357-5422532 NM_001005288
enh119	hg18 chr11:5420059-5420243 NM_001005288
enh120	hg18 chr11:5414890-5415028 NM_001005288
enh121	hg18 chr11:5422542-5422788 NM_001005288
enh122	hg18 chr3:99424597-99424717 NM_001005479
enh123	hg18 chr3:99437585-99437723 NM_001005479
enh124	hg18 chr3:99423524-99424499 NM_001005479
enh125	hg18 chr3:99432596-99432769 NM_001005479
enh126	hg18 chr3:99438218-99438358 NM_001005479
enh127	hg18 chr3:99431692-99431903 NM_001005479
enh128	hg18 chr3:99439820-99440891 NM_001005479
enh129	hg18 chr3:99432398-99432504 NM_001005479
enh130	hg18 chr3:99431383-99431526 NM_001005479
enh131	hg18 chr3:99442079-99442209 NM_001005479
enh132	hg18 chr1:41390933-41391462 NM_001031694
enh133	hg18 chr1:41398851-41399265 NM_001031694
enh134	hg18 chr1:41392860-41393139 NM_001031694
enh135	hg18 chr1:41395866-41395971 NM_001031694
enh136	hg18 chr1:41389943-41390499 NM_001031694
enh137	hg18 chr1:41391773-41391878 NM_001031694
enh138	hg18 chr1:41398004-41398111 NM_001031694
enh139	hg18 chr1:41381371-41381604 NM_001031694
enh140	hg18 chr1:41392062-41392238 NM_001031694
enh141	hg18 chr1:41389322-41389425 NM_001031694
enh142	hg18 chr1:41399340-41399522 NM_001031694
enh143	hg18 chr1:41389628-41389728 NM_001031694
enh144	hg18 chr1:41398360-41398484 NM_001031694
enh145	hg18 chr1:41399540-41399901 NM_001031694
enh146	hg18 chr1:41398517-41398700 NM_001031694
enh147	hg18 chr1:41389761-41389872 NM_001031694
enh148	hg18 chr1:41381776-41381881 NM_001031694
enh149	hg18 chr1:41380984-41381136 NM_001031694
enh150	hg18 chr1:41397422-41397729 NM_001031694
enh151	hg18 chr1:41394487-41394635 NM_001031694
enh152	hg18 chr1:41390629-41390857 NM_001031694
enh153	hg18 chr10:88427520-88427667 NM_001080114
enh154	hg18 chr10:88426529-88426654 NM_001080114
enh155	hg18 chr10:88425026-88425201 NM_001080114
enh156	hg18 chr10:88426813-88427054 NM_001080114
enh157	hg18 chr10:88424544-88424890 NM_001080114
enh158	hg18 chr10:88420238-88420425 NM_001080114
enh159	hg18 chr10:88424292-88424527 NM_001080114
enh160	hg18 chr10:88418055-88418428 NM_001080114
enh161	hg18 chr10:88430228-88430382 NM_001080114
enh162	hg18 chr10:88423255-88423412 NM_001080114
enh163	hg18 chr10:88419385-88419547 NM_001080114
enh164	hg18 chr10:88421190-88421385 NM_001080114
enh165	hg18 chr10:88420099-88420224 NM_001080114
enh166	hg18 chr10:88417726-88417916 NM_001080114
enh167	hg18 chr10:88422096-88422327 NM_001080114
enh168	hg18 chr10:88417039-88417717 NM_001080114
enh169	hg18 chr10:88423913-88424033 NM_001080114
enh170	hg18 chr10:88425262-88425364 NM_001080114
enh171	hg18 chr10:88429255-88429372 NM_001080114
enh172	hg18 chr10:88419956-88420062 NM_001080114
enh173	hg18 chr7:29821663-29821833 NM_001080529
enh174	hg18 chr7:29848601-29848765 NM_001080529
enh175	hg18 chr7:29840239-29840394 NM_001080529
enh176	hg18 chr7:29861480-29861722 NM_001080529
enh177	hg18 chr7:29852210-29852561 NM_001080529
enh178	hg18 chr7:29846615-29846773 NM_001080529
enh179	hg18 chr7:29849278-29849474 NM_001080529
enh180	hg18 chr7:29835988-29836373 NM_001080529
enh181	hg18 chr7:29848308-29848496 NM_001080529
enh182	hg18 chr7:29849147-29849275 NM_001080529
enh183	hg18 chr7:29847959-29848094 NM_001080529
enh184	hg18 chr7:29848961-29849081 NM_001080529
enh185	hg18 chr7:29840037-29840207 NM_001080529
enh186	hg18 chr7:29851626-29851788 NM_001080529
enh187	hg18 chr7:29840726-29840865 NM_001080529
enh188	hg18 chr7:29852887-29853033 NM_001080529
enh189	hg18 chr7:29832139-29832258 NM_001080529
enh190	hg18 chr7:29851103-29851224 NM_001080529
enh191	hg18 chr7:29841051-29841154 NM_001080529
enh192	hg18 chr7:29831758-29831939 NM_001080529
enh193	hg18 chr4:186300267-186300608 NM_001151
enh194	hg18 chr4:186298512-186298654 NM_001151
enh195	hg18 chr4:186301780-186301975 NM_001151
enh196	hg18 chr4:186247090-186247584 NM_001151
enh197	hg18 chr4:186302794-186302911 NM_001151
enh198	hg18 chr4:186300814-186301011 NM_001151
enh199	hg18 chr4:186298259-186298454 NM_001151
enh200	hg18 chr4:186300130-186300252 NM_001151
enh201	hg18 chr4:186270990-186271268 NM_001151
enh202	hg18 chr4:186270014-186270464 NM_001151
enh203	hg18 chr4:186255540-186255676 NM_001151
enh204	hg18 chr4:186305119-186305460 NM_001151
enh205	hg18 chr4:186301073-186301520 NM_001151
enh206	hg18 chr4:186246626-186246735 NM_001151
enh207	hg18 chr4:186302072-186302230 NM_001151
enh208	hg18 chr4:186304330-186304462 NM_001151
enh209	hg18 chr4:186246931-186247037 NM_001151
enh210	hg18 chr4:186297953-186298232 NM_001151
enh211	hg18 chr9:33397438-33397812 NM_001170
enh212	hg18 chr9:33381856-33381999 NM_001170
enh213	hg18 chr9:33392858-33393014 NM_001170
enh214	hg18 chr9:33382409-33382720 NM_001170
enh215	hg18 chr9:33404428-33404565 NM_001170
enh216	hg18 chr9:33406695-33406862 NM_001170
enh217	hg18 chr9:33404990-33405141 NM_001170
enh218	hg18 chr9:33398098-33398436 NM_001170
enh219	hg18 chr9:33381616-33381834 NM_001170
enh220	hg18 chr9:33380551-33380677 NM_001170
enh221	hg18 chr9:33406311-33406519 NM_001170
enh222	hg18 chr9:33392473-33392806 NM_001170
enh223	hg18 chr9:33397916-33398021 NM_001170
enh224	hg18 chr9:33385193-33385381 NM_001170
enh225	hg18 chr9:33385631-33385824 NM_001170
enh226	hg18 chr9:33405922-33406088 NM_001170
enh227	hg18 chr9:33376193-33376359 NM_001170
enh228	hg18 chr9:33381429-33381579 NM_001170
enh229	hg18 chr9:33405621-33405895 NM_001170
enh230	hg18 chr9:33384956-33385075 NM_001170
enh231	hg18 chr11:111288032-111288199 NM_001541
enh232	hg18 chr11:111288278-111288763 NM_001541
enh233	hg18 chr11:111289829-111290471 NM_001541
enh234	hg18 chr11:111291032-111291132 NM_001541
enh235	hg18 chr11:111288857-111288993 NM_001541
enh236	hg18 chr11:111289241-111289374 NM_001541
enh237	hg18 chr19:50518696-50518939 NM_001824
enh238	hg18 chr19:50517990-50518353 NM_001824
enh239	hg18 chr19:50510695-50510815 NM_001824
enh240	hg18 chr19:50517863-50517987 NM_001824
enh241	hg18 chr19:50524856-50524988 NM_001824
enh242	hg18 chr19:50517113-50517303 NM_001824
enh243	hg18 chr16:84405387-84405660 NM_001861
enh244	hg18 chr16:84390976-84391093 NM_001861
enh245	hg18 chr16:84390720-84390920 NM_001861
enh246	hg18 chr16:84420746-84421149 NM_001861
enh247	hg18 chr16:84419940-84420221 NM_001861
enh248	hg18 chr16:84405967-84406169 NM_001861
enh249	hg18 chr16:84415397-84415554 NM_001861
enh250	hg18 chr16:84420251-84420367 NM_001861
enh251	hg18 chr16:84415612-84415851 NM_001861
enh252	hg18 chr16:84410419-84410522 NM_001861
enh253	hg18 chr16:84436101-84436304 NM_001861
enh254	hg18 chr2:97601237-97601341 NM_001862
enh255	hg18 chr2:97619794-97619993 NM_001862
enh256	hg18 chr2:97620153-97620638 NM_001862
enh257	hg18 chr2:97631896-97632031 NM_001862
enh258	hg18 chr2:97600780-97600911 NM_001862
enh259	hg18 chr2:97600922-97601095 NM_001862
enh260	hg18 chr2:97631003-97631151 NM_001862
enh261	hg18 chr2:97630338-97630496 NM_001862
enh262	hg18 chr19:50623796-50624253 NM_001983
enh263	hg18 chr19:50614095-50614195 NM_001983
enh264	hg18 chr19:50638543-50638670 NM_001983
enh265	hg18 chr19:50634912-50635169 NM_001983
enh266	hg18 chr19:50639420-50639623 NM_001983
enh267	hg18 chr19:50615915-50616194 NM_001983
enh268	hg18 chr19:50618750-50618920 NM_001983
enh269	hg18 chr19:50638713-50638890 NM_001983
enh270	hg18 chr19:50618923-50619119 NM_001983
enh271	hg18 chr1:35043035-35043228 NM_002060
enh272	hg18 chr1:35030509-35030618 NM_002060
enh273	hg18 chr1:35044438-35044566 NM_002060
enh274	hg18 chr1:35036927-35037089 NM_002060
enh275	hg18 chr1:35044097-35044240 NM_002060
enh276	hg18 chr1:35031935-35032124 NM_002060
enh277	hg18 chr1:35033403-35033512 NM_002060
enh278	hg18 chr1:35031059-35031292 NM_002060
enh279	hg18 chr1:35035422-35035576 NM_002060
enh280	hg18 chr1:35033602-35034025 NM_002060
enh281	hg18 chr1:35037169-35037275 NM_002060
enh282	hg18 chr1:35034197-35034355 NM_002060
enh283	hg18 chr1:35042477-35042585 NM_002060
enh284	hg18 chr19:54350887-54351169 NM_002152
enh285	hg18 chr19:54350498-54350701 NM_002152
enh286	hg18 chr17:45543663-45543797 NM_002611
enh287	hg18 chr17:45528449-45528647 NM_002611
enh288	hg18 chr17:45526834-45527225 NM_002611
enh289	hg18 chr17:45542460-45542737 NM_002611
enh290	hg18 chr17:45531441-45531687 NM_002611
enh291	hg18 chr17:45530350-45530458 NM_002611
enh292	hg18 chr17:45543112-45543476 NM_002611
enh293	hg18 chr17:45529258-45529374 NM_002611
enh294	hg18 chr17:45533945-45534050 NM_002611
enh295	hg18 chr17:45536466-45536580 NM_002611
enh296	hg18 chr17:45531768-45531880 NM_002611
enh297	hg18 chr17:45530823-45530968 NM_002611
enh298	hg18 chr17:45527493-45527798 NM_002611
enh299	hg18 chr17:45542756-45542920 NM_002611
enh300	hg18 chr17:45528674-45528814 NM_002611
enh301	hg18 chr20:25178107-25178481 NM_002862
enh302	hg18 chr20:25177355-25177587 NM_002862
enh303	hg18 chr20:25225226-25225331 NM_002862
enh304	hg18 chr20:25225885-25225999 NM_002862
enh305	hg18 chr20:25175525-25175703 NM_002862
enh306	hg18 chr20:25203359-25203509 NM_002862
enh307	hg18 chr20:25202937-25203039 NM_002862
enh308	hg18 chr20:25177707-25177849 NM_002862
enh309	hg18 chr20:25176238-25176379 NM_002862
enh310	hg18 chr20:25175283-25175509 NM_002862
enh311	hg18 chr17:77281865-77282000 NM_002949
enh312	hg18 chr11:839359-839467 NM_003271
enh313	hg18 chr11:856997-857121 NM_003271
enh314	hg18 chr11:846734-846939 NM_003271
enh315	hg18 chr11:846458-846582 NM_003271
enh316	hg18 chr11:856442-856561 NM_003271
enh317	hg18 chr11:835901-836098 NM_003271
enh318	hg18 chr11:840169-840304 NM_003271
enh319	hg18 chr11:834772-834977 NM_003271
enh320	hg18 chr11:832700-832922 NM_003271
enh321	hg18 chr11:833931-834291 NM_003271
enh322	hg18 chr11:847254-847404 NM_003271
enh323	hg18 chr11:839995-840138 NM_003271
enh324	hg18 chr11:843953-844123 NM_003271
enh325	hg18 chr17:4780245-4780367 NM_003562
enh326	hg18 chr17:4781132-4781780 NM_003562
enh327	hg18 chr17:4783747-4783855 NM_003562
enh328	hg18 chr17:4784205-4784949 NM_003562
enh329	hg18 chr17:4783356-4783477 NM_003562
enh330	hg18 chr17:4783950-4784178 NM_003562
enh331	hg18 chr17:4782642-4782808 NM_003562
enh332	hg18 chr17:4781936-4782062 NM_003562
enh333	hg18 chr17:4780644-4780956 NM_003562
enh334	hg18 chr5:170778626-170778756 NM_003862
enh335	hg18 chr5:170779226-170779695 NM_003862
enh336	hg18 chr5:170786036-170786163 NM_003862
enh337	hg18 chr5:170796152-170796252 NM_003862
enh338	hg18 chr5:170780052-170780291 NM_003862
enh339	hg18 chr5:170786972-170787098 NM_003862
enh340	hg18 chr5:170782658-170783238 NM_003862
enh341	hg18 chr5:170781640-170782033 NM_003862
enh342	hg18 chr5:170780616-170781210 NM_003862
enh343	hg18 chr5:170777914-170778014 NM_003862
enh344	hg18 chr5:170784445-170784693 NM_003862
enh345	hg18 chr5:170780351-170780548 NM_003862
enh346	hg18 chr5:170777694-170777837 NM_003862
enh347	hg18 chr5:170783253-170783382 NM_003862
enh348	hg18 chr5:170778898-170779179 NM_003862
enh349	hg18 chr5:170781295-170781617 NM_003862
enh350	hg18 chr5:170778386-170778607 NM_003862
enh351	hg18 chr5:170792739-170793186 NM_003862
enh352	hg18 chr5:170778021-170778274 NM_003862
enh353	hg18 chr5:170788448-170788746 NM_003862
enh354	hg18 chr1:31625318-31625467 NM_004102
enh355	hg18 chr1:31623714-31623818 NM_004102
enh356	hg18 chr1:31613934-31614080 NM_004102
enh357	hg18 chr1:31613519-31613619 NM_004102
enh358	hg18 chr1:31617709-31617893 NM_004102
enh359	hg18 chr1:31620206-31620719 NM_004102
enh360	hg18 chr1:31623569-31623684 NM_004102
enh361	hg18 chr1:31611055-31611319 NM_004102
enh362	hg18 chr1:31627035-31627410 NM_004102
enh363	hg18 chr1:31619136-31619269 NM_004102
enh364	hg18 chr1:31618475-31618643 NM_004102
enh365	hg18 chr1:31618104-31618229 NM_004102
enh366	hg18 chr1:31610239-31610589 NM_004102
enh367	hg18 chr1:31622224-31622598 NM_004102
enh368	hg18 chr1:31611848-31611948 NM_004102
enh369	hg18 chr1:31614320-31614467 NM_004102
enh370	hg18 chr1:31614485-31614691 NM_004102
enh371	hg18 chr2:219235646-219235849 NM_004328
enh372	hg18 chr2:219235227-219235384 NM_004328
enh373	hg18 chr2:219236353-219236485 NM_004328
enh374	hg18 chr2:219233377-219233584 NM_004328
enh375	hg18 chr2:219232540-219232986 NM_004328
enh376	hg18 chr5:172626968-172627150 NM_004387
enh377	hg18 chr5:172625110-172625368 NM_004387
enh378	hg18 chr5:172594987-172595173 NM_004387
enh379	hg18 chr5:172594692-172594958 NM_004387
enh380	hg18 chr5:172606245-172606502 NM_004387
enh381	hg18 chr5:172565546-172566084 NM_004387
enh382	hg18 chr5:172602601-172602755 NM_004387
enh383	hg18 chr5:172609419-172609558 NM_004387
enh384	hg18 chr5:172591675-172591845 NM_004387
enh385	hg18 chr5:172597248-172597431 NM_004387
enh386	hg18 chr5:172599745-172599864 NM_004387
enh387	hg18 chr5:172609937-172610079 NM_004387
enh388	hg18 chr5:172608276-172608461 NM_004387
enh389	hg18 chr5:172616237-172616829 NM_004387
enh390	hg18 chr5:172587853-172587967 NM_004387
enh391	hg18 chr5:172597785-172598403 NM_004387
enh392	hg18 chr5:172596934-172597244 NM_004387
enh393	hg18 chr5:172593744-172593885 NM_004387
enh394	hg18 chr5:172605122-172605518 NM_004387
enh395	hg18 chr5:172627473-172627728 NM_004387
enh396	hg18 chr11:47556729-47557219 NM_004551
enh397	hg18 chr11:47558410-47558652 NM_004551
enh398	hg18 chr11:47564375-47564586 NM_004551
enh399	hg18 chr11:47557462-47557649 NM_004551
enh400	hg18 chr11:47558206-47558399 NM_004551
enh401	hg18 chr11:47564671-47564861 NM_004551
enh402	hg18 chr19:5780099-5780267 NM_004558
enh403	hg18 chr19:5763489-5763596 NM_004558
enh404	hg18 chr19:5780307-5780409 NM_004558
enh405	hg18 chr3:48570491-48570819 NM_004567
enh406	hg18 chr3:48568353-48568486 NM_004567
enh407	hg18 chr3:48550666-48550934 NM_004567
enh408	hg18 chr3:48568862-48569117 NM_004567
enh409	hg18 chr3:48568648-48568798 NM_004567
enh410	hg18 chr3:48569782-48569882 NM_004567
enh411	hg18 chr3:48548900-48549106 NM_004567
enh412	hg18 chr3:48549249-48549349 NM_004567
enh413	hg18 chr3:48555876-48556016 NM_004567
enh414	hg18 chr3:48537383-48537492 NM_004567
enh415	hg18 chr3:48565233-48565464 NM_004567
enh416	hg18 chr3:48537532-48537701 NM_004567
enh417	hg18 chr3:48551056-48551208 NM_004567
enh418	hg18 chr3:48561935-48562074 NM_004567
enh419	hg18 chr3:48564822-48564943 NM_004567
enh420	hg18 chr3:48570923-48571034 NM_004567
enh421	hg18 chr3:48566379-48566483 NM_004567
enh422	hg18 chr3:48569214-48569449 NM_004567
enh423	hg18 chr3:48562119-48562226 NM_004567
enh424	hg18 chr3:48567840-48568035 NM_004567
enh425	hg18 chr3:50629376-50629504 NM_004635
enh426	hg18 chr3:50635376-50635607 NM_004635
enh427	hg18 chr3:50638923-50639026 NM_004635
enh428	hg18 chr3:50637758-50638091 NM_004635
enh429	hg18 chr3:50632346-50632457 NM_004635
enh430	hg18 chr3:50636753-50636875 NM_004635
enh431	hg18 chr3:50631904-50632005 NM_004635
enh432	hg18 chr3:50629802-50630000 NM_004635
enh433	hg18 chr3:50636420-50636529 NM_004635
enh434	hg18 chr3:50639637-50639749 NM_004635
enh435	hg18 chr3:50638518-50638721 NM_004635
enh436	hg18 chr3:50632901-50633056 NM_004635
enh437	hg18 chr3:50632147-50632320 NM_004635
enh438	hg18 chr3:50629541-50629705 NM_004635
enh439	hg18 chr3:50638322-50638487 NM_004635
enh440	hg18 chr3:50628475-50628591 NM_004635
enh441	hg18 chr3:50629216-50629324 NM_004635
enh442	hg18 chr3:50626974-50627225 NM_004635
enh443	hg18 chr3:50639756-50640022 NM_004635
enh444	hg18 chr3:50627679-50627779 NM_004635
enh445	hg18 chr16:1940687-1940845 NM_005061
enh446	hg18 chr16:1944633-1944809 NM_005061
enh447	hg18 chr16:1935620-1935769 NM_005061
enh448	hg18 chr17:44333620-44333776 NM_005175
enh449	hg18 chr17:44333787-44333900 NM_005175
enh450	hg18 chr17:44328130-44328312 NM_005175
enh451	hg18 chr17:44313480-44313677 NM_005175
enh452	hg18 chr17:44325817-44326064 NM_005175
enh453	hg18 chr17:44326430-44326578 NM_005175
enh454	hg18 chr17:44311258-44311362 NM_005175
enh455	hg18 chr17:44324600-44325778 NM_005175
enh456	hg18 chr17:44333210-44333337 NM_005175
enh457	hg18 chr17:44330886-44331109 NM_005175
enh458	hg18 chr16:31347147-31347359 NM_005205
enh459	hg18 chr16:31346973-31347074 NM_005205
enh460	hg18 chr14:93651777-93651879 NM_005532
enh461	hg18 chr1:11830328-11831050 NM_006172
enh462	hg18 chr1:11828329-11828476 NM_006172
enh463	hg18 chr1:151870652-151870762 NM_006271
enh464	hg18 chr1:151871067-151871222 NM_006271
enh465	hg18 chr1:151869428-151869621 NM_006271
enh466	hg18 chr1:151868276-151868804 NM_006271
enh467	hg18 chr1:151867333-151867697 NM_006271
enh468	hg18 chr1:151868853-151869052 NM_006271
enh469	hg18 chr1:151869283-151869423 NM_006271
enh470	hg18 chr3:9794387-9794625 NM_006354
enh471	hg18 chr3:9810232-9810383 NM_006354
enh472	hg18 chr3:9794868-9794981 NM_006354
enh473	hg18 chr3:9808757-9809260 NM_006354
enh474	hg18 chr3:9809652-9809805 NM_006354
enh475	hg18 chr3:9809808-9809987 NM_006354
enh476	hg18 chr3:9811980-9812373 NM_006354
enh477	hg18 chr3:9809368-9809560 NM_006354
enh478	hg18 chr3:9814860-9815035 NM_006354
enh479	hg18 chr3:9796587-9796754 NM_006354
enh480	hg18 chr3:9813642-9813760 NM_006354
enh481	hg18 chr3:9814461-9814664 NM_006354
enh482	hg18 chr2:219426621-219426732 NM_006522
enh483	hg18 chr2:219437604-219438248 NM_006522
enh484	hg18 chr2:219429194-219429563 NM_006522
enh485	hg18 chr2:219428961-219429169 NM_006522
enh486	hg18 chr2:219438839-219439295 NM_006522
enh487	hg18 chr2:219434948-219435235 NM_006522
enh488	hg18 chr2:219433372-219433544 NM_006522
enh489	hg18 chr2:219440084-219440637 NM_006522
enh490	hg18 chr2:219441295-219441486 NM_006522
enh491	hg18 chr2:219429845-219430049 NM_006522
enh492	hg18 chr2:219433752-219433855 NM_006522
enh493	hg18 chr2:219442240-219442561 NM_006522
enh494	hg18 chr2:219431331-219431440 NM_006522
enh495	hg18 chr2:219438696-219438816 NM_006522
enh496	hg18 chr2:219433868-219434241 NM_006522
enh497	hg18 chr2:219441493-219441646 NM_006522
enh498	hg18 chr2:219431626-219432145 NM_006522
enh499	hg18 chr2:219432232-219432519 NM_006522
enh500	hg18 chr2:219439387-219439488 NM_006522
enh501	hg18 chr2:219434528-219434653 NM_006522
enh502	hg18 chr2:219441962-219442086 NM_006522
enh503	hg18 chr2:219430292-219430954 NM_006522
enh504	hg18 chr2:219423365-219423492 NM_006522
enh505	hg18 chr2:219429732-219429841 NM_006522
enh506	hg18 chr2:219433084-219433307 NM_006522
enh507	hg18 chr2:219440830-219441156 NM_006522
enh508	hg18 chr2:219432878-219433004 NM_006522
enh509	hg18 chr2:219441183-219441293 NM_006522
enh510	hg18 chr2:219436323-219436528 NM_006522
enh511	hg18 chr6:13707472-13707575 NM_012241
enh512	hg18 chr6:13690355-13690482 NM_012241
enh513	hg18 chr6:13697917-13698018 NM_012241
enh514	hg18 chr6:13645847-13645963 NM_012241
enh515	hg18 chr6:13666081-13666566 NM_012241
enh516	hg18 chr6:13671387-13671489 NM_012241
enh517	hg18 chr6:13663009-13663273 NM_012241
enh518	hg18 chr6:13663888-13664053 NM_012241
enh519	hg18 chr6:13646202-13646376 NM_012241
enh520	hg18 chr6:13645663-13645804 NM_012241
enh521	hg18 chr6:13671499-13671677 NM_012241
enh522	hg18 chr6:13720260-13720449 NM_012241
enh523	hg18 chr6:13671701-13671911 NM_012241
enh524	hg18 chr6:13663429-13663687 NM_012241
enh525	hg18 chr6:13645467-13645624 NM_012241
enh526	hg18 chr9:138864184-138864285 NM_014172
enh527	hg18 chr9:138863456-138863703 NM_014172
enh528	hg18 chr9:138862978-138863143 NM_014172
enh529	hg18 chr17:22918963-22919160 NM_014238
enh530	hg18 chr17:22936702-22937030 NM_014238
enh531	hg18 chr17:22917379-22917733 NM_014238
enh532	hg18 chr17:22929259-22929514 NM_014238
enh533	hg18 chr17:22920023-22920183 NM_014238
enh534	hg18 chr17:22917917-22918018 NM_014238
enh535	hg18 chr17:22938332-22938461 NM_014238
enh536	hg18 chr17:22917185-22917349 NM_014238
enh537	hg18 chr17:22929063-22929205 NM_014238
enh538	hg18 chr17:22918700-22918817 NM_014238
enh539	hg18 chr17:22923902-22924013 NM_014238
enh540	hg18 chr17:22946350-22946465 NM_014238
enh541	hg18 chr17:22935613-22935761 NM_014238
enh542	hg18 chr17:22913650-22913884 NM_014238
enh543	hg18 chr17:22928918-22929051 NM_014238
enh544	hg18 chr17:22928365-22928683 NM_014238
enh545	hg18 chr17:22924080-22924180 NM_014238
enh546	hg18 chr17:22911305-22911555 NM_014238
enh547	hg18 chr17:22940859-22940970 NM_014238
enh548	hg18 chr17:22935962-22936087 NM_014238
enh549	hg18 chrX:21688483-21688618 NM_014332
enh550	hg18 chrX:21683372-21683623 NM_014332
enh551	hg18 chrX:21679302-21679423 NM_014332
enh552	hg18 chrX:21677165-21677416 NM_014332
enh553	hg18 chrX:21679688-21680364 NM_014332
enh554	hg18 chrX:21674521-21674983 NM_014332
enh555	hg18 chrX:21675080-21675180 NM_014332
enh556	hg18 chrX:21675199-21675807 NM_014332
enh557	hg18 chrX:21682329-21682763 NM_014332
enh558	hg18 chrX:21689978-21690157 NM_014332
enh559	hg18 chrX:21681124-21681374 NM_014332
enh560	hg18 chrX:21685466-21685769 NM_014332
enh561	hg18 chrX:21675941-21676241 NM_014332
enh562	hg18 chrX:21677729-21677875 NM_014332
enh563	hg18 chrX:21683168-21683363 NM_014332
enh564	hg18 chrX:21679126-21679239 NM_014332
enh565	hg18 chrX:21678151-21678323 NM_014332
enh566	hg18 chrX:21684760-21685315 NM_014332
enh567	hg18 chrX:21672368-21672700 NM_014332
enh568	hg18 chrX:21676253-21676935 NM_014332
enh569	hg18 chrX:21673096-21673197 NM_014332
enh570	hg18 chrX:21681421-21681996 NM_014332
enh571	hg18 chrX:21684377-21684755 NM_014332
enh572	hg18 chrX:21678024-21678135 NM_014332
enh573	hg18 chrX:21689069-21689261 NM_014332
enh574	hg18 chrX:21683874-21684118 NM_014332
enh575	hg18 chrX:21673590-21673701 NM_014332
enh576	hg18 chrX:21685782-21686492 NM_014332
enh577	hg18 chrX:21672724-21673076 NM_014332
enh578	hg18 chrX:21677890-21678000 NM_014332
enh579	hg18 chrX:21684228-21684366 NM_014332
enh580	hg18 chrX:21673822-21673933 NM_014332
enh581	hg18 chr5:132231173-132231324 NM_014402
enh582	hg18 chr5:132230053-132230269 NM_014402
enh583	hg18 chr5:132234785-132235002 NM_014402
enh584	hg18 chr5:132230825-132230944 NM_014402
enh585	hg18 chr5:132234501-132234710 NM_014402
enh586	hg18 chr14:49860177-49860311 NM_015684
enh587	hg18 chr14:49854607-49854857 NM_015684
enh588	hg18 chr14:49859419-49859540 NM_015684
enh589	hg18 chr14:49855162-49855275 NM_015684
enh590	hg18 chr14:49860584-49860725 NM_015684
enh591	hg18 chr14:49848624-49848826 NM_015684
enh592	hg18 chr14:49854880-49855043 NM_015684
enh593	hg18 chr14:49860901-49861090 NM_015684
enh594	hg18 chr14:49861973-49862076 NM_015684
enh595	hg18 chr14:49859237-49859402 NM_015684
enh596	hg18 chr14:49862301-49862418 NM_015684
enh597	hg18 chr14:49858062-49858218 NM_015684
enh598	hg18 chr14:49855554-49855700 NM_015684
enh599	hg18 chr14:49856947-49857155 NM_015684
enh600	hg18 chr14:49856255-49856483 NM_015684
enh601	hg18 chr2:242224080-242224192 NM_015963
enh602	hg18 chr2:242172377-242172618 NM_015963
enh603	hg18 chr2:242194130-242194277 NM_015963
enh604	hg18 chr2:242223852-242224038 NM_015963
enh605	hg18 chr2:242205170-242205785 NM_015963
enh606	hg18 chr2:242222167-242222327 NM_015963
enh607	hg18 chr2:242224797-242224897 NM_015963
enh608	hg18 chr1:22819324-22819434 NM_015991
enh609	hg18 chr1:22836519-22836628 NM_015991
enh610	hg18 chr1:22835553-22835813 NM_015991
enh611	hg18 chr1:22838487-22838618 NM_015991
enh612	hg18 chr1:22825389-22825723 NM_015991
enh613	hg18 chr1:22818960-22819237 NM_015991
enh614	hg18 chr1:22836141-22836349 NM_015991
enh615	hg18 chr1:22825743-22825913 NM_015991
enh616	hg18 chr19:11477612-11477751 NM_016581
enh617	hg18 chr19:53920085-53920520 NM_017805
enh618	hg18 chr19:53921609-53921712 NM_017805
enh619	hg18 chr19:53935518-53935840 NM_017805
enh620	hg18 chr19:53921957-53922075 NM_017805
enh621	hg18 chr19:53915474-53915866 NM_017805
enh622	hg18 chr19:53914959-53915347 NM_017805
enh623	hg18 chr19:53933269-53933393 NM_017805
enh624	hg18 chr2:128119547-128120301 NM_017980
enh625	hg18 chr2:128113551-128113678 NM_017980
enh626	hg18 chr2:128117521-128117848 NM_017980
enh627	hg18 chr2:128114190-128114314 NM_017980
enh628	hg18 chr2:128125927-128126053 NM_017980
enh629	hg18 chr2:128149532-128149693 NM_017980
enh630	hg18 chr2:128155342-128155652 NM_017980
enh631	hg18 chr2:128152633-128152736 NM_017980
enh632	hg18 chr2:128116397-128116499 NM_017980
enh633	hg18 chr2:128146793-128146931 NM_017980
enh634	hg18 chr2:128126277-128126437 NM_017980
enh635	hg18 chr1:149236126-149236341 NM_018379
enh636	hg18 chr1:149234638-149234900 NM_018379
enh637	hg18 chr1:149245181-149245387 NM_018379
enh638	hg18 chr1:149235943-149236058 NM_018379
enh639	hg18 chr1:149244618-149244729 NM_018379
enh640	hg18 chr1:149243940-149244178 NM_018379
enh641	hg18 chr1:149245452-149246075 NM_018379
enh642	hg18 chr1:149246184-149246303 NM_018379
enh643	hg18 chrX:46888503-46888607 NM_019056
enh644	hg18 chrX:46887817-46887978 NM_019056
enh645	hg18 chrX:46886479-46886659 NM_019056
enh646	hg18 chr3:42718022-42718171 NM_020707
enh647	hg18 chr3:42715398-42715527 NM_020707
enh648	hg18 chr3:42709989-42710112 NM_020707
enh649	hg18 chr3:42718638-42719505 NM_020707
enh650	hg18 chr7:44139747-44139947 NM_021223
enh651	hg18 chr7:44147429-44147692 NM_021223
enh652	hg18 chr7:44146911-44147084 NM_021223
enh653	hg18 chr7:44143879-44144031 NM_021223
enh654	hg18 chr7:44144219-44144319 NM_021223
enh655	hg18 chr7:44138301-44138499 NM_021223
enh656	hg18 chr7:44147322-44147426 NM_021223
enh657	hg18 chr7:44144604-44144749 NM_021223
enh658	hg18 chr7:149656718-149656937 NM_023942
enh659	hg18 chr7:149617312-149617931 NM_023942
enh660	hg18 chr7:149623565-149623699 NM_023942
enh661	hg18 chr7:149612713-149612922 NM_023942
enh662	hg18 chr7:149665737-149665854 NM_023942
enh663	hg18 chr7:149623215-149623383 NM_023942
enh664	hg18 chr7:149656269-149656701 NM_023942
enh665	hg18 chr7:149589683-149589830 NM_023942
enh666	hg18 chr7:149618251-149618462 NM_023942
enh667	hg18 chr7:149589995-149590227 NM_023942
enh668	hg18 chr7:149657080-149657600 NM_023942
enh669	hg18 chr7:149618971-149619096 NM_023942
enh670	hg18 chr7:149621250-149621515 NM_023942
enh671	hg18 chr7:149614272-149614711 NM_023942
enh672	hg18 chr7:149634103-149634274 NM_023942
enh673	hg18 chr7:149655223-149655597 NM_023942
enh674	hg18 chr7:149590242-149590503 NM_023942
enh675	hg18 chr7:149604094-149604358 NM_023942
enh676	hg18 chr7:149617085-149617224 NM_023942
enh677	hg18 chr8:40821752-40822266 NM_024645
enh678	hg18 chr8:40783225-40783624 NM_024645
enh679	hg18 chr8:40812041-40812145 NM_024645
enh680	hg18 chr8:40817447-40817749 NM_024645
enh681	hg18 chr8:40782616-40782737 NM_024645
enh682	hg18 chr8:40800757-40800931 NM_024645
enh683	hg18 chr8:40785044-40785285 NM_024645
enh684	hg18 chr8:40820661-40820775 NM_024645
enh685	hg18 chr8:40802530-40802630 NM_024645
enh686	hg18 chr8:40800621-40800725 NM_024645
enh687	hg18 chr8:40819788-40819908 NM_024645
enh688	hg18 chr8:40812152-40812300 NM_024645
enh689	hg18 chr8:40814598-40815018 NM_024645
enh690	hg18 chr8:40804906-40805347 NM_024645
enh691	hg18 chr8:40817312-40817430 NM_024645
enh692	hg18 chr8:40819261-40819472 NM_024645
enh693	hg18 chr8:40799101-40799255 NM_024645
enh694	hg18 chr8:40802352-40802460 NM_024645
enh695	hg18 chr8:40810661-40811013 NM_024645
enh696	hg18 chr8:40809799-40809960 NM_024645
enh697	hg18 chr19:45888670-45889481 NM_024876
enh698	hg18 chr19:45911691-45911811 NM_024876
enh699	hg18 chr19:45913744-45914077 NM_024876
enh700	hg18 chr19:45902926-45903069 NM_024876
enh701	hg18 chr19:45913152-45913365 NM_024876
enh702	hg18 chr19:45890782-45890952 NM_024876
enh703	hg18 chr19:45898410-45898514 NM_024876
enh704	hg18 chr19:45913411-45913563 NM_024876
enh705	hg18 chr19:45914388-45914489 NM_024876
enh706	hg18 chr1:18031858-18032114 NM_030812
enh707	hg18 chr1:18052696-18052916 NM_030812
enh708	hg18 chr1:18028424-18029022 NM_030812
enh709	hg18 chr1:18043596-18043740 NM_030812
enh710	hg18 chr1:18036444-18036682 NM_030812
enh711	hg18 chr1:17994491-17994680 NM_030812
enh712	hg18 chr1:18060746-18060994 NM_030812
enh713	hg18 chr1:18058804-18058999 NM_030812
enh714	hg18 chr1:17994952-17995301 NM_030812
enh715	hg18 chr1:18053263-18053411 NM_030812
enh716	hg18 chr1:18032265-18032406 NM_030812
enh717	hg18 chr1:18053053-18053161 NM_030812
enh718	hg18 chr1:18059383-18059589 NM_030812
enh719	hg18 chr1:17990758-17990955 NM_030812
enh720	hg18 chr1:18060191-18060305 NM_030812
enh721	hg18 chr1:18005063-18005459 NM_030812
enh722	hg18 chr1:18058103-18058203 NM_030812
enh723	hg18 chr1:18059085-18059255 NM_030812
enh724	hg18 chr1:18048184-18048533 NM_030812
enh725	hg18 chr1:18030362-18030462 NM_030812
enh726	hg18 chr1:26283133-26283344 NM_032588
enh727	hg18 chr1:26274942-26275274 NM_032588
enh728	hg18 chr1:26260010-26260207 NM_032588
enh729	hg18 chr1:26274674-26274833 NM_032588
enh730	hg18 chr1:26250416-26250883 NM_032588
enh731	hg18 chr1:26283563-26283705 NM_032588
enh732	hg18 chr1:26282552-26282661 NM_032588
enh733	hg18 chr1:26282123-26282244 NM_032588
enh734	hg18 chr1:26282259-26282548 NM_032588
enh735	hg18 chr1:26266648-26266982 NM_032588
enh736	hg18 chr1:26265755-26266225 NM_032588
enh737	hg18 chr8:145697589-145697710 NM_032902
enh738	hg18 chr8:145696048-145696172 NM_032902
enh739	hg18 chr8:145698378-145698594 NM_032902
enh740	hg18 chr8:145698094-145698229 NM_032902
enh741	hg18 chr8:145699008-145699308 NM_032902
enh742	hg18 chr8:145698640-145698941 NM_032902
enh743	hg18 chr8:145692906-145693385 NM_032902
enh744	hg18 chr8:145695529-145695629 NM_032902
enh745	hg18 chr5:150808348-150808448 NM_078483
enh746	hg18 chr5:150849489-150849646 NM_078483
enh747	hg18 chr5:150819434-150819537 NM_078483
enh748	hg18 chr5:150796098-150796198 NM_078483
enh749	hg18 chr5:150796695-150796860 NM_078483
enh750	hg18 chr5:150825281-150825394 NM_078483
enh751	hg18 chr5:150849196-150849356 NM_078483
enh752	hg18 chr5:150847336-150847437 NM_078483
enh753	hg18 chr5:150824154-150824267 NM_078483
enh754	hg18 chr5:150824664-150824827 NM_078483
enh755	hg18 chr5:150811985-150812095 NM_078483
enh756	hg18 chr5:150848317-150848652 NM_078483
enh757	hg18 chr5:150818345-150818546 NM_078483
enh758	hg18 chr5:150833127-150833231 NM_078483
enh759	hg18 chr5:150848008-150848187 NM_078483
enh760	hg18 chr5:150808054-150808325 NM_078483
enh761	hg18 chr5:150841035-150841253 NM_078483
enh762	hg18 chr5:150840144-150840250 NM_078483
enh763	hg18 chr5:150840492-150840684 NM_078483
enh764	hg18 chrX:152519923-152520029 NM_152274
enh765	hg18 chrX:152525164-152526344 NM_152274
enh766	hg18 chrX:152517623-152517805 NM_152274
enh767	hg18 chrX:152529001-152529202 NM_152274
enh768	hg18 chrX:152512818-152512953 NM_152274
enh769	hg18 chrX:152529383-152529684 NM_152274
enh770	hg18 chrX:152506887-152507016 NM_152274
enh771	hg18 chrX:152531429-152531734 NM_152274
enh772	hg18 chrX:152529721-152530126 NM_152274
enh773	hg18 chrX:152526384-152526588 NM_152274
enh774	hg18 chrX:152506552-152506756 NM_152274
enh775	hg18 chrX:152520162-152520371 NM_152274
enh776	hg18 chrX:152523231-152524040 NM_152274
enh777	hg18 chr14:104259459-104259664 NM_152328
enh778	hg18 chr14:104271792-104271901 NM_152328
enh779	hg18 chr14:104277840-104277982 NM_152328
enh780	hg18 chr14:104283377-104283486 NM_152328
enh781	hg18 chr14:104262075-104262208 NM_152328
enh782	hg18 chr14:104280573-104280674 NM_152328
enh783	hg18 chr14:104261452-104261553 NM_152328
enh784	hg18 chr14:104284437-104284764 NM_152328
enh785	hg18 chr14:104279068-104279229 NM_152328
enh786	hg18 chr14:104261844-104261988 NM_152328
enh787	hg18 chr14:104260102-104260213 NM_152328
enh788	hg18 chr14:104276874-104276974 NM_152328
enh789	hg18 chr14:104273785-104274002 NM_152328
enh790	hg18 chr14:104259933-104260038 NM_152328
enh791	hg18 chr14:104262414-104262541 NM_152328
enh792	hg18 chr5:145299831-145300206 NM_152550
enh793	hg18 chr5:145289379-145289517 NM_152550
enh794	hg18 chr5:145305703-145305813 NM_152550
enh795	hg18 chr5:145293144-145293370 NM_152550
enh796	hg18 chr5:145291675-145291899 NM_152550
enh797	hg18 chr5:145296659-145296932 NM_152550
enh798	hg18 chr5:145301637-145301771 NM_152550
enh799	hg18 chr5:145298434-145298680 NM_152550
enh800	hg18 chr5:145298917-145299091 NM_152550
enh801	hg18 chr5:145291164-145291300 NM_152550
enh802	hg18 chr5:145296233-145296411 NM_152550
enh803	hg18 chr5:145299414-145299634 NM_152550
enh804	hg18 chr5:145297102-145297202 NM_152550
enh805	hg18 chr5:145297276-145297684 NM_152550
enh806	hg18 chr5:145304568-145304724 NM_152550
enh807	hg18 chr5:145298062-145298293 NM_152550
enh808	hg18 chr5:145306541-145306643 NM_152550
enh809	hg18 chr5:145299186-145299316 NM_152550
enh810	hg18 chr5:145306954-145307104 NM_152550
enh811	hg18 chr5:145302127-145302494 NM_152550
enh812	hg18 chr5:145295795-145296104 NM_152550
enh813	hg18 chr5:145305395-145305590 NM_152550
enh814	hg18 chr5:145306012-145306441 NM_152550
enh815	hg18 chr5:145291413-145291527 NM_152550
enh816	hg18 chr5:145300261-145301206 NM_152550
enh817	hg18 chr3:9933374-9933501 NM_153460
enh818	hg18 chr3:9947420-9947520 NM_153460
enh819	hg18 chr3:9941081-9941189 NM_153460
enh820	hg18 chr3:9943132-9943266 NM_153460
enh821	hg18 chr3:9940373-9940564 NM_153460
enh822	hg18 chr3:9950309-9950703 NM_153460
enh823	hg18 chr3:9946833-9946987 NM_153460
enh824	hg18 chr3:9936990-9937174 NM_153460
enh825	hg18 chr3:9937653-9937767 NM_153460
enh826	hg18 chr3:9946407-9946535 NM_153460
enh827	hg18 chr3:9933881-9933999 NM_153460
enh828	hg18 chr3:9946581-9946711 NM_153460
enh829	hg18 chr3:9933545-9933844 NM_153460
enh830	hg18 chr3:49188238-49188698 NM_173546
enh831	hg18 chr3:49186260-49186551 NM_173546
enh832	hg18 chr3:49189318-49189453 NM_173546
enh833	hg18 chr3:49185693-49186106 NM_173546
enh834	hg18 chr3:49183507-49184404 NM_173546
enh835	hg18 chr3:49186569-49186675 NM_173546
enh836	hg18 chr3:49184818-49184940 NM_173546
enh837	hg18 chr3:49187045-49187178 NM_173546
enh838	hg18 chr3:49184959-49185206 NM_173546
enh839	hg18 chr12:122525773-122526003 NM_178314
enh840	hg18 chr12:122530087-122530293 NM_178314
enh841	hg18 chr12:122541687-122541787 NM_178314
enh842	hg18 chr12:122534514-122534679 NM_178314
enh843	hg18 chr12:122582553-122582842 NM_178314
enh844	hg18 chr12:122582248-122582543 NM_178314
enh845	hg18 chr12:122584343-122584469 NM_178314
enh846	hg18 chr12:122522773-122522926 NM_178314
enh847	hg18 chr12:122544981-122545101 NM_178314
enh848	hg18 chr12:122583910-122584028 NM_178314
enh849	hg18 chr12:122522990-122523176 NM_178314
enh850	hg18 chr12:122529266-122529581 NM_178314
enh851	hg18 chr12:122533458-122533561 NM_178314
enh852	hg18 chr12:122536409-122536513 NM_178314
enh853	hg18 chr12:122522209-122522455 NM_178314
enh854	hg18 chr19:45539526-45539848 NM_178830
enh855	hg18 chr19:45526055-45526159 NM_178830
enh856	hg18 chr19:45519320-45519455 NM_178830
enh857	hg18 chr19:45546022-45546245 NM_178830
enh858	hg18 chr19:45534083-45534206 NM_178830
enh859	hg18 chr19:45518736-45519238 NM_178830
enh860	hg18 chr19:45526297-45526433 NM_178830
enh861	hg18 chr11:67152032-67152351 NM_181843
enh862	hg18 chr11:67153250-67153464 NM_181843
enh863	hg18 chr3:39194281-39194445 NM_194293
enh864	hg18 chr3:39199198-39199326 NM_194293
enh865	hg18 chr3:39197239-39197544 NM_194293
enh866	hg18 chr3:39200288-39200408 NM_194293
enh867	hg18 chr3:39189856-39190003 NM_194293
enh868	hg18 chr3:39209898-39210102 NM_194293
enh869	hg18 chr3:39198392-39198498 NM_194293
enh870	hg18 chr3:39237318-39237464 NM_194293
enh871	hg18 chr3:39200016-39200118 NM_194293
enh872	hg18 chr3:39207113-39207394 NM_194293
enh873	hg18 chr3:39206347-39206643 NM_194293
enh874	hg18 chr3:39208251-39208351 NM_194293
enh875	hg18 chr3:39199668-39199855 NM_194293
enh876	hg18 chr3:39230671-39231244 NM_194293
enh877	hg18 chr3:39199353-39199557 NM_194293
enh878	hg18 chr3:39199880-39199987 NM_194293
enh879	hg18 chr3:39209017-39209343 NM_194293
enh880	hg18 chr3:39237480-39237612 NM_194293
enh881	hg18 chr3:39206812-39206914 NM_194293
enh882	hg18 chr3:39221299-39221400 NM_194293
enh883	hg18 chr3:69259417-69259673 NM_198271
enh884	hg18 chr3:69240962-69241105 NM_198271
enh885	hg18 chr3:69248970-69249171 NM_198271
enh886	hg18 chr3:69258272-69258436 NM_198271
enh887	hg18 chr3:69253700-69253933 NM_198271
enh888	hg18 chr3:69250342-69250444 NM_198271
enh889	hg18 chr3:69255740-69255841 NM_198271
enh890	hg18 chr3:69261428-69261787 NM_198271
enh891	hg18 chr3:69253240-69253344 NM_198271
enh892	hg18 chr3:69239616-69239758 NM_198271
enh893	hg18 chr3:69254820-69255063 NM_198271
enh894	hg18 chr3:69246187-69246360 NM_198271
enh895	hg18 chr3:69247505-69247656 NM_198271
enh896	hg18 chr3:69240493-69240683 NM_198271
enh897	hg18 chr3:69240072-69240172 NM_198271
enh898	hg18 chr3:69249235-69249439 NM_198271
enh899	hg18 chr3:69257879-69258016 NM_198271
enh900	hg18 chr3:69240203-69240311 NM_198271
enh901	hg18 chr3:69258135-69258263 NM_198271
enh902	hg18 chr3:69254227-69254617 NM_198271
enh903	hg18 chr13:113105673-113105821 NM_199162
enh904	hg18 chr13:113109027-113109132 NM_199162
enh905	hg18 chr13:113109151-113109279 NM_199162
enh906	hg18 chr13:113109627-113110379 NM_199162
enh907	hg18 chr13:113113793-113113992 NM_199162
enh908	hg18 chr13:113113304-113113479 NM_199162
enh909	hg18 chr14:23669889-23670084 NM_203402
enh910	hg18 chr14:23670878-23671113 NM_203402
enh911	hg18 chr14:23670208-23670596 NM_203402
enh912	hg18 chr19:5629412-5629514 NM_205767
