# Supplementary material for: Predicting tissue specific cis-regulatory modules in the human genome using pairs of co-occurring motifs
Source: BMC Bioinformatics. 2012 Feb 7;13:25. doi: 10.1186/1471-2105-13-25 (PMC3359238; doi:10.1186/1471-2105-13-25)
Supplement: Additional file 1 — Software. The CrmMiner software. [file 1471-2105-13-25-S1.GZ › crmMiner/test/heart_tfbs/train/seq/ctr-unique-identifiers.txt]

>ctr1
TCCCACCTCTTATGCACATATGCCTGGTTTTTGCAGTGCACGTAGCTTTGTTTCTTTTTTTTTTCCTTTTGGTGCATTTTCATTTACAAGCACATGTATATTTTATAAGTGTATGTGTAC

>ctr2
CATTTCGGTATTGTACTCTCCTTGCCTTTTTACAAAGCCATCAATGTTTGAACCACAACAATGATCCTTCAGAGAATTCATTCTGCTGATCTGAAATATC

>ctr3
NNNNNNNTAAATGATTGACAGAAAGATCTTCAGCAAAATATTCCACCCAAGATACGTGGGAGATATTGAGATCCAAGCAATAAGCCATATTTGAAAGGCATTATAGTTTTCAAAAGCTGTAGCGCAATCATTCTTAAGGCCAGTTACCTTCTCCCCACATCTCTGGGATCCTGTTTGAAGGGAGTTCTAACAAG

>ctr4
GCAACCAGAGGCATATTTGGATTTAAGGCTCTGGTTCTTGAAAGAATATGGTGGTTCTATAAGAGAACATTGTAAGATTTCCATTTAGCATATAACAGTGGCTGCCTGTAAGAGATTTAGACAATAATTAC

>ctr5
TTGGGGTTTCCTTTTTGTCCAAAAGGCATTGTTCTATGTGAATTAGACATACCGATTTAATATTCTAATTCAATGCCTATAAAACCAACCTTTATTTAATTCTCTGCTTTCTGCAATTCCTCAAGGAGTGAAAAAATAGACTGTGACTTCTTTAAAAGAGGCATTTTGTTAAAAGAATAAA

>ctr6
AAATTTACAATTTCATTCTGTACCCAATGCTTTAAAAATGTACTGTGTACATTTTTAAAGAATTATTGTTACCTTTGTCTGATGTCATCTAGTTGGATCCACGTAAATTTCAGCAATATAGAAGCATCTATAAACGTTGCCAAATCTTTCATGTTTTATAAATACAT

>ctr7
GGCAGAGGGACAGTGCCAGGCTCAAGAGTACAAGGCCCTGCTGAACATCAAGGTCAAGCTGGAGGCTGAGAGCACTGCCTACTGCTGCCTGCTGGAGGATGGCAAGGACTTCAATCTTGGTGATGCCCTGGACAGCAGCAACTCCATGCAAACCAT

>ctr8
TCACTTATGAAACCCATCGTCTTACATCCATAATAATGGTTTACTCTATTTAGTGTAAATGAGGAAGCTATGTGATAATAGCTGGAATCTTCTGTCTAAGAGGAAGAAAAGAAACCAAAGTAACCATAGCTTATACAG

>ctr9
TACAGTGTACTTTCCTGAATAGAATATAAATCTAGGAAATTCAGTGAGTAATCAGAACTTTTTCAATTGTAAACAAAACTACAAATATTGGTAGATTTGAAAAATATGACAGAACTGATGAAAAATG

>ctr10
AAGGGCTGGTCCCTTCTAATGGGGATTCTGATGTTTGGGCAGGAGAGGAGTCTGTAGGGGTGGGTTCCTCTAGGAACACTATCTTGGAGGGTGGTAGGATTTGCACAGGTGAGGAGAGGGGTCGTATTTTTCTAAA

>ctr11
CTCCAACAGCAGGGCAGACACCTGTTAGCCAGTGATTTTTTTATTAGAAAAATAATACAAGAACTTCTAATTAAAGATGGCAAAATGAAAGTGATGTAGCTCCACTTTCTTCTTGGAAACCCACAGCCTTCCTTCTTTGATGAAA

>ctr12
AAGCCAGTTAGTTCTTTCTATGCCATTCTTGATAGACATATTCTTAGCACGGCAGTGTCAATGGTACTTCAGGAAAACGGAAGCTTTTTTTTTCTTTATTTACCCACTGATTCTTTACCTTGCATGTAGTTGTGGAGTCTCCTTTTAGGACATATTTAAAATTAGGGCAAGAGA

>ctr13
TAATATTTGTTTTTACAGATTATTTGGCAAAATCAACCCTGAGACAGCAATGTGTAGAAAATACTACTAATTATGTTTTTGAGAATCTTATGGACTTTGGCACTTTGAGAACCTTCACTATAGGCCCAGGATTCCCTAGGCATTTGTTCCAGGAGAATATCTTATGGA

>ctr14
GTGACCACAGAAATTCTTAGTGTCCCCGCCTTCAGATCGGGAGGCTCTGCTACTTGTGTGCCATGTCTTTGGGCCCAGGAATCCCGAAGGAGGCCGAGGCATC

>ctr15
CTCAAAATGTTATTCTATTGGGGTTATTTATCTAGATTCCAACAAACACTGTCAATTTTTTCTTATGGATTTTGTTTGAGACGTACATCACAGGTAGATATGT

>ctr16
ATTCACTTCTGCAAATGTAGAGAGAATGAATGAATGATACCCAGATATTCCCTGCAAATGTGGAGGGAACGAATGAATGACATCCAGGGCTTCCCTGCAAATGTGGAGGGAACGAATGAATGATACCCCAGATTCACTTCTGCAAATGTAGAGAGAATGAAT

>ctr17
GACAAGAATGGGTCCTGGGTCAGCCTGCTCCTCCCTGTAAGACACCCTCTACTCCCCCAGGTCCTCCTACGGTGCCCCCAACGGCTGCTCATCACAGGTATTTTTCAACACTCCCCCCCACCAAGTGGCAAAGGTGACGAAAGGGACATCGCATTT

>ctr18
GAATTACTGAAAAATAAAATATTCATTGCTGTAAAACTGAAATTAACCTACATAAAGTTTTCCTGGAGTCTACATCTATAGAATACATTTTTGTTGAGGAGAGGTCTGCCTGGGAGTTGGTACGCTCTAATATTCACTATAAGTAATTAAAAATTGAGCA

>ctr19
TAACTCAACCATGTAATATGTTTGTTATCACTACCAGATCGGAAAAAAAAATGGGGAGGGAAAATTAAAATGCCTCTTTTACCTAAAGGCAAAGGACCGAAGGAAATAATCTTGATTTTCTTTTTGTACAAGGTCTGTATAGCTCAGGAGCCTTCA

>ctr20
TTGGGAGACTGCAATGTGCAAGGATCATTTGGTGTGTAAATTGGTGTTATTCTGGCAAAATCCTGATTTGGGGGCTTTCATACCCAAAGCCAAATGGGAGCAAAATGGATTGATGCTGTGGGGATGTTGCCTCCACACTTGCCTCTTCTTTTCTGGACTTCCATTTTTC

>ctr21
CTCATTCTGGGAGCAGTGACTGTGAATCAGGTGCCCGAGGCTGCAGAGCTGGCTTTCCAACACCTGTGGATATCGGCTCTCAAGGCTGAGCTCCCTCTGCTGCCATGTGTTTTTATCTAG

>ctr22
AAGGACACAAGCCAGGTCTGCTCGCAGAGTTCCTGTGATAGATAGACGGACAGAAAACTTGAGGGCCCTGCCTGCAGCACAGGCCTGGGGGCAGAAAGACTGTCCCAGAGCTTGCTAGCCTGGAATCCACAGNNNNNNNNNNNNNNNNNNNNNNNNNNNNNNNNNNNNNNNNNNNNNNNNNN

>ctr23
AAATATTTATACCAATTTTATTTTATTCATAAATACAATGTTTCCAGTTAGTTTTGAGAAGAAGGTGACAAACATTTGGAAGAATAATACAAAATACAACTGGGTGACTTTCCTATTTGTTTCACTTTTNNNN

>ctr24
AACAACAACTACTACTGCTGGTATGACTGCTACTACTAAACGTATTCGAATTTTTTAATTGTGCGTGCACATGGCAACAGACACCCAGAAGGAACATAAAAAATCAGATGAAGTAAAAAAAATAAAGAATTATCTTGGGGATTGCTTGAGAAATTACAGCTGCACAGCTGGGCTCTCCATTGCATTGCAAGCTCA

>ctr25
ATAGACAATGCCATTATGCTCAAATTCAGCTAAATATTGACCCATTGGAATAACCAGCACATTAACTTGAACTTTATAGTGTATCTTTTTTGGGGGAGCGGGTGGAAGTGGAGTGGGGGAAGGTCAATCTTAGAAGAAATATTTTTCTGNNNNNNNNN

>ctr26
GGCCGCCGCCTCCTCTGGGCCTCGTCTCCCCTTCAAGCCCCCGGCCTTGTGGGGAAGGGGGAATCCTTGACGCATTTTACAGACGGCACATAGGGTCGGGGCAGTGCTTTAACCGGAGACCAGGAGCCTGACTCTTCCAGGGCTCTGTGAGACAGCCTGGTGCCTGGC

>ctr27
CAGTCAAAACAACTATTGTGATAAAGACTTCCTGGACTCATCTCTCTTAATATTATATAATCTTTCTATTTAATCCCATAGAAGTGATAGATATCTCTACAATATCCCTAATATTATTATTTGGTTTTCAGTATATC

>ctr28
TTTAAGGGAAACATATAAACTTGTACAAAGGACACAGAAGCAGTCAGTTTTAATTTTTTAGCCATGTTGGTAAAAGTTCATTTTCAGTACATGGGTAACACCCAGGCCCTTTCCCATTATATCCAGGTATGCTACAAGTTCTTTTAACTCTTATCAGAAGTTAT

>ctr29
TCATTAATTCCTTTAAATTTGTGAACAGAAAACCCCTGCGCTCCTGAGTCTCAATGCCTACATGGGTCTGGACACCAGGGATGGGAGCAGACGTGTGTGTGCTCCGCAGCCAGCCCAGCTGGCAACTGGGGAAGAAATGGAACCGTCATGAGGTCATTTTGAGCCATGAGGCAGCCCCTCA

>ctr30
GAATAAAATTGAATATTTCCTGAATAAACCCCCAAACTGCCATAATTCTTCATTTTTTCTCTTGCTGTCAAAGTCCACATATGCCGAAAGAAAAAGGTCCTGCGAGGATTAGAAGTGGGAATGAGAAGAGAGAGAAAGATAAAGGAAGAATGGATAAAGGCCAAAGTAAG

>ctr31
CACATCACTGAAGATACACGAGCAAGAACATGGATTTGCTTATCTCTGTTTTGGTCATGTCCTCCCGGGGGGCAGGGGTGGGGGTGGCAAACCTCCTCCCCT

>ctr32
CAACGTTAGCATCAAGAGGCAAAGTGCTATACCATTGGTGTACTAAGTTACAATAAGCTCAAAAAATGTAACAAAAACATTGTAGAATGTGATATAAATT

>ctr33
CCTGCAGCCTGATTCATTGGCACACTCTCCAGAGTCCTGCATGTGGTACACCCTCAGCAAATGTTTATGAAATGCTAGGAAAACAATTGGCTAAAAAATGGAACTGCCCTTTTTACACTGT

>ctr34
TTATGCTCAAAATCCTGAAGTGTATTTTGGAATGCTCATGACTCTTGAATATTTTCAATTTTATTAAAAACTTATTTCTAGTTATTTTCTGGTTTGTTCTTTTAGTTT

>ctr35
TGCCGGTTCTGTTTCCCAGTCCTTTGCCCAGCAATTATGTTTAAACAGAAGCGGGGGCTAGGGTGGAGGCCCAAGCCCTTGGGACATTTGAATCCTTCCTTGTTCCTCTAGTTGCCTGGAGACC

>ctr36
CACATGATCCTGCAGAAGTCATGCGGTGATAACCTCATTTCTTGCTTAATAGAGTTAACATGTTTTTCAGNNNNNNNNNNNNNNNNNNNNNNNNNNNNNNNN

>ctr37
GTTTCACAAAACCATGGCTACCATAATACTTTTATCCCATGACAGTGATTCATGAAAATGAGCTAGGATTGAAGAATTCCTCTAGAATAAGTGCAGTGGAGGT

>ctr38
CTAAGACATGTCCAAAAGTTCTTTACTTACAGGGACATGATCTAGGGGCTTAGAGGGCCCTGGAAAAGTAAGATAATATATTTTAAAGACCCAATTTTACACAAAAGAACAAAAAGAGGAAGAACTATAGCAGAATGCCACTGCTGTGGATTCAGACTTCACCTCCC

>ctr39
TGAATGACAGGGAATGTGAACATGCCAGCACTGGTTGCTAGATGGATGGAGGATAGAAAGAGCATGAGAANNNNNNNNNNNNNNNNNNNNNNNNNNNNTGGGATGATCCCACCCAGGACAAAGCTGGTGCTGTGAGGATTTCACATGTATATGGCAGGAAACTGTCAGAAC

>ctr40
CATGGCTGATTTCCCTGCTTGTATCTATGACTTTTATGTCCAAACATACACACACAAAAAAGATGTTCCACTTTTGTATTTTTACCTTCTGCATGACATCTCTGAAACTCAAGAATATTTAAAATGAACTTGGCAATCCCCTCT

>ctr41
TGGGAAAGAGCTACTTCAGGGTAGGGCCACATTGCCAAGGTATCTTGAGATCCATTCATGCCAACTTTCATTTTCATGGAAACTCGTGAACTCGTGCTGGAACATCTTTAACCCCAAATCAGGAATTTACGTCTTTGTTATTAG

>ctr42
TGAGGGCAAAGCAGGAAAGGATTTCATGCTGGGAGAGCTGCTCTTCTCATGTCCCTTTCTCGGGCAACATGCCGGTGAGGACACCACAGGAGGAACGCCTGCTGGCGGCACAGGCTGGAGAAGCCCCGGTGGGCCTGGCTGGCTGGCTGCAGGCAGATGACACCCACTCAAGAGGCATCTTCCCCGGCACCCGG

>ctr43
GTTTTGTCATTTTAAGATGTTATAGCCTGGGTGCATAAAAACAATAAATATGCTTTAATAATTATTTTGCATCTGTTTAACATGAATTATGCCATTAAAAC

>ctr44
ATTTTCAAATGCCAGAAACTTCAGGTATTGTGTACAACTGAGAATATATGTATTCCTCTCTTTCAATTTACAGTCAGGAAAAGGAGGCAGATAAAGACAGCATGAGGGCAGAGGAAAGAGCAGTTATTTCCTCTCCATCTCTTAAAATATGATGAACGAGATGAACAGATTTCAATGTTCCATT

>ctr45
NNNNNNNNNNNNNNNNNNNNNNNNNNNNNNNNCAGGAATGATAACTCCTATCTCTTGAGGCTTCCCCTTGTGGCTGGCATCTCTATGGGCCTAGAGGGGCCTAAATATGCTACAGGACATCCCCAGGTCAGGGAAGAAGGATGGCCTCTGCC

>ctr46
CATTTTATTTTTCTCCAGCCTGTATCCCTCTTTAGCACTAACAGGTAAAGCAGACACCTAGAGGCACGGTTTCTTTAGTTGGGATCCATTAACTGTAGGACTGGGAGGTCCATAGCTGGGCTTCACAGGGAGTTCAAACCCCACGT

>ctr47
GCAAAATAACCAAAGTGAAAAAAACAGTTTTATTTGTTTTGCATATGTGTTGGGAAAGATCAAATCTGAGTCAGAAAAATTTGTAAATATGTATAATGGAG

>ctr48
ATCTCCATTTTTGTCATCTGTGTCACTGCCTCACTCCAGCTCCCGGGTCTCCGTGCTCTGTACATCACCAGGACCCAGTTTGGCCATTATGGGCAGGGGCTTTG

>ctr49
NNNNNNNNNNNNNNNNNGGATCTATTTACTCAATCTATATGACACAAATTATATAACTGAATGCATGGGGATGCTTTGGAGATTAACAGATCTAAAGAGAAAAGTTTAGATCT

>ctr50
TTTCCAAGGATGAGGCCATCTCCACTGCTTCTAGTATTTTTGGTTCTCTTCTAGGCAAGGGTTCTTTGAGGGAGCTTTTGGAGGCCTGGTACCTTGGAAATGGTAAAATTAAAGTCCTTGAAGACGTCCGCTTGACCTGGAGAGAATGGAGCTTCTCTGCCTGCCAACGAGA

>ctr51
GCTGGGTGGATTGAGGAGCATGAAGTCCCTAGAGGTGAAGGAGAGGAAGACCAACAGCGTGTGTCTGTGACTGGAATGCCAGGAACTAGTTTTCTCTGTGGCTGGAAAGTAGCCTTGAAGGCAATCCCTGGGGAAACGTTTGGTAAACTAAACTTCGAACTGGTGTTTTGGTTGGGGGGGAG

>ctr52
GGTAGTTACTTTGAGTTCTCTTTTTAGTCTTTGAGCTATCAGTTCAATAACTTTATGGCTGGTTAATATATTTTAATTCTTTCTGTTTAAATTGCCAGTATTGGCT

>ctr53
GCCACCTCTGAAAGCCCAGCAGCGAGTGCTCCAGGAGAGTGCCACTTCCCAGGCAGTGCTCCGTGGGCTCCGCAGTGGGCTCTCTCCCAGTCCTCAGGGCTGTGTCACCCCGGGGAAATGAAGCAAAA

>ctr54
CACAGTGACTGGACCCGAAATTCTCACTATTACTCATTGCTTGATTTAGATAACAAAGGCAAGAGCTTTTGCCCAGAATATTATTTTCAAAATGTATTTATTTTCTGGGAAGAAAAGACAAGCCTTGGGGAATCTCTTCCTGTCTTTCCCCCCTTTTATTCTTTTCTCCCTTCCTCTCTNNNNNNNNNNNNNNNNNN

>ctr55
CTGGCAGGATGTCTTAGCTTCGTGGGATTCTCTTGCAGTTTCTCACTACACTTCAACAGGACATGCAGCAGGAGCTTCTCCAACAGGCTGCGTGCGTATGTGTGCGATTTATGAGTTTTGTGATGTCTGAG

>ctr56
GTAATGCCATCTTGATATTATGACTGAGAAAAAGAAAACTCTAAACAAACCTAAACACATTTTAAGCAGTTGTAGAGTAGTTCGCTGTTGAGTTTACAGGAGAAATAAGTCAGAAATATTATTTAATGCATCATAGTTAGTGTCAATGTATTTACTATTTATTTAAACATGTTGA

>ctr57
TAAGCGAAGGAGCATCCGAGGGTGAGAGATAGACCCTCCCAAGGCATGTGGATAGAGAAGTTGGTCATGGCTCTCAGACCCTGCTCTCCTTGGATCTGAAGGAATCTTTGTGGAATTAGGGATGTAAAGCCTCAGACCATCAGAGCACAGCAGCCTCACACACTTCCATGTCTAAGAAGTTTTGACTGATGATTCTG

>ctr58
GAGCCAAGCCAAAAAACATCCTTTTCCAATATCTCTCTTTCAAATATCAGACTCCAATATAAGCTCCACAGTATTCATTTCACTTTTGTACCATCTCCCTAAGCTGTTGGAAACACGCTAAACACAAGACACGGAGTGCTGCAGCAGTGAGTGTGTGGT

>ctr59
AAGACATACAAGAAGAATCAGAGTGTAGCGAGGGCTACAGGGTTTCCACAGGCCAGTCTCTTCATATAGAAACCAGGTGAGTGCTATTGCCTATGATGCAAAGCCAATGACCAACA

>ctr60
TAAGACGTTATGATAAAAAAGAATGCCAATACCCACGCATACACACATTCATGAAATTTTAAAAAGCAAAGAATTAGGGGAAAATGCTTAAAGCAAAATAGGAAAAACAGCTTTCATTATACAAAGAATTTATAAAATAAAACACTAAGATTCCAGTAAAGATAT

>ctr61
TGCCCTCAGTCTGGAGTTGGTGGGAAGAAGCTTTGTGTGTGTTTCCCATGAACTGAATGTGGGCCATGCATNNNNNNNNNNNNNNNNNNNNNNNNNNNNNNNNNNNNNNNNNNNN

>ctr62
TGTTTCCTAATGTACTGCCCCAAACCCTCACATATGGCATGTATTATATAGTATGTCATACATCTACCCTCCTATCCCTAATAGAGACCCCAGCTGCAATTTGTTCATTCTTTACGTCTTGAAATCTCAGGCTTTCTTGACACCAGAACCC

>ctr63
CCTTTCGGTCCTAGTTTGTTGAGAATGGAGAAAGAGTGGCCGTAGTAAAAGACTCTGGGGACATTTACTTAAATGGCTAAGACTGGGGGCAATGGCGAGTATTTTACGTG

>ctr64
TCCTTCTAAGAAATGAGGTATCACAGTAGAGATCTGCACACTTATTCACTATCTCCAATGGCACTATTTAGGAATTTTACATTATATTGCTGTTTTACCATTGTTTCTACCCTCACTTAACATTCCAATCTNN

>ctr65
TGAATTCTGTATCCTGAGGACAATCTAATTTTCCAGCAGAAAGCAAGAGTGTTCATTTCTCTATTCTTCTTCTTAGAAAAAAAAAAATCATTCTAAGCTTTTATTTTAA

>ctr66
TACATACCTGGAAGATTTTGTTTGTTTTCTCATTTTTCCCTCCAATATGCTAAGTAAATATATATCATGGATCCAAGATAATGTAAAAAATATTTTCCATATGGGTATCATGATCAAACCAGTAATTCCCTTGTTAAGAATTTTTGAATTTATTCTATGTGAAAGGAATATTAAAGGTGAAAATTGTCAATGGAGT

>ctr67
CCTACTGTGGCCTTCAGAGTTGATGATGTGATTTGTGATGGCAGAAGGGGGCAGCTTTTTACCCTCATTCATGGGTGGTTTGTGAAAATGCCCACACACCAGCTAATCTCCCC

>ctr68
AAAACCTCCCTTCGGTTGATATCACGACTTCCTTACCCTCCCTTTCGTTCCACCATCCTTTCTGGGGTGGGCCAGGGCCTGATGCAGATGAGGTGTACAGTAAATATTGGTTGACAAATGAATAAGCAGACGAACCCCATGAATGAATGGGTGCATGAATG

>ctr69
CAGCAAGCAAGATCCCGGCCTCACCCACTGACTCTGGGGAGAAGCGGGGGTCTGGCGTGCAGTGCCCAAGGGGAGGGCCGACAGCTGGGCCCCCGCCCACACCACGCCGT

>ctr70
GTATTTAACTCATTAGCCAGCCAGTTGTTGTAACATTTTATTTGCTAACTTTTTAAATGAGAGGAAGGTAAAAGCACTCTGTGCCATAGTTCCCTACTCTCTCTTTTCCTATTCATTTCTGCT

>ctr71
AGGGGCATATGAATCTACCCATGTTATTTTTCCACAAAGTGGTAACTCATATTTCTTTACTGGTTTGAGCATTAATATACACTTTTTGGGATATTCTATTCTTTTTTATTCACCAATCTAGACTCTATTAAAATTC

>ctr72
TGTTCAAGATCTTTTAACACTGATACACATGCTGTGCTTCATAGTGAAGGACTGTCTGATGCCCCTGTTGAGAAAATGTCTTTTTTAGTGCAGCTGGCTATTAAAGAGGGCAGTTAAGACACTGCTGCTCTCCAAAGTGGGACAGGCTTGACCTGGCTGGAGGAGTGCTTTGCTGTGGAGTG

>ctr73
AGCATGTTTCCCAGTATATGAATATATCTGGGCATGTGTAAGTACTTGCGTATATACACCTTTGAGGTCTGTGCAAGTGTGTGCATGAGTGAAGAGCTAAATGA

>ctr74
AGCTTTTAAGTCTATACATTAGTATCACTGTGTCAGAAACTCAGTAGTCATAGTGAAATAAAAACAATGATCACAGTCAGTCAATTCCATCTCATACCTAGACTGAAATATGAAACTTCTAAAGAAAAGAA

>ctr75
CTCCAGAGAATAAACAAACAGGATCTGATGTGGAACCCAACCGATGAGGAAGTCACAAATGGGAACTGGATAATGTGCATCATCAGAAAGTGACTAGATAACTACAGTCCATCTCATCTGGCTCAGGGAACACCCTTGAGCTTCTCAAACCTCTTTACAGCCAAACAGGTTAACA

>ctr76
TTCTTCCACTCCTGCAGTGCATTGTTGCATGCTTTATTTTGGGTTAAAAAGAAGAGGGCTAATTGAATGTTCAGAAATGTACATTTCTCTTGTCGGCTTTCAGTAAACTCCTGCCCGCT

>ctr77
NNNNNNNNNNNNNNNNNNNNNNNNNNNNNNNCTATTATATTTCAATAACTTGCCATGGGGTATGATTTAGGTAAATGTGAAAGGTATTATAGTCACGGTGGTCAGGAAAAAGTTTCAGAAATGTCAGTGTTTGAACAATGTTTGAGAAAAG

>ctr78
TCATCTTAGCTTTCACTTGTATAAAATTTGATTCTTTGAACTGCAGCAATAAAACCCTCAGCTCCTAAGAAGTCTTAAGAGGGTATTCTATATATTCTGCTTTGTTTTATTTTCTGTAAATTTTGTAGGTAAATATGTGCATTAAAAATAAATACTTT

>ctr79
GGATTTACACATTCAGAGTAGAAAATCTCAACGTTAAGCAGTGACCATTTCTTGGTAATCACATCTATGTTTATTTCAGCAAAGCAATAAAAAAAATTTGATGTTTTTGTAG

>ctr80
GAAATTAGAATAGGCAGCTAGACGTGGTCTGGAGCGCAAGAGGAAGGTGCGGTGCGGTGAGGTGAGAAGAGAGACCGCGCTAGACCAGGCGATGTCTTAGGGACGGGAGAGGGGTGAGGCCCACGGCG

>ctr81
GGGACTAAAATAAAATGTGTATATTAGTGGCATGTCAGTTCCCATGATTGTACACATAGTTTCAAACATCTGTCTAGAGACTAAAGCAGCCATTTCTGTATGTGGACATACTTGGGAGTGTGACAAATATTTTTTGAGGGA

>ctr82
ATATATGGTACAGAAACATAACCGTAGAATTACTCAGTAGGTAAAGAAATCTGTAAGAAACATTAATATATAAGATACTGGGTGAGCAACTGTGTGNNNNNNNNNNNNNNNNNNNNNNNNNNNNNNNNNNNNNNNN

>ctr83
GGTAGTTTTTTAAATTATTTTTTCTCTTGGTTATTTTCTTTCTTTTCAATATAATCTATAGGTTCACAAGAAGGATAACTTTTGATGGAAGAAGGAATACAGATGGAAAGGCCTAAGGCTGAAGCCA

>ctr84
TGATCTGTCTACAACAATACAGGATCCAGTATGGGATATGTTTCTAACAACTATGTGGAGTGCCATGTTTCATACGTAAGTGGAAACACAGCTGAGAGTATTTTATCAAATTTT

>ctr85
CATGTGGGAGCTTTTCCTAGATTTTCCTTAGTACCTGGCCTGCCCAGCTCATCACTCCAATAATTAATCCTGATATTTACAATATAAAAGGCAGGCCCAAACTATAGGGTGATACGTCAG

>ctr86
ATTCTTGCTTAGCTATTAAATATTTTACTACTGAATTATAGAAGGACACTGATTATCCAGTTAGCAAAGTCAATAAATATTGTCTCAGGACTAACAATAGAATAATATCTTTTGGTTTCTTAGTATTACCAAA

>ctr87
ACAGGAATCCTGAACGTCACTTCACTTTTCATTCCCCAAACTTGCCCCACCCTCCGTCTGAGAAAAAGGCACCACAGTGCCCTTGTAGGGGAGGAGGAAGGGA

>ctr88
CCTTAATACTATATTTTTTCTTTCCTTGGCTTTCATTAAAGATAAGATCATTTCAAGTCCCAGTCACTTATGTCTGAGGTTCCCTAAGAACATGTTCCTTCTTGTTTCCATGTTTTATTCAAATCATC

>ctr89
TTTCAGCATATTCATCACCACTGGTATACTTCCTTCTGTCACGAGCTTCATTTTATAAAAACTATCATTAATACTGGCTCAGAGTTTTTCAATAATTTCAATGTAGTACACCATGGCAACCTGTCTAGTTCACATTTAATACAAAATTAATTCCTTATGTTACCACATAAGCAATAGATTGTTATGAAG

>ctr90
CTAAGGTGATGTTGGGAGTAGTTCACAGAGAAAGGAAGAAGGTGTTGGCTTATGGGCTATGTAGACACTTCAAAGGTGTTCATTACAGTTTCTTTTACCA

>ctr91
TCAATCCAGTTGAAACAACCTTTAAAACATCCCAAAGGAGTGCCATACTCTGTTCCAGAGAATTTTTGTATGTGGCTTCTCTTCGACACCCCTTAGTAATCTATTGCTAGTTTTCTCTATCTTCTCTTTTTCCTTGTTTTGTTCAACCTGAAGTGTCTCTCTTCCC

>ctr92
NNNNNNNNNNNNNNNNNNNNNNNNNNNNNNNNNNNNNGGGAGGGAGGGAGGAAAGAAGGATGGGTCCATAGTAGGACCTGGTGATGGGCTGGGAGCTCCAGGCAAATGTCAACCAAT

>ctr93
NNNNNNNNNNNNNNNNNNNNNNNNNNNNNNNNNNNNNNNNNNNNNNNNNNNCTAGGATTCATATAAATTGGAATATAAAAATATCTTTATTACACGTTTGTAA

>ctr94
CGTCATGCACTGGTGAGACAGCAGGTTGGAGCACAGGGCCTAAGTGGGAGGCCAGGGAGGTGGGCAGAGGGAAGACTGGGGAGGATGTGAAGGAGAAGGAGAATGCTCACATCAGTGGACTTTTCTTTCTTNNNNNNNNNNNNNNNNNNNNNNNNNNNN

>ctr95
GATTTGGATTCGAGGTATGAAATAATCAACTACGGGAACATGTACATTTATAGAAAACATTCATTTCTTACTCTCCATCAGATAATTCAATATGGAGAGAAACCCTATGAATGTAAGCAATGTGGAAGGC

>ctr96
NNNNNNNNNNNNNNNNNNNNNNNNNNNNNNNNNNNNGAACCGAGGGAAGTGCGGTCACACTGGAGGGCCTTTGGAGACAGGAGATATGGGGGTCCCTGCT

>ctr97
NNNNTGCATATCTATAGATTGTGTGTGTATGTACATTTGTGTATATATAATATATAATTATCCTGTTAAGGATGTCTCACAGCCTTGAGGCAGAGATTAATTGTGACCTGGTGGTTTCCAATGTTTCTGT

>ctr98
GTAATTTAGGTATCTCACAGGTGAGAAGAATGTTCGGTTAAAAATTTTGGCAGCCTTAACATTCTAAATATTCTGTCTACAGAGCAAGATATTATTAGTACTAAA

>ctr99
CTGCCTCATGGACCAGACTCAGGCACCTTTTAATCCCTCCTAGCAAGGAAGGATGGGTCCCACTGCCTGAGGTCAGACGAAATTTGGAAGGCCAGTGAATCAATACATTATATCAGCCAGTGTGGGGGATGAGGACCATTTCAG

>ctr100
GCAAGAAGAAAACAATATTTGAAAAGCCACTTTCTAAAGGAGGAGATTGTATGTGGAGTGTTCTGCTTACTCCACCTCCAACCTCCCCACCCCTGATATAAGATACGT

>ctr101
CACTAAGCAGACTGAGGAATTATACTTAAAAATGAATGAGGAATTCTTAAAATGCAGGCTTAAATCTGGCTATTAACCACTGGAATGACAACTCTTAAGAAAGATCAAATTAGTCATAAAGAATAAAGAAGCTGCACTTTATTTTATT

>ctr102
GAAATTGTTTTCTGTTTAGATTAAATGAATTTGGGAGCTATATTCTGGATCTGATCAATGACTTGTAAACCTTCCTCTAAGTGGCTTACATAATTTCAGAATAAT

>ctr103
GAATTCTTCCACCCGAATTTATTTATAAAATTGTCAAGGATTTGAAAGAAAATACCTTTCTTTTGGTGACAGAGGATTACTTTTGTAGCTCAATTTTGTAG

>ctr104
CCTGGAGGATCATCGGCCATACTCCAGCAGAAGGGTGGATTTGAAAAAATAACGTAAGTTTGACGCTGTGCTCCTTACCTTGGTGAGAAGGGCGGGAGGGT

>ctr105
TTAAAATCCTCTTAATTTAATGGAAACAATTTGGTAAGCTTTCATTAATAGAACATTTGTGGGAAATAAAACAGATGAATAAGAAGGTGACGCTTTAAAGTGGCTACAGCTCTGATGCACCCTACTTCCAGTGGGAAACTGTCTTTCTTA

>ctr106
ATAACAATATTTTGAAATCTTCCTAAAGTCTGACTCATTCCCTCTAAAGTTTTTGACTTACTGTTTACATTTAATAATGAACTTTAGAAAAAGACATCATGAATCAAATG

>ctr107
NNNNNNNNNNNNNNNNNNNNNNNNNNNNNNNNNNNNNNNNNNNNNNNNNNNNNNNNNNNNNNNNNNNNNNNNNNNNCCAGGCCACAGTGGGAGCCAGGACATGAGTGCCGCAGGTTAGGGCTGTCTGCGTTTCAAAAGTTTTCTTGTTACCCCTGGCAATG

>ctr108
AAAACCAGGTCTCTTGGCTTTGGTAAATATTAATGAGCTCATAGAAAATCTTGTTACTGAAGTGGGCCCTCTTTTGAGAGTTTTCTGCCATCTTGGCCCTTTGTGGGCCCTTCTCCTTTGTTGGGGA

>ctr109
AGAAAATAAATGAGGAAATAGTCTAATGTGTCAATATTTGTCTTTTGGCCCTAATTGTCCACAGAGGGGACTTGCTGAGTGTGTGAAGTTGGCAGCCTGGGT

>ctr110
CACCCAGGCCTGTGCACTGAGGGGTAGGGGAAAAAGGCAGGAAGGGGAGGGTGGAGTCACCTCGCAAAAGGAAGCCAGGGGAGCCCAGAACAGGATCCAGGGTCTCCCTCCCCCGTGGTCTGGAGATCCTTGACATCTGCCATCCCCTTAGCAGAAGCTGCAGC

>ctr111
TGGATCTTCCTTGGATTTTGTACACATATTGTAGTGAAATGTGTCCTACATCTGAAATTGCATGGGACTCATGCCCAGCAATCTGGTTCTAGGCCTTTGACACCTGATAATATGAGAGCAATTGGCCAGCCAATAGCCATAAGCCCAGAGGA

>ctr112
AGCATGGGATGATGTCCTGGTGTGAGCTCAGGAGCTAGAGAGAGCAGGTTTCAACTCAGAGATCCTAATAGTAAATACCTCAACCAGGAGCAAGGAGTGTTAAATA

>ctr113
ATAGGACAGTCCAATAGGTCTCTGCTCCTCCATAATAACTCTCTTGGAGAAAAGTTGGGTTCTGTGTCTAGTGTGAAACTCTCATAAATAGTTTTTTGAACAATCATGTACTTGGTGGACTACAAGACAAAATGATTTTGTTTTT

>ctr114
ATACCTTTCATTAATATGAATGTTGCAATAAAATTCTTCCTCTGTAAATGTACAGCTTCAGATAAATAGCCAAAAGCTATAGTTGTTATCTATATCTGATATGTTTGGAGGTAGGATATGAACTACAAACTGAAATATGAGAGACTTGAAGAACAGTCAAGGATTCCTGCAATCGTATGGGTTGGGAAAGGTGC

>ctr115
CACTTCCCTGGAAGCCAGATCCAGGCTGTTTCACAGTTATGGCAGTGGAGGACTTCCCAGAGCTGCTGGGCAGTTGTCCAAAAACCAATCTCTAAGTGGTGCTTTTTGGCAGCTCTAAAGGTGCAAACTTCATGGGCCTACACAAAATTGCACACGGGCTTAGCGTGCGTGGGGTCCCTTGG

>ctr116
AATAGGTTAGGAGGGATAGATGTTAGTTTTTAGATAGCTCCAGAAAGAACTAGGTTCAGGTAGGAGTTGTAGAGGAATTCTAGGAGGTGTTTGTTGCTTTTTAGAAGGAGAAACATCCCTGAAAGACTTTCAGGATGGCCACTTAGGTTGGTTGTAACTATACTTCT

>ctr117
NNNNNNNNNNNNNNNNNNNNNNNNNNNNNNNNNNNNNNNNCACCTACTGTACCTCTGTAGAAACTGAGGCTTGGAGAAGCCCAAAATTTCAAATGAGAACCCAGGCCTATCA

>ctr118
TGAGCTCAGCCTGGCTAAAGGGACAGGAGGAAGTAGGAAGGTCAAGTTCAGGGAGAGGGGTGGCCAGAGAACTTGGAGAGAACAGGAGTGAATGCAAGTTGAAGAGAGACAA

>ctr119
AAAATGTTCAGTTATGTACAAAACCAGGAAGAAAAAGGCAAAAAAGGGAAGGGGAGGTTTCCCTCCATCTTGGGCATGTTTTTATACTCATTCATTTCCCAGAGGAAGGA

>ctr120
NNNNNNNNNNNNNNNNNNNNNNNNCAGAGGGATATTTAAGAGGCAAAACTATGCCACAGAGGGAGAAGGAGACCTGGAGAATGGGCTGTCCCAGGAGCCCAGTGCCTCCCCAGAGGA

>ctr121
AAATTACCAGTAAAATAACAAAATCTGTCCCTAGTATCGTTGAGGAGGAAGGAGATTTGGCTACTTTTCAGAAAGAATTAGATGGTTGGTTAGAATGAACGGTGCATGGATGGACAGACAGAAGAAAGACC

>ctr122
CACTGGATTATAACATTTTAATATGCCTATAGAATGCAGTAGAGAATATAGTTTATTACTGCTTCTCTTAACATTTTTCTGTAATTTTTTCCTGAAAGAACACAAGTGGAAATAGTCT

>ctr123
TAACCTTGTCTATAATGTAAGGAAATTTAACTTTAAAAATTTCCCTTTATATATGCTAGCGTCTTAATCTTGTTTCACTACATATTTTATTAATTCAAGGCCTTGAAAATTATGGCTTTATTCTATTACACAGGTTTT

>ctr124
GATGATACCTTGCTTTAACACATACCTGCACTCAAAAGCAAGAAAGAGAATTCCCCAAATGCCAAAAATCTCAGTGGTAAAGGGGCAAAACAAACAGAAAAATTCATATCCAAAGAACTAAAGGGAACAATGTG

>ctr125
CTGCAGAGATTGGATGACTGAGGTCTATAAGATTTATAAGAGTTGACTAACTCAAAACATGAACCATCTATTAGAGGCTATAGTCTGATNNNNNNNNNNNNN

>ctr126
TTTTTCTTTTTGTTTTGCACAGATCCTAAATTTAGTTTTAACTTCCTAAGCGCATGTCAGTATACAACAGATGGAAATAGTACTAAAACATGCTAAGTAGCAGACAGAGCCAACCTTGTCTTAAGCAAACATTTACCGTATATGGTTACACATGGT

>ctr127
TCTTCAAACAAATAGTTTAATTTCTGCTACAATAATTATGCCACTAATTCAAACAAGTATATTTGTAATATCTAATGAGGAATTAAAAAGAGAGTATAATTACTCCTACCTGTGATGTTTCTCTTATTTATTATGCAAACGATTTTGAATACCTACTTGCTGCAGGCACTAGAGCT

>ctr128
ATTCTCAAAACATCAGGTTTTCACAGCACAATGCAAAATGTTATATGCACTCTAAAACAAAAATGTAACATGTAGATCCTGTTTAAAATTCAGTAAATGCCAATTATTA

>ctr129
ATCATACCTGAAGTACACGCTGGAATCTAGGCTCTCAGTAAATGAAAGGGCTGAATGGCCAGAGTAGGACCTAACACCTTTCCTTCCTTCCTTAGGTGACAAAGACAAGAGGGAGTGCATGGTACTCCTATTAAAAT

>ctr130
TCACGGGACAGGAAGTTCCAACCTGGGGATATTCTAACTTAGAATGAAGGTTAGCTGGAGTCTTTCTAAGTATGAATTTAGGTTTCGAAAAGAGATTTTGGAGCTGGATAAAGCATTAGTTAC

>ctr131
CATTTCAGGGGCAAATTAGTTATATAGACAGGGGTTGATACTCTTTTCAGGGGAGTGTTTTTGAAGTTTGAAACCTGTTCTGTACTGGAGACCTCTAAGGTTCATAAACAGAGTAAGTGGAATGTTCAAAGTTCTGTGCCAAATATGTCCA

>ctr132
TCCTCAGAAGAAAATTTAGCAATCATCTAAACTTGTTTTAAACATGCCCTTTGAGATATCACGCCCAGCTCCAGCAGTTTGTATTAGAGTATTTCTTCAG

>ctr133
AAGGAATTGGGGAAATAGATTTCGTATTTCAATTTTTGGAAAAGCTGTAACACTGGTTTAACTTAGCACTATACAAAAACTGGCCATCAGACTTCTCTTGTCTGTCCCACTTTCTTATTCCAGCCTTCTTTAAGATTACCAACTTTCCTTGCTGGAGATGGAGGGAGATGGGAAGAGAGATGTTGGA

>ctr134
ACTAAATCAAAATCTGCCAGCAGGAAACCCAGGCACTGAGGGCCAGCCCATAATGCCAAAGGCTTTGCAGAGTCCTTGCTGTGCCCTCGGGATGCAGAATTAAGCTGGAAGCAAGCCCTGTCCA

>ctr135
AAAGACTAGTAACTTTTCTAACAACTGGTAACAAATGCCTTTGGGGAAGGGTTTGACCTCTCAGCCCAGGCAAGAATACTGACTACTCTATTTTTCTTGTGTGATACTTGTGATTAA

>ctr136
NNNNNNNNNNNNNNNNNNNNNNNNNNNNNNNNNNTCCTCAATATATTACTCATCTTTTAACATCTTTTACTCTTCCTTTTTTAAAAAAAAATCTCTATCTCTCTATGTATGCTATAGAGAAAACATTTTTGTATTTCCTTCAAATTCCC

>ctr137
NNNNNNNNNNNNNNNNNNNNTTATCACAGAAACGAGAGTTTAAAGGGCATAGGGTATATGAACGAAAGCATTTTGACAATTGTGAAAAGCAAAATAGATGTAAAGAATTCTTATTAT

>ctr138
ATTTTTTTTTCGTGGAGTTCACGTCTAGTAAGTTGGTCTTGATTTTTTTTTTCTTTCAGAACCTTCTGGATTTCAGCTTTGGCAAGCTTCCTCTGTTTCTGAGACACCTCCATCACCTGGGTTACAATCCCA

>ctr139
TTAAAAAAGTTAAGTAAAAACCTTGCGCCTATGTGAAGGTATTATATTGATTTACATAACACTGTAGAAGGTCTATACATGCTAAACCTCTTTTCATTGTGACATTCTTGGAGCCTGTTATTCTTTTACTTCAGCTATCTAAAGAATGGAATCGTGGAATAGTTCTGTGATTTTCTAAGCCATTCTACAGTTA

>ctr140
GTGGGGTTCTTCTGCCGGGCCCATTAGAACACGGTATGTTATTTCACACACTCTCTTATTGAAGTAAAATTACCCTTCAGCCCCTAACCATGCTCGGCAGG

>ctr141
AAAGCTTCTCTGGGGGAGACAGATATCATCAGCCTGACTTCCGTCTGGAGACCGGCCCTGGAGCAGCATGCCAATTTTGACAGGTCACCAGGCCAGAGCTTGTGGCTCTGGGTGGGAACCGGGGTTGGCGGGGGTTGGGGGGGTAGTGGTGAGCCCTAAGCAATCACTCAAGCGGGGTGCAGTGA

>ctr142
TCCTAGCATATAACATGGAGGCTTACTTATGCAGTCAGCTTCAGGACAAGAAGGAAAAACTGAAGCACGATGGGGAAGGTACTAACTATTTTATTTTGCTGCTTATTAGCAGTTCCACCAGAAGT

>ctr143
CCCGGCCAAAGGAGGCCCAATAGAGGGCGGTCTGTCCTTTCCCAGCAGGCTGGGCACACTGTCAGGCGTCCTCCTTTGGGTGGCTATTTTAACTGCTCATTTATCCTTTTCTTCTATGAAAAGATCCAGAAAAGAGGCAAAG

>ctr144
NNNNNNNNNNNNNNNNNNNNNNNNNNNNNNNNNNNNNNGGAAGTAGATATAGTGTGGTTCCCTCTGAGGAGGTAGGAAGGAGAATGGAATCAGCAAGGAATTTTAAAAGGGACTTCAATTGTATCTGTAAGA

>ctr145
TGTTTTGTTTTCTAAATTCATTTTTAATGTATAAGGGGAAAGTCAAGGACTATGTATCATTCAACTTCAGCATTCCATAGAATGCATTAGCTGTGTCCTCCAGTAAAATGGCTTATGGTGCCATGATCAAAGTCAGACACTGTATTCATGAACCACGATTGACCTTGTATGTAGG

>ctr146
AATCCCTTAGGCTTTATTAGATTTGGGAAGAATCTGGGATTCTGATGAGAAAGATTTCTTCATTTATTATTAGATGGCCCAAAGCATAGCAATCTGTCAGTTGCCTCTTTCTGTTTTGCAGAATAAGGTATCTTAACAAAAAAAAAAAAC

>ctr147
AGGTTATAAGAAAAAAATAAGGTCCCAGAATTTTACACCACCAGATCTGTGTAACATAATTCCATTCAGTTTATGCTTCAGGAATTCACCTAGAACAAGAATTGGATTTGTAGTTAT

>ctr148
TCCATTCTCATTCATTAGATAATACCATTGTAGACAGATTTATTGAACAAAGTTTCCATGCCCTTGAACAAAAGCCAGAATCTCATACACAGAAGTGACCACTCCTCACCCTGTCCACCTCCAACATCTTTCATTTAAAAAAACCTTCTTTCCACTGT

>ctr149
AAAATGTACCTTGGCAAAAGCTCCACAGAGTAGTAACAATGAAGGTATTTTCTCAAAACATCAAGCCACACACTGGAGTGTTGAGAATATAATTGCCAAAAATA

>ctr150
GGATGTCTCAGTTGACTGGTAACTGAATACGCTGGCTTTTTTCATGCTTAAGAATTAAATTCAACCTAGATCCAGGGCAACGGAAAGATGTCACCTTCGGAAATATTGGTATTCAATTCCTTCCTGATACTATTACCAGCTGCATTCTTGTTGTCCCTCTCTGACCAGGACAAAGATCAGAGTGG

>ctr151
CACTTCTAATTATATACATCATTTTGAGCATGAGAGAACCTGTAATGAACATAGCCCTTTTCCTTTGAGAATTTACAGTTTGACAAGAGCTCACAATAATTTATGCTGCATTAATAATAT

>ctr152
GATTTATTATTTTATGCCTTCTTTTAGTGTTTACATAGCTCCTATTTTCTGCCTTGAATTAAGCAGGTTTTTGAGAGATATATTAAGATGAGAAGTAAGACACAGAGATT

>ctr153
ATCTGGAAATTTCCGACCCCACGCTTCGGGCGTTTCCTTATCAGGTTCACCGCTCCCTGATCTCGCGCTGCACTTCGTAGGCGCAGCCGCTGCTTGGGAAGTCCTACTTAAGGTCTAACCCGAGATGATCTTGCTG

>ctr154
ACTATTCTATATTATAGATGGCTTTAAAAAAACAAGTGAAAGCTAAATTTAGCAAATTTTTGAAGTCAGAAGGACCCATTAAGGAAGTGTACAAAAGGCCATGTGA

>ctr155
ATGATTGGAGGTTGGTAAAAAGTAACACAACAGTACTTTTTTAATACAAACTTGGTGTGGTCTTGAGTTGTCTTCCATTGGAGAGCGTACGTGTGCCACAGATTGGTGCACCTGCCGGCATCTCTAGGATTGCACCAACTCCCTCTAGCTCTTCTTGGTGGCCTGCAGGG

>ctr156
ACCAAGAAAAGAAATAAATACAATTAATGCTGGTGCATGGTATTAAATCTAGTTTTTAAAACATTCACACATAAACAAGGCAGAACCCTATACCCTCCATGATAAATGCAGTAGCAGTGTATGTGGGTCTGTGGAGGTTGAAAGGGACT

>ctr157
CCTCCAGCACCATGGCCCTAGATGTGGTGGCCTCACCTTATTGACTGAGTTGCTTTCCCTGATCTATGAAGATACATAGTGAGCCAGTGAGAGCTTAAAAAAACTGTGAGCCAATTTT

>ctr158
GGCTCAGAGTCTCAGTCTCCCCAGGCAGCAAGAGTTGACATTCTGCCACCAGAGAATAAGGATCCAGAACTCACCCTGGTGTCACTAATCACAATGGGGTTTCCTATTCGACTCCAATATTTAAATGTAATTAATGTTAAATAAAAGCACCTTCATTTACTGAAATT

>ctr159
CCCCGCAGCAGGGTGGGGATGGGTGTGGCCACACATCCTGGCGCTGGACTGTGGACCCCTCAGGAAGTGAGTGGGAGCTGCAGAGCCCTTCTAGGCCTGAACCCGGCCCCC

>ctr160
GGATGCAGGGGGGTAGGGGTGGTGCCCGAGCAGGACTGGGTGCTGTCCTGGCCCACCATCCACAGACTAGGCCACTGAGAGCCGGTCCCTTCGCCCTGCGGGGG

>ctr161
CAGCCAGAGAGATGAGGAGACTCAGCGGCAGACAGAAAGCAGAGCCCAGAACACAGAGGAGGGCCTCGGGAGAGTTGCAGCAAGCCGAAGGCAGAGGCCCATGGAAGCCT

>ctr162
TGCCCCTCTGGCACAAAGGGACAAGGTGTCCACAGCCCGGGGTCAGCCCGACAAGACCACCATCCAAGCCTGGCCCCTAGGAAACAGGCTTNNNNNNNNNNNNNNNNNNNNNNNNNNNNNNNNNNNNNNNNNNNNNNNNNNNNNNNNNNNNNNNNNNNNNNNNNNNNNNNNNNNNNNNNN

>ctr163
NNNNNNNNNNNNNNNNNNNNNNNNNNNNNNNNNNNNNAGTAGGAAATCTTAAAGCCACATTGATACTACAGTTTGAAATATGTAAAAACTAGGGAGCTATGTTTCCCACTAACTGGGCATTTAAAATGTAATCGTCTTTGAGGAAGGAAGAAGGCTC

>ctr164
GTGACACATAAACAATGGGCCCACTATGGGTGACAAAGATATGGAATTCTACAATATTTAACATATAAGTTTTAAAAACATTTAGAAATAATTTTCCATGAGAATTTCTACAGTAAAC

>ctr165
AAGACTTGGATAACTCTCATTTTCCCCACATCTAACAGTCTTCAAGGAGATCTCTGTCTCTTTCTTTGTACATATATATGTATGTGTAAGAGAAAGAGTGTGAGAGAGAGATTTATGAATGATTTAATATATTCTGCTTCCNNNNNNNN

>ctr166
TTCTTCCTAGGCTTCACAAACTCCAGAAATGAACCTTGAGCCTCGTATACCTTTGGGAAGTCCTAACTGTTCTTACACATTTATCTTTATCCATAATGGGGTTGGAGACCTTGAGATGTTAAAACAATTACGTCAACTCTCCATTTCCCTTTGCTTGTTTAGACACAGATTTAG

>ctr167
CCGCGCCCGTCACAGCGACCTCGGCAGCGGGCACTTGGTACAGCCCGGCAGGCTGACGCTGCCGCCGAGGGCGCCCCGGCTACCGCCAAACCGTGACAACCTCGGTGTGCCCGGGGC

>ctr168
AACATCGAGTTATTATTTCACAAAATTTTCATATATGTTTTATTATGATATATATTGGATATTTTTTTCTCTAAGTGTTAAACAGAATGAATACATTTGGTCCC

>ctr169
CCAGCACAACTATAGTCATGAAGGAGGTCAAAAATCTGTGAATTATTAGTATGATGGGATGGCAGTAAACATGAAATGAACAGGGGACAATTAGTGTAGCAGGTCTTAGGTTAATTCCACTTCATTCACTGAACTGTGTAACTCCGGGAATTGAAATGTCATATTGGTTTACCG

>ctr170
TTCCTCATGAAAAATTTATTACACAAAACATTACAGCATATTCATTTTGAAGAAATGAGCTTTTACGTGTATTTAAAATGAAGCCCCCTTTTTGAATTAGAGGCATTCCTATAGCAGTACACCCAAGA

>ctr171
CTATAGAGTAAGCCCCAGGGGGCAAGCACAGGTCTCTCTTGTCCTCCATCATTCGCCTTGTGCCTCACTCCCTGTGAGGCAGGTAGGAAGGAGCCCATGAGTGTGTGTTAACAAAATAAA

>ctr172
GTTTAGGGGCATTAGCTCTGAGATCTTGTCCGGGACAGGTCCCTTTTCTGCTCTGGGCTCTTCTTGTTTAAAATTGAGGAGTAGACTACCATCTCGAGGCCAGTGAAATTCTAGACTCTTCATTCTGTTTTTCAGGATTTTTTC

>ctr173
NNNNNNGATACCTGGGGGAAGCAGCTCACCTGTGAGCACAAGAGGATGGGACAAGGCAACCTAGCATAGCTTAGCGGGCAGAGGTAGGATCATTGGCGTATAGGCAGACAAGAG

>ctr174
GGGGACTGAGAGCAAGGGTCAGGGCCTCTCTTTGGGGAGGCCTCTCACTGTAACAGGACTGGTCAGGCCTGAGAGGAGGGCACTGGGTTCCCTCTTGGGTCTTGTC

>ctr175
TTATTATATAGAAAAAAATTTCAGTTGTTTTTTAGTAACCTCAAATTAGTATCTATTCTGTTTTAACTCTGCTATAACAGTAAGGGATTGAATGAGTCCTAATTTTGGTTGAAATGGAACAAGGAGAGCTGTGTCAGCATGAAAGGATCGTAGGATAACAATGTGGCCA

>ctr176
TCTTACGGAAGACAGTACAAGGGATCAGGTGTGGCCAACAGGAACTTGGGAGCATTGGATGCCTGGCGTGGAGCTGCGCTATGCTTACCTGGTTCCTATCTCAGGCACCTGTTCTGCCTTCAACTGATCTCAATGGAAATATGTG

>ctr177
TAATATCAAGATGAAATGTTATTCTGTAAAAGAAAAAATCAGAACCTCTAACATTTTGGAAATCAGTGACCTTTTCTCCCCAGTAGCACCCCTCCCCCACAAAAGCATGTGCATCCAAGAATCAGGA

>ctr178
CAGGTTTCCTCTCAGCACAAGCCAAAGGAGAAGGTGTCACAGAGCCATTCGGTGTCACAGAGCCTGAAACGGGTGCTTTGGAGAACAGAGAGTCCTTCAAGCATAAG

>ctr179
AAATGTGGAGGGGGCAATATTTTTAAAATACTCTTTCGTACACTGATTCAGCTGACACGTATTTATGGAATATCTATTCCATTACCTGAAAAACAAATAAGACAAATGTGTCCCAGTAAA

>ctr180
CTACTAACTTGGTTTCAGAGTCTTTCAGATGATTATTGTGGGGAGTACAGGGTTGAGGGGGATCAAGAAAAAGCCAACAGACTCCTTCACTNNNNNNNNNNNNNNNNNNNNNNN

>ctr181
TAATCAGTTTACAAAAATGGATAATCCATCTCTGGGGACTTTGAGGGAAACACACATGTTATGTAAAGCGGAATTAACCTATACTATGCAAGAGTCATGTGAAAGTGA

>ctr182
TTCTACCACCTTGTTGAAATTATTTGATATATTGATTTTAGGGTTATTTATGACTGCCAAATTTAACTCCTAGAAAACATGAAATTGGTACTTAACTTAGGGTCTTTCTGCCTTGATGTCAACCCTGGTTATACTACAAACTAATGTGTGAAATTGACTTTGAATCAGCTTTAAGATCTTGAGT

>ctr183
ACCCAGTGAGCTCCCTCGACTCACCCCCACCCACTGTGTGTGCTTCTGTCTGTCCGCCGAGCAGCCACGCCACTGGAGGAAGTTCCGGCCTCTGCCATCTCCATAGCCATTACGTCCCCACTCACCCACAGGGAGGG

>ctr184
TTGAGGGAGCCAATTAATGAAAAGCATATCTCAAATGCAAATATGTCCATTCAGTAGTTCTGCTTTATAAGAAGCAGAGTAGGTTTTTTTTTTTTTTTTTGGTAAAATTCTTTTTTTGTCCTCTCTTCACTGACATACTTTATT

>ctr185
AAATTTGGTCTGCAAGAGTTTAATGTTATAAAGATTAGCAGACAACTAGAGAGAACTAGATTTTGGATTAAGCAGGAACAACTCTCCTCCCTGACGATTTATTATTCTCTGCCTTGAATAAGCACTGGCATTAGAAAGCT

>ctr186
CCATTTACTGTGTTCTTGAAATACAAAACCAGAATACAGAAATGAAGAAAGGAAATACACAAACTTGAGGCTAGTGTCTTCTTGGAATATAGATGAGTATACTCTGATAAA

>ctr187
NNNNNNNNNNNNNNNNNAAGGAGGTCAAAAAAAAAAAAAGACTGATGAACCCTAAAACTAATCAGCATTTTTCTCACTGATACACCCAGAAAGAAATTAGAACATCT

>ctr188
TATCAAATAAAAAATGTTATTAGCTCTTAAATTAGGATTTTTAGGTGATATAGGAAGAAAGGAAGGCAAGTTTTTGTAACTTTGTCTAAATGAACTTTCTAAATGCCTGAGTATTAAAAGATAGCATGT

>ctr189
CTGTTGTATACTATTCACTTGGCTTAAATGAAGATATCTGAGCATGTATAGTGTTGGAATGGCTGTGGATAAAGAATTTTCACAAATTACTGTTGAATGTGTCAATCGATAAA

>ctr190
TGATAAAAATTACAAAATACAAATAAGCCATCAATTAACTGCACTAAAGTATTAATGACAACTTAGTGGTTTGGCTGTTTAAACAGCTCACATTTGGGCAGTTTGAGTATGTAAAACT

>ctr191
AATTCCCCTTTTATTCTTCCACTAGTTCTTTGAAAAAAGAATCATACTCTGATTTTCATACTGTGCTGCTCCAGGTATTTCCCAGTTGCAGAACAAAGTGCCC

>ctr192
CGGAGTGGGGCGGAGCCCGCCCGCCAGGCCCACGGCCTTCCCAGCAGTCCCAGCGGCCGCCTACCGAGCGCCTCCCCTGGGATGGGCGGTCTCACACACCCAACGTGCACACCACAG

>ctr193
GTTCTCTCAGCTGAAGGAAGCAAGAAAGACAAAGAAGAGGCGACTTTGGTTTTTACACTCCTGCCAAAAATTAAACAGGTATCAAAGAACGATGCATAAT

>ctr194
GACACTCATGTCCTGACTTCCATTTCATTAGGTTGTGCTTTTTCTCATTTTCAGTCAGTTAAAATTGCTTTCCTTCACTTTGGGTAAAATAGCAACACATAGTAATCTGAATACATTAAAATA

>ctr195
AATTGGTCATCTAGCAAATTTAATATAAAGAGGATAAAGAGAATATGTTCATGTCGCCATACAATTGTTTGGTTCTCAGGGCAGTCCCAGAATGCATCTTTAGTTTGTGTTCCATGTAAAATGCAGGGTACA

>ctr196
GAGTTAGTTATGGAGATCGGAGACTGGGGCCATGCTGGAGGCAGAAGGCAGGGACAACAGGCAGGAACCGTGGCAGCAACTCAGGCCGGATAGGAAGAGAGCGCCCAGGGGTGGA

>ctr197
CAGCCTCCAAGGCTCACCTGACCTAGGCTCGTTTCCTAACACTCCCGTTCACCTGGCTCTCCCCAGTGGGTTTGTCCAGGTTTCTCCCAATGTGGCTTCCATGGTCCTGCCTCAGTGCCTTTTGTCACCCTGGGCCCCCCTCCATCTCCACCACCTGCTTCTTGTACTCGC

>ctr198
TCAAGAGACTTTATATTCCATGAAATGTGATATACCTAGTGTTGAACACTGGACGTTTCAGGGGAAAAAACTTCCGCTTTTCCCCATAAATATGAGAAAATACATAGTTTGTTCCAATGATTTCTTTTGTTTACCTGTGAAGAAATTGAGATGACC

>ctr199
TAATATTTCTTAAAATAGAGATCAGTTAGGTAACCTCTATCTTAATTATGACACTTCAGTATTTTTTCTTGACAGCTTAAAGTCAAAATCACCCTTCATTGCTGTTTCTTTGGTTAAACAGCAGC

>ctr200
GAATACAACTTTTTTTGTAAAAGTAAAAGAGATTTTCTCTCTGACTTCAGGAAATCACATCAACCAGTGAAGTTCCAGTTTGAATGTTAGCTGGGAAGCACAATNNNNNNNNNNNNNNNNNNNNNNNNNNNNNNNNNNNNNNNNNNNNNNNNNNNNNNN

>ctr201
CATGACGTTTTGGTGCTTTTTGGTTTTTGCCAAAGACCAATAACATTCAAGGAAATTAATTTACCTTCATGCAATGGAATTCAGGCAAATTAATTCATCTTAATGCAGTGGGATGAAATAAGAAAGCAGAATTTTTGGTGCAATTAGAATGG

>ctr202
AAAAAGAAGGAAAGAAGGCAAATGAGAAAAGGGGAAGATGAGAGACTTAAAAAATGCAAGGGGTTCCAAATTTTATTGAATAATATGAAAGAAATGTTTTC

>ctr203
TTGGAGAACAGATGAGCAAATGAAAGAAATGTCCTCAGACTGCCCCAAATGCGGGAAGGAGGCCAGCTGGTTCCTTTCAAGGCCTGGCCATGTCTCAGGGACTTCCAGGAAACCCCCTTTCCTCCATCGAGTCCCCTGTCTACCTCCCACCC

>ctr204
CAGAACACTGAGCCCTCCTACCTCCTGATATCCAGGGCTGCCGATGGGAAATCCCAGGCTGCCGCGGCTCCTGTGTGCTTTGAAGGTAACTTTCCTTTGCTCTCGCGCTCCTTGGGCTCAGCG

>ctr205
CCAAACCCTAAATTGAAAGACAAAACTATGGTTTCAGTCAACATATTCATGAATTAGGGAGCTAATGGGTTAAGCTTCCAGTTCCCGCTATGCTACTGGATTTGTATAAATACTGATATTCTCCAAACCTAGTGGTGTAGGGAGCAAGAGA

>ctr206
ATATGAAAGCAACCCAAGATCTTTTCCAAGAATTTGTAGTCAGCAGGGATGAAGAGACTTCTGACACTCATGACTTGTGAGACCTCATGACGGTCAAATAAGGAAGACCTTGCTGTATTTTTTAAGGATGGAAACGGCCAAGAGGGAGAAGGGGAGCTTTGTACTGATAGTCAAAAACTTTGT

>ctr207
AACCATAAGCAGTTAGGACCATTTTTGCTTGTGAGCTGCCAGTGAGAATTTTCCATCAAAGTTAATGAGTAATTTGTGTGTCTAAAAGCCATATCATCCACCCAGTCCTTCAGTGGTGAAACCAGCTCGAGGGAGA

>ctr208
TTACTGCGGACAAGTGGGGAGTTTGCCTAAAGTTTCAGGATAAAGGAAGATCCGGAAATGAAGGCTAAAGTTGTGCAGTCAGTGGAATGGAAAGGAGAATAGAA

>ctr209
ACTGAAGCATGCCCAGTAAATGTAACCAATACCCCAGCCCCAGCCCTTTATGGAAACAACTGCACTGAACTCCCATCCTCTGANNNNNNNNNNNNNNNNNNNNNNNNNNNNNNNNNNNNNNNNNNNNNNNNNNNNNNNNNNNNNNNNN

>ctr210
CTGAGATTTCTAGATGCCAGTTTTTTAAAATTTTGCCTTTATCACACTTTAGAATTTTATATCAAAAATCCTTCCCACTCTCTTTTTACGTCAATTCTCCTGNNNNNNNNNNNNNNN

>ctr211
CACTGCTAGTTTGTGAGTCAATAAGCACGCTAAAAAAAAAACAACAAAAAAACCTGCTTTTTGTTTTGATTCAAAAGTACAAATAGATCTGCAACATCCCACCTACAATATTGAACAGATGCCTAAACATANNNN

>ctr212
NNNNNNNNNNNNNNNCCAGAACAGTGATGGTAAACAATAAATAGTAAACAATAAAGGTTAGCCATTATATTCCCAAATTTCAATCAGCTATTGCTCCAGGATTTAGGCATTTCTGTGGGTAGTTTTAAA

>ctr213
ACCATTTTGTATAATGATTTTTAATCTTTGTAATAGTAGTAGTGTTGTTGTTGTTACATATCCCTTTGAGAATCTGATGATCTCTCCGGAAAAATCCACGT

>ctr214
TACAGGTTCAGGAATTAAGAATATAAATATACATGATGTAGCCACCTTAAAATATTTTCTATCATAACCCCAAATTCGTCATATTTTAATGATTTAATAATTTAAGATATAAGCAATCATGTGACACATAACAGATTTCCCATTTTAAATACTTTAAATGCCAATATTGTATAATAT

>ctr215
TTCTAGTTCTTCCTCTGCAATTCACCTAAGTCTAGTCTCCCTGACCCTGACTGAGTCTTCAGGGCAATTCATTTCTGTAATGCTTTCAGTTTTATTTTACATTTCTTTCTCCCAGCTTGCATATTATCTTCAATTGCCCACATTTTCTTTTTTGATTTTAA

>ctr216
CTAAGTCAACATTTCTGAGTCTAACAGTTTCAAGTCATGGATATCTAGGCTGAGTATTTTGAAAATCTAGCTTCCAGCTCAGCATATATTGCATACAGCATGAAAGCAATGCATACAAATATTAGACTAATGCAAGGCAAGCTGTCATTTAATAGTCAGGGGGATTTCTGGAAAAGCATGGTC

>ctr217
AAATCACACCGAGAAAAATTACACAAATTTCAAAACTGAAAGTAAGCAAGATTCTGGGAAACAGGAAGGTCAATCTCGACAAACACAATTTTCATCAAAA

>ctr218
CCTGCTAGAACAATTGACTTTGCTCTCAGCATTATGGAGCTACTTGGGGGGAAAGTAAAACCAGATAGGAAGAACTTGAACTATTTTTTTAGCTGTCTTTCTTTAGAGCTGNNNNNNNNNNNNNNNNNNNNNNNNNNNNNNNNNNNNNNNNNNNNNNNNNNNNNNNNNNNNNNNNNNNNNNNNNNNNNNNNNNNN

>ctr219
CCTTCCTGCAGGGCAGAGGCCATGTGCCTGGCCTGAGCCGGCCCATCCTGGTTACCAAGCACGGATGTGTCCATCAAGCCCTCCGGGAACGGTGAGCGTATGTGTCAAGGCTGCCTGGGGACTTCAGGAGGACAGACCAGGAGCTCTGGGGCCTGGCGGAGAGCAAAGTC

>ctr220
GACACCAGTGACAAAGTAATATTTTCTGGGACCATTACAACATGCCTAGACAAATTAAATTTTTTAGCTTTATAACAAGAAAGCTCATAGAGTACAATTTTTTGAAAAATTGGTTAAATAGGTTATGTCACAGAGGAAA

>ctr221
GGACTGCTCCCCAGAGCAATATGGGACTGTCATTCTCCTCAACAAAGAGCCACATGGCTGCAATAATAAGTTGTATCTAAAATACTGAGCATTGCCTTAGTATTCATATTTGGTAGTCTTTGTCAATTTAATGCATTATTTACACTGCAATAAATGTCACTTTTGCATATAAGTTT

>ctr222
GTTTTCTGAAAGGAAGGTCTCCATGGAGAAGTGTAAATTCCTCTCTAGCAGGTTGATGGTGGAGATGGAATCTCTGTCTCAAGACAAGGCATCAGGAAAAGTTGAAGCATCATCTATACTTGAGCCAGACTAAGGACTCCAAATGAAACCACCATGTCATTTC

>ctr223
GAGTGAAGAGAATGTGGTGAGGATGAGAGGTTATCATCAAAGGACAACAACTTTATAGAAAGCATATGGGAATTGATTGATGAATAAAATAGGCAGTAAAAATCCAGGTGAGAATATTTG

>ctr224
GCCTGTAGGAAAAGGAAACTTCCCACATGTTTTAAAAAGACAGAGATTTCCTACCACAGGTGGCTCCAAATTTTGGTCATATTCTGAAAGTTCTGGAAGTTCCTTTAAC

>ctr225
AACCAAATTAGGCTTTTGTTACCCTGACAGCACTGAGAATCATCTGGCTTGTGAGCTTTTAAATACTCAGCGTATAATGAACATCTCCAGCCAGATCCAGTGGGCATCACTCGTGGAGACTGGCCACAGGGTACGCCCACATCT

>ctr226
TCCTCCCACCCGTTCTGCCTGATCTCTTCAACTTTCGTCTGCAGCCCAATTTAACTTTCTTCCAGTTTCCAAAAGATGAAGCTGATGAGGGCACCAGATGTCAAAGAATTTAGGGACTGAACACATTTATTCCCTTT

>ctr227
AAATTATTAGAATTTTAAAAATCAAATGTGAGATTTATCATGAGAACCTCAGCACTAAGTAAAATATTTAAGATAAATTTACTTATCTTGAAGAACATATTTGAAGTCACTTAGATAATGAATTTTATACTTACTTAGATCCTGGTATGTCCC

>ctr228
CTTACCCATTTTTTTTTGACAAAGGGTACAATTTTTTATTTTAACAGATAAGATCATCTCAACTAGAGGCAATAACCATACTATTACAGTCTTGTTTTTCCTTCGTTTGAGCCGA

>ctr229
ATCTGAATAGGATAAAGAAAATGCCATAGTCTGTCTGAAAATTGTCGTGTAAGTTCTTGGAGTTTCTCCTTAAGAGGCATTTTAAAACGAAACAAAAAACAGGGTAGTATGGTTAGAGCTGGGCACATTTGTTTCCGGTAGAGAGGACCGT

>ctr230
TTTCTTTGGGCCGATGACAACTCTTGGACCTCTGAGGTGACTGTCCTGCCCGCAGCTTCTCTCCTTCCAAGAGTGTCATTTCTTGATCCTCTCCATAGTGGCTCAACGGTAAG

>ctr231
CAGACCAACCAAGGAATATGGATTTTGATAATCTTTGAAGGTTTTTAAAGAAAACAGCAATATTTGTCAGGATTGAACTTAAGGGAGGTATAGCTGCAGTGAACTATAGAATGAATGGTCTCCTCAAANNNNNNNNNNNNNNNNNNNNNNNNNNNNNNNNNNNNNNNNNNNNNNNNNNNNNNNNN

>ctr232
GCAAGCGATCATAATTTACTGGCTCAAGCCAGACCCTGGGCCTTCCTGCAAACTGCTGTGACATTTGGTAAAAATATCAGCTGGGGACTGGGCCAGGCCGGGAGGTGTGTATGCAATTCATGCTGACTTGTGAAACAGAGGTGCTGTGTGGGTCACAGGCACT

>ctr233
TTATAGGTTGGAGAGGACCTCAGAGGTGAGCTGGTGCAATGGTTCTCAGGTGGGGCTCCACAGAACCCAGTGCTCCTTGGAGGCCCAAGGCAGGAAAGGTGGCGACCAAGCTGTTGAAGTTCCCAGGCACTTGCCCACTCCAGCCAGGACAGCTCCC

>ctr234
CCTACCGCTGAATTGACCATACTGTCTGCTTGGCCACTGAAGTTGAGACCAAAGATGTTTTTCACTATGCACATCCCCCAAAGATTTTTGGATAAAAACTGATTGACTTACAGTTCTGGCCAAAAGTCAAGCTGATCATT

>ctr235
ATTGGGACTAGGACCTTGTGGGACAAGGATCTTGGTTTGCTGACTCCTGATTCAGGGCTCTTCTATAATAGCTCATAAGAACTCTAACTGAAAAGATTTCTCATG

>ctr236
CCATCAAGACCCATTTTTTCCTACTTCTTCATTTACAGACCTATAAATGATTCTAGAGCTGTACTTCCACTTTGGCAAAAGTATAGCTAAGACAGAAGGGATGGTGACACAGCATC

>ctr237
TAGTGAAATTTACCAAACTTTTCTTTAATGGATTATTTTTGCTGCAAAGCTTTTCCCCCATGATCTAACTCTTATACTTAATGATGTTTGAGTTTCACACCATATCATTTCCTTTTTCTTATATCTTGTTGCTTTCATAGAGCTTCTCTGCCATACTACTATTCACTTGCTTATGCCAAGAGTCAACACATTTATGGC

>ctr238
ATCTTTTTGTATTTTTTTTTACATTTGTCTATACAAAATTTATGTAGCACACATTTAGAAAAATGTAACTATTCAGTAAACATTCATTGAGTGGGTACCTTCAGGGGTAATATAATACAGTGACTGAGCATTCAGATGCTGAATCCAATTAGCCTGGNNNNNNNNNN

>ctr239
CTGGAAGGGGGTGAGTAGAGCTTATTGAAGCAATAGGTAGGTAGAAGGAGAATGAGATGAAGCACTCAAAAAGAAAATCCCCTAATCTGACTTGAATGTCCATAGGTGATTC

>ctr240
AAGTTCAATATAAGTGTGATGGGCAGAGGAGTGGTAGGGATGATGAAAAGGGCAGAAATGAGATATGAAGCTAGAGGATTAGTAGGGGCTAGATCATGAATGGGCTTTAATTTTATTCTAAGGACAACGAAAATCCAAAGAAGAACACT

>ctr241
ATAACTGCAATCATTACTAATAAAAATATAAGTGGTAATCAATTTGTCAGAGGCTTATGATTCATTAATTTGAATTCTGTAACTCGTTATTAGATAAATATCCCTGGAAATAGAAAAGGCTTCATATGACAGAGATTTTTAAAAATAGCATCATCATAAATAATGTACTTTAAAAAAG

>ctr242
TTTAAGTAATGGAATTAAAACAAAAAAATCACATTTGTTTCTCTAGTTAACATGTACACATTTACAAAAAAATAGAAGGTCAAAGGTTTTCTCTCATTTTTGTGACGTGAATGACTTGAAAAGAGTAGCCAGGGTCTTCCTTTAACTTGGCCATGGCATATTTATAAGCAGTCGAGTTAAATGTAGGGATCCTTCA

>ctr243
TATAAAACATTTATTTAGGCACTATCAATTTCCACAAAATGAGATGACAAAAACTCATCTTAGCTCCTCTGACGGCTCCCGTGTTCCTGATGCTGTTTATGAAA

>ctr244
ACTGTATGGCAATTTTTTGGGGTATGTCACTTTAAATTTTTTAAAAATCTAGCTCTATAATCTCAGGATTCACTCTGTTGTTCTCGGCATACAGATTACA

>ctr245
AGTTAAATACTAATTAATAGCTGTAGCTAAAGCGTTGGCCAAAAAAAGCATTCTCTTCAACATGACCCCTATATACCAGCCAGAGTCTCAGCATTCAATACTAGAGTAGTTACCATATGAAGATAACCAGCTGTTTCATTGTCTGCTCCATTCTGGCCCCATTCCCTCCAGGGTCCAAGCAGC

>ctr246
GCAGGGAAGCAGCTGCCCCTTTCACTAGGACATGGTCACTTTGTCCCTACCCAGCCAACTTGGCTTGTTTCCCTTGGCCTCTGAGAGGGTTAGAGTTTTTCATCCCTGGTTACTGATTAATCATATTATATTCCCTTCCCTCCACCCTGGAGGGATGAAAACAGAGCAGAAACATTTAGTCTATAAAC

>ctr247
CTTGGCCTAGAATGCCTACCCTCATCTCCAGGTCTCCCAGGCTGTTCACCCTCCCAGGCAAAGTGGAAGCTTCCTCTGTCCTAAGATCGTTTCCCACTGAACCTCCTTCATTTTCCTTCACTGCAGAGAAATAATCCTACAAG

>ctr248
AACAGTTTTCAAACCACTTTCCTGAGTACACATAAAACAGTTTCATCCCCACAAGCCACGTGTCTAAAACGCAATCTCACAAGTGCTGTTCATCACACTGTACTCCT

>ctr249
AGGCAGGCGGAGGGAAGGAGGGAGGCTGCGAGGAGGCGGGCGGAGCAGAGGCCCCGGCGAAGCGCGCTGCGGCCGCCCGCCCGTGGATGCGGCGCCCAGGGATCCTGGAGACAACTTTGCCGTGTGACGCGCCGGGAGGACTGCAGGGCCCGCGGCCGAGGGCTCGGCGCCGCCTGTGAGCGGGCCCGCGCGGC

>ctr250
TATTCCCAAAGCAAGACCTGCATTATAGTCTGGTGTGCAAAGTCGGTTTTCTGTTAAAAAGCAGCTGATTTAATAAAGCACAGAAAGAGCTTGAGGCCGAAGA

>ctr251
TTTTGTAACTACATCTTGTACATATGTATTTTAGTTGAAATGTGTCAGAACATTTTCATTGCAAAACAGGTTAACTAGCTATCTCTGTAAATATATTAGTTTTTATTTTCCATTTTGTGGTATCTACATTCTAGAACTAAGCCTAGAATTAAGGTGAGAACCAGCCATTATTAAATTTATATTCTACAC

>ctr252
GTTTCTCCATTAAAAAAATAAAAAAGGAGCAGAGAGAAATCAGATCCAGCCTATAGAAAACCACAGGTAATGAAGACCCACTGTAGTAACATTATACTTCTGAATCTGCTAGATATCCATTATGTGAGATATATACATAATATGTATGCTCCAGA

>ctr253
ATTGGTGTCCGCCACAGAGCCCATAACATCACCAAGATTTATGCTTGCTATTCTCTGATCCTTCTGCTGTGCATGCTGTGACTTAGGAATTATTTGTATGTGG

>ctr254
CCCTAGGGATTGCGGAGCAGGTGGGCAGAACCAAAAGTAGAATTAGGAGGCCCGATTAAGAACATTCTCCATGTTCAAACACAGGCCCCCATCTTTGCCGCAGCTGGGAAGT

>ctr255
AGTGAAGGGAAGCATGAAGGGAACACAGTAGCATGCACATAGTAGAAATAATATATGTATTATTGTTGTTATTATTACTATTAACCTGAATTGTCCATTCATTTTTTAACAGAT

>ctr256
CATTAAAGTAGGTTTTTCTTAAGACATTTGTAGTTTAGAATATGCATTTTATCACAAAGAGTGAATGCATTCATTAGTAGTCCAGGAATCCTAATTCCTGAGAAAATGTAACCTGATAGGTTGTATATGACCAAGCAAACTAG

>ctr257
ATTTGCCACTCAAAACATTCTGGTTTGTTGCTTTTTATATGTTTTTCTGCACATAAACCTTTTAAAAAGTAGAATTGCAGTATGTAGTCTTTTGTCACTTACTATATTTTGGGCATATTTCTGTGGCAGTAAATATATCCTGGAATCATCATTTTTAATAGCTGGATGTATATTAAGTTAATCACTGCC

>ctr258
TCCTCCCAACAGGGGCAGCAGGACCCGCTGGCTGGGGCCCTGGGCACGGCTCCACACCAGCCATATTNNNNNNNNNNNNNNNNNNNNNNNNNNNNNNNNNNNNNNNNNNNNNNNNNNNNNNNNNNNNN

>ctr259
CAGAGCTGACCCAGGGCCCACTGCTGCCGCCAGTGCACAGGGGCCTGCAGGCCTGTTACAGCATTGGCTTAGTCTGGAAGGTCATATATCTGGCTGTTGTATGAATAAAA

>ctr260
CAGTATCTGTCCCTGGGCGTGGGAGAAAAAAGTCCAGAGACGGTTCCCAAATCTCTACTATTGCATTTGCAGAGGTGTGATTCAGATATCATTAAGCTGGCTGGACAGGGAGAAGGGCTGGGAAGGAGACAGAGAATGTTGGACAATTTCTGCCAGATAAAAC

>ctr261
CATTGCTGCCTTGTGGCCTCATACATGCAGATGCCAAAAAGGAATTGAATGTTTGAGTTGTGGGAGGAGAAAGTTCTGTGAGGGATACAGGAGAGGAAGCT

>ctr262
GCTGAAAGCCTTCCTTTGTCTGCTTTCTAGCCTACTTTGCCATCCAAAAAGATTCCACAGAGTTGATGTTTCCGCTCCTTTAATTCAGTGCTTGGGATGACACAGCCCCAGTCCAGCTGTCCACCCAGCAAAGGGGTGTGTGTAAATGTTGCCCAGTGTTCTCGGCC

>ctr263
NNNNNNNNNNNNNNNNNNNNNNNNNNNNNNNNNNNGCCAGGTCCGTGTGCCCCTCTCGGAAGAGGCGAGACCGTCCCCCAGGGCAGGGAACTGAAATGCGCGCTGCATAACTGCGGCGACACGGGGGTGGGGGACCCAGCTCTTCCCGGTGTGGCTGAGCTTTCTCAGAACACCGCTGCTGTGTGCAGCAAGCACCT

>ctr264
TTGGCATTTTGATCAAGTCTGATATCCATACACTCATCTCAGGTGCTGAGTTTACTAATGTGCTCACCCACCCACTGATAGCTGCCTTAGTTGAACAACTCTTACC

>ctr265
TGAAGTGGACTAATTTTTTAACAATATAGGCAGCCTTAGTTATAACTAAAGCCGAATTCCCTCCCCTGCAGAGGGAGCCTGCCCTGTCCAGCCTGCCCTGTACTGCCTGTCCATTTGCAAATAAGATAAAATCCCGAAGTCTCTTGGGGCAATTAAGAGCTTCCAAGGCCTTCAGTGG

>ctr266
CTTTCAGAGGAATAAAAATAATGATGGTTCATGGAGATACTGCTTGTCCTCATTTAGGGTTGGATTATATTCTGGTGTTTGTAAACTTAACAACTCTTGATCACTGAAACTCTAATAAAATCTAGATTTTCCCCCA

>ctr267
GAGATTTAATGAAGAGAATCCTTGGCTTGATTTAGAGAAACAATTTCTAGGTAATTTAGTAGGAGGTATCTGAGTACATGTTATGTTTATCTGATAAACTTTTCTGTTTCAAATTGTGAAAAAAGAAGGTAATAATAGATTTGAGAAGCACTTTAAGACTATTGCTTTTATCAGGA

>ctr268
TTTTACAGATTACAAACCACTGTTCCACTTTATGAATATCAATTTTGTGAGTTAAAAGGAATATTATCATACACTATCTGATTTTTATACAAATTATCCTGGGCCTCTTTCTCATTTCCTGATCATTCTTCAGTCTTACAAGTGCTTCA

>ctr269
TCTAGATCTTCAGGCTTGTAGTTCTCCCTGAGGGTCTTGGTTATTTTTCCTAATAGACTCACCAGTCTCGTTAATCAAACAAGTCCTCAACACTAAATATAAATCTCATCATAAAATCAAA

>ctr270
NNNNNNNNNNNNNNNNNNNNNNNNGACCTAATGCCTCCAAGTGATGAACCATGGGAGATAAATTACTCAATGTTTTCACATATCACATTTTAATTTTGTACTCCACACCATGTGTCTGATAGTACCATAAATAGCTTATTTGAAGGTCACTATGCACTGTTTAATGTATTAAAAGTAAAACTACAGTTAGGACTAAA

>ctr271
AAGCTGGATCACCCCGCACATGCTAAGAAACCAGGATGGCAACGTGGATGTGGCGGGTTAAGCAAATTGAAACTGTGGATAATCATTAGCTCAACAGATGCCATAAGATCAGAGTGCCCCTGAGGCCTCTGGTCTCTGGATGATGCCCATGTATTTATCACTTAGTCACCGGAGCACAGATCTTAG

>ctr272
GGAAAGAGGTTTCCAAGCTACTGTGATTCCAGTGGAAAAAAAAGAGTTTCAGTCTTTGAGGCATGCAGGGTTATTAAATATCTGCTCTACTTCCCAGGCG

>ctr273
TTTTAAGACTTACAGTGGAGAAGGTCACTGAAACAAAAATCTAATGGCCATGAAGAGTGCTAAATTTCACTAAACTATAATTAAAATTTTTCCTTTCATAAAAGACATCAAAAATAAAATTAAATGACAATGGACTGAGAAAATATTCACATTTGCAACAAAAGAGNNNNNNN

>ctr274
CTGACAAAACATTTCATCTCTGAGTACTCAGAATTTTCGTTGCTCCTTTTTTTTTCTTTTTTCTCTTANNNNNNNNNNNNNNNNNNNNNNNNNNNNNNNNNNNNNNNNNNNNN

>ctr275
CTCCAAATTTATGGGAAATATTTATACCCAGAAGTCTTTGAGCCAAGTTTGTCCTTTAGGAACAGTGCTGCCAGACAACCATCAGCATGGCTCACTCCTGGTGGTGCAAGGATATTCTTCTTAGATGTGAGCTCTGATGTTCTACTGACATGTGTGCCCAAGAAAGCAGGGATGAGACAGCCCATA

>ctr276
AAGGATCACTTTCATTCCTTTCTAAGTAGTTTGTGGAAGCTTGGGCTGCCTGAGTCAGTCTTTTATTCTGAAAGACAAGAGCAATAAGTTATGATATGGAGAGAATCTGCCCAGCACGTGACA

>ctr277
NNNNNNNNNNNNNNNNNNNNNNNNNNNNNNCAGGACAGTCCAACAGCCCAACAGCATTCTGAGCAAACACTGAGGGCACAGTTGGAGCTTTGGTAGCTGCAACTTGTGGAGGAGTCGATGAAGTTTACCAAAGTCCC

>ctr278
GACGAGCAGGCCCAGGGCACCCTCTACTGCAGGGTCAGGTGGAGGTGCCTCCACCTCCCAAGGCTCACCCATGCCAGGGGCCCAGAACTTGAGAGGCCAGCACCA

>ctr279
ACAAATATTTGTATACATTTTGTAGAAGGGTATATACATACTCCATGGACCTCAGGCAGAAACCTCTGCTGTCAAGGGATTTAGGTCCAACCAATTACTCAAGCCATGAAATAAAATAGTATTATCAGNNNNNNNNNNNNNNNNNNNNNNNNNNNNNNNNNNNNNNNNNNNNNNNNNNNNNNNNNNNNNNNN

>ctr280
CCCAGCCCTTCTCTCCTCTAAGAAGCAGGTTCACCTCTGCCACCGCACTCGCATTTTTTTTTTTTTTTAAAGCCCGGCCTTTCCTAGGCGGGGTCAAGGGCCCCGCCCACCGAAGCCACGCCCAGTAGCCGCCC

>ctr281
AAATATTGAGTGGGAAAAACAGATCATAAAACCATGTGCCTATGTACGCTGATGTTTTGGTGAAGAATGGAGAAAACGACATGAAAGAAAAAAGAATTACAAAGCGTATGGATATGGAAATATGGGACTACAAAAGGACACACAACA

>ctr282
AAAGATTGTGATGAAAGGAAAACTTGATCCTGCCACCGGTACCTGGGATGGCTGAGTTCCTCCCCTTACCTGGCCAAGAAGGAGGAAGAGGATGCACTCAAAGGACCATTTCATGTAGCTGGGGTGAGGTGACCTGCTAGCTGGGGTGAAGCATGCGTTTCCCCTTCCCAACTCTCCCGCTG

>ctr283
NNNNNNNNNNNNNNNNNNNNNNNNNNNNNNNNNNNNNNNNNNNNNNNNNNNNCTAAGGTGAGTCCTACATCTTGGTATTTCCTTGGTTTCTTGAAGATCTTTATTAATA

>ctr284
GAAATCTGAATGAGGAGGAGGTTCCTAAATCCAAATTCAACCGCAGAATATACTTGTCAGGTTGGTAAGAAATCAGAAGTTAGCCTGCTCCATTCTCAAGG

>ctr285
TTAAATTGTAATAACTCAGCTGGATGCCTGGGTATCTGTAGGTTTTATCTTCTAGAGACTTACTATGGAACATCCGGAGAATAGAGCAAATCCACAAGACAGACAGAG

>ctr286
GGGCAAAGTTGGGCTGGCAGCTAGCTCTAGCTGGTTATTTAGCAGACTACCCTGTGGTTTGAGGTAATTTCCCCCAGGAGGGCCAATGGGGACTTTGAAGTATTTATGCCTCTTTAAAAACTTAAGTATCCTTAAAACAGGGAG

>ctr287
TGTACCTCAGGAGGGGTGACTTTAGGGGCAGAAGTCTCATTCACTCACATAGAGAAGGAAGCTCCTACAGCATCAGGTGTCCAGGGTTTTAATCCCAGTGCCAAAGCANNNNNNNNNNNNNNNNNNNNNNNNNNNNNNNNNNNNNNNNNNNNNNNNNNNNNNNNN

>ctr288
AGCGCTGCAGGCCCTCACCTCATGCTTCTGCAGCGCTTGAGGGTGAAGGTGTCTCCAAGGGGACGCTGGCCAGATGCATGGAGAGGCCGGCCAATCTTAGGGCCACAGACCCCCCCTGGACAGCAGAGGGTGTTGGCTCCTGCAGTGGGCCC

>ctr289
CAGGTCAGGGTTGTCCTGGGCCAGGAGGAGCTGAGGCTGCAGATCCCAGCAGAAATGCTGCTGAGTGACTCCATCCCCTACACTACAGTTCTGACTGTCTCAGAGGGCTGGCCCACATTGTCAGTCAATGGGTTTC

>ctr290
AAAATACTTGATGGTGATAACTATTGGACAAGCCACACTGGAAAATAAAATCCAGTTCAGACTGCCAAAATTATAACCTACGAAGAAGAAATGGTAGTATACACAAAATGCTCATTGTTANNNNNNNNNNNNNNNNNNNNNNNNNNNNNNNNNNNNNNNNNNNNNNN

>ctr291
ATACCCAAGACCCATGTCTTCTCGCCATGGGAGAGACAGTTCCGATGAGTTTCTGATCCCAAGCACATAGAGATTCTTCCACTCAGGATGTTGTTTCCTAACT

>ctr292
CCGGCCACCCACCCGCCCCGCTCCGTCTCGTAGGTGCCTCCACAGAGCCAAACTTTGTACCTTCTGGGGATGGAGGGGGATCCCCCAGCAATCAGACACTACCGGCGAGCCAGCCCCG

>ctr293
TCTATCCTCCNNNNNNNNNNNNNNNNNNNNNNNNCCAGGGCTTCTTTGGACGCTTTTAAATAAAATGTAATAGCTACCTCCCCAAGCCCATTCCTCTCTGCTCTGGTCAGTGACCCNNNNNNNNNNNNNNNNNNNNNNNNNNNNNNNNNNNNNNNNNNNNNNNNNNNNNNNNNNNNN

>ctr294
CCGGCGCCACAGTCCCCCCAGCGCCCCCCGCCCCTGGAGCCGCCTGGAAACTGGGCCAGGTCCAGCTGGACAGGCTGTGTCAACTCCAGCTGGGGGGCTTCGCGGAAGCCACCCATTTCCTGCGGCCGTGCAGGCTGTCTGCAGCAG

>ctr295
GCTTCATGGACTCTATAATGTCAACAAAAGTGCTGTTAACTTTCTTCTGGGTCTCAGGCTCCTGATGTAGAGTCAGTGGAGCAACCCTGCCATCTGCTGTTATGCTGTTGATGTTGCTGCCACACTTACTAACCTAAACCTTTGATTCTGGCTGTGG

>ctr296
AAATATATGAGGGGTATAGCAAAGTGCAAACTCATTAAAAATTGTCTGCAAGAAATTACGATTGTTACATTTAAAGCAAAGGTGTGGTATTGTGTTTAATTAAACAAAGTTTGTAAAGTGTTTTGTGAACTTTGCTTGGATTGTGCAAACTTGAA

>ctr297
TGGGGTGGGGGAAGACAACACTCTAAATAGTTTGCAATTGAGTGAATTGACAAGGTTTGGATTATTTTATGTCAAGTTACAATTGTCATACTTGTAATGAG

>ctr298
TTCATCCTGTATAGGTGGTTAATGTCCAAACTCTCTGTCTTCATGTCTGTAGTGTCTCTTCAATTTCTATATTCTTATTCATTCCTGTGCTTGTTTACTAGATCAAGTTGACTATTACCTCACATCTGGAATATAATAATG

>ctr299
GTGTCAGGAACACTGAAGGAGTTCAAAATATTTGTCCCCTTCTTTCTACTTGCAAATCTAAATACCAACTTCCTTAAATGTTTGACTGTTACTCTGTACTGGATCAGCTAATCAAATAAGGGGACAGGGACAGTTAAGAACTTGAAAACAAAGTATCAGGATAGGAGTCTGCTCC

>ctr300
GTCATCTCGTTGCTACCCGGCTACCATATTGCCACTCAATATAAGAAAGGTCATGAAATATAAAGTCACACTTCTATTGAAATCCTCTGTACATCACTGATGTTTCTAACAAATAAAAAATTCCTATAATACTGTTTTCATTGTAAATTTCATGTTATTTTATTAAAAATTTTAGGTTTTCTTTA

>ctr301
TGATGGAATATGATCTGTCTCAGAGACAGAGAGAGGAACAGACTGTGTCAACTTAGAGAAACCAAATATACTGATCTCCAAAGGGACAGCTTCTTAAGCTGTGACCTTAAAAAATTGTGACCATACACAATTTTCAGCCAATGTGATGGTTTCCATCACCTCCCACCTAAGAGATGA

>ctr302
CTGAGGAAAAAGTATGAGTCACAGAAAACCTGGGTAAGGAATATCCTGTAATTTGATCTAGGTTTACTTAAAGAAAGAAATTTTCCTGAGAGGGAAAGGGCCCCAACAAAACTGCCCGTTAGAAACAACAACCACA

>ctr303
GTATGATAAATATTTGTCTTAACCTTAAGAAAATCCTAGGTCCCTAGGTTATGGGTAGAAAGAATAAAGCATTGGTGAATGTCTCCCAGCTGATCAGTGCT

>ctr304
GACTGTGCCAGACGACCTCCCTGATTATTACAATTATGAGGAACAGCAAGAGAAGAGGGCTGGGAAACAGGGCTGTGGATTCCCAGGGGATGGAGTGGATGGAATTGGCCTTGGTCACTTAAAC

>ctr305
NNNNNNNNNNNTTCCCAGATGAGAATGTATACCAGAGAAGTCTTTTATAAACCTCATTTTCCTCACCTTCCATATTTCATCAGTCACCTTCAATGGTACCATATTTCTTTCAGG

>ctr306
CCCTGAAGTTTGAAACCCTTGGATTGGCTGAGGGGGATGGACACTTTCCCCCTGGCAGTGGGAGAAGGGTCTGGACTCTCCTTCTGGAGGGTGAGTTGGCACTAAGACCCCAGCAC

>ctr307
TTATTACCCATTCTAAAAGCTTAATATTTGAAAAGGACAAACCTTCACTTTATTGCCTTTTTCCATTCTCCTTGAATCCAACCCCAAACACCTTAAATGTTCTTTCTCAGGAGGCAGCCTAACAGCTGAGAGGATTTCCACACACCACTACCC

>ctr308
TGAACTCTGTTTACTCCAAAATTATTTGTGACTGATGTTCACATCACAGCTGAGCTTTATATCATTTCATAAATTTACATATTTTGATATTATTTTATACTTTAATTG

>ctr309
GTACCACTTTTAGATGAACCCTAAAGCCCTTTTTAGACTCCTAAAATAATATTTCAAAAATAACTCAAACAAATTTCTCGCCCTGTAAGTCTCTATTATTTGTGTATCCTACAGAGGG

>ctr310
TCCTGAGGCCTCTGGACTCCATGCCAGGCACCGGCAGACCCAGCCTCAGCCTTTAAGGTGCTCCAAGCCATTCTTCATGCCTTCTCTATGCCACAGGCAGGAGTGACCTGGAGGCCTCTTCCCCTTGCACTGC

>ctr311
AGGAGCAAAATCCCATTTAAGATGATCCTGCAAATCAGAACTTAATAAAAAAGCGAGAAACAATCATATTCAAAAGGCAGCTGACAAAAATAACTTTCNNNNNNNNNNN

>ctr312
CAGAGGGCTGCTCACTCATCCTGTGACATTGAACATATTTTCTGTAAATATCCAGACTGTAGGAGTTAAAGATGAAGAAATTTACAGACTACCTCCATATTAAAACTCTATTTAAAATGTTCTTGAGNNNNNNNNNN

>ctr313
AAGGGGGAAGAAGCCATTAAATGCACTGAACCCCAAATGAGAATCTCAAAGGGTTCAAGCTGTACTTTAAAGAAAACTCTTCTCATCAGGACCAAGTTTG

>ctr314
TTTACAGAGAAATTCAGCCAGGCCGCTCTGGGGGCTGGGCGGGCTGCCTTGAAAGGCTTTTTAAATGACCCAGGCAGAAGTTCAGTAATATATATGGAGAGCTGGGTTTAAGGAAA

>ctr315
GGTACGTCTCCTTGGAACATTGGCCAAGTAGAATAGTTTTCTTTTGGTGCTTCTTCCACATTTAGCCCTAGTTATTCAGATTGGATAGATAGTATTTGTAGCCATTTTTTAAATGACTGTGTAGA

>ctr316
CCATAACCCACCTCTCCCCGGGGTTCTGAGGATCAAGACCTGGACAGAAACACTTGATAAGGACTTTTTATTATTAAAATGTAAATAAGACAAATAGAGTAG

>ctr317
AGGAGACGCCAGAGAGCAAGCGTTTGGCTTTATCGCCCACAGCCAGCAACTCCACAGCCCCCATGAACCAGAAAACAAGAGAAGATGTGTCTCAAAGTGAAGGAAAAAATTGGTGAAAACAGTTTCAGGACAATT

>ctr318
TGATGGAAGAAGCATGGTACTACATGGCAGAATGCTTGGCTCCTGGTCACTTCACTGAATCTGACTATTATCATCCACAGTGCAGAGCATTTGTACCAAATGCTCTATTATTTTAATTTAAAATTGCATCTCCTTGTGATTCATCCCAGGGCTAAGACAAGCATGCA

>ctr319
TACATTTTCTAGAGTCACCCACTTACAGGCTTAGATAGCCTATGTGGCTCCTCTCTCTCCATCGTCCCATGTCATGGCTGTGCATGGCAGGACCGCACACTGGG

>ctr320
ATGAATTCTGCCCTCCCCCTCTTGCCCTGAGACTATCACCTGCTTTGGAAAGAATGGCATCATTTCCAGAATGCCCCTAGGGGCATTAGCTTCTCTTCTACACTCTCTCTCTTGCTTTTCAATATGGAAGT

>ctr321
TCTGGGGAGTGGGACAATGGTGTGTGTGCGTCTGTTGGGAAGGCCTTCCTGCAGTGGTGCTGATGCTGCCGCCCGATACCCACAGGATTAGGCTGAGACTGCACTGCCCCTACCCCGAAACCCCATCTTTGCCGCTCCTGCCTCCCTGGCTGCCTGGCA

>ctr322
NNNNNNNNNNNNNNNNNNNNNNNNNNNNNNNNNNNNNNNNNNNNNNNNNNNNNNNNNTATTTTATCTCCTTATTTTTCTTTCAAAAATTGTTTTGATGAGCTCCTTTCCTGATTAAAGGCCCCTGCTGGCTCCCCTTGCTTAAAATAGAGGTTG

>ctr323
GTAACGATATTTCCCAACTGCTCAGTAACTATTGTTTTTCATGTACCTTTCATAATATCCCTGGGAAATTTAGATTATACTTTTCATCTTTTAAAGTAGAAACTTGTGATCTAGCAATTTTATTTCAATCATTCTCCCATTTT

>ctr324
GTCAGAAAAGACAGAGAAGACAGTCAAAACTGGTTTGAATGCCTTGAACATTTATTCATTTGTTACATTTCAGGTAACATTCTTCTCCCCTTGTATAGAGAGTTTCAGGTGATATGAAATAGTTGAAATGAAGAGGTCTATGTAAATTTTAAGACAATAAG

>ctr325
TCAGGCAAGGGCTCTGAAGTCAGGGTCACCTGCTTGCCAGGGCCGATCTTGGTGCCATCCAGGGGGCCTCTACAAGGATAATCTGACCTGCAGGGTCGAGGAG

>ctr326
TTTCTGAAACTACCTAGCAGTTTTTACTGGGTCACATCTTTCTCTCTCTTCCACTATCTCTACCCACTTTCCACTTGCTACNNNNNNNNNNNNNNNNNNNNNNNNNNNNNNNNNNNNNNNNNNNNNNNNNNNNNNNNNNNNNNNNNNNNNCTGAAGGG

>ctr327
GAATATTGGACTGAAACATGGTAATGGGAAGACACGTAAGGAGGTTGCTGACGTGGTTGTGTTTGTAACCCATGGAAATTAATGTACTAAATTGGAGTCTATGGTGTTGCTTTTAAAAGTGATAACAGTCTGTACTAAAGATGGATTTATATC

>ctr328
CAAGAATTCACACCTCCACCATCTGTAGGACTGTGGCTCATATTAGAAAAAGATCTCTTCATTTCTGGGGCTCATCCCTTTTTTGGAATTTGTTTAATTTAATTTTTTTTTTGCACCTTTAGGCCTCCAATGTATTTAAAACATTAATTGTTATAGTT

>ctr329
ATGACTAGAAATGTCAGGAGTCTTCCCTCTCGAGGTTTCAAGCTTTGTGTTTCTGACTCAATGGTCCGGATTGAGATCAGATGAGTCAAGTTCAGATGAC

>ctr330
AGAGAGGGACAGAAGGACAGGGCACATGGGGAAGGCACAGAGTGTATTTCTAAGACTTCCCTTAAGAGCTGATGCAATTCGGTGGGGTTCAGGAGAATGGAGATGAAGACGGGCCTCACATTTTCTATCTGT

>ctr331
ACCTGGGAGCCATTTTTGCTTCTGAAAGAAGTGACTGTGCTCAGAGGCAAGATTATATTATATTATAAAAGTCAGCAGGTTACTTTACTTCCTTGGCTGCAGATTGTTGGGATAACCTTGCCTATGTGTCCATAAAAATGTCTTCAAACTCGGGTGCC

>ctr332
ACCCTGATTTGCAGAATTAGCTTGTCCTCTGTCTGACTTTAAAGGCTGTTTTCAATCACATCGCGGTGCCTACTGCCTCAGTACAAAGATGGTGCCAAAGCCACGGGATGGAATACCACGACCCAGAATGAGCAGGGA

>ctr333
TGAGGAGACTCTCTCATAAGTGTGGAGTGCGTTAGGTTTTCTAAATCAAAACTTTAAACCCGGATGTCACAAGCAACATTCAGTTATGTAAAAAGTTTCAACAGTGTTATTA

>ctr334
TTAATTAATTTTAACACAAAGTGTACAAAATATATTAGTTTACTAACTCTAGTTTTGTCTTATATTGACAAACTCTTTAATATCTAGATACTAGATATTATAAAATTAGGACCCATTTGTCCAGTACCTACACAACATATACAGTGTAGCAAAGTTAAATGAAATGCANNNNNN

>ctr335
TTCACAGAAACAGAAATTGTCATTGAAGCCAAGAAAGAGGTCTTTATTTCTAAGGCAAAAGTAGTTGAAGTGTTGGAATTTCCTTGGGAAAATGTCCGCA

>ctr336
ATCAAAGGAGAGCAAGGTCTTGCTAGATGGATGCTGATGATGTGCTGTGAATTAAGGAGTCCGATTGGCTCAAATGCCTGCAGGGAGGCGGGGGAAGTGAATGACGGGG

>ctr337
AGTCCAACTCCATCCTCACCAGGTCACTGGCTGGAACCCCTGGGGGCCACCATTGCGGGAATCAGCCTTTGAAACGATGGCCAACAGCAGCTAATAATAAACCAGTAATTTGGGATAGACGAGTAGCAAGAGGGCATTGGTTGGTGGGTCACCCTCCTTCTCAGAACACATTATA

>ctr338
CATCTGGGTAATAAGATGTGGTCCTGCCCATTTTTGAAGGTCAGGCTCAGACTTAAGTGAAAACTGCCCCAAGTCCAGCCAGGTCTGGGAGGAGGGGAGGAGCC

>ctr339
CGGAACTCCAGGCTGCTGCGGGTGTCTGCTCTGCCCTGGGTGAGGCTCTAGAAGATTCCTGTGGAAGCGACTGTGTCTAGGGGAGCCCATTCCCCAGTTTAA

>ctr340
AGCCAGTCTCCTGCCCTTGCTCTGCTTCCTCCAATCTCCAGTGGGAGGATGGGCCACCTCCCAGGCGCAAGGCTGCCATCTGCACCAAGGATCAGGCCTGCCT

>ctr341
CCACAGTCCCTGACACCTGGTTCTTGAGGGGTCACACCGCAGGCACGGCACCCGGACCCCAGCCAAGGGCCCCGGGGATCGCCCTGCCCTGCCTCGGCCTGCAGAACGGG

>ctr342
TGTCTGTTCATTGATTTTAATACCTGGCATGTATTTATATTTCAGCTGCTGCTGCTTTTACTCTCTTGGGGCTATATATAATATTGGACACTCTGACCTCAGACTTAGTTCTCTGTTTTTCTTATCTCTCGGAGATATAACCCAGATTTCTTGCCACCTCTCCTCATATCTCAAACT

>ctr343
CTCTGTGCCCCCGGGGCAGATTCTGAGCTTCCTTAGTTTCCTGTGACTCCTGCTCATAGATTGTCCTTCTGCTCTCGGGGTGGAGGTGGTGCCCCTTTCCTAGCACTGCCCAAGCCCTCTTTCCACCAGGCATGCTCCTAGCTGTAGCAGAGCAAGGGGGTCACTTCCCTTGGTGAT

>ctr344
CCTGCTAGAAGTCAGCAAATTGCCTTGGCAAACAAGAGCAGCCACCTCTTCTCCGAGGCCCAGCGTGGGACTTGCATCCAGATTGTGGATGCAACAGGACCGGGGAGTCCTCCCACAGCGGCTGGGGCGGAGCCGACTTCCAGGCTGTATCTGGCCCTTCAGGGGCTCAGCCGGGCCAGGCCACAGG

>ctr345
TATGTATAAGTAACATTTACCACAAGTATGTTTAACTATTTCACACACAAAAATGAACACAATCACAGAAAATAGGAGAGACCTTAAGAAAATACAGTATCATCTAAAAGCTGTCCCTTTTGTTGGAGGAAGTGGAAAAGTACAGCTCCT

>ctr346
ATTGGGGAAATGTCTAGAGACTTTTTTTGTATCTTTAGAAAATCATAGAGGCTATTGAAACACCACATTTTCCCAACTAGATATGCGATCACCTTAAATTAATGCATT

>ctr347
ACTCTTTGCTTGTTAAAATTATGAATCCAATCCCATACCTTTTAAAAATGTTCTATGAGGCTTTTTCTGTGTTTGGGCAAATAGATAATTTCCACAAGACTGACTGGAAAGCTAAAACCAGCCCCCAGCCTCTATTACTGGCTCCCAGCCTCCAAAAATGGCCCAGCCCCCTCC

>ctr348
ACAGGGGAAAATCCAAATGCCTGCGTGCAAGTACTTTAGCCCTTGTACCATTTACAGATGCTGAAGGTGCAGCGGTGGGGATGGCCTGTGTCCCTACAGAAAGCACA

>ctr349
NNNNNNNNNNNNNNNNNNNNNNNNNNNNNNNNNNNNNNNNNNNNNNNNTTGAAGATACGCCCTGCTTCCCATAACATCCAGCTGCAAAGACAAGTTTAATCTATAGAAAATCTATTCATTATTTCCTCCTCATAATATCAACTGTCATGAAAATGAATTTGAGAGTTAGAAATAAG

>ctr350
TGGTGGAATAGAATCAGATGTTCAAATAAAGCAAGTTGATTTTGGAGCTGTATTAGAAAATTGAAAATGTTACAAAAGTGCAGAGTATAAAATAAATCAGAACTGCCAACACTGTAACCATTTCAAAGTTACAGGGTGAGGCAGAGATTATCTGGATTTTCATTTCCTGTAAGATGTAAAGGATGAAACAGGGT

>ctr351
CCAATTAAGAGGTTATTATTCACATTAGAAATGGAGACTGCCTTAAAGAAGGATGCACTTATGTATTCCTGTCCAAGGTCCAATTCTTCTCTCTTTCTCTCTCTCCCTCTCC

>ctr352
GTAAATATTTCCATTTCTGATGCATCTTCCTGGAATACTTGTCTACCACTTCCCATCCCCACAATTGTTAACTTCTTTCATAACTGCCTTGAGGTGGCCA

>ctr353
GCTATTGCACTTGGCTGCAAGCTCCATGCTGAATGGGCATCTGCTCCATGAGTGTCTCATCCTCCTTGGACCAGGGGACAAGTGAGGCATGTTCTTCTCACAATGTGNNNNNNN

>ctr354
GGGCTTCATTGTGGAGGGCTGCCATCCAGCCTCCCGGCCCTGGCTGAGCACCCTCTCAGCAGCAGGCTTTCTACAGGTACTTGTCTGACTGAGTCCCAGCCCTGCTAGGACCTTCCTTTGTCCCGGTACTC

>ctr355
TTTGCCTCACTCAGGTGATATATCCATTTGTGGTCCAATCTCAAGAGAGAGTCGGTAAGGGACAAAAGTCAAGAGGTCTGGGATATAATTTCAGGAGCAGAGGGAGGTTTGCTGGGCTGTGTGTGGGGCAGGCAGGCCTGGG

>ctr356
TGTTGTCTTTTTAAAGAGACTCCTTTGAGAAGACAGCTAGGGGCTAAGGGCTCCATGGCAGGCCCCAGAACAAGAGAGACCTCCCAGGGAGGCAAGGCTCCAAGTCCGGGCAAAAATTCCAGCTTGCTTGTGTGCCCTGGGAGCAGAAAACCAGGACC

>ctr357
ACCCCCACCCCCCACTTGCTCTTCCTTCTCCTCCCCGGGGATGATTTCCTGGGAGCCCTGGAGCATTGGGGCAGGAGGCCGGGAGAATGCCCAGTCTAGATAATTAGTCCTAGGTGGGGCTGGCCGGAGGCACAGTGGGTGGGGTGGGTGGCCA

>ctr358
GCCTAGACTACTAGAACCTAAAATGTTTAATTTTAGAGGAGATAATTTTAGCATTGAAATTAAAACATAGCCCTTCTATCATGAAAACAATTTTACAATTTATTTGGTGTTCATTTTTCAA

>ctr359
TCAGCCATTTTCAGCTAAGGGGTGGGGGTGTGGGGTTGGAGGGGAACGGACATGAACAGCAGGTCAGAAGTCCAGAATTTGGAACCAGGAACCGTAGGGCAGATAGTCTTGCCCCGTGCTCCGTGTGGCTACAGTTAACATAATAATTCCCAGCTGTCCTCAGTTTCCTACCCTGATCCCCAAGA

>ctr360
ACAGTGAACCACCTGGACAGGCGAGGGCGTCCCGTCAGAAGACCAGTGAGAATGCAGCCAGCACAGGGCCGCGGGGTTCCTCCATCTGCCTGCGGCCCAGGAAACCTTCCAGCCCAGATTCTTTCCCTCCCGGGGC

>ctr361
AATTTCTCAGTTTAATTATATTTTTAGGCTCCCTACAAAATTAGCTCTGTATTAAGCCATTTATTCTTATCAGTTGTTTTAAAACATAACAGCAGACCACTACTTCCATTTCAGTGATTAATCATC

>ctr362
TTGTAGTACATTTGCAAAGTGAAGAGAGGTGCTGGCATGTTTTTCTTTCAGATTTTTTCTCTCATATAATGCCTTCTTAAACAGTGGGAGAATTAGAGACCTGGT

>ctr363
GTAATGTCATTTGACCCTCTCTTGCCTTATCAACTCTAAATGTAGGTAATTCCATATTATTTAAATATCAATACTAAGGGAGTATCATCCATATTGATCAATCACTAGGTAGGGG

>ctr364
CCCCGCAAAACTGAAGCAAAATAAGAAATATGGTGGAAAATATTTGGGTTTTATTGTAATGACACCATGGAAATATAACTACAGTTGGGACAGCCTGCCCTCCTTATTGTTCCTCAGTCAGTTAAACTCAAACACAATTTTTCAAATGCCACCCATTTTTCTAAAATGTTTAATTTCAAGGTCTGTTGATTCTT

>ctr365
CAACTATAAGGTAGATGGTTGAGTCATGTACCCTCATGGAGGATACATCAACTTCTAATTCATGTAGAATTTCCAGCAGAGAATACATCTCAGTAGTCACTGAAGCATTTAATTAGACATTCTAGTACCTATCAGAATCCAAAGAGT

>ctr366
GCCACTCCTGGATGCACTTATTTTGCGAGCCTTATTCAGAATGTCAGCATGGATCACTTGGCGACAAAGGCCTAAAGGGCAAGCCAGGAAGCTTCCATGGATACGTTATTTATGGTGTTTAATTATTATTG

>ctr367
AACAAGGCTGGATCACTTCAGACCAGACACAAAACGGCCATAGTTTATGAGCGAACAATACATGTTTGNNNNNNNNNNNNNNNNNNNNNNNNNNNNNNNNNNNN

>ctr368
GGATTTATGGTAACATTGTACAGACATGGGGAAAAAAGAATGAAAGAAAAATCCTTAGAGGTCATATGGGTTGGTAAGAGTATAAAAGAAAACTGAGTCCCATATGATACATTAAAAACAGAAATCAGGATGTACATCTCAGCTCTCACCAGGAGATGTGGCAACCAGATTGTCCTTGGGCTGAGGG

>ctr369
TTTAAATAATTTCATTTTTCACATTTTGAGGGCTAGAGAGATGGGGACGGGAGATGAAGGAGTACTGAAGTTTGCTCACTTGATGACATGTTTATGTATACTTTTCCTGTACTTAGGAAATCAATTTCACAAGACATTGTTTTAAGAAATTTTAAGCCTGTTATTATAGACATGAATTAACTACACACT

>ctr370
AAAGTGGTCCTACAGTTTAGTTTTGCAGACACCCAAACTTGCCCTTCTCTGGAAGTTAAAATGTTCTTAGAGAAATAAATAAATAAAATTCCAAATATGTTACATTGATGGTCTGAAAGAGATGGGAAAAAAGTCTTGGGGAATATTTCATATGAAGGCAATATC

>ctr371
GGATAATTGTATTACCTTATCCAAGGTACCTACTAAATACATACCTCAGTTTCCTCATCTCTGATGAATATTATATCATGCATGTAAAATACTATAAGAGC

>ctr372
GCCAACCGGTTTTTCCAAGAAACTCTGTAACTTAACTAGTGTGTTCTCAGCACCTGAGTGAAGGGACATAGAAGCCCAGGCTGTTGAGAAGCCCTTCTTTCCCCTGGGAAGGAAAGGCCA

>ctr373
TAAACTTGAACATTTTTTCCTTGAGTACCATTTTACAATCAACTGTGCTTTTATGCAGTGGACTTTCACTGAATGTCCCCTATTGGAAATTTTAACAACAATTTAACAACTATTTATTTGATAC

>ctr374
CCGCCACCTCATCGCCGCCCAGTTCACGCTCTCGCCGAACACTCAGCCACGCTTGCGCGGCCCAAAATGAACAGCCCCGGCCCCGATCCTTTCTTTCTCTAAGTA

>ctr375
AGAGCTGAACAGTTTCTGATGACTGCTCAAAAGCAAGTCAATCAGCGAGTAATAGAGTTCAGAATCTTTATTCTCTGTTTTGTATCTGGACTGTGAACAACCCTTAAT

>ctr376
TCTCCTTTAAGGGGAGAAGCAATGGCATCTGAATCTCAAAGTTTGGAAAAAATAAACCGTTTTTTATCTCTTGGCTGAAGGCAAAGTGAAGAAGTAACCACAGCTCAGCTCTGTGGAGAGTGGGGGTGGCAGATGGGAAGGTGAAGGAAGGAAAAGCAAACANNNNNNNNNNNNNNNNN

>ctr377
CGGCCCGATGCCCCTCTTCCCCAGACCCCTAGCCCGGAATCCAGCAAAGGCTGGGCCATCGCCGTCCGCCACTGGGCCTCCCTCTGTGCGAGCCCTGGGAGAAGCCTCAGGGAACGACTCTGGCACTGGGGCTCGGCCCCGGAGCTAGCGC

>ctr378
AGTCCAAGTGGAGGGGGAGGTGGAAATCAAGATGTGGATGTTGGGAAGGGCTGCATGTGTTCAGGGAGTGACAACACAAAGAATGCACTTGAAATCACTGGGAAGTTAGCCTGAAATCTGAGACTAAAATGGATGTATTTCATTTGGTAGATGATATGAAACCATTAAAGGTTTTTTTAA

>ctr379
CTTCCTTTTGCTTCAGTATAGGTCTTTGAAGAGGAATAGCACTTTCTTATTCCAGTACCAGAATAAGCCATATACAAAAGAGGAGGAAATTAACATAAAATCAGCCAAATTTTGAAAAGAAGAACAAATTTTGTATCCTATTTTCTGTAGAATTGGAAAAGATATACTCAAATT

>ctr380
TATTCCACAATCTTTTGCAATACCCATTGTTGCTACCAATAATCACTTGACCATGTAAAATTTCTTCCCTACTGACATTCCATCCCATGTCACCACTGGCAATAATTTGAATAATCTTGCTGTCATTGCATGCTACACATTATCACTATCAAGAATGAATCTCATC

>ctr381
AGTATATAATATGATACAAACTATGAAGAACATAAAGGCTATTTGTAACATATGGTGCCCAAATCTAAACTGGGATGAAGGCACAAGATGTCCCAGCACTGTCCTCCAGTGGTGTCCTGGCCTAACACCATCATCCTAAATTTCAGTTCTAATGCCTTAGCAAATGGCCAGGGTGTCAACAGA

>ctr382
ACCTCATTTTTGCTGAAGTTGAGCTGAGGGTGTTTCTCTTCCTTTTTTTCCTGCAGCAAATATGTCTTAATTTTTTGAAGTATTATTTGCTACTTATTAGAGACCTCCAAGTGCAAATGGAAATATCCACAGAAAAACTAAAGATAAAAAAGTTAAGATAAATT

>ctr383
ATATTTACCCACTATCTGTTTAATTAATGCTTTTTGATAGTGATTGAAACTAAGATGTCCAAATCTTACTGCTACCTCTGTCCCTGGCAGCTCAAAAAATATTTATATAGATTATTGTTTGCTTTGGAAACATTTCAATATAATTAAC

>ctr384
TTGCAATCATATAAAGTTGGTTTTCTGATATGTGCTAAAACAGCAAAATGTGTCTTTCGTGAAGCATTGGAGACAGTGACTTCCCAGCATGTGTCCAGTTGTACAGAAGTGCTATTCCCTGGCCC

>ctr385
CTTTCTTTGATGTATACCTAAGAGCTGGTCATCAATTTAATGAATACCATTTTGTCATTCCAGGAAATAGCATCTTGAATTGGTTAAATAAATACATACATAAAGTAAGCAAATGAGTCAACTTTCCTCT

>ctr386
ACAGGGTCTACAATTTTTACCAGAGTAAAATATAACCCCTTCCCCTGGCAAAAGTTGAAAATCAGTGATTTTGAGTAAAAAGAGGACCATAGACAGAGCC

>ctr387
AGGGTTCTGAAAAGCAAGGAGGGTATCAGCTCCTTGGGCAGCTGGCGAGCAGTAGATGCTGTCACTGAGAGAGTAAGACAATCTGGGTCCGAGAGAGCAGGGCA

>ctr388
ATGGATCAGATGGGGGCAGCAGAGACTGTGTCCACAGGAAGTGGACAGCTGTGACTGCAGGTGGCCCCAGCATTTTCCAAGACCTGTAGGAGCCCATCGGTCCTCATTCGATCTGGAAGTGATTTTCCTAGAAGAATTGGGTATTAGCTTCTGGAATTATGAGCAGGAAAAG

>ctr389
TTCACTTTCAAATACTACCAGAAGTTTCTTTGAGATTCAGAGAGAATGAGAAATCAGAAACCAGGAATTTTACTACGAATTTTTGCATAGTTAGAATTTTTACAACAAGCGTATA

>ctr390
TTGTCCTCTTTTACTTTTAAGACATGGATAAAAGCTCCGAACACTTGAGTGTTCTCATTTCCTGGAAATCTAATTTATTAGACACACACAAAAATCCCATCTTAGTTCCACTGCCTTTCAGATGCAGTGAAATTTG

>ctr391
AAAATATTGTCTATGAATGGAATAAAAGCCTTTACAAAAATAGATCCAAATTTCTAATATACTATAATTCTGATTCAAATTAAATACTGATGGATCCACACT

>ctr392
ATCACATAAAGACAGGACCCCCCAGACCCTCAGGGAACAAAATGCCCAGCAAAGTAAATTATACTAATCATTTTCTCTCATGAACTGGCAGCACCTACTAGAACTGTTTAATTACGGGACC

>ctr393
TAAGGTGGTGATTCTTTTTGTTTCTTTTTAACCTATGCATCTTAGAAATAATTATTACAGTTATCAAAACAATATACCAAGCTCTAAAATGAAACAGGCACATATTTTATAATCATATAATATACTTAGCAAGCTTACATATTTGTATTATGATTTGCTCTTTCTTTAAG

>ctr394
AAAAAAAAAGAATCAGAGAAGACACTAACCAGAGCACATATACCTTCCTTCCCTCTCATCCCAAATCTCTGGAGACAAGAATAAAGTATGCTTTATAAAAGAAAACAATCCTTACCTGGGTCAGATAACCAGAAAG

>ctr395
ATCCAAGGCTTGGAAAAACATTCCTTTCATATATAGATAGCTCGTGATTTATTTGCGACAAAACCAGCAGGAAATTCATTTGGCCAAAGCTGTTTATAACN

>ctr396
NNNNNNNNNNNNNNNNNNNNNNNNNNNNNNNNNNNNNNNNNNNNNNNNNNNNNNNNNNNNNNNNNNNNNNNNNNNNNNNNNNNNNNNNNNNNNNNNNNNNNNNNNNNNNNNNNNNNNNNCTTGCTACAGACTATGGTTAGGCTACCAGGACA

>ctr397
CTATTCTATTAGAGTTATTTATGTACATGTCTTATAACACATAGGAAATTGTAAGAAATTTTAGGATGAGATTTTAATCATGTTTATTCCCCCAGAGAATAAG

>ctr398
AAAATGTCGTTTCAGGTTAATTTTTACAACTGAAGTTAACTTTTCATTGTTTTAAATATTTTAGCCACAAAATTCAGTTTCTTTTTACTTGTTTGTGGTCTCTGATTCCCTCCACCCCACCACGTGAAAAGGGAAAGAAGTTTCTACTGC

>ctr399
AGTGGATAACACGGTTTCACGTGCATTATCTCATTGAGATTTACACTTTTTATATGGGTTACAAGACAGTAGTAAAGGAGGTCTTCAGTTTNNNNNNNNNNNNNNNNNNNNNNNNNNNNNNNNNNNNNNNNNNNNNNNNNNNNNNNNNNNNNNNNNNNNNNNNNNNNNNNNN

>ctr400
GACTGGTTATAGATAAGTTTGCTAAGCTAGGAGGGAAGGCCTGGGAGAGAGGCATCCGGGAAGACAAGAGTATGGTGCCTGGGAAAGCAAAGAAATGGTGA

>ctr401
TAGTTGGACTGTTTGAAAAATTAAAGGTTCTATTTGTCTGTCAGTTTCATCCGTGACATTTAACTTTTTATACCAAAGTCTTAGAATCTACCATCATTTTTTGGGCCATTGATACCACTTTAACCACAGTTAATTTC

>ctr402
GTTTCTGAATTGATTTGGCAACTTTATGTCACTATTTAATAAGTAAAACTTTTTGTGTTAAATTCTGCAGTGGAAATACTGACACAACAAGGTTAACAGTACTTGAATCTCTGAAATGAGATATAGTCAGTGGAAGGAAGACAGTAGTTTAATCTACCCCTTTTTCCATACTTGCCT

>ctr403
TAAAAATACAGATTTCAAAAAAGAATTTTGCAATACACATTCGAAGTCTTGGAGGAAAGCTGCTAAGATACGACCAGTAACTACTCCATGAAACCAGTCTTAAAGCAGACTGAAATAGCCAATGATGGCTACAGAACACATATCCAACTCACTAAATTTTAAAATTTAGGATTCTGTGTGCTGAAAACGATTACATTC

>ctr404
NNNNNNNNNNNNNNNNNNNNNNNNNNNNNNNNNNNNNNNNNNNNNNNNNNNNAGGTAAACAGATTTTTAAAACTTACATACAGGACTATATGAGTATGTCTAGGTAAATATTTATGTATACAAAAAA

>ctr405
NNNNNNNNNNNNNNNNNNNNNNNNNNNNNNNNNNNNNNNNNNNNNNNNNNNNNNNNNNNNNNNAAACTCATCTATTTTCCCCACCCTCTCTCTGGGTTCTATCTTTTTTATGCCTAAAACAAGGCAACTGACATCCATCTGGTTTACTTTAATG

>ctr406
CAGCCTGGGCAGAATGTGGCAGGCCAAGCCCCTGGGCTGCTGATCTTAGCAGAGGGAAGGGCCTGGGAGCCAGGCTCTGGGGCTGGCTGAGAAACACCCATGGGGGACAGACCACCCCTGCCTGGT

>ctr407
ATTAAATTGGGGTTCTATATTGAAATACATCTGACAACTTTCAACAACACTTTTTGATGAAGAAATAGAAACTGACTGTGTTCATATAGTGGAACATATTA

>ctr408
ACGTACATGTTAATGCAACCTGCTGAAAATAGGCATGGAAAAACTAGAAAATCTAGAAAAATTAGAAAATCACTGAAGAGGATTTTCTTTAAAAAAATACATACTTTAA

>ctr409
GAACTACAACTCAGGTATGAAAAAAAGGGAACCAAGAAAGTCTTTTATGAGTATGTAAACATTAGTGCAATGTGCACTCTGTTTTGCTGGCTTTGAAGAGA

>ctr410
AACAATCAAAAATGGCATTACTTTAACATTTAAACTTCTAAATGCATACAGGAGTATATATACAGTTAAAACTATACCCAACCATCACAAAAAAGACTGCTTACAAAAGTGTAAACTAATCAACATTTCATACTCTTTTCAATAAAGTATATCAATTGCCAAATGCTGTTAAAAATAACATTATTT

>ctr411
CTCTGCTCACCTCCAGCTCTGTCCCTTGGGAAATCTGAGAGGGAGGGCCACCAGCTCTATTCCCAGGTGTGGGCAGCAGAATTCCAGCCTCGGCAAACGCCGTCCCAGAAGTGAGGTCGNN

>ctr412
CCGGCTGTTTAAGTGTACACCTAGTTACAGCTGACTGCCTTGGATGATTGGTTGAGAGGGCTGAGTTCCCGTTTGTCCCCAATCAATCTGGAAACTGAAAAGGAGCCAGAATATTCATTTTCCACCATCAAGCCTGCAGCCCA

>ctr413
ATGGGTATTAGTTTAAATGATGACATTGATTATAATCAGTTACCCTTAACTGAGTCATTTAGTTGAGTAGGATTTAAAATGAATCATTTCCTGAAAATATACTTTTTTTATGNNNNNNNNNNNNNNNNNNNNNN

>ctr414
CAAGAGGAGGAAGCAGATGCATCTGAGGGCAAGCATGATGAGATAACACCCCCGTGTGTGAGGCTCAGGTTAGCCAGTGCTGAGACCTCCTGTCGCTGGGCATCCAGCTGGGTGCTACGGCCATGGCTCCT

>ctr415
NNNNNNNNNNNNNNNNNNNNNNNNNNNNNNNNNNNNNNNNNNNNNNNNNNNNNNCCCTTTTCCCAGACATTCCTAGTAACATCTTCAGGAACTAATGCTCCATGGAACACTGAAAAGGGAATCCCATGTGCTAGGTTGGGGTATTTTGGCTGTTTCATTGGAATTTGTTTTTAAAATG

>ctr416
TTGTCTTGAATCTGTAGCAAAAGGTATAATCCGCAATTGGGCCAATTAGTGAACCCCATAGTTAGCTATGCTGCAGCAAACAATTTGATTAGATCTGACACCATCCTAGTTCCCACTGT

>ctr417
AAACTGGGCTCGAAGGGGCTGCGTGCTGAGAGAAGGTCCTCTCCCCCAGTGATCCTCCAGAGGGGCTGCCGCCTGGGTCCCCCGAGCACCTCCTACCCCACCCTCCCCATTCCTGCCATCCCCAGGGTCCAGGGAGCCC

>ctr418
GCCAGTCCAGAAGATCTACCCATTTTGAAATGGGAGTGAAAACTCCCTAATACAACTCTAAATATCTGTGATCTATTAACCACCTTATCAGAAAGGTAACATAAAGCCATTGGAAT

>ctr419
NNNNNNNNNNTATTTGTGTTTTTTGCATGTGCATAATTAGAGTGAGGAAATGAAAAAGGGAATACATATATATTAAGACCCAAGGAATAATACTTGAATAACTGAACTCTGGGTGGCCTCTTTGAAGTTTGGAGGCA

>ctr420
AGGTTGATTTAGATGTAACAGGATTTGTGAATTAGAACACAAGATTTACATCGTAATGTAGACTGCCATTGGTCCTAAAGGAAATAAGTTGCTTTATTTGGGCCAC

>ctr421
GTAAAGGACTAATTTCTCTTTGAAGTATCATCATATCAAAGGGAGAAAAGTGTAAATGTAGTTTAGGTCAGACTAACACATTTTACTTAATTTAAGCATTAAAAGATGTGTGTTCGAAAGATCTCAATCTCCACATGTTCCGCAAACAA

>ctr422
ACTGGATAAATGAAAATCCAAACTTAAATAAGATAAATATTTGGACGCAAAAGTTCTCAAGGTTCATTATGAGAAATGTAGTCATTTCACATAAAAGCTTTGTTTTGCACATTTCTCAATAATGTAATTTGTCATGTAAAAGAAGAAAAGTCTGGAGTGNNNNNNNNNNNNNNNNNNNNNNNNNN

>ctr423
AATTGTTTAAAAACCGAATAAATGTTTTATTTCTAGAAAACTGTGCCTTAGCCAGAGCTCCTCTAGGTGATCAACCCATGTCTGGAGCTAGCTCTTCCTCCAGGACACGAGAGCT

>ctr424
GGGAGATTTTGAGATTTACTTTCTTTACCCAGGGACACAACTTTCATAAGTTCTTGTGGAACGTTTGGTGAGATACTCTGTATTTTGTAAGCTGCAGATGTGTAGACTTAAGGC

>ctr425
GCCAGTCCCTATCTCACTCAGGCTCATTTACCTGATGCCTTCCTCTACCAGGGTTCTACTGGGGAGAAGCACTTGGTGCCCTTGGGCTCGGCCTCTCTGCGTAACCGGGTGTCTACTGAGATTTTTATTGTCTGTTTCTTTCGCCTGCTCCTTCTCAGAGACCCAGGCAACATCCTAATCATCTCTTTCAG

>ctr426
NNNNNNNNNNNNNNNTCTTTTAATTACTCTAAGGCAAATAAAAGAGAGGTTTTCTTGTTCATATGCATGCATGATTTCATCTAAGATCACAGGAGAACACATTTTACAACTTTCATA

>ctr427
GAGAAATGCCTTCATTTGGCCAGACCCATCTGGCAGAGGCAGTCACGATGCCATTGGACCCCCAGGCAAGCAGCCCCTCCTAGAGAGCGAGGGTCTTGGAAGGCCTGGTATGACCCC

>ctr428
GTGATAGGGAAAATTCGAGTGACCCTTCCCAGGGGTGGGGACCCTGCCATGTTTGGGCCACCCTTCCTCCTCCCTGCTTGCCAGCTATCCGCTCTGTGTGCGGCACCCATGAGAGCGTGGCATCCACGAGAGTGTGGTGTGTGTGCTGCAG

>ctr429
TGAGACTGTGTTAGCCAAGAAGTCTCTTGCTTAGTTAATTTTGTGATTTGGCAAATACAGTCTGTAAAACATTTTTCTTTAACAGCATGCAGTCCCTTTTTAAGTGTGCATTCAGTGAAAAAGGTTCTATGCTGGGACCCAAAAATGCAGCCCTACCGCCATTATTTACAAAAATATNNNNNNNNNN

>ctr430
ACAGATGGAGCTGGAGAAGATCTAAACACAAAAACCATTAAATGCCTACTATGAGCCAGACTCCGGGCCCAACCCTTCACCGTGACCTCAGCTGACCGCCAACAGCAGTCA

>ctr431
ACCATCTGGATACAGTTCAGTTACTTCTTCAAAAATTGTACCTAGTAACATTCCAAAATTATTTTTTTTAAGTTCTTAACTTGTAGCAATAAACAAAATGTCAAGACTAGACATTTTTA

>ctr432
CTTCTGCCTGCAACTCCAGGGCCTCCCAGATACCCGGGACCCCGCTTTGGGCTAAGGAACCCCGCCCTCATCCGTTTAGTTTATTTATTGAAGAAGATGAAGACATGTTAGCACAGAGTTTTTAGAAAGTGGCCTTCAGTTACTCGGTAAATGAATCCTGGAAAGCAGGAAATCCACTTTTC

>ctr433
AACATGGATCCTCCAGGCATAACTAGTTTCTATTTCTCATGTACGTCCTCAGAATTCCCGAAACCTCTTTGTTATTGCCAATCTGGAATGACTTTCCTCCCT

>ctr434
AGCACAGAAAGCATGGTCTTTCCTCCTAACTGTAGAGTCCTCTGTTCTTTGTTAAGATGTGGAGATAGGGTTTTGTGNNNNNNNNNNNNNNNNNNNNNNNNNNNNNNNNNNNNNNNNN

>ctr435
AGGCCAGACAGTGTCAGTCTGGCAGATGTACCCCCAAGGACTCTCCCTCATGGTGTCTGCTCCTCTGCCCCACCCTTCTGATCTCACAGCTTCTCCTTAGGTGACATTCACACTTTAGACAAAGTTGTTTGGTCCCCTGATTATGATCTCCTTTACTTGCTGTCAGCTCTGCCTGGGAAGAG

>ctr436
TTGGCCCCACTTGGAAAGCTGTGTGGATATGACTGTTGGATTAGGGGGTTCTCAAAGCCAAAATGGATTTATCAGCAATGACCTTACTGCCTGGTACCCAGCTTTGAGAGGACCAAAAACGACGGATGTGTCTTGCATTCCCTGGTCCCTCTTTCTTCTTTTACCCATATCTAAGTTGTT

>ctr437
CTAGAAATATGACCAGATGTTCTCATTAAGCATTAAATGAGTACTGTGCATGTATATCATTCCTTTCTTACACATAATATGCCCTGCAATTTTAGTTTTAATTAAATATGGATTTTCTTTTATACTTAGCTCATTCTCCAGATAGCTACCCTGACTGT

>ctr438
TTAATACCAATGGCAAAGAAGTGAGATGGAACATTTTTTGTCTAAGACATAACTAAGTCAAAATCTGGTAAGAAATGTCAATCTTCATCATTTAAAAATG

>ctr439
NNNNNNAAGCACCAAATCCTACGCATTCATCGTGTGCAAGATTCTATATGGAACACTGCATCTCACAATGAAATAATCTCACACATCTTTGTAATTTAAAGAGGTTAATGTCAGAAAATATACCATCAATTTCTTCTCCTCCATGTAACCTGAAGGCA

>ctr440
ATTTGACTGTAATGGGGGAGTTCTTTGGGAGGGAGACTCCAAGGCCTCCTTGATGTGGATGGGCCCGGAGCCTGGGCTGCTACTGTAGGGGTTCTGGGCTGGCCTAGCCTGAGAGACCTCCAGCCTGTTCACAGAGCCCATGTGAGATCCCGAGAGGCCCAGAACTTCTTAGACAGCTCTTTTTAAGCTGAAGGCACT

>ctr441
CCCCTCACCTAGAAGTCATGAACTCTCCTTTAGAACTTATTTCCCACTACCCCATTTTGCATGAAATTTTAGGCCTTATGTGTTCTGCCCTCCCTAACAATCATCTGTTTGCCCTCTTCTTG

>ctr442
TTTAAATTGATCTTCTAAAAAATAATATTCCTGGGTCATCTAGCTATTTATCCCTCAATTGCTGCCCACTCTTGACATCTCATCACTAATAAATTATTTAGGAGATAACTTCATATAAGTTTTACACATATACATATATCTACTATATATAGTAATAAGGCTGATTATATTTTGACAAATT

>ctr443
CCTGCAATAAGGTCTGGCTAAGAATGGGCAGTGGCTGCACCAGCTCTGGGTAAAATTTGACCTAAAATGACCAGTCTCATTCACTAACCTCACCATAGTCTTATGGGTTCAATGGACCTGTCCAATCCTTTGCTCTGTTCTCTCCATCACCTTCCTGTGTAATTTTCCTCCACCATGCACATAATAGAAA

>ctr444
TGAACAGCATTCTGGGGATAATTGTTGAGATTATATGCTTTCTCCTGAGATCATTCATCTCATTGGCAGCAATTGAGTTGGTGCTTCTTTGTGTTTATAGTAAACATATTTTTAAGAATAAAAAAGGAGATAGGGAGTAAGAAAGGGAAACAGAAGATAAAGGAGGGAGAAAGAAGAGAGGCCAGGAGGAAGT

>ctr445
TAAATTTGAGTATCATTCTCTACTGAAGGATTTCAGAGTGTATTAATGGCAAACAACATTCAATGTAATTGTGCATTCTCTTTCATGTATCATTCAGTTCTTGAAAAATGAAAATTATTATATCATAAATA

>ctr446
CATTTTAAATGAAAATTGATGGGTTTTTTATGAGGTCATGGGAACTTTTGCATGAGGTGGATAGACCAGTTGGCCACTTCAGGGGGCTGGCAGGGGAACCGCTGGTTGGTCATACCCGCATCTTGGTGCAGCTGCTTTGCTGCCGTGGGT

>ctr447
AGAGGAGGTCCTTAGTATTTGAGGAAAATTAATGCCAAAGAAGAACAAGTTACAATAGCTCTCATAGGAGCCAAACCTCATAGAGCTAAAAAAGTTATCTTTATTTTGAAAAATAAA

>ctr448
TATTGTTTTCATCAAAACTCACTTTAGATATTAATATGTTCATCTTGGTATTTTCTTCTAAATGCTATAAACCTGTGTTTCCCATTATTTGTTTCTCTTAGTGAGCTATATCCTTCTGTGAACCCCTGCTTGCTCTCAGAGGG

>ctr449
NNNNNNNNNNNNNNTTGTCAACTCCTGGTCTCCATTTTCTATGCTGGAGTAATACGTAAACAGCAGAAAGAATGAGGAAGGAGGGAGGGAAGACAGAGAAACATTAC

>ctr450
AAAAATCACCCAAGTACAACTGGCTGCTTGGGCCTGACTGACAGGAACAGTATTTACTGTCAGGTTCCATCTAGGCCTGGCCCCTTCATTTCTTAAAGCCTTCATATATCAGACAGTGTGAATATTAGACCCCATCTTCTGGGATGG

>ctr451
TGAAACAGGCAGAGCAGTTTGAAGAAACTTCTCAAGAAACAAAAAACAAAACAAAACAGGCAGAGCAGTTTGAAGTATGATGGGAATGAGGTACAGGGGAGGCAGGAAGGAGAAAAGTGCAAAGGGATAGTGAGAAGATGGGAGGTGGTGTGGAGAGGAAGCAGGGAAGCTGGTAGCACCAAGAAGTGAA

>ctr452
GGGCTGAGATGGAGAGAGAGGCAAGAGAGAGAAATTAAGTAAATGTTCCCGCTTTAAGTGTGTTCAGTCAGTTGGATTATTAAATTATATTCTCCTCCCTAAAGTGTTCTAAAATAGAAAGCAGCATAT

>ctr453
AAGCAATGATCAGTAATGGTTGAAAATTAGTAGGAAAAGTTTTGATTGTGTATAGTAGTTTTTTATTTTTCATTCTTGCTCAAAATTGGATGCCATCTTTTTAAAATATAGCTACTACCTATTTTGTGATTATCATTAGATAGCACAGATAAAATTAATAC

>ctr454
ATATTGTATGTTTTCTAAACTAGTCAGTTCATTAGCGTTCCACCAAAAATTTTTATTCCACTTCACTGTCTTAAAAATACCAGTTTGTTCACTCATCAGACTTCTTTACCTTGACATAAGAAATCTAGGGTATTGATAGTGAAAGATG

>ctr455
AAAGAGACATTTCTCTCCTTAAGGGAATGAAGAAGTCCTTTATGAAGCAAGACTGCATTTAAGACTGTGGAGGAGTGAAGCTGTCTACTCCTGCTATATCCTTCCCATTTCAACATTGTTTATGAATCAGT

>ctr456
TCATTCAAGAACGTCCCAAAACCAAAATAATAACAGGGAGTAAGGGTTACTCAAGATTCAAATAAAAGTTACCATACAAACAAGCATGGGTAAACCAAATTCAAATAGCTAGTGCAATTATTTT

>ctr457
AAGCTCTTGCAACAGAGAACATCCTTAGCAATTAGTTGACCAAAGTCTCAAAGTTCCCAAGGCCAATCCTTAGGGTTCAATCTCAGACTGTCACAGTGTTTTCTGTAGAACACTGGC

>ctr458
ACACACGAGGTTAACAAAGGAGTTTTGAGTTTGACTTCATAAGGACAATCCTCCCTGACAAGTGACATCCTTATTATAAGATGCCAGTGACTTGAAGGATT

>ctr459
TCTTTGCTCTCTTTGATCCTGAAGACATCAAGGAGGGTGCTGACTCCCCATACTGATCCTAGCTGGGGAAAGAATATAGCTTGGGCTACTTTTGTTTTGGGGT

>ctr460
CTAGATGAGGCCCAGGCTCATTTCTCTGCTGCCCAGGACCTAAAGCATAAAAGCACACTACATGTTTGCTAATGAGGATCTAGGAAGTATTCACTGAGATCGTTAAGCTTCTTCAAATATTTATGTTCATGTTTCCTAAAA

>ctr461
CTGTTCATTTATACTGTAGTCAAGGGCTGTGGATATGGCAGTAGCTGTAAAGGAAAGTGCTAAGGGAATGGTGGATGGATTATTATCTTTGCATGCTGAGGGCTGTCTTACTGATTATAATAAAGCAGTTTG

>ctr462
GTCACCCCATCACCCCACCCCCAGGGCTGGGATAAGCCATGAAGCTGCCAGCCAGGGATGACAGCCAGGCCAGAGTGGGGGAGGGAGGAGAGTCTCGTGGCACTCTGACACTGGGTGCTGCACTTTTAGGGCAGTGCTGCTTAGGCCCAGCCACCCGCTGTGTACCCAGAAGCATTGGTAGGAGCTGCCCAGCT

>ctr463
NTACCTGCATTTCATAGAGATTAGATATCTGAAATCATAGAGATTATACATCTTTCCTTGAGCACCCTGATTTAAAAATATCTATACTGTAGTGATTTTGCT

>ctr464
CCACTCCACCACCCTCAGAATTTGTTCAAAGCTAGTATAGGTATATTCAAACTGTACCGGTATATTCTATTACATTCAACAAGCTTTATGGTATGCACAAGGCAAATCCACCACCAGGTTTAAGGACAGAATAAAATGTAAACCAGCACACAAAAATGTCATAAT

>ctr465
TTCACAGACTGCTCCCCTCTTCCAAAAAAAAAAAAAAACAAACAAGCAATTACAGTATCTGAGCTCAGAGCACGTGGGAGTAGCTTGCCTAGGGAGTAGCTTGCCCAAGTCGGGGACTTAACTCA

>ctr466
TATTATGCTAAGTCCAAGTTCAATAAAGCCCTGGTATTTCCACTGTGATTGAGCAGTCCTCTGTAAAAAAAGACACCTCTGATTACCTATTTTTGTCAGTCCAGAATATAACCTTAAAAAGTACTTAAATTACCAACATTATGGGAACCAGAGTTACCAAAGAGAGTAATGATGTAGTAAAAATAAAAT

>ctr467
TCCCACTTGTGGTTTTTAGGAAAGTAAAGGTATTGCCAAATGGGAGTTTACATACTTGCTACTGTGTTTCAGAAATCTAAATAATCTGAATTCTCTGGCAGTTCTTCAAAGGCTGTTTATAAAAGTAAGAAGAGTTATATTCTTATACAGTAAAATAGCAGTGAGGGCTTAGCAATAGTGGTACAA

>ctr468
CCCATGGAGCCATCCTTAGGGAATCCTCTGGGCAGGAGCTGCAGGCATGAGGCACAGTTGTTGAAGTTGCCCTTGTGTGGGGTTACTCAGAGCTCACCGAG

>ctr469
GAAATGAGTCTTTTTGTAATCTTGTGGGGTACTCACCCAATTTTTTGGTTAGTAAAATGAAAGTTAGGTAAGAACACAGCATGAAGTAACAATTTCCCTCTTCTCCTGCATATCACAGAAAGGAAATAAGACTTA

>ctr470
NNNNNNNNNNNNNNNNNNNNNNNNNNNNNNNNNNCACATAAAAAGGAACTTCAGTTAAAATGTCTCCAACTAAACTTCACTGGGTACATATGCGTTCTCAAGTTAT

>ctr471
CTGCCCAGAGATCAAGGAGCCAGCCCCAAGGCACAGGCACAGTGGCCATCCTACCAGCCCCAGAAGAGCTCCCCACTTTCCCGAGCTCCACCTACCACGCCGACCTCAGAAGGACCTGTGACAGCAGGGGTGTGGA

>ctr472
CACTTCCTGTGTCTCTGTTGTGCATGCCACACTTCCTGTTTTGGCTCTGTGGAGCATACACTTTTTGTTCTTCCTTTGTGCAGGACACACTCCTGTGTTTCCCATGTGCCTGAAATACTTCCTGTTTCTCCTGTGTTCGGGACACAATTTGTGAGTCTCACCTGTGAAAGACACACTTCCTCTTTC

>ctr473
CATGCATTACTTTTAAAATTGCTCTTTTAAAAATTATGAAAAAATGTAAAGAATTTAACTTTTATAAAAAAGCTTTAGTTCTTAATGAGATGCACTTTCAGAAATCTGGCAAGCTGAACTATACAGAAGG

>ctr474
CAAATGAATTACAACTTCCCTGTTTTTCAAGAAAATCCTGTCAACAAATCTGCCTTTTCTCCCTTACATCATTCATGGCTTTCCTTTTTTCTCTAAAATCTTAAATTTCCACCCCAGCCAAACTATATACCAATTGAGCC

>ctr475
CGTTCAAGCCAAAGACACAACACAAACAGCTCCGAGAGAGGGTGTCATTGAAAATCAATACCATCATAAGAGCACACAGCACCGTCTTTCTCTTCTGCCCGTTGATACACAATTATG

>ctr476
NNNTCACATACATACAAACACACACAGAGGCAAATTTCCCCTCTGAAACTAAACCCCTGGCCTCCAGTTTCTGTTTTTAGAAGATCTAACAATACCTGTGTAAACA

>ctr477
TGCCTTTGCTGAAAAAGTGTTAAATCTAAATTTTCAGGTGGTCTGAAGCAAGGATGCACTTTTTCTGTTTTCTATTGCCCTTGCCACATGGATGCCTTGTAATAA

>ctr478
ATCATTTTGATGAAAGGAACAATGAGAGAAAGCAAAGAAAGACATGTCCTGCATTAAAAGCTGCATTTGATGGTAACTCATTTTGTTTTATGAGTTATGATGAATGCATCTTAGCTGTTT

>ctr479
CCAGCTTCCCTCCCAAGTTGAAAACCATTTAAAAATAATTTGAGATAAAGTTCAGTCAGTTAGCTAGTTACAGCATTCTCTTAGGGTAGCATTAGCATTAATTAATGCTTGCAGATTGCTTTGAAAATCACAAATGCTATGGAAGTGCTGACTATTAATTTAG

>ctr480
TCCTTTCTTCCTATGGCAGTGGCAGTGGCATGAAGGTTGAGGTAGGGAAGCTGGGTTTTGAGGAATTGGGGTAGGGACCGAGACAGGCAGCAGCCAGGTGTAGTAAATGTCTATGGTGGGGCTAGCAGATGGTGCCTGGGGGT

>ctr481
TACAGACATGTAGGGAAGAGGTGAACCGCAGGGCTGGGCCTGCCTTGGGAGTCCAACACAACGAATTCATGGCTCATGAGTGTTCTGTAAGCAAGAAATAGATCAGCCATGGT

>ctr482
AGATGCATGTATCTGTCTGTGTTGTTTCTTAGAAGTGGTACAACCGCACATAAGCCATTCTTCCCAACCACTATCTTCTTCATTTTAACATGTAAAAATATTGTTATTCCATTATGTCTAAATTCTTCATTTTCTTG

>ctr483
NNNNNNNNNNNNNNNNNNNNNNNNNNNNNNNNGAGAGTCAAACTGATGAAGGTCTTGATCCTCTTGGAAACAAATATCTGGAAAACATCTCTACAGTGATCT

>ctr484
GACTCCAGAGGTGTGAATGAGCCAGGGGTGCTTATTCAGGGCTTGGGAGGCATCTGGAGGCAAGTGTGGAAATGAAGGGTAGGCGTGACATGCTTTTCTTTCCCTTTCATGTTACTTTTTTGGCTTACACAAGCAAA

>ctr485
TGTGATGCTTTTGGTAACGTATATGTATATGTGTATAGTCTGGGCTAAATGGTAGCACTACACATGTTTTATCTCATGATGCAAAGTGGAGCCCTATCCCAGCTCCTGTCACCACAAAGCCTGGGAGTGGGAGGCCTCTGCTGGGCTTCGTCACCTCCACACCAACCCTGCCCACAGA

>ctr486
TAACATGACAATGAGGAAAGGCCAAGATTACAGTGGATCTAGCCCCTGGTGCTGAGGAAAGGCAAGATTGCTAGGAAAGGCCATAGCTTGTCTGGACTGGGTGGGTGGCAATTGACAGCTGGTGGTGGCA

>ctr487
TTTTGACTGAAACGTTCTACTTTAACCAAACATACTTTCATTTTGTTTCTGTGATTTCAATGAGTCACTATGTCCTTTAAAGTAGCATTTCCACCTTACTCACATTTTCCCATCTGACTGACTTAGGTCC

>ctr488
GACTGGGTTGTGGAGGCCCATGAGAGCTAATCAGGAGTTTTATTTGAGTCTGTTAAGACATTTCCTGTATTACCTAATGTTACTCAGATTACCAAGAATTAGTAGCATTGTTGCATAAATGCCTGACACTAATGATAAAGATTAATATTTATTGANNNNNNNNNNNNNNNNNNN

>ctr489
AAAATGTCCCCCCCTCTCTCCCACCTACCGTAGCTTTAACAGTCTCCATTTTCCTCTCAGAATTATGCACTGCTGAACTGGTGATGGGTATTTCTATTGACAACTTCCCCGCCTTAAGAT

>ctr490
GAATACCACCAATATGACTGTTGAAAACATTAAATTTTCGCCTATGTTTTCCTCATTATTCCATTGTAAATGGTACTAAGTCTTCATTTGTCAGTGTTTATAGTCATTAAGGACTCNNNNNNNNNNNNNNNNNNNNNNNNNNNNNNNNNNNN

>ctr491
TGGTGCTGTACTTAATAGGTGTATTTTGTTTAATTATATATGTAAGAGGTGTGTGATGTAACTCAGTTCATAAACAATGAAACTGACTATAGATGGACCTCATTTTTGTTTCACTCCCACCCACTGCCCTGCAGGATGCCTAAGGAGGACATGGTGAAGAGCACA

>ctr492
TTAAAAAAAAAAAAATGTTGAAACAGCCATGCCCTGAGAGAGTTTTGCTTATTGCATAGAAGAATTGTTATAATATCAAATTAAATTGCATTGCACAAGAAAGAAC

>ctr493
TCAAAAATGTCTCTACAACTGCGCAGGCTGGTTAAATGTGGGTAAATTATGCACATCTGCAAGGCAGCTGTTGCCTTCAGCTCGATCCCATTCAATGTAAAAAGCCC

>ctr494
GGCAGATGAGAAGTCCATTATCAGACAAGTATGGTCTAGTTCAAAGAATCTTCCCATTGCAGCAATGGAGCACCCTCCCATCCCTGAGGATAGAGTTGCTATTGAGACTTGAGTTCAGCTGGCTCTGGATCCCACAGACCACTCACCATCAGGAGCTGGAGGCCA

>ctr495
AGTTGAACAATTCTTTCCAGTCATCCATGTACATTTGCAAGGAATAAAAAAACTATCCTAAGANNNNNNNNNNNNNNNNNNNNNNNNNNNNNNNNNNNNNNNNNNN

>ctr496
GCCAGTAAACACTGATGAACAATTTTGCTGAACTAGGCATGCAATTTAGAAAGCAATAATACACAAATCCAATTTGGTACACAATGGATACCGAGGCACGTCAGCACA

>ctr497
CTTTGACCCCGCGGTGCCCTCCGCGCCGGGGCTGGGGGTTCCGTGGGCCGCGCCCACCCGCCCGGGCTCCCCTATTTCCCCGTGTCTGTGCCCGTGTCTGCCCGGCGGGGGCTGCGGCCGGGG

>ctr498
AAGCATGCAGAGGGGGAAGGGAGCCGGGGTCTGGCAAGTCAAGGTGGAAAGTCTAACAGTTACAATAAACAACCAAACAAATCAGCTAAAGTTCAGTTCAGGAGTTACCAAATAAAGTGATAAAGGTAATAACAACTACCATTTATAGAATATC

>ctr499
GAAGTTACGGGGGACTGTACTACAGCGTGGCGTGGGAGATGCAGAGAAAGGGGCTGGAAGAGAAGGTGAGGGAAACTGAGGATTCAATGTTAGGGCTTTCTTCACTCTAGGTTTTGCAATCCAGGTCTTGAAATAAAATTCAAACCTAGAAGTGGATCATTGAGGGCACTT

>ctr500
TTTAAGCAGCATGTAGTCATGTTTGGCAGCCTTTTCCTAAATTGTCTCAAGTGCCTGCCAGTTTTTTAGAAAGTATTTGAACCTTTGAAGAACCCCTGGAAGCGTAGACGTTTTTATGCTAATAAATACTTTAGTAATTCCTACTTAAGGGAACTTCACCTTTTGT

>ctr501
NNNNNTATGATGTACTTTTAAATGAAAGGCTGTGGACTCCCATGAACCTAGAATGTTGTGTGATCCTGAGATTGAAAAAATGGTAGAAACCACACATGCCCCAGAAGAGTCCACTTACCCATTAGCTTTATATGACCAAAAAAACCCTACTATCTTTTCATGTAATAATTTA

>ctr502
CCGTTTCCTCCATCCTTTTTTGGATAGGATATAGGAATAATTAAGTGCTTACTGAAGTGTTTAACCATATAATATCTGTTAGACTATATATATCTCAGGCTTGAGAGAGGAGCTTTACTATTTCTCCCTGTGTTTCACCTGCCAGAAATTATA

>ctr503
CGGGGCCCAGCTGTAAGCAGCCTCATTGACTCCATGTGTGTACAAATATAAGTTTCAGTGTCGGTAGCCATGGAGAAAAGGTTGGGAAGTCCTGCTCTAATA

>ctr504
GGGTGCTGATGAGAAGTGCAGCTTCCTGGACTTCACATGCAGGGGCTGAGGGACCCCAGAGCCTGTGCTGGCCACCTCCCAGCCTGCCCACGTGGCTGGGGCGCTGCCCCAAACACCCTTCGTGCCAGCCCCCCGCGGG

>ctr505
CAGACTAATTCTTTTCTATGCCTTCTCTCCCTTTAGCGCACCATTCACCCATCCTACCCTGTTCTCATCTGCCAAATTGTAAAAAGCATATTATTCTGTTT

>ctr506
GTTGCAGCCAGACCTCCCTGCCCTTAGATTCTAGGAAAATAGTAAAGAAGACGAAGAACAAGACCTCAGTGTATCCTTTTACTACAAGTGACTGTAAATCAACTATAAAATTAGCCATGTTTGTAAATTAAAGTTATAATTTTGGCCCAATAATTTATAACATATCTGTTT

>ctr507
CTAGCAGTTTATTTCCAAAATGTCTCCCTTGTTTCTCCATCTGAGTTGAATGCAAGAGTTACCTTTTTGAAAGTTTGCATTTCCAAAGAGATGGTAAGATTTATATCTCCAAGTGAAA

>ctr508
GCACAAGTGTAGAGCAGGCAGCAAACAAATTTAACACTGATTGATGGTGACATGACATGAGAGGGCAAAGAGAAATTCTTGAGAAGTAGTGGTAGTTAGAAGTCATAGTATTAGGCAATTCTTTGTATATTTTGTAAAATAAGTTTA

>ctr509
AACAGGGCCACGTGCTCCTGGGCACTCACATCAGCAAACGTCTCTACTTTGGGTCAGTGGTCTGGGACTCCATATTCTTATATTTTTGCTGTAGTATGGTTTCTCCCCCTTAGACTAA

>ctr510
ATCCATAAAAAAAAAAGTCCTACAAATCTCATATATAAATTTCAAAGAGATCTCCAATGGAAAGACATACTTTTACCAGTTTCCTTAACATTAAGTTGGATAAATACATAGAAGGAAATGTATATATTTTGGTAAAAACTAGTGTTCAAAC

>ctr511
TCCTGGCTTGAGGCAGATGCGCACCTGGCAAGGCTGAGGCGCCACTGGGAGGATGCCGGCCTGGTGCCAGTCCCAGAGCCTGGGGTCTGCAGGATACCCCTGGACACCCAGGTCCTTCTCTTCTCGCTGGCCACGTGAATCTGAACGGCGTTTGTAGGCCTAAGGACTCATGCGCTTTGTTTGAACTTCAGATTCTTT

>ctr512
AAGCAAGACCAAGCCAGCTTAGACACAGAAAAAAAGTGCTGAGTGCCTTTTAATGCATAACTGGCAGGTGGCTTTGCAAAGCTTTATAAAAATAATCATAGTAGAGAAAAATCAACATGAGAATGTTGCTAACAAGTGGGATACATAACATGAAACTTGAAAGGCGAAAAACAC

>ctr513
AAAATTTAACACTTCCAAGCAGTATGATTTTGTCGCAAATAGAGACATGGAATGGGAAAGAGAAGAGGAAGGACAGAGAAAGAGGATGAAAGAGACAATGGCTTCTGGCACCACCTGTCAGTATGCTAATAGTTGCTTTTATAGCAGCAGCAGG

>ctr514
NNNNNNNNNNNNNNNNNNNNNNNNNNNNNNNNNGTTTGCTTGGTAAACTTGGAGGCCATGTTTTCGAGTCTGCAGAGGGCCTAATGAGTTGGAGCTGGCATGACTGAAATGTCAGTGGATGGGTAGGCTTCATGCCACTGTCTGTGGTCCTGAAATGTCGTGCTCAAGATCC

>ctr515
CAGGGCAGGGGCCGGGGCAGATGGGTGGATCATGTGAGCCTGGAGCTGCCCCTCTGGGGGCACTCATGGGGCCAGCTCTGTGCTCACATCTCAGAAGCTAGTG

>ctr516
CTTTCAGGCTATTCTCTCTCTCTCTCTCCAATACATGCCAAATGCTAATTTCTCATGATTCCCAGTTCCTGCCCCAATTCATCCCTTTCCCACGCTCCCACCCTGGCTTTGAATGGGAACCTCCAGTGC

>ctr517
CTTCAACCCAGAGCCCGGCTCGGACCTCAGCCGCCCAGCCCCTGAACTGCCCACGCCGCGGCCAGCAGCTCCCACATCTCGGCGCCCCTCAGGGCCTGCA

>ctr518
TTGACATGCCTATTAATTTACAATCACTTCTTCTCTGTTAGACATATCTCATTGGATTATGAAAAACATGAGGTAGGTAATTTCTGCAGTGTCTTGGCTTGAAATGGTACAGAGTCTTCTTCACATTCAGTGATAACACATCATCCA

>ctr519
TTGAGGACCTCTGATTTATAAAAATAAAGCAGCGTTGAGGTGCCACAGGACAGTATCCTCTGCAAGACTCCCTTCGGCAGCCACCCCTGTGCTTGGCTGTCCCCGNNNNNNNNNNNNNNNNNNNNNNNNNNNNNNNNNNNNNNNN

>ctr520
ATCTCACTTCTTGATACTAAGTACACACTAATTTGAAAATTAAGTCATTAGGAACTTTTGTGTTTTTGTTTAAACAAAGCATCTTAAAACATCAGATTTAAATGTAAAGAGTTCTGAAAATAATT

>ctr521
AGTTATACTATAAATTCAAGTAATGTTTGTCCTTACACTATATTCACAGCAAACCTGGAACCAAATTTCTTGAGACAAAAAAATACAATGGCCTGAAACTCAGGAACATTATTCTGACAAGCAGAAGTGGAATATGTTTCAATTCCTATTTGACAGGGCA

>ctr522
TACTTCTACTATTCTACCCCAATCAACAGCAAATTTACCTAAATCATGAGACTACTGGTACTGCTAATTTTTAGAAAAGAATGACATAAGAACTACTATTAAACCCAATGAATCCTTTACCTGAAATGAGAATGTCCAC

>ctr523
CTGAGGGAATAATTAGAACTGAATCCAAGGATATTCCCCATCTTGCCTGAACTGTACATGTAACAGAGCTTTAGCAGGCAAAACTATCCATTTATTCAAT

>ctr524
CTAATACACTTATTGAACCTAGATTTAATGGAATTTTTTTCCTTTCCTGACTTTGGCAAATGTGTGTATTTTTATAGAGAACATGGTTTTACATATGCAATTTTCAGACTTTAAGTCAGGCCCATCACCAACGCTCTATGAGTTGAGTGGCC

>ctr525
TGACTTAATTATCTGTCCACACCTCACTCCCTATAGGTCACCTTCTAAGGTAATTGAAAAAGGTGGAGATTCAGGGGTGGGAACTTTATCTCACATTGCTTTCA

>ctr526
GGATCTTTCTGCAAATCCCACAAATGTGTAACTGTTAATTTCAATGATTTATTAAAATATTTGCAACTTTTAAATAATATTAATCTGTAAAGTTGAGCAATCTTAAAAAAAAAAAAGAACCGTAAATATAATGTGAAATAGTGAATCTGATTTTTGGTGGTTAGAAATGTAT

>ctr527
NNNNNNNNNNNGGGTCAGGCAGAGGCAGGTGCCACCTGGAGCTTAGGAGAGAGAAATGGGATATAACAATGGACTGGTAATGTAATCATGACCTTTGCAAAAACTTGGCTGTTTCGTCAT

>ctr528
AGGAGTGTTCTGGTGGTCCGCCCTATGTACACAGATGCAGGCATTCGTTATACACTGCGTAAATGGAATCATACTATTGATAAACTCTCACTTGCTTTTGTCAGTCAGTATAGT

>ctr529
CTGTTTTGAGAACTGAGGTATATTTATGTAGTTCACAAATAAATGTGGATGGTGATGAATATGATGAGATGAAATGAACAAATACCATATACGCAAAAAAGAAAA

>ctr530
AAATGAAAACCCCATCTCCTTTAAGTTGCAAGAGGAGAGATAAATTTCTATCTAAAATGGGAGTCATTCACATCTGTGGTATCACCTTTCAGGGTTCATTATAATAGGTAAAAGTAACAGAGCCCATACAGTTGCTTACTGGCATGTGGGAACATCTGAAGCAAGCAGAGAGCTGAAATA

>ctr531
TCCACCACAGGTAGTTTAACAAGAAGGAAATGCCCTTATTTAATGTCACATGTCACAATATCTCTTTTAGGACTGCTATGATAAATTACACCCCCAAATCCCCTCCAGTATTCCAAATTCCCAGACTTCACTATTCTATTTTTTCCCTCAGAAGCCACAACTTCCATTGTAGGGAGTGGC

>ctr532
GTTATGAATTCAGCACACTGTCTTTTATTAGTCACAATAGCATCATACACACTTCAGAAAGAGTGCAGGAGGTTAGATTCAAAAATAAGGGACCATCACAGAAAGCCAAACCACTAGGAAGGCCCCAGGTATGCTAGACACCTAGGCACTGTCTCTCCATAAGTCAGTCCAACACAGACAGCCT

>ctr533
CTTCCCTCAAAGTCTTTCCCAGTTATGTTAGAGTCTCCAGAAGATATACCACATACCTGTAGACAAAATGCTTTCTAGCTCTTCCACCTTGCCTCCTACTTTGCAGGGACACTGTTCCTATCTCATATGCCCAATAGGAACTGCACTCTCTCAAGCACCCCAGCCTCTCTCGCTGCTCTGCTGTGCA

>ctr534
ACAGAAGCCACTAAAGTATAAATAGTTTTCTTCTGTAGGAAGGTGTCAAAATCTTGATTAATTTACACGTAAAAACAACCCCATCCTAAAATACCATGATTTAATT

>ctr535
CCTTCAACAAAGTTTTTTTTTCTTTTCTTTTTTTAAATACAATGTGCTAGGTATCAGGGTAATTGCTGAGGTTTCAAAGATGAATCGAAACACCCTCCAGGCACTAACCATCTAGAGGACAACACCAAACAAATAATTGCATCAAAGTGATAAGTGCTATAATGGAGGCGCACA

>ctr536
ATGTCCTGCAGGCGCCTCTGTGTCTGGACAGCAAATAACAATTGGAGGACCAAGTCAGTCACTGCAACTGAATTCAGCCAACACGTACTGAGGGTACCGAGTCTACGCGAGTCCTGTGGCTCGGCCCTCCACAACAT

>ctr537
ACAACAAAATCCCTTTCTTTCCAAACTAGAAAGTGACACTTTGCGTGCTCCATAAAACTTTCGAAATAGAGTATTCTTAGTTAACTTCTGATCATTATATGAATCGGACATTTAAAAAAACGTAATTAAAATGTC

>ctr538
NNNNNNNNNNNNNNNNNNNNNNNNNNNNNNNNNNNNNNNNNNNNNGACTCCACATTTTAAACACACATCTTCTCCTCCCTCTCCCTAACCATCACCATTATCAAA

>ctr539
GCTCTGAAAGCCCACCGTGCTCTCTCACCTGGGAACATCCCTAGGCTGGGTTGCAACTCCCTGTGTTCAGGTTCTACCATCNNNNNNNNNNNNNNNNNNNNNNNNNNNNNNNNNNNNNNNNN

>ctr540
GCAGCCTAGATACATGGAATTAAATAGATAAGGAGGGTATCTATAGTCATTGCCCACAAGGGGGAAGACACAGGATAGCAGTATAGGCAGGAAGCATGAACTCCTATGGAGAATT

>ctr541
ATTTTTTTTGACAGTCAGGTCTGCTGATGCTTAAACCTAGGTTGACAGAGTCCTGAATCATGGGTTCTCCCATGTACCTCATTCTTTCTTCCCATAGTTC

>ctr542
AACGGTGACCTGGCCTGGGTGGAGTGGGCCCAGGCTCCACTGCTCCTTGGAATGCCTGAGGGTTTGTAAGCAGGGCTGAGTCATGGACACAAAATCACTTGTGCAAGAAATTTTTGCATTTTTGCATTTTTTTCTTAAGTCAATA

>ctr543
CAGCCACCATCTTCCTCTCCCTTTTCCATCTTGAATGGCAATTAGGAGAAGGTTAACTGAGTGTCTTTCTCCCAGGAATCCTCTTCCACTTTTCAAAATCACAG

>ctr544
GTCTATAAAGTGATGGTAGAAGCAGTTGTTACATATTGTTATTATAATTTCAAAAAGTTGAGCAATAATTACATCCAAGTCTGAAATTCCACGGTAAGTCTCAAGAACCCTTCTCTTTTTTCTCAAATCACTAACATTTCTCTCTTCTCTCACATAAATAATTTCTGCAACCATTTTTCTTTACAAAGT

>ctr545
AGAAAGCTTCCCCTCCTGCCAATCATACCCATCGAAACTTGAGATCACATTCAAAACTCATACCTTCTGAAGCAATCTTTCTTGGTCCACTATACTCCACTCTTGTCACAAATTTACATACTCTTAAGTATTATTTTTGTTTAC

>ctr546
TAGTATTAGCTCAGAACAACATAATTGTGTTGAGTTCATTCTAGGGTTTTCTTTTATATTAAGCCTGTATATAAACTTCATTATGGCTTGTGCTGTTACATT

>ctr547
CATGGTTTCCATTATCTTTGGAAAACCTATGGGGCAGGAGATTCTTTTCTTATTTTGGAGTTTATCTCATTGTTCTAACACCCTGATAGTAAATAAGTTTTTCCTTATGTTCCTCCAAACTCTTCAACTTTGCA

>ctr548
GCTCTACGGAGCAGCGCGGGGTCCCGAAGCCCCCTACCGCGAGGCCTCAGAAGGGGATGGCGACCTCTTGCAGCGGGAGCGCCTCCCCCACCTGCGCGAAGGCGAGGAGGTNNNNNNNNNNNNNNNNNNNNNNNNNNNNNNN

>ctr549
AGTTTAGGACTCTGATGGGCCAGGGGCACTCCACTCTTGTCCCGCACTCACATCCGCTTGGACAAGTCCTGTCTCTGCTCCAAGCTCTCTTGCATCTCGCT

>ctr550
TTGGGACTGAAGGAACTTGAGGTGCCTTTGATACTCGTATGTGGAGATGCCAAGAAGGTGTCCATTGGGCTTCCAGGACCTGCCCGGCTGTGCACTTGGTGCTGGGGGCTCCAAACCCAAACGAGTAAGACAAACGCTTAGCAACTTGGCAAAAGTCTATTGGAGCCTTGAATGCGTGNNNNNNNNNNN

>ctr551
AAACCTTTGCCATCAAAATATAATCCCAATTTTGACCTGTATGGCATGAGACATTTCTGATTTCCTTGGGATCTCTATCTATATAAAACACATGACATTCATTTTATAATTTGA

>ctr552
AAATAAAATGTAACCATCATCAAAAGAGCCCCTTTTAGCTTAGTAATGTCACTGATAGAGTTTTTGGCCAACTTGGTCCTGAAATCTGCAATTACAGGAAAATATGTAATCT

>ctr553
TGAAGATTGTGTGTATCGAGCTGTTTCTAAAAGATGTTTATTTTCCTTAAGAGTAAAAAACAGTCATTGCATTCAGAAAAAAAAAAAAAAAAAAGTCAATAAAGATACAACGATTGTTTTGGAAAATCTGCAGCCCGTGGATTCCGACCAGATTCAGCTGGGAGCCGGGCCAGGCTTTAGGTTGGGGA

>ctr554
TCTCCAAGATACTTTTGTGCTCATTCATCCACATCTGATTTATCTGGTGTGAAACTGATCATAGGTCTCCTTATTTATGAAGTATTCTGGTAATTCCGACTGAAAGTCCTCTTTTTCTTCTTC

>ctr555
GGCTTCTCAAGTGTAGGATTTACCCTAAAGCTGAAGGAGCTGTGACTCTCTGGGCAGTTATCAGGCTGATTCAGTTATTCACTAACTCCGAGGGACTTGCAGTCGAGTTGTGCTTGGGACACCT

>ctr556
TCTGTTACTATTTCATAAACCTAACCTTAAACAACCAGCTATTGACATACTTCTTGGATTAGATTCACAGATTTGCAGGGGGTAGTTTTGATAATGGGAAATTATGAGAGCTTCAAGTTGATTTTTAAAAA

>ctr557
CTTCCTCCCCTTAATCGTTCTACTGGCTCAAAAACCATAATTAAGGGAGCCAGACTTACATTAAATAAAAAAAAAGACAAAAATGTTTTTCAGAAGCATTCCCTGGAAATGTTTGCTTTA

>ctr558
AAGGCATTGAGTTTTCTCAAAGAAATAGAGGGTTTAAAGATGAAGCACTATATTGTACAAGGTCTTTCACCTCAGAGAAGTGCCTTTGTCTTTTCCAGCAACCGGTGGA

>ctr559
NNNNNNNNNNNNNNNNNNNNNNNNNNNNNNNNNCAAGGTTGTTCTTGTCATCATCCCCATCATCGTGGGGTCTAGATTACTGCTATCCTTTTTTACGTATATTTTTTGCATTGTC

>ctr560
NNNNNNNNNNNNNNNNNNNCGAGCCTTTGCTGAATCTCTTCCTTGTCAGAGGAGACTGCTGGTCCCCAAGATAGAAAGTAAAGGAGACCCAGCCCTGCTGTC

>ctr561
GGCATTCCTGTGGAAGAGGCACTGCCCCATCCATGTGCCACCCTGTGCTGTGATGGGGAGCCTGGCTGCTGCACTCACACTCGGGGTGGAAAGCAAAGCCCGACCCCTAATTTAGCCAGTGGGACTCAGGAGCAGGCCATT

>ctr562
CAGGAAAGCATGGATGTTCTAAGCATGAGTATATCTCACTTGTTCTCAACAAGCTGACTCATGGTCTACAATCATGATGCTTCATGTCTGAGATGGCTCCCTCACAGTGCCCTGTCCCACCCCTGAGCT

>ctr563
ACAAACAGTTCGGCTTTTGCAAGACAGACAATTTTCTCCTTCTTCCCGAGTTTCCTCCTGGGCTTCTAATGTAAGGATGTCTAACTCCGGGACAGAAAGCAAGGAAGGAAGCACCCGTTCTCTCCCCGCCCTCCTCACGCGCCCTCTGCGGAGGACTCCCCT

>ctr564
TAACTGAGAAGTCTCCATAGTGAGCATGAAAACAAAGCAGTGGATGTCAGTTATATAATTAAGATATGTAATGGTAGCAAACTCTCAAACTCTAATTCAGTGT

>ctr565
GTTTCACACCTAGGTTCATGAAAACTTGACATTTGCCATTCTAAATGCCTAAGATGAAACTGTCACCCTAATTTTTACCAGGATATAATTGAAGAAGTTGCTCAGATTTGTAGCTCTAAAAATAAGAAACTGACTAAATTTGAGTTTTAAAAATGTGAGCTACAATATAAATGTT

>ctr566
TAATACATTAAACACTGCTTGAAGCATACTTCCATGTCTTTGCATGCATGACTAACTCTATTGAGAATGCCCTGATTATCTTATTCTGCTTGTCTGTGACATCCTTCTGGTCTTCCAAGGTAGAATTGATCCATTTCTGGTCCTTGTATTGATCATAG

>ctr567
GAGACCAAGGATCTGCCTACAGGGCACTTGAATACAAACATATTTGACAGGTGTTATCAATCTGCTTGAATAAGCAGTAAAATTTATGTATAACAAACAAGGACAAATAAGATTTCTATCCAACTTTTACATTTATTTATTCTAATGAGTTTTTCTAATGCTTAACAGTTTTTCACAAATGCAGTGTTT

>ctr568
TATTTTCAGCTCTAACCCCAGCTCCACCCCAGAGATCTGTCACTCATCTTCAGGGTCATCATATCCCCATCCTTGTGCTACTCAAAAGGGACAAGTGAAGGGTAGGTGGGCCCCAGGGATGGAGCCTGGGTCAGGGAAGAGA

>ctr569
CACATTAAAGCAAAAAGTATTTTGGTCACTTTTACATTTTGTGGGGGTAAATGGATTTGCCGGTAATCCCCCCACAATTATCGTCTACAACCATCATTCGTATAATCCTCACAATTATGGCCTGTGATCTTGTGAGGCTCAATCTTTCCTAATTTGTGGTTTTGTGTATATGACAATAAACTGATAACATCTATC

>ctr570
ATGAGCAAGTCCCCTATCTTGTACATATTTACCTTTTAAAATATTTGTAGCTTTTAAAACAAGGAATACATTATGTTTTGNNNNNNNNNNNNNNNNNNNNNN

>ctr571
AGCACGGACCATGTGACACAGAGTGGTAGAGCCTTGCTGGAAGAATGATATGAAACATTAGAAAGAAAGTAAGCAACTCTCTAAAATAAGCACAAATGTTAACATGTAAATAGAAGTGTGTGTCTTGGGTTCAGTTATATAGCTAGTAGTTT

>ctr572
NNNNNNNNNNNNNNNNNNNNNNNNNNNNNNNNNNNCATGCATTTCTATTTACATGGTACCATGTTCAATAAATCACTGAAGACAGAAGTATACTCAATCCTCTTTTGGGTTAGAAAGA

>ctr573
CTGCAAGATGGGCAGGCAGTGCTCACAGACCCCTAATCAGGTGAGGATACCGAGTCTCTGGAGGACAAGTGATGGGTCGCCAGTCAGCTGCGGGGCGGGGACATCAGACTCTGGGTTGTGGCTCTGTCACCTATCACAAATGTGCCCAATCCAAATTTACAGAAGTTGCTG

>ctr574
AAATATTGCCTTGTGAGCTCCAGTGCGAGAGAGGGCTGCGACTGGAGACCCTTTCCTCGTCTGGGCATGCGGCGCGGTCAGCCAGACCGACGGGCTGCAGTGCCGGGCCACGCGCGAGCGAGCACG

>ctr575
CAGGCTCTGCCAGAGCAGGGGTATGGGGTAAAAACACCAAACCCAGAAACAACTTTCTCTGACAGGAAAAAAAAAATAGCAAAGCAATACTTACTGCTACATTTTTCAAGCATGCAAAAAT

>ctr576
NNNNNNNNNNNNNNNNNNNNNNNNNNNNNNNNNNNNNNNNNNNNNNNNNNNNNNNNNNNNTCTTTTCCTTCTTGTTATATGAATAAGCATTCACGTGCCACCAGTGCAGTGCTGAAATCTCAGAT

>ctr577
GGAGAAGCACAGCAGGGAGGACACCTGGGGATCTAGGCTGCCAGAGAGTGGGGACAGGGGGTATAACAGGGAAGAGAGAATTTAACGGGGAGAGCAGAGGAGGCGCAGAGATGGNNNNNNNNNNNNNNNNNNNNNNNNNNNNNNNNNNNNNNNNNNNNNNNNNNNNNNNNNNNNNNNNNNNNNNNNN

>ctr578
NNNNNNNNNNNNNNNNNNNNNNNNNNNNNNNNNNNNNNNNNNNNNNNNNNNNNNNNNNNNNNNNNNNNNNNNNNNNNNNNNNNNNGGGGTGAGCATGACTCACTTAGGCACTACAAGAGTTTAATGTGATAGTACATAGGGTATGGCCCGTGAAGGTGCAGATGAGCCTGGAGAGGG

>ctr579
GTCATAGAAATCAAGGAGGAAGGATTGCTGCAGAAGACAAGAGGGAGGTGCCAAATTCAGCAAGAAAAATAGTTGCTTGAAGCCTGGCAGAGAGTTGTAGA

>ctr580
CATATGAACCCATGAATTTTATATAGCACCTTTCTCTTTTCTGCTTTTTCTTCCGTAAACATTCTTTCCTGTGTGCACAATGTGCAAAATGTAGATGTCCATGAGTTCAAGAACATGTTTAGAGAC

>ctr581
CTCCACGCTGCACCCTCAGCTCCTGGGGGAGGTCGGAGTGTATTGAGCCAGGACAGTCCCAGTCATGGAGTTTGTCTAACCATTCACAGGCTGCTCACATCCCTCCCAGAGCCTGTTATGCTGGGCGTTTGGTTTGTATGTTTTGTTTGAGGTCTCCTCCCTCAAGGAAGATTTG

>ctr582
CTGTTGTTCATCTGGAAACAGCACAATATTTGACAACATCTGTCAGACCCCGTCACAACATTTGGTTCTAAAGAGCACGGTCCCTGTATTTTGATGCAAGGTAGCAATGTGCAAGCTCTGGCCT

>ctr583
GAGCGAGAGATCAAAGAAAGAGTAGAACGAGTTAAGAAGGCTCGAAAAGAGCATGAGAGAGCCCAGAGGGAGGAAGAAGCCAGACGACAGTCAGGAGCTCAGTATGGCTCTTTTCCAGGTGGCTTTCCTGGGGG

>ctr584
TGTAATGTGAAGCCACATAGGAGGCTACATTATTGTTAATTTCTAGTTCACCTTACATTTGCCTGTCTTTACTATTAAAGGTTCCTTAATTTTAACCTTTCAGTAATCTTAGAGAATATATAAGGGAGGTTGATAATGAGTTAGATTTTGATAGATGTCCAG

>ctr585
AGATGATTCATTTGTAATGCCAACTTATGTGTCTGAATGCATGCAAAGGAGGTTGAGGGTCTTCTGAACTAGCGGAAAAAAACTGAAATAACATTATTTTCTGAGAAGGTAATCTATTTTAATCCATACAAAT

>ctr586
CAAAAAACAGTGTGATTATACATGAAGTATATGGCAAATGGACCTATCTAAAACAACTGTAGGAAACTCTAAGCACTATTATTCTAGATAGTAAATTTAAGCTTCCTTAACGTTTTCATAAA

>ctr587
TGTGCCAGGCCTTTTTGTCATAATTTAAACAAAGTACTTTTTTTCAACAGGTAAGTTGCTGGTTCCACACCTCTTCCAAAAAATATAACAAATGAAAGGTTTGAAAATATA

>ctr588
ACTGATGTGCAATTAGTTTCCAGAATCACTACATTCTAGTCAGTTGACCTCTTTTTGCTGAGATACAGAACAACTGGACCAGCTCCTCCAGTCGGGGAACAAAATCTCCCAGTGATTATTCTAGTGTATTACTCCTACACCACACTGCCTCCATCCTACATGGGT

>ctr589
CACGTCACCCCGGGGCATCTTTCCACTTTCACATTCTCTCCTGGCTGCTTTACCTGCCCTGCCAGCACAGTCCAGAGGGCCCCCACTAGCATTCCACATGCCAGGCCTTGCTTAGATGGAAGGCCTTTTCTTCCATCTAATCTAAC

>ctr590
TAGGCATAATTTTGGGCAATTGTTGCTCTGTGGCCAATCAGGGCCAAGCTAGATTCCCAGCAGGGTCCCCAGAGGTATTTTCAAGGTTTGGGGGCCACAGA

>ctr591
TTCCCACCCCATGACAAAGAACGCCTGCCGTCTGTCCTGGGTCTGGTTCAGTTGTGTGAAAGGTGGAACTGGCTGTGGGGATTGTTGCTTATTGTCTGAGTTCCCCAACTGGAGCTACGTGGCC

>ctr592
NNNNNNNNNNNNNNNNNNNNNNNNNNNNNNNNNNNNNNNNNNNNNNNNNNNATTACTTATTTCTTTTGATTACGTTTCTCACATTAAACTTTGAAAAAGATTT

>ctr593
GGCACTGTGTCCTAATTCGGACTGTTGGAGAATATCACACAACAGTAAAATCTTACGTAACTGCAAATTCACTCAAGTGGAATTTCAACTAATCACAAATTCATTA

>ctr594
AATTTCTGTTATACAAACTAGAATGAGCCTGGTTTTACTTTGAGACACTATTGTGAACTAGTATATGAAGTAGGCCTGATAGAAAATTTTAGAGCTCAAAGAAAAGCTAAGAAATTTGGCTCAAAAATGGGACAGATTGAAACCATTTTTAAAGGAATATGAGACTATAAAGGAAACTGATT

>ctr595
GCAAACTGCATGAGAAATGTTTTTAGAATGGTGTGAGTTCAAGGTTGGGCCCTGAGATATGCGATGAGAGCCTGTATATTGAAGGATCAACTAGATCTTAAATCTTGTTGGTTTAGGTTCTGGAGGATTACAATTTATGGATGTAA

>ctr596
AGGCAGAGCACAGACTCTGGGGGGCAGTGATATGGGCAGGAGAGAGAGAGCGAATGAGATGGAGAACAACAGAATCAGAGAGCCCAAGGGACAAAAAATA

>ctr597
CAAATACTACTTGAAGCACTTCACCCTTGGTTGCCTGAGTAGTGGCAGAAAGCTCTCTGCTAGGCCTGAGGGAAGACCAGAATTCCTAGAGGACAGGATAGATTTTGACCTGATGAACAATT

>ctr598
CTCGGTGTGGACCACCGAATGTTGCGTTGTCTGGCTCCGAGGAGTGGCAGGCGGGACTCCCCAGGCACAGTCAGGGAGGCCAGGCTTCCACACTTGGACTTGATCTCACAGGCCAATTCTGGACACAAGGATGGTCACGTCTGCTCCTGCATTGTGTGTTCCTGGGCCCTTCCCTCCGAGCAGCAGGCAAGGGTG

>ctr599
TACAGAGGTTTTAAAAAAAAGCTGCTATAAAACATAAAGGTTGGTAAAGTTGAGAAAGCCACCACAATTGTCATCTCTACTCTATGGCCCTCGAAGAGGGAAATAAAGTCAGGTTAATCACTGTAA

>ctr600
CGCCACCAGCGGCGCTTTCCGATGATCTCACCAATGTATAGCTTTTTATACACAAATTACATACCAATAAAGTGATTTAAAAGTATAGGATAAAATATAGAAACTAGGATTTTATTAAATTATTATGCATAAATTTATATAGTAGCAGGATAGGACAATCATGTTGGTCTTTGGGGGAGCTAATAGACATATTCTT

>ctr601
TCTCAACACTTTCACAAACATAAACATACTGAGTCAATCTCTGTGATCAGTTACTCACGCCCAACTCCAAAGCTGAATCTGGTCCTCAGCAGCTTCCCCAGGGA

>ctr602
GTCTGTGTCAGGTCTCCACAACGCTGTTATAGCCACACCCTATCCCCATGCTTGGCCACCTTCAGAGCTGGTTTGATAGTAGGATCACAGAGATACATAGTACATGGTAACTACTTTGAATT

>ctr603
CTCTTGATAATAATAATTTTCAACTTTTTCTGATCTCTCTAACGGAGGACAGAAGCAAATGTGTATTCCTAGAGAGGTTAGGGTGTAGCCCAAAGTACACTGCAGAAGTACAGAGTTTCCTGAAAACATTGTTATTTTAAAAATCCATGCAAAACTTGCACTCTGCTTCATAATTTAC

>ctr604
CCCCTTCGCCGTTAGGGGCCGAGGGGCTGCCGGTGCCCTGGGTAGGCCCCGGGGCTTGGGGAATCCATCACAGAGACCCACTTGGCTTTTCCCTCGCCCCTCTCGCTGCTTTTTTGTGCCTCTTTTACTC

>ctr605
TCTGTTCTCCTATCACACTGTCATCATTTCCACTGTGAAGAACATGGGGAAAACTGGCCAGACAACCAAAGGAAGGGCGTGCACATACATTTGCACATCTT

>ctr606
CCCTCTTCACAACTCCATTTTTCAGTCTCTTCCTCTGTTTCATCTTTTGTAATGCAGTCTAACTCCTTTTTAAGTTTTGCTTATGTGTGTTTGCGTGTGATTTTATGAAAATAATCCTTTGGTAAATTTCTTTAGGGTCAGG

>ctr607
AGTAATAGAATACAATAAAAAAGCCACCTTAAATATGTCCTCAGAAGACCCTGTCCCCCATTCGTACAGTTAAACATCCCAGCAAATGCATCTTTTAAGATCACTCTCTTACTGTGTTTTTATTCTAAATGTGTAAGTATATCTGTTC

>ctr608
CGGTTCTGCTCTTCCCAGCTGCTCACCGACTCGCCGCCGCCTCCCGCTGGCTGCTCCTCACGGCCCCGCTGCAGCCGCTCGCTGGGGCTTCACTTCCCATCCCACAGCCAGTACGCAGCCGCCGGGCCGCCCGGGGGAAAAAAAAAAACACAACAGCTAGCCCGCAGCGGGGGCGAGCATGCGCACCAG

>ctr609
CTTTCCCAGACAGTCTGTGTATATGAGGATACCAAGTTACCTTCTCACTATCTACTTCCTTGCTTGGTTCTGAAAATGCCATCTCCAAAGGCTTCCCCATGGTTTGAGGAATCATGACTTTCAGGGGATACATGTGGGACAATCTNNNNNNNNNNNNNNNNNNNNNNNNNNNNNNNNNNNNNNNNNNNNNNN

>ctr610
AATTCTCACAAGTGAGAAGTGAGGGGGAAAATTTAAGAGAGTCAAACTGCTACCTCAAGAAATACAATAGAGATGAGAGTGAATTTTGAAATGAAAGAAATTGACATGTAAT

>ctr611
ATTATCTCTTCCTAATTAATGAAGGTATGTAAATTCATTGATCTAAAACTTTGCAGGCATAAACGTTACTCAGGTAGTGATCCAGCCCCACACTGCTAACAGCTCA

>ctr612
ATGGGAACTGAGAAGTTCCCTGTTCACCAGCCTCACACTTTGTCCTTAGGTCAACACGTTGCACTCCCATGCAGCAGAGGGACTTTTTCATAGAATAAAAAAAGAATCCAAGATTAGGTGCTAGATCCAGCACCCCACTTTCACCACAATACGATATTCTACTCTCCCTACAACATTTTAA

>ctr613
GACTCATTTCCGATAACCCTTCTGAGGGCAGTTTTATAATAAGACAGAATAGGATTAAGTCTCCCCACTGGACAGGTGAGTAAGATGGGTTCTTCTTGTCATCCTGAGTTTTGTTTTGTTAGCTGGCAGTTAGCTACTAAGATACCCTGT

>ctr614
CGGTTCCCGTTCCGATGTTTGTTCCCACACTATTCCCAGTTTCTAGTTCTCATGGACGCTCCAATGCCCAGGGTTACCGCCAGCTCGGCTCCGTGAGGCCGC

>ctr615
GGCTGATAAAGCCCGCTCCGTACCTTTCTCAGGCCAGACACAAGGTCAGCCATGAGAAAACAGAAAAACAAGGAGAAGAGAGTCTGTAGAGACAAATTGGGAGGGTTCAGGAGGAGAATTTGGGATTTGCTTGTGCCCATGGGACACAGGCTGGGAATAAAAATGTTTTCCTGACTCTTCTCTGAAAG

>ctr616
GCTGGCCACTACTTAACACATCCATGCTCTCCTGCCTTCAGCAGTTGAATTGTGCAGTCACCAAGAGACAGTTGTGAAGATTCCAAAACATATATATTGTTTGTTCAAATATTCCCTCAAATGACAAAATATAAATACAAAAAGAAAAAAAAAGAAATGGGNNNNNNNNNNNNNNNNNNNNNNNN

>ctr617
CAAAGAAAAGAATAAAGTCCTACTTAGGTTTCCAAGGCCCCCAAAATCATAACCTGTATAATAATCTCACAAAGCAAATTCAGGGGAGGAAGCAAAAATAAAGCATATCAAACTTGCTGAAAATTAG

>ctr618
CACCACCCGCCCTGAGTTCTGAACTTAGCCACCTCATGTACGGAAGGAGAAATGGAGGCCGCCAGAGAGGTCTAGGCCTCCGACCCTGACCTTGCTCCTCTTGGATGGTATT

>ctr619
TACTGAGAAAGGTCAAAATCGTGACATTGGGAGTTAGCTTAATGCACCCAGAGTTTGAACTTTTTTTTTTTTTTGATTAATGAAATTCTTCAACCTACAAAATTGGA

>ctr620
ATGGAAAGTAAAAAATATTAGTTACTTATGGTTTTCTGTGGACTCTTGTTTGTATTAAATATTTTGAGATATATTAAATGTAGAAAATAGTTTCTGAAACTGCAGCACCTTGTATTTCTGAACACAGGATAGACTATAAGAATTGCAAGATAAAATTAGGTTTTCACAAGTTATGAACGTGAATGACAGCCCC

>ctr621
TCCCTCTCGATCGCCGGCTTCGGGTGGGGACGCGTTGTCCCCGCGTCTCTAACCTGGACGACCCCCCGCGGCCGGGCCACGTCCATGCCAAGGTAGGTGGGGGCTGGGTGGGTGGGGGGAAGGAA

>ctr622
GGAAAAATCCCAGAGCCCCTCAGGTGTCATTTTCACAAAGTTTTCTTCTGGGTATCCTTATGCGTTCCGAGTTATTCATTGGTTCTCTTCTGTTGTCCTCACTGGCAATTTTCCTCTGCCTCTTCTTCTTTCTCT

>ctr623
TTGTGGTCAGAAGTTTTTCTCAGAATCTTCATTAGAATTCACCAAAAGAAATTCTGTTCACCTAATTTAGAAAGGGATTGGTTAATATTCCCAAATTATAGATTAGTTGGT

>ctr624
AACTCACAGATCTAATTAGTTCTATGAGAGCTAAACTGGGTCCATCGAAGTCAAAATATTCTATTTACGCATGGTGACAGGCTCTGCAAATGTTCACAGGGG

>ctr625
ATGCTCATGTTCTTCATTATCATTGCTGTCAACACAGTGGTAATAAAAGAGCTCATGACTAGTGAGTGGCTTCTGTGTTCCAAAGAGATGATGAGAATAGT

>ctr626
AACTTAAAAATCTGTTTGCATGACTCTTTTTCAGTGAAAGTAGGCAAGAGAAATTAAAATTCAGAAATATCTCACCTAATGTCAGAGGTAATATTGATAATTTGTGTTTTACAAATGATACATACAACAATAAT

>ctr627
NNNNNNNNNNNNNNNNNNNNNNNNNNNNNNNNNAATAATTCATATTGTTAATACCTCAACCATATCTTGATATTCTGTTAGCTTTTTAAATGATGGTTGTGACCAACTACAGTTCACATTTTTCACTAGTGGATCACACTCTGCAGCATTAAAATCACCGTGAAATAGATTAATTAGAATAAATGAAGTGTTCTTTTTT

>ctr628
AGAGACAATCTGAGATGTGTTCCTCCAACAGCTGGATGGAGCAGAACTTCTTCCAGCATTCTGACATTCATCCTTGCCTTCATAGCTCTGTTCATTGCATTAGATTGTTA

>ctr629
CAGCCCTGTGCAGGGAGCATATTGGGAGAGGCTGGTACCTGTCATTGAATCATTTTTCAAAAGGCTCGAGATATATCCAAAATATTCCTAACCTCCCAGTTGCCCACCATT

>ctr630
TATACTTTTCCTAATTACTTCCCTGGATTTAGATGGCATTGAAATACTTTCATGGCTGGATAAGTCAGGCAACATAATCATAAGATTGTCCTGTGTAGGCA

>ctr631
GATTTCTGTGTTTTTCGCAAGGGTGAATAATATTGTGATAAATAATTTTATACTATGTTATATTTTCAGGTATTTGTAGTCCCTGGAACTTGGAACATGTATACCTAGATAATATGTATCAAGGTGTACCTCATTTTAAAAATAAAA

>ctr632
TTAGGGTCTTTGTTATTAAAATCAAGGTATTTTTCCATTTTTTTCTTTTAACTTATGCTAGGTCTTCTGGGTCTATCCTATGAGATTTTTATCATTTATCTTATTTTTTTTCACATTTTATTTTCACTCTGTGTTTGAAGTAGTTTTACCCTTCTTTTCCATTCACTGATTTGGTTCACAACAGTGATCATCTTCCCT

>ctr633
TTCAGGCTTTATGGGGTCCCCCAGCCCTTACACTGGCTTTTAATATTTCCATTATTGTTTATTACAAAACGTACATAGAAGTACATGCTCATGGTAACAG

>ctr634
TCTGAAACATCAGAATGCCATTTTTAAACAAAGAAGAAGATTTAAATGGATATCACTAATTCTTTCAGCAAATAAAAATGAAAATCATTAAAAATAATTTTG

>ctr635
CATAGAGCTGTTTCAAAGTCTTCTTTGTGAAAAAGAAAAATCAACCCTCTTCAGCAGGATGAATGTGACGGCCCAGACTAGATGTGCTGAGCTACCTCAGTTAGTAGCCTGGTGACCTCTGGGAAGGTTTCGGTGCACATGCTGATGGGCCTGGAAGCCTTTGGTTCTGAAGGATGGAGGGA

>ctr636
TGAGTAGCCCAAGGTGGAGGGCAGGTTCTGCCTGGTCTCTGGAGCTGAGGCTGGGGCAGAGGGTACAGCTGAACTGATCCCTGAGAGACCAGCTGGGGCCAGG

>ctr637
TATTTCTAACATAATATAAAATACAATTTTAATTTAGTAATATGAGCCAATGAGTGTTAGAAATGGTAATTACCTTCTTTGTGATGTTTTCTCCATCCGCTGCTTTCACA

>ctr638
AAGAGAACGGAAGAGCATTTCTCCCCAGCTCCGAGGCAGGTGGTGTTGGCAACTGCAGGCAAGGTGGGGGGAGTGGGTGGTGCGGCCCCCTCACCCTCACTGAGCCTCTCTTTGGGCTTCTCCTCCTCCCACATCCCCTCTGTGCTGAACAAAACTCACCACTCCTGGGCCCATTGCTTCAGGC

>ctr639
ATCAGGCTCTTTTACAAAGTTCTGAAGACAAAACTCAGAATGGCATTCCTGGGAAGCATCCCTTTCCAGGGAAGACTAACCCTTGCCAAGATTGTTCCGTACACTGATTCTGCTACCATCCTCTCATA

>ctr640
GGTACATGTGGAATACACCTCACATGTGTTCTTCCCTAACCCTCAAACTTCATAACAAATGCCTTCCAAATTTTAGAATCAGAACAGAATATGTCAAAAGTAGCACCAAAAAATGTGAAAAGTAAGTAATGGTTCTTTATGCTCTGTGGGTTTATTTTTAATTGTTATGATGGAGAATTTT

>ctr641
CTAAATGATTTTAAATTTTGCTGTTAGGTGTCGTTTGAGGGATTTAATGGTCTGCCTTTGAAGGTTATTTTTCCACTGACGACGTATTAACGCCTGCAGTTTACTGAGACTTGACGT

>ctr642
NNNNNNNNNNNNNNNNNNNNNNNNNNNNCTCCTAGATAATCTCGAGAAACAAGCACTGTTGCCAGTTTGATGTGAATTGTTTCAGCTTATAAAGCTCTGT

>ctr643
NNNNNNNNNNNNNNNNNNNNNNNNNNNGGAACACAGTCATATTTTAATTAAAAAGAAAGGACCAAAAGAAGTTAAATGCCTTTCCTTTGTCTGTATGACTGTATTGTAATAAATTAGTCTCTCTGGATGAATATCAGCAAAACTAACTTTCTATGTATTTCTTTTGAGTTTCAAACA

>ctr644
CTCGGGTGGTCACGGCGGCCCTGCCCCTGCTGCCGCTCTCTGGTGTCTGCACATGGTGCCCAGGAGCCAGCCTTGCAGACACAGACGGTACCCTTGGGAAGCTCCTCTCCAGGGCACCTGATGCTGGGATAGAGAGAGAGAGGGAATAGTGAGGGCGAGGGCACGGACAGCCAGGAAGGTCCGGGGATGCCCGGA

>ctr645
NNNNNNNNNNNNNNNNNNNNCAGAGTGGGGGATGGCTCAGGCATTAGGACAGGGGACAGAAAGGGAGGGGCTCCTTTAAGGCCTGCCTGCATCGGGGGGAAGAGCGGGTCCTCATCAGTCTGGCAGCCCACGGACCTCATGGTGTGGGGTGCAGGAATGGGAAG

>ctr646
ATACAATGTGGGTTTCTCAGAATTATCCCATGGACCTCATAGCAATCAGTAGCCTCTCCCTCCTGGCCGAATGAGTCACTTACCTTAATTTCCAACACCAAATATTTGTGTTTAAAATTTATAGAAATGGA

>ctr647
NNNNNNNNNNNNNNNNNNNNNNNNNNNNNNNNNGGAGTATGTTTTTATTTGACAGTGAGTGCACTAAGAATTTCCTGTGGTGCCAGCACACAGCAAAAGGTG

>ctr648
AGGGACGGCCCCAGGCTCTCCCTCCTTTACAAGCTGTGGTCAGTCACGCCGTCTGGCCGAGGAATCCGGCTTTCACAGGGGGAAGCAAATAATAGGACGGGGAAACCGCAGGGTCCT

>ctr649
GAGGGTCCTATGTTACAGATGTCCCTCTGCCTGCACAAAAGGCTGAAGAACAAGCCATCATGGAGTGTGGGAGATCCAGCTGTTGTCCATTTCCAGAAGAGGAGTGAATAGTGGCTTAACAGAGAGGACCCTTGCCTGGTTCTCTTTGGAAATTTCACAGTAGTGANNNNNNNN

>ctr650
GCACTTTTCACATTGATGATTCCAAAAGACTTCCAAAATATTTAAACACACACATAGACACACAAATGTCTGAACAGCCTTAAACAGCCTACTGGTTGGTG

>ctr651
TACCAGTTTTATTATACTACCAATAATTATTTAGACTTAATTCTAAGATTTACTTATTTCTTTATCTAGCTGCTGCTGCCNNNNNNNNNNNNNNNNNNNNNNNNNNNNNNNNNNN

>ctr652
GTTTTCTGCTCTCCACTCCCAGATGATAATGTCCTGTCTCTTTTGACTAAATATTCACCCATTCTCTTCCTCTAATCAAGTAGCTTTTGATAATACTAACAGAGCTACCTATGAGCAGGTAAAAAATAGTTATAGGAGAATCCTGGTCACCTAGAGTGCCTATGAAAAGTGATGTTTTAATTAATTAAATTC

>ctr653
TTTCCCAAGAGGAATTCCAATACCAAGTCTGTTGGTACATTTTTCTCATGCTGTTACAAAATATTATATGGACACATTAACTTCTGAACTCTATCGTAAGTCTAGGAAAGCAAAGACCTTCTTTCAGATTTCTTAGTAACTCAGGAAACAGGAAGGTGATGGANNNNNNN

>ctr654
ACATAGTATGGATGTGTTTTGTAAAGCCCTCTTGAGCTAATTCTTTCGTACAACTCAATAACCTTGCAGGAGGATTAGTGTAGAAGGTATGTTTCTGTGAAATNNNNNNNNNNN

>ctr655
CATGTTCTTGTCCCAGAGTTCTTTAGGTTAACACTAGGGACTGCGTCCATGTACTAGTATAACAGCTTGGGTTTGTTAGAATTTGGGCAACATTTTGATTATAATGACAACTTCATTTTCACATGTTACTCAGTTCCC

>ctr656
GAAAAATATGATGGGTTTTAAAACATTAAGAAGATAGGGTTTTCTTATTGAATCACAAACTGAAGATATCACATATAAAGCAGTTAAAAAACTGGAGGAGAGGTACCATTGGC

>ctr657
GAGAGTGAACTACTGACTTTTTAATTAATCTAAAAAATAGATGTAATGAAAAGAAATCAAGTTCTAGAAAACAAGAGAATGAAGGCACATTTAGCAAAATATCTAAGTTGATCTATTCAAAA

>ctr658
CCCTAGAGCCCCTGTAGACCGAGCAGACTCGGCCCTGGGCTTCCTGCTGCGCAGCACCTCTCAGGAAGGGCCAGACAGCTGGGGCAGCAATCTCCAAGGTACCCTGTAGAATACTGGGTGGAAACAGCTGTTGTGGGGGATAGGGAATG

>ctr659
CTGTCAAAATACTGTAGGGATGGTGGGCAATTGACTGGACTTAAATATGTTTCTTCTAAGCTGGAGGATGCTTATCAAACTACAACCTGGAATGGTCTTGGAGTGAAATTGTTCTTCCATTCTCTAGCAATAGGCCTCTGAGGGACC

>ctr660
TTAATGAATTCAACTTTAAAACCAGAACATGATTCCCAGAAGGGAGCGAGCTTCCTGTGGGAAGTCTGTTTCCCCTGCAGCCTGGCTCTACTAAGAATTCTGTTTGCTGCAACACACTCGGTCCCCAGCCTTCTCACCACTCCTTCTAGGGTGATGGAAGTCTCTGAGGAGTCAGCAGGTCC

>ctr661
ACAGGAAGAAAGGAAAAACATGGCATACTGGTTTGGAGAGGAAATTTAGTCACGAGTTAAACCATGTGGGATGTGAAGAGTGGGCGAGAAGAGAAATATTGAGCTGGGCCCAGATTTGGGCCACCCCGTCGCCAGGGAAACACAGAGATAAGCAGGCTGACGGCCAGGAAGAGGGA

>ctr662
TGGAGGCTTTTTTGAAAGCTCTGAAATATCAGTAGTTGAGATAGGGAACCATTAAGGAGAAGTCATATATTTTATGTTTTGGCAGGAAGTCAACCCAGTTGGCAGAGA

>ctr663
AGTGGTGACATGGGTGGTGACAGGTGGAGCTGGCAGCAGTGCTGAAGTCCTGGGGTGGGAGGTGCCAGGGGAAGGGTCTGGTGATGGGGGGCAGGGGGGGTCATCCTGGAAATGCAGGCCGGGCCCATCTCCCAGTCGCCCTCAAATGAGGTTTGCTGTGCTTCCACCG

>ctr664
GAGTCCCGGAACCGGATTCCCGAAGCGGTTTGAGAAAGGCGGGCCGGGATACGTGAGTGACTGCCTCAGAAGGGCTCCTTCAAGGACACTAAGGAGGTGACAGCCGCCGTGGCCCACTCTCCCGGCCCGTCCGGAGGGCCCCCCGCCACCCGATGCAGACCC

>ctr665
ACTCCAGCCCCCACCTCCAAGAGGCTACAGAGGCCAGGAGGGAGCGCAGCTGGGGCTCAGAGCACNNNNNNNNNNNNNNNNNNNNNNNNNNNNNNNNNNNNNNNNNNNNNNNNNNNNNNNNNNNNNNN

>ctr666
ACAAAGATAAAAGCCATCTGCTAGACCCTCTGCTGCAGGCCCCTGCAGCAATTGCACTTTACTGCCTTATAACAAGGAAGTGGCGGTTATGCTGGGAGCAATTACCCGAGCTTAAAAACAT

>ctr667
CTTTCCCGATATTCATTTATAGGGTATAAAATACTTGACAGAAAAGTTGAGATACAGAAAAGATGCTAAATTTCATGAAACATTGTTATGAATCAATTACAGACATTTTAGTTTATTTAAAACAG

>ctr668
GATAAACAAATATAAGTGCATATACCAGTTATGAAAACATGTCTTAAGGACTATGATTAGGACTTATCTATTACTCAGTGTCATGCTTCTAATGGCCGGTTGTGTTTTTTTTTAAAGAAAGAAAAGCCCCT

>ctr669
CTTGTCCTGAAGATTATGCCGTGTGGTTTAAGCACAAGAAACTACTAGCAGCAGCATCTTTAAATATTTACAAGCCTCTAATATATGTATGTGTTTATGTTTTGGTCAGTTTGTCTAATTGGTGGGAGCTTGGTTTTTATAAATTCAGGATGCCTTCAATGCATGGGCTTTTTATTCACATC

>ctr670
CACCAGGAATGAAGCAGTTAGGTATTATTAGACTTTTTTTCCCCTTTTAAGAGCAGCAGAGGTGTCTCTCATAGATCATTACAGATGCTTCGAAGGTCTTTCTGGAAGTAACTGACCTTCCTTCTCACATATCGTGCCAGAATTTTCATTCCAGAGTTTTAGAAAGGGGGTGTGGCCTCTCCATGCTGCAAGCTGGG

>ctr671
TCCACCTGGGCCCTTTCCTGCCTTCTCCATTCCCATTCCCTCGGGGCCACTTCTTCTCCAATCTGTTTCTTCTCAGATTTTCCGCCTTGTCCCTGTTCCTCTCCTGCTATTTTCTACTGTCTCACTC

>ctr672
GAATTTGTTATAATATTCATTTTAAGTTATTTTTCTGCAATATAATCTACATTTCACTGTATTGTTTCAGAAATTCTGCTTCCTACTCAGCTTTAAGTCAAAGGTAATTATGGGAGCAAAGGAACTTAGG

>ctr673
TTTATTTATTGTGCATAGAATGCACTGCCTTCTAAGATGGGAGACAACTTGGTATTTCAATGTTTTAACTTCCCTGCTGGTTAAATTTTAGCTGTGTGACACATGGGAGCAAAGGAACAACCAGGATTTGT

>ctr674
NNNNNNNNNNNNNNNNNNNNNNNNNNNNNNNNNNNNNNNNNNNTGTAGGTTATTTTCTGAACCTGACTAATGGGTACATAGGTATTTGTTTTACTCCTTTACC

>ctr675
CATAACTATCATCCAGGAAGTGTGCCTCTAAGACTAGGCCATACCTGATCCTTTGCCCCCTGCCTGTNNNNNNNNNNNNNNNNNNNNNNNNNNNNNNNNNNNNNNN

>ctr676
GCTCAACATGCTTAATGACTAGAAGAAATCTAGGAGCAGCAAGAAGGTAATGTGGAGAGGGGAGGACCTCCATGGGACCTCCATGACCGGTGTCTGCAGAGCCAGGGGTACAGGCACCCAGTGCTGTGGTCTGGCA

>ctr677
AGCAGGAGACACCCAGAGTGCAGGTCTGAGGGGCTCACTCACTCCTGTTATCAGGGGCAGAAACCATGCGCATTAGGCTGGCAAATGGCAAGAACACTCATTCCCCCACAGCCCAGGAAGAGCAAGAGTTCTAAGGCCCTTAAGAGGAAAAGCAACAGCC

>ctr678
TAATAAGGGTTTAGGTACTTTTGGGTATATAAGGAAGACAGATTTGGATCATAGTGCCAACAGAGGAGCTATGAATGAAATTAGCATAATTATATTATGATATACAGATGATATTTGAATTTTCTTTATAATGTAAGAAA

>ctr679
GCGGTTGGAATCTGAGTGGGATGGAGAGAGTGCCACATAGTGGGGACAGCTTTGTGCCATGTTTTGGTACCCTGGGAAGGTGAGAGTGACTTCTACATGGCAGAGTGGCCCAGTGCAGGATCTGAGAGCACAAGCAGAGTCGAGAGGCTGTCTAAGTGGAGGTGCAGCAGCAGCCCA

>ctr680
CTCAAGACCCATGGACTCCTGGTTTAAGCCCACTGAAGACTGTTTATTCCTCATGCTTGGCCTGGCTTCCCCTTCTTCCATCATTGCCCTGGAATGCGGGGG

>ctr681
TTCATAATTTAGAATTGCTGGTGTGCCTTCTGTAATGTATTATGACTGTGTTAGGAAGGCCTGGCCCCAAAAGCTCCCGGCATATGTGCCAGTGGCCTCAGAGGTCAGACTCTGGGCGGCTCCTCTGGGCCGGGAGAGTAGAATGTTAA

>ctr682
TCAGAGAACTGGAGAAAAATGCATCAGGTAACATCCCTTTGGCAAAATTCCAAACATTTAAGAAAAATGATGGTTCCAGCGCAGGACCCGCAGAAGCCGCGCTCTCAGCCGGAATTGCCTCAGATGTTCCAGGCAGAAGCCCAGGAGGCCTCCAGGAACCGCCAGACCGGCAGGAGGAACGTCGAGGTCCA

>ctr683
AGGTTTGTCCAGCTTCGCTGTCTGGGGAGAGACACAGAAAGACCACATTCGGTGGAATTCTGGCTATAACCTTTTGTGGCCGGCAAGAAGGATCACCAAGCTGTCCTGTTACCTT

>ctr684
AAGGGCCACTCATCCCAACATCCTGTGGCGATCGTCACCAGGCAGGTGGGAAAAGACACAACACTCCCCAGCCCCACCGTTACCATCGATAAAAGTAATGTTTGCAAAATGCATACCTAACAATTTAGGACAGTTCAGGTCTGCTTGATAGTGTTCTTTAATTTG

>ctr685
ATGCAGATGGTATCACCCGCTGACAGCAGGAATATTGGCCAGGGGATTTACACCGTGGCTTGCGGCTCCAGTGCCTATATTAGCACTGGGTCAGCCTCTCACCTGCACCACGTCCCATCCAGCCGCCCTGCCCCCTGGCCCTGGTGCCCTGATACCCTGGAGGACGCACGCA

>ctr686
GGCATGACTTGGGAGTGGTGAGGACCACAGATGTGGGGGTGGGGGAGAGAGGAGAGGCAAGGAGGAGGCTGAGCAGTGATCTGGGCAAGGCTAGCAGGCCTGTTCAAGGGTGCGGGTATGGAGGGTGGGTGGCAGGGAGTGATGGTGCCCAGCTGGTACCCTTGACTT

>ctr687
TTCCTTTACAAACTCAGGACTGAATACTTTTCTGTAAAACACAATTCTTTCTTCTTCTGCTTCTGCTTCTTTTCTTTTTCTGTTTGGCTATTTATGTACCATGGGCACCAGGCAATTTCTGGA

>ctr688
CATGCTTTACTGTAATGCTGGTTTTCAAAAACAAACGAAAAAGCAGATCNNNNNNNNNNNNNNNNNNNNNNGCTTCTTCAAACATAGTATGTTTAAACTTTTCAATAAAATTTCTTTTTAAATGTAGTTTTTATTAATGCATTCATATATTTAAAGCACTTGAAATTATCTATT

>ctr689
NNNAGAAATATTAATAATTGTTTTATTTTTAACCTCTGTAATAAGAGAATTTCAAGCTTCCATTACTTATATGCTCTTGTGAGTTTTTACCATCTTTGCC

>ctr690
GAATGTGCCAACTCAGTCTCCACTTGTGGCTGGTACACAGAGTGCTTGACCACTGACATTTAATTATTTCCACTTTTCTTTCTAAAGTTTAACAAAGAGTGTCTGTGGTGTAAGCTGTCACTAACTTCCCTTCCTTTGGGCCTTCCAGAGACTACCTCAAAA

>ctr691
NNNNNNNNNNNNNNNNNNNNNNNNNNNNNNNNNNNNNNNNNNNNNNNNNNNNNNNNNNNNNNNNNNNNNNNNNNNNCAATGTTAACCTTTCAGCTAGCAGTTCTAATGTAAGACCCTGTTCACAGAAGCATTTATTGATCAGTTATTTGACATTTT

>ctr692
TCATTTTGTAGCAGAAATAATAGACCAGGAGCATTAAAAGGACGTATTTGTTTATTCATATGGCTAGTATGTGTGGTACTACTGAACTGAACCCATGCTTCTGCCT

>ctr693
CAACAGCCATTACTGTATTAAAGAAAGTAGCATCCAATATATAATCTTCAAAATTATAAAGAAAGTCTTAAACTATGACTAGTATATCCTATTTCAAAAGATAGGCAAATTGTGATTTCTTTTTTGAAAATTTATAATTGTAAAGAAAATCGTAAATTGTAACTATCTGCATAATTAAGAAGGCAAGAAAA

>ctr694
GCAAGAGTGGCTAGACATACTGTCTAAGTGGATTTGCTCAATTGATCGCTGCCTAATTGTAGAGCTAATGGACGAGGAGGCTGGGTCAGGGCGGGCACTGGAAAG

>ctr695
TCTAGATAGACCATTTTTCTACTTTTATATATGTAAATATGTGTTTAAAATAGCAGACACTATTTTGTGCATTTATGTTCTCCATAATTTTTATTTCATGCACACAAATATT

>ctr696
TAACCACTGGCTGAATATACTCAGTATTTAACAGGCAGTTTGTCACAATCCACTCCCTCCCTGACCTCATTGTGGTTTATAGTTTATGTTTAATGACATTTA

>ctr697
AATTGAGAGCATATACTTAAAATGGTTAGACTTTTAAATGCATTTTCATCCAAGACAGAAAACAAAATGAGCGATGAAATGCATTTCTGTGAAATATATTCCTGTGTTCTTTGCA

>ctr698
CTGCTGGGTCTGTCATGATTCAAAGGAAAAAGGGCTATATTAATTCAAAAAGGAGTCATGCATGTAGAACAAGGGGTGAGGACTTCAAAAGTAAGGCTACAGAGGACTTAGTGAAAGGTTCTGAAAAGAAGAGAAGCTTGAACCTAATTTTCTGTGGGATGGAA

>ctr699
GAATATTAGGAAGTCCAAAATCTGTATTGTTAGAAAAGCTGACATTTTGTTCTCTATCTACTCATTTTGCTTATCCCATTTGAAATTAGTTTAAAACCTA

>ctr700
AATGACCAGACACTTCACTGGGAAAGTGACGACAATTTGGGCCCTGGGAGCAGGAGATGAGATGGAGAGCGGGGGCGATGAGGCGCAGGTCACCACCCCACTCTCGGCCAGATAGGCTCTTCTCGGCCTGATTCTGAGAAGTCAAGGATGGGGGGAGCTGTTGGGGGCGG

>ctr701
TTGACCTAACTTTTGTCTTTCCATTAAACAATTCTCTCTTCCATGACCTCTTTCCCATCAGAATGTAGAGAAGTTATTTATTGATCAATAATATAATAAGCATTTGCCAGGTGCCTTCCT

>ctr702
AGAAAATAGATGTGTGTTATGTTTGGAACTGCTGCTTTGAATGCAATACATCCAAATAATGAAGCTGACCATAACAAAGACGGGAAAAGTAATTCAGACATTTCACAGAGGCCT

>ctr703
TCTTCTTTTATACTTTGTACACCTCTTAACCCTTCTTTGGCCAAGATCTGGGGGCTTTAGCAATGACAATTTCAATTATACTTTCAGTTGAAAGATTTTTAAAAGTAAAACGTTAGCATTGGATCTGGAGAATTTTGCTAACTGAGATAATTAA

>ctr704
CCCCATACCTTACCATAATTTACAATCAATTGGCACGACTCCATTATATCTTCCTACAAAGGTATAAATATTTTTTCTGTAGAACAAGGGAACTATTAAAAATCAGAATCATTAATTT

>ctr705
NNNNNNNNNNNNNNNNNNNNNNNNNNNNNNNNNNNNNNNNNNNNNNNNNNNNNNNNNNNNNNNNNNTGTCTGCCAGGCAGCCATGGCTCATTAGCACACGTGCAGAATGACTATAAATAAGCCACAGTCCACTTACAGCTTTTC

>ctr706
AGAAGGGCACTGACTACCTCTCCCTCAAGTGTCAACTAAAAAATATTAGATACGAAGCTTGAGTCAAGAACTGTCCTGGGTGCTGTTGACTCTTCTACGTCCGGTGTCTTCCATGGCCTATGGTACAAAGTCACTCCAGAACATNNNNNNNNNNNNNNNNNNNNNNNNN

>ctr707
ATGTGGGCTCCGGCTTGAGGCAGGCCCAGGGAACAGGCAAGAACCCCACTGTCACGGCCAAGTGCTGGGTGGGGTGTAGACCCTGAGAAGGCACAGTAGGCGGGGCACTCCTCAGGCGCTGGCTGCAGGGGATGGGAAGTGGCCCTCCTAGCGGTGGGTAGAGGAGTGGGAATGTAAATG

>ctr708
ACTCTCTATGGTGGAATTGTTGGGCGAAAGCAATGACAGCATGAAAGGGATTACGAATGTTTTACTGGGATCAAGTGGGTATCAGCTGTGCCCACACATGGGGGTATGGCATGTCTGGGTATGTCTGTATTGAGCTTGCCAACCAGACATCAGTTTGCATAAGGGCTTCTTGGGAGAAAACTCACCC

>ctr709
AAAACAATAGGACATGGCTACTGCTTTGCTTATGGGATTACACATACCAAATTAACTCCAGATTAGAACATGCATACTTGCCATGTTTTACATTTCTAGTGCCAGGGNNNNNNNNN

>ctr710
GGAACTGAAATGTATGTCTGCAAAATATGTATAGCCAAGCAACTAACCACTTCAACCTCCCAATATCCTTTCTCTAGGCCCCTTAAGAGCTGTCTTCCCACACCTTCCACCCCCTTTCTCCAATAAAGTCCAAAATCAGCAATCAGTGTTGACATC

>ctr711
TCAAGTCACTTAGATCGCTCCTTGGTATTCCTGAGGGACAAACTAGAGATCAGTTGACAAAGGAGAAGTGACAAAAGATAAGCTGCAGAAGGACCTCAGAAGGGCAGAGCAAAGGGTGAGCCTAC

>ctr712
GAGGTTAAATCATTCTTTGATTAATAAGGAGTGAAAGAGGAAGGAGAAGAAAGGAGAGGACTAATATGAGCAGATCTTTACATATCAGACATTTTACATAAA

>ctr713
GCTGACAAAATGCAGTTTATCCCAAACTCTTAAAATTATTACAAACATGGAAGTCTTAACACAGCTCCACTTATTTTAAAAGTTTCTCAAATAGAATATGACCCCCTCACCT

>ctr714
TAATCAAAATTTACACATGGCCTACGAATCTCTAGTTATTTCCTTAAAATTAACAGTCATTTGAGAAATTATATAGTCAATTTAATTATGTATGCCTAAAATAATTTAATAAAT

>ctr715
AAAGTTTGTTCCATATAATAACAATGATAGTTTCTAATAATCGTGTGGCCCTGTTTGCAGAACAGTGTTCTAAGTAATGAGCCATTTGGGAGAACCCTTTAAATTTTTTTTTTAGGATATTTATTCACACCAGCTTTTTAGTCCTGAGTTTCTATCCATCCCTTTGCTATCCAGAACATTTCTTGGCCATTTTTTTA

>ctr716
AAGACTTTGATACAAGTAAGGAGGAAGAGCACTTTTTATAATAAAATGCTGTATCTGCATCTATATTAAGGCATTTTACAAACTTTATGTCTATTTTTTAATGTCACAGGAGATGTCTCAGGGGCCGGGGAAGCATGAGTGAGGATGGCA

>ctr717
NNNNNNNNNNNNNTTAAATTACATTCTCACCCCATCAACTTATTTGATCTTACCAAGTCATTTCATCTCTATCTTCCATTTTTTAACCACAGTGTAAAAACATTTGACTTTTCTTCCCACTATATTGTTGTAAGTATAAAATGCCACAATATATGTGAAAATGGTCTGAAAATCCTAAAGC

>ctr718
ATCAGCTTCATGCCGTCACTTCACCCCATCCACATTCCAGCACACACTATTTCTGGATATGACCCAGTGAAAGGGGAAACAGAGACACTCACACAATAGACGTTTCAATTAATGAAACACAACCA

>ctr719
AGTGTCTGTTGCGTGGATCACCATCACCATCCTCCTTCTGTTCTGAGCTACATCCCAAGTTGCCCAAAGTCAGGTTAAGTCCAGCATAATTTGCCATTTGTTAAAGTATGCCTGTTGATTTGTCATCTTTCCTTCTTGACTTCCCTCCCTCAGCACAGATCTCTCATGCCAGTAGTCAAATATAAAA

>ctr720
TTAGAAACAAATGAAAAGGAAACCATGGAAGTAAAGAGTTTCACAAAGGAGGGCACAGCAAGTTCAAATGTGGCCAAGACACTATGAGATGGAGAACCGAGAAAAGGCCCTTGAAGCAGGTGGTGAAAGACATCACTGATCATCT

>ctr721
AGCCTCCCTAGGCCTAGCTCCGGCCTCTCGGCGGCCTCTCCAGTTTCAAAAGTTCCTCGAGTCAGCCTCTCCAGACCCAGCTCCTCCTGTCTCCCAGTGGCCTCTTTCGGCCCAGCCCAGCTCATACCTCCCGGCG

>ctr722
CTGGGGAATGGTGATGCAATGTGTGAGAACCATGCCTGTCTACAACAGCTCTTGGGCATTGGAAAATCCGCACATAATTTCTTGCAGAAATGGCTGCCTAAGGGCGG

>ctr723
GAATCACTTCTTGTTTTCTTACAAGTTATAACCTCACTACCCTAGAGTCACATTTTTTAATAACTTATGAATTTTCTGAAACTTCAAATACCCTATGGCCCCATGGTAAAACA

>ctr724
AAAGCAGGGTATTGTAAATCATTAATCTAAAGGATAGTAATATTTATTTTAATGAAAGGCAATAGAATTATATTAGGCTAGCTTTAAAATAATAGTGGCCATCACTAGTCGTCT

>ctr725
CTAGCATCCCAAGAGCCTGCCAAGTGGCCGCTACCTACTAAATCCACTCTTGCCAAAAATATGTCAGGAAGGAAAAAGGCAGGTGGGTCAACTCATTGCTGAAGACCAACATCTCC

>ctr726
TCTTTCAGCTACCAGTGTGTCAGCACTTAACCGTTTATAGAAATTACAAAACACACACTTTCTTCCTCTTTCTTAGACAGAGAAAATTATATCATCCAAGCATCGCAGTCAGGG

>ctr727
CTCCCTCACGGGGAGACTCTCAGATGCCACAAAACCCCACGAAGTTCAGGTAGGCATACACAGTCTCATGCATTCACACTTACCAAAGACACCCCAGAATTCATACACACATTCATACACTCAGATGAACACACAAGCCCAGACCCAGCACACAC

>ctr728
TGACCTTGAACTTCTGTCTCCTCCTCCCAAAATGCCTGTGACCAACTGGGCTGCCTTTGACGAGCTGCTCTGAGGAACAGCAGCCACTTGCCCACTGGCCCCCAGCC

>ctr729
GCAGAAGTGGCTTCATTCAGACAGAGTCCGTGGCATGACCCTGACTGTCTCATGCAATGAGACCCTCATGAGGACCCTGCTCTCAGGAGGGGGGTGTAGG

>ctr730
CACAGTCAAGGAGCAAAATTTTATATGTAAACAAATGAATCAATTGTAATTAATTGGACCGTACACACATGTAAGAGCTACAGAGAAGTGAATGATAATTTCATGACATAAATG

>ctr731
AACAGGCTTAGGCTTCCCAAGGGGAAAATGGGTGGATTTTTCTCATTTCATTTTATTTCAAAGTAAAAAACACATTCTTATTTGTTCTTATTCTACTTGCAAACTCTAATTACTAGTTCTAGTGTTAACTACTTAACATATTTTA

>ctr732
TTATCAAGTTAAATATAGAAACTTTATATCCAGGATTCCAAAAAAGCTAACTGCTAAAATCTCTGTTCAGCTTTCTTTCTCCTAAAATTATAAGATTTCCCT

>ctr733
AAATAGTAAAGTTCAGCTTATAAATGTGCTCAAGTCTCTCCAATCCGAAATAACTTTTCTTNNNNNNNNNNNNNNNNNNNNNNNNNNNNNNNNNNNNNNNNNNNNN

>ctr734
TCAAGAAACTCAAGATGTCTGATTCTGATCATTTATTTTAAAAAAAATCTGTCTTTAGGGGCAAGGATTGTTAAACTGCTCATCCAGGCCTGCAGCTGAGGTTGACTCAGAGCTCAAAGCTGGAAAATG

>ctr735
TGTGATGTGAACACCAATGTGTTGGAAAGAAAACCAAAGGAAGGAATTTGATGAGATTGGAAAGGCAGCAGACAGAAAATGAGAAGACATTTATCCAATC

>ctr736
GATGTTAGCATATCATCTTAAATGCAAAGGTGAAATACATTTTATGGTAATGTTATCAGTTCACAAAAACCCTTTTTATCATTTTATCGTGACAATTACAATGCAATTTTTACATTTTAGACTGTAAATATCATAAC

>ctr737
CCATTTTTCCTGGTTACATACAGACTTCAGCTCTGCTTTCTGCTCAAGATTTGTTTCCCTTTATTTGGCAGGAAAAGGGTATTTTGAAGATTTCTCTAATAATTTC

>ctr738
ATAACCGCATGTGTGTGCCTATGTATGTGTATAATTTTTAATAGGCATATATAGAACACTTAGGGTCTTTGTCCTCACAGAGCACAGTCTAGTGATCTAATGGCTGGGACATTGTTGGCTGAACTGGAATGTGG

>ctr739
TCATAAGGGAAGATAATAATAATAGTTCATAATAATTGAATGCTTATAGACCTTATATTGCCCATCTCATTGCAGCTTCAGAACAATGCTGATGGGGTGGTAACAAACCACCCCAAGCTATATATAATAGGTAACCGAAACACCTAGAAAACTGGTTCCCATACTATATTTCACATTGAGCTACAGGAGCA

>ctr740
GGGGGTCAGGGACATGGGCAGGGCCCCCAGAACCCCAAAGCCCTGCGCGTCCCCACCCCTGTTGTGGCTCCAGCCTGGTGCTACCCTCCATGGCCCTTGGGGACATCAGAGAAACACATCCTGGCTCAGGCAGGTGGCTCTCCGGGGGAGCTTTCCAACCACGGCTTCTTGTTTTAGTCTA

>ctr741
CACTGTTGTCAATCACTCTGTTGAGCGTTCTTTGCAGCCCACAGATGTCCAAGGGTTGCCAGGGGCATAGAGCCCTGCCTTGGGTGGGACCAGGCCCACGCGGGG

>ctr742
GTTCTATAGTACATACAGAAAAGCCCTGAATATCCGCAAACAGGATGAAGGTTAAGCACGCTCTGAAATACCATACAATAGCTGAAAATAACCAAAGCAAATTTTTG

>ctr743
CTGCTTGGCCACACCAGGCTATGTGACATCTAAGAAAGTGGTCTCAGGCCAGGAATCAGAGGCAAAGTCTTTGTTTGAAGGAGACTTGAAGCAAAAAGGCTGAAAGAGAGAG

>ctr744
GAGTTAGTGTCTCTCACGTTCAGAATCCTCTTACTAGGAAAATACCTTAAAAAATTAAAGTCACATCACAATTCTAAATATGCATTCTAAATATGGTTAGTATACACTACAGGTAAGTTC

>ctr745
CACTTGGAAACACCAGGTGCACGTTGTGACCTTGTTGGCAAAAAGCAAGGTGCCGGAAATCCATGCACCCACAGCAGATAACTGTCCCCCTCCTGTGCCCATCCTGAAGCTGGCCCAATCTGAGCTCCCCACAGGAGTTTATTTTTGAT

>ctr746
TGAGAACAGCCTGAGGCTAGTTCTCAACTTGTTAGAGGCTAACATTATCATTTATGAAAATCGACACTTAGTATTCCTTTTCCCCAGAAGATTAAATCTAAACCTTCTTTGCATTAAGTGATTATCTAAAGTCAGTTTTGAGTTTCTGTCTGGAAATATA

>ctr747
CTGGTGGAGCAAAGGTGACGGAAATTACTGCTCATTTCAGTAAATCAGAAACTGGGGAAGTTACAGAAAACTGTTACTGATCTCATATTTGCACCAAGGAAGTGAGTTAATACACCTGCCCACTGCAGTCCC

>ctr748
GGCCTTAGAAAGCCCTCCAATAATCCATTATTTAGCACATTGGAAAGGTTTCAAAGATTGAATTCGCTGAACCATGCCAATATGTAAAAGAAAAAAGACAAAAAGCCCCCACTTTTTTCTGGTCAGTTAGCGCAGGTAGTCACTCCTGGATTCCCGGAGTGTTTTCCG

>ctr749
ATGTGACTCAAGATTCCTGGCATGGGAATAGACTGAGGGAACTATGGAAAAGAGACAAAATTCAGAGGGGGAAAATGCAAAGGCCTAGAATTAGAAGCAAACTAAGCTCGTTGGGAAATGGGAACCTGGGTTCAATGAAGTCACCCAGGGCTGGCAGTGAATGAAGCTGGGGAGCTGAGTGG

>ctr750
AATTGATTTAAAGTACTGTTAATGATGATAATGATTTTTTTTTTAAACTCATATATTGGGATTTTCACCAAAATAATGCTTTTGAAAAAAAGAAAAAAAA

>ctr751
GGTGGGGCCTCCGCAGCGACCCGCGGTTAACGCTTCCCCAGAGCTTGGGCTGCGCGGCGGCCGGGAGTCGGAGGCAGGCGGTCAAGGCCGGCAGGGCCGGACCCCCTACTTGCCCTTTCTCCCAGCAGGCGCTGGACTCTGGGGGCGGGCGTGAGCCCCTCCGTCCCGCACCCAGACC

>ctr752
NNNNTATTACTTTAAATATCACTTACCAGTAGTTTTTCTACTAAATAATTATCAATGATCTCAATAGATACTTGTTTTATTCATTAAAAGATATAATACCTCTCTATCCCACTAGACTATAAGGTCCAACTTA

>ctr753
GATGAAATATATTTTTGCCAACTTTATCTCACAGTCTTGTTGGTGACAGGTCGAGCCTTCTCCCACTCATCTAAGATATTCCATGAACATTTGTGATAACCCTGCAGAAATAAGTCCACATCTGTGCCGGCATCCGCACCTCCCTGCCCCCAGC

>ctr754
TGGGGTCTTTCTGGACAAGGCCACATTCCCCATTGCCTGGGGGGTTGGTGAGGCAAGGCCAGGAAGACATGGCACCCCCTGACCAGGGACAACCTGCTCCAGAACACTGGGCTGTGGGCCCT

>ctr755
ATGGTCCTCGTTGTCCCCTTCCCTGCCCTTGCCTTCCTGCTCATTGTGTAGGAACCAGTGACTTCATGAAGTTTCTCCGGAGCCACCTGCATCCTGCTGCTCTGAAGTCACTTCCT

>ctr756
AAACCTCTATCGGCAGTTTCTGATAACCTTGCTCCGGGTCACACGTTATCTTCCTGAAGTGGCAGCCACGGAAGCTGCAATTCAGGCACCAATATCAGAAAATGAGTCATTGCCGGGAACTTCACTGTGCAGTCCCAGAAGTCTTAATT

>ctr757
GCATGTGTGTCTCTATACATTGCTACATGTGCACCTATTTATTCACGCAAATGTATGCAGCATCTACAGGTGTCAGAACTGGAGTTCAGCTGTGAGCAAATTGGTCATCTAGTGTCTCCACGTTGTATGATAT

>ctr758
CACTTGGTTTGGCTGACATCACTGTATGATTATTAACCTGTGAGTGAGCTGGAAATATTTCCGAGATAATCTAANNNNNNNNNNNNNNNNNNNNNNNNNNNNNN

>ctr759
GTCCGTCCATCTTAAGCAGCTGAAGAACTGAACGGATAAAACAAAGCCCTCAAAACCACAGACACGTGTGTCCATGTCTGAGGTCCACGGGGCAAGGAGGAAAAAAGAACCAACTCACGCATCCTCCAGGGGTGAAGACTGGGCATTAA

>ctr760
AGATAATCTGCAGCTTCAAAGAAAAAGTTAATACATTAATTTGTATAAAATATCATATCTGCCTACCTCATAGAACCTTCATAAGCATTGAATGCAAGTGAAAAATCGTAAAAGCATAAGGCATTATTATATAGCCCTTACTGTAATA

>ctr761
TTTTAGGATTATACCTTACTTATAGGCCCGTCATTCATTTGGCATGAAATTTTGAGTTTTATTCACTTTCACTTTCCTTTTTTTCCAAAGCAATTAAAAAAACTGCCAAAGTAAGAGTGACTGCG

>ctr762
GGTTCATGGTCTCTACTCTGAGAGATCCTTCTGAGTTCACTTCCATATGATACAATCTGCAAGTTCTGACACACATCCTATATGTTAAAAAAGTAACCTTCAAGCACCTAATAGCCCTGATTCTATTCTAGTCTCTTTTAATGACCAACAACTCCTGTAGTTA

>ctr763
TTTCCATTTAAACTCTATTTTACTTTATTGCCCTCTTCCCCAACACAACATACACATACAGATACCTTGGTTACTTTATCTTAGTTTTCATTAAGTTTAAT

>ctr764
GTGTTCTGCACAGATAGGAAATAAGAAGAAATGCCAGGAAGGGAAATGACCACAATAAAAACATCAATTATCAAATATTAGGTACACAACATGTAAGTATACAATTAATACACTGTAAATATCTATTTAATAAATGAACAGAGGAGGTAATAAAATTCTTAA

>ctr765
TGTGAGCACCCGAAGGGCAGGGTCCCGGCCTCACCCTCTGGGTCCCCAAGTTTGACACAGGCTCAGAGGAGAGCGGGCTCCGCCAGTATGGTGGATATGGAGGACAGAGGAGGTTGTGCTTTCTGGCTTCCTGCCAATGTGTTTTATCTG

>ctr766
NNNNNNNNNNNNNNNNNNNNNNNNNNNNNNNNNNNNNNNNNNNNNNNNNNNNNNNNNNNNNNNNNNNNNNNNNNTCTTGCGGGCTTGAGGGCAGAGGGAGAGGTCACAGTTTGCCAGACAGGAGCATAAGGTTTGCGTCATGGCTGAGCACTGGAGACAAA

>ctr767
CTTGAAATATATACAGATTAAAAATGTATATATTTCAAATGTATTTAACAAAATTTATAGCTAAGCAAATATTCCCTACGATCTACCAAAAAAATGTAGAAATTATCCACAAAGAATTTAG

>ctr768
TGCAGGCGAAATGATTTATATCCCTGGGAGTTCCCAGTAAAAAAATGTGCACAGTACCCTTTAATTTGATCTGCTTTCCCTGTAGCACCTAAATATTTAGGGCAAATAGAAAATAGTTCTGATTTACATCTCTATAAAAA

>ctr769
GATTTGAAGTGCCAAATCTACCTTTTCTCTAATTTCTATCAGCCAAAGTGGCCAGAGTGCAGAATCTTGAATTAGACTCAACCAATAAGGTATTCCTGCT

>ctr770
GAGGGGAAAAAGAATGAGACCAGGATGATCAACCTCAAAGCCACACCCTCCTTGCTGAAATTTGTTAGTTGCTTCTCCCCTGTGTAAACCACTATTTTCCCAATTGATCCATCCCCAANNNNNNNNNNNNNNNNNNNNNNNNNNNNNNNNNNNNNNNNNNNNNNNNNNNNNNNNNNNNNNNNNNNNNN

>ctr771
NNNNNNNNNNNNNNNNNNNNNNNNNNNNNNNNNNNNNNNNNNNNNNNACTGTGTCTTCATTCTATATTATCATTCTTCCATACCCCTGACACACCAAATAAATCAAGTGACATATATTGTGATCTAATTGTGTCCTAGGCCATCCAGCTTTAAAATTCTTTTGGATT

>ctr772
CTTCCTTTTTTAAGTAGAGGGGAAAAAGAATAGGGAAGTTTTTCGCCTCCACTTTTTCCATTTTACATTGACAATATCCTTATGTTTGTTTCTCATTATCCACAGAGTCGGGGTGGGGGCAGGCAAGAGA

>ctr773
NNNNNNNNNNNNNNNNNNNNNNNNNNNNNNNNNNNNGGAAGGATGAGCTGTACAAGCCCTCAGTCTTTCTGCCATGTTTAACCAGAAGCCCCCTGTATTC

>ctr774
AGAATACAAAGTTGCATAATTCACACTGAATGCTAAAATACACGGTCACATCTACACTAAAATGAGATTATGCATATGCAAATGTTATGAACGATATTTTATTAAAGACAATTTTTGA

>ctr775
AACTGAAGTCCTTTGATTCAAACCACAAATTCCTTATAGCTAACCTCAGCAAAACTCCTTACACACTCTGAGTACTTAGTCCCTGTAACCCTTATTCCTCTTTTCTCTTCCATCTTCATTAAGTTAGTGGGAGCCAAGC

>ctr776
ACGAGTAGACTTAATTGGCTTTACGGTGCATTTTTTTCTCCCCGTTCTCTGACATGTAAGAGCTATGTCTGAAAATCTAGTATATTTCTAAGCTATTGTTATGCTGCTGATGGGATGAATCATTTGAAGATTTCTGACTATTTTTATG

>ctr777
ATTTTGTACTGCCCTACCTCCCTTTAGCAAAGGAGGACAGGACAATGAAGAATCTATTGGCAAAGCAGAGAAAACAGGCTATATCGCTTGCCAAGCCCCTGGAATTCTGAGAAGGTGCTTCTCCTGTGATAGCGGTCACTGGTACGGCAAGAGGTTGACAATCCCTGGCCAAAACTCCGAAGGGG

>ctr778
GTGAGCCCTGATGAAGCCCCTCTGTGCCCGTGCCTCCTTTGTGCCCAGCACTCGGTGCCAGCATGCGTCCACCCTGCGTGTCCACTGTGGGAAGCAGCCCAGCCTGGGACTCTGGAGGGCGCAGCGGGACACGTGGGCA

>ctr779
AAATGTAAGATTTTCCTTTTCTTGATCTCACTTCTTAAAAAAAAACAATTTTAAAAAAAGAAGTGGGGAACCATATTAAGAAGCCTAAAAGTATAGGAAAGGTATAAGAGTTTACTGTCCTTGTTTTAGCTTACACGAGATTCAAAAAAAAGAACAA

>ctr780
ATGTAGGAATTATGTAGAGATCGTTGCCGTTTGACAAATTAAAAGGATGCTTCTTTCACATTGAGCCTAAGAATAATTTAGGCTTGACTTTCTTCTCCCC

>ctr781
CCATCTCCGCTTGCCCGTTATTTCTCTTAATTTTTGTTAATACTATATTTTTAGTATGTCTATTAGTAATAACTTTTGGTATTATAAATGTTACTTTTAAACTTATTTTTCTTGATCTATCGATTTTCAGTGGTGCTTTTTGATGCCACTTTAAGCAGTTTTTTATTTGTGCCATGATTTCTTAGA

>ctr782
GTGATTCGCATAAGAATTCACGTGAGACTTATCTGGGGAGACCTTCAAAAGTGATCTAGAATTGCATTCCAGCATTGCCATGTTCCAAAAAGTTCCCAGGTGATTCTAAGGGGAGTAAAAACTGCCGCCTACACGTTCAGCTTTATCTCAT

>ctr783
TGGGGGTGGGAGCAGGGGGCTGGGACCCAGAGGCTTGCTGAGGGGCAGGGCAGAGGGCCGAGGGGGAGGGCGTTTGGGGTGGGCAGAGCTGCTCCGGAAGGGGGCCTGAGGCTTCCTCCCAAGC

>ctr784
AACATTTAAACTCTATTCCTACTGTCACTAATTCAGAGATTGCTCATTGGAAATCAAGTCTGGGGATCAGCAAAGAAATACTGATGCCATTAGAAAGCTGAGACGTCAGGGTGACAA

>ctr785
GAATGAAGTGAAACTGGCACAGGATTTGTCTCTGCTGCTCTCCCCAGCCCAACCCTCCTCGCCAGCTGTTCTGGTCCAACCTCTACCCAGGGAGGTGAATGGACCCTGGCTGAGAGGCACCTTGGAAAAAGAGGCACCTAACGCCCTCAGCCTACCCCTCTGACCAGATGACCACAGCACTGG

>ctr786
NNNNNNNNTACTCTCCACTAAAAAAATGCATAGGACCTGATGCAAAGAAAGTGTTTCTGGGTAAGTGGGAGCTACTGNNNNNNNNNNNNNNNNNNNNNNNNGATTTAGTGTATGGTTATCTGTCCCTGTGTGGCTTTGATCTGAACCCACCATCTCCCTGGTCCTATCGGGTTAGAAGGTGATTCTGGTGTTTGGGCTG

>ctr787
TTATGGTGATTACTTTGCCATGTAGTTATAACACATTATCTTACCTCCATCCATCCTCAGACTGTAGCTTCCTTCTTCTACCTTTGCTATACTTTTCTTACAGCTGCTCTTGC

>ctr788
AGGCCAACTGCAATTTGGTTTCTGCCAAACAGAACCGCTTTATATTAATAAATTTCATTTTGAATGTTGTGTCTTTTATGCTTTTCTTTATGTTTGATTTGTGGATGTTTTGATTTTATATGTGTAATGATAA

>ctr789
TAGAGTGCCTGTCATTATCCAAAGGGTTACCCACTGTCCCTCCAAAAGGCAACCACTAACTTTAATTCATTATGATTTGAAAGTACATGCCATGTGGATT

>ctr790
TGTGGCTTCCTGTGGCCCTGGAGAAAACTCAGGCTTGCTGTTATCACAGGGGTACCCATGAGTGACTTTTGGATTTTGGGAAATGCAAAGCATGTAGATA

>ctr791
CACTAACAAAGACAATGCTTACAAATAATTTGAGTAATTTTCCAACTTCTTTCAGCTTTCTACCTGAATGTGGGTCTTTTCAATAAATCCAAGAATCCAAGGACCTGAAATACCTGTTCTCCTTTAATGACAGGGGCCAGACAGGGGCAGAAGAGGGTCTCACA

>ctr792
AGTTCTGAACACTGCGTTTAATGTATCTGCATGGTTCCCATAACATTTTATAAACTTCAAATATTCACACTTTATAATTGAAACAATATACAAACTTTATT

>ctr793
TGATCAGGTAGCTTTTTTGCTTAAAATCTTTCCCCTCCAATGCCAAGCCTGACTTCTAAGTAGCCCCAGGCACGGGTTCTGGGCTTGGCTTGCATGCTCT

>ctr794
ACAGGGTTTATGGTGTTGCCATGTGCTGAAAGCCTTGGGAGACCAAAAATCTGAGTCACCCTTGAAAGGCAAATTACTTTGTAGATAGGAGTGCATTGTAATCAGATATTTCTAATAAGAATAAAATTAAA

>ctr795
GTCTTTCCTTCAGTTCTGCTGGAATTGGCATTTTAATATCTTTAATTTCATTTGATTTATAGTATTTAATTTGCCTTTGCTAGATTTGTAAAATATGTTATGATTTTCTA

>ctr796
TATCCCATCTGTGTTAAATAAGTTGTGCTTATTTTTAGGATTCTATGTATATTTTTCTAAAATTAGGGATTTTTCTGCTACAGAAAAAAATTTGTTTTTCTAATAATGCTACGTAGACC

>ctr797
AGTAAGCATCATCNNNNNNNNNNNNNNNNNNNNNNNNNNNNNNNNNNNNNNGTGCTAATTTAATTCATTCGATTTAAAATTAAACACCGAATGCATTAGA

>ctr798
ACTACCATTTGCATAGTAAATCATTTTCAAGCACTTCGAAGCAGCAACAATGGCATCATCATCATTCACCAGATTTTGACTGTTAAATTCGTTGCTTATGACTTTGTAAGTAATAAGTTGCTGAACTGTCTCCATCATTC

>ctr799
AACAAAAACCTACATCATGATTTATGTGGGTTAGATCTCATACAGATACAAGTGCCCATCTTCATAACACTAGAAAAATATATATATGGCATTCAAAGTGTTCTGTGATCTGGCACCAAAGTTATAACCTTCT

>ctr800
GATGTGCATTTTTTTTCATACTGAAATGTGTCTCCTTGTTTCTAATAAAAAAGAGATAATTCTAAGAAGGTGAAACCCTTTTCATTGTATGATTTTTACTGTTATTATTTTTTAAAA

>ctr801
TAATCAGAATTTGTCTTCCATTTAGTAGAAATAAAACGAGCCCACTCATTGTGTCAGAATTCATCTTTACACTACAGAATGAGCAATAACCTAAAATCAATGCCAATCTCCTGGATATGGTGTATATACTTGAGAAAGTGTTCTGCAGAATGTTTTCTACATTACTTTCATCACTGTGTTTTCTATTTC

>ctr802
CTCACATGCATTTCTGAACAACAACTCTCCTTTAACCTGTTCAACATATTTCTTTTTTTCTTGTATTCAGATAGAAGATAAAAATGTCTTACAGCTATTTTCATGATGTCTGCAAAGC

>ctr803
AGACAGCCACTATACATAGAGCAAGGGAGCTGATGGGGCAAGTGAGCAGGACCAGACAAGCCATGTGTTNNNNNNNNNNNNNNNNNNNNNNNNNNNNNNNNNNNNNNNNNNNNNNNNNNNNNNNNNNN

>ctr804
CCACGGTCATTTACACAGACCTGAGGATGTCAGTCCCCATTACTAGATAACCTCACTGTAAACCAGGTATGTTGCTTAGATGGGAAACTGGAACTGAGTGGAAGGTT

>ctr805
CAAAGCCCCTCTTCAACTGCCCCCCACCGCCCCACCACCTCCAAGACAGAGATTCTGGGTTCCTGCAACTGCAGCCCCTCAGAGAGTGTAAGAGGGTCAGAAAAAGGAGATTAGGAAATGAGGGAAGCAGCGCTGTCAGAGTTTCCAAAGCCCTGGCCAGCAAGGCATCAGAGGCCTCTGTTGGGGTGGGGG

>ctr806
AACCTATATAGTCTCAGGAAACACCAGTATGCTCAGAGGAAGCAGTTCTCACACAGCTACGACAGGGAGAGAAGGATGTGTACATGTATAGAAATCCTATGCTGAGTTGAGGGAGGAATTAGGTGAAGAAATGGCAGCCA

>ctr807
ATGTGTGTGAAGACCCAAGGCTCTTGGGCATCCATCAGGCAGGACCGTGGCTTTCTCACTCACCTCTGAGGTTCCGTGACTTCTAGCACAACACCTCCCCAGGAGGT

>ctr808
ACTGTGACCCATGTTCTTTGGAATTCTGCAATCTGAATTGGGCTAAGAGCTAATTTCAGGAATGGAATGGTGGAATTGGAATTTTTTGCTTATTTAAAAAA

>ctr809
TTCTTAAAGAGGACACCAGGGACCAAGGTAGACACAAATGGTTACTGCTCATTAGACACTATCATAAGCAAGGCCCTCTGAATTTCTATACTTTGCCAGCACTCACTCCAAGGTTTCATAAACTCACAAATAACTCTGCATTACATGAAGACCAGC

>ctr810
GAGTTCACCTCCGCGTCTTCAAATGAGAAGCTTGTGTTGAATTCAGCCAGATAGGAGCTTTATGATGGGTTAGAAAAGTCAATCATTTCAAGCGACAGATTTC

>ctr811
GGCCTGGTGTGCGTGTCTCTGGGTGTGCCACGCTCAGTGCTGGGCACCCTCCATTCCATCAAGCCTCAGTGTCAGCCCCTAGGTGAGCCCTGGGGACCAGCGAATGGGTTCCTTCTGCTGGGAACTACCTGGTCACCCCACCCTGCTCCTCCACACGGCCATGGCAGCCAGCATCAGTGCAGAGCCAGGG

>ctr812
NNNNNNNNNNAAATTATCATTCCCCCCACCCTGGCCATGTGTACTCTCTTAAAATACAGAATGCCAGGAGAAATGAAGCCACAAGATGAACACCGAACATCTTCCAAGAGCAAAACTAAGTTACTTTGGGAAAAAGAAAAGAAAAGAAAAAGAAAAAGACATCAATTACAAAGTAGATTTTGAGAAC

>ctr813
GTGCATTTTCAGCCTCCCTCCTGGCCTATACCCGTCATGCAGACACTAACCAATCCTTAACCAACCTCATCCTGGCCTCTTGATTTGTAGAGTCTTCGCTGAGGGGAGGAGGGCCTTACTCGTGATGTGTAAGAAGAGCAGCAACCAAAGGCTAACGTGAGAGTCAC

>ctr814
CGATTAGATATGATTATGGTCCGAGAAATGAATCTTGTTCTATGCCATTCAGCTAAAGAACAGTGCATGTAATCCAGGCTGTACTACTTTGTGTATTGGCGCCGGCTCTTAGGTTAAGTTTTTAATGGAACATTTTCATGATTTTAAAAATGTATTAGTAAAAGTACTAATGGTATTTGTCAAAATGCAGN

>ctr815
AGCAGGTGACACTTGGCTGTCAGCTGAGCTTCTCAGGTGCTTCTGACATTGCCAGCCCCTTGAGATGAGCCACCGCAGGTNNNNNNNNNNNNNNNNNNNN

>ctr816
AGATGGAAGGAATGCTTTGCTTTTCTGTTTGCCCTTTGTTTTTGTTTTTGAAGTCAGTGGGAAGGCAATACCCGTACGNNNNNNNNNNNNNNNNNNNNNNNNNNNNNNNNNNN

>ctr817
AAACTAACAAACCCAGATGATGGATCATTTGGCTAAATCTTACTTTTCTGTCCCAGTAGGGTAATCACAGACACCATCCCAGGAGCAGAATTTTAAAAATGCCTTAGTAATNNNNNNNNNNNNNNNNNNNNNNNNNNNNNNNNNNNNNNNNNNNNNNNNNNNNNNNNNNNNNNNNNNNNNNNNNNNNNNNNNNNNNNN

>ctr818
TCATCTTTGACGATTTAGAGAAGGAACTAAGAAGGTCTCAGAAGCTACGGCATGGATGATGCCATTTGAGAAGACATGAGGTCATTGAGCGGACGCTCTCTGGGTTGTAGCAGAGATGGTGAAGGAGAACCGGATCCAGAAGATGAGTGAAGTTCAGGGGAACATAGTAAAGGGAGAAGAAAGAGG

>ctr819
ATACTTGCTAAAAAGGGAACAGGAGAAGGATGAATTTTAAAAGCCTGTCTTCTGGTATTTACTGCAACTAGTCAGCCTTCAATTGGAACACCCATGAAAATTCAGAGGAAAT

>ctr820
TCTCCATTCCCACCTGTTCTTCCTTCCTGGTGTTCTTCTCCCCAGACCTGGTCTGACTGTCCCTCCCAGTCCCTCATTACCTGGGGATGGACGTCTTCCGCTCTGACCTCCAGGCTCTCTTG

>ctr821
AGAATGCCACTTTGGCTGAACTACAAGTGTAGGCCACCATTATAATTTATAAATACAGCATACTTCAAAACTGTTTGTTATCTCTTGTTACCATGTATGTATAAATGGACCTTTTATAACCTTGTTCTCTGCTTGACAGACTCAAGAGAAACTACCCAGG

>ctr822
GGATCAGGAGCCTCTGGCAGCCAGGATGAGAAAGAGGAGCCAGGACTATTTGTGGATGATCTGGGGTATGGTAGCATTGAGGACCCGGAGCTCAAGTAAGGAAGACAGAGGAAGAAGCTGAAAAGCTTCAGGAGCTACAG

>ctr823
CCCCTCTTGGTTTTCCACATGACTAAACTCCACGGGGCTTGAATGATCAGACCTCAGGCTGCCAGGCTTCCTGTCCCCAGTTCCTCCGGCTCCCGCAGAGCCCACAGGGACC

>ctr824
ACAGGTCATGTGAGGGGTGATGGAATAATTAGAGAGGAAAGCTGTTAGTTTAGAATGACAATTTTTCCTTTTGCAAATTTACTTCCTTAAATAGTATAATT

>ctr825
TAGAGGTATATTTAAGGACCACAGAAGCACACAGGGGAGCGATTAATCCCAGTGAAAGTGTGGGGACATGTTAAGAGAAGGCTGGAGGGGCCTTTACTCTAGAGGCCACCATCCCCTCCATGGGCCCCTCTGGGAAGCGGGCA

>ctr826
ATATTACCCAAGCTTTTTCCATCTGTTATATAGAGTAACATAGATAACTTCATGGACATCATCTCTTTAATTTGTTGTGGAATACTTAACATGACCTCCTCGTATATAATTATCAGTGCTGTTCTTAAAT

>ctr827
TCCAAAGAATTCTGTATTTCCCATGTGGTGTCGTAGAGGGAATGCAGCCCTTCTCTGATGGTGAATGTTTAGGAAGGGCTGGAGAAATCCTCTGAGACAGTGGGGACCCCAGGGGCCTTGAGGAGGGGTTGAGCAATAGGTCTGTGCTAGGGAAGGAAGGGGAGCAGT

>ctr828
CGCGGGCAGGACGGGGGCAGCTCTGGGCCCAGAGCGGACGATGCCACCAGGCTCAGCCGGGAGACCATCCGCCGACCTGATCAGCTCTGGGCATGGACTTCACTGGAAACATTTCGGCAGCGTCTACGGTTTCATGATTTC

>ctr829
NNNNNNNNNNNATTGCTTATGCTGAGAGCTGTAGGGAGCCATGGCAGCTTTCAGCAGAGGTGGGAGTCATGGGGTTGGATTTGCTCCTCAGATCTCCAGAGGGGGCTCTGG

>ctr830
CTTTGCTGGCTCCTGTTTCATGATGCAGAGAGGTCTGGGCTGGGGCACAAATGGATTTTTGTGTAATAATAATACAAGATTCTGAAGATTTAATGAAATAATCTTATTAACTGTAAAGTATTATGTAAATGTCACTCGACTTAATTTTAATTTTCTG

>ctr831
AAACCCTCCTGACGTGTGCTTTTTTTGTCGGACTAAAGGAAGCACAGCGTGTGGGTTCAGAGAACTGGTGCCAGCCTTGGACTCCCTGGCTGGCTGTTAGAGCCGGTGCTGCCCGCCTGCTTGGAGAGG

>ctr832
CATATCTTGATTTCTCATTATACCATGAATCAGAAAGTCAGCCTCAGATCTGTATATAGGGCTGAATCTTATGTAGCCCTAGCTAGAGCTGACAGCAGTCC

>ctr833
GCATCGAGTTTGCAAATTGAAATTTTTCTTATCAACTTGTAGGGGTTCTTTTTATAGTTAATAGAATAGTTATGATTATAGGCTATCAATATGTGGCTCTTCAGCAAACGTTTACAAATACCTTTTCTTTCAGTCTGCCTTTCTTCCAAAATATTTTCCTCAT

>ctr834
AATCAGCAGCTTCAAAAATGGGCTCCCCACCTTGAGGTCATTGTTCTCTCCATCCACCCTCCATCCCACATGTGCCTGGCTGAATATAATTTCATGCACTGCTCCTACCTGATCTGTAATCTTCTCCAGTCAATTTTGGAT

>ctr835
AGATGAAAGGTGGCTTCAAACTTAGCAGTAGGAAGCACCATTAGCATCCTTGTTAAACATTTTTATAATTAGACTTAAAATTTGACATATTAATTATTTGAGTTTTGTTCTCATGTTTAGAAATATTGTC

>ctr836
TTTGAAAGCTTACAGTCCTAATCCAGCCAAAGAAAAATCATCGTGACTTTTTCTTCTGGGCTTCTCTTTCTCCATCTAAAATAACTTCCTTTTCTTGATCCTC

>ctr837
ACTACCAGCTGGAAGCTCTGGAATAAAAGGAGTACAAACAATAGCTATCAAATTGAATCAGGGCAAAGAAAATTAGCAGAACTAATGACTATATAGATTTAGTTA

>ctr838
NNNNNNNCACTTTACTCCATATCTGGGATAGCTTCCCCTTTTATGTATTTACAGAGTCCAGGGGTTTCTCTTATCATACTCATTTATTAATTCTAGCATC

>ctr839
GACAACTCTGAACTGACCCCTTTTGCATTCCTGGTCTCTGCACAGTAACTCTTCCCTCTGCTCATCAAATCCATTTCAGAATGTGTATACAGTAATACTTCTGTTTGAAAGTCTTCAAGATTT

>ctr840
TAGGAGTATGATCAAGCAGAACACAGAATCAAATTATTTCACATGAAAAACTTCTGACTAAAAAAGGGGCACTTAGAGCCTAGTGACAGAAGCATCAAATTAAGCCAGTTAAATTAGATCCATGATCCCAACAGAAAGATAAAAGTACAATCACATATACTTTCACCTTGGTCAGTAATGGGAAATTAAAATGGAATA

>ctr841
CCATAGGCCCCAGGGCAGCCAACAGCCACGTCCTGTGACTTTTAATGGAGAGAAGGAATGAGAGAGATGAGTGTGTTACTAATAGGTACTTCATATGCCCCTTTTCATTT

>ctr842
CAGAAATTAGGAGTATGGACAAAAACAGCATCCACTAATCTTTGGGGGATGTTTCTAAGCAACCAGCATTGTGTGATACAGAGATCATTACATCTGTTCCATTAG

>ctr843
ACAATAACTTATCACTTGGAAAAAGTTTTCCCACTAAAGTTCTCACCAACTATGTCCAAAGTCCCTCCTTGTTGGGACACTGTAAGCTGTCAATAAATATACCTTGGTCATGCCCCTACATTAGCGCGCACCAACTTACCCCATTTTAAGAGCCTGCGG

>ctr844
ATAGGGAGGCAAGCTTTCATAGGGGACAGAAATTGGCAGGGGACAAATGGAGAGGAGCCAAGCAAAAGAAGGTCTTAGTCAATCAGAATCCATGAAATTCTT

>ctr845
TGTTGGCCTCTGTGTGTTGTACCAGCTTAGAAAGGGCTCCCTAGTCGAGCGTGCAATTCAGTTTCAAACACTTGGGCCTTTAACCCAGGGATTATCAGGGCCGACTTTCTGTTTGGAATTGGACCTCAGGTCTGATGTACTTTGG

>ctr846
ATATTCTCTGATTCTTTAGTACAAAAAGTCTCTCCCAACATTTTCCAATTCAATCAGTCACCAAGTCACGACACACTGGCTGATGAATAGCAGGAGAGACAAGGC

>ctr847
CATTAAACACGCCAAGACGCAACCAAACTACGTGAATGGTTAACCGGAGTGGGAGCCACATTGGAGTGACAGGCTCTCAGGCCAATAAGAAGAGGCAGCCGGCTTTGAGGGGCGTGGCCCGCGAACTTGCCCG

>ctr848
TTTAAACAGAATTTAGGGTTTTAAAAATGGTCTCTATTAAAATACATCTCTCCATCCACTGAAGCAGCTCACACTGAGGAGCACACTCCAAGGCAGTGTGCATAAAGGGCCTGGAAACACAGCCCAGATGCCCACGAAGCGCCTTCT

>ctr849
CTTTCACGCTAAATGTTTTCACTTCATGGAGGACAACCCTCATGGGAATCCCTAGTGTTTCCTTCTAAACACTGTCACATTTTAATGACTGGGCAGCTGTGATAT

>ctr850
TCAGAGGATTATTTTTCCACGCTGACCTCACGGCACATACCAATTGGCCAAAAACATATGGCTATCTCAATTGAAGAAAAATAAGTTATACACATTTAAAGCATATT

>ctr851
AAGGCAGACCTTAAAGACTGACAACTCCCATTCTTTCCAGACCCATGTTACACAGCATCTGTTGTGGGCAAGTAGAGAATACTGCTACATCCAACAGCTTCCATTACCTGTGGCACCTTA

>ctr852
TGATAACAATAATGATGAAATAAATTGTGTTTGTGTGTGTAATCATCAATAGGAAAGGGGCTTCCATTCCTTACCTCCCTGAAAACAAATGTCAAAAGTATTATAAGAATTTATATTTGGCTAGGATGGTCCTGTCTCTACTGCTGAGTACTGTGTTATATCTCCTTTTTGAAAATATG

>ctr853
TCTAGCTATGTTTCCCTGAAAATCTAATCAAGGCAGAATGTTACCCAGGACGTGACCCCTGATGGGCGCATTGCACCTAAATTTGCAGGTCTTTGCAGGCACTAGAAATATCTGCTGGGGGCACCCTTGATTTCGGTTGCCCGGGTGCAGTGACCTGCTCCTGGGCATGTTCCTTGATGCGTGCT

>ctr854
GGGCTATTAGATCCAGCCTTCTTCCCCATTCACTGAAGGCCAAGGTTGGTCGGGTTTCACCACATGCCCCCAAATCCATTTAGTCCATTGATCCCACTGTAGGCCCCCATCTCTCACTCCTCACCCCTTCCCACCAGCACTCTTCACCACAGG

>ctr855
AAACATTATTTGTCTTTTGATTGAATATTTATAAAAGTGTAAGTAGCAGGCCAGTCCTTGGTTTGTATGACAACCTGCCAGGATCTGCATGGGGTGGGAGCA

>ctr856
AGAATGCTTTTGTATTCGACAAAATTTAAGCTGAATCTTATTTCAAATCCTCTCAACCTGTAAGAAAACGACCCATTTTTTTTATCTAACCACACAAAAATACACTAAGTAGTGGCACTAAAAACTGCTTAACAGGCAGCTTTATATGCCAATTAGCAAGGTTTTG

>ctr857
TCTTCATATTATTCATTTCTATATCTATTATATTCTAGATGATAAAAAGAACTGAAAAATCAATTTAGCAGCCATCTTATAGATAAATTAGGCTAAATTTCCAAAACCAGTTCTTTTACATCACTGTTTTAGGTCCCATTTGAAGTTTTTATTTTACAATTACAGAAAAG

>ctr858
AGAGAATCTAATAAGAAAGAATGACAACAGCTGATATACTTGGATGCAGAAAAAAAGAATGGAATAACTTTGAATAGTTTAATGTCAAAGTGGATCCCTT

>ctr859
TAAAAAAGGGAGAAATTTCTAGGTGCATACTGCCTGCTGGACTGTATAGCCCATTACAACATCTGGTCACTAAGAACCTCCTATTAATTCCTTACTTGCATTCTCAGGATCAAGACAAAAAATATGAGCAAGCAAAAACTTATCATCAAGCAAAAAGGTATCT

>ctr860
CCGTGCAGGCGGAGCGGGGGGCGTGCAGGGGGAGGGGAAGCCGTCCTGGGCCTTTTCCAGCTGGCTGCAGAGAAGGGGCCAGCTCCCTCCTGGGGACCCGGAGCCGCGGTACAGGTGTGGTTGC

>ctr861
AAAGCATTTGGATTAGTGATTTCTGCGCAAAGTGGTAGATATATTATAATACTGATAATATTATATGTAATGTGTCATATATATCATATATGTCATACATACATACCTGTTCTAAATGCATGATGTCCATATATAT

>ctr862
CTGCTTCTCAGATGCCAGTGTGGAAACAGCCTCTTCTTTTTTGTTGAATTAGCTTGGAACAGCTCTCTAATCTCTGAAGAGTGAGGAAAAACTGTGTTTTTA

>ctr863
AGGTATTCCCTACTATGATAAAGTTTTCTAATTTTTCTTAACATGCAATTCACTTTCTAGAAAGATAAAAATTCAGTCACCTAAGGCACAAAATAACTTTGTGATGCTTCCCTTTGCACAATCAGTAGACTACTATTATCTATAGTTTAATTCCAAGTTAGGATGCCTTATGCCCTAAAACCTATCTAA

>ctr864
CATATAGGAGTGCTGGTTAAACAGCAAAACCCATCCAACAGACTTTTATCTTATTTAGGGAATTTCCCCAGAGTGTGACGGTATCCCACTTACAGATGCCATGGAAGAAACCTGTCACATCAGCACAGACAGTGACAAATTGGACTAATGAGATACGGG

>ctr865
GTAAAGATACTGATACGAACACGAATGTGAGATCAATGTTGAATGATGGACCCAAAAGGATGGCTCTTAGTCCTTGTGAACATATAGTTGTTGGAGACATG

>ctr866
GCGACCCCTGCCCGGGCCCAGCAGGTGGACCGCGAGGCCGCGCGAGGTACCGCCCCTCGGAGCCGCCCGGCCTGGGTCGGGGACCGGGACGCGCGCGGCCAGCAGGTGGCGCTGTGGGACCGC

>ctr867
CTCTTTTCTTACTCATTGTCTTAGATTGACTCTAGCAAAGACACCCCATGCAATATTGGCGCACACATTTATTCAATCAGCAGGTATTTATTGGTCCCTGACTCTATGCTCATTGATTTGTCTCCAGGTAGAGAGTGGTCTAGATTAACTCCAGATAGTTGCCTAAAATCTCTTCACACACCGACTGG

>ctr868
AATAGCATTGTCCTGTTACAAGACAATGGGATTCCTGGTGCGTTCCCTGACTGAAGGCTGGTCCTGGACATGGCTCCACAGGGTTCCTTCTTGTCTTAGGATCCCAGTTCTGGTC

>ctr869
NNNNNNNNAAATTTTCAGTAACTTATAGCATATAAAAATAACATAAATCTTATATCTGTACATTTACAACACTCCTTTGAATCCATCTATTGATGTGGGTCCTTTGTAAGTCTTCAT

>ctr870
GGAGGGTCTCCTGGCAATGTTTGTAACACCTCCTTTGGATGTTGATTCTGCCCTAAGGTGCATGATGTTCTGCAGTGGAAATGGGTTGGCTCCCAGTTCTGCTCAGACTTTCAGACATTA

>ctr871
ACACTATTAGGACATATTCATACCATACATATAATGGAAAGCACCCTAGACTGTTACATGTCATGCCATGAAATTTCCTTTTTCAAAATTCTTTCTGGATGAATAAGGCAGACTAAGGGTCAAGTTATTCTGTTAGTAGATGATGCCTTAAGTATTATATACCTTTGGTG

>ctr872
CTGCACCGAGACTCACAGAGCCTCCTGCTGAAACAGCAGAGGCCTTCGCGGGCAGGGGCCAGGGGCGGGTGGGTGGAGAGAGCAGCAGGCGCTGGCCGGGCCCT

>ctr873
AGCACTGGCATCAACCACAAAGAAAGTTATGTGAGCACTTTCTCTGGATGATAAATTATCTTCTATGTGCATGTGCATGTGTTGTGTATGTTGACAGGTCACACATCAGAAACTGCCA

>ctr874
GATGTCTGTGCCCATGAGGAACAGGCCATGGACCCCCAAGATTCAGCTGGGGTCCTGTGGGGGGTGGGGATGAGGCCCGTTCTGGGGGTGGTGGTCATCCCTGGTGGGTGCCACATGGGCTGTGACTATC

>ctr875
TCATGAGTTCTTTGGACAGAGGCATTTCTTTTTCTGTCATGATCAGAATGACTTATGAGTTTCTGCATAGTGTAGGCTCAAGGAGAAGGTATGTGCCTCATCA

>ctr876
ATTTTACACAAAAATATTTATGCAGATTTTCAGAATTTCATATCAGGAAATGACCTTTTTATGTCTGTTAAATATCAAAACAATTTGCTACAGTGTTAATCTGCATGGTCTTTAAGCCTGCTGTAGTTGA

>ctr877
TGGTCACTGACTCAGTTTAGAACATTCGTCTCCATCCTTCTCACCAAACATTTGCTCTCCTCACTACCAAAATCTTGCTCATTTATGAGCTGTCCTCCTCCACGGAGCCACCTCTGATAGAGCTGGCCTGCCTCTGGCCCCAGCCTCC

>ctr878
CAATGAAAAAAAATCTGCTTAATGTAAAACAGTGCTTGTTAGGTGGTGGTACTGAGGGCTTCCAGAGCAGGGCAGGCCAAGACAAAGCTTTGGATAGGAGGCCA

>ctr879
TAAACACTCAGGCGAGGTCTATTTTCTAGGTTGAATCAATTTGCCTCTTCCATTTACCCCTTGTTTCTTCCTCCCCATTGGCCTTCTTTCCTTGTTGATGCACCGACCTAATCATTAGTATTATAATCTTG

>ctr880
ATTCCCATATTGTCTTCTCCAAACTCTAGATCTGTATTTCTAGCTATCTGTTAGAAATCTGTACCAATTAGTCCTACTTAAATTATTTCAACATTTCTCTGGCCTTTCTACCCCTTCTCTCCAGCCAATCCTACACATTAAAATATAATTATCTTTCTGAAATATACACTTAAT

>ctr881
AAAGTAAAAAATAATATGAAAGATTAGACTTTTGCAAATGACAGTTTACTAGTTCCATTAGGAATCTTCCTTCAATCATAGAAGTAGGCATGCTCTAAAAA

>ctr882
NNNNNNNNNNNNNNNNNNNNNNNNNNNNNNNNNNNNNNNNNNNNNNNNAACACCTATATGGAAAGATAATCCAATATTAACTTAGTGGGAGGCTGGCTAAGGAGAAGGT

>ctr883
GTATATATATGCTCTAATGACATTGAAAATGAGAAATCAACAGCTCTTCCCTGATCGTTTAAACATGGAAACATCTGTGGAAGATTGTATTATTGTTCCCAATCATTCACTCCCCCTTCCTGAAAGCTGA

>ctr884
AAGCCTGGCCTGCGGACCCTCACATATGAAGGAGACCGCCCACCACCTGGTACCTGGGAGGACTCTGAAATCCTTGGAATACTCAGGAAAGAATGACACCCCTCATCTGTA

>ctr885
AGAATATGGAAAAACACTTCATTCTGAAGCACTAAAATTTTATCATAGCTCCATATTTATGACTTCTGTAAGAATTGCTCTTCATGATTAGTGGCCCAGCGAATCGCATTTACTGAGGGAAAATTTATGCCTTGAAGA

>ctr886
TTTTTTAGGTTATTTCTGACTCTTTATTTTCAGTGACGCTGACTTAAGTCATCTTTAGAAACCTTACAGAACTCTATTAAAGCATAGCATATGGAACTATTGATACATCCTTATGTTATATGAGATTTACCAATAT

>ctr887
GGCAATAGGTTTGGGGCAGATGGGAGGGGAAGCAGTGGTGGGGGCAGTGAGTGCTGAAGGTGTTTTAAGAAGCGGCTCTGNNNNNNNNNNNNNNNNNNNN

>ctr888
GCAGTTAGACGGCCAGCGAAAGACCTGATGAAGAAAAGAAAGTTATGCTTTTTGAATGTGAAACTTCCATTTAATTTTTTTAAACCATCTGCTTAAAAATTATTTATGGCAAACCTGAGATGTATTTCAATTGTAAAAA

>ctr889
CCAGTTTAACTTGAAGAAATAAAAATAAAGGGTTGTAATAAAGAAATAATAGAAGCGTGGCAGCCTTTTGATTAGAGAAATGACATGAGGGTTTTAATGACTTTCTCAGGACAGTCACTTGCCTTAATTAAATTTTACATCATTTGTGAA

>ctr890
CAAAGTACTATTTATATTTTATTTGTTTTATTTGAGAAATAAGATACATAATTTTACCAAAAGTTTCTGGAGATAGTATATGATGGATTGAGTTTGAAAATTATATAACTCACAGCCATGACTTCGTTTTATGTAAGTACAAGATAAAAATTT

>ctr891
AATAAGTGTTAACTGAATAGAATTTCAGTACAATGAGGAATAAAATTATAGGAATTAGAGTATAAGAAGTAAATTACTAAAGGATCTCATATACTTGAGGAACTTTCCCCTGATCAAATTCTTTGAGAGGAACTTTCCCCTGATCAAANNNNNNNNNNNNNNNNNNNNNNNNNNNNN

>ctr892
CCCGCTCTCCGCACGGTAGCCTGATCCATCTCGTGGGCGCGGAGGCGGGGCGCGGGGCTCCGCTCCCGCGGAGGCGCGGAGCCGGGGCTGGGGAGCCCGGTGCCTCCCCCCACGGC

>ctr893
ATTGATTTTAAATTTGGTGGACTTTGGCAAAAATGGTTTGGTTTGCAAGAGCAATGGAGAAAAAACTTATTTAACTTTTCCTACTTATAGAATCAAGGCA

>ctr894
TAAAATGACATACAAAAAAAGTATTATGGAGAGGACAATATTAAAAGGAGACACTAACCACATCAACATGAGTCTTTCTAGTCTTTCCTAAGACAANNNNNNNNNNNNNNNNN

>ctr895
TCTCTAACAATTTTTCTTCCCAAATGAGAGTTACTAGGAATTAACTTTAACTTTAGTTGACTTTAGTACATTCTCCCTTCTAATCACTATGGTTTCTCTCTCCTCAGTTCTATATTATAGTGAAAGTCAGCAGGTGTTCTAAAATATA

>ctr896
GCATTATAATAATGTCATTTTCTATTGTCTCAATGTGTGCTCAAAAACAAACATAACATAAAGATGCAATTTCCTAAAAAAAAAATTCAATTTTTTCTTCCCTTTTTA

>ctr897
AGAATGTCTTAACCAGAGTACTGAGTCTTGGCCTATCTGAACATATTTCAAAGTTTAAATGTACAGTGAGCATAGGATGCTGAGCAGAGGCCCCCTGGACAGTGGCTGGAGTTGGGAGCAGTGCAGGATGGAAGGACAGGTCAGGGGCCCTGAGCACCT

>ctr898
AGCTCTATCTCCATGAATTATATCCTAAATTCCCTTTATTATCAACTGTTCAAATAAAACAATTTTAGCTCTTTTCCCCCAAATAAGAGCAGAGAATTATATCT

>ctr899
TACGAATTTACGAGTTGTGTTTCCTGCTGGGGGCAGGGGGCAAATTACTCTTCCACATGAGAGTTGGAAGGAACCTGAGACACCCCCCCAGGAGACTTCAGCTGA

>ctr900
AGGTATTTCAGGACAGCCAGGAGGGGGCGCACATCCGCCGAGAAACTGTGAGCAAGAGCGTCTGTGCTGAACCATGGCGCCACCAGAGGGCGCGCGATCCCGCCCCAACCAACTTCCCGCTGAGGTGCCAGAAGCAGCGAGGAGCTTCAGCTTCCTCAGGGC

>ctr901
TGTTGTTTCAATTAAAAGCAATCTATTACAAACAACAGATTTCTCTAAAAAGTTTAACTTTAGGAAAATATTGACTCTGAAACCATTTTGGAATTTGATGGGCTATTTGAAAACATCTTGAAGATTCTGGTTTTTATATCATTATTAATTGTCTTTATGTTC

>ctr902
ATATTGAAATAATGTTAAGATTATGTAGAATATATAATATTCTTGGAATCATATAGCATGTAACAAAAAGTAGTATGTATGTAATCAAACGAATACACACTTTAGTGTATTTCTTGCATTACAATG

>ctr903
AGGTTTGCTGACTCTTGGGAGTCTGGCTGTGTTGTAAGTGACAGGCTGCCCTGGGTTCTCCACCTTCAGCTATGAGCACCATCCTGCATGAGGTTCCTCAGCAGGGGACTGAGCACTCGCAGGTCGCTGCCAGGACGTGCAGAGGAAAGCAAGACCATCGCGTCAGTGTGGGAAAAGTGAAGAGCGAGGCCCAGGA

>ctr904
GAAGTGCTGAGCACAGGGCGCAGGGCTAGGGCCCAGGTTTTGTGTTCCAGGCCGAGGGCGAGGCAGCGGCCCCGGGAGAGGGGGCGCCGGGCAGTCAGGCACCGGCTGGCGACTCTGCTCAGCCTCCGCAGCCCGGC

>ctr905
TGAGACTCTAATGGTAAGGCGTTTGGCCATACCTAACATAATTTATTTGTTCATACTTTCAAGCCCTTGAAAGTTTTTGATCCCCTTATATTTAAGGTGGCA

>ctr906
TGTAAGGTGAGTATCCTACTGGACCAGTTGGGTTTGGAGCTACCCTCTAAAATTTCTACTTCTGTAAATGAAGTAGTTTTGACACTCACCCCTTGACAAATTGTCAAA

>ctr907
CAAGTGGTTGGGTTTTTATTGGCTTATTTTGTCTCTAACCGTTTTATTTCTCGAGCTGTCATCGTTCTTTTCGTCTTACATCCTTATGAACCTTTTCTGGATTAAAAAAATGACGTTATAATAAGGAAACTGTAACTGGCGTTGGATTAGAACGAAGTTGACTCCA

>ctr908
NNNNNNNNNNNNNNNNNNNNNNNNNNNNNNNNNNNNNCCTTGCTATAAGATTCCTGTTAAAACAACCCTGGGCCAATATTCCCATCACGAGCTCCACAGCTGGTCT

>ctr909
GAGGCAGCAGATAGAAGTTTCTAGAGCAACAACAGCTGCCTTTCTTTCGGGAATAATCCGTGATAAAGAAATAAATCATCAGAGGCAGACAGGAGCATTGTAGGAACAGCACCCCGAGCCAGTGAGTAGATGAAGGAGCTGGCCTTAGCCAAAAAGGAGGGCAGA

>ctr910
NNNNNNNNNNNNNCTCCATCAGAAGGACGTCCCTGGGTAAGCTCGCTGGTCCCAGAAAGAGGAGACACATGGGGCTGAGCCAGCTCCCTTCCCGCTAGACATGGACCCAGGATCCAAACAGGCAGATTAGATGCC

>ctr911
GGGTTTTGTCCTACAGACCTCTTCTGACTTTAATGTTAAAAAGTTAATTAATTTGTCCAAGATGGATCCTCAGTTTCCTTTTTTTGCGGATTCCTAGAAATACAAAGATTGCCAGAAATTTATTATTTACTGAATCTAAAAAGAAATACTGTTGGCTTTTTTGTTTTCAAATCATTATTAATATT

>ctr912
NNNNNNNNNNNGAGACCAAGGGCATTAACTGTTTTATTTTAAAATGTTCAGACACCGATTCTTTAAAGACTCTAATTTACTAAATGTTTTATTTATATAGCAAAAGCCAGTA

>ctr913
CAAATGCTAAGCTGCCTGCATTGCCATGGCATAGTGCAGCTGCCTAGTTATTCTGCTTCTGCAGNNNNNNNNNNNNNNNNNNNNNNNNNNNNNNNNNNNNNNNNNNNNNNNNNNNNNNN

>ctr914
GTGGCTTCGGAAGGTTTCCGTTTCCCCAGGCCTTACCGTGGCGCCAGGTTCCCAGCCTGCAGCCGGTGGGCCCCTCGCTTGGCCGGCTCGGGTCTTCACTTAGCTCAGAGAAATGCTCTCTTT

>ctr915
NNNNNNNNNNNNNNNNNNNNNNNNNNNNNNNNAGTTTTTACGCTCTCCAAGGGCTGATGAGCACACGGGGCTGGGGGTAAGAGAGGCTCTAGCAATGGCCCCCGCTTCCCAACCACAGAACATTGGTTTTGGAAAACCACCTGCATTAATGTTGGCTTTTTCCTATCTGGAC

>ctr916
CGTTTTCTCTTCTTTAAAATCAGGACTTGCTTTATAGAATTCAGTGAGGAAGAACAAGCACCCCTGGTACAACACGGAGGTCCTGCCTAGTACACACAGTGAGTAGATGTTCTACACAGTGTCAGTGATGATCATTG

>ctr917
ATTGCTCTAGGCTTTAGATGCTTAGAGCTTTCCTGCTCTTGCATTTCCGAAACAAGATCTATTATTCTAGCTCTTTAGTACTCCCATCATTCTATGGGTTACTCCATAACTTGTCAATCAATACTAATTTTTTTTTCTTT

>ctr918
ATCCACACCTTGTTGGATATGCCCACAATTTGGGGCCATTTACAGATGGAGTGGGGGGCCACAGTGATCCTAAGAGCCAGGGAGGGAGGAGCAGGAAGTGGGAAAGGGGTTTAAGTAGACAGCT

>ctr919
AACCAAAGGTAAAGTGGTATGATCTTCCACACCTGAACCAGTTTGTAGCCACCAGAGCCTGCTGGGAAGGGGCCCCTCAAGGATGCATTGATCTTGTCACCTGGAATTTGAGAGATCAAGAAGCCCCATAGCAACCTGCCA

>ctr920
TTGGCAAGGGCGCGGCGATGCCTCGGCCCGCGCCGCACGCTGGGCCTCCCGCCCTCGGCGGGGCAACACGGGCGGCAAGGCGGGCGCGGGCGTCAGGCCCGGGGGCGCGCTCTTGGAGCGGGCGCGGCGGCGTGGCTCGGCCTCGCGGGTCCGGGCGCGCGGCACAGCGGGCTCCGGGGGC

>ctr921
AGTTTGAATATTAGGTTTAGGTTAATGTGGTAATACACGGGCAGAATTAATTGTGTTCTCATAATTCACCAAATTACATGAAAGTAAGTACACACTACAAGTGGGGCCTATATGTCTGTAAAAGAAAAGCAATATAATGTATTAAGAAGAATGTGNNNNNNNNNNNNNNNNNNNNN

>ctr922
TATGATACACATATGCAGACTATGAAAGGGTTAGTGAGAAAGTCCTGCAGGCACTTTTGTGTTTCATGTCATGCAGTTATTCTAAATCTCTCTTCATCCACTACACCTGGCAATCCTGCAGAGCA

>ctr923
TTAGTATTATTTATCTAGATGTAATATTCAGCTGTAAATGGGACAGACATACAAGTTGTATTCTGGTTTATTTTGAAACGGAAAAGTACAGTGACGTTACAAAAACAGTCACTTTAATCAGGAGCATTCATTTCCTTGCTAATGATGGGGTGTATTC

>ctr924
TTCCTACCCCTTGTATTCAGGGTGGCCGAGTTCCTCCACCTGCCTGTCCAAGAAGGAGAAACAGGGCTGTGAAGGGGCAATTTCATCTAGGTGGGCTGAGGTGGCATTCTAGCCGGGGTGAAGCATGCGTTTCCCCTTCCCAGCTTTCCCGCTGAGA

>ctr925
TATATGCACACACATCATGTAGCTGTGCAATACTTGCTGCATAATTAACTATATAGATATAACAAACTTCCTTTTCCTATAGAGTTATAATCGGTTATTATTATGAACAATGCTGAAAAACTTATGCATATATCTGCACTATTATTCATAATTTTCTATACATATTCCTAAAAGAAGAATGGCTGGA

>ctr926
GGTGTTTTTTACAGAGGAAATTGTGGCCACTATAGAAAAAACACTACTAGAAAACATTTAAATCAGAGAAGTAATGTAAAAGATTTGAATTTTTTTTTTAAAA

>ctr927
GCTCATCTGGAAACCTAATTCGAGGTTAATTCAAGGGGCCCTGCAACATGACTGGTAGTGCCGTTTTTGGGTTGGCTGTAGGACAATAAACCATCCTCCAGCAATCATGCAGCTTTTCTGTAGAAGTGGGAGAACAAGAGTTTCCTTGTTTGTGGCTGTTGCAGGGATTTACAGTTTTAAAA

>ctr928
ATCATTTGGCTGAAAACGGGGGTGGAGGGTGGTGTTTGCAGAGGTACACAACCCGCCAGAAGGACCAAGGAAGAGGACAGGAGAGGAGCTGGCAGAGGGCAAGAGGGAGAGCTTCCAGGTGTGCTCTTTTGTACATTTTGTATTTTGAACTATGGTAATGTATTACTGATTCCAAATGTTGAC

>ctr929
AAAAAAGAGGGTCAGAAAAATATGGAAAGACCTTCTGGGGACATGGCCTCCATTTTTTAGTAAGTACAGGTTTATTACATGACAGGGAACCTGGTTGATAAGAAATAACATTTGGCTAAAAATTATC

>ctr930
TTTCATTGCTGAAATACTGACATACACACTTGTTTTTTCAGGGAAACCTATTTTTAGTACGTTTCCTCACTTCTCAGATGCCATCACTTCTCCGATTTCATTTTTCATCTCCACTCTTTCTCTCCTTCTTTGATATTTATTTCTTGTTACCAATGGAATACAATGAAAATTATG

>ctr931
ATTTTATTAATGTCAATGGACGATGTCTAAATTAAACAATAAAAAGTCCCTTCAGTTTATGTGACAGAAAATGCGTGAGCATTAGATATTTATCTTACACCATAGTTACTGATAAT

>ctr932
GGAATTAGGAATTATAATAAAGTTTTTAAAGGAATGTGTAAGACATGCTCCAAAGAGAGATGTCAGCAGAGCTATACCTCTGCTGGAAAATCCTCAATGACTTTAACCAAGTCTTGGCATCACTGTGCAAAGGGCTTATTTACAGAGTCAGCTTT

>ctr933
CACAGACAACCCTTTAAAAACAACAGACATTTTTTTTTTCTCGGGGTTTTTTCTGTTCTCATTTCAAAACTATTCTTCATTTCTCCTCTTGGCAAGAGCTGTGGTTTACATGTAA

>ctr934
ATACTCTGTGATGGGATTCAGCTAACAAGATGCATTGTTCACAAAAAGCACACCGAATCATCAGGCAGTAGCTTAAGAAAATCCATCAATCTAAACAGTCTTGTGTGG

>ctr935
ACCTCTGATTGTTTCTGCTACATTAAAACTGGCTGGAAAATGTGAAAATTCCCTCTATCTCAGGAGAGCAAGATGAATGAGTACAGGGAAGTTATTTTTAAATCTCCTCAAAATAAAAACAATGTCAGAGGTGGTCAGGAGAATGAAAGAAAAGTAAATAAATA

>ctr936
ACAGTTCATTTCTCTCTTTGGCAAAGTGTGAATGGCATGGCTTGTGGCACCTTCTCTCTTGGTTTAGAGAACAGGCTTTGGAGTTAGAGTGGCTTTGCCTCTCCTTTAGNNNNNNNNNNN

>ctr937
ATTCCATCTCTCCATTGGGCAAGGCAGTACTGGACAGTACCAAAAGGAGTATTAAAGGTGGGAGGAAGAAAATAAGATCTTGAAGCAGTCATACACAACAGAATTCCAAAGTTATAACCA

>ctr938
TTTGGGGTAAGATGTATAAAAATAAAGACAAGAGTTTGAAAGAGGGATCAGGTGGAGAAGACAATGAAAGGGAACGGAGAGGCGCTGGAATATTGTGAAATGCCCCAAAAAGTTGTTTACAGTAATTTAG

>ctr939
TTCTTATGTTAAACACAAAGTTTTATAACTAAATAACTCCTGAAATAGGAATAACAGAGTATACTATCTTTTTATTTCATAAAAGTAGTCATTTTAGTGACTAAGAAATCAAAATAAAAT

>ctr940
TCCTGATTAACCCGTATCTCTCTTCCTCCCTCCCCTACCCCGGAGCCTCCCAGCACTGCTGTGTTTAAGTGTCTCCGTGCCACTGTTTCCTTCGTATACTGTGTTTGTACCTGTTCCCTCTCAGTTCATTAGTAGGAAAT

>ctr941
CAGCCCTGGTCCACTTCAGGGGCCATGGCTGCCCATCTGCTGTGTCATGCCAAGCTTNNNNNNNNNNNNNNNNNNNNNNNNNNNNNNGTGTTGGCAGGATCTGCACTTGGCCATGGTGGATGATTTGCTTCTAAGCCAGGCAAGCTGCTGGGTCTCCCTCCCTACTGCCTCGCAGTCCATCCTCA

>ctr942
GCTCCTGTCTATTGAATCTTTTCAGGATTCAAATCCAACTTCAACATTACCTCCAATCAAATGCTCTCCCTGGACCCTACATTGCTAATTGAAATGCCATTCTAAAAGCTTCATATTATAGCTCCTGTCATGGCACTTCTCATATTTTGTTATAATTG

>ctr943
GTTCTTGTCTCATTAAGAAAAAAAAAGACCTCCAACCACCTCTGAGCACATACAGCCACATCTTTATTAAAACATCACCACCACCAGGTCAACAGGGGTGGT

>ctr944
ATGTTTTATCTCATTTGATCTTATTCCCACTCATATTATTTCCCTTTCAAAACGCAGGAAGCAGAGCCTTGGGGGCTTCCGTGACTCATCTGTCAAATGCTCCACGGAGGCTCCAGCAGGGCCCGGACCTGAGCTCGG

>ctr945
AAATATTTAGGTCTCAGATATGTATGGATTTTATGTATACTTGTATATAATTTTTATTATGACCGTAAAATGACCNNNNNNNNNNNNNNNNNNNNNNNNNNNNNNNNNNNNNNNNNNNNNNNNNNNN

>ctr946
TTGCATTTATATGATCTTCGAAGATGAGCCCCATAATGTGAAGCAGAACACAAAATCAGAAACCCAGACTCCAGCCTAGTATAGCCTATGTCAACCAAACCGCAGCTGCAGACCCA

>ctr947
ATTCTTAGCATGGACTGGGCATATAAGAAGTACCCACACCATTTTAGTCCCATCCTGTTTCTTTCCCAACCCAAGGCACATTCTGAAGTACTGCAATATCTTGTTAGGTGTCAAACAGGAAAGAATTGCAAAAACAT

>ctr948
TTAAAAATAACTGATGAATTTGATCACTGTTAGGGAAAAAGATGTCTCATCTTCTCTCTGGCCAGCGAATCCTGTTAAATATTGACAACTTCTGAATTATAAAAGTAAATTTTC

>ctr949
NNNNNNNNNNNNNNNNNNNNNNNNNNNNNNNNNCCATCTAATTAGCTTATAAGGGAAGGAAATTATTTGTGAACGAAGGGATTGTCCAGTAGACAGAAAGGACACACAGGTGG

>ctr950
GGTATTTTTGAAAAGTCAGTGGAGGAAAGAAACTGATTTACAGTAGTTCTATTTTTGTATAACTTAAGCAGTTAAGTGAAAATTAAATGCTCTGAAATTTTTAACTAAGTCTGGAGTTCTGCAGCC

>ctr951
CTGCCTTGTGATATTTAGAAGTTATCACTGGTAATTTGACAGATACGTATTTTTCATCTTCAGAATGGTAAACTGCTTTCAAGAACTACTGCTCTTCAGTTAATGACCTAAGAACAAAAAACAAACAAACAAAAAAAG

>ctr952
AACAATCAGTGTTTTTTAAACATCAAAGTAAATGTTTCATATAAATGTCTCACAAAGCGTATGAAAGAAAAATGTCAATCACATCTTATGAAGTGTTTCA

>ctr953
AGGCTACCCTTCTGGGCCCAACTCAAATCTGACCTCCTCCCAGTACTAAAGAATTTCTAATATTTAGTTATGTTGTAAACACTAGATTTCTCCAGCAACACCAGCACTCAGAATCATTATGAAATAACTAGGAAGAAAATTCTAGCTGCATAAAAATCGTGTGTTAAAAAT

>ctr954
CTCTGAGCAAAACTCCTTAAAATACTCACAGCGTCATTTCTACTGATCATGCTAAAATACACATATCCACAGGTGTTGGGAGAAATGTTTAATTTCTATTATATACAACAACAAAAGTGGTATT

>ctr955
ACACACTGCAGGCCCCCTCCCCGCCCCCAACGCAGCAGGTCCAGCAGGAGACGGGCACTGAGCCTGCGGGGCCCACTGTGCAGACCCCACCAGCACCACCGGCCCACGCTTCCCACGCCGCGCC

>ctr956
TGAAAACTGTGTTCATACTCTACAAATTGTTCGGTTTTAAACCTTGCATTTTTTTCCCATTGAAGAGTAAATCTTGGCCATCTTTCCCTGTCCACACAGACAATATATAGATCTAGCTCAGTTAAAGTTGTTTCTTAATAGTTAATCATTGTGA

>ctr957
AGTCAGAGGGTTTGCCTTAATCCATTTACAGCCCAACGGTAATCCTTTGCTTAATACATGTGTGATTCCATCAAAGCACAGAACAGTTTGAGACCAAAGGACATCACTCCAGGG

>ctr958
NNNNNNNNNNNNNNNNNNNNCCGCCCCCCACACACACACCAAAAAAACCTGTACTAAACTTAAGTACTTCGTCACTTTCAAGGATAATAAAATTGATTTGATG

>ctr959
ACCCACAAAAGTGAACGTTTCTCCTTTCACTTGCATTTGCAATGTGTCACAATGGGGATTGCTAAATTTCGCCCAGATGCTAGTATATGCATGTTTTAGGTAT

>ctr960
GCAAAAATATTAGAAGGTTTTAAAGCTTTAATTTTTATAACGATAAGATTTGATTATTAAAACATTATATAAACACACCATGTGTCCTTCTCTGATAAGGCGTAAGTCTAAGTTATTGTCCTAAACCCTCCTCTCCTTTTTGACTGCC

>ctr961
GTCTTTTACCTCTGGGATAGAGCCTGTTTTCTCTTTCTCTTTCTCTCAGCAAAGAATATTTCCTTCTCTCTCTAATTGGATTTCTACAAGGATCTGTTTCCCCTTCTCTCTACCA

>ctr962
AGAATAAAATGCAGGTACATAAGAGACAAGGTAGATTATTCATTGTAGAGGTAATTAGCCTTCCACCAATAATGAGATTTGATTAAAGTTTGATCAAAAACCACACTGAGATTTT

>ctr963
TCACTTATCTCCCTGGGTTCAAGTCCTTTAACTTGTTCAATCAGGCCCTGTCCTTGGCTGCTGAGTCTCTGTCTCACCTTCTTTCGGCTCCGTCCTCAGA

>ctr964
TTTTAAGCCCTTGTTCTTTTTATCCTTTAGCATTTCAATAGGTGAAGCACCATACCGGCTTTATCTTTTGGAGAGCTTGAATCCTCCCATGAACTGGAGAGTCCCTCCGGGTTTCCCTAGGAGTCCA

>ctr965
TTAGTAGTTTCATTAATGTAATTAACCTTTAGATTTGAATTATCAAGTTCAAAGTCTAAGACCGAGAGCAGTGGTTCTCAGGCCGGTACAATAATGGCAAGTCATGGTATTCAAGAGATGAGTCTAAAAGGCCCCTCAGTCCTGCCCCTACCAGAAACCAGAGATATTTGCTGCTGGTAATAATGAGGAGGGGG

>ctr966
CCTTCTTCTTCTTAAATGCATGAGTTATTATTCCTTCACTAACTCTGAACTGTTCCTTTTAATAATCATATCCAAATATATGGTTTTAAATGTGACTATAAT

>ctr967
NNNNNNNNNNNNNNNNNNNNNNNNNNNNNNNNNNNNNNNNNNNNNNNNNNNNNNNNNNNNNNNNNNAATTGCCTTAGGGTTGTTACCATGGACATGTAAAATAAAAAGCCAAATCTGGTCAGGATCCAAGTCCAGGACTTCCAAAT

>ctr968
CAGTACCGGGAACCTCATCGAAAACAGGTGTTAAGTACATGCTTGACACCAAGAATAACAAAAGCAAAGATGCAAGAGGTAAGGTTGATTTTAACTTCTACAAATCTAAAATGCAAGGCAGAATGTATCTGTTAACTCTATTGGCAAAATATATACAATTT

>ctr969
AAAATGCCTGTCCAAATTCCAGGAAACCCAGCAGTTGGAAAGGGAAAAAGGGATAATTGGTAAATTAGATATTAGCTGTAAGTAAAGAATTTAACCTTTC

>ctr970
CCAAACAGTTGTTTGTATATTAGTTTACAGAAAACGAGTGCATTGTTTAAAGGTTAGGACAGTATTCTGTAATGTTTACCCCATTAATTATATATACACACATATGCATATATAGTATGTATTTATATTTTAAATAATAGTTT

>ctr971
TCTGTCACAGAACACACCTTTGAAGGTCTTGCAGCCAGCTCTTGCTGGCCTGAGATGAAGGAGGTAATACTCCTACCATTGTTTCCTGTGGGCGGACTTAGTCTGGCAAACGCTTTCCAAAGAAATTTCTGCCTAACACCCTCCCTCTCTTTCCACTCTTATCCATAAATTTA

>ctr972
TCTGGCCTCCAAAATCACATTACTGTGCAGTCTGTCTCGCTCTGCCCTCCCCGAGCTGCACAGCCCTCCCCCAGGTCCCTCAGGACCCCTCCCCAGCTCTCTGCTCAAGAGAGACAGAGTAAGGTGGGATTGCTCTGCGTCTGGGGGAGGGAAGGAGTGACTTCACTTCC

>ctr973
CCATGGTAATTAGCTTTGTTATTAAAAAATATCATGGTTGTAAATGCAGTTATTCACTCTAGTGGAATATTACTATGCAGGAGTAGCCCTTCAAAGTCATCGATCCCAAAAATGGTTGAGCTGAGAGAATGGAATAATTGTGTAAGTGTGTTTCCATAGTTAAAAGTCTATTATATTGTAATT

>ctr974
TCTCTTGGATAAAGATGGCCCCAGTGAGCCTGGCATTTCTGGCTGCTGGCTTGGCATACTTTCGATATACTCCTTACGGTAAATGGAAATAAATGAAAGAACACTGAGGGGGAAAAGCATGGAATAGTTTCTACTCATCCTGATCGTTATATCTTTTAAAGTCAATAGCATATGTCCAATATTATTTAGTAC

>ctr975
TTGGCCAGCTTAGGGTATTCTCACTACTTCCCACATTTTTGAAAATCAGTCGTCAATACTTTTTATGCTCAGGATATCAACTGTCCTTCCTTTCTTTTCAAGCATTTCAATTAAGCAAATAACATCCAGAACTTAAATGTAATC

>ctr976
AAAAAAAAAGTTGCATGGCTGTTTTATACTGTAGGTCTGTTATGTTTATAACCAGAATAACAAATATGCATTTAAAGTCTGAAAACTGTATACTAGATTTAAATGAATAAATATAATCCTTCACC

>ctr977
ATTATTGACCTGTGTCTGCATGAGCTGTGGACCACATTATAATCAGAGAGATCTCTCAGATGTTGTCACTTTCCTGCTCTACCCGCAGATGTAAATTTCAGCCAACAGCAGTGTTTGTGCTCATTTTCCCCGGCTCTCCCACACATGTAAT

>ctr978
TCTGGGCGGGCCTGAGAGGGGGCAGATGGTGGGAGGGGCTCCTTCTGACCCCTAAGTCCCCAAGCTCTCCAGCCCCCCGCTGCCCGACCCGCGTCAGGCCTCGGGCTGGGCTCGGGCCCCAGGCGCTGCCCCGGCTCCCTCTCTGGTTCCTGGCCTCCGTCCTCCGCAGCTGAGCCCCGCTCGGCTCCACCCCA

>ctr979
AATCATGTAATAATTCTGAGATTTTTGGGTTTGTCACAACTGAGAAATATTGCTGACGGTGTATGGTCCTCAAGTGTGAAAATGTTCCTTGTGAATTGTTTGCATCCAAAATATACACACAGCATTAAGGGCT

>ctr980
CATGGAGCCTCTATCGTGCAAGAAGGGAGGTGGGGACCTGGCAAGTCATCCAGGACAGGCATTTGAAGAGCAGGAGCCAAAATCTGAGACTCGGGCAAGTGGTTCCTAA

>ctr981
CCCAGATCAATCTCAGCTGAAATCCATTCCCCAGGATCTGCATAGACTAATCTTCCACCTGACCATGTCGTTCTTTTTCCGAAAACCCTTCTAGGGCTTTCCATTTTTCCCC

>ctr982
ATCCTTTAACAGATATTGTTCCTTAGGTTTACTTTTCAAAGATCTTTCTTCTCTCATTAAACCTACCCTTTCTGTGGGACTTTCTTTCTCAAAAATTTCATCTATTTCCATGCTTTAAGTATGAATGAATCCTGAAAGTTTATCTCTAGACCAGCGTTTCAGTCTCCTTGACAATGAGCTTTGGATATCTGCATGGA

>ctr983
CCCCTGACCCTGTGCAATGCCATCTTCGGCTATGTGGCTTTCTAACTGCTCCTTATGTGCAATCAAATCAAATCTACTCATGTTGCCATCCCTCCCCACC

>ctr984
GAGCTTTCCCCGGCCTTGCTGCTCAGCTGGGAGGGGCTGCCACAGCTCAGCCACCCCACCCCAGAGCACCCAGGATGGCTGTGGAGCTCCTGCCGCCCACCC

>ctr985
TAGCCACACTCTCTTCAACCTGACCTGCATGACACCCTGAGAGGGTGGGAACTCTTATCCAGGTTTGTTCCTTCTTTGGGGTTCACTCCAAATTCCTGCCAACTCATTTCTATTTGTGTGAGGAATTCTGATTTATGTCTATTTGCAGCCATCATTACTTTTCTGATATCTATCCTATTCATTT

>ctr986
GGATGAGGGAGGAAGAGATATAACTGAATAGATATATTACATATACACTTTTATATATAAAATGTCTCTGACGAATTAATGCACTTGTTCATACTGTGATATTCTCTTAGAAAG

>ctr987
ACCTAATTCATTCTAATAGAGGGCTATTAAGGGTACATTAAGGGCTACTGTGTACTTGGAGGAGGAAGTGGAATGAAGGTTTTTGTGCATGAGGGAGTAAAGAGAGAAGTGGTGGC

>ctr988
CCTGCAAGAGCAATCACTGGAGCTGCATAATGAAGTCAAATCAATACATGTATAAAGATTGCTATGTGACTATCTGTACAAGTAATAGGCAAGAGGTAACTAGACTTTCATCTTTGCTCTGAAGTGAGACCTGCGCTTTTTGGACATTTTTTCAGGAACTAGGGAGGACCCAGGAGTGACG

>ctr989
AGAACACTAAAGTTTTAAAGGCTAAAGGGATACAGGTACATTTTTGGCTGGTTGCATTAAATGTCCCTCAACTGTCCAGGATTGGAGAATCTTCCTTAATAAACTAAAAGAAAAAAATTCTACAATCT

>ctr990
TATACTTTCTTCCTTTCTCAAGGACAAATTCAAATATCTTTTTTCTTCTTGTCCATGACAGTTACCCTGATGGGAAACTCTGCTAGAATGTAAATATTTTGAGATGGTAAAACAAAAACAAAAAACAAACAAAC

>ctr991
ATATGTGGCAATTCTAAATGATTAATCAAAAAGTATCATAAATTATTTTTTCATTCCTCCAAAGACTATCCTGTAATTTCCAGCCCAATACCTACCCCATCTCCA

>ctr992
CCAATTACTTTTGATGGTCATCAGATCTAAACCTCATCTCATCAGATTCTAAAGGAACACTGGGAAATTTAGGCGCCCTAGGGAACGAATAGTTGTATTCTGCTGTTCTTCAGT

>ctr993
ATGCTTATCTGTACTGATTTTTCCCTAAATTACAAAACTATTAATGTCCTTGAAACACCATGAGACTCTCTGCTACAGCCTGGTTATTGGTTCAAGGCAGAAAAACAAGTGAGACTAGAGAAATTA

>ctr994
TAAGATGCAGGTTATCAAGGAAATTCTTAAATTATGAAACTTTATATCCAAATTCTACAAGAAAGCAAGGAGCTGGACAGCCTCTCTACAGTTTTTCAACAATCTCAAGGGAGGTGTATCCCCAAGGGCAATGCCAACTAACAAGT

>ctr995
AACTTAACAAGTAACACCAAACACAAAAAAGATTCCTGATTTAGATAGTGCAAGACTATAGAATTGCATGTGAAACACTGTAGCCCTTCTGCTGAAAAATTGTTTAAGTGGTCACCTCGCAAAGCTACCCAACACTCACCTCCG

>ctr996
CAGGGCTCTGGGCAGGTGTTCTTTTTTTCCCAGGTAAATTCTAATGATAAGATAGGGCCATGCATCTGTTCAGCGAGTCCTCCATGACCTCATTAGTATATGTGGTGAAGCTATTTTTGGAGAAGCAGACTGAAATAGAGGAGTTTGATTTCCAATTCATATT

>ctr997
NNNNNNCTATGNNNNNNNNNNNNNNNNNNNNNNNNNNNGTTGATGCATGTTACATGCACACAAACTTATAGCTCAAGATGACAACCTGAGAACGCACTTCTA

>ctr998
GTCAGTAAATTAATTGCCACTGGGGTGTCCCCAGCTGGGCACAGAGGCTGGCTGCCCCTGGGAATTGTGGAGAAGAGCTGATATCTGTGTGGAGGGAAAGGAGTGAGGGTGA

>ctr999
TGGTTACTATAGCAAATAAAACAGCTCTAAATTGATGAGCAACCTTTATCTTGAAGTCAGTGGTCACTCTGAAGACTTAGATGGTGGCTGTACCTTTAGAGGT

>ctr1000
NNNATGACTTTAGCACCCAAAAGACTATTAGAAAAGTACAGTACTTATTCACGTACTCGTTTACTTAATGGCTCTTTATTAAGCCTCAACCATGTACCAAGAACTACTATCTC

>ctr1001
CAAGTCGTAATAACAATCACCGTTGCAAAGGTCTTCCCCAAGAAACAGAAAATTACCTGGATTCCAGAGATAACAGATGACGTTTATTGGAGATTCGATAA

>ctr1002
GCTCTGCAGACAGGTTTGCCAGCCACATTGAATCCTTTAGTGCTCAACTGTTTGGAGAGCTTGTTATACAACAGAACATGCTGTGAATCAGAAACAATATCCTATGTCTCAAAC

>ctr1003
CTGCTTCTGAGCAACCACTGCTTTGCAGCTGTTGTTTCCAGCTAGTTCCACCCACCTGGGATTCACATGCCATCATTTTCACCCATCTCAATCCTACCTC

>ctr1004
GAGCCGGGCGGAGCGGAGCGCGCGGAGCCTAGACCCGCTGCCGGGCCGGGGCTGGGCCGGAGCGGCGGCGCCTGGATGCCGGCCCGGGGCTGGGCCGGAGACTGGCGCCCGCCCCGAAGCGAC

>ctr1005
NNNNNNNNNNNNNNNNNNNNNNNNNNNNNNNNNNNNNNNNNNNNNNAAGATAGGAAGTATTTCCATTTGGTAAATCAGAGAGCTGGCGTGGAGATTTGGTTTCTTTGTTAAAGAGACCTGCTCATTTGACCTGCATAGTTTATCTTCATCACAACAAGTAAAGACTTTTTGT

>ctr1006
CAGCATGAGCCATCCTTCGCCCAGCTGGGAAGCTCTCTGACCTGCTAGGTATTCTGACCCAAGGCAGAGAGACGGCCCAGGCCAGGCCACCTTTCTCCTGACCTGCTCAGAAGTACAGTGGTCACTTCCCAAAGATG

>ctr1007
TCAATAACACTGATCAAGATAGCAACAAAACAAAAGCTATGACAAAAAAAGAGGTACTTTTAAAACTCTTGGCTTGATACTCAGAAATTACATATTTAAC

>ctr1008
ACTGAACAAATTCTAAAATAGCAGATTTATGAAGGCTTAGAGAAGACTGATCAATAAAACCTACTGTAAACTTACCAAGATCGTGTGGTACCAAAACACACTCCACAGGATTACGAGATTGGGAGCTCT

>ctr1009
GGTAGTTTCTACCCACTCAGATCCTGGAAGGCAGCAAGGTTTTGTGGATCTAGATTCATTAGGAATGTCTTCTTGTCAGCCAGGCCAGGATCCGGTCTTGCCA

>ctr1010
GGGGTTAGTGATATTACAGGTAAGTAACCAAAACGACCATTCCATGCAGCTTTCATAGAGAATGATAAATGCAACACTTTCATTACGGTTGTCTAGGTACAACGGATTTACTTCCAGATCAATAGAA

>ctr1011
ACTACACAGATTTCAAGGATATTGTTTTATACCCAGCCAAGTCTGAAGCACTGGAAGTGGATCCGATCTTTTACCTAACTCTAGCATTGATGTTTTTTATTCTGTTGAAGGCATCAATATTTGTTTAATAGTATAAATCTTAAATAAACATCTAAACTACATATTACAGATGATGAAAGTCATTTC

>ctr1012
TGATACAAAATTTAACTACCTAACAATTTTTAATCTGAGGGTATCAAATTGATATAAAGGGAAGTAACAATTTAGAGAATGCATGGATACAAGTTTAGTTTGCTTTGTTAAGGT

>ctr1013
GTTTTCATTAGGATTTTCCCTGGACATTATTCACATTAATGAACAAGTATAGATGTGGATTAAAAGAATCCCTAACAAAAGAAGTTTTGATTTAATAAAATTTTTATNNNNNNNNNNNNNNNNNNNNNN

>ctr1014
AACATACAAAAAAGTTCAGAGCTTGTCCAAATTGTATCTGACGGCCTAATTAGGACACCACGTGACTTGGTTGGGGGTTGTGTCATGAGGAACAGGGCGTCA

>ctr1015
GCTGTACATTTGTAGCTATTTATATTTTGTTGTATTTTTATAAAACAAAGAAATACATCAGATCATAGTCATTATAAAGCATTAAAAAGATATGAAAACATACAGTTAAAA

>ctr1016
ATCTAGTGGCATGTGCAGGATAAGCTTAAACAAACTGGTTAGTCTGGGACTATCCAATATCCCATTTCTATTATACTCATTCACCATTTTATATTCTCTTCTCCCGGGCTTTTCTAAAAACTTTCTTTTTCTGAACTTTAT

>ctr1017
NNNNNNNNNNNNNNNNNNNNNNNNNNNNNNNNNNNNNNNNNNNNNNNNNNNNNNNNNNNNNNNNNNCACCTTCATCCTTATACTTCAACTAAACTAAAGCACTCTCAGCCAGACATGCTGTGAATATCTCCAGAAGCACCACAGATTAGTCCACTGCTTGCAACTTGCATATACATCCTTTCCCCACTCCCATTC

>ctr1018
AACTGAAAATTCCAACAAAACGTCACCTCTCCTTACAGGCAATTTCCTAGGAATATATTGAAATATGAAATATATGAAGATTGAGAAAGTACTCACCTTCCAGTCTCAAGGGCAATATATACAAGATTCCAGGAGGTTATATATACAGTAAAAATATTATAAATAAAGAAATACATT

>ctr1019
CTCCCCTCCCCCATTATTCCAGTGCAAAGAGGTCCTAGGCCCAGTGCCCATCAGCTCCTCAAGACAGGAATTACTATATCTTTTTCTGACAACTGTTAAC

>ctr1020
GCTGGACCATCCCTCCCTGGTCCCTCCGCCCCTCTCCACCTTGGGACCTTGTGCTGCTCCTATCTCTTGCCCAGCTGCCTGGGGCCCTCAGCAAGTTCTCATCTT

>ctr1021
TAAGACAATTTACAGTATCATTAAACCTAGTCATGTATATAACTAAAATCCTTTCATGTCTTATAAAAATAATAATTTTCTTGTATTTTATGTAAAAACATACATATTCAGAAATAAACTTATAAAATAAATACCCGAATTAAATAAGTATAAAAATCAATCGTACAGCTTA

>ctr1022
GGGAGATGCCTGGGAGGTCACGAGCACAGACTGTGGGTGGCCCAGAGCCAATGACTGACAGTGGCGGGTGCCATGGCCACCCTGGCCTCCCCAGGGCCAGCAGTGGGGTGCGGGTCACTGGCTGACAGGGACCCCCTCCTGACGCCTGGTCCTGCCCTATCCTGCTCG

>ctr1023
ATAAACTGTGGAGTGCTTTATTAAACTATGGAGTTATATTGATTAGAGGTAGTACACTATCAAAACATTTACTTTGAGCCTTCCAGTTCTAGAAATGTCTTTGCAAAAACAAACTTCCCTGTCGTCTGCT

>ctr1024
NNNNNNNNNNNNNNNNNNNNNNNNNNNNNNNNNNNNNNNNNNNNNNNNNNNNNNNNNNNNNNNNNNNNNNNNNNNNNCAGAGGTCTACCTATAAGCTTTAATTTTTCATGTTAAACCATCTCTCTGATACTGTTTCGCTTTTTAGATAATGGCTACTATTTTCTTACCAGTCATCCAGATTAAAACTCCTTATTCCTCT

>ctr1025
AAGTCCTCTTCAGGCCATTAGACAGAGGCTGAGTTGGATTGAAGAAAGGTCATTGACAAAAACCGAGAATGGCAATACGAGGAAAAATAGAAAATGGATAAA

>ctr1026
TTGAATTATTCTATATGCATATTCTAATGTGTTTTACATCACTTTCTAATTCTCACGTGTCAGTTCTATTCATGACTGCCAAGTAGATGTATGATACTCCTCATGTATCCAAACAGGATTTGAAACTACATACACTATAAATTC

>ctr1027
CGGTAATTTTTTTCCTTGGGAAATAGGAATCTCAATGCATGAAAGTACATCTGCAGAAATGGTAAGCATATGGGGTAAAAACCCAAAGCAAAAAAAAAAAAAGTATAA

>ctr1028
CTAGTTAATATATAGTACACAATTCAGAATCTTTCACAGATATACAGTGAAACATCTCTTCTACATTTCTCCCTTATCCACCTGGTTTCCTTCCTAGAGACAACTGTTAAAAAGTTTCTTATATTTGAGAGA

>ctr1029
CTTTATGTAGTGTTATACCATATGAAAATTCACCATTCCTTTGGGTTCTTTTCCACTGACCCTTGAAGATATCCTTGAAGAACATAACCATTTCTGTAACTCATTATT

>ctr1030
TATAATATTCTAAGAATACTAAAAACAGAGACAAGCAACGGTTTTATGGCAAGGTCAGAGAGGATAGAGGAGCGAGAAGTAGGGATCAAGATGGCACTTTCTAAGGTTATCGG

>ctr1031
GTGGCAGCTTAATAAGATGTATCAATTGTTAAGGTTAAATGGCATTTTCCAAAGGGATGGAAGAAAATAGGTAACACCGATGAGAAGCTAAGCATTCTACAAATTTCATGCCAAAA

>ctr1032
TGTTAATGAGCACCAGTCCTCACTGGGTACTCTGGTACATTTACTTTTCCCAAATGGTGCAGTTTCATCTCTGATGTAGATTCTACATCAAAGAAGTTTCATAAGGAAGAGTGAGCCAGTATTTTTTAA

>ctr1033
NNNNNNNNNNNNNNNNNGAAGAGGTGAGAGAATCTCTATTGATATTTCCTCCCATTTTTGTTCTTTATCCATGAAGAATGAAGGAATAAGGAGATAACAGAATTTCT

>ctr1034
ACAACTTCTGTATTAGGTGAAAAAATTAATCCTTTAAAACTATTATAGAAAAGAATCACTCAGTTTCAAAACTCCACAAGAGAAGGCATTGTTAAATTTAGGATGCACATCTCTAGCAAAAATAGTGAAGTTTTGCA

>ctr1035
CAAAAGCTGATTTAGATATATACATATATCTTCAAAGAAGCATTCACATTTTGACTTGTGACTCTTTCTGGTGCTATATTGGAAGAGTCACTTCACTGCAAGAATTCTGAGTTGTTTCCATCTTAAGACACTGACAGCA

>ctr1036
TAGGCTTTGAAACTTTGGGAAATCAATTATATTCTATCAACATAGATCAATTCATCCTTGTAGGTAATGATTAAAAAGGAATACTATGTAGCAATGATGTGAAGACAATAGTGTGATATCTGTTGTCATTGAAATAGATTGGCTTTGCACTCTATGCTCCCCAGAAGCTCATTATTTTGTGTTTAAACACTGA

>ctr1037
TAAAAGTAAAGCTTATAGTTGCTATACGGAGCAGGAATTTCACTAGCACAAATTCAAACCAGAGCCTTTCATTTTTATTCNNNNNNNNNNNNNNNNNNNNNNNNNNNNNNNNNNNNNNNNNNNNNNNNNNNNNNNNNNNNNNNNNNNNNNNNNNNN

>ctr1038
CACAGCTGAAAAAAGCTTTATTACTTGCTGACGGCATTCTCAAAACAGACAAGGCTATTTGAGAATAAGAAAACATGACCCCAGAGAGAAGAATATCACCAAATATGCAAGTTGCAAAATAGACCAGAAAGTTA

>ctr1039
AGACAGCCACAAGCCAGGAGCAAGATTCTAGAATACAAAGCTATTATAATAAGGAGTTTCTCTGCAAGGCCAAAAGCCTCAGACATTAATAGAGGCAGAAGATGAGTTGCAGACCCTGAAGGTAGGAGAGAGGGGGATGAACCCAAGTCTCCAGGGGAGACTTCTGGAGGAAGTGGGAAGTG

>ctr1040
ATTATATAAGGCTAGAAGGCAAAGAGAACTATTTTGGGCCACAGCTGGAATAAACTGGCTTTTAGAATTGAAATGCCTTACCTACCCTGATGCCCACACTTGCAACCTGAGGGGACAGGAGGGTTTCTAATGATTCCTCTTTCATAAGTAGGAAATTAGTCATTTGCTGCTTGAGT

>ctr1041
TGTTACAGTAGAAATAGATCAATTATTTGAAAAAATAAATAGAATTTTAAAGAAAGTTGTTGTATTCCAGTTGAATTTTTGATGTCTCCTGGTAAATTCTAAATTA

>ctr1042
TCTTGAAGTGCCTTTGGCTACACAACAGAACATTCCAATTATTCCACAGGGCAGCATAAATTCGGAGTTCCCTTGGAGCTCCCTGGTGACTTGATACCACCAAGTCAGTCATTGAGGAACTCCCCAATATTTCTAAATAAATTTGGAAAATGTTTTTAGCATATGGAAAATGTTGTTTAGATG

>ctr1043
AAAAACAATCAGAGCCTTAGGAGTGAAACAGAGGCAGTAGTTGTTTTTTTTTGTTGTTGTTGTTTTTTTTTAGAGGAGTAGGGAATAGAAGGTACTTGTAGTGTCAT

>ctr1044
ACATGCTATCGTCACTGCCGGGGCTGCCGGGGCTGGAAAGTACAGAAAGCTGGGGCTGGAAAGTACAGAAAGTGAGAGGGCATCCAAAGGGGAGAACTTCTCTCGGT

>ctr1045
GTACTCGAGCAAGTTCTGCCTTTGAAAAGCTTGGAATCCCCAAAGGGCGGGGCACCAGGGTGGGCACTCAAACGGACAATGCAGAAAGCCAAGCGCAGACGGTTCTAGCTGGAACCGGGAGAGAAGCCTCCA

>ctr1046
NNNNNNNNNNNNNNTAAAATAAATTCCTCATTTGTATTGCTCAGTGGTTCCGCTTCCCTAGTGATACACTCAATTCATATGCATCTCTATGAAACTGAGA

>ctr1047
TCACACTGAATTTTAAAAATCACGTTAGCCCATAGAGCTCATTTTTGTCTGTTACTGTCTAGATGTGGGTTTCTGTCATCTGCAGTAATTCTAGCAATATAGTGGGTGGTACATATTCCCTGGGTGCATCATTACCCAAACTCTTCCCATGTCTGAGATATCTGCATGG

>ctr1048
GTTTGTGCCAGTTCTGGCCATCATTCATTATTATTAATAGTAGTATATAAGCATGGTAATGCTAATTCAATAGGTTTTCCAGGTTTTTTCTCCCTCTTGT

>ctr1049
GAGAGGCAGGGTACCAGGAAGAAGCCCTGCATTCCCACATCCCACACCCCCTACCCTCCATGCCTGAGTTCTGGTGGGGATCAGCCTAGGAGGTCTGCTGGGGGCTGAGGTGTTTGCTTTGCGTCAGTCATCTTTGATACCTTACAGAGAGCAATTNNNNNNNNNNNNNNNNNNNNNNNNNNNNNNNNNNNNNNNN

>ctr1050
AAGATGTCAGCTGTCTCTGTCCCTTTCTCAATGGCTCCAAGGATATTCCCACTCCTTTAGACAGCCCTGCAGTTCCAGAAATCTCTTCCTCTCATGCATTTTCCAA

>ctr1051
TTAGCTTTGAGGGAGGGGGGTGGGGTATTGTTTTGAGATTCATAAGGATTGAGGAACATCATCTATCAACTTTCCATGTATGGTGTGTATGTAAGTTTGGCACGCTTTCATTCAGTA

>ctr1052
AATTCATGTCCCTTCTAATTCACGTAGAAGGGACACTGTGTTGGAGGGACAACAGAGGTCAGAGAAGTAGGAGGCAGGAGGACTGGGTTTGGAACAGCTAGGAGCTTAGGTAGACACTGGAGGCTCAGAGGAATGA

>ctr1053
ATGAGTTAGAGATGGATGCTATGTGGCAGGATCCTTATTCATTTCTCATCTGCAGAGGCTGCTTCCTATTCAGCTCTGTGTTCTACTTCATTTTAAGTATT

>ctr1054
GATAAATTTTAGGTACTATGACAGAGATTATATCAGAGCTGAATTTTTATGGAAAAGTATAATTTGAATATTTTGATATGGGAAGAAAAAATATCCAGTACTACAAAAATATACAAAGAGAAAAGGAACAGAGACAGGA

>ctr1055
GGACAGAGACCTAGGGTCAGAATACAGAGCACAGAGCGCGGACAGCCCAAGAGGCTGGAGGTGTGGGAAAGGTGTGATCAGTTATATAAAGTAGCTGAGTTCTTCCTTGAGTTTTAGTGTGTAATTTTGTAAG

>ctr1056
GGAGACGCCGGGAAAACACTTGATTTAGTGAAAAAGCGCGAGCGGCCCTCGTGAAGGCTTAGGTTTGGATGAAACCTGAAGAGTAAACACCATTTCTTTCTT

>ctr1057
TCTCTAATAATATATATCATACATTTTAATCTATTAATGTGGTTTAATTAGAATTCTAATGGAAACCATGTGTGTGGCACATTGCTAGTGTTTAGCAAGTTTTTTATGTTATGNNNNNNNNNNNNNNNNNNNNN

>ctr1058
TGCAATCAAATTTAAAAATACAGGTATAACAGTTTGTTATAGGAGGAGATTAAATGTCTTATCATTTGGGCTTTCCTTCCAGTTAAGTTTTTGGTAAATTA

>ctr1059
AGGAATATTGAAAATGGAATGTAGTTGAAAGAATTGGTAAATGCCTATTATAATTTGTCAAACATTTATGCCTCCTCTTAGTTACCTTCTTGCTGGAAACAAATAGTGTTGTTCTGAGGTACTGAAAGAAATGTTTTTACAGTGGAAATATCAATTTATTTCCATAATAGAAAATT

>ctr1060
NNNNNNNNNNNNNNNNNNNNNNNNNNNNNNNNNNNNNNNNNNNNNNNNNNNNNACATTTCGGAGTCGCCCGTCTTGGCTGCCTATCTGCTCTTCTTCCCACATTTTCTTTCCTTCTAGA

>ctr1061
GCGACCTTGGGGAAAAAGGAAGGGAAGGAAAACCTGAAACCATGGAAGCCCCGGGTTGAAGCCAACCCGGGGCCCTTGAACAAGGATAAGGGAGAGAAGGAAGAGAGACCAAGGTGAGCAGTGGGAGGGGTTTTCACCACTCTTAGGATGCTGCCTCCT

>ctr1062
TCATTAATCTATACATTTTTGTGGACCTATTTTGACCTATGCAACTTTCTTGTCATTCACTTTAAGTGCTTTATGCCTAATCAAATGGCCTTTCTTCAATATTTTTCCCAAAGCATCTCAATATTTATAAAATTATACATCTCATGAAGTTTTTAAA

>ctr1063
TCCAGGTTTGTGCCACTTAATTCCAAGGATTTTGTCTCAGCCAACAGGATTACTGGGCTCCCATCATCTCTCTCGGACCTGGGGCTATCTGCTTCCCCCCTATTTATAAAATAGCCTCACATAAACAGCAAGGGCTTTGTCAGAAGAGTGACCTTTCAGATGGGGGAGGCCTGAACAAAGGCC

>ctr1064
GTCTTCCAGGAAACACATATAGGACATGTGTAAAACCGGATTGCCCTGGGAACCTCCATTCCCTCTGTACAGCAGGAGCAAAGTGAGGCTCTCCGTAGCAGGAAGAAGTGTTCATAGCATTCTTCTTTATACCTTGCCCTTGAAATCCAAAGGAAATGATGGATGGCCTATGACCTAT

>ctr1065
CAAAGTACATGTAGAGAAGGCAAAATTCCACACTGATTCTTCCTGCCTTGGACTGGATGTGTTGTGCAGAGTGAGGGTGGAAAATGAGCCAGTGGTCCTGAACTAATAAAATAAGTCTCCCTGGGGGACAGGTATTTGGCTTCCCATTCCACAGGATGGGGTAGATGTGGCTTATGGA

>ctr1066
GACTGGACTTCCTCAGATACTGTAGAGGGCACAGCCTCCAGCCCAGGAGGGGCAGCCCCTTGGTGCAGCCTGAGCTCCCCATGGGCCTGGAGCATCCCCTGCC

>ctr1067
TAGAGTGGTTAAGAAGACAAGATGATACTTTAGGAAAACTTTGTGGATTTAACAAAGGTCGGAGTTCATTCAGTGGCTGTCATGTACATTGTGTGTGTTTTTTTGTTTTGTTTTT

>ctr1068
AGTCAGTAATAAAGTTCCAGGACTGGAAAGACTGTGACCAGGATTGTAGGGAAAGGTAAGTANNNNNNNNNNNNNNNNNNNNNNNNNNNNNNNNNNNNNNNNNNNNNNNNNNNNNNNNNNNNNNNNNNNNATTTTCATCCCAGAGCAAAAAGCCCTCTCCCCCTTCAGTTCCAGCTG

>ctr1069
ATAAGTGACTGAATAAAATAGAAGTGAAGAGAGGTGGTATTCAAATTGTTTAATTGAATTGTTTAATTATTTTGCCAGTGGGCGTCAATCCATCAGAACGACTCCAGA

>ctr1070
TTGTGTTTGCCTAGGATGTTTGGAAGACATTTTGCACTTTCTGACATTAGTATTTTTGTTGTTCTAAAATCTTCGGTGCCTTCAAACTTTAATTTGGGGAGTTATTGAGAATCATGTGCATGAAAATAAATTTAAAATGTATAATGGATCTTTATAATCGACATCCTCATCTTAAAGATGAGAGAA

>ctr1071
NNNNNNNNNNNGTGGAAGTCTAAAATTTACGTTTTATTCCAGCTTTCTGTCCAAAAGAGCAACCCCTGCAAGTGTAGGATGAGGAGCTCAGTCCAGCAGCAGCTAACACTGCACTCCTTGCGTGCCTACTGTGTGCTAGAGGGAGGGGCGGAGGCAGGGGGCGGGGGGGGTCTTTCTCTTTTTCTCTTC

>ctr1072
CCAGATATATTTCTGCTTTCAGATATATTTCTTAGAAACCAATATGATCCATGCATCTGTTTTGAAGTGACGTCAGACTCTAGCATCATTTGCAGGCTAAAATGCCTGTCACCAAATGGGCACCCTGA

>ctr1073
AGAAAAGTCTTACCTTATTTTCCCCTATGATTAGGACTAATATTGGAAAGTGCATGGTATGGAACTAGTACTCAGTGATCTGTAAAAACCTGTGCATTATCCAAGACAGAGATAAATTTT

>ctr1074
CAGGATTCATTCATTTTTTAATTCTTTCTGTTGATAAAATTAATGGAACAAATAAGCTTATCATAGAGAAATTGAGTAGAGAGAATCTTATAGATTCTACTATAGAAAATATGCTGCCACACCAGAAAGGTTCACAGTTCCTGGGCTGGATCCTAGCGCTTTTAATCTCTCTTGAATTGCCACATATCTCA

>ctr1075
GACTTTTGGCTCCAATGGGGAACTGAAGAAGACATCTGAGTAAAATATTAGGCAGTGTGATCTGGCGTGAGGCGGGAGATGAGGTGGGCAGGCAAGACTCAGCATGGCTGAATGGGCAGCTTGATGGCCCAGGCACATGCTGGCTCCTTTGTCATTCCAGAGNNNNNNNNNNNNNNN

>ctr1076
GCTTCAAAATGTTTTAGTGCCGTGGGGGTAATAATATAGGAAAGAGACAAAAATTACACTCATCAATTGNNNNNNNNNNNNNNNNNNNNNNNNNNNNNNNN

>ctr1077
TGCCAAGCTCAATAGAAATAGCACCAGGGTGGGTTATTTTTAACAAGATGAATACCCCTGTCCTCTGAGGTCTCCCCTGGCCCCATCCCAGCCTCCTTTGTCTCTCTGCCTGGACAGCAGATTTTAAAATACGCCCACAGTTGCCAAACCACTAAATGCACCCAAGACAGCGACTGAGGCCG

>ctr1078
AGCAATGTAAGCGGAGTCTGGGCTGACGATGGACGTGTGGATAGCCTGTATGTGTATATCTGTGCTCATGCTTCTAACACACATCCACCCTATTATGGACACGTTTATACATCTTCATGCCATGGTATTTTGTACCTTACTGCAGACCCTACCAACGCTTCAGTGAGGTTCTGGCAGCTTTGGGTTTTTG

>ctr1079
TGTTTTTGTGCCTTTTTACTTCTGGGAACAAAAAACCCCCACTTGTTTCTGCTAAAGATAAGCTATTTTGTAGGCCATTGAAGCCAATTCCTGGAAGAGTTGGGTTGGTGGTTAAAAAAAAAAAATCTGATTGGAAAGCAGTAGATCACAGCAGCTAAGTGACTGAGTTTAAAAA

>ctr1080
ATTATTCTGGTTGGCAATATCCCAGAGACAATAAAGGATGACCAGGACACAAAGTCTATCAAAATTCTCACCAATTAACTTACATGACATCCTTTGGGATTTGCACCCTACCCTTTTTTAGACAAGACATGAAGCACTGCAGGTGGAATTCAGCTGGGG

>ctr1081
TCTAAATAACGGGGCAGGGAAGGTAGTGTGAACGATGTAAAGGTGTGCCAAATTGGTTCTGCAGAATTAATGTTTTTTGAATAAAGTATTCAATTTTCTCAAGTGAGCAGGCCAGTTTCTCAAGAAAAATTTCATTTGAATCCTCCACCCCGAGCCTGCGNN

>ctr1082
GTTTGTATTCTCAGAGGCAAATCTTAAAGAAGGCACGTGACACAAAATGTCAATTGTGTATTTAAATAAAATTTCTCAACATGTAAGAAGTTTTGTTTTTTTTTTTAAT

>ctr1083
GATACCATGCTTGATGACTTGCATTGTGCTACCTCTTAAGATAGTGGGATTCTAGTGAGTACAATGAATGTTTTGCACCAAGGGATAATGATCCAGCAAAAAATCCGAAACACATTAGCACACAGCA

>ctr1084
TTCACTGCTTCCTACTGTTGACTGTAGAAGAAATATGTTAGGCACTCTAAAAAACACTGGAATTAGAAAAAACAATGCTATACTCTAACATAATTGATTAAAGTCTCCATTAATTTA

>ctr1085
CAAGTAGCTATGTATTCTAGAGGAGTAATACAAAAGAAATGAAAATGTGATCCTTCCTTCAAAAAGTTTCCAGTTCTAACCAAAGGACTGGAACTAAATAAGCAGT

>ctr1086
GATAATTTAACAGTCTTCTAAGAGCTCCAAAAGTAAGTATATAACATTTTGTTACAATAATCATGTGGACATCAGTTTCCAGCAATTAATCTGGTAAAAGTTCATCG

>ctr1087
CAGCCGTAAAGGGAACTCTCTTCTCCGTCCCAAGCCAACCACTTAGTTCACATGGATATTCTTTTTTCTTGATGTAATGAGGAGAAAAAAGTTCATGATG

>ctr1088
AGATGATTTTAAAACATGTTAATATGCTTGAGAAGGGGAAAAAAGAATGTTTATTGAGTTCAAAAGANNNNNNNNNNNNNNNNNNNNNNNNNNNNNNNNNNN

>ctr1089
GGCAGGAGATGCAATTGTGAAAGGGCCATGGCCACATTTTGTCTTGGGGATGTGGAGCCATTGAAAATAAATGAAACAGTCACTGTGTTTAATCTCACCAGTCTTCAAAACAATT

>ctr1090
ATTTAAACATGGTCTTATAGTCTTCAGTGGCTCCCAGGTCTTGCCTCTCGGGTTTTTTTTCCTCTTTCCTTTGAATGTGCCTTAACCTTCGTCTTGCTTTTATTTA

>ctr1091
CACAGTGTGTTGACACAGTGGTTGATGGGCTGGTTTCTAGATTGATGTCCTGTGGTTGGTGAAATGCTGTATTTCTAAAAATACATAATTGGGAGATCAATCAACACAATTGTGCACACCTGAAGCAGAATTCAGTTGGCCCACAGGCCCCAATAGCTTAGGCACTAGTGTTGTCCTTTTCTTGGACAGCGTCAGTGT

>ctr1092
CCTGCCCGCGCGGCCGCCTCTGAGCATGCTCAGTGCCGCCGTGGGCGAGCCCGAGCGCCCTGGCCCGGGGCAAAGAGCAGCGGCTAGGGGCTGGGGGCTGGGGGCCGGGACCCGC

>ctr1093
TAGAGGCAAAGTGATCTCACTAGAAGAATGTGTTTCTCAGGAGCTGCTAGATGGCCTGTCGCTCTGTGCCCGCTCACTGTGGACGGCTGCCCCACGTGGATGTCCATACCACAGTGGGATCCACGGCCT

>ctr1094
CAAAAAGTTACCAGAAGTGAGATGGAAGTTGAAATTTCCAACAACAGCTATCAATATCTCTCNNNNNNNNNNNNNNNNNNNNNNNNNNNNNNNNNNNNNNNNNNNNNNNNNNNNNN

>ctr1095
NNNNNNNCCCTAGTGAGGATTATAGTCTCATGCATTTGTTTTTATAATGTGCTCCAGATGTTAAGAGCTTAGAAATTGACTTGTTATTAAATCTGCTACCTGCTCTGGAACTTGTGTTTTAGAAGAAGATTTAGATTTATTTAGTTTTCAGGTCAT

>ctr1096
TTAATATTTTCAGAACTGCATGGCTTTAAAAACATACAAATTTGGGGAAATATAAGTTACATTAAGGAGGTATCAAATACAATTAAAGCTTAGAAAACCAAAGAGGCCTTAGAACAATTATCTCAGAGAAA

>ctr1097
TAAAATGTGCTTTTAGAGGATTCTTTAACACAAATGCTGCCTAAAGTGACAACTGCTTGAGGCAAAGAGGTTATGAACCACCACTGTAAAATTGTGAGAGCTGCAAGACTTATGCATGTGATCACTGTACA

>ctr1098
NNNNNNNNNNNNNNNNNNNNNNNNNNNNNNNNNNNNNNNNNNNNTACATTCGAGAAAGTAAAGTTTTTACATAGTATTATACAAAATACATGCAATATGCTCCCCTCCAATCA

>ctr1099
GGTCAGTGTTTTAAAATCATCATTACCTTTATTGTGCCACTACCACCTTAGCATATCTCAACATTTAGTGCTACGTGATAGATATTAGTCAATTTACTGTTCTACACTATTTAATTCGATTCCACTCAAGAAACCACATTTA

>ctr1100
TTCGTACTTATGGCACTTAGAGGAGCACAGGATGGTCCCCCTCTAGGACAGAGGAAGGAGGAAGCTGGTGAGCTGTGAGTACGGCTCGCTCTCCGGGGCATCC

>ctr1101
CTCACAGTAGCCCTGGGAGGAAAAACTGGCAAGGATTTTTACTTTACTGAAAACAAAATAAGTCAAGACACAGCTTAATGGCCCAGCAGGCTCTCAGATTCCCAGATCAAAACATGGCAAAATCCTGCCCCTCTTTCAATGTGTGCATGTCTGTTCATCTGTTTAACCACCCTGGCATCT

>ctr1102
CCTCCAAAGACAGCAAAGAAGTTTTTGTGGTCAGCCACAACCTTTCTCATTCTGCCTTCATTGTTGCAGAGGTCACCTGGGTGGGAAGAGTCTCAAAACTGCCTCTTCACCCCCTCACCCGCCAAGTCCACCTGAGATCTGAACATCTTTGCTCAGACTGCCC

>ctr1103
TTTTTTCCCCAATCTCTCAGAGTTTAAGTAAAACACACACAGATACACACAAACCTCTTCATGATCACCAACCCAGAAAACTTTAAAAGTTGGCCAGATGGCCTAAGAACACATTCAAAATACTACCGATTCTCCTCCAGGTCATGCCCAGCACCA

>ctr1104
AAGGAAAAGAAACCTGCAAGAGCTGGGGCGTGAAGGGGCTGCCAGGAGCAGCTGGGGCACACGGAGAGCGAGAGAGCCTCTCCCAGGCTCCATGGGGAGGCTTCCAGGAGGGCAGCAGGGACAGGTGTGGATCAGCCCATCCCACCCGAACGGTCTGCTTATTCTCCAAAGACGATGCAATG

>ctr1105
GTAGCCACCATTCCCTTCTCCTAAGCCCAGCACACCTCCCAGGGCCATAGTGAGAAACAAGAGGGGAGTGGAGGTGACACAAAATTTGAAAGCTCCACTAGTACTTAATCATGTTAGGTCATGGCCATGTGAGAAAGCAAATGTTTAAAATGTTTGCCATCAC

>ctr1106
CCCTGGAGACCTAGGCGAACCTGGATTAAAAGGGTCCAAGCAGATGTAAGGAGGTGATTAGGAGGCTTCGGTGGTCATTCTAGGGGGCCCTGGGGACCTGCCGGGCAGGGGCCACTGAGCTCTTCGTGATCTCCAG

>ctr1107
TAGTTAGGATGCCTGGATTACTGTAGGCACTGGAAAAGTTGAAAAAACTTTGAGTAGAGCAAATCTCTTTGAGATAATTGAAATGAATTTATTAGTTTGAAA

>ctr1108
GGTCATAAGCAAATAAGGAGTAAGGATGAGGTATTTTACTTAATTACTTTTGTTCTCTTTCCCTGGCATAAATATGTAACTGAGAGGTAATCACACAAAATATATAGTTGTATTTTTGTGTGTTTGCTTTT

>ctr1109
CACTCCTGAAATATAAAACTACAAGCAATGCCTTCAGCCTCTTACAAAAGTTTACCAATAACAAGCTACATGGTGATATTTCAAAAGTATATAGGATAGTTATTTATCACTTATATCAGTTT

>ctr1110
AAAATTCTAAAGAATCAGAGTAAGGTATTTAAAAAGAGTTTTTTTCACAATATTTTTTCAAAATGGAATGAAAATGATAAGAGCAATTCTTGATATAAATAT

>ctr1111
AGATACATGAAATAAAATATTTGGCTTCTTTTCCAATTTCACACTGATGTTATTTTGTGAAAATCAGTGCTTTAAGATAAATCGTTATACGTTAAGATAAA

>ctr1112
AGATCCTAGGCAAATGAACAAATAGGGAATCAAAATTGATTGTTTTATTCAATTTCATTATCTTTTATTATGTCTGGGAAGAGCTATCATGCTTTATTTTTTTACCAGCTAGAATGGAGAGGAGAATGTGCCTAATAGAAGTTGGAAATACACA

>ctr1113
TTATGCACTGCAGTGAAGAACGAATTACTGAAATGTGAATGTCATTTAGCATTAAATTTGGAATTTATAATTGTTTTGTTACGCCAAGTTTTTAGCTCAATGCTGTTTAT

>ctr1114
NNNNNNNNNNNNNAATTATTAATGTGAGCCCTCTTAAAATTAATTATTTTGGAAACTTAGTGCTGAAACTAGCTGAAGGTCACTAGGTAAGGCTTGCTGACTGGTGAGCC

>ctr1115
TCATGGGTGCATGTATTTAACTCTGGCAGGAACCTTTGACATGTTTTTTCCATAGTTCCTTTTATTGTGATTTCCTAGGTACATTTCAGTGTCAAAAATGTAAGTAGAAAAGAAAGTATGCAATATTC

>ctr1116
TCTTCCTATTCTTCTTGGTTGTGGAACTGTCACTAGTAAAGAGTTGTGAACTTTTTTGATGCAGTGCATTTGGGGGAGATGTCATAGTGGGGCTCAATACCTGA

>ctr1117
AAATATTAAGCAGTGTTCTTTGGTAGCCAAGGTAGAAAAAAGAGCTGTTGGTGGTGGTATCTATACACTCCAGGGAAGCATCATATGGCCATTGTCACAACTGGTACTAACTGGTTACTCTATCTATTGAAAACATTCCACCATGCA

>ctr1118
TGCCTGAGGTTGGATCTGTTCAACATGGCCTTGCCACTTAAATGTGACACCAAGCCATCTGATATGCCCAGATGAAGAACGACAAAGTAATCAGATAAGTTTATAATCTCAATG

>ctr1119
TGTTTGGTGAAAAAACAAAGGAGTCTCAGAATGTTATTCCTCTACAAAGGCAAAAGAATGTTTAGCACCACGTTTAGTTGGGCTCTGAGGAGGGACTCTACAAGT

>ctr1120
TGAGTATGAGCCGCTGTCCGTGCTCCCAGCTGGCCCCAAACCCAGGGCCTCCTAGGGGCTCCCTTGAGAATCCCAGTCAGAGCCCAGCCCGGGGAGGTCCAGGTGAGCAGGAGGGGCCCGTGGGGGCCTGAAGGGGCCCAGCTCCTACTG

>ctr1121
GGCAGCGCCAAGCCCTCCCTCACCAGTCGCTAGATGAAACTGCGCCGGTGGATTCCGCAGGGTCCACATAGAGCCACAAAGGGACTCATCCTCAGTGAAG

>ctr1122
TAAAAAATACTTTCAATATCTACAACCTGAATCAGTCAAATCAGCTATAATGGAAAATACTTCACTCACAGGAAGAAAGTAACCACTCGATGCCCATTATTTTCACTGATCCAATCAGTTCTC

>ctr1123
TGCCATTTCTCCTGTCAAATTATTATGAGACATAAGTGTCTCATAATTTGCCTCTTCCAATCTCCCCAAACTTGATATAAACTATATATATGTTAGTGTTCAAAAG

>ctr1124
AGTAGTGAAAGTATTAGACAGAAGACATCTGTTTTCGAATTTCAACACTAGAATGACTAAAACTATCTACCTATAGAACTATCTGTAGATAGTATACTATCTACACTCTGCTCAACA

>ctr1125
CTACAAAGGGAAAGGGCAGGGACCCTCAGACCCTTCCCCAGGGCCTGGGAAAAGTGAGACATTCACACCAAAAAATCTCAGATTGTGGGGAGACACCAGACA

>ctr1126
GGGAACCAGCTATCACCTGAGAACAGTGCTGAGTGAGGCCCCAAGAAGGGGGCAATGTTACACACAAGCTTACACACAGCTTACAAGACCTCAGAGATTGCGAGGGTCCTTTTCCCTGCTGCCCACAATTAATCAGTACACTTCTCAAGGGC

>ctr1127
CATCACCTTAGAGATACTTCCTTATCAGTATGTAATATTTTCCTTACTCTTTCTTCACTTTTACGAGCACTGATATTCATTCTCTTGGATTATATGCATGCAAAGAA

>ctr1128
GATCTAGTGTTGGGGGAATGGACTGTCAAATCAATGGGCATCATCTTTCCAGACCCCGTCCCAGAGAAGGAGTCCACGAGTATTCCCTAGCCGAAGAGAGGCCT

>ctr1129
CAGGGTGCCTCAGGCCCAGTATCACAGCAGTGTCTTCAGGATCCCTGAGTGCATAGGCAAAGATTTATTACAGTACAATCATTAGAAAACCTGAACCTTAAACCTACATCAGGCTTTCCGGAATATCGCTTTTGTCATGATACACAAGGTTCCTAGCTCATCTTCATTGAAATCAGAAATCTA

>ctr1130
TCCTATGGCACTGGTGTTTCCTGAAACACACTTTGGGAATTGCTGATGTGAAATAACGTAAATATTTGTTCGTTTCTAAAAATTCATCAGCATGCTACCATTTTTA

>ctr1131
CAGGTGTGGTGGTCTCTCTGTCTTCTTTATGGCCATACAACTCCCCCGGAGAGGAGATTTATGGTAGATTTATTCTTGGTTTCTCTCCTGGGAATAGACTTGCCCCAAAGAGGGAATTTATGGCAGTTCTCATTTCTCAGAAGTATCTCTGTTGAGTCAGATAAGGGAAGCTCTGAGAAGTCATCTTTCTCTATCTGT

>ctr1132
TGGAGTGCATCAGTGCAGTCCTTCCACCTCCCTGCCCTCTAGCAGCAGGTCCACATTCTGGGGCTGTTGAGCAAGCCACACTCTCCTTCCCTAGAGACGGTTTTTTTTTTTTCCTTCAGAAGCATTCGGCTGACCTAGGGAGGGCAGGTGTTCCTCACATGTTAAAGGGAAAGATTGGTCTGTGC

>ctr1133
AGAGGCTTCTTTTGATTTGGCATTTCTTAGCAACCAGTAGTCTGGCAAAACTCAAGAAATACCAAAGGCCTAACTGCCAAGGCAAACAGCATTCGTAGCCATTAATCATTTTA

>ctr1134
CTCTTTTGGTAACCTTTCCTTTTTTCAAGGCTTTATACGTGAAATAAAAATGTGTGCTGCTTAATCTGTTCACTTTCCAGTTTCTCTCACTGAATTAAGTGCAATTGTATTTATACAAAAGGCCTCATGCAACTTGCT

>ctr1135
ACCAAGATAAGGAGACAAAAAATGCCCAAATATGGCTCTATGGTAGTTGAAATGAGGCAAAACATTTGTGATAAAAGTTAGAAGAGGACTCAAATGTTGTAGGA

>ctr1136
TCATGATGATTAATGATTATTCTTAGCAGCTAGTTCAAAATAAACCCATAAGAGGACCTCTAAACACCCAAATTCCTCATTTGGGTCCTGGGTTACTTATGCTAAAAACTCAGGGAGAACAGCCCTCTGTGGAGTTGACGCAGT

>ctr1137
GTAAAAATTATTATTCTTTTAAAAAATCTTTTCTCATTCTTTTCCTTAATACCATCTGTGAAAACTCTACCATCCTGATTCAACATAAGGCTTTTCATATTTA

>ctr1138
GTTCAGACACTGAAGTCCCCTGTAAAAATGGAAACGTGAGTGGGAAGCACATAAAGTCATCATGGTCCATGCCTTCCTGAACCAACGAGAGAGAATTGATTTCTTGGATTGATAACAGGTATTTGGCTAGGCCCCAAAGTAG

>ctr1139
TGTGTTTTTTGCCATATATTTTTCATGTCTTTTAGTAAAATATATCTACCTTTATTTGTATAGTTTCTAAGTTTCTAGACTTGCTTAGGAAGGTCTTCCACA

>ctr1140
GTAAAATGAATGTCTCAAGGCAACTGGACTGAGGAATTTTGCTCAATTTTGAAGACTTCAGTGATGACTCTCTTTTGAAGACAAATATTATACTTCACAGATATAGGTACTTCTGATTACCTCCATNNNNNNNNNNNNNNNNNNNNNNNNNNNNNNNNNN

>ctr1141
GCAGGGCGGTTGTCTCTGGACCTGCGTCTTGGTTATCATGGAGCTGGACTGGGCCTGGGTGAGAGGGCCTGATGGGGTTGTCCTGGGTAATCACGGGGGT

>ctr1142
GGTGTGGAAGTGAGTCGTGGGTTTGGGGGTTGGGGAGAAAAGTTCCGGGCCGGGCCGGGGGTCCCCACGAGAGGGTCATGGGCAGGGAAACGCAGCCGGGGCTGGGCGAGGGCGCTGCGGGCGCAGGTAGGGGGCCCGGGGCGCGTGGAGAGCGAGTTCCGGGCGCGAGGGCGAGGCG

>ctr1143
CATTATACACTTGTGTTTCTTAGCAGGTGTGTCTCTATCGGTCTATAGCTTCAATATGATAGAACTGTGGAATCAGCTGGAAGTGGTAATGTGAAGGAGACATGTGGAATGTTCAGCGC

>ctr1144
AGTCACTCTGAGTATAACTTGGTGTTTGTAAGTTGGAATTGCCTTCCAGCTAAATTCCTATGAACCTATGTCTCATTCTAAGGAGAAGAGAAAACTGAAAAAC

>ctr1145
AATCACTCCAATAGAAGTTTCAATGATACCCAAGAAGACTGAATCCATAACTGAAACACAACAGAAAAAGAAGATAGGCGCTCTGTATTTTGTCCAACACAAAAGATATTTTTATTTTCCTAAATAAGCAGT

>ctr1146
AATAACCGCGTATACCTTTTGGCCAGTTTTCTAACAGCTACATTTTCAGGAAACTGTTAAATTATCATATGATGAACAAATGAATTGTTAAAATATACAATAAAA

>ctr1147
CTAAAACCAATTATGTTATTATTTACATTTTACTGAATCTGAAACTGAAACTCACACTCTTGCTGTGGGACATTGGGTCAATTAAAGTAAGAAAGTGAGCCAAGTGCCATCAAAGGCTGGACTTAAACTCCT

>ctr1148
AAAATATATATTCGATGAAACAAAACTTGTATTGCAAAGATTATCCTAATAAGAATTCCCTATAAATGGTATATGCACATGGTGGTTTTGAAACTGGTACAGATTAGCCTGCAACAGCAATAGGCAAGTGATTCTGTAACTATAAATGGTGACATGCAAAATTCGAAGCTGAACTGGTGACAACAGCCT

>ctr1149
GCCAGTCAGGCCTTCTCCTTTTCCGCAGACCGTGTGTTTCTTTACCGCTCTCCCCCGAGACCTTTTAAGGGTTGTTTGGAGTGTAAGTGGAGGAATATACGTAGTGTTGTCTTAATGGTACCGTTAACTAA

>ctr1150
TAACTCAACTCTTGCTCAAAAACCTCATTTAAATGATAGTAAAGGAATATTTAATGTAATTCAAAAGAACAGAAACAAGATACTAACACATCCTTAGAAGAT

>ctr1151
TCATATCCCTTATACAAAAAAAAAAAAAAAAATCATTAATAAGAAATAGGTGGCCTGGTTGAAGCAGAGAGGAAGAAAGGGTATCAATGTGCCAAATGTAATTTCTTTCAATTATTTGCCCCCTCAATGTATTTAAACTATTAAAGTACAACCATTAAGGTACAGTTGTAGAGAGTAATCATGAAGCTTCATT

>ctr1152
AGACGGATGCAATCATGTTGAAGACAAATTTTCCTTGGGAAGTTTGTAAAGGGAGCAAATGAGCAAAGAATGTTTAGCTGTGGTCCATCTTTGCCCTGCTTCTCTGGC

>ctr1153
TCGAAAACACTTCATTTTTATCTGTTATTCTAGTGCTACCATGAACACTTTGGGACAGTAGCAGTGACACAATATACACTGTCATTTATGACAAAGTTCATATGCTAAAGATTTCTCAAACACCACTGATGCCAGAGAACGTGTGTGACAAGCTCCTTTAATTGAGATTCCTGGAGTTCTGCATTGGAACT

>ctr1154
GGTTCATTAAAGAACTCAGCCTCAAGTGGAAGTCATATTTATCCACAAAGGCACTCAGTTTTGGAGTCAATTTGGCAAAGTTTCTTTTGCAAAGAAATAAAAT

>ctr1155
CAAAGTTCTTTGAGGGCTAGCATCTCATTTTAGTCTCAGGGGAATCTTGAGCTGTTATTAAGGAAGGTTCTGCTTGTCCCATTTGACAGGTTTGGTGATTA

>ctr1156
ACATTAGTCATATTATATACCTCGTCATTCATAATATAAAATTCGGTTGGATTATTTATTTTAAAAATTAGTTTCAGTCATAATGATTCACATAGACTATAGTATTTCAGATGACAAGGACTATGCTGACCT

>ctr1157
GCCTGCTCCTTATTTGGCTTGGACCTCCCACTGCCTCGGCAATGTGGATTTAAGAAAACTGTGCCAGCGCANNNNNNNNNNNNNNNNNNNNNNNNNNNNNNNNNNNNNNNNNNNN

>ctr1158
ACAGTTCAAATCCTATCCATTCAAGTAATGAGACCAGCATCTCACTTGGAATGAAAAATACAATTTATGTGAACTAATTTGTTCTGCAAGTGATTTGTGCAGATAGCTTTTTGAAGGCTTGTAATATTTTCCAAATATTTCTACCAAAAAAAATGAAGAAGAAGAGGAATATTGCTGAC

>ctr1159
ATTCTCCTGTAGATTTTTTGTTGTTGTTGTTAGAACATAAAATAATTAGCTAAAGCTAAAAATTAGCTTAATTAAATAATTAATTAACTCTTCTATTTTGTCCAAGGAATTTAGAACTTACTAAAACTTAGATTGCAAAACCTCACTAGCAAAATTAAG

>ctr1160
CTGGAAAGAAATTGGAGGGCCCTGGGCTTGAGCTGAAATCATTTGCTCTCCACTGAGAATACAGAAATGGAACCAGGAATTTGTTAATGACTTTCACTCCAACCTCCTTCCTGAAACCCTCCTTTTCATCCAGCCCAGCCAGCTCTCTCACTGTCCCCTTCCTGCCTGCCT

>ctr1161
GTCAGTGTGGGCGCCCCCCTCCCCGGCCGCCCCCATCCCACGCCCCCTGCGGCTGGCGGTGCGCGGCGCTCCTGCCACTGGCCCCGCAGCCGGGCGGGGAGCGGGTGGTGGGGCGGGCGGCAGAGCCCGCCCCTGCCGCGCCTCCGCCCCCTGCGCCCTCTCGCAGCCGCCCGGGCCTGCT

>ctr1162
AAGATTTGGGAAAATAGTAGAATATTTTTTCAGTTCTTCAGAGTAATGATTCTGTTAACTATAAGTCAATTTATGTTGCAAACACAACACTAAACGTCACAGCTTGTACTATGTGTGCTTTAATTACATCAAAACACTGTTAATTTCCA

>ctr1163
ATCCTGCTATTTTGTTTTATTGGAACAAAAGCAGTTAAGACAATGAATTTACTTCTAAGTATAGCTTTGGTTAAATTGTAGACACTGATATGTAATGCTGTCTTTCTCATTGTTTTAGAAAC

>ctr1164
GTTGGGAACCCTGGTGGTGCTTAATAAATATCTGAAGATGGATTCTATCATTTCTGAGTCTGAGTTTGGCATTCCCTTAGGAGGAACCAAGAACCTTGTG

>ctr1165
TTTATTACCAATTTAGTGAAGACATTACAACATTTGGTTGTTCCCTAAACCCTGGAATTGTTTAATCTCAGCACTTATTTCCAATATTTAAAAGATATGTGTGTTTTTATGTTGGATGAATTACCTCTGT

>ctr1166
CTTCGTCTCTGCAGGGAGCGGCTGGCTCTCAAGTTCTCTACAAGAGAATTCTTTACAAGAGGAGCGGCACACAGTGTGTTTTTCAAGCTCCTTTAGGATGGATAGATA

>ctr1167
CACATATTCTATTGACTCCCTGCCTAACTCCATAGCTCCCTATTGCTAAACTGAAATGGTGTACCTTCCCAAATTACAAAATGTGTCTCATTGTACACCTTAAAATCAGGAATGTTTATGTTTTACAAAAACATCCAACCATTATGACAGATTCTGACACCCATGGGGGAGCAAGTGGCA

>ctr1168
TTTAACTAAGTAGCAGCCTTCTGATAAGAATTCCAGCAATTGCACAAGCCCCACCGTTGTCTGTACAGCCCAGCAATTCTACCTTGCTATCTCAATATTCTCCGTTTTGCATTCCTCTCTTGCAGG

>ctr1169
GGATTTAGTCAAAGAGGGTGAATGGAACCAGTGACATGGGAAAGTGCAATCTAGAAAACTAAGTATGTTTTGCTTTGATTATCTGAGCCATATACATACATATTTGAA

>ctr1170
GGGAAGGGGGCTGGTGTGGGGGAAGGGGGCTGGTGTGGGGGAAGGGGCGGAGCAGGTAAGCTTTCTGGGGCACTTGGTCACTCTGCAGGCCTTGCAAGGGACACT

>ctr1171
GACTGCAGTGGCGCTCAGGACACACCTCGGAGAAGAGCAAGCCTGCTGCAGAGTGACATGAACACCAGGTCTGTTTCTGTACGAGCCAGTGACAGAAGACCCCTAGATAAGACTCTCTGTACGTATATGTTTGTAGGCAAA

>ctr1172
NNNNNNNNNNNNNNNNNNNNNNNNNNNNNNNNNNNNNNNNNNNNNNNNNNNNNNTGTTCCTGGGTCATAGATAAAGGAAAGTTTTGGATATGCCCAATCAGCGGCTGCCTCTCTTTTCCTGGTAGAGCTGTTTATTTTATTCATTTAATCATAGTGAGATAGAAACTTTAGGGCACCA

>ctr1173
GCCCTGTTGCCCTCTGAAGCTAATACACCTGGCCCCCAGAGGCCACCCTCACCGCAGAAGAGAGTGTGTTTCCTAGAAGGCTGTTCCCGTGGGTCCAGGGCAGCCGGGGACCTGGCACCTTGGAGTTAGGAGCAGCGTTTCTCAGAGTGGCCCTCAGGCCCTGCT

>ctr1174
NNNNNNNNNNNNNNNNNNNNNNNNNNNNNNNNATAAGGCCACATTCTGAAGTTCCAGCTGGATATGAATTTTGGAGACACTCTTCAGCCTAAGTGATGGAGCCCCGAGCACAGGGCCCACGCTGGCCAGCATCTGGTTCCACACAGGAAAGCCAAGTCCCTGTCCTGGAGGACTCAGGACTCCATTCG

>ctr1175
AGCTATAAATTAGAGATATTTAATTTTGCAGTAACACTCACAAAAAACTACAATGCATTATGCTTCCCCTGAAAATAATGCAAAGATTCTAATTAGTTTTTAA

>ctr1176
ATGCAAATTTTTATATCTCCATTTCTATATTCTTCAGGTGATATTATATTTCCTGCATCTTAAAGTTGTCCTTTTCATGAGTGTCTTCCTTTTTCCANNNN

>ctr1177
AGACTCCTGACAAAGCACATTGTTCTTGGATCTTAGATTGATATTTCTGTTTCCTTACAGATAAAAGTGAAAGCTAATTTTAACAAACATATGGGTATGCTAATTATGTGAATTTAATTAATTGTAATGAAGAATCTCTAGCAAAATGAAATACAGTTTTTATATATTA

>ctr1178
AGAAACCAATAATAGATATATTCATATTCTGACCAGAACTTGCCAAAGGGCTAACCAGCTACTGCACCAAAATTAGTCCTTACATTATAATACTCTGGCCATTGGAAGAGAAAAATGGGAAAATTCAACAATTTGAAAGATTATGATCCCTCTGGCTCATGATCTACTGAC

>ctr1179
AGCTTTCTGCACCTGCTCTGGGGTCTGGGTGATCAAGGCTGGACACCAGCTGCCACCCCCAACCCCTGCCTGGTCCAGCACCTGACCTCAGGGGCCCAGCCGGCCGGGGCTGGTCAGGCAGAGCTGGGGAGTGCCGGGGTCGGCGCAGGAAGGAGCTGAGTCCCTGGGCC

>ctr1180
TTATTTTTACTTCTGTGGATGCCAGTGTCTGTCTTAGTCTGTTTCTCCCTATATACACTGTATATGGAAACCAACTAAAAGCCTATCTANNNNNNNNNNNNNNNNNNNNNNNNNNNNNNNNNNNNNNNNNNNNNNNNNNNNNNNNNNNNNNNNNNNNNNNNNNNNNNNNNNN

>ctr1181
CAGATCTTTCTCCCAGAAAAGGAAAAATACTCAAATAGAAATAATTATGCAAGGGAAGAAAACAGTCTGAGATTTTGTAATTTCAGGGTTTCAGTTAGATACTATTCCCTTTCNN

>ctr1182
CAGAGAAACTGGTAAAGACCGGCAGAGCGGGAGGCTAGTGCTGCTTTCACCCTCTAAGTCCCTGGAGGGCAGGGCCCATATTTTCTACTTTTCTGAGGTCCCTCAAAACTAATATATCCGAGATTTCTTGGACAAACACTGGGCTTGAAGAAGTACATATT

>ctr1183
AAATACACTAAAAGAGTTTATTATAGTTTTGGTAATTGCCATATTGGTTATCACTCACTAGTCACTGCTGCCTCTGTTGGAAATTTTTCCTAAATACCCATCTGAAATAAGATGTAAACAAAGCACTTAGTAAAATTATGTGAGTGTCAGCATTCAGATACTCTTCAAAGTAATTTAAT

>ctr1184
CAGATTATATTTAGAGCGCATATTGGACACTGATTTTTACTAAAAATAAAACCACATTTTTTTTTGTTGTTACAATAAGCTAGGTCTTCAGTACCCACAAAAGTAGTCAAACTCTGC

>ctr1185
ATTTACATGTGAGGTAGTTTCTTTCCACTGTAAGTAAGTGTGACTTCTGTGTGGAAAATAGCTTAGGTCTGGATGCATTATTCAAAGTTTTATTTCAAAATCACCTTTCCTGAGACTACACTGAGAAAGTCACACATAGATGTTTCTTTGTGACAATTATTTAAAATATGTGGCTTTAAT

>ctr1186
TCCAGAAAGTAAGATGAATTTACTGCGTTAATCCATACCACAGTTATTTATAGATTACCTACAGNNNNNNNNNNNNNNNNNNNNNNNNNNNNNNNNNNNNNNNNNNNNNNNNNNNNNNNNNNNNNNNNNN

>ctr1187
TTATTCTTGTGAATGCTGAGATATTTGATGATGTTTCAAATATCTGAAATTATTGAAGGTGCATTTTCTATTAGCCCGGTTAGTTATTTTTCAGATATCCAAATT

>ctr1188
ATGCCAAAGGAGCCGAGTTGTTGGGGAAGCAACTGAAGTAGGTCATCCCTCCTAAGTCACACGCTCACATCTCCAGAGGCACAGCAAAGGGTCTGCAAGGAAG

>ctr1189
NNNNNNNNNNNNNNNNNNNNNNNNNNNNNNNNNNNNNNNNNNNNNNNNNNNNNNNNNNNNNNNGAGCTCCTTGGATTTCTGCAGCCTCTGCATGCAGTTCCTCTGCCCTCCCAGCTCCCATTTCTGCTGAGGGTGTCACCGTCCGCCCACTTGTGTGTCCTGAAGTCTGGGGTCTGCTCACCACCCACA

>ctr1190
TTATGAGATGGGGTTCCGTATTAGGGAGGAGACCTGGTTGCTGGCCACACTGGACTGGTGTTGCTGTAAGGCCTTGTCTCGGGGCCTGGTTGCCTCCTGAGGTCCGTGCTGCTCAGGGTGGAGTGGGT

>ctr1191
TCAGGAGGGTGAAGGAGGTACTCCAGAAAGAGGACACGGCACAAAAAGGCCTGGGAGCTGAAGAGAGGTGGAGCCAAGGCCAAGAGACGCCAGCAACCTGAGGAGGGGCCACGCGGTACTGAGGGCAGGTGTGGAGTCTGGGGACCATGGGCCTGCAGAGATGCAGCCAGCTTTGCTGTCCCAGC

>ctr1192
ACAGGAGACTATGTTTCATTACTGTGAATTTGATTTGATTTTCTAAGCAACTACCTAAAAGTAGCTACTAAAGATTAGGCCTGGATCAATGCACCTGGGGAGAAATTCCTTCATGGTCCGA

>ctr1193
TGCAGCCATCAGGGGAAGGAAATGAGGGACATGTTCTGCAGCCATCAAGGGAAGGAAATGAGGAACATGTCCTGCAGCCATCAGGGGAAGGAAAGGAGGGGC

>ctr1194
ATATTTTGGATTTAGGGGTAAAATTTTATCTACCTCGTTGAATGACATGTTTTATGTATATGGGCTTTATTCTGAATTATTTGATTGAAATGGTTTTTATAAAAATCATC

>ctr1195
TGCCTCTAGGACTGAGGGTGTCAGTGTAGATCTCCATCCTCCTGCTTTTCCTCCCCCAGCCCCAGCTTCGTCTGTCTCTTCCATCACTCCAGGCCCCTGGGGTCTCCTGCTCTGCC

>ctr1196
TGTAATTTCAGTATCCTCATTCTAGTGACATCTTTGAATAAATTTCCAGATCATCTTTAAATTGTTNNNNNNNNNNNNNNNNNNNNNNNNNNNNNNNNNNNN

>ctr1197
TCTCTTCATTAACTGAAACCCTTCCTCGGGGGAGCAGTGACAGCTCCCTGTGAATTGGCTATTGGCAGTCATGCTGAGGCTTCTAAGCAGCTCCTTGTTAACCTTGAAAGATGACTATTTTAGTTTTCTGGAGTCTCTGTCACCACCTGCAGACAGAAGCAGATGATTTAAGAGGTGAGCAGGTAAGAATTT

>ctr1198
TCGGGGTCTAATAAATTAGAGCCCTTAATAGTTATGTTGATGGTAGCCTTATTCCTTGGTCTCCTGGGTCCTGCCCGGCCTTCCCTGGGAAGCTCTGAGCTCAAAGCCCTGGAGGAGGGAGTAAAACCAGAGGCTGCA

>ctr1199
ATTCATAGCAATTCTTTGACATATTTTTTTCTTCTCCTATCCACTTTCTCACAATAGCTGCTCTCTTGTGCTTCTCAGAAATTCTCATTTCCTTCTTAAGATTTATTCCTCCAACCCTACCTTGTCCTCCTGTCTCTCTCCTGCTTCCATTCCTTTTCTGATTCTGATCCCAACATTTGGAAGACTCTTCT

>ctr1200
GCCCCACTGGGAATAAACATTTGTGTGTGTTGGGGGAGAACAAAGGTTGTTAAAGGTATTCCCAAGAGCAGTACACAATATTGTTCTCACCTTCTTTAGAGTTACTATAGTAGCTCTAAAG

>ctr1201
CAGGTCAGAGAGGTTTGGGACAGTGGTCATATGGCCAGTCCCCAGGAAGGTGACTGTGATCACAGGCCTCAGAGGTCGAGGCTAATTTTCTGACCAAAGACCCAACTCCTTCTTCAGTCACCTGTGCTGCCCCCACAGCTAGTTTGAG

>ctr1202
TTTGGGTAATCAAAATGAGATTTTGGTTATTTAGATTTAGATATTTTTGAAACATGTAATTTTTTTAATGGAAAATATATCCGACACTTTCAAGTACATTGATTTGGCCAATAGATGACTAACTGGA

>ctr1203
TGGACATGTGAAGCAGTACGTGGATCCTGGGGCTGTGGGAGCGTGGGACGTGGGAACCCAAATATGTATTTTTGATGGCAAGAATGGGTTGAATGTTGGGAGGTGGGGGAGTAGGGA

>ctr1204
GCCGCTTTTCTCCCGGGCCACCCAGTCCTCGGTGCCGGCCCCGCGTTGGCGCGCCCCCGCCCCACGCCGACCCGGGGCCCTGGCGCAGTGCCATCAACATCCTGCCTGA

>ctr1205
CTAATAAGTAGTTGAAACTTTCAGTTCAACAGAGACCTCGGAAATCGATATATCACATCAGTGTTTTATTTTGTCTGTAAACGTGGCATATTAAATTATT

>ctr1206
TGACTTGGCTGCAGTTTTCCTTGAGTCCATAAATGCCAAAACGTTTAGGCAATAGTCTAAATATTTACCTGCTGGGCGTGAACTGTCATAGTAAGGGCTGGGTGTTGGAAAGCCACAAGCGGTGGGGGTGAAGGGGCGTCCTTGACCCATGCTGCCCC

>ctr1207
TGACAACAATGGCCTTTTTTTTTTAATATTGGCACTTCCTCAGTACCTCCACTTCCACTCCTCTCCAGACCCTACTGCCTCCCTCAAGTCGACTGCAACAAAT

>ctr1208
TCTCCATTCCCTGCCCAAACCCTCCAAGGAAGCACCATTGCTGTACAATTAAAGCTCATCAATCTTATCTTTTACTTTCTATCTTACATCTGAGTTCTATTACTGTATATGAAAATTTCAAAT

>ctr1209
GGGGGTCAGAAAACTATGATCAATATTATTCAAGCAATTTGCCAACATGATCTTAAATTAGAAATAAAAACCTCTCGCAGTGTGAAATATATTTAATCATATACCAGCCCTGAGTTATTTACTCATCCCAGCTCCT

>ctr1210
TCCATGCTAATGGAAGAAATGTATTCTTTTCTTCTTAGTTTTATGTTTATCAGAATCTAAAAAGCTGTGGTTAAAGGCCTGTTTTTTAGAGTCTATCATTTGTAAATGCTGTTCATTAT

>ctr1211
AGTAACTTAGTAAACCTAAAAAGTGTTTGAGAGGGGAAGACAGTTTTGTTGGAAACATGAGTACAGGTTTAGAGATGACAGGTTTGAGGTGACAAACCCCG

>ctr1212
AAGACTCAAGATTTCAAGAAAAATGACATTTTACTTTTCCTCAACTATTTCTGATCATTTTCTGTAAATGTGACTCATAAAATTAATATTCATTTTCTCATTAGTGCCCTTAGTATAAAACGTTGTATTTTGGAAAATTTTAA

>ctr1213
GTGTCTCCTTACTTCCTAATGACTGATTCTTACTTATGGAGAGATATTTTGAATGACCTATGTTTACGTTCATAAAACAGAGGAAAAATGCAGCATCCTTCTCCTCCT

>ctr1214
TTGCGTTCTTTCACTCTTGGCTGGCATCCTTTGGCTATTTAAATTCGTAGCCTCCCAACAGTTTTTAAAAAACAAACAAACTCACACAATTTATCTTTTCATGTAAGCTGCAATTTGGTTGAAACAAGACCTTTCTAGTACATAGTCCAAAGCTCCTGATAACTGAAACTACAATC

>ctr1215
CATTTTTCACTTGAAAACGTTTTATGTAAAGGCTAAAAGAGAGCCAAAGATAAGAATACACCTTACAATCTCAAAAGAAGATAAGAACATAGTAACAAAAAAAAA

>ctr1216
ACCCAGAAGAGGCCCATGCTGCATTGAGAATACAAGGATCGGCCCTGCCTTCAGAGTAGCTCAGCCTCAAACACTCTTATCCTGCCCTCTTTCCCTGTTTGCACATCTTGGCACTTAGAATTAAGTATATGGAAGACATTTCCTCA

>ctr1217
CCCCTCATCACCATGGCCGATCCAGAACTTCTCCCTGTGGCTGTTGGAAGCATCAGTATGACTCTGAAGGGAGGCAGATGTGCTTGGGCTTGCTGGGCCCAGAGGTTTAAC

>ctr1218
AGCCCCTCTGCCCTGGACCGGCCAGGCCCCTTTCTGGGCTCCACGGGGTGCATCATTGCCACCCATCTGCCTCCGCCCCCATCACGCTGGTGTCCTGCTTGCCGGGGCCACGTGGGCGAGTCGGGTGACAGACCCAGTGCAGCCGGGTGGGCTGGTGGACGTGCTGGCCGGGGCTGCGTGGGCAGCGCGGGAGGGGGC

>ctr1219
TCACTTTTTTTTCTGTGCATCCAATATTTTTTTCTAGAGTGTGGTGGGAATCTGGTGGGGAAGTGAGGAGGATTTATTAACTGGGTTCCAGTGAAGAGAAGTCTGAGAATTTTTGTTTTAAAATGTGAGAAAATGTTTAAGAAGGAAGTCTTTTTCTGT

>ctr1220
GCAGGCTGACATATCTGCAGAAAAGGCTCCCCAGAAAGAACTAACTGGGCCTTTAATAACCTCCTTTTGCAGGCTCAATATTAGCTTTAGATGGGCTCAAGCTTTAATTTTCATGTCTGAGTTATTCACTTGGTGTCTGAAACTATGTGTTTGAAAAATCCAGCAAAATTACTGAAACGCAGTGTTAGTAT

>ctr1221
CAGTCTACAGAATATAACTTCAAAGTCATTAGCCTTTATATATAAAATACTTATAGCTCATACTGACTCTTAATACTTCCAATAAAATTCAAGACTAGAGAGATTTTTAATT

>ctr1222
TGGACTCTGACTTAGTTGCGTTACACCCTTTCTTGACAAAACCAAACTTCTCAGAAAACAACATGAGATTGGCATGGCTTTATTTGTTTTCTTGTTTCATTTTTTGTTTTGTTTTTTATTGGCTTGACTCAGGATTTAAAAACCGGAATGGTGAAGGTGACAGCAG

>ctr1223
TATTTGGAGGTTTATTTTCATTTGGATAAAAAGATTCAGCAATGATCACATTCCTCATGGAGGGATTCTGGGCCAAGGAGGTTATGGTCAAGAGTGCGGAGTGTGC

>ctr1224
TCCACATGCAACCTGGTGAAGCACATCCTAGGAGTAGGCATTTCAAGGGGCACTGCTGGCTGGAGAAAGTGCAGGCTGATTCATCCTGTGGTTGGAAGCAGGAAACAAATGTCCTGGGATAATATTTTGAAATAGGAGCATGTCCCTTCCCCCATCCCCAAGAGCTGACCTTCCCCTGCT

>ctr1225
CCCCAGAAGGCCGTTCTTCCTGGGAGGGAATGACCGAGGGGCAGCCTGCAGAGGCCCAGCTCCGAGAAAATAAAGGCAGAGAATTCCAGCTCCAAGCGGAAAGACAATACTTTA

>ctr1226
AATTTTGTGCATAATATTTCGTTCAAGGTGATCGAAGGCGATGGTTGTGGACTCCACCAAAGGCAGGTGGGAAGCAGGCAGCAGAGGCCCCAGGGAGGGCCTGCCGGG

>ctr1227
GGTTTATTTTTAACATCATACTGCTTGCTATTTACACCTCTGAGACTTGAAACAATTGCTTTTCACCCTACCTGCCACTCAATCCACACCTTTTAAATTAATTATATATAGGTTTT

>ctr1228
GAGAGACAAAAATGCTCTTGTTCATTGCCTCCCATAAAAATGAATTTGTACTTCTTAAGAGAGAAAGACAATCTTAGGCCTAAATATTCAGAGGAACATTATTATATCTGTGATGCGTGCATTAAGTCAACCTATGATGGTGCCNNNNNNNNNNNNNNNNNNNNNNNNNNNNNNNNNNNNNNNNNNN

>ctr1229
CCCTTATGAAGCTTTTCAGTCACTGCAACACTCCCGACACCAATTATCTCATCTGTTTTAAAAATTCACAGTACTTCATTTCCTCCACTTAAAAGTACTTG

>ctr1230
TTAGTTAGCATCTTATTTCTATACCGTATAATAATAAATACCAAAAGAAAATTTTCAATGGTAAGATTTTGCTTCTTAAACAAATGTTTGTTTTTTTCTCTAA

>ctr1231
CTAAAGCATGTAAATACATATGTAAGCATAACTGCTTTTTTCTCTAAACGCTCACAGAAATGTTAATAGTTGGTAACTTTGTNNNNNNNNNNNNNNNNNNNNNNNNNNNNNNNNNNNNNNNNNNNNNNNNNNNNNNNNNNNNNNNNN

>ctr1232
TTGGGAGGAAAAGGTAATCGGGCTGAGAACCAGGGCCAGGGGAGCACTGGAGGCTTTGTACCAACTAACAATGTTGGGGATAAAGCTCAGTGACCCCGTGTGAGCTCAGGCT

>ctr1233
GGAACGTGTGCTGCAGCCTTTGGGGGTGCTCGGGTGACCACCCGGCTTCTGTGCCACAAATGCCCATGCCAGGAAAATTCGCTGAAACGTGAGACTTCACACTGACCACAGCAACTTTGTATCCAACAAGGTCTGTGACGATTCATTT

>ctr1234
GGCATTCAAGGCCTTTGTCATATGCCTTTAGTCAGCCAAAGCACTCGCTATTCCCTTGGGGCCTCAAACGGGTGGCCCACGGGCCAGACATAGNNNNNNNNNNNNNNNNNNNNNNNN

>ctr1235
TGTTCAAAATGAGAGCTTGTAATGTACAGCACTATACATTATAAATTCAATAAACTGCACATCACCATGATGACAAATAATGGACTTAGGGTCAAAACTATCT

>ctr1236
ACAACACAGAGAGAGGCAAATGTGTCTATCAACTTGTCATTATCTGTGGTGAAATTTTCTTTCATATTAATTGGCAGCATTTATATCGTCACATAATTGACAGTTCCTAATCAGTTTAATGATCTGTTTGTTGACTTACNNNNNNNNNNNNNNNNNNNNNNNNNNNNNNNNNNNNNNNNNNNNNNN

>ctr1237
AGAATCAACCCTAAAACCCTCTTGACTCTCTAGACCTCCCCCAGGCCCCTCTTCCCCACTGACTCTCTCAAGACCCTGCTGAAATGCTTTTTATTTCGTGAACAAACCCTTC

>ctr1238
TAGACATTCTTGTGTTTGTGTTCTGGGCACCCTTAGTGCTATCACGTGTCAGGGCAGGTAATTAAATAGCAAAGCAGAAACTATCAGGGAACAGCATGGATGGCATAGTGGACAAGAACTCAAGCCTGCAGCAAAGAGAGACATAACTTTGTTCCATGAGCTGCACACTCCTGAGTTCTACTTTATTTTAAAAC

>ctr1239
ATGTTCCTCCGCAAAGACCAAGACTACTGTCATCCAGAAGAGAAAGGACTGTGCAGGCATACTTCAGAGAGACGAATACGCTGGGCACTAGAACCCCCCC

>ctr1240
AGTTGCTATTCTGTATTTGTCTTAATTCTTTGTTCTCATTCATTATCTTGCAGAGCACATTCACCCTGTGTCCTAGAGACATTCTCAGGTGTTTAAGTCAGGGGTTGCCCTCCCATTGGGAATCTGAAGTACTCCTCTAGGGTGTCTTCTTCTGGCCC

>ctr1241
CTCTCTGCATTCATTCAACACACAAAGGCTTTCAGGTACCACAAGAATGCCCTCTGGATCCCATACAGCCATAATCACCTTTTCAGATAGTCATATTCATAAATACTCATATCCAA

>ctr1242
GAAAGCAAAGAATGAACTGTTAGAAATATAGGAGGAAAAAACCAGGTTAGTGTCAGTGCAGATAAGAGAATAAAGTTTTATGAAGTGGAGGTGAGCTACAGGATCAAGT

>ctr1243
CTGTATTCTCAAGTAGAAACGAACCATGTTTCAGGACTCTGATAAAACAATATCTGCCTCCCTTAGGAAACTGATGTTCTAATATTAAGAGTATATTTTATGGTATTAATCTGTTTTTTGAAACTATTTTTTGACANNNNNNNNNNNNNNNNNNNNNNNN

>ctr1244
GAATATCCTTTAAAATGACACTGGTCACAGAGAAGATACAGCAAAAGTCTAAGTAGAGTGGTCCACACACATCCTTGCTAGCAAAAATCTCAAGTTCTTCATATACATAGTGGATGAATCAATTCATTTTTTAAA

>ctr1245
TAGCATGATTATTAACATCATTCATTACTACATTTATCATTTCTAGATAAAGCTTGAACTCAGACATTCTACAACTTATTAGGAACATTTTTCAATATTTTAGATTTTCTGTCTTACATGTTGATTCAAACTCATATAATTATTTAAATACCTNNNNNNNNNNNNNNNNNNNNN

>ctr1246
CCGATGATCGGAGTTAGCTAAATCACTTGTATTTTCCTTGGTTCCTATTTTGCCCTGTCCCTTCTTCCCATACAGTCCTGGAGTGCTCAGTGTTCATGCCCA

>ctr1247
TGGTTCTTGGTATCCTCAAAGTGTTGGTTTTTAATTTTTCCTGGTGGATTTCTGTATGTCAGCTTTAGACTGCCCTATTGTTGCATCCTGCTGTTCTCCATTCTAATCATACAGTTGATTTGGTAATGACATACATAACCCCTGGCATGAAGTTTTTATGCTTCAGAAAATTGTTTGGCA

>ctr1248
AATATATATTGTTATATACATTGTTGGAATAATGTTATATTATTGTTGCCATGCAACAATTTATATTGCATGGCAATATATATTGTTACATATATATAGTTA

>ctr1249
NNNNNNNNNNNNNNNNNNNNNNNNNNNNNTGTCATTTCAACAGCCATATTGAAGGAAACAACGGATCTTCAAAAAGGATATTACCAGGAAAAAATGCTTAAAATTAGTGAGAGAAAATTTTACTTATGATAGTGCACTAGGGATGGTTCCAGACAGAAAAATAAGTAAATAAAAAGA

>ctr1250
AGACTTGTTTTGAACATGTTTTCTTAGGTCAACAAGATCTCCATCCCCATCACCCCATCCCTGCAGATCTGCTGTGAATGCAACTTTAGATTCAAAGTTTCTCCTGGCTTTTGTAAAGTCATGTAGTGCTTTCCTCACACACTCCTTCCTATGCTCCACTAACCCCACTGCTTGCTTTGCAGAGCACTGG

>ctr1251
ATGTGAATCTCGCCTTAACTACTGAAATTACCTCCTTTCTCCCCCAGTGAACTATCCTAGCTGTCCTTTGCCAGATGAAGACTTGGAAATTAGAAACTATACAGAGTGTCATCTATAGTAATGGGTGGAACTCTGATAGATTCCTCTTGTTCCT

>ctr1252
AAATGAAGGTCTAGTGTGTATGTTATAAAATACTCTCTTACAGTCACACCTTAAATTAAACCTTATACTAGGTTCCTCTATTTTCAGGATATAATTCTTAACTATCATTATTTACCTGATTTAATCATTAGATTTGAAATTCTGTGCCATGGCATATACGTTCAAATTCAAACCA

>ctr1253
CCTAAAATTCATAATTCTGCATCAGTGCTTAGAAAGCAGTAATGCACTGAAATCAGCAGTAAGGTGTTGGCTAGTTGTTTTTATATATTTTTCATATAGTCAGTTATTGAGATTTTCTGGTTGATTAATTCTGCCTTTTAATTA

>ctr1254
GGCTGCAGGCTGCCCAGCTTTGGAAAGGCAAGAACTTCTGTGGCAGGGAGCAGCTCCTTGGTCAGTGCTGGGCTAAGAAAAATCAGCTGCTTCCTAGCTCA

>ctr1255
AGTTTCTGTGTTAATAATGGTGATGGATTTGTACTTACTCATCCACAATCCTTCCAATTTCCCTGCAGCCTATATGCAGGTTCAAGTTGGTGAAACGAGA

>ctr1256
CTCACTCTGTTTACATTGGAGAAGGTTCAGGCATTTGCCGGCCATTTTAGGCAGGAAGAATAATATGAACAAAAGAATTATTATGTACTTCCTGTACCTCATTTTTGAAGTTTTTAATCTCTTCACTGACAATTTATGTTGNN

>ctr1257
CCCACTGCACAGATACTCCCATTGCACAGATACTCCCACCGCACAGAGAGGCACCCATCATATGGGGATGCTCCCACTGCACAGATGCTCCCACGGCACAGAGAGGCACCCATCATATGGGGATGATCCCACTGCA

>ctr1258
AGATGCCCTGACTAGACCTGGGTGGCGTGGTAAGGGTTGTAGGGTAAGGTCTTAGCCTGGTGGGCATGGGGGTACCCAGGAGCCCTGCCCTATCCTTCCC

>ctr1259
GAAAAGCTACTTCGTACTCTTTCTCATAGGACGATTGGGAGTTGCAAGTCAGGTGTTTTTCCGAAGTGCCTTGAGAATTGTTACAATAGGTACATGATGTCTTAGAGCATGCCGTGGAGCTTGCACTCAAATCCACCTCCTGACAATCAGCCCCGACTGCA

>ctr1260
CGGGCGGGGTCGGAGTTCTCTGCGGGGGGCGGGGACAGGACGCCCACATGGGAAGCTGGAGGGGCGCTGGCGGGGCGGGCCGTTGGGTGGGTGGGCAGGGTCGGGGCGGGGCGTGGCCAGAGCCTGGGCCGGCGGCTGTGGGCGGGACC

>ctr1261
CGGGGACCCGGAGCGGGGCTCACGGCGGGGTCAGAGAACTGACGTGAATGCCCACAGGGCTGGATCCAAGGAGTGGGGAAGCAAGTGGGGAGGGCGGGATGCGTGCAACAGACAAAAGATGAAGAACCAG

>ctr1262
CTGGTCCTGCTTGGCCGTGGGCCCCTGGGGAGCGAGGCAGACATGAGAGACGGGAGGACCGGCTGGCTCCTGTGGTCACCCCAGCCATGTGCTTCCCATTAGCCGCCCACACCCCGGGGAGGGGA

>ctr1263
AAAAGCAACAAAAATGAACTACATTCATGCCAGGAGGACCCATCCATTTGCATGAAGTAGGTCACAAATTTAGCTTCATTTTCTAGTGCATTGAGTAAGACACAGTTGAATTTACTGATCTCATGCATTTCTTACCAATCAGGTAGAAGAACTCACCTGATTCCCAAGAGAAACAAAATGAGATTAAAGAGTAATAT

>ctr1264
GTAGGTGAGGCCCATCAATTGACTGCCCCCCAGAGACCTCACACAATGGAAGGCGGATAATTCTCCAAAGAGAAGGTGGCAGACTGGATCCTAGGAGACAAAAATAACCAATGCTGGCCTCGGGCTCCAGAGAATTCCCTGCTTCTCAGTCCTTGGAGTGCAGGTGCTCCTGTTC

>ctr1265
TCTTTGCTGATATTATTTTTCTTTAAGTTAAAATAGCAGTGTATAACTGTGTTAGGTTTCTCTTTTCCCTTCATTATTTAAGATATTGATTTTTTTTACTAAATAAAACATGCTTTACTT

>ctr1266
CGCGGGGGACATGGGGCGCGGCGGCCCGCCTGGGCCTCGCAGGCTCCGGAGCCCCGAGGTACCGCGGGGCGGGGCACGCCGGGCAGGGCGGGGGACCCGGGCTGTCCCGGGCGTGGCTGGGCCTCGGAGGGGCGCTTGGGCCGGGAGCGTGCATCCGGCTCCCGGGTGGGGGGCGCCAGCG

>ctr1267
TAGTCATCTGATAGTATTAAACATGTAATTTGTCTCAGCTATTTCTCAAAGTGTTTGGGATTACCAAAATTATGAGATCTGGTATCTGCCCTTAATGAGCTTACTGTCTAGTCTGCTTGAAAGGAAAGAATATGGAACTATGAAAACTTGCC

>ctr1268
ACCTTTGGTTTATCTCTGTGTAATTTACAATATTGTACCCCGAATTTTTTTCTGGAAGTCAGTTCTTTCTTTAAGGAAAAGATAAAGAAAAAAGATGAAACA

>ctr1269
TGTAGGTTTTAAATTTAAGATTTATTGGAGGGTTGGGGGAAAAGTATAGCACAAACTGCTTTTCAAAGACTAGGTTTTTAAAAACTCTAAGCAAACAATTTCCACTTCAGATTATACATATTTTAAAAATCAGCATTGATTCGTGAGCATATATTTTACTATAATGAAGGGAAATATGGCA

>ctr1270
ACAACCCTACCAAGTATCATAAATATATGAGAGATTATTTCTGTTCTGATAGGTGAGGATTAAACAGCACAGCTCCCATTACCAGGTGTCAGATGGCTGA

>ctr1271
NNNNNNNNNNNNNNNNNNNNNTGGAGATCCTTGGATAAAAGAGGCTGCCGAGGCACGCAGTTTTCTTATCTCCCCAGTTGCCACGGAGTCTGCGATTTCCCATGGCATGTGGTATCAACTGGAGAAAAAGCAAGGGTGAGCTGTGGAAAATAGGAGCCCCGGCAACTGGAATGGACAGATAGCACTA

>ctr1272
GTAGAATTTCTAATTGAAGTGTAGCCTTTTAAAGTATATTTTAAAATTAGGCTAGTCATTTTGAGATGGTTTCATTGCAGCTTCTTTGGAATCATTTTTAGAGT

>ctr1273
CTAGTTCCAGTTCTTAGGATGCTAATGTGAATATAAACACCAAAGGCTAACATATCCACTGTAGACTGAAATAAGTTATTTATTCATCCGTTATTCATGTTAATTCCACT

>ctr1274
TACCCAAAAATGACACATAAAATAGCTGTGTCAAATTTTTATTTTAATCTTGAATGTCTTTCTTTTACAATAAATAAACTTCTCTCACATGATTTTTTAATAGTTTCAGAGTGTTTCATTTTAT

>ctr1275
GATAAGATAATATTAACATTACATTACGTTACCTTATTTGATCCTCATAACTCTGTAATGAACTGGGTCTCAATTTCTTAAATCATATTTTATTTAATAGCATTGCAATGGAGATTTTAAGTGCTGTTTAACTTTAACACTAATTCTCTTT

>ctr1276
CTTCAGCAAATTCTCACTTCTTAACAGCACTGCCCGTTTGAAAGCATGTATCCCATTTTTCAAGAAGGAAAGCCACAATGTCCATTTTTTCCTTAATGTTTTCTACTCATAATAGCTATAAAATACTCTAGGCACATATTCAATTTCATCTT

>ctr1277
TGTGCATTTTGAGGTCAGAGAACTGGGTCAATTCCTTGCACCCTTGGAGCCTTGGCTTCCCCAACCATCCTGTGGCATATGGAGAAAATAACAGCGTGCACTCAGATGCTGAAAATGTCAAAGGATAATAAGCATTTACTGAGTACCTATTAGGCACTGTGAATAATGTTGATGTTGGTGTTGCTGTTATAAAA

>ctr1278
GCCCCCAGAAAAACATTCGGGCTGTACCTAGAAATCACTCTAGGGCAAGTGTCAAAAAGACTCACTCCTACAACCTCTAGGCAGTTTTGAGGAATCCTGCAGATCTTTTGCATCCTTACAGATTTTGTA

>ctr1279
NNNNNNNNNNNNNNNNNNNNNNNNNNNNNNNNNNNNNAAAATAGACTTACACATACCTTATGTAAAGGAGGTGAGGAAAAGGAACAATGGTCTTTTCTGTATTATT

>ctr1280
CCTCAGAATGGGCTAACCACCATGCTACCTGGATCGTTTAGGGCAGTGGGATCTCTGGTGCTCACCAGGCTTCCCCAGTGCCCAGCCCTGGATACACGCTAGC

>ctr1281
GCTTGGATATTGTGAGAACTTTCTCTTGAGTTTCATGCATGGTACAAACATTTAATTCATTCCATCTTTCCCCTGCCTTCCCAGCATGTGTAGGTTTTCTTACGTACAATCAGTGTGCACTTGGGGAAGGCAAAGGTGCTTTTTATTAACTCATTAACTGAAGGAAACATAATTAAGAGGGAAATTCTGGATT

>ctr1282
ACCCCTCCCTAAGCCACAGCTGAATTCTGAGGCTGCTTTTCAACTTGCTAGATGAGGTTGTGACTGGACCAGGGCAAAAGCTTCCTGAGTTAGCCCAGCTGATGGGATAACTTTGCAGTGAGCAGCTTTGGCCTGGCTTTGACTGTATAAGACTTCATTCTCCCTTAT

>ctr1283
GAAGGTGATAAAGCATGGCTTTCCCTTTGTAATTTGGGAAGNNNNNNNNNNNNNNNNNNNNNCTGTTTAAACTGTTAAGGGAGTTTTTTGCCAGTGATACATA

>ctr1284
TTTCTTAGTGCAAAAGCCCTGTTTTCCCCTTAATATTAAAGATAGTCTTGGTCTTATTTCTGGGAAGTTTCCAAGGACAGAGGCTAAACTGTGACCAAACTCACAGGAAAG

>ctr1285
AACAGAGCCTTTCTTAAAAATAAGCCCTACTGAGCTTGCACTGGTAAGTGGCTCCCTGTGGAAGTGATTTCCTTCATGGGGTGAGCTGGGGGACTTGGCACTGGGCCAGGCA

>ctr1286
TTGTTATTACAAAAAGTCCTTGTTGCTATTTTTGTAAAATTCTCAGTTAAAGAGATTTTGGTGAAAAAAAGAATAACTGAATCAGGTAGACTCAACTGATAGGGGCACCC

>ctr1287
AAAATAAACTCCAAATAGCACAGGTCCTAGCCTCCCACAGGTTACAATAAAGCAAAAATATAAAAACTAGAAAACACCTACTTTTTAAAGGCATCTTTTTCAAACAGATGCAAAACATACAAAGATTTTTATGTTTTTTTGTA

>ctr1288
CCCTAGTTTCTGTATTGGGGATTTTAACATCATTGGTTGGATCTTTTGTTTTGTCATCTTGCTATTTTTCAGAATCTTGAAATAGCACGTTTCCATGATGTCTGTTCTCTTCAGTGCCTGTGG

>ctr1289
TCTTGTCAGGGCCAGGCCCGCAGCTGCCCTCCTGTCTTGGAAAACTAAGAACTGCACCCCACCCCTGCAAGTCTGTCCATAGCCCCGGCAATGCCACGTGCTGCCTTCCTTTTCTGCATACTGGTCTTGGCCACCTGCCA

>ctr1290
AACAAGATGTTGGGAGCCACAGAGCAGTTTCCACGTAGTCCCTTTGACATCTTGGGGGAGTGGGGAGGGTCCTGTGAAATGTGACTCTCACACTCACCTCAGCTCCACAGGC

>ctr1291
AGATCCTGAAATTCATTTATATTCCTCACATTTGGGATCCCACGAGGTTTCTAGCAGGATGACTGACCCAGGCTGTCTGGGTCTGTCTGTGGCCCAGGGTAGCTTGGGATTCATTTTGCAATAGCAGTGTGGCTCTGTGACTGGTGATCCCTGAGTAGTGG

>ctr1292
GAAATGTATGATTTGGGGAAACTGCTGGTCAATGAGGTTTCCCCGATTCAAAGGCCATGATTGGCTGCTAAATGAGGATATAAGGTCGTTTTATTTTAAGCTGAAATCTGCGGTCAAAAGTACCCTTACATCCTACCACGAATGGGACATTTCATTGAGATAAGGCCCTTTCTTTTCTTGATCAAAAC

>ctr1293
CCTTTATTTATATTTATCTATCTACCTCTCAGATGAGGTTTAAATTAGAGTTTTTAAGGTTATAGGGGTTTAAAATTTTATGTACATGTACAAAATCTGTACTAGAGGAAGAAATACTAGTGCATAATTTCAAGGGATAGCGTGAGGCTGGCT

>ctr1294
ATCAGATTCTTAACGTGCAATCTGCTGAGCTGTTGCTGACTTGCTGGAATTTTGTCCTTATGAATGGATTTTAAAGACAGTCAGCGTCATTCACGTATTCCCACAGCACACTCATTTGAACGATTTCATCTTATTTGGAGCACAGG

>ctr1295
CACATCCTGCATATGCGGGGCTTTTGGCGGTCCCGAGAATCGCGATATGGAGTGTTTGAGACAAACCTCAAATCATTTACAATCCCAATCTCAGGGCACCTGATAATACTCAGTCTCAGATCTCAATATAGAGATAAGAAAA

>ctr1296
CGGGGACACAGGGACCTTGATGGTGAGCGTGTTTGATCTATAAATAGACTAGAGGCTGCCGGAGGCTGCACTGGCTGGGAGCCGCCCCCGTCGGCCTGTGCT

>ctr1297
AATATGTTAATTAAGCAAGAGGTTCTTTTCTAAAAGTGGTATCTGTTATCCACAATGTATTTTAGTTATTCCCACAAGTCAGGGGTCCAGATAAAATGAGGGTTATCAGCTAACTGATATGCTATCATTGAGGTTCATCAATGAATTTGTACATTTCTAGTTCCCTTTGGTGAAGGGAAAAATGATG

>ctr1298
NNNNNNNNNNNNNNNNNNNNNNNNNNNNNNNNNNNNNNNNNNNNNNNNNNNNNNNNNTCCCATTCCCACACCCATCTCCACCCACCTCAAAATCTTAAACCAGATGGCAAATCCAGCTTCTCCTGGACCCCTAGAAGATACTCCTTCTCTGAGCTGTCACATCCTCGGGGCCTTCTAACGCCT

>ctr1299
GACCACACCCTGCCAAGGAAAACGAAAACCGAGAGCTCAGGAGAGAAGCCACTGTGTACAGAGCACAAGCCTCGAAATGGTTCTTTAGCTCCTGTCTAAACTTCAGAAAT

>ctr1300
TTTTCCTAAGCCATTAAAGATGCTTTAAATGAAGTGTATAAGTAGCCTTTGAAAAATGTGTCAATATAAGCAAAGTACACAATGAGTCCCTCATCCATTCACTTCTTTTATTGGGAGACAACATTTTGTGATAGGTGAGAAAAGTTCACATCTGAAGCCAGCCTGATATAAATTCCAAGCTCC

>ctr1301
TGCCCATCCTTATCAAGCTAGACAACTTGGTAATAACTACTTAGCTAACTCTCCTAACGCTACAGACCAAGAATATAACGCAAGGTAGGGGTACAGTAAAAGTCATGTGAATCTGGAATGCCGGTATTCCAGGCATTTGTTGTGGGTTTCCTGGCATTAGATTGTTCATG

>ctr1302
CAGTAAGTTAAGCTTCATCTTAAAAAAAAACGGTACGAGAGAGAGAAATCTATGAGAAGTTAGAAGAGCTTTTCTGAATTCCACCTGATTCTCAAAGTTCAGAAAAACAAATTCACATAAACCAAGAAACCTACTAGGTGTGAAAACTTGTTCTGGATGGTGAAAGAATAAAGGAGAAAACAAATAATA

>ctr1303
TACCTTAAGCCCAGCTTCTCTTTAAACTTTCATGACTCACTCATAAATTTGTATAAATCCTTTGAAACCCTTTTATATTTCCTGCCACTTAACACCTCTTGGGAAACAAAGTTAAAAT

>ctr1304
TTATTATCATTTGCAACATGGGTGTTAGGACAGACATAAAACTGTACTAGGTGACAACTACAAGTGATTTAAAGGATCTACATTTGGCAATTTTACAAACCAACTCTAGGATTTGTCTGCCTTTCTAAGGCTTCTGCTAAATACAGT

>ctr1305
TGGTGCTGGACCAACATGTCTCCCTAAATCCTCCACGTGGCAAAATGATATTCCTCACTATGTTGCTGATGACAAGTTTCAGGGTTTTTTCTTTCCCCAAATGAAATAAATG

>ctr1306
CATTGGTCAAGTTTTCTTCATTATAGTTATAATTATATCACTGATGGTGTTGTTATATTAGGCATGAATTTGCTTTTAATGATAGAGTGTTTGGATAAATAAATGAGGACCATTTGAGGTAATAAAATATGAGATTTATA

>ctr1307
TTTCCCTCTCTTTTCTTCTCCATCCCCATCCTGTACTTCTTGCCCTATAATATCCATTGACTAAGTGTTGGAGCTCTAAAACTAAAATATTATAATCAATCTAAGATTGAATTTTGCTATATAAGATTGTAATTCATCTCACGTTTACATACTATTCCTCTTAAATGATTAATAATATAAAGTAATATAC

>ctr1308
GATGAAAATTTTTGTTGGAAAAGGAAATGAAAACATTACATGGCATTCTTGGACAATTCAGCATTATTCAGTCAAAGTCCAAAGGAAAGTTCTTTTATTGGCACTTGAAAAATGCAGATTTC

>ctr1309
CCCGTCCTGAGATATTTAATTACACTGAATGATTTGGTACCAGGCCCTTTCCCTGGGTCTTGCTGACTGATAGCATCAATAACACTCACTGGCTGTAATTAAACCGCCAAATAGTATCCCCTTTGCCACTTGGCAGATAAATGTTCTTTAATACTCCAAAGAACAAAGTACAAAGGT

>ctr1310
CTTAATATAAGGAATGAATCAGCTACTGTTCCATCAGAGGGCTTCCCTCACCTCTCAAGCAGCCTGATTTTGCACCTTAATCATGACAAATAAACTTGCTCATGCTCCAGCGCTATTCCTGGTACTCCTTAGGACAGGAGGGAATAGATAAAGAAACCATTAGCATCCAGTCAATGCATCAGC

>ctr1311
TCCTTTTCCTTTCCAATACAGTGCAGTCTTCCTGTCTAGGCTTTTCAAGTTTCCCTCACCTCCTTTACTATCACACCTCAAAAAAATAGATTTGTCTCCTCTTTTTTTTTTTCTTCAAAAGTGTCTCAGTGCTGTGGACT

>ctr1312
CTATTCACAAGTGGGATGAAAGCAAGTTGAAAAGTGTCAACTTGTTTCTGCATTCATGAGATCCATAAGAACCAACATAGAAGAGTCGGGGGATGGACAATAAGAGCTTGTATTCATTCACCTTAAGCAACCATGGGCATAGCTAAGTGTTGTCTGCCTCACTCGAGT

>ctr1313
CAGGACAACCAAAGAGCATGGAGATGCACTTTCCAATTCAGTGGGCAGGACGCTTGGGGCTGAGAACTGGAGTACACACGTTCTTAGTGTGGGAAGAGCTTTAGAAATTACAATCATGATGCTTCTGTGAGCTTTCCATTTAAAA

>ctr1314
GTGGGCACCAAGTCTCCTCTGCAAAGCTGATTTCTGTCCAAGGTGACTGAAACACAAAGCAACAGAGAACGGAATCTCAGATCCCTGTACTGACACCCCCACCGCCACTCTCTGCTTCTCACAGCTTAGCATGAAAAGTGCTCTTGGCTTCTCACGATGAAGTGGTGGACATTTCAACCGAGGAAATGATTTG

>ctr1315
TTAGAATGAGAGACAGCAGATTCCTATTGTTACTTGGACACGGAAAAAATGACTTTATGCTGTTTCATAGCACATTAACTGTCTAATATAATTCTGCAATGCATT

>ctr1316
ACTGTTACTGACATCTGAACCAAGATCAGTTGACCAAACTCAGACAAACCTCTTCAGGCTCTCCTGTGCAACGTGGAAACTGTGTGCAACCCCGTCCCCACCTCTGCTCTAAGATGACCACGCTCCCTGAACTCCCTTCGCGCTGCACAGCACTTACTGCC

>ctr1317
AGTATGATCTCAACCTGCTTCTGAGAATTTGCAGTAGAGAAACTCTTCTTTAATCTTAAAAGTAAACCAGAGGGTCCTTACCAAAATGCTCTGACCTCCTGACCTCAAGACAGTTTCA

>ctr1318
NNNNNNNNNNNNNNNNNNNNNNNNNNNNNNNNNNNNNNNNNNNNNNTTTCTTGAAGTGTACTTAAATCATTTTTGTTTCCGTGGTCTGACACCTGAGCAGCATTTGAAAAGG

>ctr1319
GAGGTAGATCCTTGTGGTCCAGTGACTTATAAAAGGTTTGTCATTCATCCTCCAACAAACTCAGTGTACACTAGTTTAATCCAATGTCGTATAAACTAAAACATATTTTATGTGTCCCAAACATACAAAGAAAGATTAAG

>ctr1320
CTATCCACTATTGCAATTATCTAGGTAAAGCCTAGAAGGAAAGAACAGGAAAGACTGAAGAGGGAAAGTTAAAGTGTTGAATATAATATGATATTTTATAAA

>ctr1321
CATATGCAGTCCAAATTTCAGGAACAGAATTCCTTTTAACAGGGCTTAGGCATAAAAAAAATGGTGTGATTTCTAGTACTCTTGACTCCAGATTAATAAATA

>ctr1322
ACGTCTGGACTGAAACCATTGTCCTTGGGTTTGGTCGGGGAGTTTCCACGGGGACCATGAAAGGGAGCAACAGGGAAGACAAACGACAAGTCTGTTTGAA

>ctr1323
CTTTCTAGGCCATGCAGTCTTTTGAGTACTTTGTTTTTTAAATTAAATGAATTTTATGATGTCATCTTGCTTTCATAATTCGCGTTTTCTGTTTAGATTAAAAAAATCATTTTA

>ctr1324
TGGGCCCTGAGAAGGATGCAGTAGCCCGGGAAGTGTCAGCTCTCCCTGCCAGGGGTGGGACTTCTTTCTCATGTCTGCCTCTTGGCTGTTCTCAAACTGTGGC

>ctr1325
TTAAAATGGATAATTTTAAGGAAATTCTGTAAAATAGGTATGCATGAGTATTGTAGAAGTATCATGTAGTAGAGATCATACGCAATTATTTCTGTATTAATT

>ctr1326
CGTCCAGTCACTGAGTGCCCTGGTGTTACAGTACAGCTGCTACCATCCATTTGTGTGGTGGCTGTTTCATATTGGTACCGTCAGGGCCATTGAAATCACAGACACATTCACTCAGAAGAAAATAAGAATGGATTTTCTTTTTCTTTTTGAGAAAGCTTT

>ctr1327
TGAGTGGGACTCCAGCTTGCGCCAAGGGCGGGGGCTGGGAGCGGGGGCAGGGTCACTGCCACCCAAGTCGTCCGCGCCGGCGGCACCCTCCTGGGCGGGGAGGGACCGGGTCCACCCAGGGTCCGGGACCCCGCCCCTCCCCCACCCCGGGAAGCCACCCGTCCCAGGCCAGGGATGGGCAGGGGGAGGGGG

>ctr1328
TTCCCCCTCCCATGACGGCTGACTGCGCGCGCATCTTTCCGCCACCGCCTCCCCCCCACCTTCCCGGGGTGCTGCGCGCGCACCCTCAGCCGGGGCCCCGGGGCCGGTGCGCGA

>ctr1329
AAGAAGGAGAGTTGGTGTCTGCAAATTTTAGAAAGGAACTGAAATTTTAGTATTGTACTGCAAGCTCTCCAGAGGTAGGCCAGGGTCACAGGGTGGAGGGTTTGA

>ctr1330
CTCAAAAATCATAGTATGACAGTTAAAAATATTAAAAGGAACAGTGATTTTCCTATTTTCAGAGGTCAAGCTATAGTCTTCCATGATAATCATAATAATTGTATTAAAAATAAGATG

>ctr1331
ATGGCAGTGGGCAGGAGCAGGAGCAGGTTTCTCTCCATTCCAGAAGTTGTTCTGGTTTCCTGCCCCCTTCAATAAATGCAGATGCCCTAGGCTTTGCTACGACAGGGAGGGGAGTTAGGTTGTAAAGTCACAAATCTCTGGGTTTGGATAAC

>ctr1332
GCTTAAATGTCTTCTCTTTGGGGAAATCTCTAATTTCCCCTGTAAGAGGCTGGTAGCTTAATGCTCAGTGCTCCCTCAGGATTGTGTACCTCCATTGCTAAAGAAAACCCATATTCTCNNNNNNNNNNNNNNNNNNNNNNNNNNNNNNNNNNNNNNNNNNNNNNNNNNNNNNNNNNNNNNNNNNNNNN

>ctr1333
AAACCAAAACAGAAATGGTTAGTGAATCACTAATGAAGAAACAAGAAAAAGTGATGAAACCTCCTGTTTACCTGTGTCGTATTTAGAACCACTGCAACCCA

>ctr1334
CATCTAAACTCACACCAACTTGTGCATCCCTGGGTCCAAAAGACATTTCAATGGAAATGAGACAGATTTTATATAACTACAATTATTTAAAGTCCTAAATTACAAAATATACATAGCTGAAAGCGT

>ctr1335
CCCTTCCTTTTCCAGGTCCTCACCCTTCTGCTATTTCGGTTTGGCATCTGAATTCTGAATAAGTTCTTACTCCTGTCCTTGAGTCTTCACACGGAAATTTCAGTTTTCAGGTTGACTTCTGTCTCTCCCACAAGGTGTGATC

>ctr1336
TAACCAAAAGTATAATGTATTTCTGTAATAAAATTACCAATTTTACAAGTCCCGAGCATTGCTTTAAAATTGGTTGTATTAGGATCAAAAGCTTCGGTCCCACCTGGGACCAATAAGTGGTCTGTTTCTTTCAGAAATATCACTTACTTCAGCCCCAGTCCT

>ctr1337
CGCTGGAGAAGCCTGGGTGCGGCCGCAGCCCGCGCGGCCTAGGACGGAAGCGACGCCCCGCCCCGCTCCGCGCCCCGGGCAGCCGTGTGCAGGCGCCTGCGGGCGGTATCCTCGG

>ctr1338
CACCCTGTATGGCCTGCCAGCCTGTCCGCACTGTTCTGTCTCTTCTGACAGCCTCCATCCAGGAAGGCTCTAGACTATCTGGGCATTTTCAAACACTGCCGCATCAAACTGATACAACTTTCCACAAA

>ctr1339
CCACCTGCATGCTGGAGCCCTTTCTTTGGTGTGAATTGCTCATGTCTGGGGTATGTGCCTTAGGGCTGGCTCTGTCTTCAGGAATATCCCCACTCCACATTTAGCTTCTCTATGTATCCCTCAGGCTGCCACCATTCTCCATGTGACAGTTGTCACAGCCTGGGCCATGCCATTGCTTAGCT

>ctr1340
TTTAGAGCCAGAGCAGGGAATCAAGAAATGTAGCAATTTATTATTATATTGTTATTAGCCATCATTATTATTTCTGAATTAAGACTTTGCCCCCAGTGCAACGA

>ctr1341
AAGTTTGGAAAGTAGATAGGAGATTTGGAGTCACTTAATGCTACACCTGTGAGTGCCACCTGAGGTCATCTTGGGTGATTTTTGCACATCTCATGCTTTAGTAAATACTCTTTTAGCTTCTGATTTGTGCAGGTGGGGAATGGGGGTCAGATGGGAACAGAGGCT

>ctr1342
CCTGTGGACTCACTGTGTTTTCAGCCTTTTATATCGTGTATACACAGTGGTGATTTAGAATTTGATTTTCAGTTAAGAAGTATGCAGTCTAGCTGCCAAGTCTGCATTAATTAATAACAAATTAATGTCTAATGGCAGTGTCCAATGAAATGTTTGCCTCTCCAAGCTCCATTTTGCT

>ctr1343
CAGTGCCAAGGAGAAGCAGTAAGTGACCGCACGTCTCCACTCAAGCCAGCTCTGGGAATCCAGGAGAGCAAGGAACAGAGGCTGAAGAGGGCGTGGGTGTGAAGCTTCGCAGAAGAGGTGTGAGGTGCTATGGGACCCATGGCCAAGGGACGTCTGCACACCGCCC

>ctr1344
CTAAAGCATATGAATTAGCCATAAAAGTGAAGGCTTTTGCCATTCCAGCTGGTTTTCCTTCCTGGAATTTAATGGATGTTATCTCTTCATTTATTTATTT

>ctr1345
GCTTCTGGACTTTCTAGTAGACATGGTGCCATCTATTTGGTGTTAAATATCTGGTGGTCTAAACTTTCCTCAGAAATAATGAAGGTGACTGAAATCTCAGAAAAAAT

>ctr1346
GATAACTGACAGAAGTACAAAGTGAGAGTGGGGTAACAAGTGGGAAAGGGAGAAAGAAGGGGAGAGAGGGTTCAGGTCCATTCCTAGGGGCTGGGAGCCAGGAATAAATCATATCAGTTCCACACACAGTAACATTGTTATTCAGGAGACATAGCATTCAAATGAATATTAACTTTTTC

>ctr1347
AAGCTCGCACATTTGATATAGCATTTCAGTGAGTGATTGAGCAGAAGGGAAATGTAGCGAGCAATCATGATGTCATGTTGCGACTTATAGGAAACACAAACTAAGGGAAAGAGCTTTGCTACCTAAACAACAAAT

>ctr1348
CTTTCACATTTTTAGCACTTCCCTTATACTTATAATCATGTCTTTATTTGTTGCTTAAAGAAAATGCTAATATTTGAGCTATTTTTTTTTAGTTGACTAACAAAGTTTTCTTCCCGAAAAGGTTTTTTCTGGATTATTGCAACCTATACATTTCTTTTTCTCATTCTAT

>ctr1349
GAGAGATTCTGGCAGGTGGAGGCTATTCCAAAGGAAAGAATGAACCAAAGATCAGAAGGAATCTCCCTCAAGGACAGAGCAGGAGATCCTAGGGAAGCCACAGAAAGCTTAAGGCAGAGCAGACAAAGCCAGGAGGTAGCTGGAAGAAAGAAGCCAGTGAGCTCAGAAAA

>ctr1350
CATGTTTTCCACGAAAACCGAAACTTCTGACGGGATTACTAACATTGGGAGATTTCCGTTTCTTGGACGCCAGTGGAGGGGCTGCACCAGCCTTAAAAGAAAT

>ctr1351
ATGAATCCCTATAGGGGTTATAAATCATTTTTTAAAAGAAATCATTCCTCCTACATTTCCTCTATAAACATTAAAAGCCACTCAGGCAATTCCAACCTAAAGAGCCTGTGTGAGAAAGAAATATTTCCTGGTAACCAAAGAAGCAAAATACATACAATTAAAGTATGTATTTACCAACAACTAGTGACTCTGAGTGT

>ctr1352
AATTAATCTGAAAAAGAGAGTGAGGGTTGATGCTGATTCTAATCACAGGAAACAGATAACAAACTGTGGTCCATTTTTCCTGTCTCTGTCTGACATCAGCATCTGGTTCCTTGGCAGGCT

>ctr1353
NNNNNNNNNNNNNNNNNNNNNNNNNNNNNNNNNNNNNNNNNNNNNNNNNNNNNNAGTGATAGGACATAAATTAAGTTTAAGTGTTCCCTGATTTTCTTCTCTTCCTGCCCACTAACAAGAGTTCTGGCTTTGTTTGTCCAATTTCTTTTTCTGCCCCAACAGAAGAAGAACTGGACAG

>ctr1354
CTCCCTCTCGCCATGGTTTGGCTTTTTGCCTTCCCAGGTGCGTGTAAGCCAACCTGGTCCAGAGCCTTCAGGGTACAGACAGCGTCAGCCACACGCAGCCTCCCGGTGACTCCAGTAATAGCAGGGCCTCTGATCTTGTATCTCCAGTGGTTTATACCTTTG

>ctr1355
TCCTCACTTAGTCCCTACTGTTTGTACTTCGGCATCATATCAACCCTATCTTGCCACTTAAAAGACAAAGTAATACTACTTTTTCAGTTTTTTTTCATTTAATG

>ctr1356
GTGAAGGAGAGGAGTATAGCCTCATGTGTTTATTTCTAACATTAACCAAAAATGGATTATGCATATCTGTGTGTGTTTAGCAAAATAAGTTTCCTGTGTA

>ctr1357
CTATTAACACACCAGTTTCAGAAGAAATTTATTTAATGTCCTTTAGTTCTAATTGTTCGTTAAGAGGAAATAGTAATACCCGTTTACACCACAGAACAGA

>ctr1358
AATAGGCATTTGATGAAAAGAAATAGGCTATTATTGTACTTCTCATCAGAATTGGGGGTTGAAATTTGGGCAAACAGAAGGGGAGGGATCGCTAATTCTATGAAAAGATGCTATTGGATCAAGAGATGTGGGGAGCCCAGTTATGCCAGGTTAAAAAAATATAAGGGGGAGAAGGAATGGA

>ctr1359
GATGGGGGTGGTGGTCTTGGGGTAGGCCTTTCCCCCAGCAGGGAAGGCAACAGTGGGCAAAGACTGGGAACTCGGTTCCTGCCAGGTGGGGCTGGAAAGGCTGGATCTAGCCCCCGGCAGCACCAAGCAGCAGCCTCAGGTTTTTTTTTCGGAAATGCAAACACTTCAATTCACCTG

>ctr1360
ATCACTAAAATATAAGACAGCATATGCTAAGTGGCAGATGATGGAATTGCACAAGCAACACGTAGCCCTGGAGTCCAGGAGGAACTGACTATCCCAGACGCCATGGGAGCGTGCTCCATCCATCCCGTCCCCCACCGACTCAAGGCTCCGC

>ctr1361
GGGGCCAGAACAGGCGTTCTCCCCCGCGCCTGGCCCGCTCCGGGTTGCAGGCCACTGGCTGGGGCTCCCTCTCCCTTTGGTGCCCCACGGGGCAGGGGCTCCGGGGTGCAGGTACCACGCGC

>ctr1362
ACAGCCATGCTGAGTTTGGAAAGCACAGTCAATCTGATGGAGGAATAACCAATAGGGAATTGTACACAAAGAGAAGACATGAGAAACTAAATGATAATACCCAATAAGTACCTGTAAATCCTCCTTAGAACCAGAAGGGATATATGTAAGTACATAAATAAAACATTAAATAATAAATCAT

>ctr1363
GAAGAAAAAGTTGCAATCAAGATGGCAAGAACTGTTGGATTTCTAACTTCCGTATAAAGGTACCAAAAATAGTTCTTCTTTCCTACATCCAAGGTAGACATTTATTTC

>ctr1364
CAATAAAAATAGTGTTTCTTCATGTGTCTGTAAAACTCTTACCTTTATTTAACATTTTAAAGGCTTAGAGTGTCATAAATCCTATCTCACTACTTTCTATTGCTTGGATGTATTATACATGGTTAAAGACAATATAGAAG

>ctr1365
CTCTGTAACCACCAAACCTTAGCAGCTTATTCAGTAAGCACATACTTGGCTCTTAATGAGTATTGCTTAAATTGATGAATTGAATTAGTATTTTACCTTCTCTGTTGCTTAGCTAAGCAGAAGAATTTGTCATTTTTTTAATTTAGTGACTGGTTCTATTAAAAGTTACCTTTGTCTATATCATTT

>ctr1366
TTGATCCCTTATAGTGTGAAAATTAGTTGTTTCCTGGTAAATTCAGTTACTATATTCTTTTTTATTAAAATGATTTATTTGTAAAGAAATCAGATTGAGTTATATTTACAAAACATATTTCAAAACTATAT

>ctr1367
TCTATATTTGATGAATATCTATGGATCTCTCATGTGATCTGAAGAAGAATTCTCTTCCTTTATCTTACTCTGCTGTGGTACAAATCAATGGAAGACATTCATATGTGAAACATACTTCCTTGGACTTAGGGGGATTTAGAACCTAAAGTCTATTTTAGGGCACGA

>ctr1368
AATTCACTGCAGTCAGCAGTTGAAGAATGGAGCTTATTTAGAATATCTCAAATCATGTAATAACACTATTCCTTTTTAAATGAATTCAAAGGAACTAAACG

>ctr1369
GGAAACACTTTCTCTCCATCCCTGCCCACGCTCTCTTAAGAGTTGTGGTTCATAGAAAGTCAACATTAATTTTTTTTTTCTTATTCCTTCCTCACTTTTTATA

>ctr1370
AGCATGCTAAATAGTGCTTAGGTAACATTAAGATGCCAAATGGAACCAATTACCAGGTGTATAAACAAATAATTTTTAAAAGCAGGAAACCTGTCAAAACCAAAAAGCACTCT

>ctr1371
TTAAAAAATTCTCATATCTAATTTTTTATATATGCTTGAATGCTTTGTAAGAATGAATTGTGGTTCTTTTAGAAATTGTTTTTATTCAGGGAATGTTGAATATACTAGAAAAAA

>ctr1372
GGACTCTTCCCTCAGATGAGCTCACCTGTTCCCACATGGACCCTTCCCTGAGACAAGCACACCTGTCCCCATGTGCACCCTTCCCTCAGAGGAGCACACTTCTTCCCTGAGAAGGTGGACTCTT

>ctr1373
AGAGTTAACAGTCTTTCTTCCTTGAATTCTTTATTTTCATCTTTTTCCTCTCTAACATTCAAAGCATATGATTCTCAGATTTTGTTTTGTTTCAGACTTAAATGGTATGCTTCATATTCAATTCTGTCTTGCTTTGTTCTCAGTGACTTTTCTTCCT

>ctr1374
GCTTGCCCTTCCAGGGACCTGGGGCCTGGCCTCTCCCATCCTTCTCTCCTTCTCCTCTTCTCTCCCATTGACTTCACAGCCACTTGGAGCCTGACTCACAGCCACCTCCCTTTTCCTTCCTCGCAACTGTGGAGTTTAATTCTTGTTGTTAATT

>ctr1375
CTATCATTTATCACTTTCCTACAGAAAGAACCCTCTGTTCTAGTCAAGCTGGCCCCTCTAGAAGGGCCAAATAGTTATTCACCCAAATAGAGATTTTCTATCTTCCATAATTTGCTCACTTTGTTTTACATGAAGTTTATTCACTCATCAAACTTTTCTGAAAACCTACTGTAGGCTAAACATAAAATC

>ctr1376
TGGGTGGACCCAGCGGGCTCCTCACTGCCCTGCCCCTGCTTCAAGGCAGCATCCAGGCACTTACCGTGCCAGCAGCAGGGCAGCCTCAGACAGGAGCCAGCATAGCCAGCGCCTGTGTTGTAGGTACCGCAGTTCAGAACCCCGTGTCCCGCCAAGACTCCCCATGAAGGCCCTCACTTAGAAAA

>ctr1377
AAATATTCATTCCTACTGTGTTCAGAGCACACAGCAAAATGCACTAAGTCAAACCAGTCTTTGTTGAGAAATGAAGTCTTGTGTGTATGATACAAAGAATATAGGTGTAACCTGAGGTAGAATTTTATATGACAGAGGGACACTAATAATGTGCTTGGGTCTTCAGAGGGGAGA

>ctr1378
CAGCCATGAGTGCAGGATCCCCGAGTGACCAGCTAGAGATGAGATGTCTTATCTTACCCAAAATAGTTCCACATTCTGTGTTATGGTGAGACTGCTACCATAACCTGCCAATGGGGCAAGGGGAGGA

>ctr1379
AGCTGCAGGTTCCCAGGGGAGGGGTCTCTGCCCCCATCCCAAGTCATCCAGCCCTTCTCAATAAATATCCTCATCGTCAACGAGAAATCCTGCTCCCTCTCTTCTTT

>ctr1380
CCCAGGCCTGTTTCCAGCTACCTGCAAAGCCAGACCTAGACCTGCCGTAGCTGTTGTCCCATGCCTAATTCTAGTTACAGGAAGCCATCCCTGTACCCTGGGT

>ctr1381
TATTGACTTTTTCACATTCTTAGGTTATTTTTAGGATATGAAACATGAAATGCTTGATAAGGTCTCATCTTACTGCTAATGGGATAATGAAGCTGGTGTTTTTGAATGTGGCTTTCCAAGCCCTGCAGGGCTTTGGCAAGGGAAATTATGTTGTGACTGGGGTTAGTTTTGGGGTGTAGACATTCCTTCATGTTGA

>ctr1382
GTAACTGTTACTCTTGTATAAATTGCAGTAAAGCAAAACATTCTGGAGAAGTGAAAAATCACTCTCTAAATTCTACTTTGTAAATCTTCATAAATTTATAAAACTATATCAGAATGAAAATCAGAAAATTGAGACAGTGATTACTTGTCTCTAGTAGGTAGGGAGAGGAAGGTGATCAGGAAGGGATCA

>ctr1383
CTGAAAGGGCGCCGGGCTGACACTTCCATCCGTTGTCGTCTCGTGTCATCTAGCTGTCACCGTTTTTGAAGTCTAGGAGGCTCACAGGATGCCGTGGCCGCCCGCCCATGGTAAGGGGTGAGTGTGTCTTCTCTCTGCTCCCCTCAGTCCTACCCCAACCCTCAGAGGCCCGCCCT

>ctr1384
GCGGGAGCGGGGAAGGGGGACAAAAGCTAAAAGTGCTAATTATTCCATACAGACAGTTTAAGCTAATGGTGTTACAGTCCAGCACTCAATTTACTTGAAAGTTGAGGTTTCTTGCATAATGGCTTAACCTATCACATACATACAGGCATATATGTGTGCGTGTA

>ctr1385
TGGGGCACAGAGCCTGGTTGGGGTCCCACTGTTGGACCTCAGAGACCTTGGTGAAGTAGACAGAACCCTGCCAAGGTGACCAGGCAGGAAGCCTGTCCCC

>ctr1386
GTTCATCCACCAACAATCTTTATTGAGGACAGAGCAGAATACTTGGCATTTTAGTAGGTTTTACAGCTATTCAAATATGATTAATTTAAATACCAATTTTATCTAGAAACCATAGACTCTGGCACCAACTCTAAAAACAGGAGAGGAAAAGAG

>ctr1387
NNNNNNNNNNNNNNNNATTATAGATGCCTCCCCAGGGAATTTTCTTCTGTCTCCAAGAATGCTGGTAAACCTGACCAAGAGGAAGTGAGACTCCTACTGTATTTAAGTGGCACCAAGAAAGACCTGAGAAAGCTGGCAGAGTGGTAGGACATAGGGTAGAGCCGGTGACCTAAGCTGTGCTTGGTGAAAGCA

>ctr1388
CCTAATGTATCCCAGAAAACACAGATGAAATGATCATTGTAATCACTGAATCAAGAAACATAGTAATGTAGGGTCTGGCCCTAAAATGAATATGGTATTTTCAGAGTGTAATTGTCTCACTCATGTGAGATAAATGAAGTCTTCCAGAGCATGACAGAATAGGTAATTTACTAAATAATAA

>ctr1389
AAGTTTAAAAATTAATTATTTTGCACTAGACACAGAATGGACTGAAAAAATTAGGATTAGAGTCATTGGTACCCATACAGATGTGAAGAAGTTGTCCTGA

>ctr1390
TCCAAAATTTAATAACCTTTGGATAAACTAAAAGATTACATTTCTGAAAGATGAAACTGAGCCCTGGGATTACGATGAAGCCCTATGGCATGTTTTCTCTCTCTCTCTTTCATCATGATCA

>ctr1391
CAGTTGGCTGGATACCTTCAAAGGCTGTTCCAGGTCTTCACCAGCCCTCACAGACGCAGGCATCTTCCGAGCAAATGTGTGAGCGAGAGAGCGGTGAAGC

>ctr1392
TGTTTATTTTCTTTTGGTTTAATGACAGAAGAGGGAGGTACGAACATGGACATGGGTGTATCTTTTATAGGTCAGGGGAAAACAGAAGGCCTCAAGATGTTTTGAACTTAC

>ctr1393
CCTTCCTTGACTACTTCATCTTATAACGTGCAAATACCTCAACTTCAGCACCATTTACATGTTTATTCACTGCCTTTATTGTTAGTCATTTGTGTCTCCCCAAGAGGACTGAAAGCTATTT

>ctr1394
AGCCTATGCTCTCAAAGACCATTCCCTGAAAGCTAGTGGGTCTCCCAATGCCAAGATCTGGAGCCGCCCTGTCACTGCCCCAGGAAACAACCCTTACGTCTGTCATTCCTTTTCCACCCACAAGGTATTCTTGTAAACACAATGATGTCTTTAGGACATTC

>ctr1395
GAGGGAACGACACACGAATTGAATGAAGATTTGAGAGACACACACTAGGTTTAGAATACCCGAAAGGAATCTGGGCTCCACTAACCCTGCTAGCTGATCTGTAATAAGTGCCATCAATGTTCTGTGAGCCTGACTGCATCTTTTATTACTCAGTTAACTGAAAATACGGTTTCCTAAGGATCTTTA

>ctr1396
CACTTCATATAAACAGGGCTGGGCTTGGTGGGGAGTGTTAGTTTCCAGTGTTTTCTGTCTCCATTCAGATTATTCCTATCAAAGTGCAGCAGCTGGTTACCTCAAGCC

>ctr1397
AACTATCACATGACCACATGATGACCAGAGCAGGAAGGATGTCAATGATGTGACCACCTTCCTTTTATCTGAAACAAAGTTTCTAACAGTTATTCTCAATTAAGAAACAGATTAA

>ctr1398
TATTTTTCTTATGCTTTAATTTCAATTTATTTTGCAGACTTTTTACTGGGTGTCTAGTAAGTTCTAGATGTTGTAATAGGTAGCAAAGACAAGACATAAGTAAGACATGCCC

>ctr1399
CTTAATGTGTATATTTAAATGGGTTACGTGAGGTGTTTTTGTTGCTTTAGGAACTGAATTCCTTAGTAGAAGACTTTCTTTCTCTAATCTGTATATTTTTACCTTTTATCCTTGATTTTTTTTCTTCCTATTATGGAAGATTAACATTTATT

>ctr1400
GTACAAGTTTCATGTGAGCACAACAAAGTTGATCACTGCTGGTTCTGAATTATAAGGCACCAGGCTGCTGCCTAATCAGTTATTTTCTCTTACAAAATCAACCCCATGCAAGTAGGGACTAATGTAT

>ctr1401
CTTCTCATGGATGCAATGGCTGTGGGTCTCCGTCTCACTGTAATTTTCTTTGTCTGCCTGTTGGGCTTCAAAGTCCCCTGCCTGCTTCTCTCAGGGCTTTTAATCTATGATGTCTTTTAGGTAGTTTTCTCAGCCTACATCTTTAATAGCAGTGTCATG

>ctr1402
GCACGACTCTGTAATTGATTTCTGAATAAATCATTATCCCATTAGTTTTATTGGTAACTGAAAATTGTCATTTATCAAATGAAGATTTAGTAGAAAAGAAA

>ctr1403
AGAATGTGTATGAAAAGTCATGGGATTGACCATTCCAGCCACTTATACAGTGTCTGCCAGGGATTCTCTCCTGCCCCACAGGACAATAGAGTGCAGCTGGCAGC

>ctr1404
GGACCATTTCCATCTTTGAGGATCTTCACATGACCCTCTGAGTATTTTCTCAGCAGAAGTCTTCACAAAAGGAGAGGGGAATGTTTAAGATGATCCTTAAAGTTCAGTAACCATTTTCTAGATAGAAAAG

>ctr1405
AGCTGAAATCCCAATGGTTTCCATCTGTAGTCATAGGATCTCCTCCACCTCACCCTGGAAGTGTCCACTTACTTTAATGCGAGTTCTATGCTGGGAGAAGAAATGGCCNNNNNNNN

>ctr1406
NNNNNNNNNNNNNNNNNNNNNNNNNNNNNNNNNNNNNNNNNNNNNNNNNNNNNNNNNNNNNNNNNNNNTCTCTCTCTCTTTCTCTCTCAAATCTGTCCTGGGGGCACTAGGCAGCCCTGACTCTGGCCCATCTTCCTGGCTCCCTCTCACTGAACTGGGTCATCTTTTTCATTGC

>ctr1407
AAACTCTCAGCTTAAAAAGTTTACTCATGGAATCAATTATAGACTTAAAGGTAGCTTAAAGAGCCATTAAATAGAAATAGATCTTTTAAATAGAAATATTCAA

>ctr1408
CAAATGCATAACAGAATTCTCATTTGGAGGGGCCTTGGAGGGTACTGTAAGCTGTAGCCCCAAGACTCCCACTTTTATTTCTCTGTGGAAAACTGTGACTTCTGCTGGCT

>ctr1409
ACCTTTCAGCAACTCCTTTCTTTCTATTGATTTTTTCTCATAAAATCAAAGCAGTAGATAGTTGTAAAAAGAAAATTGGCCTCCAGATTTAACAAAATTACCCAGGAATGTGGCAATCCACACCAAATACCTGTTTAAAG

>ctr1410
ACGTCTGAAATGAGCGCCGACGCTGCCCAAACAGGAGCCTGCGCATGCGCTCTGCCCTGGCAGCGGCCCTGTGCAGATCCCTGAGCGTGTGGCAGCAGTGCGGTCGTGGTCCCTCCCT

>ctr1411
GTGGATGAGTGGGTTAGAAGCAGTAAGTAGGGTTGGCATCTATGAGTCATACCAATTACACAGATTTTTAAATCCATCTTACATATAGAGCATAAACATTCACCTAGGTGCTATGGAAGTGTAGATGATTGAAGCAGCATCATGGCCTGTGGACTAGGC

>ctr1412
CATTCTGGAATGCAATGGGAATGGGTGAGCTGGGGATTTTGTTTGTATCCAACCTGTATAGACAGGCACCTTGCTTAACTAAGATACTTTCAAATCCAATCAAAGCTCCTGATCAAAGGCAGAGGCAGGGTCAGTCTCCAGGCCCGCTAAGCCCT

>ctr1413
NNNNNNNNNNNNNNNNNNNNNNNNNNNNNGTGGGGCCAGCCGCTGTCAGAATTCTCCTGTTCCTCAGTGTGCGGGTGGGTCGGCCTAAAGAGTGCTGCTTTCCA

>ctr1414
GGCCTCCGGGTCGCAGGTGGCGCTGCGGCGGGTCGGGGCTTTTCGGAGGCCCCAGCGTGTGTGGGGTGCCAGGCACCTGCTGCTCCACCTTGTCACCCAGGGACTTACTTTTCTGGCTCCATTTCCTCCTGGTATT

>ctr1415
TAAATTTGGTTTTGGTTTGATCCTAAAACTGGTAAGGCAGTTTAGATACAAACCTGGTCAACAGCTTGCCAGGATTAATTAGAAGACAAACTATGGCCTGGGAAATGGAGCCACTGATGGGTTCAAAGAGGCCCA

>ctr1416
ATCTTTTCAATGATTTTGATTTCATAAAAACTCATTATGGTTAATTTTATCAGAGAAAAAATTAAACCACTGACTGATAACACGTAGTTAACAAAGACATAATCATCATCAGTTTCACAATGAAATGGCCACCACTCCT

>ctr1417
GGAAAATTACCTGATAACTCTGGAAATTATACCAATGTGTCAATCCCAGAGATGATGCAGGGTAAAAGATTAAATAAAATACAGTAGCAATTATGAACTTACAGAAAATCAGCCACCAACTCTATTTATAT

>ctr1418
CATACGGTCATACACAAATACAGGTTTACTAAACAGATCTTTATCATAAACAGTGAATACTGATAATCACATAAAATGGTTCACCTCTTGATACTCTTGTTTGGACCAAATTCTAAGAATTT

>ctr1419
ATTTTACCAAAAGAGAAGTTTGGTGGTTGTTATTTTTCCCTCTTATGTTTAAGTGACAAAGTACTTGATTAAAGTGAACATGATTTTATATTAATTCTGATTTGTTCTTTTTCTGAGGAAGATAATAAAATGAAATAATCCAAAT

>ctr1420
AAGTCCAGGGAAGCGTAAAAGGCATTAGAAAGGGAAAGATGAGTATGGGCTTTTAGTAAACTGGAAACTATTAGTCTCAGAAGGCTGATTAAAATGTGGATAAGCAAGTAGAAGGCGGGG

>ctr1421
ATCTGCCCCTAAGAATGCCTAGAAGACTTTTTAGGTTATTCCTGGTTATAGTTGGATAATTTATGAATATTGCAGACATTACATCTTTCTCCTCAGCGCTCTTCCTTAGAAATGCAAGTGACT

>ctr1422
GGGGGAGTGGCTGCTCCCGCCGGCCCATGGCCAAGCGCAGACGGCTGCCGGCAGGAAGGAGAGGAGGGCACTTTTCTGTACCGCTGTCGCGAGAAGNNNNNNNNNNNNNNNNNNNNNNNNNNNNNNNNNNNNNNNNNNNNNNNNNNNNNNNNNNNNNNNNNNNNNNNNN

>ctr1423
NNNNNNNNNNNNNNNNNNNNNNNNNNNNNNNNNNNNNNCAGTTACTTATATTCTGTAAGACTTCCAAGCTTATAAGTAATATATGGGGTCAGGAGGGGGCGGATTATTTCTTTCAGTTCCGACATTGTGTTAGTAGAAGTCCAGGGTCCCCTT

>ctr1424
GGCACATAAGTTGACCCCAAATCCTTGAGAATAAAGGAAATTTAAACAATCCAATAAAGTGCAAGAAGAAAAAAAAAGGATTTGTTTTTACTNNNNNNNN

>ctr1425
TTTAATGCATCTTGTCCTGTGTGTCTTTCTATTCTTAGAGGTCATTTTAAATTGTTACCCTATCCTCTCAGTTTTAAGCCACATCCTTTTTTCCTCTTGCTGTTTAATGTTATCTGAAGTTAAGGTGCA

>ctr1426
GAAATATTTTACATCAACTCACTACCAAATCAACTGAGCTGCGAAATAGTTGAGTAAAAATATATACCTTACAAAGGTGGTGATAGTAATACTCAATTTTGTTTTAACCATCCAGGCGTAGATTGGAGTACATTAAGTGGGGGAAATGAGGCTAGGGTGATTTTGCAGGT

>ctr1427
CTGCCCCACACCTGATTATCAACAACAGGACTTGACTCAACCTATGACACTGTGAACGTCAGTTTTGGGAAAAGTTCCAACCTGGGGTCACCNNNNNNNNNNNNNNNNNNNNNNNNNNNNNNNNNNNNNNNNNCAGGCAAGTGGGTCCAGTGTCGTAGGTTAA

>ctr1428
TGTGAGGCATCTCCCCGTGTGCTTGTTTTTCCCTTTGCTGTCACAGCGCGGGAGCTCCTGGGCCCGGGAGGCGGAGATAAATATAGCCGCTCATTTACTCACCAGTTGGGTTGCCTGAATGCACAACAATACACGTCACCACC

>ctr1429
CACCGCCTTTTAGAATAATAGCAAGATAGTTTGAATTTGTCTTCTTCTCTCACAGCAATCTAAAAATTAACTTAATCCCATTTATATGACATATCTAGAAATATTCCTGTACATGTGGACATTCCCATCGCACACCTCCCATCCAGGCT

>ctr1430
CCTTCTTTTTCAGTATTATATCTATGGTTTTCTCATTGTTGTCTTTATGCCATGTCATTTTACATGGTACTTTGTAGGTTTTGATGAGAAAGTTGGTATTTTTTTAATGTACTAAAAAATT

>ctr1431
CCTTTTTCTAGACTCCTAAACTCTATATGTTCTTAATGAAATAACGCTGGCTAGAGCCCTTACCAAACCCTGACCAGAAACAGTGAATTAAAAGATACAGAAGACTGGGAGCTAGAAGTTGTTTTTTTTTTTTTTT

>ctr1432
TTTTATACCCATTATTGGAAATTATAGCCAGTGTTTTAAGTGTAAAGTAAAATACTCTTCTTAAGCCTCCTTTCACAAGCCTACTATTTTTCTAGCCGCAATAGTTTAATTTTGTTTTGACAGTGGCTAGAACACTAGAAATTGTTGGGTTTTTATTTTAT

>ctr1433
NNNNNNNNNNNNNNNNNNNNNNNNNNNNNNNNNNNNCTCCACCCAAGCTGATAGTAAAACATGAATGAGCTCACCATAGCTCCTATACTTCTCATCCCAGCTGTGAGCCTGTTGGG

>ctr1434
CTATGACAGTATAATGAGGCTGATAGGCTCTATTTACCTCCTAAGCAGATCTCTTCAAGGGAAGGCCTGCTGCTGTGGGTCCCAGGCCCAGCTCACCTCTGAGCAGGGATCGGTGGTCTTCAGGGACATTAGGATGGAGAGGAGCGAGGGGCGGGCAGTGAGGACATCCCCCGTCTCCTGTGG

>ctr1435
ACTAGTAGAAGACGGTGAACAGAAGAGGGTGTAGGGCAATAGGTCATGCTTTGGAGAAAAACTTAATAAAAGCCCTAAAGGGTAAAAAGCAAAAGTTAAAAAAAAATC

>ctr1436
TTTTGGTCCCGCCTGCCCCCTGCTAGTGGCAGCAAACTTCTGAGCCAGAAAAATCTTCCTCTTTAAGACGACACCTAGAACGAGTCTTGCTGGTGATATTTGCTTCCATTTGTGTCTTATAATTCCCTCGCTCCCGCCTCCTTATTCCTTTTTAAAATTTTCTAGACACTTAAA

>ctr1437
AATGAAAAGTAGCATATTCTCTTATGAAATAGCATGAGAAAACACAGGGCATTTCTAGGACAGTAAAACGTTAAAGTACTGGATTAAGAAAACAACAACANN

>ctr1438
GTTACCCAATTATGACCTTTTACCATTCCTTGCTGCCCAGAAAATAAAACTCCTTCTGCATCAACCTAAACAAACATAACTAAGGAGACAAATCCTGTCTAA

>ctr1439
TGCTTTTCCTGGAGCATTAGATAAAGCAGGCGAAGGTTCTGAGTAATGAGCAGATGCTGCTAATGCAGGGACGGCGGAGACCTTGCCAGGACTCCATCTGCTCCGTGCTTGCCTGCCTTTGGCCTCGTGCCACAGCATTAGGGAATGGCAGTGTGCTTCGAAACCCGCTCCCTGGT

>ctr1440
GATTGCATCTAATTATAAAGGGAGCCAAAGACTTTAAAGAAGGAGATGTTTATGTCAGAATTGTGACCCAGGGAAGTTTTACGGAGTAAGACTTTTGACTCT

>ctr1441
ACTCAGATTAGGAAACGTCTGGGGACTTGCCTATAACGAGGTCGTCTTAAAACGTGTTGCCCCAAATTTAAGGCATAGGAAAATGTTGAGGAAAGGGTCTTGCAATGATTTTTCTAG

>ctr1442
AACAGCATAAGCCCAAACATGCTACAGACCACATCTTAGATAGAGGGTTAAACAACTACACATCTTCCCCTTTAACTCCATTGTTGAGCATTCCTCACTGGGTCTCTTCATAATACTTTTCTTGTAGAGTATATCTATACGACTTTTTACCAGTTTTTAAACAGGTATGAAACAAAGTTAAGCTTTTG

>ctr1443
ATTTTCAGATCATCAGAATGGATGCTTATTTTAAATGACTGCCAGCTGAAAGCCTGTAACCTGGAAGGACAATCCTTTGTTATGCTCATCTGTACTTTCCCAAGCTAAAGTTGACACAGCCCTGCTGCTGA

>ctr1444
GCCAGCAAGGAGCAGGGGCCAGAATAAGAAAGCCCACCTCCAGGGGCTCTGTCCAAGTGTCTCAGAGTGGTTCACACAATGCTAATGCTAGCCTGCTCTAACTCCAGTCCC

>ctr1445
CATGATCTCGGAGAGAAGCCAACTGTGTCATGGCATCACCCGCTTTGTTCCACGGTTGTTGGGACAGTCGTCTGCCTCTGGCTGTCATCTGCTGCCTGAGGCTGTCAATGGAACTGTGGTTTGAGATCTCTGGTTGGAGTGCTTTCCAGTCGGAATCATATCTATGNNNNNNNNNNNNNNNNNNNNN

>ctr1446
TTAACTTGGAGTCTTCGGTTTCTCATAAGGGAAAAAAACCAAACATCTCTGTGTCCAAGGGGTTGCCAGCTGGTGGCAGATAAAGACGGCCACAGCAAGGGTTTTAGTGGTGTTCAGCAAGG

>ctr1447
AGTTGCCAAGGCAGGCATTTGTGGCCCCTGGGATGCCTTGGGGTGCCTCATACAGTTACTTGGGCCGCTGTGTTACAATCCNNNNNNNNNNNNNNNNNNNNNNNNNNNNNNNNNNNNNNNNN

>ctr1448
TCTTGTAGTAGCCAGAGCCAACCGTAATAATTTCACTATTCTAACATCGTGTTTGATTTGGCATTGCCAAAATGAATCTGCATTTAAGTGCTTCTCATTTAACAAA

>ctr1449
TGTGAACTGCCGTAGCATCTGCTCTCACTCCCAGGGAGGGCAGCTCTGGGAGGAATGGCCCACGGAGCATGCGCAGCTGTGGCCTTCCAGCCTGCCCCTCTGGCCCTCA

>ctr1450
NNNNNNNNNNNNNNNNNNNNNNNNNNTCAGACACCTTTCGAAATGCTTCCCTTTTATCCATGAAACTATTTGAGTATAAAGACGTAAGCTCTAGCTATGATTTTGTTGTGAGTTTAAAAAAAAGCTGTA

>ctr1451
ACTATGCCATAATTATAGCATTTTTTTGTTTTTAATTTCCTATTTTGGTAGGAAAATAGTAATATTACAATTATAGAGAAAACAGACCTACTTTTTATGTAGTTGATTTTATATGTCATTG

>ctr1452
GACATAGCAGGGTCAATAAGATTTTGAAAACTGAGATTTGCTGAATTGCTTTCGTAAATATTTTGAAATTTAATATAGCTAAAACTTGGAGAAAACCAAACTTAAATTTTATGAAATCAACAGTANNNNNNNNNNNNNNNNNNNNNNNNNNNNNNNNNNNNNNNNNN

>ctr1453
CTGATTTTCTCTAGGTAACAGCTTGAAACAATGCAATACAACTCTGCTTTTTCTTTTACTAAATAATCGACTTAGCAAGTGTTACAGGACCAGTATTGAGATTCCTCTTCTGGACCATTATAATTTCAAATATTATGCTTCTCCATCTCC

>ctr1454
AAATCAATAAAAATAATCCCAACCATTAATCTTTAGTTTAGCCTATTAGTTTCAAACTTTCTTCCACACCAAACCTCTTAAAGAGCACATAAGATGAAATCAAATGAAGTTTTAGCTTGGGCATAAACAAGGCACTGTGGGCATCTCACAGCCATGCAGATCAGACAGAGAGGA

>ctr1455
TCCCTTCCTCCCCTCCGCCTGACTGTCCTCACAGCCGGGTGGGGATTCTCCCTGCCACGTAGCCTGCTGTCTTTTCTCCTTGCTCTTGTTTCACAGATTCCTGGTTGGCTCCTTGAGAAACAGGTCCAGAGGTGCTGAACTCCCCAGGGNNNNNNNNNNNNNN

>ctr1456
GGGCTCCAGCACCAGGGGAAGGCTTTCAACGTCCTGAGGATCCCAGCCCGAAATGGATGGGCTGAGCCTGTCTAATCTTGGCTCCACTGGTCCCTCGAGGCACGTCCTTTCAGAAAGGACACTGAACAGGCGGCAGCCCCG

>ctr1457
NNNNNNNNNNNNCAATGTATTTGCAGCTTCAGTTTTAAAAGTAGAAGGATTTCATCCATGGGCTCCTAGTGTCTCTTTCTATGTGTAGGGATATTTTCTCCCACTCTTAGATCCCAAATTCTTTCTCCTATTATCCTTTTTTCCTGTGAAGTTACAAG

>ctr1458
CTAAAAATATGTACTATTTTTTACTTCATCAGGAGCCACATATTTAAGACCATGTCTAGGAGCTTCTACTTTGTAATTGTTGGCCACCATGATAAACCAGTTTTTGAAATGGAGTTTTTGC

>ctr1459
AAGCTTCCCACTCTGCAGTGGCAGGAAGGCCATGCCTCTGCAGGACGCTCGCACTGATTCTGGAAGGGGCCCAGGCCAGAGAATACACTTGGGCTCAGTTCAC

>ctr1460
TCATGAATCATGGTTATGAATTTACAGTTTTAAATACTTAGAATAAAACCAGAAATTATTTTTTCTCACTTCAAGTCAATTTACCAATGCCATCCTGCCA

>ctr1461
AATGTTAGAACAAATAGACAGTCAGCAAGCAAAATAAATTAATGTAGTGATCTAATATGGCAAGTTATGGGGAAAATGACAATGCATCAGTCAATCTCAAATCATGCACTTTCAACATATAACAATATTAGCATAGCAAACCAGTGCGAAAATGTCTGGA

>ctr1462
GCTGAAGATAAAAGCAGATGTTTGAAAATATTCTTCATGCTAAGCTCATGTAAGCAAACAAAAAACTAAAAGTAATCCTTAAACTTTAGGACATTAGATGCAGAAGTAACATG

>ctr1463
TCATATTAGATAACTATCAACAACACAAAATTTCCTATCATTTTTCCTAGTGCTCCATTTTTTCAGACCTTTTCTTAATCTATTTTCTTGTCTGAGACCAAATACAAATGAATCAAAAGCCATTTCAGTGTTACATATTGGGTTTCCACGCATCCCTGTAGCA

>ctr1464
GATGGTATTTATGACTTTAGATCTCCCAGAAGAAACTGTAATAATTAGTAGATTCATACCTGTCTCCAAATACTTACCTAAAGGAGAAGTAACTGAGCAAATGTACA

>ctr1465
GCAGATAGCTTCCCACAGTGGGGACTGAAGGCCCAGCCTGGCCTCCTGTCTGCAGAGGCTTGGGCCCTCTACCCTCCTCCCATCTCAACTGGGCCTGAGGCTTCTTCGGATGGAAATTCAAA

>ctr1466
CTTCCCCCGGCCCCCGCCTCCGCCCTCCCACGCACCTGCGCTGGCCTCCCCCCAAGCCCTGGGGGCAGCGGGCGGGTGGCGCTGGGAGATCAGAGGACTCGGAGGAGTCGGGCC

>ctr1467
TATTTCTATGGTTCTATTTCCTCAGTATAATGAAGAAACAGATAAATTTTTTTCTAATGACCTGTGAGGTTTCAACCTCTTGCTTTACCATGTTGTGACTCTACAGAAAGTGACAAGGCTTTATTTCTAAACATTCAGGGGTCCTGGAATCTCACCTAATTCAAGTTATTT

>ctr1468
GAAAATCAGGTGTAGAATAGTGTAGTTTATTCCTTTTAAGAAAATGAATGGTAATATATTTATGTACATACAAAAATACCTGTACATGCACATCATCTCTAGAAGTATAACATGGAGGGCCTAGAAGCCCAGGTGACAGGGAGACCT

>ctr1469
TGAACAAGGAGTGTGCTTTTCAGGTGCCCTCTGCCTTAGGACCCCAAGGAAGCCGTGCCCTTTGGGCAATAAGAATGTTATTAAGAGAAGTTTCACTAACATGATA

>ctr1470
TGTGGCCCCACTCAGGAATTGGGCTGCTTACTTCCAGATCACTGTAGGCCAGCTCCCTCTTGCTGTACCTTTCACACATGGGCTCAGCCATCCTGTGGGCCGAGCAGGTGGC

>ctr1471
TGGACACCTTGGGAAGAAAAGAGGATTGGAAAAATAAAAGATAAAAACCAGCCCTTAATGCTGTGTGTATATTTTGGATGCAAGCAATTCACAAGGAACATTTTCACACTTGAGGACCATACACCGCCAGCAATATTTCTCAGTTG

>ctr1472
ATGGCAATATAAAAATAACTTTCATGTCTTTCTAGATAGAAAGAAATTTTCTAGGCCATTTGGGGCATTGTATAGTAGGTGCTCTTATGCATGGTACATTCATTCCTAAAATCAAATA

>ctr1473
CTGGATGGTCCTGATGAGTGGAAGGCAGGAAATGGGCTCAATAGGCTCCAGGCTGTGGCATCACCATAGATTTGTCCTATTGGTAGTGACCTGTGTCCCAGGCAGCA

>ctr1474
TGATGAAGCCGCCCTGTGACCCCCACAGCCCGCACTTCTGAGCAGCCGCGACTCCAGGCCTCACTCTGTGTCAGCTACTTCAGGAGAGGAGAATTACGAATGAGGTACTAATGAGGAAT

>ctr1475
ATGATGCATGTGTTGACTTGCAGCTTTTAATTATAAATCCTATTTTATTTTGAGTGTTAATATCAATTTTCATTGCTGTAACTGCAATATCTGTTCATTTACTTCAAATGCAATTATTGAGTAAGAAAGAGAATGCCCACTTGTTGAAAAATTCTTAATNNNNNNNNNNNNNNNNNNNNNN

>ctr1476
CAATCCCATCTTTGTGTTATACTTTATCTCCAGTACCATTTTGCTTAGTATTCATGGTGCTCAAGTTGTCACTGTGGACATCAGAGCCTATAAATATATA

>ctr1477
CAGGCAAGTATCAAAAATATCAAAGAAGCTAAAAGTTAAAAGTTAAATGTAGTTTTTCCTTTTTTTTTTTCCCCCATGACTCATATACATTTTAGCAATCCATATTTAC

>ctr1478
TACTTGCTTTTCCCACTTAAATCTAAACTGAAAGGAAAAATCTGTATCATTGCAAGTAAAACATATAACTTGAACAGAATGAATACCCTAAGTAAAAAGCAGTCATTGCGAACCTCATCTGTGGAACCTCATCTTGGAGTTCATCTGTGGATCACCAGAGTCACACCTGC

>ctr1479
NNNNNNNNNNNNNNNNNNNNNNNNNNNNNNNNNNNNNNNNNNNNNNNNNNNNNNNNACTGGCAAAAAGGGGAGGGGAGCTTACTACATGAACATATCATATGGCCACTAAAAGTGACATGTCTGTGCACTACATCAATACATG

>ctr1480
TATACCACATACTGACTCACATTTTAAAAATTATTCTGAAATTCATATTTTTACACGGTGCTCATTTTTCCATGGGTACTCATTTCTAATGCAGCCCATTTTCAAACATGAGGCAGTCCAGAACTAGTCATTATAAAATCAATTT

>ctr1481
AATTTTGACCAATTTTAGAACCAAATAAAACTATGTATTATTTTTGAGACCGTTTATCTTTTTTAACTTCTTTTTTTCTAGTGATGAGGTAAAAACAGAATACAGTTATCAGAAATAA

>ctr1482
CAGTATTACTATGTTATTTATCACAAGAGAAATGTTCCTTTAAAATGCCCACACAAACCTATAGTAACACAGTTAAATGATGTCTTTGTTTTACGGAAAAGTACAAGCCAAATAAAATAAATTGTTATTATATGATCTTT

>ctr1483
GATGCCCTCTTTACTAGGCACTGACATTTATATCTTTACATCTTCTAATCGCTGATCTTAATGGGAAGGAAAAGAAGACTATCTTTTCTCTGGGCCTTGTCTTCTCACAGGTCTTTAACTTGAGGCTTGATATAATTCCAGTTAGCTACATCTGTAGTCTATAAAT

>ctr1484
ATGCACCTATTTAAAATTCTAGTTAGAACTATATCTCTTGTCTTGAAGGATGTCCACAAGGATGTCCTTCTGTCAAAATGGAAAAGAAATCTATAGGATAATATGCATATTACAAATCAGGTTTTGTAAGATGGCATTAACAACAGTTTAAAGCAAATAAACAAAAAGAAGCTGCCCCTCTCT

>ctr1485
TTGGCAACCTAAATGCCATTAATCTGGAATCTCTTCTTGATCAAACTGAAACTGGACCAGATAGGCTGAAGTCTCCTCTCGGGATTCCACAGACTGCCCTAGTGAATGGGAGGAAGGGAGGCTCTCCCTCAGTGGTGGTGA

>ctr1486
ATGCCAACTTCAAGACATTCTGAGAACTAGCTGGACAGAGCTGAAGTGTAGGGCAAATCAGAACAGAAGTGATGGGCCCAGGGCAAAAGCCCGTGAAGCAGCAGCTGCGG

>ctr1487
CTTCCATAATATATAGCAAAAATCTTTAAACTTTTAACAGAAAATACATTTTTTTGAAAAAGCAAGTATTCGTACATTTTAATTCCACCACTAAAGGAATATCCTGTACACAATTTTTAGAATAGTTGATGTCTTTAAGATGGATATTTTACAATTTCAGTAAAAAAAATACAACATGAAGCTGCTGCTGTCACA

>ctr1488
CACATCTGATCATGTACAAAACAAAGTAAGTTTATGGCTTCTCCAAAATAAGCACAAGCATACAGAGTTTATCCTTCAAAACAGGGGTATTTGGACTTTTTTTATTTGGACATTTTTA

>ctr1489
CTTGTGCATCTACCTACAGCCTTCACTTCCTCTCGCAGCCCCTTGACCTTCCTCATAATCCTTCCCCACTCTGTACATGGCTGATTTCTGTCTCCACAGCCTCCCTGACAATGCAAGCTCTGTAACCATCTCCCAGGTGAGCTATAACAATTGTAAAACAATGAAACCATAC

>ctr1490
NNNNNNNNNNNNNNTTTGGCAAGAGTAATCAAGATTGGGTGTGAAGGTTGTATATTTCTTGATGTATAGAATTACAGCAGAAAGACAAAAACATTTAGAAGTGGAAGCACTGGGATAAAAGTCCCAATT

>ctr1491
CGGAAGATTCTCATTTAATGATATTTGATTCCATGTCTCATGCAGAGGAATACTTAGATACGACGGAATGAGTTAAGTAAAGGGTAAAGTATTACTTAAATATATCATCTGAAAATAACTGCTTCATATCTCTTGTATCTTAAAATATTTTCTGGACAAAAATTTTNNNNNNNNNNNNNNNNNNNNNNNNNNNNNNNNN

>ctr1492
CCTCCAGGGCCGAGGTCTCCAAAATTGATCTCCCGCTGAGACATTTTATCATTTGCTGGCTTTCAGAAACGATGGTCCTTAATGACAAGTTCAGCATGAATCTCTTTACTCTTTGATTTATGAAGCGCACATCTCTTCTTCCAGTGCCCATCAATCAGTACCTTTGTTTTGTTTTTGGATATTAAAT

>ctr1493
GTCAGATTTATTGTGCTGCAGCTCCAGTTTTGTTTTGGTTTAGTTTTTAAATCCCCAGTGTCAGTTTTGCTGATTTCAGTTAAAACTAAAGATTGTGAAGGGAGACAGAGACAGGTTCATGCCCTCTGAGTTTTA

>ctr1494
AAAAAAAAGATGTAATTAAGATTTATTGGTAAAATTTAACAAACATGGGCAATGTCCAAAACTAATTAAGCTCTTACATTTTAACAATACAGTATATTAAA

>ctr1495
TTTCAAGATAGTGAGGCAACTCATTGGGCATTAAGCAGCCCTAAATATGGGTTAAATCCTTTAGTCCATTTGAAAGTTTCTTTTTAAACCTGGGCAGCCTAAAAACCAGTAGCTTTATGATTTCTAGGTAACGGGTCTACTGTCTACTGAAAAATGGAGGGAAATATGCTATTATGT

>ctr1496
CCTTCAGAAAAAGACAATTTTACAATGACTTACTTCTAATAATCACTGAAACAGCCTCATGAGGACATGCAAAACTGCTGTCTATCTTCAGACCTGGCCCATTGTCAAATGGCAGACTTGCAGAGCAAATAAGGGACCTGGCCTAGTTCACAAGGCAGTCAGAAGTGATCCAAAGTTCAGGCTCCCCCTCCC

>ctr1497
CCAGCCCTCAGATCCCAGATCTCTGCTCTCCCTCTAGTTCCAGCCTCTTGCAAAGCACCCTCTTCTTAGAATTGACATTCTGTTCTCAGCCATGATTTGAGGGGAGGAGTGAAGAGCGGGGCTCACACCTCCCACGGGCCTGGCCATACGTCTTCC

>ctr1498
GGCATCCCAACCAGATAATTTCTTCATACCTAGCTGGAGTCTGGGTTCTGAACTCATATTTCCTTTGTATCCTGATGAGCTGGGCTGTAAGGTTCCCAGCT

>ctr1499
TGAGCTCTAATTTGGTTCACCAATAGACTGGGCAGCATACAATTTGGGTCATTCTGTCCTTCGTATATCAAGCTATTCTGTATATCATGCCTTTAAGGATCAGACTTTTGGCTGTTTCCT

>ctr1500
AGAGAAGGAAGGAAAGAAGGAGAGAAACTTGGTTCTTAGAATCTGCTGAGAGGCTTAAACATAAACACAAATAAACTTAAACACAAACAATATAAGGGGATATCTAAGAGAAAAAGATTCAACTATGGCCTTTTTTAAATCCTGAAGGGC

>ctr1501
TACATCCCCAAGCAGGGGTTGGTCCAGGTAAGCCCCCTATGGGCGAGGAAGGGAGATGGACCAGCAGGAAGGAATGAACCTTTCTCAAGGGGACGGGAGACAAAGAAA

>ctr1502
ACTGCTTTCAAACCACTTCGGGCTTCTTCAACTCTCTTGTTTCATAGCCCAGCCTGTTCTAAAATCATTCTCTTCTGTCTGAAGCATTGCAAAGCACTTTTCCAAGCAGGAAGCCTGAGC

>ctr1503
AACTCTCCGTGTGAACGCTGTCAACACAACAGATACGGATACAAGATTCAAAGTACGGTCAACCCCTCACATCACACGCGAAGTCCATTTCCTCCATTGCTGATGGTTCTCTCCAAGGCCGCAATGTGCCGCAGA

>ctr1504
AATTTTTGGCAGTTAATGGAAGGCACTTGCCTTAGAAGGTAGGTAGCTCAGCAACCTCTGCCACTTCCCTGGTTCAGGGGACGGGGAGGGGTCACGGGCACCCCCAAGAAGG

>ctr1505
TGACTGAGAATCCTTGGATTAGGACCTAACTCCCACCTACTTGTTCTTGTAGATACTCTGTCTNNNNNNNNNNNNNNNNNNNNNNNNNNNNNNNNNNNNNNNNNN

>ctr1506
NNNNNNNNNNNNNNNNNNNNNNNNNNNNNNNGTAAAACCCCATTTTTGAAAGAAGAAAAAAATCATAATATTACCAGTAATCAAAGACATTAACTTGACCACTCTAGTCATGTACCAT

>ctr1507
CCGCTCTACCCAGTCCCACCACCTAGGCTTTTCCCAGTCCCACCACCATCCTCTCCCTCAAAAGAGAGGTGCAGTGGGAATTATTTTTTTGTCTTTTCTCCTGTCACATCTGCATGGTAAAATG

>ctr1508
GTGAAATAATTATAATAATAATGTTATCATTGTTGTTATAACATTGGTTACAACCATTCAGGAAGATGGTTTCTCAATGACTGTTCTCTTTGTATTTCTTTGTGCACTGAATCATGCCCTGTGGCGGGCACTGT

>ctr1509
TCTGAGAAACCCTGCAGGAAAGCTCTATGTTTCAGCATGAGTTCACACAGGGTGCTGAACTTCAAAACAGTTTTTACTCTTGGAGTTTCTTGCCATTTCTTGTACAGTGTCATCT

>ctr1510
AAGCTACAGATTCATTTCAGAATGAGTAGTCAGGGTGAGCCCCCACAGATTACTGAGAAAGCCATCAATCCCTGTCATCTCAGAACTGCTGATCATCATCTCATCTTTCTCTTTGCTCCAATTAACTCTTAC

>ctr1511
AGTGCATAATTATAACTGTTAAAAGGGTATTGAATTTTCTGTAGGAAAATATACATAAATATATGCATTTCTTTAATGAAGATATTTATTTTGGAATATAAATAAGCAATA

>ctr1512
CAGTAAACTCAATTACAAGAGAAAATATAGCTTTAATATATTTCCAATGGAATTTAAAACTAAATATATTTATCCTACAGCAAATGTATTGGATGACAACCTGCACATTTTCTTTTAAT

>ctr1513
GCAGCCTACATTCATGCCCCAAATAATTCTTATTCCTATTAGAAAAGTATCTGAAATACAACTATTAGTGTCCTAAAACATGTGTTTAAGTCACTCAGTCATCAGTTTAAATATAAAATTTCAGTAAAAAATATAGCACACATGTTGGGGCATAGTCATTTAGAGTCCATTGACCAAATCCCTGTCC

>ctr1514
TCAGTGAACATAATGAGAGCCTTTTTTTCCTGATTTCTCTCCTTTAGTTAGGTGGATCATGAAAAATCACAAAGTACTTTAAAAAATGAACTGGTTCAGAACATCCTTCCCAATTATTAGCAGCTCCCAAGGATTCTACAGGCACTTTTCAAGGCACTCCCTCCCTTTTCCTCACTGACGTTTCCAGAGCC

>ctr1515
TGGTAGACCAGATGACTACCATGCCTCTCTAACGTGGAGGTCCCCTGAGAATCTGGTGAGTTACCAGCAATCCATGCCTAAGGAAATCCACTCTTGTCCCATTATTGTAAGGACATGTGTATCAGTATAAGTTAATGCTGAGGAGGAGAAATTATCAGGGGCACATATGATTTTTATTTATGCATTTG

>ctr1516
AACATTGCTGAGGGACAAGCTGAACCTTTGAGAGAAAGAATCTAATTATCGGAGAGCACACTTTTCAGAATATTACACTTCATAAGCTATGTCATCTTTC

>ctr1517
GAGGTTGGCCAATGTCTATTATTAATTGTTAACTATTTCCTAATCAATAATCTGTCTTATATTAAACTGTACATACACATTACAAGAAATTTGAGTTACACTCACACATAACTGA

>ctr1518
ATGTGTACACACTTTTCTCCTTCCGTTATATTTGGGATCTCTCAGTAGAAATGTAATGTTATTAAGGTTTACATTGAAGTGCCAATTTATGCTTACTTGGTGACAGTGATATATTTTGTAATGTCTAAATATGACAACA

>ctr1519
GTCAGAAATATGTTCAATACCTTCTGGTGTCAGGACAAAGACAGAGGCATCCCATTCCCCACCAGCTTACCTAAATGTTACTTTACTTTGCTTTTTTGGGGGGGGCAGGTGGGGGAGGT

>ctr1520
TGCATCTTCTATTTATTAGAATTGTCTTTTGTGACCTATAGTTCTGTTTCTATAGTTTCTATAAACTATAGTTTCTATAAACAATTTCTGTAAACTATACCTAGAAG

>ctr1521
NNNNNNNNNNNNNTCCTCAAACATGTATTTGAGGGGCGCAGGGAAGACTTGAATGAAATTTATTTTGTCGCTGAAAAAAAACAGTCTTACAAATGGTGACTTTGACAAAAATCCAAGCTTGGAAACGTTAGCCTTGAACGTTAAACTGATCCAGCAAGCAGTGTGGATCCTGAATCCAAGAAAGAGTTCTCAAA

>ctr1522
GCATTTTTCTAAGGCACATACCGAAGAAGATTTATCTAGTTCTACTCAGATGTTCTTGAAAAGCTCCTGTTAATACAATTTTACAAATAAGTTTATTGAGCTGAGAAAATGAA

>ctr1523
CTCCTCTTGTTTTTAATATGCTGGTGTTATTTTTAAGCAACGTGGATAATTTAGGCTATAAAACCCCATAAAGCATCAAAATGTGGAAAGAAATATCTATCCTCCTCCAATTTTATTGACGAGGGCTTAGAAGATCTCTAGGAATAGCATTCTTACATACA

>ctr1524
AGCCAGGAGCTCTGCCGCAAGTTCAGCCAGCCAGCTCTTCACCCCCACCTCCCAAAGCCTCCTGTACTCAAAGACACGAAGCTTCTTGGCTCAACTTGAGAGGTGGCAAGAGGATTCTCTGTATGTGAAAGAAACTT

>ctr1525
GTCAATACCTGACAGGTGTAAATTTTTTAATGTATGAGTAGTATATGAAAATACAAATCACCCCAGAGAGCCAGCCTAAAGCAGACTGAAAAGCTGTCATAAGCAATTTTCAAA

>ctr1526
TGTGGAGTTGCTCGCCCTGGACACAGGGGGAAGGTGCTTCAAGGAGGAGTAACTGTAGTAGACATACCTGCTAGGGATGCCATNNNNNNNNNNNNNNNNNNNNNNNNNNNNNNNNNNNNNNNNNNNNNNNNNNNNNNNNNNNNNNNNNNNN

>ctr1527
AACAGGCTTTCCCTGCCCTCCTCCCAACCACCCAAACTCCCCAGCACCAACTGCAGGTGCCATGGAACCTACCTGCCCTGAACCAGGCCTCACCGACACCCTGATCTCTAGGCTCCCCCTCTAACCCTGC

>ctr1528
GTGTGGACACATTCCAATGAGTTTTGTTTTTTTCTTTACCATATGGTGATTTCAATTTGTACTCACTGTAGATTCATTCATTTCTTTATTAAATGCACATTTACTTCATACTTCCCAAAGGCCTAACCTGTGCTTATGCTGAAGGACAATAGCAGTATAATGATTTTAGTACCCATGTTTCTTAG

>ctr1529
NNNNNNNNNNNNNNNNNNNNNNNNNNNNNNNNNNNNGAAAAATCCAGACATTGCCTGAAGTCCCCAGTAGAGAGAAGCAGTCAACAGGTAGAAAACTGTCATTATAAGTTCTCCAAAGGAATGTCAGGTTTT

>ctr1530
TTTCATGCCAATTTATTACCTTAGGAAAATGCATGAGGAACCTCACTTTAGAAAACTGCTAAGAAGTAAAATGTCATTCGAATCTTTACCTGAGTAAAGCTAGGTTGTTAATGAGTCTATATCCTCTCAAGTACTGAAGGAATCCTCATAAATTTTAGTCCTTTTGCATCAGTGGT

>ctr1531
TTTGTATGCTTAATTCTCCTTGGTCACAGTCAGTGGAGAGGATTATTTTCCATGTAGAGAGGGTTTCCTGCATGCCTACGCTTTGCAGGGTTCACTTACTGTTCAGGTGTTCATGATTAGTTCTTTTGAAGTAATA

>ctr1532
GTTTTGTCCTTTACTTTTATGCATTATACTATGTCATTATCAGACCTTGTAAAATTAACAAGAATTCCTTAATATTTCATATCCAGTTAATGATTGACTCATTTCTACTCTAGTTAAAGTACAATTTAGGAGGAGGTTTGAGGATATTTTTTAACATTAAGATATAAACTTTTATAACAACTGCTAAA

>ctr1533
NTTCTCCGCGGTGCTGCATTTTTTAAAGAGTGACTACTGTTCAGGGTGGGGAGAAGAAGTACTTTGAAACAATTAGTGGGTGGATGACATTTCTCTTTCTTCTACAAGATGACTAAAAGTTTAAAATATTAAAGAAAAATATCATTGTATAAGAAGGGCTGCTTGAAAGAATGGTTTGACCAGG

>ctr1534
NNNNNNNNNNNNNNNNNGGTGGATATTATCTCATGGGATGCACTTTCTATTTTGGGTCTGAATCATATCTTATTTAACATATGTTCAGTAGTTCTATCACATCGTTT

>ctr1535
AGGTGTTTGGCTTGTGTGTGTCTTGTAAGCATGTGATGCCTACTCATTGCTCTTCCATAGTTTTATGTAATAACATGGTTTTGAAGATCAGCTTCCTCAGCTCTCAGGTCCTAACTTCAACGTCATTTACCTAAGGAGACTTTTCCCACACTCCCCTTCCCCTAAGGCAGTTTGGGCCACCGTCTT

>ctr1536
AGAACACAGACAAGATAAGCATTTAGGAGCAAAATCCCTGACATTTACTCAGCTAGATGGCTGCCTCCCATACCTGGAGCGTCAGACTCTCCAGCAGAGCCCACACCTTCACTGGGTGA

>ctr1537
CTTAAGACGTAGTTTTCCCTCCTCCACCAGGGCCTAGGATTCATGTTTCAGAATGGAAATTAACTTACAGGTCTATGGTTACTTTATGTCTGAGTTTGTT

>ctr1538
CCTCTATGACTCTTCAAGTTGTAAGATTCTTTCTTTAAAAACATTTAAAATAGAATTTGCATATTAAAGGACAGGAATTAATTATTAATTATTTGCCTAAGAAACAGCATTTGGATGGCATGAATCTAATGGAATCAGTAATATCCATGCATCTGTTGAAAACCAATCAACCCGTTTAA

>ctr1539
GACCTCTAATCTTTTTACATTTTTTAAGCTGTAGCATTTTTGTCTGGTGGCAAATGCAATACACGTCAGAAACCCAAGCCCTTTGGAAAGAAACTATTAAAAGAAGGGAACCCCCATCAGTCATTCTTGGCTCCCTATAGGATTCTCTCAGA

>ctr1540
AAAAATAGCTTTTTAATTTATTGAGTTGCTATTCACATTGAATTGAAAATATCTGTAATTTGCCTCACAGATTCTGATATATAGTAAGTTTTCCACAGATGTTAATTCTGTTTTTGTTGTTGTTGTTGTTTGAAAGCTCTCCACCTAGGAAGAGAATTGCCTCCCCACTTGCAAAGGCAAGTTTAAT

>ctr1541
NNNNNNNNNNNNNNNNNNNNNNNNNNNNNNNNNNNNNNNNNNNNNNNNNNNNNNNNNNNNNNNNNNNNNNTCTCCTAACTCTGTGATTTCAAAGGTAAGCATAGCTCAGTTGGTGTCTGTAGAGCAGTGTTTTATAAACGTCAAAGACTGCATGAGAATTAATTTGTGTGGG

>ctr1542
GGGAGCTTTTACTACCTGTCCTGTTAATGTTGGGGATTCCCAACCCAATGAAGGCCTTCCCTGTTAGCAGTTAATCATTCAGTATATGACNNNNNNNNNNNN

>ctr1543
CTGGAAGCCAGGAGGAAGGCCAGGATAGGGGCTGGTACTCAGTCCACATCTCAAAGCCGGTGGGAGGGTTCTCCACACGCTCTCGGGCACGGTCAACCTCTGTCTCTCGTATTAGAGTCTCGACTGTATTTTCTCTCTTAAATATTAATCACTGCCTTAACGTGCTTGGGGGAGCAGCTAAATCATAATT

>ctr1544
CCAAGTGATTAGCCATATTATTCATTCTGAATTGTTTCTTGTTTGTTCTGCTAATACTTACATAAAATGTCCCAATATGATTTACAATTCTATATTTAGTCTAGTTCTGTTTCTGTAACTGTGATCCTTCC

>ctr1545
CCTGGTTTTGATTCATAGATTCAGGTGTGACAGTTCATCCCTTGCCCCCTGGGAAACCCAGTGAAAAGGTCTTTTTGAATATGAGCTTGTTTTCATATATATACAGTGACTTCCTGGGGCTGTTTGTGAAAGTTTGCTGGAAATGAATGCAGGCATCTTGGGGTGAGGGTGGG

>ctr1546
CCAAGTATTTCTTCCAGTTTTACTCATATGTTAACATTGATTTTGATGCCCTTCAAATTATAAAAACTTTAAATTTTGAAAATATTTCAAACATTTTTTATCATTTTAAGTGTTTTCCATCTGAATTGCACA

>ctr1547
NNNNNNTTAAAAGAGCAACAAAGGAAAGATTGGCTTAGAGTTCTCCAATTGAAAAAAAATGTACTAAATAAAATGTTACAACATATTTACTATGAAATTACATGTTCAAATTATTTTGCAAGCACCATTAAATTTTGTAAAAATTATTCCAATAATTCCCGAGCAGATTATATA

>ctr1548
TAGGTCTCGGCCCCTTTGGCTTCTGGGCTGCCCCTGGCAGATCTCGTCCATCCTAGGTTTTAACGCCTACCTGCATGCGGATGATCCTGATAGTTCTAAC

>ctr1549
NNNNNNNNNNNNNNNNNNNNNNNNNNNNNNNNNNNNNNNNNNNNNNNNNNNNNNNNNNNNNACTATATTTTTCTGAACAATTAAAAATTACAGGCTCCTGCAGCACAGTGCAGGTGCCACCTGGCCCAACCAGCTTCTTGGACCACGG

>ctr1550
CTCCCATTCAGTAGGACCATCCTGCTCTGCTAAAGCTTGCTACCTATGTGTGCCATGGTTAGGAAATTTTTCAAAGACAAGGATCAGAGATGGATTTAGACTTCTCTTCCTATG

>ctr1551
GGGCTGGTGCCAGGGCCTCAGAAGGCCAGTATTGGGATTGTAACAGTGGTACAGTGTACAAAGCCTCCTCCAACCTACTTNNNNNNNNNNNNNNNNNNNNNN

>ctr1552
CTTAATAGCAAGGCTTAAACATATTATTACTGCCACAAAACACCTGCAAAGGATACAATCTAATAACAAAACGAGGGCATCAAAAGAGAACACTACACTGTCATCTGGCCATCAAAATCAACTGTTAATATATAAATATGAGNNNNNNNNNNNNNNNNNNNNNNNNNNNNN

>ctr1553
TACAAACTGGATTAACCAACTATGACTAAGGACATCGGCTCAACTTTAACTGCTTTTGGCCTACTGATTTCATGATACATTAAAAGTCACCTCAGTCAGAGCC

>ctr1554
TCCTCATTTTATGACGCAGGGCAGGCAGGAAGACGATTAGTTCAATGGGATCCATGTCATGTGCAGTTACCATCAGTTGAGCCTTCTTATTCTCCACCAAGGTGGTGATAGTGTTAATCCTGCTCAAAGAAC

>ctr1555
CTTAGGTTGGACATCAGACTTCCTGCCATTCGAGTGCATCACTGGTGTCCATCTGTACCAGCAGACTTGGCCAGGAGNNNNNNNNNNNNNNNNNNNNNNNNNNNNNNNNNNNNNNNNNNNNNNATTTGTTTGACCCTTNNNNNNNNNNNNNNNNNNNNNNNNNNNNNNNNNNNNNNN

>ctr1556
TTTCTTACCAAGTTTAAGTTTGTACTCCCCAATACCCAAATGGGATAGTGGGATTTGAAAGTTTAGACTAGTCATAAAAAATAAGTGGCAGCAATTCTTTTGCACATTTTGAATCATAGTCTATACATTTTGATATAAAAACTAACAGAAGAGTAAAAAATAATTGGAAAA

>ctr1557
AGATGGAGACAGAATGGACCCAAATACTGTCCAAATGTTCAGTGTTCAGTGAGCCGGCTTCTGTCACAGTGAGGTACCTGAGGCGGGGACTGCTCCCCGGGAGGGTGAGTGGGAGTTGACTCTGCAGGGGGAGCTGAGTGGGGAGAAATCAATCAAGCAGAAA

>ctr1558
GAATAGAAACAAATATGCACATAGAGCAAAATCTTAAAATGTTTAATACTGACGGTGGGTATAGAGTCATTACTGTGTTTTTCTACTTTTCTGTGTTTATAATGCTTTTAACTAAAAATAAAAACTTTAGAAATTAGATGACCATGGCACAGGGTCTGCCTGTAATGGTCT

>ctr1559
GGGAAAGAGAAAGAAAAATACAGAAACAAAATAACACATCCCATCATCCCTTGTGCAACAGCTCATTTCCCAAAATCTTTGAAAATTACTTATACATGCATGATTTATGAAGGGAACGCCAGGAACACAGTTTCATAAGGATTGTATTAAAGGTTTCTCTCCCCGA

>ctr1560
AGCTGAGGCGCCCTTCGGCCCGGCCGGTGGCGCCCGCCTCGCCCGGCACCCTTCGAGCAGCAGCGCCGCCCCCTGCGGCCCCGACGCTGCAGCCAGAGCCCGATGCTGCGAGGCGCCGC

>ctr1561
TGTAGTGCAGGGGGTGACAGATGGCCACAAACCGGTCATAGGCCATCACAGTCAGGAGTAAGCTGTCCAACACTACAAAGAGTATAAAAAAGCACATCTGGG

>ctr1562
TTCTTGAAGCAAGCAACCAGAAATATTAAAGATAAGCCTAAATATAAGGCAGCCCTCTGTAACCCACCCACATGACACTGGTGTAGGTTTGCACACGCCTTGCATTCCATGGAGTCATCGA

>ctr1563
AACTTGTTGTTTTGTTTGAGTCTACCATTTAGTTGGAGGGTATATCACCAGATTTTAATCTTGCCTTTACTTCTTGTATTTATTGATCTATACCCAGTTCAGCTGGCCCC

>ctr1564
GTAGTTGACACCAGCATGAATTAAATTTCATATTTAAAAAGCTTCTGACTACATTACAACATACTTTAAAATTACTTGCAAGATATGATAATTCTAAGATTACCCACATATCATGCAAATGAAACAGCC

>ctr1565
CAATCAAACCGGTGGTTTGGAGTTGGGGATTAAATATGAATCTCATTTACCTTTATTATCCGTACATTTCTCGCTAATCATCATAACTCAGACTATTTAA

>ctr1566
TGCAGGGCTTGGCCACTTAACCACTGCAATTAAAAGTCCTCTTTATTCTCCTCATTAGGCCTGGTTGTTATCAAGAGTAACTTACTTTTTCTTTACTGTGCCCAAAGCACCCAGGCCCTTTTCTGTTTATGGGGTTTCAACTAATCATTTTAG

>ctr1567
TTTCTCACATCCCCAATATTCCACCCTTACTAAGATACATCTTAACAACTATAATTATATTCAAAATAAGAATGATGACAAGAGAAAGGAAGAGCAGGAAAGAAGCTAAA

>ctr1568
CTCTTTGCTATGCCATCCCCACATATCTCTTGAATCCCTTTCTAGCAGTTCTCCACCTTGTACCAGATGCCTCAGTAGTACCAAACTACCAATGCAATCC

>ctr1569
TTCTAATAAGGTTTTCTGAAGCATATTCTAATAAAGTTTTCTAATAAGGTTTTCTGAAGGTACTGGAAGTCCCTCCCCACTGCTTCGGTGCTGGCTCAGAGGCA

>ctr1570
TTTAGCTGCTGGCTGCTCTCTCAATAACTCTGAAAAATGATAAGCAAAAAATACCTATCATGTTTATCCATATCTAGTGATCAGTGATATATGGAAAACCAATCTTAATGCTATCTAGAATGTTTCTTGTTTCATTGGCACCTTGCCATGAAAGGTAGGTCCTTGT

>ctr1571
GAACTATCTGTATCTTATACCAGATCACGTGCCCCTAGACCTTCCTTGCCTGAAGGGGCCAAGTTTGGTCTCTTCATTTCCTTTCCGTATGCTCCAAGTCTTTTATTTGGAGGGTCTTTGAAGCTGTATTGGGCAAATATNNN

>ctr1572
GAGGAGAGCATGCCGTCACCTGGAGTCTCTGGTATGTGCCTGGCACCTGTACTGATTGCATTAACCACTGTGATTTTTTAAAAGATGTACTNNNNNNNNNNNNNNNNNNNNNNNNNNNNNNNNNNNNNNNNNNNNNNNN

>ctr1573
TGGTCTCTCTGGCAGAGCAAGAAACTCCATGCGGTAGAATCGTCGTGGTTCTTCATGGCCTGGCTAGGTGTGTGGATCTTTTCCAAAAGGAAAGCTAGGAGATAATTAATGGCTGGGTGCCA

>ctr1574
TTGAAGTCTCTTATGTTCTTACTTGCTGATTTTAATTTTCAAGTGTTTTTTGAATCCTTCATAGTGGTAGTAATAGAAGTAGTAGTGGTGCTGCTGACGNNNNNNNNNNNNNNNNNNNNNNNNNNNN

>ctr1575
CACCCTGAGGGGCTGCAGTGTGATAATTCTGGGAAGAGCTTCAGAACCTATCTGTCCTGCATGCTAATCCAAGTTTCCAAGTGATTTTATGTGCATTTTCTCATCCAGTGCTCCCAACAAT

>ctr1576
TTATTTATGATGATCTGCCTTTCACTGAATGATTTATGTTGCTTTTCTCATTTCTTAAGCTCCTTGCCCAAAGACAGTGCTCAAATGCTACNNNNNNNNN

>ctr1577
CCTAATGAAGTGCTTGATTTGTGCCAACTTTAACGTCCCTCTGGTGTTGTGAAAATACCCCTTTCTTCTGACAATGTACTCAGTTGAGATGCGGGAGTCGGGGTGGGGGAACAATTCAGGGAATGCTGTGGAGGCTGCTGTGGGAAAATCCCAAGGGCCGAGATGAGTGGGGAAGGCCCAGGGAGAAGAGGGA

>ctr1578
TTGAGGTCTTAGTTCTTGCCCTCAAAGTGGTTTAAAAGGTTCCACTTTTTAAAAATAATTACNNNNNNNNNNNNNNNNNNNNNNNNNNNNNNNNNNNNNNNNNNNN

>ctr1579
AGGGAGGAGACACAGTGTGATTAGAAGGGCTGGACAGGGAAATTTCTTCAGGCTGCTGCCCCAAAAGGTAAAAGGGGGCTCATATGCTCACTTGGTAGCAGAGTT

>ctr1580
TCCCAGAGTAGAGTCCCCATGATTCTGTAGCATAGGCTTTGGGGGATCAATTATGGATAAATAAATGTTCATTAGCTTCAGAGCTCTAGTATATGATTTTTGTCATGGGTTTCACCTC

>ctr1581
CATTTTCTATTCTCTTTCCACTTCCCTATTCCCTACCATCTCTACAAACCACTCTAAGCTGTGAATCTTTTGTTTAAGCAAGAAAGGAGAAACCTTTCTTGTGAGATTAGGGTTTGGGGACCTGTTCTTTTCAAACTTTTATCTAGATCTTTGGTTAAAG

>ctr1582
TGCTTCATCTAGAGATACCAGTCAGCTCTTCTTGGTTGGCAATTCCTAAGGAAAGAGAGATATAAAAGATATATCTGTTGTGTAGCAGATATTTAAGAAG

>ctr1583
CCACCCCGCCCCCCCACCCATATCCCTAGGACTCAGGAAATCCTGGGATTTCACAGTCAGGACCCATCCCCTCTGGAGTCCAGCTTGGACCGCCACCCCA

>ctr1584
CCCACCTCAAAAAAATCATAGATATGCCCAAACATTTTGCTCTTAATAGCATAATTAAGATATTTTTATTTTCAATGCAAATTTGTAATCTTAAATTGAAAAACTTTAT

>ctr1585
GTTCAGACATGAATCAGAAACACAGTGTTGGCACAGAGCTAAGGAGTAAATTCTGTATGCAGTGAGCTCCTATGAAGTCACTGATTAATATAATTAAAAGCCTGAGTTAATTGCATACTTTCCATTAGCTTTCATTGTATACTTACTTTCCAAGGACCCACTAGCCTTCCCCATGGGG

>ctr1586
AGTGCTGCTTTAGAATATTATACTAACTTCTCAATTTCTCCTTTTTCTTGCCCTATCACTGAACCTATTTTGAGGAAATAAGACGTTATTTTCTGTTCGTAAAGGAAAGAAAGAGCATGTGTTGAAGAATTACATTAAG

>ctr1587
CCTGTGTCTGGACCGGGAAGGCCTGGAGGGTAGGGGCTGGGAACTCCGCCCCCCAATCCCTCCTTCCCAATCCCTCCTCCCCACCCCCAACCCCGCAGCCCCCGTCGCGC

>ctr1588
TGACATATATGAAGACTAAACATAATTAAATAATTAGAGTCCTTTCAATTCTCTTGGATAAACCCTGTCATAACTTTTAGGAGAAAATCTGATTAAGTAGATCACATGATTCCC

>ctr1589
TCCGGGACGCCAGACACATGGATCCCTTTCCCCTGCTTTCTGGTGTTGTTTTGGCACAAGCTCTCCCATCCCTGGGGCAGGTGGCCATCCTGCCTCCGCATCCTGAGCGTCTGTTTCCCTCGGGGATCTGCCAGACTCAGCCCCCTAACCCCAAGAAAATCACTCACAAA

>ctr1590
CCAAATAATTTTCACATATATGTGATAACAAGATTTTGTTTTAGTTTATTTGATGGGGACTATGACACTTAACATAACACTTTTAACTGCCCTTTGTTTTTAATGCATTTAATATCTTCAGTACTAGATATTACTGAGGCCAGAGCTTGTGCAACTTAATATTTTCAGATCAATTCAGA

>ctr1591
CCTTCGTTTCCTCTGCTGGTAACTCTCAAATTCTAAAAAAAAAAATTCAACTTTTAAATTCTAAAAAAACTTCTAAGTTCTATAAAAACCAACCCTCAGCATATACATGTTTAGAAAAGCTCCATAGACNN

>ctr1592
TTCCAAAGCAAAATCCAAAAATCTGGATTAACTATTCTCTGTGTTTCATGGTGGGAAAATTTGATGGATAAAATTATAGACATTATGGTTTGTGTCTTATTTGGAAGAAGACTATGGTTCTGTCCTTTTGCTCTTACTAGGAAATTCCTGGAGACC

>ctr1593
GTTTTTTGAAAATGAAGACACATTATCTATGTAGCCTAACTGCCATTCCCTTAATGGAATCCCTATTAAAGAGGTAAACGGTGATGAGAGCAAATGTCCTGGCT

>ctr1594
TTTGAACTAGTGTTTGACTGAGTTTTTGAGGTGGTTCTAAATGACTTCCAGGTGGCCTCAGCCCATGTGTGCAGAGGAGGCTGTTCATGTTTAACAGTGACTCTCTTTCACTAGCTTCTTTTTTG

>ctr1595
GGTCCCCCATGGAAAGCTGTCCTGGTCTAATCTTAGAGCTGGGTGTGTTTTGCGGGGAAGAAGGGTGGGGCAGGAACCCTGACTGGTTCAGCCGCCACAGTAGGTGGAAATACAGCTCGGCAGTGGAAAATTGATGAGGTCCAGCCGTTCC

>ctr1596
TGCAGAAGAAAAATCTGTTAGAAGACTGAGTAAGGAGTTTCACATATCAGCTGATATCCCATATTCCCATATCTGTAACTCTAGAAGATGATTTATGCAACCAGTATCCTCCAAAAGATAGATTTAAGAAAACACACCCTTTCTTTC

>ctr1597
TTAAATAAACGTAGGAAAGAGTATTGGAAGAAGCTTTAATTAAGTATACTGGAGTGGGTTTCTGTAAGGAGAAGAGAATGGGGATGAAGGAATAAATAATACAAATAACAAAGAGGAACCTTGCGC

>ctr1598
GCATTCATCCTGTCCATTCTGTTGGCCAGAGGGCATTTTTGTTTTGTTGGTTTTTATTTTTGCAAGGACAGGAGGTGACACTCCAGACAGCATTAGTGTTTCCTCCTAAAAAAAAAAAAGTAT

>ctr1599
CACAGTGAACTCGCCCAGCCCTGCTCGCGGCTCTCTCGATTTTATGTGGGTTTCGTTGGATGCATTTTGTTATTTGCCTCAATGGATGTTTCACATTAATTTTTAG

>ctr1600
ACTCTACTGAGGTTTTTCAGCTATAAAATGGAGTAATAATGATTGTGCTTTCTTCAAGTGTTTTTGTTAATATTTGGAAAGTGTTTTAATCTGATACTAAAAAG

>ctr1601
CACACAAATGCCCAACTAACCCAAATTTGCAACATACTCAGTCAGCATTGCTACAATCAAACACAACAGATCACCCATTTTTTTTAATCTCAATTTTTCCTTAAGAAAATGGTCTAAATAACAGGGTTGAAATGGTTAAGAAGCCATTTA

>ctr1602
CCTAGTTAGTAACCAGCAGGGTCAGGCCTGTGACCCAAGGCTTGGGTGATGACCTGTAACACATCACAGCTCTTCCCAGTGACAGGGCTTGAAATCCTTCTGCTCCAGTTGAGATATTACGTCCTTGCATATGGGCCTCATGAAAAGTTCTTCTAAAATTGGAAAC

>ctr1603
TGTGTGGTGCACCACAGTGACACTCTACATCATAGAAATCGAGCATTTGTTTGGATAGTCCAAAAAAAATTGGCAGATGAAAATATGAAGTGATTTTATAACAAAAAAGTTATACTAGCTTCCTACAGATAGACNNNNNNNNNNNNNNNNNNNNNNNNNNNNNNNNNNNN

>ctr1604
AGCTTTTAAAATTATTTTCTGGTGGAATCCCAACATTGCTTTAGTTTTATATGCCATCCTTTCTATCAGTGTCATAAACTGTAGGAGCAACTCACCCTTGTGCTGTATTTGACCCAGACTTAAAAAAATTCCAGTCTTTTGACATATTTAATTACAAAATGGT

>ctr1605
TTTTGGCTCTGGCTTGGTTTTGGCAGGGAACCTCCCCTGTGTCCCTGGAGCCACCCTGAAGCCCTAAGATCCCTCCTGGAACTGTCAGCTGGGTCACTCT

>ctr1606
TCCTGCTGTTATCCTTGACCCTCTGACAAAATAGTCAGACGCTGTTTGTAAAAGAGCCAAGTAATTAAAAGTATCCCAGGGTTATGGTGAAATAGGGCAAGTAAAATACGCTCCTGGATACCAGCGCTCTTTCAGGACCAGCTCTTTTGTATTTCCTCTCTATTTTGTTTTCTCCTTTATT

>ctr1607
GCATATGCAAGATGAGAGCCAGATGGGAAAAGAGTGGTACCCAAGCCACTGCATTCTGGACCTTCTCTGCCTTGATAATTATTTGTTTTTTGAATTTTTATTTAACAAATAAGGCCTTCTCTCCGAAGCGTTTTCATGGTTCTTCTGAATTCAAACATCTGGTCTTATGCTTACCCTGTAAGTTCAGTTTTTC

>ctr1608
AATCATCAGCTCTTACTAATAAGGACATTTTACCTTTTAGTTTTCATTCATAAAACATCTATTGCCCAACAGAGAAAACGATGCTGAATTTTAATTTTATAAGGAGAAACCACAAAATAAAAGACTTGTAGAAGTGTTCTCTTTTGCCCCTTCTTGGTTTTTGT

>ctr1609
TGGCCCCTGTTCCTCATTCACCTCCAGGCTGCCTCCCTGGCTTCCCTGCTGACTGCTCTGATCTACTGGGAAGGGCAGGTGGGTTCCTGGCTCTCCTCTG

>ctr1610
AACCCGCGCATGCGCAGCGGGGCCTGGCCCACGAGGGCGTCGCGGGTGTGTCCCGTCGCCGCGCCGGGGCCACCTGGACCCCCAGACCTGCCCCTGCCGCCCGCTTAGGTGGTGGTTCGGGGGC

>ctr1611
ATATTTATATAGTCATGCAAAGAAATTATCTCTGTTTTTCTATGAAGAAATTTTCCAGGGGATGTAAAATTTTAACTACCTTTGTACAGTAGATTCTGACATTATATTTAAGTATCTTTATATTTT

>ctr1612
CCTCCGCCTGGGCGGGGCCTGCAGGACCCGGGACCCATAAATAATCAAATCCTTACCTCCGCCTGGGTGGGGACTGCAGCACCCGGGACCCATAAATAATCAAATCCTTACCTCCGCCTGGGCGGGGCCTGCAGGACCCGGGATCCATAAATAATCAAATCCTTACCTCCGCCTGGGCGGGGCCT

>ctr1613
NNNNNNNNNNNNNNNNNNNNNNNNNNNNNNNNNNNNNNNNNNNNNNNNNNNNNNTGTTCTTTTTTTTCTTTTATTCTCATCGTTCATGTGTTAGTTTGAGTGCTTTTCCCATGC

>ctr1614
GCTTCTACCTCTGTTAAGACTTTAATGAATAAATATTAATTTGTTTAGGAAGACAAAATTGTACATCTCCTATAGCTTGAAAAACCAGCAAAAAATATAGATTATTATCCCCATCTGAAGCATGGCAGAAATTTCCTATCCTGTTTAAAGCCA

>ctr1615
GTGTACTTATATTTTTCCCCCTTCATCAAGGCAAAACAATTTATTTAGCTAAACAGGCACTGGACAAATAATTTCACAATATCTAAGTAGAATATTTAGGCATTCAACTCCTGTCTTTTTATACATCTTTC

>ctr1616
GTCCTTGGCATTTTACCCTCTCTGTTTATTCATGAGCATGTATCTTCCACCAGCCTGACCCAAGAGACAGTGACTAAGTTCTACTTGTCTCACAATGCTCAGACCTCACAGCACCCCCAGTGTGAGATGTTCAGCCTACACCTCTCAAATATTTAGTGCTGACTACTTTGACAACACTTATTATTTA

>ctr1617
ACTCCATTGCTACTTGCACGCTCAGTCTTGCCAGAATCTCACGGGATATGTGCAAAAGGCAAAGAAATAAGCTGTCGCCACGCCCTTCGTCCTCTCCGTCCCCCTGCAGGATCCATATGGTACATTCCTCAAAGCCCAACGGGAGACGGGAAAGAACTGATTGGTTGGGAATC

>ctr1618
AATATTTGTTAAGCAGAATGAATGGCTTTTCTTTATTTCTTTATTTCCTATCTTTACATAATTTGGCAAAATTTGCTTTCACCAAACCAATATACACATATTATGCTTTACAATATCCATAACTGTTTTTGTGGATATTTGGAACCTATATCACATTTCAATTGTTGCAGTGGGCTTCCCCCACT

>ctr1619
ACCTCCTTTGCACTATAACCACCCAACATGCACCTGCACGCACACACACACACAAACGTGTGAGGCATGTACATGGATAAGTATGTATCATCACCAGGCTGCTGAATGCTCGTCTGACTGGGCTGTCATCCCATCAAAAACATCCCTCTCCTCCCCTGCTGTCTACTCTTTCACCT

>ctr1620
TCTTCTTTCCTTAGATGATCTCGAAGGTCATGAAAGACCTGTAGCTCTTTCCTCTTTTTATCATCCAGAAAACATCAGAACGAGGTTTCTTCTTTCCACCTCTATTTGTGTATGTGTGATCAGCCAGGAAGAAAATG

>ctr1621
TACTGCAGCTGATAAACATGGAAATGAGTAATTAAAACATGGTGTGTAAGGAAACATAAGTTTTCTTTGTGGTTGTCCTCGTAGGATAATTTGTGGTGCTGAGAACCTGCCTCGGGTTTCTTAATAA

>ctr1622
TGGAGAAGGGCATTTGGGGAAAACGGCTCTGAGGGGTGGACACCTGCCCTCTGGCCTCACCAGCTGTGGACAGGTGTGTGCTGATTGTGTTTCTGGTCTTTTAAGGACATCGTGCTGGGCTGCAGATGTTGCTGTTTTTTAATTGAAACTTTA

>ctr1623
AGTTGCATCATAGGCAATGGGGAAAGATGAAGAAAGATTAAACGCATTTGGAGGAAAAACTAAAAATGTCTTTATTGAATGTCTGTGTGTCTTCAGTGACGAAGGGTTGAGAGAGGTCAGCTTTAGGTTGTCCTGAGGATGTGCT

>ctr1624
TCTGAGGCCCTGGATGAAGGAAGGCAGTAACAACAGCAGTCCTGCCATCTTTCATTTACACCCACCTTTGGGGTCTTACCTATGTTTCTATCAGTGAAAGAACCCTCAAAAACACACCAGACTATATT

>ctr1625
GGGGCTATGGGGGAAGGGGATTACATCAGCATTATTATTGTTATTCACTTATCAGATGGTTATTAATTATACTTCAATTAAAGGCTTGCAGTCTTTACAAG

>ctr1626
CTTCTCAGCTCCCAGACTTCCTCTTTGTTTCTTTGTTGGGGATTTGTTGAGGAGAGGAGGCTGGTGCAGGGTTAGCCCAGACTCCTAACTCGCCCTCCCGGCCAACAATA

>ctr1627
CCTCAAAGACCCTCTAACACCCTTGCCAGCCACCCCCTACCTTCCTGCTCCATAACCCTGCCCCTCCAGGGCTGTGCCAGCTTTGTCTCCGCAGGCTCCCCAGCCCCACTGCCCTCTGGGAGGTCCCTTGATGGACAGGGCCATGTAGTGTGCCTTG

>ctr1628
TCTAAATAAAATTATGCTAAATGTCCTCAGTAATATCTTATCTAGAAACGCATATAGCCCCATAGAATATGAGGCAACATATCCCATTTTTGAAAGTGCTTTGTAATATAACTCTGTGGTCAAGTATTCTCTGCACT

>ctr1629
ATTTTGGGAATCTGTAGTCAGGTTGAGTGTGGGAGACCAGGCTGCCAGGTGAAAAAAATAAGCCCTTTTTCAGCAAAGAGAGCAGTTACGTATTAATAAAACCACTCTGATACAGTGAGTGGGCACTGTTTCTTC

>ctr1630
AAGGAAACTATCTGACTTGAAGGGGTGTAAAGGGACAAGGGAAGGTATCTAGAGGAATCTAAACCATGAACCATATCTAAAGGACAAATAAGAGTGATTGTGGAGGGTGGGGCAGAATAGGGAGATGGGGCAGAATCCCGTTTCTGTCCCT

>ctr1631
NNNNNNNNNNNATCACTCATTAAGCTGGTGCTGATTGTGGACCGGAGTGGTATCTTGCAGCGTCCACTTGGGTGTTGTAAAAAAGAAATAAGAGAGAAACCACAAACAGGCTAACTGGCTTACAAAATGCACCTCCTCT

>ctr1632
ACCTCTTCCCTCCTCCCCTCCATCCCAGGGCCCTGTGGCCCCGTCACCCTGTTGGACCATGGCTCACAGCCTGTTCTCTGCCGGATCCAGGGGCCTCTGTCCCGGAAGCGCCT

>ctr1633
TATGATATTTCATCCAAAGCGATTACAGTCTTTCTTTATTGTGATTAGAGAAGTAGATAAAAGTATTTCAAATTATAGACAAGAAAAAATGCAATTACTAA

>ctr1634
GCTGGCTAGGGTGAGTCAGGCACCCCAGGGAGTCAGAGGCATTTTAATCCAACCACGGGGGATTATCTGCTGATAAGGACCAAGTCAAGGACCCTGGTGATGCTGTTTTCAGGGTTTTTTTTTT

>ctr1635
GCAAGCTTTATTAGTGTATATTTTCAGCGTGCCTTTATTTTGACTTGCTGACTGTAATAAGCCCCGGTTTATTCTCAGTATGATATCTTCATTGGTATATTTTAG

>ctr1636
ATGAGAAGGGACTCACTCTGTTTGATGAGATCATGCTGGGGATGTGGAAGAGTCAGGAGTGTGTATACCAGCATGAATAAATAAATAGGCTTCTACTCATGATAGGAGAAGA

>ctr1637
GAATATGTCTTTTAAGTGCATATAAGTCAAATATTTGAAACTTTGCAAGTAACAATGCTCCTTCATATGGATTTAGGATAAAATGTGGGAGGGAAAACTGTTTTTTAATATACTAATCAGTATATTCATATCATAACTATCTCAAGATTATTATGCATTGCATTTTT

>ctr1638
GAATGTGTGTCCCAGGCTTGGAGCAGAGGGTGGCAGGTGCGTGGGGACGCATGGGAAGCACTCACGTTGTGCCCAGCAGGTCCATGTTTCTATCCCGGAGACCC

>ctr1639
CTCTCTCCCGTTCTGGCTCAGATTCCTTTCTTCTTTTATTCACTGGCTCTCACATCATGGTTTCTTATCGCACTGACCTGGGCTAGAATAGCTGTTTCTCCATTTCCATGTCTGTAACACCTTGGTGGTCTGATTTTAAGCATACCTACATTA

>ctr1640
GTCGTGGCCCCCGGAGTGCTCAGATCCTATCATCAGGAACACAATATCCCCATTTCAGGGCCTCCGTCAGAAGGCTGGCCGGCACATCCGTGAGTCACAGAACGGAAAGGAAGGCA

>ctr1641
CATTGGCCATATCCACCACCCTCCTATTCCCTGCCCATGCCTGATTGGTGAAAGGGTAGAGACACCTGACCCAATCTGGGCCAATCAGGTTCTTCATCCTAGAAAGCAGA

>ctr1642
GGCAGGTGATGTGGGGGGCGGCCAGGGTGGCTGCCCTGAAGTCAGCAAAAGGGAGGCCTGAGGTGGGCAGCACAGGGCCAGGTCACGTGTGCCTGGAGGGC

>ctr1643
CTTAATGTTCCCAAGTTAATCTTAATATTCCATAGTGATGTCTGTGAGTTAAGTGCTGCTGATTTGCTTAGTGCGAACATAAGTTATACGTACTTTCAAATATGCCATGGCCACCAGGATTGAGAATGAGCTCGACCAAATTTTNNNNNNNNNNNNNNNNNNNNNNNNNNNNNNNNNNNNNNNNNNN

>ctr1644
CTTGATAAGAAAACTTAAGTCGTTTTCTATCAGGACAAGTTTTTAAGTAGTCACTGGTGGGAGAGCGTGCCTCTGTGGACTGTGCCCAAGGCTGGCGGTCCCACGAAGTCCCAGAGCCCGCGAGCCG

>ctr1645
AGAGCCGAGAATCTCAGAAAGCAGCAGCTGTTTTCACACAGTGAAAAACGGAACCCCAGGAAGAATTCCATGAAGACAGAAAAAATATCAGGAGCCATACCAAC

>ctr1646
TGAGTAGCTTTGCAGCTCCCCTGAGGCAGGCCTGGAGCTGAGTGCAGGCGGCAGCCCCTGCCCTCATCCCCCTCGGCCCTGTGCTGGCCACGTGGGCGACCA

>ctr1647
TTCAGCTGAGAACATCTAAGGATTGGAGGAAATAGGACCAGGGAGAGGTTCATTTTTGTTACAGGCAACAAAGCGGAATNNNNNNNNNNNNNNNNNNNNNNNNNNNNNNNNNNNNNNN

>ctr1648
GTTAGAAGGCACAAATGTATACCCAGATAAATCAAAAGATATATTGTGTTCTTGGTTGGGAAAGGTAGGTATAGAAAAGAGAAGTGCATTCTAAATTTGTATATTGATTTAATAT

>ctr1649
TGTGGGGGACTGCCGCCCTAGCAGGCAGCAGATCTTCAACAGAGCAGTGCTCATGGGGTTGGGGGAGTCCCAGGGGGACAGGCTGCCATGGTGACCTACACGAGGCAGTGCACCATGGAGGTGAAGACGCACCCCTCGAGGGTGGGCTTAGCTGCCCCTGCCCAGTCCCAGCATGGCAGCAACCAGACGGGCCCA

>ctr1650
CTAAAATGAAAATGGAAATGATGTATTTTAACTTCTACGAAAGTCTTCATTGAGCACAAAGAAGAAATAAGGACAGTATGAGTTAGGTGCCATTTTAGCGTAAATAGTTGAAAAA

>ctr1651
TCGGGCACCTCTGGACAGTGTCGCGGGGCTTGCGGCGCCGAAGCCGCGTGTCTCCGAACGGACGGTAGATGGCAGCAGACCGCATAATTTGGGTCACAGCGAACTGTCTAAGGGAGGATTTATAACCCTCCAAGACTAC

>ctr1652
GTCAGTTCATGATCTGATGGCATAATAATTTTTCTCAGAAAAGAGTCATTCGGTCACAAAAACCTTAACCCAACATAGGGACCTATTTTCATTTAGGGAGAAAGAAATATTTCAACAGGCAGAAATATGATAGATTTCTAAAATATGAAGATTAGAAATAAGATAGTTTGATTTGCAAAAG

>ctr1653
ACAGGCAGGAGAGATTTAGGAACCCGTTGGGTGGCTTTTTAAACCATGGTTATTATCAGGACTTTGGTAGGGGCAGTCCCTGACTTACATCATTCACCGTATTTGAGGATGGTGAGGT

>ctr1654
ACTATTCTCAATAAATATTCAGGAATAAATGATGCAATACTAGAGCACTGCCTTTGAAATCAAACAGATGTTATATAGCTAAACAAAACCAACTGCCATAAATGGGTCTTAGGAATGACTGAAATTTAAACTATCAGTGTCAAATTCTAACCAAAGCTAATACATACATTATATAGGTTGTTGTAAGCTGCATCCT

>ctr1655
NNNNNNNNNNNNNNNNNNNNNNNNNNNNNNNNNNTACTGTGAGGCATCACTGATTCTGGGTGTATTCATGTATGCTGCTACCTGTATGTTTTCAAACAATAAGAATTTATTGAAACATGTAAGACATTATACTTTCTCTTCTCCAGTATTGGATCATAGACTGCACTTAGTTTTTCGTAATGAAGTACAGACAAAGC

>ctr1656
GGGCTCTAGGTGTGTGTTGCGTGTGTGTTGTATTTTAAAGAAGAGACTGAAATCCAACAGAATGATAAAGTTGGAGTTCATATGATCATATGATGAGTGTATCTTTC

>ctr1657
TAGTTAATGTTGTCCCAGTTTATCATGGCAACACAGTGTAGGAAAACATTTTAGTTTCGAACAGTATATGAGTTTTATCATAGCCCTTTTGTAATTTTCTCTTCTGAAGGCTTTAGACAATAGAAAACCATTTTATTTTGAACAATA

>ctr1658
ATTCCCCCTTTATTGTGGTATTTGAGAAAAACCCCCTCCCATGATACTATGCCTGACACATGAGTGTTCAAGGAACACTCGTTGAGTGGGTTAGTAAATCAATGAATGTAAGTAGCAGTCACTGGGAATGCAGGTAGAGACTCCAGTTGTTCCTCAGCATATTTAAACTTGCCA

>ctr1659
TTATGCCAACATTCCATATTCCATAAACCCTGGGGCCATGAACCACTGATGTTTCAGGGCATGTGGAAAATCCTGTGAGATAATGCAGGCTGACTGCATTTCTGTTTTTTTAATTTGTATGGGCTTACATTGGAATATTTTGCAAAGCAATACACAGCAGTACATATACAAGTCTGTGTATGTAGCTTTATAC

>ctr1660
NNNNNNNNNNNNNNNNNNNNNNNNNNNNNNNNTTACCCATCTGATGAAAAGAAAAGGAAAAACAAAAACTTGGAAATCAGTTATAGGCAGCGGTTATGGGGT

>ctr1661
TCAAGAAGGGGAAATTGAGCTTGTGATTTTTTTCAAAGGTAAATAGAAATTGCCTGAAGAGTAGGCTGTATAACCCTGGATGGTTGGGTGCAGGTTGGAGGAATTCAGTGAGCAGGAGAGTTGAGCGGTCCAGGGACACCAGATAGGAAGGGACT

>ctr1662
AGATGCCACCATAGGGGCCTGTTGGGGAGCAAAGGGATTATGTTTTCCTTGATGTTAAGTGAATTAGCCAAACATAGACTTCCTGTTCATTCTTGGTTTTTTTCCACG

>ctr1663
CAAACACAAAACCCCCCAAAACAAAAGGTGATGCCTTCACAAGCCCAAAGGAGCTCTGTCTATAGTTTTGATTTTGTATATCATTTATAATTAAAATGTCACTTTTTCCTGAAGAGCCAAAAGTAGTAATTTAGATAGAATGTTGCTGC

>ctr1664
ATGAAATGCATGCAACTCAAAGAAAGAAATCATATGAATTAAAATAGGGAAGATTACTTAAAGGCAAAAAAAGACTAGCAACACTAAGACTAACCAAAAG

>ctr1665
AAGTGGCCCCAGGATCTGTGCTCCATGCAGTTAGACGGGCTTTGCCAGAGGAAGCCCAGAGAGGCTGGACGCTATGCCTGGAACAGAGTGGGAGTGTGTGGTTACTGGGGTGGTTCTGCCCCA

>ctr1666
AACATTCTTTATTCTATAGACAATGCTTGGTATGCATATGGGTTTGATAACCCATTTTTGATAATTCTAGGACCCTGCCACTCATAGAATTAGAGTCNNNNNNNNNNNNNNNNNNNN

>ctr1667
AGCTCTGAGAATCATGGTTTTATTTCAGCTTGTCTGGCTCAGACAAGCTTAGTGAAAATGTATGTGTATAAATTGTGTATTGAATAGGGTTTTGTATGACTACCCATTCTTGTCTCCTTGAGATGGGAGGGATGACTCATTTTAACTTTTTATTATTTTG

>ctr1668
TCTATCTATGAAGACAAATCCACAGGGAAAGAAGTCCCAAATCACCAAGAGGTTGTTTGGACCCTAACCTCTAAACAATGGGTTTGTGTTGGATGAGTTTAATGAGAATGAGCTTAATGAGGGGGAAAAAAGCAGGCTAGCAGGCTATCACCAACTTAAAATAGCAGGTTCTCTCCTACAGAGATAGAGAC

>ctr1669
TTATATAACTGTGAATAAGTAAAACACTGGTTAATGTTTTCTTTCTTCTGATGAATTTTCTTATCTGNNNNNNNNNNNNNNNNNNNNNNNNNNNNNNNNNNNNNNNNNNNNNNNNN

>ctr1670
NNNNNNNNNNNNNNNNNNNNNNNNNNNNNNNNNNNNNNNNNNNNNNNNNNNNNNNNNNNNNNNNNNNNNNNNNNNNNNNNNNNNNGATCTGTGCCTCCCTTCCCAGGTGGAGCCTGGAGAAATAGACAGACTGCTGAGGACCCAGCGACTTCTTATATACCACATCAAGT

>ctr1671
CCAGGAAGAGGAAGGAGGTGTGGCTCACAGGAGAAGTTGCAGGGCAGGGGGTCAGAGGGTCAGGGCTCTGGTGGTCATCAGCTGTTTGATGGGGAGGAGG

>ctr1672
TGTAATAATTCTCCTAAGAGAGTGTTTCTGGCCTGTTAAAAATGCTTTAGCATTTTAGCTGCTATTGGCACACAACACTGGCTCCTATAAGTGGTCATTAAACATGGCGAGATACTCCACTGGAAGTGAGAAANNNN

>ctr1673
CAAAGAGGTATTTTCCTTGTTTTTCTATGAAACTTCACAATTGACTGACTAATATTTTGAGGACAGGGAAACACAGCCTTATTCATTTGTTAAAATTCCAAACAATTTCTCCATCATG

>ctr1674
CAGTTTGATGATCTTACAGCAGAGAAGGAAGCTGTATCTTCAAAATATGTCAATTTGGCTAAAGACAATCAAGTTCTTCAACAGGAGTTATTATCTATGAATAAAGTACAACAGGAATGTGAAAAACTTGAGGAGG

>ctr1675
TAAGTTGGACTTCTTCATGTGATAATGTCTCCATCTTAACTATGTGGTGGTCTTACAAGTATGAGATTGCTTTGTCTCATAAAAGGAAGTGTTCCCAGGTTTTGAGTAGACACAGAATAAACTGGCCACTGG

>ctr1676
TCATGAGAATTATGGAGACACTGTTCTCAGCAGAATCAGAGGAGGTGGGGCTGGCGTGATGGGTCCAGCTGCAGGGGTGGGAGGAGTGGGGAGGAGGGGAAGGGCCCTGACCATAGTCTCTAAAAGTGGGGCCCTTTGGAGGGCAGCTGTGCTCA

>ctr1677
GTCAGTTATCAGTGGAAGTATTAGCAGATCCAGATTGTCTACCCTGAGAGCCAGAGGGAACTGTTAGATTTTCAGTGGCCACAGATCACTAAAACATTCATGTTATTCTTAATG

>ctr1678
TCTTAATCCCCAACAGTTTGCCTCCGAAGTCCACATTCTCATTTGAAAATCAAGGCCGTTGGCTCTGTTTGCAGGGCAGAGGGTAGGCTAGATAGCCTCTTCAAACCCTTTTTGTTTAGGAAATGGGCTTACTGGGGCACTCAGATCTGGGACCCAGGGCATTCTTGGGACAGTCACACC

>ctr1679
TTTTACGCTCCCATTTTGCATTTTCTTTGGATATTCTCATAGATTCTCAGGGATATTTTCATATTTTACTATTCATGAATTTAGAAGTGTGTTTACTTTCCTGAGTTTTCATTTTC

>ctr1680
CTGTCACTCACAGACTGTACGCAGGCATGCCAGTAACGTCTCCTTAAAGCAGAAGAGGGAAAATGAGAACCACAGCAAACAATTACCAATAACAGTGAAA

>ctr1681
GTATGGCTAGAATATAGCATACGATGGGGAGATGGACACACTGAGAGAAGAACTGGACAGGTGAGCAAAGACTAATCTATTTCTCCTCTCTATTTAAATGTTT

>ctr1682
CCCCTTTCTCTGACATGGCGTCCAGGGTCCCCGATCTCCCATGGACCTGTCTCCACCCTACTCACCTACAGTCCCCTGCATGGTACCAGCCCTGCTGCTGGGTCGCCC

>ctr1683
CAAGACATTCAGGAAATTCCAATAAAACTCATACAGTCTTCCTTGTCATATGATTCTAATTAGCAAATACTCTTTGGGGGGCATTTTTATTTTGAAATGGATCCA

>ctr1684
CCCCTCAGAGTCCTGTCTCACTTGCTCCAGGGACCGCAGAGCCTGGGAGTGTTGAGGAACTGCTCCATGCTCTTATCCGTGGAAGTCCAAGTTCCAATGGACAGCGGTTTTTGGAGGCCCAGGGGCCATGGGCA

>ctr1685
TCCTTTAACATATTTTTTCAAGGGCTATAGATTGTTTGTGAAGATAAAATATCATATTCCTACTTCTAAATACCCTTGCTCATGAGAATACACCCTAAGAGACAGTGATTCCTAAAATAATCTTGAGA

>ctr1686
GTATAAAACGTGTTGCTTTCTGTAGCAGATTTTTTAAAAGACAATTTAGTCAACAAATACTTTTGTCTTTAAATCCTGACATGCACAATAGCACAAGCTCAGTGGCTGGTCACCACTCCAGCACTACTAAATGATGGCAAGAAGACCACTTCCA

>ctr1687
CCCAGCACTGATAATCCCTGAGCCAAAGCACAGATAGTAATGGGGTGAGCTGGAACAGGAACTAAGAAGTAAAATATATTTGCAATCAGATAAAAATTCTGCCCCTTTAAAGGTATTGGTATGCCAATTTTCTTTGGGTTTTCCCTTCGTATTATTTAATAAAAGTCAAC

>ctr1688
TGAGGGTATCAACAATCCTGTGTCTTTTGTTATGGAGTGTGGCTCTTGGAGGCTAATGTTAGAAGAGACCTTTTGCAGATGAATGGTACGGACATAAATGGTTCATTTGATTTC

>ctr1689
GAGCTTGTTTATCAGAAGCTTGTCTAAGACACCACGTCTTCCAGAAAATCTCACCTGAGTCACCAACAGATTCCTCTAAGAGTCTGTAAGCCACTCCTGACCAGCAGGAAACCCCAACAGAGGCAAAGAATAGGAAATTAAATATTTCGTCAAGAAAAAATGAGANNNNNNNNNNNNNNNNNNNNNNNNNNNN

>ctr1690
TGCATTCTAAAAGGCAAAGTGATGCAGAAGCAGCTCTCCATTTGAGGGACTGCATGGAAGACTTCTGAATAATATTTAGGTTATCATCATACCATTACCAATGCAGACTTT

>ctr1691
AAGAGTTATTCACTCAGGTTTTGAAACTCAGTGTTTGAAAAATCAAGTAAAATTACTCAAACACAGTGCTCATATAAAAGAAAAAAAATTTAAGGTGCTTAAGTTTTATA

>ctr1692
CAGAAACCTGTCTTATTCATACTTGCATACTCACAACACAGCGATCAGAGAGTGCAAGGAGGGTGTTATATCAATTCAGGAGTTATTACCAACATAGAGAG

>ctr1693
GCAAAACTCATTATTTCTAAGATATCTGTGTATTCTGCAACTATATAGATTCTTTGTATTTATAGATTTGATTTTTTAAAAGTGCTTTTGTGTAATTCTGCTATTTGGTTGGGATTC

>ctr1694
NNNNNNNNNNNNNNNNNNNNNNNNNNNNNNNNNNNNCTAAGATGCTACTTTTGTAGAAGGAATGGAAATAAAACAGATCAGGAAATATTTGCCTAAAGGGCATTGCAAAGGGGGGAAAAAAGCCTTTTTCAGAACCCAATCAGATTCATTTTTTTAGAATAGATATAGAC

>ctr1695
CTGCATGCCTGTCCTCACAGCACTGCTTTCTGTGCATTTCTCTTCTGTTGTCACTTACTGTCCCATGGCAGTCCTGATTCTTTATTAACACTGGAGAATTG

>ctr1696
TGCTTATTTTTTTTCTGACAAGCTCCATTATCTACCTCTTTAACTCCATTTTGTCTAGCCTAATTTCATCTATAATATTTAGTACTTCAACTAACCCTTCAAAAAATAG

>ctr1697
TACCTATTCTCCATTTTAATCTAAGGAATTCAATACAGAGGAGGGACATTAAAGATGGTAAATTTTGTATCCTAGTATATTCCTGCGATGCTCACTAGTTTAG

>ctr1698
NNNNNNNNNNNNNNNNNNNNNNNNNNNNNNNNGCCCCCCCCCAAAAAAATCAATTATTAAAGATTAGAAAATACTGAAATGCTTATATTTTAAAATAACC

>ctr1699
ATGAGGTCTCTGAGACAGGAGACAATTAGACATAGGATGGCTCCTATTATACACAAAATTTCATTGAGTCAGCTCTCTCCGCTTTACTTCTTGCCCTAGT

>ctr1700
NNNNNNNNNNNNNNNNNNNNNNNNNNNNNNNNNNNNNNNNNNNNNNNNNNNNNNNNNNNNNNNCTATTAGCTTTTACAACTGAGAGTTTGCACCAGTTGAAAGTCAGGGATTTTCCACGTGATTTTGCCACAGCACAGTTTACCCTCAGAACCTTTCTCCA

>ctr1701
ATTGTGGGTTTTTTAATTATTTTTTAAAGCTACTTTATTCCAGAGCCCAGGAATCCATCTTAGGTACTGTGAAAAATGAGAAATTACAAGGAAAGTAAAGAGCCAGTCCATTCTTCATGAATTCAAAATAAAAATATGAGGGAGAGGC

>ctr1702
TTCTGCTCTGGCTGGGAATGGCCCATGTGGGTTTGCAATAACAGGATCCCTTTAATGAAAAAACTCCAACTCATAAATGGTGTCTGCTAAAAGGGCCTCTTTTG

>ctr1703
CGGGCATCTTCGTTGGTGACTGCCCCTTCAGCTCTCCTGGTGTGGCTGTGAGTGGTATGGCACTGCTGTGACCCATCATCTTGTCTTAAAGAGGCATCCTGACATCTCCACACTTGCACACTGAAGAACGCAACATCATGATTAACTTTTTAAAGGAATATTACAAAAATCACAGCATCCGAAAATTTTTTGGTCATTG

>ctr1704
TGCTACATAAGACCACATTAAAACTACAAGTAAAAATTGACATCCAACAAAACCCTGCTTTCAAATACAATTTCTTAGAAAGAACCTTGATTCTGCTGTATCCACCACATCTCGAGTCTATCTCCAGGGA

>ctr1705
AATGTGACTTCTTTTTAAAAAAAAAGGATTATAAGAGAATGGGAGTCTTTGTAGACATAGGGATGCAAGCATTAAATATGATACCAAGTATGATACCAGTGGAAAAGGTGGCATCATCAGTAGGTAGAGAGAAGTTCCTCAAATAGTATATATCCCTAAAATGTAGGATAAAATTTAAGAAGCATCACTTTCT

>ctr1706
TCTCTCTGTTCCTATGTCTGCTTTTGATGGCGTTTTCTGCCTCCTCTCTTGCTCTCCGGCTGTAGCTGTCATTGACAGTGATCTTGCCCTCAGCAGTCCTTCTTCCCCTATATGGCTACCTCTCATGGCAGTGGCCTAAGAAACTAGATAACCAAGCTTGTTACAGTTGTAA

>ctr1707
CTATTCTACTGACTTTCTATGAAGATCAAATTGTAAAAAGCAAAAGTTTCTCTCCAAGGGTTTCCTTTGCAGTGACCTGTATGTCCAACCACGCAAGGGCCCATTGTGGGGACATATGTTGTCCA

>ctr1708
GGCCCATTTTTTAAATTACTTCACAATGGGCGCAGAAGCCAAATTTGAAATAAATGACTCCATGACTCAGACTGTTAATCTCTGTTTTGACAACCAACAGCAAGTCAT

>ctr1709
TTCCTAGGAGGGGCTTCCCCCAGGACCAGTGCCATGGCCCCATTCTGCCACTCCCTCCATAAAAGCAGTGGTCCTCCTCTTCTTCAACTGTATCTGAATTTTGGACCCTGCTACCTGTCGCTAGACTG

>ctr1710
ATTNNNNNNNNNNNNNNNNNNNNNNNNNNNNNNNNNNNNNNNNNNNNNNNNNNNNNNNNNNACCTCAGGCAAATGATCCTGAAATTCAGTTCTCCCATGGGAATAATATATCAGCCTCATCAAATT

>ctr1711
NNNNNGTTTGAGACTTTATTCACTAAACCATTGTTTGGTTAAGTGTTAAAGATACATTACTGTAAAGGTTAAATAGAGTATGTATGCCAAAAAACGTTTTTCCATATAAAT

>ctr1712
TTTAAGAATGGGGGAAATTGAAACTTGGTTAGTGAAGGGTCAGAATTACTGGGCCCCTTTGAGTGGTGTAGATATTGCTCTTTCCGTAAGACTGCTGGGG

>ctr1713
CTCACATATGCTTTTAGAAATATTTTATCTGATTCACTCATTTTTGAATCCCACACTCTTAATACCTGCCTGGTCTATTGCAGGGACCAATGCAAGGAATCAAAAAATATTTCAGTGAAAGAATTAGGATGAATAACTTTTAAAATTT

>ctr1714
CATCTCACTAGCAAAAGGGAGAGGGGGCTCATCTCGGAGCACGTATGGGGTGGGGTGGGTCTGAGGGGAGAACTCCAAAGTCACTCCACCTTGATGAGAGCACTGAGAACACAGCAGATAAAC

>ctr1715
NNNNNNNNNNNNNNNNNNTGACTTGGAAGAGCCCTGTGTTTCTGGCCTGGGCAGCCAAGTATTCAGGAACCCTCCCTGGCCACACGGTCATTGCCTGTTC

>ctr1716
CTAGTTACATCCCTGGTTAAATGATAGTGATCAGAGAGAGCTCCTTGAGGGATTCCTATTTATCTTTGTATCCCTTGCAACACTTACTAAAATATTTTGAAGGTAAAAGAGATAAAGATG

>ctr1717
TATTTTTATTCTATCCTTTCTTCTTTTAATTTGAAACTTCATATGAGGATGTTTTAAAGTAATAATATCTATTCCATAGAAGGAAATCTTTTAATGGTCACTCTACACTCTAAGATATATGCTTTCTAGAAATAGTAATCCCGACTTTTAAAAATATAATA

>ctr1718
AACATTAATAGCAAACACCCAACCAAGCACCCTAGCCCCTCCGCCTTTTTTCTTTTCTTTTTTTTTACGAGGACGTTGGATCGGCCAGCAAGTGAGAAAAAAGGGCCCTAAATATTAACAGCAACCACCCACCCAGGCACCCTAGCCCCTCCGCNNNNNNNNNNNNNN

>ctr1719
NNNNNNNNNNNNNNNNNNNNNNNNNNNNNNNNNNNNNNNNNNNNNNNNNNNNNNNNNTGAATGACTGTGTCCTGGAGCAATCAGGAGAAAGCTTCATGAGGGATAGAATTTATATGCAGTAGTGAGGAGCAAAGAGGG

>ctr1720
GCAACACACACAGCATGTGCAGAAAGAATTCGGATGGGGGAAGCTCCTGTGGGCTGGGGTCATAAGGTAAGGCTTTGAAAAAGCCGCTTCAGTGGGGCCTGGAAGGACCGGCACAATTCAGGGTATGGAGGGACTGGGAGACCCCTCCACATAGGAAGGGCAGGAGAGGTGCAGAGGAGGACTGAGCACGG

>ctr1721
CACCTGTGCCACACACCTGTAGATCTGTGATTAGTCAAAATAGCATAAATGCAGATATGTTATATGTTCTATTATATTTAAGAAAGAAAGGATAAAACCAAAAAGGAAAGAGTTAATTGNNNNNNNNNNNNNNNNNNNNNNNNNNNNNNNNNNNNNNNNNNNNNNNNNNN

>ctr1722
TGCTTTCTTGTCCCCAATTCTCCAGCAAAACCGGCTGGGCAAGGCAGGAGACATTACAACTACCAAAGCTATTCCAATCCATACACAACCCCAGGTGACT

>ctr1723
TGATTCTTAATTGACCCTTTGTCCACCCTGTCAAGAGCGGTCAAAAGAACACACAATTTAGCAGGTTAAACTATTTTAATTTCATTATTTAATGGGATTTCACAGTATAAATA

>ctr1724
TATGGAAAAATTCCAGTGATACGGATGCATTTGGCGGGAGTGATGCCTTGGAAGTAGCTCCCTAGAGACTGGCTCCAAGGCCTGGTTGGGACGCACAGTTGGCTGCAATAACTCCTTCTGTGAATGCTGCTCCAGCTCCTGCCGTGTGTCCTAGGGGTGACC

>ctr1725
CATTAATGAGCCTTGACTTTAGTTTGCATGCTGATTTCAGTCCCCGCCTTTATCTCATTTGTGGTTTAAATGTAATACTCAGTGTTCCTGTAGTGGATGTATACATAGTATTTGGAGTTATATCTGGGCTGTTGCC

>ctr1726
ATTTTAAAATATCGTAAAACAATCTACAAAAGTCCGATTTCACACTAAGCCTAGTATATTGTAAACCTTACCTTTCTTATCCAAGAGGATTTGAATAAAT

>ctr1727
CAATTACATCAAAGTTGAAGGACCTTTAAAAACATATTTTTAAAGTGGTGTGTTTTTTTGTTATTACTATATGTGCTATAACTTTTGCTCTATCTTTTGTTAGCTATCAATATTTT

>ctr1728
AGAGCTGGCCCAGGGCTTGTCACTCTCCCATTCCTTGATTCTTTCTTGGTTAACTTAAGGAAACTTATTTGCTACTGACATTTGATTATAGCACATCACAAAACAAGTGATGTGGTTGTGGATAAGCCATCACATTTTCTTTACCATTTCAGGCTGGTTTATATTTGGCAGCTACAAAGGTTTCTCTG

>ctr1729
GTTTAGGCTGGGGAACAGCTATGCCTCCCGATGCCCAGCCCTGCCCAGCAGGAACCAGCGGGGCGTGGAGAGGGTGCCGTCATCAGACCTGGAGGGTGCATCCATCCACCTT

>ctr1730
GAACTGTGTATGTCCAGGACAAGTCCACTGAGGGGAGAGAGAGGGCAGCTGTGGCTGGAGACTCTGGGGAGCAGCCAGGGGGCTAATGGGAGGGCGTTACCCTAAGTAGGGGA

>ctr1731
CTTTTGGAGCAGCTTTTAACCTGTGTGGTAGCCTCTTTCAATTCAACTAAATTCACTTCTTCAATGGGAGAAGTATCAAACATATTAAGAAAAATACATTTTT

>ctr1732
TTCCAGCATCAAAGGAGGAGGCAGTGTAGGAAACAAAGCATGGCCCAAGTCCCTCTTGGAGCTTTTATTATTCTGGCCTTTGTTAGAAAAAAAAAATGATTTTG

>ctr1733
TATTTCCATCCACAAAAAGCATATGGCAAGTGGAATAATTGCTGTGTTATAAACCCCATGTAACTTTAACTTAAACAAAAAAAGGAATCATTAGCCACAGTACTGAGCTTTGTTACTCAAAGAATAGCCTTCATTCTAAGGCT

>ctr1734
TTCACCTACAAACAATTTTTGTGTGTGTGTGCTAATCTGTAATGTTGCTGAGTGAATTGTTTAACAAGAAGCACATCAGAGTGATTTTAGCAACAAGAGCACTCATTCCTGTCTCGG

>ctr1735
CCTAGCTTCAAGCTAGAATGGGTTTCCACTCTTTGATTTCAGGTTTGAGAGCTAGAAACTGTAAGATTTTAATTACATGTAATTCTCCTAAGTACCACAATTAAATCTGATTATAAAAATATGTTGATAACACCATGTCATAAACATTACATAGTTATTTTATAGTTGTAAAGACTTAAAAACAAAAACTCTAAATG

>ctr1736
TTTCCTCTTTTCAGATTAAGATTCACTTTTCTTTTTTCTGATTTGGCCCAAGTGTCTTAAGGCAAAATAGAGCATGAGCATGGCATCTCTCATTCTACACA

>ctr1737
TGATCATAAAATTTCCAATATCCTATTTTGTTAGGATATCTTTTTCCTTAGCATGTATAAACATGGAAGAAAAGATAAAGCATATAGTATTAACTGAATAGCCTAAGTAATTGATAGTAAAAGTTTAG

>ctr1738
AAAAATGTCCTCATCTTCTGGGAATACTTTATGATTTATTTTGTAGAAAAGCATTTATGAACCAGCCATTAATTCCTAAGCAATAATTATTTATGTGACAAAATTGCCTTTCCCTATTTGTGTAAGTTGGTTAGTATGTCTTTATCACATTCTCTCCAATTTTCAGTCATGTTTTGCTACATTTTCAGACAAC

>ctr1739
CTGGAAAGACTTCAAACAGCGGCTCTGCCACCCGGCCATTTAAAAATGAAGGGGTTGTTTACCGGTAGCCTCGAAAGTTCAACTCTTATTTTTCTGTTCTTAAAACTTCATTTCTTCACCTCACCTACTCCCCACGAGCAGTAGTTAGTTGTAATAAGTTGAGTCTGGGACTAGAAATCCTAA

>ctr1740
ATGAGTTAAATGACCTTAGGCAACTAAAATATAATCACCTTTTTCTTCTTTTGAACAGTAAAATTCAGATGACTTGGGGAAAAAAATTTTTAATTAGTATCTAGTATTTACCTGTGTGTAGAAGATAAACTTTTGGATGTTTCAAAATAAGGCAATATTTA

>ctr1741
TCACTACCAAGTGGTGATTACTTTTCAGGTTCACATACTTATTCTTTAGAAAAATCTTCTCTGTGCCTTATAAAGAATATGATTGTTGGCATTGAAAAGCCAGTGAAATATAC

>ctr1742
ACCTCAGTCTTGAATATCACATAGGATGGAGGTTGAGATATGAACTTTCCCCTCATGGCTTTGAATAAAAACCTCATTCTGTGTTAGATCCTAGTATCTGTGGTCAATGGCTTTCTATATTGGCTCAAATATTCCAGCTAAATGTCTAAACAACACTTTCTTTAACAAATTATTTAGGCAGGAAGCCAAACCC

>ctr1743
TAGGTGCTATGTAGAGGTCTGTGGTTTTTAAACTATTTGATTATAGATCTTTTATCAAATGAAATCATACACAGAGTTGTAGTATTTACAAGAAAATTAGATTTT

>ctr1744
GTAGAAGAAGCTTTATTTCTGTCATTCAAGACATGGTTAGACATTCCAACAGAAATTTTTAAAAGAGATTGTCACCCCACTATATTTGTTAATGTGAAATGTTATTATTGCTTTGGAAAGTCTGCTTTGACCATAACACTTTTCTCACTCTGCCTTTAAA

>ctr1745
CGGTGGAGTGAGTGCGCAGCACTGAGGACCCTGCAAATATTCAGATGAGTCAGGCTGAGTGCAGTAGGGGTGTAGCTGGAAGGGACTGGATAGGTAGCCTGGGGCCAGATCACCAAGGCATTTGAATGCCTGCCAAGTGCTCAGTA

>ctr1746
TAATGGCAAAGTAGCATGGGAGAGGGTCACAGAAGTGGGTTGGACGATTCCGTTAAAAGCAGGGAACATTCTAGTTAAGGCACTTGGATAGGCATTGGGTGAGAGTTTTCATGTCT

>ctr1747
CAACTAGAGGTGCATGGCTGGGTCCTGAAGATAGCTTTCCTGGTTCAAGAGTGGGGCCAAGTTCAGAGGGTGGGGCAGAGAAGACTTGAGCTCAGAGAGTACATCGCA

>ctr1748
ACACTCGGGGAGGGGAGGGGCGGCAAATTCCCACCTACAGGAGAGGTGCGCTCTCCGGGTTTGGTCCTTCTCCACACCCACCCTTTCTGGGCCATGCTCCAGTTAAAACCACATGTAAAAGCACAGGCTGTGGTGGCCCGGCAGAGAGATGGAGAAGGGGG

>ctr1749
AGATTTTTAGCTGTAAACATTTCTACCCCAATAGTATAGGAGTAAGGTAAAAAGAGAGACAGGATTTTGGCAGGCAACTCGCCATCTCTGTGAAAGACCTCATATGAGCC

>ctr1750
TGTTTAAATCATCCTAACGAATCCATTCATGTGATTTGCCACTTTGTGCTATGCAATTCTTTAAAAATAAGCATTCAGCCACCAAATAAAAAGCAAAGTTATAACAGAATTGTATTTATATTGATTTCTCCACATCTTTAAAAGTATGCATACAAATGATCAAAG

>ctr1751
TGACATATAGCTCAGAGAAATGTTGACAGTGGTTAGTTTTTATCAGTGTGAATAGGCTAAGAGCAGAGACAAAAAAATACCAGTTCTCCCACCTAGGGTAGGTGGCTCTAGGGAACACAACATGTAATGTCTTTACAAAGTTTCTGAGAGGTAGCCAAAACTCC

>ctr1752
AAAAAGAACTGTTCATATCTTGAGCATGAATTACGAAGAGAAGTATAACCACATAAGTTTGCATATTATAGATTCGTAAGTAGATAAACTAAATGAAAATGGAGTGTCTCAGCACCTGACACCACATTTCACACTACGGTCAGAAACCATGATTGTTCATTCACCAAACCG

>ctr1753
TGGCGGCGGGGAAGGCGCGTGCCGGGTGCCTGCGGGGAAGGCGCGTGCCGGGTGCCTGCGGGCCGCGGCGCGCCGACAGCCTTCGCGAAACTGGGCTGCCTTGCCGCTG

>ctr1754
CAAGAATAGACATAAACCCACAACTCCCACGGAGCAAGGAATACAGATCGTCCACACAGCAGCAAAGACAGGAATGAATGTCTTTCTTTCATAGTACGCTATAGGGCATTTTCTGAAATGCAACATAAAGAGGGATTAAAAGCCCTAAGAAGGGGAAGGAAGTAA

>ctr1755
TTCTAATAGCACATTGTATACAAGGAAAAAAATAGTAAAGAGAATGATCATTAAAAATACTTCAAAATGTACATGTGGGGCCTTACTCATCCTTCTGTCTCTGGCTTTTGGTCCT

>ctr1756
TCTAAAGTGTTGCTACAAATGCTGAAATGAGACAAAATTTTCCTGCTTTTAAAAGGAAAAGAAATTTTTTTGTGCGTGTGCTTGCTTTCTGGAAACAATCATA

>ctr1757
CTCCTTATTGGAATTTATTGTAAATTTTTCTTAAATCACACCTTTAAATATCCTCTTTAATTTCTAAGTGTAGTGAGACAGTTGCAAAATAGTCTCAGTGGAGATTGTCCTAAATTTTTATAGTC

>ctr1758
AATGCGTAATTATTGTGAGCTGTTCTATACATGCTGGGGGAGGGGCAGACCTCACAGGCTCACCCCAGGGGTTCCCCTGCAGTGAGGAGACTTGGGGTAGGAGAAAGAGGGCCCATCTGTGCAGTCACTGG

>ctr1759
GCTATAGTACAGGGGAGCTTGCGGCAAGTGGGAGAAACATTATTTAGGCCCTGAGCTTTGAGGGGATGCAGAGCAGGAAAAGACCCCCGTGCGTCCGGCTGCGGTGCGAGG

>ctr1760
TGCAAATACAAATACCATGAGAGTGTAAATGTCAAAATCCTTCCAAATATTTTGTTTTAAATATTTCAGGGCACAAATACAAGCTAATTAGAAAAGTTCAAAGTATCTAGATCN

>ctr1761
ATCATAAAAGAACTAGAGCTTTATAAGGCATATAATGCATGCTAATAATAACCAAGACATAAAAGTGATGTCTTTAAGATTTAGTTTGGAAGCATTGGTGGTTTCTCATATAGTAAGACTTATGGAGAATGTTTAGCTTATTTCTTGGTTATTTGGGATATCTATAGTACCTGTGAATGTTGTGCAGTGGGA

>ctr1762
CTTGTTACTGCTGATGTATGGTACTGAATCTGTACTATTTGGAAGATAGAGAGAGGGCATTTAGTCCTTCTGGGGAAATCTTTCTATACATGTTGCACAGGATTTTAGCCCCTGTAAGAGCAAAGTGGTGAAAGGC

>ctr1763
GGACCGGGGCGGGAGTCGACCGCGGCCGGCGGGGAGGGCTAGCCCCGCTCTGGCGGGCGGGCGCGTGGCAGGGGCTCCCGGAGGCCCCGAGCTCCCGGGAGGCGCTCCGGCCAACTTCGGGCC

>ctr1764
CATGCACCTCCTAAAGGAGGGACAAAACTAACCTTAAGCAAGGTTCCCTGTATTTTTATGAGGAAAGACAGGTTGGGGGTTTCTAAAAGCATTTTAGCTTTAAAAGAGAGAGAGAGAGAAAAAAAAACATTTGTCGAATAAAACCAAAATATTTACAAGCCATCTCTTCTTCTGAA

>ctr1765
TATTCACAGTCACCTGACCTAATGCGTAGCACTGTGGAAATGTTCACCAAACAGCATTTATTATTAATTTGCTTCCATGAGAAAGCACCTTTACGTCAGATCCCTGTGGA

>ctr1766
NNNNNNNNNNTCTTAAAGATTGCTATGTACTGAGCTTAAGGAAGACTGACCAAAGTCAGAGTCCATGCAGAGGCATAAGATTGTATTTATTTATAATCCATTTTGCCTGGAACTATATGAAGGTTCTTGTTATGCAT

>ctr1767
GGAGAATGTTTGTATTAATTCTGTAGTAATTCTTGGGAACGATTACCCTTAATTCCTTAGTAAAATATTTGAGAATGCAAATGAAATCAAAACATGGAATCAAAATGTGAAAACAAACCTAGTGTCTTTCTGAAAA

>ctr1768
CATATTTAAAGATTAGTATGAATTATGAGAAAAATTAAGCAAAGGGAATACACTTCCTGAGCCAAAATTAACATGGCAGTGATAAAATATTAAGGAAATTGATAGAAAAAAAGTATATAGAATTTGGCAAAA

>ctr1769
AACCAATAGGTCAACACGAGTTCAGATGATTTGGTGAAGGTATTGACTCTTTCAACCTTTAATAAAAAGTGTTCAATGATAGTCTTATTAAGCTACCACGAATGAAAATAAAACATAAAAATGAGAAAGAAATTAGGAAAACAGTAACATAAAACTAAAAAAATTATTGATACAATTGTG

>ctr1770
ATTTGTGAAGGAATAGGTCTCTCACAGCCAATCACCCCTGAACATCAACAAAATCAAGTCTCTGGCCCTCAAAGATAAGTCAGATTCTAGACTATGCAACCTAAAGG

>ctr1771
CTGTGAGGGATAGAGATTTGGGGTGAGTGGGGTCTCTCTCTGAGGGATGGAGATTTGGGGTGAGCGGGGGTCTCTGTGAGGGATAGAGATTTGGGGTGAG

>ctr1772
TTGGGAGTGACATATGCAGAGGTGAGAAAATAAAGTCTAAGCCTCTGCTTTTATGTTTTTGTATCATGCAATACTAGTATTAAAGAAAATTAATAATACACAGTACC

>ctr1773
CCTGCAACTTCCTCATAGGTGGCGTAGGAGGGCCCATGGGAGAAACCTCTCAGCGGTGCCCTGTCTGCGTTCCAGGCATGCTGGTGGGGGTAGTACAGAGAGGTTCACTGAGTCAGCTGGGGAGTCCTAGAGCCACTAT

>ctr1774
CTCCAACACACATGCACGTGGCCTCCCCCATCACTGGGGACCTCACCTTCAATTCTTTGACAGGGAGAGTACTCTGGCCTGCCACTGATGGCTTGTCCCTCC

>ctr1775
GCAGGCCCGGGCGGGAGCGCATCCTCAGAAGCGATCCTTCAGAGGCAGCACTTTAGGAGTGGGGCATGTGGACACCACCTGGTGGCTTGCACTACTTTTTTATT

>ctr1776
CCATCTCTGAATACACTGATACCTATCCCCTGCCACACAAAAAATTCATCACTCAACTAAGTGTTCCTGTACTACAGTATGTAGAGGCATCTCTCAGCTAACGTTTCTAATAGGTGACGTTATGCTAGTCTCTCAGATAGGCTTGCATACTGTGAGGCT

>ctr1777
TACAGACGGAATCATGTTTAGCTTACAAAATCCAATTTAGAAGAAAACCTAGCAAGATTTTAACTTGTTTTATCACAATTCATGTAATTATAGAGATGCTTTAAGTTTCTCTACTCTCTGACTTTTCTGTCAAGTAGTTTATAATCTCNNNNNNNNNNNNNNNNNNNNNNNNNNNNN

>ctr1778
GAGGAAGTGGCTAAGAGTCTTAGCTAACCCTGGATGGCTATGAATGAACACCCAGTCATTCATGCAAGCAGAGTCACCCCAGGTGCCCTCGCTCACAGTCTCACATTCTCATTCCTGCACACTAAACGACTCAAAAGTCCTCCGGAGCTCTGGACCTTGATAGCT

>ctr1779
AAACATTATACCTAGCTAAAACTCTGTCCAAATTCCCTTAATATTGGGCCAGAATTTGGGTATCACTGATCTGAAGAAAAAAATATTGGGGAGTGAGTTAT

>ctr1780
TATATACTCACTACAATGGGTTGGTTGATGTTTATATGACCAATATTTGATCAAATGTAAATACTTGTAAAGAGAAATTTTTTAAAAGGAATTAATTTTAAAAACTGTAGTTTACCTTAAAGCTTTTACACTAAAAGACAAGAGTCTACCATACATACAGTTAGCTGTCTGA

>ctr1781
AGAATAATTATTTAGTTCATACACTATTCAATTTGTATCTCCCTTCTGTTGCCCTGTTGCCGTTATTTTCTTACAGATAGAATGAAAAATATTAATCTAGGCAGCTCTGTGAAACAGTACTGTCCAAGGAATATAACGTGA

>ctr1782
ACAAACCTCCAGAAGAATATAAAGTGAAGAATGCCTGCACCTCCTTCTCCATCCTATTCCCCTAAGGTAATTACTCCAGGGACAGTTTGGGTCCCACCCCAATATTCATTGCATATGTTAATGTCCTGGTGAATTCTATC

>ctr1783
NNNNNNNNNNNNNNNNNGCAGGAGACTGAAAGGAAGCCACCATTCTTTTTACTCCATGTAGATATGACAGCTCTTTTGAAAATAAGCTGAATCTTGATTACTTCTACACTGCTAAATAAAAAACTGATTCT

>ctr1784
ACATGAACTTCACATTTCTGACATTCGATAAAATCTTAATATCTGTATAAGTTGATTAAAAAAATGTAAGCATGTATAGTCCTGCCAACCCTTTAAAGGGCCAATTAATCATGA

>ctr1785
GCTGTTTGGGCATCCCTGGCAAATGCCCTTGAGCTGCTTAATTTGCACGCCTGCTTCAGAGACCACAATATTAGAATTATCAGCACTCCTTTCTATGGAT

>ctr1786
GTAGAGAACATTCAGAAATCTTTTTTATTGCCTACAACGCTACTTGAAATAGTTATTTTACATTCAAATATAGCATTAGGGAACTCTTTCCAACATTCTTATGTAACAATTTACTCA

>ctr1787
TGAGTGTAATGATACCACTTAAAATTAACCCCACAAACTCTCCAGGAGACCACAAACTTTTTCTTCTTTGACCTCAGCTCCTGGAACAGGACAAGGTACAAAGGAAATAATTTTAAAATAT

>ctr1788
GTGCACTCAGATTACAAGTTCACCCAATTTTAGGATCAAGTGTGAGAGAATGCCCTTATCACACTTGATTTTGATTGTCTACAACTAAAGGTGGGCACAGGTGT

>ctr1789
GAGCTGTTGGCCTCCAGCTGGCGGGTAAAACCCACGGCCTTCTCAGAACAGGTTTCTCAACACATGAGACAGAACACACCAGACTTCCAAGGGGAACACCTGGATGGAGCTGGTTACCCAGAT

>ctr1790
ACTTTATCACTCAGCACCCAGCCCCTCAGAGCTCTGGACTGTGAGCTCGGAGATCTCCGCAGCACCGCACCGTCTTTACTCAGGTGGTGTCCTAAGACCACACGTCACTACAGCCGGCTGCGCG

>ctr1791
AAAACTCTGTACCTATGACAGTGTTCAACCTTGAAAATGAAGGTTAGAAACACTGCTTACACTATGATCCCCAATTTTAAGTGTTTTTGTATGAACATTATAAAAAGACTA

>ctr1792
AGGAAGTAGGAGGTCCGTCCGCCACTGTCAGCTTGCTGGTTTCTGCTTACCCTCCTCCCCACTTCGTTCTTGAGGGGGTGGTTTGCTGGTCTTTGGCAGGGCCGCCACTCTGGGTCAGCACATCTGAGTCA

>ctr1793
TGGCTAAGTGGGCACATAAAGAACCCAGCGACACAGACTCGCAAACGTGACCAGACCCTAGAACCAGGGGAAGAGTGTGCCGTGAAGACAGGCACAAACAA

>ctr1794
TTTTGCTTGTCATTCTAGTGACTACTTTCTCCCCATTTTCATATTTTTAAAACAGTTTTAATGTTAAAAATAATGCTTTATTTTTGAAAACTGTCTTTTTCTTCATCCATTTATTTATTCCACCAATATTTACAAATGCTGATTAAATATTAT

>ctr1795
ATACTGAGGTTGCAGTTATAAACTAAGCTATACTTTTTATTGGAGTACTCTCAACTAAAACAATTCCTTCACCTCAAAAATCATTATATTTGATTTTCCATCAAGCAAGTGCAAGCATA

>ctr1796
GGCACATTGTCAGAATGCCGAATGCCCACCGTGGTCTCATGTCCTCACAGCCCGTAGGAAAGTAACTACCAGTTACCCACTGGTGGTTGCCCCTGAGAGGAGGGTAAGGGAGGCTTCCAGCCCCCGGGGTGGCT

>ctr1797
ACAGGCATGTGTGTGTATAGCATCACTTTTTATACTGATACTATATTACCTGTGCTTCAGTGAAAAATAGGTAGAATGTATACATTAGAAATTTAAGTCACTGTCAAAAAGAGCATAACTGACTTAAGAAGGCCA

>ctr1798
AAGAAAGCAAGCTTACTTTTACTCTTTATAGGTGGATTTTCTATTGGTCTCTTGCTGTCTACTAGAAAAAGAAACATGTTATAATAATTTCTTCTTTGTGTTTGCTTAAA

>ctr1799
TCTTCTTCTCAGTTTGCCAGCTTCTGCTTTTGTATCAAGGCAGAGTGTGACAGGAAGAGCAAGCATACCGACAAACAGAGGAAGACGGGAGTGAGGGGCAACATAACATGTATGCAAAGCTACTATTGTTTCCGTAAGGAGTCACTTTTTAAAATATACACTTG

>ctr1800
NNNNNNNNNNNNNNNNNNNNNNNNNNNNNNNNNNNNNNNNGATGGCACCTAAGAATGCTCCATATTCCCCCCTCTCTTCTCCCTAAAGCTTGGCTTTAGCAGGACCCAAGCCCTACTACCCTTGCCCACCACTGCTGACTGGTTGCATAGCCTTCCTTGAGGAGAGAGTGGGGACAGGAGAGCCAAGGTCAGGTAG

>ctr1801
CTCTCACTGACCATCTGAGTCACTTCCCGGTCACCCTAAGTTGAATCTCTACAGCCATTCATTTATCTAAGCATTCATTTATTCACTCATATAGCAACTGTTTTTTGTTTTTGTTTGTTTGTTTGAAGGATACCACTGGAGGTTATGATGCATACAAAGAAG

>ctr1802
TTAGTTTAGTTGCTCTGGGCACAGAATAGTTATTTTTAAAATCTTTGAGTATATGTGATTAAGACAGGTTGTCTCTAACCAAATTATTAATTAACTAGGGACAATCCAGTGAGGTCTTGCCTGAGTGGTCCCTAATTTACATAGAAATTAAAAGTTACTCATATTACTTTGATATTT

>ctr1803
GAGGATGGGGCTGTGTCTCCCTGAAGACTGGGGCTCCCTGAGGACAGGGCTGTGTCTCCCCTCAGGCTGGGGCTCCTTGAGGATGGGACACTTTAAAGAA

>ctr1804
NNNNNNNNNNNNNNNNNNNNNNNNNNNNNNNGAAATTTGGGATTTTTAAAGGCATCAATGGGTAACCTTGTAACTCATGAGCAATGATAACTAACGTCGTAG

>ctr1805
GATTCTTCTGTATTCTTCTGCCACCTGTCATCTTGGGATCTCTCACTACTCATTATCTGGTAGCAGGCCTGCTGTGTACAGATGGAAAAGTCACCCCAGAGGGAAGAGAGCTGTTACACTCTACTCCCCTTCTGGTCCCA

>ctr1806
AAATTCACATTTGTAAGCTTCTTAAAATACATGTTCTTCAAAAGAAATGTCCTTCAAAAGAAATACTCAGTAGCCACAAATGTCCTCCAAAGTTCTATTGAAGAAAATAAGTTATTGGAGAAAATTCTTATGCTCCATTTTATTC

>ctr1807
AACAAACACTATTTCTGGGCTTGCAGAAAATTATGTGCTTGCTTGTTTCCAGGCAAATAACAATATTCTTAATCTTCACTCAGAAAAGTCACTTTTCAAAA

>ctr1808
ATGTTTCAAAAATGAAAACAATCTTGAGTATTCTTCTAGGTCATTTTTCCACAGATACATTTCATAATACTGTACTAAAATCAAATTTAATTTGTTAGATTTCAGTGTTTTAGGGTCTTACTTTGCAGCTGCAAATGGTAACCTCTCA

>ctr1809
GCTTAATGAGTTCCATCTGGTCTTCGTGGAAAGCCACCTGCACCACACAAAAAGGCAGGGAAGTTTCCCTGGGAAGGCATTGGGACCTGAGGCTGGGGGGACCTCTGGGGCTGGCACC

>ctr1810
GATCCATGAATTGGTATTCACTAGGTGGTTATTTAAATCTAATCTTTAAAACTTGGTGCAGTCCCTACCCATTAAAATATGAAAGATGATGATGACCAGAAGATAT

>ctr1811
TATTTGTTCTATTGGGGCTCAGGGAAAACATTACAAAAATGAAACTGACATCTGGCCTGAAACCTAATATTAGGATAGTTTGAGTTTTCCTCCACCAAAACTATATCTAATAACATGGT

>ctr1812
GATTACGTGTATGGCATCATTAATTGAATTTGTATCGCCCCCACATTCAAGAAGCAAGAGAGTTTTGCGATAGTTCGCTTCACAGCTTCAGGAAGTCAATTTGCTTCTAAACCAGAAGACCGAGTGTGTCT

>ctr1813
AAAGTCAAAAGTTACTGAGCACCTACCAAGGATCAATATTGCAATAAGACACTCTAACTTTAAGTCATCGATATCTTAATAAATATTTAATATTCATGTATA

>ctr1814
ATAGAGCAAAGACAAAAAAAGTTTATCTTATTGGAAACAAGATACAGCATCATTTATAGTCATTGTCAAACATTACTGCACTTTAACTTTCATAATTTGACAAAGCATTCATGAAACAATCTGCAGACTAGTTTTAAAAGACAAATACCTGTAGACAGACATGACTGTCCT

>ctr1815
CTAAGCCACCTTGGCTAAAAGAAACATTGTTCTAAGTGTTTGCTGGATTTTTTTCATCAAGGCATTTCTGTATAGGATTAACTTGGTCAACAAACGTTTG

>ctr1816
ACTAAGATATAAAAGAGTGCAAATAATGAATATGAGGGGAGTTAATGAAAAAATTACAATACATAATAAGCCTGCAGAATGCAAGCGTGTATCATAAACATA

>ctr1817
TAGGTTTTAGGGGTTTAAGAAGGGAGCCGTCAGCTGTGTGTAGGACAGGACTTCGTAACACCCGGCTTGTGCGTGTGTGCGGTACCATAACGTAGCGTGTTGTAGGGCGTCGAGCAGCTGGGCCGGGGGCCACCAGCCAGGCGGG

>ctr1818
TAGGAAGACATTGAGGAGGACTGGGGGAACCCCCACCTCAGAGGACAGCTTCCCAGAGATTCCCACCCTGCTCCTCATATCAGCCCTCGTAGAGCTCCTCAGTCAGCTCAGGCTGAGCGGCAGTCCTCT

>ctr1819
TTACAGAATGGATTGCAGAGGACAGCAGTTCAGTCCTGGAAGTCTTGGACCCATTTGAATTCCGTCATTCTCTTGTTGCCAGAAGCAGGATTAAGAGTTACTCCAGGTTATTTTAAACCAATAAAGGTTGTC

>ctr1820
CTAAAAGTGCTGAGGGTTTCTCAGGAGCTCTCCCAGAGCACCATCTGGTGGACATCTGGCAACTTTTACTAGTATCAATAAGGAGATGGACACAAGGTTCTACAGGCTGGTTACTCAAAAATCCCGTGGAAACTCTCTAA

>ctr1821
AGAATGGCTTATTTTGCCTGCAATTTAGGCAACCTTCTATCTATCCTAGTATAATAATAATGTCTCTGGAACTCAATATTATATTCAAACCACCAGCTCCCTCACTTAGTTGGTGGCTTTGAAAACTAGAATAGAGGAACAACTTCAAGTTTAAAGAAGAAAATAAGCACTGATCTCATAAAATAATTCTAAC

>ctr1822
NNNNNNNNNNNNNNNNNNNGCATTATTACAAAATATTCAAACTCCAAATTTTGGGTAATAATCAGAGCTTACAAAGTTTACCTTAGTGTGAAGATTCTTAAGTAAAATATGAAATGTGGAGGAAGAAACTACCAAATAGATTAACACTTTAGGTAATATCCA

>ctr1823
GGTACCTTGAAAGGTGTGTCTTGAATGGCTCTTTGACTCTTCAGAAACAATCTGGGAGCCCATTCATTCTGTTCTCACTTGCCTGCTTCCTTTAAGGGCCGATAGCAAATTTCTAATTTTACTGTTAGGAGAA

>ctr1824
GGTGTGTGAATGCTGACCATCCGGCAGAGGGCAGGACAGCCACAGCCTCAGTAGAGGGTGGGACACAGAGCAGGGGACAGTCTGGGGGTTGCTGTTGAGTGTGGGCTTGGAAAGGCAGCTCTGTGTGGGTGGGAGCCTCATATGCGTGAGATCGG

>ctr1825
GCCAGGGCTAGGACAAGGCCAGCAAGGTGGCAGACACGGAGCATCTCGGCCGGGGGGCCTTTCTTGGGTCACACATCAGCACGGGGCACAGAGGTGAGAGCCCAGAAAGAGTCTTGTTTCCATTTCTTTTAAAACGGGAAGGGAAAATGACCCCTCCAATACTGAATATAT

>ctr1826
NNNNNNNNNNNNNNNNNNNACTGAGTGCATGGACCACGTTTCTGATCTCAGTTGACCAGCAGAGAGCATCGTGGGGAGCGGCTGCTGCTGGAACCCAAAAGGCT

>ctr1827
ATGTCTATATATGCATATATATTTGAAAATTCCAGATAGTAAACAGAGATAAAGGTTATGGGCACTATTATAAGTATAACGGGTAAGAATTTTCTAAACTTAATAAAAGACATTAATTCTCATTACTGAAAGAACAATGA

>ctr1828
AGACTTCATTCTCCAAGACATGCAGAGCTCCAGAGGTTTTTTGAGCTGGGAAGACCCATGCTTACAGAACTAGTATTGTTGGTGAGATAAATCTGAGTGGACAAGGGCCTGAGGCTGGGGGACCCAGGCAAAAGCCTGTTATGGGACCATCCAGATAAAGTGGTGAGGATTAGAACAAGGGGG

>ctr1829
ATTGGCATCATTTCATATTGTTTCCTCCAGGCCTGGGCTGATGAGAACAATGGAGCTGTATTTTGGATACTTTATTCATGAATAATCAAGTCAACATTCTGGTATAATATACATCTGTGAAATCTCTTATAAAAACAATAAAA

>ctr1830
AAGGAAGGAATGCATGGTTCTCCTCTGTGCACCTAAACTGTGCATATAATTGGAAAACTCCCAAGCATTGCAGCTTAAATCTGTTGCTTTGGCAACTTTATCTTTCTGCCATACAGTCATGTAGACCTCTATTCG

>ctr1831
TGGCCCACCAACAATTTACTTCTTTTAACTTTTACGTCTGTGATTGTTCCGAAGTTCAGGCTGTTGTGCATAGGCCCCAAAGAGTCCAGACTACCTTGCTTCT

>ctr1832
AAACACAGTCCTGGCTGTCAGGAGACAAAGTGACGCGCCTCATCACATGCAGGATGGGCTGTCCCAAGAAGCCCATGGACGGCCTGACCACGCCTTGTTGTGATACAAAAGAGAGAGAGAGGGAGGGGACTTCAAGCTGGGGTGGGAGGGAGG

>ctr1833
TGGCAGTGAGAGGGGAATGGCGGGGAATCTAATGGCAAGCTGTCCTCTGGAGCAACTGTACCAATTCACATTCATGTGTGTCATGACTATCAACCCACCTCCCCACATTCTTTAATATATTTTACCATATATATTTAAA

>ctr1834
CAGCCTAAATTAGGCTCTTGGCCTTTCCTCAAGACCTTTGAGATTCTGGTTTTGATCATCATACATAATCTTCTCCTCCTATGAGCTGTTTCATTCAATA

>ctr1835
GGAGCAGAGGGATAGAAGATCATGATGGCGACAATGGCAGTAATAACTGCAATTTTCCAGTTGCTAAGTGTCGGTGTGTGCCAGGCACTTCTCTGACCTCTTATTAAATAAATGACAGTTATTTCTGGCCAGTAAGCATAATATTACTTGGTTTG

>ctr1836
CTTTCTTTCCCCTGGACCAGAAAGAACAACCAATCTTCTCCTCTAACCACAGTGACCTCTTGGCTCCATCCTTTCTCCCTTAGTGCGATAATGACATTTTCTCATTGTAATTTA

>ctr1837
AGAATAAGGTATACTTGGTAGTGACAGTAGTTTTTATAATAAATGTGCTTAGGCAGGTATAAACAGTGATCTGGTAGCAGATGCTCTGTGATGTATATTAATTTTACCATTTAAAC

>ctr1838
AGAACAGACATTTGGAAGACACAATTTGCAGAGAGACCAGCAGGCATATATTTAGGGAACCATAAAAGCCTCTCTATAATAAATGCAGTTTAATTTTTTCAAA

>ctr1839
NNNNNNNNNNNNNNNNNNNNNNNNNNNNNNNNNNNNNNNNNNNNNNNNNNNNNNNNNNNNNNNNNNNCTCTGTTGTGGAAACTTTGTGACAACCTGCTGAATCACAATTGTGGAGCTAGGATTGATTTGATAACAAAGGGCCTCCTGCCTCAACATTTCTACCATCAGTCTGCCACA

>ctr1840
NNNNNNNNNNNNNNNNNNNCAGATTACTCTATTTTGGACCCAGGGTTGTGATAGGAACCCTCTTGTTACAAAATGATGGCAGATATATGCTGGCTTTGTGTTTTTCTGGCCCCTTTCAAC

>ctr1841
GGCATGGGCTGTGGAAGCAGGGCCGGGCAGGGGCCTTCCGGGCAGCTCTCTGTGATGCCTGCTGTACCTGGGGACCGCTTGCAGGTAAAGCCAGGACCCAGGGGTGCAGCCAGTGGCTGTGGGCAGGGCC

>ctr1842
ATTTGAAGCTTGATTAGAAGCCATTGTTTGTGCTTATGTAACATAAGATTTCTAAGATTTTACATGTTGTAGATGTGATACACCTTAGTTAAAACAAAAACAAAAGTGTGTAGTTTCAATATTTTTGTAGATATTATTCATTGTGAGTTTATTGTGTAGAATTCATATGAAA

>ctr1843
TCCCTAAATGATTCAATTGTAATTCCCCTTCTTAAACATGAGATTTATCTTTACAAAATAATTTATTTTCTTAAAATTACAAGTTAATTCTATAGTTCATG

>ctr1844
AACCTAACAAGAAGGTTTAGCTAATGAATGTGAAGTCTTTCAGGTGTTCCCCTCAGGTGTCATTCCTGAGGAGTTTAGGAAAGCTTTAGGTCATTTTTCAAAAAATAATTTTTCTAAGGCCATATGCAGTGAAACAGGGGGGATATGAATCTTTGGACTGCGGCTGCTCTCGCTCCAGCGC

>ctr1845
NNNNNNNNNNNNNNNNNNNNNNGCAGGAAATATATAATGGAAGAGTTTCTAAATTTAGGTTTGGACTGCAGGGTGAGGTATACGAAGAGGAATAAGATTAAACAGTAAGGTGTAAGCTAGAAATGTATTGGGAGTAG

>ctr1846
AGGAGGGAAATTTGTTTTGACATGTATACTCTTTTGTATCTTAAATTTTGCACTGTGTACGTGGACATTTGAATCGTAATCCATTCAAAAAGAAATAAAATCTTAATTT

>ctr1847
AATATGTGTACTGAAGAGACATTTCAGTTGTGGAAACAGCGTGAGCAAAGGCCTGGAGGAAGAAAAGCCAATGCTATAAGAAACAGCAATAACAGTAGTGTAATAGTAGTACGG

>ctr1848
CTAATTGAAAATGCTCCTGCTAAAGTGTGGGGTTTTCTTTCCAGATTTTCCTCCATCAGCAGGACTTACATGTGCTTTGTTTAGAGAGCTGACAGTTTGTACTAGAGCATACTACAGCTGTGCCTCTCT

>ctr1849
CTGAGAGGAAAATGCTTTCCAGGGACAGGGTTGGCGCTGCGTTTCTGGGCATCTCAAGTAGCTGCAATCAGGACAGAAGCCCTTCTTGGTCGCCTGCCCTGAATGGCCTGAATGTTCAGGGCTGAAGCCTTTGGAAGACTACCTGTGCATTCGCCT

>ctr1850
TAAATTGCACTGGACAATTCATTCACTCTCTTTCTGGAGGTTTAACCAACCCTAGATTTTATTCTACTGAAATCAGGATAAAACCAGGCATATGTGTATAAAGAGAGGTCTGGAAGCATGATAACAATGATTATCTTTAAGTAGTGGGTTGCAGTTGATATTTTTCTAT

>ctr1851
AATCAAAGCTGAGTCCAAGATGGAAGAACATCTACATAATTAGAGAGGACAGAAGTGATCACGAAGACCTAGGGGACAGGGAGAGGCCTCAGGTAATGCAAAATCTGTACATAATGATTGAGGTCAGGAGAACAGATGCTCTTCCCGGGTCAGTTTTAAGGCTGA

>ctr1852
TTGATACTCTAAACTTGGGAAATAAATTATAAAAGGTATTATTAGTTTTGGGACATGTTTTAACGGAAAGTGGCCCAGATACAGAGCTTGAACCTTTCACCAGACT

>ctr1853
TCCTGTTTCAAACAACTGCAAACTACCTAACAATGTCTTCTATATCCAAACTTTTTTAGCCTTATAACCATGCAGAGTGGTGGAACCTGGGTTTATGGTTGGGGAGATGCATTTTATTCCAGCTCTTCCATTAATCAATTAAACAACTTAGGTGTCTACCATAATAA

>ctr1854
GGAAGATCTTTCATATCCTCATGCCCTTAGGCCTTTTGAATTTTTGATAGCTATTAAAAAATTCACAAAGTAAAATTTAAAGGAACGAGAAATAGCAGTGTGAAGACGTGCTTATGCCTGTATACGAATTTCTCTTTTTT

>ctr1855
GGTCCCTTTCAGTTCAGTCTCAGAACAGAGTCACATTCAAGAAGCAGTTTATAAGGAATTCAAATTTTTACTTACATTTCCCAAATGACTGAAAGGAATTCAAATA

>ctr1856
TAATCAAAAGAAAATCTAGATGATGTTATATTGATAATTGTTTTTAGAATCATGGAATTTTATGCACTCAAATATCTAATGATCATTTACTCAAATCACTCCTTTCTTTTGGGGAGCAAAAATCAATGTAGAGATGGAATTCATCATAAGACTCACAACTTGTTAACAGAGATCT

>ctr1857
AAAAAAAATCTCTGTTTTTTTTCTCATAGTTTGTCTCATCTAGGAACTTAAACTTTACAACAACCAACCTCGATATGAATTACACAGGACAAGATGCTGTTTAAAAGAAGCAGCTAAAGGGCTGTAAAAACCATAAGGGANNNNNNNNNNNNNNNNNNNNNNNNNNNNNNNNNNNNNNNNNNNNNNNNNNNNN

>ctr1858
TTTCGTGTGAAGCAGACAGTCATGGGTATCAGACACACTCACCCAGAGTTCCCTGGGAGGACCTTCTGGAGGGGACCCTGGAGGTCTGAATGGTGCTGGCCCTTCTCCTTGCCC

>ctr1859
CCTAGGGTCTGGCCCTGACTCTAGAACACGGGGCTTACTCATAAGGTGGGGCTTTTCTAGGGTCTCAATCTAATGTTTTATGTTTTTAGCAAGGGTTCTCCAC

>ctr1860
ATGAAATGTTACTAGTGTTCTTTGAATAATAAAGCATGAAAAAAGAGAGAGAGAGAGAGAAGAGAACCTAATTTGACATGTGGCAGAGAAAGTTGCACGGTGATCTGATTGGGAAATTCTTGGTAAAACAGGAGGAAATGATGAGGGAAAGGGAAAAAAATGGAGAAGAGGAGGAGGCATCAGGTTGGGCG

>ctr1861
TGCTCAGAAATGGCTGTGACTGGAGCCAGAAAGCTGTGATTTCCAGTTGTCACTACTCATTCACTGTTCATTCCCAGGCTCCACCATCAACTCCCTGGATATGTAGAGAAAG

>ctr1862
GTACCTAGCTGCTGAAATGAATCCTATAAATTATATGAAACTAAAAAGATTTTCTGATCTTATAGAGTTGAAGTATTGATAACACCAAGGAACTCTATCACAATTTGAAAAGATAA

>ctr1863
AGATAATTTTGGAATTATATTATCACAGTGTTTCTGGTGTCCCAGGTAGTTCCAGTTTTTCCAACAACATAACAAAGTTACTTATGACCACCCAGGTCCTCTCTTCTCTTTCCCCG

>ctr1864
AAATGACCACTGCATATTGGTGGCAAGCCACTGCCCCAGAGAGCACTGATTTTTCCTTCTTCTGTCTCTGTGAGCAGAGGTTATTCTCACTGCCACGCCATCCACATCTTAAACAGTAAATAGTTCTGCAGGCTCAAGGGCTTGGGA

>ctr1865
CAAATCAAAAAAGTAGTTTTAATATATGCTCAAAGTCAGAAGTAATATCGGCCTCTCATATATAGTATTTTGATTTAATTAACAAATGTAATTACAAATA

>ctr1866
ATGAAGATTCCAACCCAAGCAGAGTTGTTTGTATGCCCCTTGATGAATGAATTTATAGTGTTTTGTGGTTAAAAAAATAAATGGATAAAAAGAAGGTGGTAAAAAAAATAGTTGGACTAAACATTTGTATTTAAATT

>ctr1867
CACAGGCTAAAAGCTTCTTGAGCAACTTGGTAATGGCCTTCTGAAAAAAAATGCGCTCAGCCAATGTATTACTAATTCTACTGGGGGAATTTCCAAGTCAA

>ctr1868
GTTTTTTATTGTCTGTTGGTTCTGGCAGGAATTTAAGACGGGCTCAGCTACCCAGATAAGCAGTGGTGGGTTAATCCTTATCATGAGACCCCGTCCATTGGGT

>ctr1869
NNAGCCGAAAGAACTGGACAAAGGCAGTAGTAGGGACGGGGCCACCTTTGATTGTCTTTCTTTGCAGAGAGGCTCAATCAAGGGTTAAGCAGCAGATGGAAAGGGAATCTGTCCTGATATTTTAAAATCCCTTAAATGTAATTTCTGGGGCTACTTTGGA

>ctr1870
ATGGCAGGGGATTGAGATTAGAGATTTCCATCATGGCCTTCCTGCTTGCAGAACCAGCTTAGGCATGCAGTGTCTCTCAACCTAAAATGACTGGTGATCCCA

>ctr1871
NNNNNNGACTCTCGCAGCACCTATACCATGATATCTACCTGTATGATTCTAACCTTGTGTATACCCCTGCCTCCTTCAGAAGTACCCACTATCATGATAAA

>ctr1872
GTCTTTCCCAGCTGTTGTAGAAGGGGTTTTATCATCTTCCATGGGTTTAAACAGGAAAAGAGTAACTTTTGGGTGAAGAGCTGCCTGGAAGACTTCCCCCTTCCATTAGTAGCTCTTTCCTGTATGGTTGCATCCTGAGTCCAACCAGCAAATGGCCCTCAGCCACAGCA

>ctr1873
TGGCGTGGAAACTTAAGTGAGACCACCAAATACATTGGTCCTGTCCAATTCTACTGAATGGGGGTGGACCTGGCATTTATCTGGCCAAAAACAGGAGCCAGAGAAATATGAATATACCAAAGTTGTTTGTTTAGCCTCCAACTTAAATTACATTAGTCAACTTATA

>ctr1874
AAATCTGTTACTCACCATGCTTCATCATGCATACATGAAGATATATATTTATGGTCATGTGTAGAAAAATAAAAGCAGAAATATTAAGTGAAATTAAAAATATATAACCTTTACAAGATTTCTAATAGATGCT

>ctr1875
GGTCCCTTCATGGGCAGCACTAATTAATGAACACAGAGTTCTCCTCATTCCTGCAAGACTACCAGTGCCTCCTTTTCTGGCCCCGGCTAGAAAGAGCAATC

>ctr1876
GGAGCCCTGTGAGCCTCAGAGATGCTAAGGCAGAGCCTCTCAAGACACACAGGGTGCAGCAGGCTGGGTGGGTGGCTCCCTGCACTGCAGCCTCCGGCATTCACACCTTCCCA

>ctr1877
GTGTCAGGTAGATACATTTAAGTTATCAAAACTTGCCTGGGAGGAGTGAGAAAAGAGTGTGCTTCTTGTCTCTGCTATCAGCAAATATAAGCCCACCAGGTGACAAGTCCCTGCCAAGTTCCAGGACAGCATGGGGAGCTGTGT

>ctr1878
TCACTAAATGGCAATCCTAATGTGTTAATGCCAGGCAGGCAGAGTGCAGACTGCAGGAAGCTGCCTGCTCCCCAAACTCCACCCTGGCCTTGGTGGCTGTCCCCGCACCACACGGGGAGGGATTGAACAATTCTAGCTTCAGCTCTTCCCTGCTAGCATTCTCCTTCCTTCTGCATGAACCCCCTCCTCT

>ctr1879
CCTCAAGACTCATGCCAATAGAGAAGGGCACCCAGGGCACTATAAAGGACAAGGGTGAGGGAGGGTCCACCCCACAGCCTGATGAGCTTAGGAGGACAGTGAGGAGTCAGGTGGGGGGGAATGAGGGGG

>ctr1880
NNNNGTTAGGTTTTGAAGGAATTGAGATCATAAAAATGTATTTCAGAAAAGGATGCAGCAAATATCTTTTGAAAATGCAAGGGCAGAGGTATTTCTGGCAGAAGTAATGATATGA

>ctr1881
TGCTCCTCTGATCAAGTCAGCACACACCTTCGCCAGGGATTTTACATTGCAGCTTGTTAGAGTGATTCGAATTCGGTGAATTGCCATCTTCGGCTCCGTGGGT

>ctr1882
TACCCTCATATATACAAATCTTTATTTCTAGTCTTCCAGCTCTCCTAATCACTCCCTTACTTAACGTCCCCATCATTTAAAGGGGATGTTGAAAGCAAGCA

>ctr1883
GTAAATTTCGAAATATGGAAGGTTGGTTCCGTGATATATATGAGTGTCTCTTCAGCTAGAATGAGCCGTTTGTTTTAGTGATAGATATTGTAGTTTGAGCTGTGATAGAATCCTTCTCAAGTTTATATGTC

>ctr1884
CCTGCCTCCCTCTGGAACCATCAGCCTCTGTCCACTTGTGGACTCTGGTCCCACACAAACCCCGCCTCCCAGTCAGTAGAAAGAGTGTCAAAAGCAACACGTTTACCTTACGTCTTATCCCTCACCTGTAATACCACCTCCTTAATATC

>ctr1885
TCATGGAAATCAAGTAAGCTAAATTTTATTTCCGTGACTTCAGGTGAAAATCAGGAGAGGCAGGGAAAGCTTCAAAGTAATTCTGAATTCTAAAAAGGAGACTGCCTTGAAATCAAAATTCCATTTCTTTTCTAATTCTCAGCCATTCATGCATCACTGCAATCCTGTATAACACAACTTTGCT

>ctr1886
TATGGGTGTGGCATATCACCAAAGCTTAGAAATCAGACACATCTTCCTGGGACTTTGAATTTTGAGTGAGTGATGGAAAAATGAGAGAAACAGTTGGAATT

>ctr1887
CCTATGACTTTCCAAGAGCAAGCCTCTTATTTCTTCTGGGGTGCTTTAACCATCCCGCAGACTGTCCGCAGGGTCTGGGTCACCCGCTTCTTCCTGGGAGCACCACCCTCCCACAGCAGC

>ctr1888
AGCTATTTCCTTTTTCTGGTTTCTCCTACTGGTTGGAGTGGCCTTACCAAAAATAATGTGACCAAGTCTAAAATCTTCTAGAATGAAGTAGAAATCATACTTTAGAAAATATATTCAG

>ctr1889
AAAATAATTAATGATGTAGTTTACTAAACTTAATTTTAAAAAGTATTGAAATAACTTAGTACAATTTTCAAGGATTAAAATGTTAAGAGAGTAATTATATTTTCGCCTCAATTATAAATTGGGCATCCACATGAAAGTGACACCTTAGGCTTCTGACATGTATTAAAACCTTGTAAATGAA

>ctr1890
TTGCTGCTCACTATTACAAAGGGTGGACTTTGTAACACTCTTTGTAACACAGAGAGAAGATCTGTGTTTGTCTGGGGTGGTTGTGGCCAGCCTCACTGTCTTCCTTTCAGCTTCTCCTTTCCCTCCTCAGAGACTTGTCCTGCCAGT

>ctr1891
CATCAGGGTCCATGATTTCTGATGGTTGTGCACATTTACATTTACTCCCTTAAGCAAGGAGTCCTAATGNNNNNNNNNNNNNNNNNNNNNNNNNNNNNNNNNNNN

>ctr1892
ATATTTATAATAGAGCCTAGCCAAGATCAATTATTAGTAAAGGAGTTTTTAATAATTTTCCTTTTTTATGCCTATTCATCTTTAGTATATAAGAATAAAAAG

>ctr1893
AATTATACGGCAGTACAATTAAAAATATCTAATTTGACACTCAAGTCATCTTTGAAATTTTTAGGGTTAACAGAGGCTGTTTTAGGTGAGATAGGGAATGGCTTGTAGCTATGAAGGGAAGGGATGGACGCTATTCAGCGTGGAACTTTTGGGGGTGTTGCCAAAGCAAGTCTTACGAAGTGTCATG

>ctr1894
ATGGTACTAACATTCTCTCTCTTATACAAATCTCAATAAACATTTTAGGAAAAATCAAATGAATATGGTAACTTTAAAATGGGTGCACAGTTTTCAATAAATATA

>ctr1895
TTTGCAGACTGCTAGGGACGCACACATACACTTTTGCATGCTCGCACATCCCACATGCACAGTTGCACAAAGCACACACACATGGATTTTGCTCAATGTCCAAGGTCA

>ctr1896
TGACTCTGGAAGGAACATATGGACCATATTTTCAATAAAAATATACAACCATGCCCTGAAGTTAAACAGAATTTATTCTTGATTATCTTCAATTGCATATAA

>ctr1897
NNNNNNNNNNNNNNNNNNNNNNNNNNNNNNNNNNNNNNNNNNNNNNNNNGTCATGGGAGGAGAAGTGGGAGGTGGACAGTGTGTGCTAGGACATGGTAAGTACAGGTAAGGAAAGGTGCCCAGGCACCCATCTGTCAGCCCCTTGTTCTGCTGACCCTCCACCTTAGTCCGCCACTACCCAC

>ctr1898
TTGCTTTTTTTCATCTCCAGTGACATTTCCATGTCCCTTTGAGATTCATGCCCCAATGTCCTTGATTCTGCTTTGCCTGAGATGCACATTCATAAGGTCA

>ctr1899
CGTACAATGCCAGTTGCTATTTAGTTTCCTTGCCTTGGATAAATAGCTTTACTTTTTATCGATAGGAAAAATTAGCTCTGAGGAGGACTATCTTAGAATACCA

>ctr1900
CTAATTAACCTTCCTTAGATATGATACTGTATATTTAATACATAGCAATCCTTATTTTTAAAGTGATTTAACTTCCTTTTTTCCCNNNNNNNNNNNNNNNNNNNNNNNNNNNNNNNNNNNNNNNNNNNNNNNNNNNNNNNNNNNNN

>ctr1901
CACATTTAAGGTTTTTTTAGAGGCACTAGTGGACCTTTGGGAATCGGATGTTTTGGTGGATACAAAATTGGTGCTGTTGGTTTGGCCTCTGAGTGAGGATAAGGCTTTTATTTGCGTGCCTATGAAGCTGGG

>ctr1902
CTCTTGCCCCCTAACTGTGCACAGACCACCCATTTTGAATAACTCATTTTTGTTGTCTTGACTTTTTATCACCATANNNNNNNNNNNNNTTTTGTTTTGTTTTGTTTTGTTTTNNNNNNNNNNNNNNNNNNNNNNNNNNNNNNNNNN

>ctr1903
TTTCTTTTGATGTGTGTTTTTAGATCAAGCTTAGTTAGCAATTTTTAATGAGAACTTATACATCTTGGAGCTTTAGTGCTTTGTTTCAAAAGCCTGACCTTGCATTTGCTTTTTAAACAAATGTCTCAGAGCTCTTGTTGC

>ctr1904
CAGGAGGAGTTGCTTTGATGTGTCAGCTTGGAAAGAATGCCTCGTAAGGGCCATTCAGGACTCCAGGAGAGCAACAAAAACAAAAAAGCCCCAGCTCGTGGAAACATCAAAGTGAAGGCA

>ctr1905
NNNNNNNNNNNNNNNNNNNNNTGGAAGTTTAATTAGGTTACTGAGAGTTACAAGCCTATCCAGGAGGGAAACTGATGGGACCCTCTGCGGGAGCGGGGAGGACAGCAGGAAAGATGCATCCTTTTTCCCGCTGTGCCTCCTGGGCATCTGAAGTCCACGTGGGCCAGTTTGTCACTGAACAGCATAG

>ctr1906
GTTCCTTTTGGTAAATGAAGCATATCCTAGGAGATCAAACTAATCTGGACTTTATGGAAATGTGTGCAGTCAATTTCCTTGGAATTCATCAGCCCGTAGGTTCTAGTCACTCATATTGACTGTAATAATGCAAATTTCAGTGTTCTT

>ctr1907
TGTTCTTCAAAATTAGCTAGAAAGATCATTAAGGAAAAGAAATAGTAGACTTTTCAAGTTCATAGCAAAATGGTCTCTAAAAAGATGCAAATTTACTGTAAAATTTGAGAAGTATGCAATAAGCAGGTGG

>ctr1908
TTCAGATGGGCAGCTGTTGTGCCCAGTTAGGTGAAGATATTAAAGTTCAGAGCCTGGTATTTGGTGTAATATCTTGTAAATATATCTACAAATCTGAAAAGCTCTTGATGTTCTTTTA

>ctr1909
AGAATACTATAATGCACCAAGACTGAGCAGCTGCCAAGGAAGTGCTATTCTACAGCAGCCACAGAGTACAGAAGGCCGACACGGTCCACTGCCAGATGACTGGTGAGAAATGAAACCGATACCAGGAATACCAGGAAAGGCAATGGCTCAAGAAGATAACTACTCCTGCTATAACTAAGCCTGATCTGCCTCA

>ctr1910
TATAAAATGAATCAGCTGGGATCAGGAAGGATTTGGTATGCTTTCAGTAATAGAGAGAGAATTTTAACAAAAATCTCGAGTATATTTTAATACCCATTTTTCATCAATTTATACTGAGTACTTTATGTTCCAGAATTATGCAGAAAAAAATGCATGTATTCTTTTTTTCTTATAATTGCTCTCCAAATAGCAAA

>ctr1911
CCTCCTGCTTTTTTAATAGAGTGCTTATTATGAGAGGTTATTAAGTAATAATTACTTAAGTAATTTCCTAATAAGGAATAAAATTTGAAGAATTGACTTTGAAAGAAAGGAACAAGTTA

>ctr1912
AGCCTATTCCTTATTCACACAGGTACTATTATTTACAGAAGATACTATATATATATTTTCAGTGGTATTCACACCACTTTATGTTTCTTGACAATGGGACATGCTTTAT

>ctr1913
CTTGGCCTTGATATCTTTGTCTTCAGAGTAAGGGAGAAGCTACCACCTGACAGAAGCCACAGTTTTTTCCGAAGCTGAAGAGATAGTGCAACTATATTTG

>ctr1914
TATGGAATCTCAGAAGACCAGAGTCAAGCTTTAGAGTCTATGCTGGCAGGAGGAATGCTCCAATAACGGCAGCACTAAATCTAGTCTGAGCTCTGAAAAAACACCAGGACAAATCAAAGGTCTCACATGGTTGAATCTGACCGGTGGTCCCTGG

>ctr1915
TTTTATTCTCATGTTCTCTTCCCCAACTTACTCTTCAAACAATTCATGATTTGATTCACATAGACTTAGAATTTTAGAAATATCCCTCATCTAGCTAGCACCACAAAAGCTGAAGAGAACCGGAGCTCCTGCC

>ctr1916
CATTTCCAATCTTAGTATAGCAGACATCAAATATGTGGTCAAACTACATACATAGGAAGAATTGAATTATATAATTATATTCAAGCATTTTAAAATAATT

>ctr1917
CTACAATTTATGTCATCCAAATTCCATTTCTGTCTCAGACACCTGCTGTCCACGGAACTTGGAGACTTGTCTGTGTGAGGATATTGATGACCATCATGCCTATGACATAAGATTGGCCTAAGACTCAAAATGCTTCCATATTTAGAACAATATTTTGAAAACTGTAACATTCCATGAAATTA

>ctr1918
CTCTGCAATGACTTTGGGGGGAAAAAAGTACAATTTCAAATGCAGAACTCCAGGTGTACAAAAGCATGTTTGATAGAGCCAATGAGTTATCGATCAAAAAACACTCTTTTCCTAAATTATCTTCCAAACAGATAACAGAGACTGACAAAAAACCCAAGACTTATCTTTCACCTCA

>ctr1919
AGAGGGGAATCCAGCTGTAATATCTGTTATCATTGACAAGGTCTACTAGACAACAAATGTTAGATACATTATTGTATATATAATGCAGAAATAACACATTACATATCTTTAAAAA

>ctr1920
TACCCCAAGCCTTTGCCTAGAACTTTCAGAAACACTTTTCTCCAACTTTTAGGTTGCCAACTTCCAGAAAATGAATATCTGTAAAACCACAAGCAGAAATTTGAAAATATTGTTAGATTTATTTCTGTATGCCTTTGCACCTCAGTCTCTTAGATAATTTCCAATCTTCAAATTTCCAACAATTTCAATGTT

>ctr1921
AATGAGGTGTGAATAGTGTCCAGTGGACTTCAGCGGACAACCTTAATTATCTTGGAGTTTCCTGATCCAGTATTATTAGTAGTCTGTCCTATTTCCTATTT

>ctr1922
AGCCTCGGGGCCGGGAGGAGGGGGCTTGCAGCAGCGGGGGCGGCCCCGGGACTGAGCCGGCATCCCTGAGCCTGGCTCCCCTCCCTGCGACCGCCGTCACCTCCTTCTC

>ctr1923
GCCTCTCAGATTTTTCTATTTTTATGCATGTTTTTAATGTACAAGATCCACCAGCCCCTTAGTGCATGTGCGCAACACATGAAAAGGCACAGCTCCACAGTCGGGAGGTGCT

>ctr1924
CACCACCGGATAGTTCTTAAACACACATCTCACACCATGCGCATGGGATCCAGGACCTGCCGGAAGGTCTTGTGGTTGGCGGTGACACATGTGCCACACACAGCACAGACGAGCCCACCACACTAGTCACACAGGATGGGACTGTTTCCAGCCCCCACATTCCATCTGCTGGCAGCA

>ctr1925
ACGGATTACTTTGCAGGCCACATAGTACACATCTACAGCTGGCCCTGAGTCCAGGAACAAAACCAACAGCCCACAGCAGGAAGGACGGCAAGGAGGGGCTCCTGAGGCCACAGCCCCTGCTTCTGCCAGTGGACATCTTCACCCCCTAGGACTCCTGTGTCCCCTTAGT

>ctr1926
NNNNNNNNNNNNNNNNNNNNNNNNNNNNNNNNNNNNNNNNNNNNNNNNNNNNNNNNNNNCCATGTAAGTGAGGTTCTTCCACATATTTAAGTTTGAGCACTCCATTTTCTTTTATTCATACAACTTTCTCTGTTTTTCTTTTCTTTTTTTTTTTAAA

>ctr1927
TACAAGATGTTCAATAATTGTTTAATAAATTAGTTGTTGATTCTGAATTTTAAAAAAAGGACAAACAGTCCCCAACATCTTTTTTTAAAAAAAGTTGTGTATTCTTTCTTGAATTTGACAAAGCCAAATTATTT

>ctr1928
TAAAAAGCCAAAGTTGTAAAACTGGAATTAAAAAAACCAGAGTTGTAAAATTAGGTGCATTATTTTTGATAACCACTGTTTTGATTATAATTGTGTTACTAATACATAGAATTTAGTACTTGATTATTTTTCACTGTCAATATTGAGA

>ctr1929
TGGTTACAGGGAACACAGCTCTCTGTCTTTCTGAGGCAGCAACCAGAACTCTTGGGGTCCTGCTCACCACCAGCAGAAACACAGAAATGAACAGATGGTTGCCTCTGT

>ctr1930
TAACAAGTAACACCTTATACATATATACATAAGATTAATATAGTTAACTAACCTTAGCGGATGTCAAATATTTACTAGGTTCAATAGATTATCAAGTATAAACCTTACTTCTACAACTCTACTTGTTAAACCCA

>ctr1931
CCAATAATCCTGGAGAAACAGATGGATATTTGAAATCACAAACATTTATGCACAAACCAAATGTTGAGGTTTTGGGCACAATATGGAGCTCGATCTTAGCC

>ctr1932
AAACTCTGGTGGTGATTCCTATTCAGGAAACGGTATTTTTTTAGTGCCTCTTTTCTTTAAATATATTTGAAGTAATTTATTTTTGAATATAAATTAGTGTGTGTGGCTTAACATCTGTAAGTCATGACATATTATA

>ctr1933
TACATAAGATGATTTTAGGTGGTTTAATGCAGATTAAACATGTTTTATTTTCACAAATACATGTGTACTTTAATGTATTTTACAAAAATAATTTAGCACATCAAACTCACCATTCAAAATGATAGTCAGTTTTTTTTAATGGAATGNNNNNNNNNNNNN

>ctr1934
TTTTTAAACCCAACAAAACACTGGTGACTCTTGGTGGAATATCTTTATGTCTTTTGCTAGCCACTTGTCACATGTTATCATATTTGGTTTAATGAGAAGTCAGATATACCTTAATGATAACTTATGTCTGGATATTTGGCTCTGGTAGGGAC

>ctr1935
GCCTGAAATATCCTTCCCAGACCTCTGTGTATATTTTTCCCACCCTTCATTTCCCAAAAATCAAAGTTTTTAGCCATTTTCCCCTTGCTCCAATGTTTCAGTCAATGTGATGCCATCTGTAATCCTACAGTACTTATGTGCTTA

>ctr1936
ACACAGCAAGAGTAGCTTTTGTGGGTTTCCAGCCAGGGAGAGCCTTCCCACCTACAAACCACACTGGGCAGCTTCCTTGCCATCTCCGCCTGGATCCTCAAACGGCA

>ctr1937
GACATAATAAATAGTTTAAAATTGTAACCAACTCATTATTATTAATTACTGGTAAGTCTACTGGGCATAGCTTGTCAGGATCTGTGTGGATTTTTGAAATGTTAAATTTAGAAAACCACAATAATAACAGCTAGCCACTGAAAGTCAGGAGTTCTACAACACACTTTATGTAGCTATTTTA

>ctr1938
CCTGCAGGGCTCACTCACTCAGCTCAGGAGGCTCTTCCTCTCCTGCTGGTTAATGGAATCTTCAGAGGCAGGCCAGAGCAGCTGGTGAAGTGGCCACAGTCCTCTAAGAGGAGCCCAGTGGGTGGAATTCACAACAACCCCAGCCCTGAGGTTTGGAAGACAAAC

>ctr1939
TGGATGCTTTTTGGTACTTCTTTTTAAACATAATTTGAGAAATGTTCAACTACTCAATTGTGATAACAAGCAATTTACTTAAAATATTATGCCTCTGAGCTTAATGGAGAGATGATAAAAGTCCATAGATATTCCCAGCCTCCCTTATCCCACTCAGAATTATGTACTGTGCTCCTGGCAGAGGTGACAGA

>ctr1940
GCCCAGATTTGGAAAACATGCAAGTGTAATCTTCATTTTAGCCAACTAAATACATGAAAATTGGATTATCACAGAGTTTCTATTTGGAGGTGGTAATTTACTTTGCTAACTATGTCTTCATTTTAACAACGATAACATTACTTTGATGTAATAAAGTGCTTTGCAGGCTACAAAGTCAT

>ctr1941
CATGTCTAGGAAGCTGGTGCCTGCCTTGCAGAGGATGGCATCCCCATGTACCGTGAACCCAGGTCTTGAGCACCTTGTGTTTCTGGAGTGAGGTTGCTGGACACCAACACGGGGAGTGGGAGTGGT

>ctr1942
AACTTCTTAGAAAGCAGGTCGCTGCTATTTTATAAAGAAAATCCAATTGATATAACTAAATTAGAGTAAAAGATGCTTTAAATTGGTAAAATATGCAATCCACATCTAACATCTACTTTTATGAAACAATAGATACAACATTGAAACACATTACAATAACATATTGCC

>ctr1943
CTTTTAAAAATTAGTTTTTATTGGTAAATCACCTCTTTTAAAAGTTGAACATTACTGATAAAGATCAATTCCCCCCTTGTTTTCCACCATTNNNNNNNNNNNN

>ctr1944
TCTCCCAAGTGGAAGGGCTGTGCTGGCCACCTTGTATGACTGACACAAAGTTGGGAAGAGTTGCAGTCATGAGCTGGGGAGACACACCCTAAAAGCAGATGAGCTGGTGGCGGTAAATAACACTCCCATGACGACAAG

>ctr1945
AGTAACTATAATGAAATGAATTATGTTCTTACATATCTGGGGCAGCCACAAACTGCCATCAGAGCATAAAAGAGCATTATGATGGGAAAGAGAGTAGGAGACATTTAAAGAATAAGTTGTCAGTTGGAGGAGCAGGG

>ctr1946
TTTAGACACTTAATCTCCAAAAAGATTAAAAATGAAGCCAAAGTCTGAAGTTTTCCACTTTAATCTTTACGCTGGTACATGAAGTTGGAAGAGACCATACCACAGGACAGCGTTTTCTGGTGTATGCCTTGCGCTCTGCCCGCAACGTGCGACCCCCAGAGATAGACGTGGTCAGGGTGACACACGGC

>ctr1947
TCTCATATACTCTGCCCTGTGTGCAGCTGTCTCCTCTGTGTACTCAGCCCTGTGTGTGTCTCCCTCCTCTTGTGTACTTCACCCTGTGTGCAGCTCCCTCCTCT

>ctr1948
CAACCTCTTTGAAGGTTCTGAGTGTGATGGGAATCATGCGAGCTGGGGTTATGCTTAGGACCGGGTGGGGATACTCAACACCCACTTCAGTAGAAAGTGATCCACTTGGTTTCAGGTTTAAATATTTA

>ctr1949
AATGAGACAAGATCTAACTAAACAGAGTAAAGAGTTTCTCGGTCACAAGGGAAACTTTTACTATTTGAAATCAGCCTGAGCCAAGATTGATGAGGAAAAAAAAACAAAAAC

>ctr1950
TCCATCTCCAAGGTCACAACACTGGCCATGCCCTCTGCCAGCAACCCGGTCCCTGGCAGGTGTTGAGAAACAGGCGCTCTTGGTTGGGAGAAGCCAGGGAAGGGGCC

>ctr1951
GCCCCTTCCAGCCCCACTGTGCCCCGGCCTTGCCGTCCCCTCCCATTGGGCCTGCACCTAGGCTGCCTTGTGCCCAAAGCCCCGCTGCCAAGCAGCCGGAGCAGGTGTGAGAGCCCCAACGTAAGCTGGCATCCCAGGCTGCCATCCCACCACCTCCAGAAG

>ctr1952
ACAATATAAACTTAAAAGGCAATTATTGAACAGAAACAATTTTCAAAAAGCACTGTATTTGTTTCAGCATAGATCCAAATTTAAATCTCATTAAATCAAGTAGTATGGTATATAGAGAATGGG

>ctr1953
TTTTAATACTTCACCCACATATACTAATAAACATGCAAGCATTTATTGGTAAACTTGGCACATTTATATATTCAGTACTTTTTGGTTGAGTGGCTGACACGCACTTCCTGTATAAAGAAGTCAATACACTTAAAAATGTTNNNNNNN

>ctr1954
TATGACTTTAAGAGGATTAAGAAAATTGAATAAATGTTTATAAGTTTGATTTATTAAAGGGTTGAATAAAAGTTCAGAAAGGTTTTGCCTAGTAGTGTTGTTTGCCCTGTCAGGTATTTAAAATATGAATATTAAATGTCACATAGTTAAAAATATTAGGAAATTTGTCTTTTATTT

>ctr1955
CCGAAGAGGGTTTCCCGCTTTGAGCGCGTCACCCTTTGCGCCTTCCAGCTTGGCGCCCCTGTGGCAGCTCCGACAGTGGTGGTCTCCGACCTGCACCTCAGCTCTTCCTGTCAGGCAGCCTGGGTTCAATTCCTTCCTCCATC

>ctr1956
CCAGAAGCTCACTCTCACCTCCTTGGACCTTCTGAAGCCATCCCAAGCACCCGCAGGGACAGTGTCCTCCACAATCTGGAAAACGCTGCCTCTCGTGCCT

>ctr1957
TAAGTCATTTTATTCACTTATATAATTTGAAGGCACTAAATTAAACAGTCATTCGTTATCCATCTTTCTGATGGATAAAAGCAAATGTCAAGATGAGAGTGCTGTATTGTAGAAATTCCTCAGGA

>ctr1958
ATTCTTTGAAAAAAAAAAAAAAAGAAAAATTTCTAAGTTAGTATAAAGTCTCTAAATTAGTAGCACTCTGAGCAACAATGTTGCTATGAACATACATAACTATACTATAAATAACCACATATAGAATTTCCCCTCTTTTTT

>ctr1959
TTCAAACTATCTTCTTAAATTCTATTTCTGGATCCATCACATTTGGCTGGTATCTATGTACTATTGAATTCCAGTTGCAATTAGTACCCTTACACACTCCTTTTCCTAAACCATCTCCAAACTTCTGTCAGCTATACCATTATTTTAAACTATTATGCTTTATATAATTATTATT

>ctr1960
CCTCACGTGGCTGAGCACATGGCAGGCCCCAATGTGGCGTGCATTGAGGTGACCTCACCAAGGGGGCATCAAAAAGCAGTGGAGGGAAAAATTAGATGGCAAGTCTGATG

>ctr1961
TTAGGGGAGAAGGGGATGTTGAGGGAGACTCACTGACCTGCTTCACATTCCTTCAGTCAACTTTTGTGTTCTTACCTTCACTCCTTATTTCCACCATGAGAGTTTCACTATGCTTTGAATTACTGGGATTTCCACAATTAAGCAATGCAAATTATTGAATTATTTTGTTTATCTTATTTCTCAT

>ctr1962
CTGTACATATAGCTCTAATTCTTTTGTGGTTTTCTCATAATATTTTTTATGTACAGTATTTGTCTTTACCTCTGACTCAGGTATTAATGGATTTCAATGTGATTACAGAAAAGGCTGATTTGACTTCCTAGTTTGATGACTTTCCTACTGGG

>ctr1963
CTTAGGGGTCAGAGTCTTACCCTACACATACACATCCAAGCCTTCACTCAGGAACNNNNNNNNNNNNNNNNNNNNNNNNNNNNNNNNNNNNNNNNNNNNNN

>ctr1964
ACCTTCTACCACTTTCAGAGTTGTTTTCTGCCCCTACAACTGTTCCCTAACACCATTACAAGTTCTCAAGTAAGAAAAAGAAGGGCAGAGGCTCCACTGAGTATCTCCTACAGGCCTGATAGTGGTATTACCTAGGACATTTAC

>ctr1965
ATAATGAAGGCATTAAATTACCAGGTCAGAGGCCCCAGTTCACAAAGAAATAATATCAGTTTATTATTTCTAATCTTATTAAGTTAGAAAATAGTCTTGAGATGCAATGTCATCCTAGAATGGCTAAAGTATTGATT

>ctr1966
ATACCTATTACCAAGCCACCAGTGAGAAAGACAATATTGGTAAAAATCTCCAGAGACATGGGAAAGTGGTAACCATTTCTTCACACTGTAGCCAGCAAAGGATGGG

>ctr1967
GGGCTGCCCTCGAGGGCTCCGGAGCCAGGCGCGTCCTGCCCGCGAGGGCCGGGGCTCCGGGTCCCGCCGCCGCGCTCCACTTCGGGGCGCAGTTGGGGTGGAGGCGGTGGCCGGGACCGCCGC

>ctr1968
CTATAAATCCTTTAATTGTCTTCAGACCAGCATAAATTGTATCATAATATTTTTGTGCCAATGGCATTAGTGGGTTAGTTGCAAACATTTAAAATTTTGGC

>ctr1969
CCTGTTATCACAGTCATAAGCTGTCTCTAATCAGAAGCAGCGCAATAAATAGACACAAGGCTCCCTTAAAATGCCTACAGTCTGCTAAGAATTAAATGTCTTCCTTTGCGTGTCTCCTCAAAATATATTTTTAAATAGTTGCTCAGTCCTA

>ctr1970
TATGATTACAAAGATAAATGAACTAATTTAATATTTAAAATACTATTTTCCCAAGCAATGTACCTCTTTATTTAGGTTGAAAATTGATTCAAAAGAATTGTAACTGGCTCAGTGACA

>ctr1971
TTCTGTTCCCTTGATTGAGAACACAGCTACAATGAGAAGAGGTGGGTCATGGCTATCACATTTAAGACAATTAAAAACTCTGCAGATAAATTTCAACAAACTCTAATTGCCTCTATTCAGCATGGAAGGAAACAGACAACTGTGAGAGTCTTAGCAAAAAACCGCACAGCATCAAGAATACATTCCTCATTATTGCA

>ctr1972
CATAGAGTTTTTTGTCTTGGTTAATTGACATATTCTTCATTGAAGAAAAGGATTAACAATTTCCCAAAAACTCTTTGAGAGATAAGCAGGTAAGGCTGAAGAGAGGCATGGACTGTGTGAAGAGCCTTCCTGGTGAAAGGTCCCTGAATTTTCTGGCTCAGT

>ctr1973
TTCCAAATAGAGACTGCAGAAGTCAACTATCCAATCGAAGGCAGCCACACACAGCAGATGGGACTGAAAAGGCATGAGAATGATGCTGTGTTTTCTGGGAGC

>ctr1974
CCGGGGGGAGGCGACGAGCGGCGGAGTCCGAGGCCCGGGCAGGAAGAGGCTGCGCCCGAAGCGGCGAGGCGGGCGGCCGAGGCAGAGGCGGAGAGGTGGCGGGCCCCCTCTCAGTCCCGTTCGCAGGATGAGGAAAAGGAGGCGGCGGCAGCGCTGGTCTTCAACATG

>ctr1975
GGAAAATCAAAACAAGGTATACTGTGAAGGTATATAAAAGAAAGAATCAAAAAGGGAGCATTTATTGACCAGCTGTCACCATGTGTTAGTCAAAGATTGCC

>ctr1976
TCTTCTCCACGTTCTTCTCAGCCTGTTTCCGTAGCCTCATGAGCTGTTTCTTCTTCCGGTAGTGGATCTAGGCCTTTTCCTTCCTCTTCTCCAGGGTAGCTGTCACTGCCTGGTACTTCCAGCC

>ctr1977
ACACAAAATAAGCCTTCAATAAATATCAGAAGAATTAGTAAATGAATGAGAAAATGAATGGATTTATTTTTTTCCAACTTGTTTATCAGGACAGCTAGNNNNNNNNNNNNNNNNNNNNNNNNNNNNNNNNNNNNNNNNNNNNNNNNNNNNNNNNNNN

>ctr1978
TCTCTAATGGAGTATGGTCGGCGGGGATCTGGGAGCACAGTGAGCAAGTGATCTAATAGACTGGGCAGCTCTGCCCTTCTTTCTTGTCTACACTGATGAAGAAACAAAGACTGACCAAGCTGAGCAAGGACAAAGCTTCTTCCTATCTCTAAGTATAACGCATGTTCCCG

>ctr1979
AGAGGTGTAGTGTTGGCCTGTGTTTGTGGATTCGGACCAGCTGTTGCTTTGTAGGTCAGCCTCTTTGTTGGAGCTGGCCTTTAAAAAAATAACATGATTTACCTTCNNNNNNNNNNNNNN

>ctr1980
CACCCGCCTGGGGTCATGGGGGAAAGCCTGGAAAAGGGTGCAAACTCTTGCTTCAGACTTCCCACTTTCTTGCCCACCCACACTCCATCCCTACCAGTTCATTAAGTATTCCAGCTGAATCCCACACTCCATCCCTACCAGTTCATTAA

>ctr1981
AGAGGAAATTGTTTCCATTTCTCTCTCATTCGAAGAAATCACAATGAAACATGAGAGGAAGAAGAATATTATAATATGAATAACCTCGAGTATGCTGTGAATTATTT

>ctr1982
TCNNNNNNNNNNNNNNNNNNNNNNNNNNNNNNNNNNNNNNNNNNNNGAAGTGTTAAAAGGAAAGACAAGCCTGAAATGCAAACATGGTCTTAAAAAGTTCAGTTTGTAAATAACCTGGACAGTAAGACAACTTGGAAAAAAAAAAATATCCTGTGACAGAATAACTTTCAGATCAACATGGTGNNN

>ctr1983
NNNNNNNNNNNNNNNNNNNNNNNCCCTGCCATGTCTTTCTCCTCCCAAGCGGCTGTTTTCATTTCCTGGATTTTGATGTTCTACTTAATACCCCCATGATCTTATCCATGTTGCCCTGCTGGAGGCTTCTTTCCCTTTGGGAAGTCTGACCCAGCTCCCATCAGTGC

>ctr1984
TCAAAAAAATCTTTCAGAATCTATAAGCCTTTAAAATGAAGAAAAGTATTTATTTTGAAGACAACTATTACAACTATAAAGGGGGTTATAGCGCATTTACTTGTTGCACACATTTGTACCAGAGGAAAACAGTGAAGCA

>ctr1985
AATTTACAGTTGGTCAGAGGAACATAGGCTGCTAAATTTTATTTTTTATCAGTACCATGTGTGTCATTTCTGGTATAGTTTAGATTGAACTAAATTGAATAG

>ctr1986
GTAAATCTTTCTAATAACCCATGTGAGAGAGTATGACAGATCTTACCATGAGAACAGCATTGGATTNNNNNNNNNNNNNNNNNNNNNNNNNNNNNNNNNNNNNNNNNNNNNN

>ctr1987
NNNNNNNNNNNNNNNNNNNNNNNNNNNNNNNNNNNNNNNNNNNNNNNNNNNNNNNNNNNNNNNNNNNNNNNNNNNNNNNNNGTATCCTTACCTAAAGCTCAGAGATAGTTTTAGAAAAAAAGTATCTCTAGGTTATTCTTTGTCAAAACCTGCCTGAGGTTTGGATCCCTTC

>ctr1988
TTTTTTACTGAACTAAGTGTGGTTTTGCCAATAAGGACCTCTACTGAGACAGCCCACCAGGCAATGCTGGACAACCTGCTTGCTTTGAAGGCAGGGTTGTACCAAGAG

>ctr1989
TCCATCACCAACGCCCACGCAGGATGACATCACTACAGCTCTAGGGATGGCTTCCATCACCGACGCCCACGCAGGATGATGACATCACTACAGCTCTAGGACCGGCTTCCATCACCAACGCCCACGCAGGATGACATCACTAAAGCTCTAGGGACGGCTTCCATC

>ctr1990
AGGCATAAAAGACCAGTCTAAGGCCGTGCTGCTCAACAACCCTACTGAGAGCAAAACACACACAACTGAAGAGCGTCTTGGGGTAGAAGGGGCTGTCCCTGCTTCAGGCTTCAGCGGCCTCGCCCACCCAGTAGAAAGGAGGGGGCTCCCTGGACTGCTGAGCTGGAAGGAGG

>ctr1991
CACTGTCTATATTTCTTTTGTACTCTGAAGTCACTATATAAATATGCCCCATATGCTTCAGATCTCTTCATTCTACATCAATAGACCAAATTCTCTTTTACAACTTACACTGGATATTCATCATAAAGGCTGTTTTCAGAGACATCTTAGGCATGAGTTAGCCTTAGATTTATTAACAAAGTGACA

>ctr1992
TTGTTGTGTTTTATATTTCACCATAATTGGTTTTGGGGGTTTTGTTTGTATGTTTGCTTGTTTCTACAAGAGGTAGGGTTGCATGGTGACAGTGGTGGTAAGGGTGCA

>ctr1993
AGTTGGAGGAAATTAGCAGGTGAGACGGTTTATTCATGTCAGAAATTTAACATCCTCCCACCTCTTTCAGTTGGTTACTTTGAAATTTTCCATACTTCCTCTTCAGCTGTGATTCTTTTGAGG

>ctr1994
AAATCATATCTTTCCTTCAAAAAACGTCATTATCTTGGAGAACATTTTCCAAATAAACTCTGCAATTTAAATTACAATTAAAAAATAACATGAACAATTAATTCACATATATTTCATTTT

>ctr1995
GAGATCCCCTTGTCATTTTGCCTTCTTTTTTTAAACATTTTATTTTAATGTATCAAGCACTTTCCTTTTTCTCCATTTAAAATTATTCCCATAGGAAGAATCTCCAAAACTTTAGTGACTGGTTCAGATGGGATGACCATCCCTGACATACAGTATTCCCTCTAATCATGTCAGTTT

>ctr1996
TGGAAAATTATAGACCAGAGGTTGACAAAGTGAACCCTGGAAGCAAAGAATAGTGAAAATATAATTTATATTTCTCCTAAAAGGCAAGTAATGAGGAAATT

>ctr1997
TCCTCCAGTCATTCTGCCCCCACCCCAGCTTCCAGGCAAAAATGGCTCCAGTGGGCCGTCACTCCAGTCTCTGTGCAACCTTCACCAGCACCCACGGGTTCAAAAATAAGAAGCAAGCGAAGAACCGCTGCCTGACAGTGCACTATGAGCATTCTCCTGGTGCCTGACTCCTCCCTG

>ctr1998
GAGGAGACTTTTATGAGCATTAAACTTCTCTGATCCCACTTAAAAGAGGAAATTAATAACTACTTCTTTAAATGACAGGCCGGCCCAGACTATGGTGATTTTAAACAATTTCTGTATATCCTAGGAAGCACCGACTGGCTCTCGGCTGGGCGTGCACCT

>ctr1999
GATTTCTAACTACAGACTGCCTGCGTTTGCTTGTAGAACCACAGAGCCTCAGGGGATCCTGGATNNNNNNNNNNNNNNNNNNNNNNNNNNNNNNNNNNNNNNNNNNNNNNNNNNNN

>ctr2000
TATTTTCTAAAATACTACTCATTTTTTAATAAATGAAGAAAGATAATTATTCTAGTCTATGACATGTTTTTAAAAGATGTTATGACATTTCTTTGTTAAT

>ctr2001
NNNNNNNNNNNNNNNNNNNNNNNNNNNNAAAAAAAAAATGAGGTTTGGTGCTTCTCCCTCCCTGGCTCTTAATAACTTTTAAAGAAAGGTCAAATGTGTTTGCA

>ctr2002
TTTTTTTCTGAAAAGAATAAGTACATTTTAGAGTCCATTTATTTGACGACAGGCAGTATGACAGGTTGCTGAGGTATATAAAATTTTCTAGAGAAATGCTGAGTTTGATGACATTTTATCTTCAGTTTTGTAGAACAGATGTTAAAATGTTAACTCTCCTGGTG

>ctr2003
TCCAGATCAAATAGCAACAGCTTAACAGCTGGTAGGATATGGGGTAGAGAACTCAGTGGAATTATCAAATGGTAATGGAAGGCTGTAAATTGCTACAAGCATTTCAAGGTGCAGTTTACCTTAAGGTCTGCTAAGAGCCTTACAAATATTTATACANNNNNNNNNNNNNNNNNNNNNNNNNNNNNNNNNNNNNNNNNN

>ctr2004
TTCTAATTACATGGTGAGAAGGGCGTCCACTCCATGGAAGGGCAAGTATTCATGTGAGAATTATGGCCTCTTTTAATGGTAAGCATAGTTTTGCATCCTTAACTCCTGTTTCCTACATCATTC

>ctr2005
NNGCCAAGAGCTGCAGAGCCAGGCCCCGGGATCCCCACATTAACCCCAGGAAGGACCTCGGGAGATTCCCTACAGAGCCCCTGGGGACATTTCGTGTTTACCCACTTAGGGCCGGTCTCTG

>ctr2006
GTAACTTTCATTTTTACCTTAAGTTTTTGAGAAGGGGCCAGAGTAAGAAAATAATTTCACCCGTAGCCACTAAACCCAATACAATTTACCTTTTTTTCTGATGTAATTTGATCTTCAGAACCAGCTCCTAATGTTCTTCCAAGAAAATGT

>ctr2007
CTCTGGAAGGTGCCTGGCCAGGGAGGCAGAAGGCAGGACGGGCTGTGGTGACGTAAGCTGGGCCTGGTGGGAGTGGACTCTGCTGTCCCCTCAGTCAGAAGGTGCGGGCTGGTGACTGGGGCCACCTCCC

>ctr2008
TTACTGCAGATACTAACCTTCATTCCCCTCTCCAGCTATGCACTGGTTTTCTGCATACCACTTGGAATTTATGTTGGCTCTGAGTCATCTGACTCTCACATGAGAAAGAACCAAATAATGACCTGTTATTTTAAA

>ctr2009
TCATTTTCTATGGGACTTCAAAGTTTGGAGAACTGACAATCAAGTTTCTTCCTGACTTACTGAAGTAAGAAGAGAATTCATAATACTTCTGACTTTATTCCTCTCCCTTACAAATCGAGGCAGGATTTAAGAGAATTAGTCATTTTCTGTATGAGAGGGA

>ctr2010
NNNNNNNNNNNNNNNNNNNNNNNNNNNNNNNNNNNNNNNNNNNNNNNNNNNNNNNNNNNNNGTGTGCGTGTGAGCTGTTATTATTTGAACACCTGTTTCCCCGCCCAGCCACAGTGTGTGTGACCTCTGTCCCTGCCCCA

>ctr2011
ACATTTTTCATTGGGTACACATGAACTTGTTGGGAACATATCTAAAAGGCCAGAGGCCAATGGCTTGTATTCTTGTGACTGCTTTGGTTAAGGTTGAATATCAATATTCAAGTGTCATATAGTCGTCTTTTAAGATATACAACCACTGTAAGGACAGGAAAGA

>ctr2012
GCCTACTCTCTTGCCCTAAATTATTTTCCATATATAAAATCTTCATGTAGAAGATTTTAGAAATATTATTTTTCATTAGTTATTTTGAGTATGTGTATGTATTTGTGTGTGTCAGGGGGTATTATTGTGGTTATT

>ctr2013
CCAATATGCTGAAACAACAACTCCTTTTTCGTCATATCTTTCTCCATGAATGCACTATTTTGCAGCTTTCTCCTACCTTCATTCAGCAGTTACCATTTTCCCAACTTCTGTCTTTCTCCCACCACCCCCCAAAAAGATGGATGCACTTTTGGAAAATTTATATTATCTTGGTTGTGGATATATTCATGTAAAA

>ctr2014
AGTGAGGTTCAAAAATCTCTTCAAAATACTTACATGTCAAATGCCTAAAATATTCTCCTTGATGAAGATACTGGACACACATGCTCAGTGAAAAATGTGGAGTTTTTTTTCCCCACTAAATATAGATTTTCTTTCATTTAAATAGTACTTAATTGTCCTAAATTAACTGACCTCCAGAATGCATTTGTGTGCAAGAA

>ctr2015
AGAAGAAAAAAAATGTTCCAGCTGAAGAGAACAGTCATATCAGCCATTTGGCTTCAAATGCCTTATACAAAAGTTTAAAATAGCTATTTTGTAATATGGCA

>ctr2016
TTTTGCAGAACCAATATAAAATGATGCATATCTATATGAAACCAACTCATTTGCTAAAAGCAGAAAAGAGACCCAAATTACAGACATCCTTCAGATTTGCAGTTTTCTCCAAAAACAGAAAAAAATATGTAACTAAGGAGAAACACAAAGACCCAGTAACAAAGTTAATGATAAATATG

>ctr2017
AGGAAAAGAAGGTGAGTCTTCCAGCTGCTGATACAGGGTTTTTTCTGCCATACTCCATTACCTCCAAGGCTAAAGTCAAAAGAGGGTGTGGTTATCACATGAAAAAATCTGGTTT

>ctr2018
CAGACCAAGCAGAAGCAGCCACCCTATTGGCATGGCTGGGGAATAAGAAGAATATGATGGCAGGGCATCTTTGCCTCTTGAATCTGCCAGCCCCAGTTCAGGAGCATAGTGGCTCAGGTGCCAACACCCCTGTAGCCTTCATGTGCCTCTGCATCTGTGAAGAGACACTTATGGAGCTGTCTCCGCATGTGACCT

>ctr2019
TGAAGAATCATGGTGTATAGTGAAGAAAAGTAAATTTAAAGTATTAACAAGTAATATTATAATAAAAAAGAAAGAAACTTTCCAGGTTTGAATCTGTCCTTTGTTTTTGTTTTTGTGACTTAAGAAATCTT

>ctr2020
CACGTCTCCGACTGCTTACAAGGAGACAGGGTCTCACCCTGAGAGGACTCACCCAGAGAAACAAGCGGAGCTGCTCTACTGGCTTAGAAATGCCTGGCACCTGACTTGTGGAGGCTTCTAGTTG

>ctr2021
NNNNNNNNNNNNNNNNNNNNNNTGCTGAATTAATTTTACACCATTTGCATCCACCAAGTGTTTTTACGTGTGGTTCCTCTCTGGAGACCTTCCTTCTTTGTAGAGATTCTTTAGTGATATTTTACTGTCTTGCTATT

>ctr2022
GATCATGGTCAAATACATTCCCAACAACATGTGAACACATCAAATGTTGAAAATAGAAGGTAGGATACCCTATATATAGTGGTAATTTTGTAGCTTCGCATTGAATATACATGTA

>ctr2023
GTGCGGTCCGGAATGGCCTTTGTGTCTCACCTGCCGCAGGGGTCTGACTCTGACCTTCCTCAGGGACCCTACCATTCCAGGGTTCTGTACCCCATGCGGCGACTGTCCAGCCTTGCTTGAGGCCCACCTCTCCCCATATG

>ctr2024
CTTAGAGGCAAGAATGATATACACAATATTTACACAGACTAAGATGTAGCTAGTAACTGATCAGGACCAGCTTACTGAGATGATGCACTAGCATATCTGTGA

>ctr2025
ATGCTGCCCGTTCTTGGAGAGGTGGGAGCCCAGGGGGAAATGCAGTTAGGAAGGGAAAACACTAGAGCATATATGTGTGTTGGGGGCTGGGGAGCCCTCTGGGGAAGGGAGACCTGGG

>ctr2026
TTACTCATATTCTCAAAGAAATATATTCAGTCATAGTGGGGAAAATAGGATTATTCCTTTAGCTCGATAAGCAACCAGAAGTTCTTCCTTCAAATCTTGACATTTAATCAATCAGAAATTGATTTTTGGAAAACTGTTTCCTATGAAGCTATCTCT

>ctr2027
TATGCAGGAGTCAAGTGAGTAATAAAACCAGGCCTGCATGGTGAGTCAAGGGGAAAGATGGGGGCAGGGAAGGGGCTAGCTGCTACATCTTGCTGAACTCAAGAGCTGGCTACT

>ctr2028
GAGACTCTGTACATTTGACACAAATCCAAGTAGTCTTACTTTGCTCATCAGTGAAATGGGGTTAGAATTACACATATAATCTGGAGAAGATGGAAGAAGAGGTGAGAAAAATACAACAGAACTTTGTATGTCTA

>ctr2029
GTGGAACCTCAGTTGCTGAATTATGCATCACCAAGTGACCTCTGTGTCAGATCTGTGTATGTGATGACCAATTTCAACTTTCAACTGCTCTTTTTTTNNNNNNN

>ctr2030
CAGGCTGCCTCTTACCTGTACTGCAGTACTCCTCTCCCAGTGGAAGGGAGTGAGTTATCTTCTTCTGGAAAGATAACCTTCTTTGGTCTTGGGTAAGGGTTACTCATGCCAAGGAGATTTT

>ctr2031
CCTAATATTGTAAACATAGCTACTGTTTATTAAGCACTAACCATGTGCTGTGTTTGGAGCCTTATGTATGTAACACAAACTATCCAGCTTTTCCTCCTACCCCTCACAATGCACTTTCCAGCCCCTATAAAATCTGTCACTTACAGNNN

>ctr2032
TAAATAATACAATCTCATTAGTTCCTCTGTATCTTACTTTCCTTACTAGAAAATAGAAAAGATACTCATTCCTGTTTAAGAGGCCCGAGCATTGAGTGAGGCGCTGTCAGGAGGGTAGAGTCTGAGCTGCACCCTGGTCACCGCAGTGGCAGGGGCGCTGG

>ctr2033
GCTCCAAAAAGAAGCAGCAGCCGGCGCCGCCTGACTGTGGGGTGTTCGTTCCGCACCCGCTCCCGGCGCCTGCCGGAGAGGCCAGGTGAGCTCCTCGCCCGAGC

>ctr2034
GAAAATTCACTACTCTTTCCTTATTTTTCCCTTTTTACTGCAGTCAAAGGAAATCTTCATTACTCACTGTCAGCAATTCATGAGACTCCTGGCCCCTGGCCACCCCATCATGTGTCCTAAGCCCTGGGTCATTTTGCTGTAGAGGCAGTGAAAGTCA

>ctr2035
CTTCCATCATTGTTGAGAGATGGGTGTCAAAGCCAGTGGTGTTCTGTTCTCCTTGGCAGGTAGATCCCCAAGGTGGGGTAGCTCAATGCAATTAGCTGGTAAGATCACCGGACTCACTCTTCCAGGGATGACTCCGTGCACA

>ctr2036
AGTTTTCATTTACACAGCATCCTTAGGTTTTTGGAGGAGAAGTTCACTCTGCTGTGTCAAATGGACATGTTTACATTTCCAGGGTCTTCCCAAATCTGTGGGACATGG

>ctr2037
GGCACAGGGACAAATCACAGCAGAGACAGAGAGGCCTCCTCAGAATCACTCATCCAAGCCCAGGCACAGCCACCTCCCCGGGGCCTGCTGCTGACACTGTTCTGAATCATCCTCTGCTTTCCAGGGTCATACGCAGAGGGG

>ctr2038
AATATGCCAAGGATGTAAAGGAAAAATCAAAATACAGAAACACATATCACTTTGATATAAATATATCCCATATGAATAAGATATACCATCCTAAATACAGTTCATTAAAAATAATACATGCAAACAAAATACTGAAGTCACAGTAATTGCTGAATTCA

>ctr2039
CTTTCATGGACAGCTCATGGGTCAGCAGTTTAAACTGCATGTCATCTCTCTTGTTGGTAACTGTTGCTATTCTTTGCTGATTGACTGTAATTGATTGGCCAGTGGGTGGTAAACAGCAGGACAGTGAGACTGCACAGNNNNNNNNNNNNNNNN

>ctr2040
TGGCTACCACCTATCCTCAGGTAGGATGGAGCAGAAATTTTATTCCCTTAAAAAAACCGCATCTTGCCTAATTCAAGGGACTGTTGTGTTGAGGATTCAGGGTGCAGGCACCTGCTGCCCACAGGCCTTTGGGT

>ctr2041
TTTATATACTAAAGTCTTTTGTATTTTAATTTTGGGCAATAATTCCATTATGTGGCACTCCTTCTGCTTCTGTTTGTTTTGTTTTGATTATGGTATCAGC

>ctr2042
CGCGTTATACATAAGTTACTAAAATGCCTCAGATATGGGTACTTTGCCTAATTAAGAAAGGGAATCAGCAGGTGCTTGGTATTGTTTGTGGGTTTTCGCCTCTTACTTAAGTTGTACTGTTCTATCTTTTCTTTGCTTTTGAATGGTCAGTCTACCATCCTTAGAATTTAAT

>ctr2043
AACGAAGAGAAGTGCTCTATACACAATGGCCTTCAGTGAATATTATTGATGACTAGACACCTGCTAGGATGTAAAGGCATTTAATCCATATTATTTTCCCTTTTAACTTGTCAACTCAGACATGGCAGCCAGAAGAATTTTCTG

>ctr2044
CAAGTAACTTCCAATTATCTTATGGTTTTCCCTTCCTTTTCTTTTCATACTCTTCAGAATCACACAGTTTTCCCTCTTTGCTTTAGGATATTAGTTCAAACAAGATTTCTTCTTAATTGAGCATGCTT

>ctr2045
TAATAAAAGAGTCTGTAAATCAATGAAACCAGAATTTGATAAATTTGAAAAAGCCTCTTACTTACGTAAAAGCTAATGTTGAAGGTAAAACAAGTTCACTGG

>ctr2046
CCTGATGCTGCTTAGGGACTGCTTGACAGCATAATCAGCTCCTGCATCCCCATCCCTTCTCCACACTTCTTTGTCTTGTTCTGAGCCTNNNNNNNNNNNNNNNNNNNNNNNNNNNNNNNNNNNNN

>ctr2047
TAGAGAGCAGATCTGTGTGAGTCAGGTGTGTGGACAGACATTTAAAGTGAGTAGAAAGTGCAGGGTTGGCTGTATATGACTGAGTGGGTGGACAGAGAAATGGGAGAGGGTGGGGTTG

>ctr2048
AGATCTTTGAACAATATGTTTAAAAAGTGCAATTTAAAAACTCTGAAATTAAAATCTTACCATATGCTTATTAAGAGTCTCTGCTTCCAGAACTGGTTGTTTACTTG

>ctr2049
TCTTCAGGATGCCAAGTGAAAAGGAGCTGATTTAGAGATTCTCAAAGACTTCCTCTGGTGAATGACAATTTCAAAAGCTATCATGCATTTTTTTTTTCATCCTTGAAGCCCTGGGGAGCCTGACAGAATAAAGTGCAGACACTTTAGAAAGGAT

>ctr2050
AGCGGGTTGGTGGAAACAATAGGGGTAGATTTTTAAGCAAAGCAGCAAGGATGGCAGGGAGACTGAGAATGAATTGAGGTCCCAGGGAGCAAAGGCTCANNNNNNNNNNNNNNNNNNNNNNNNNNNNNNNNNNNNNNNNNNNNNNNNNNNNNNNNNNNNNNNN

>ctr2051
ATGGGTGGAGGCAGAAGACAGGGAGGCTGGGGAGCTGGTTCCTTCTCCAGGAATCCCAGCTATTCTTGGCCAGACAGCAGGAGCTTTGGGAATGCCTCGTGTGTGGCCTGGAGAATGCGGCCACTGTGAGAGCACAAGG

>ctr2052
GCTGGCTTTGCCACGTACTTCTTGACTTTTCAGCTATTTTTTTCTAACTTTGAGTCTAGATGATGAGAACTTTCATGCTTTGGAGTCAAGAATAAAATTTAAAATG

>ctr2053
TTAGGAATCTCAGGGAGTTCCCTGCACATTGGGTGCCATTTACTTTTCAACTTTGAGATCAGGTAAGAGAAAATCAGAGTACTATGAATTAGACTTCACCTGGAAACCAGANNNNNNNNNNNNNNNNNNNNNNNNNNNNNNNNNNNNNNNNNNNNNNNNNNNNNNNNNNNNNNNNNNNNNNNNNNNNNNNNNNNN

>ctr2054
CAATGTTAATATTTTGGCAGGAAAGTGTAATTCTTTACCAGTAGTGGTAAACTACAGGAGATCTTTGGCTTTGAGTATTTGCCATCATTAAAAAAAAAATAGTTTTGAAGTT

>ctr2055
TCAAATTCCTAATTTTCATGTTTTCCCAGGAGAAGAATGTAAATGTTATTCTATCTTTCAACTGACAGCTTTTATTTACATTTTCAACGTTGGTTGCTTGCAAATAAAGAAA

>ctr2056
ATAAAGTCTTAGTACCTTCCAACCACCCCTCCTTCACCCAGTACTACTCCTGCCCCATTTTCCCAGGGATAATCACTAGCATGATTTCATGTATAACTCTCCAGGCTATGTTTTTATACTGTTCCCATAGGCATGGGTACCTCA

>ctr2057
AAATGCCTCATTTTTTAAAAGTCATTACATTAGTATTTGGGTTTCAAAAGTGTTCGCTACTATGTAAGAACTGTACATGAAAGTTCTATCAATAGGTTCTAATAAAACTTCTATTAATTGTGGTGAGAA

>ctr2058
CTGATATTGAAATCAAATATATATTTATAATCCTCAGGGATTTTTATAAGGCCAGCAGAAAATGTTATTAGGGATATTATCTTTTGAAACAATTTCCATTAAAA

>ctr2059
TGAAATTCCTCTCACCGTTGACCTTTTTCCCATTCCGAGTTCCATGAGCAGTGAGGTGTGTGTCAGCGTGTGCTCCTGCACACACATTTACACCCGTGCA

>ctr2060
ATGATAAATTCTAATTTCATATTCAGTATAACAGAAGAAATGAACATATTCGATCTATAGTGCTCAGAAATGTCAGAAATGAATAGTTCAGACTTGTTTACT

>ctr2061
CATATCTCAAGGTTATTATAATCTCAGCTTGCAGGTCAGTTAGTTTTTTTTTTTCACATTAGGGAATATAATGTTAAAAAATTAACACAATTTCAGCAAAAACTTGTCTAAACTCTTCACCCTTAAGTTTCTGAGCTGTTTGGTCATCCTACTGAATAATGATGGCCTCAGTCAGCCATTAACACTACATACACG

>ctr2062
CCAGGCAGAGACCAAGATGACTAGTATACTGGGGTCTGTCAGGAGGTTCAGGACAGTGGCTATTTTCTAAACAGTGTGACAGTATTTCAACATTTTAATG

>ctr2063
AAAAACTGAAAAGTAAATTGTGGAATAAATGTGTGTCTGTTTATTTGAATATCAATTCAGAAAGATGCTGTGTCATTTTTAAAATTAAGCAAGATAAAATAATTTATAGAAGAGTGAAGAGTATATTGAACCCATACAGTAATGCTGTAAGT

>ctr2064
GCACAAGTTAAGATAGAGCCTGTTGCTCCCCCTGAATGTATCATGTTCATTTCTACTCTAAGCCCTTGTTTTATGTTTTCTCTCCATATTGTTGGGCCTACATTTTCCTTCACACCTCCT

>ctr2065
CTGTTCTTCCTCTAGCTAGATAGTGCAGAGCTCCTTTTTTTTTTTTAACCGTGGACCTTCTGTTAAGGCTCCAAACAGGAAAGAATACAAAGTGTGAATTAATGATCGTTTGGGGTCCCACTAGTTTTCAGAAAACCTCAAGAACAT

>ctr2066
GGCTGAGGGGGTCTGGGTGAGGGCACATGAGGCAGGCTGTGTGCAGGGCGAGGGACAGCGCCCCTGGCCTCCAGCCTCAGCCCCAGCCCTCTGGCCCCTGTCCCCA

>ctr2067
AGGAAATAAATGGTGGATCCAAAATGAAAATTGAGGATGTTGATAATTTGTAAAATCAAGCTTTTTTATTGTAATTCAATTTATAACTTCAATTTATGACCTTTAGCCATAGACTTGACTTCTGCTTAACTACTTCCCTAAATCCTGCTCATTGATGTTGTACAAGNNNNNNNNNNNNNNNNNNNNNNNNNNNNNNNNN

>ctr2068
AATGGGGGAAAAAACTCATAACTGCAGTCGGTCCCGCCTGCCTGTCCGCTTGTCCACACGGGTCAAGCTCTATCCCATCGGCCCAAGCTGCCTCTCGGGAAGTGGGACAGTGCCGCC

>ctr2069
CAAGGAGCGCAATGTGAGAAAGACACCATCTCCCTCAGGTAAGTTCGCTCACAGGTGAAGCTAATAATGACACTGCTCAACCAAATCTCTTTCTTTTTTTAAAAAAAGTTACTTCAAGACTGCTAGTGCTATAACATCAATGTGCCTGGGCTTTGCAGTAGA

>ctr2070
TACAAAAGAATCCTTTGTTGGTGAACCCTGGAGTTCCTGAGGCTAGAGGATAAAGACCAAACTTGGAAATGTAGTTTCCATATAAGTAATTTCACGATAATAATAAGA

>ctr2071
CCTGCTGCTGTGGTCAGACCTGGGCCTCTAAGCATTATGGGTAGTGTGGTTTCTAGGCCTGCAGGGAACCAGAGATGAAAGATTTTAAGTTTGGAAGAAATTATGGGCAATGGAACCAAACTCCACTCCAGCAGTGGGATTGTGGGTAACAGAGCCAGACTCCTGGAGTGCAAGGAACCATGGGGAATCCAATC

>ctr2072
NNNNNNTTCCCTTCTTATTCTCATTGTTCTTTTGGGCCTCTGACTTTTATATCCTCATCTTCACCTACACCCCCACCCCCCTGCCCACAGACCTTTTTTTCACTTGTGTGTGTAGTTATAGGAGGGAGCAGAG

>ctr2073
TGTATATTTCAATAGGAAGAGTGAAGCTGGAGTTTGGCACATCCCTATTTCTTCTCTCCCTCTTCCTTTCTGTTTTGCACACTGCATCTGCCATCACAACGCACTGACACATTACATGGTTAGGTCTGTNNNNNNNNNNNNNNNNNNNNNNNNNNNNNNNNNNNNNNNNNNNNNNNNNNNNNNNNNNNNNNNNNN

>ctr2074
TTATCCTTTACCCAGAGCCTGGGGCAGAGGGTGGGAGGGAGGCAGCCCCTCCTGCCATACGCCCTCCCCGGCTACTCTCCAACAAAGCAGAGACCAGAGGTTGCAGCCTCAGGAGTTTTCTC

>ctr2075
TAAGGTAAGTGCCCTCATACCCAGGTACTCTCTCATGTGGAGTCAGTGAATTTGTTTTAAATCTTGTCTCCTTTTTCAGGACACTTAGACCATCCTCCCCCTCCAT

>ctr2076
TTCTGCTTTTTTTATGGAAGCATTCCCTCCTCTCAGGACTGTGTCCCAGTCTAAACCTGTTCCTGTTCTTATAACAACAAATCCCATTGTTTTTCCATCAGAAGTAGAATCATTTTCTGACTCTAAAGTT

>ctr2077
ACCTATGAGGACTGGACTCCCTGCTCCAGTTCAGGAATTGCACCTACCTTAGAAATAAGCCATTTTGGTTAAAAAATCAATTGTTTCCAACATGCAGGAAATAT

>ctr2078
GAATACCTAAGCATGAAAAAGATTATAATTTGGTAATTTAGCATAGGTAGAAAGATGATTCCCTCAAACAAATCCTGGGGGTACTTTGTCTCTGGGATGGA

>ctr2079
TGATTTATATGTATCTATACACACAGCCACATACAAAGTAGAGTTACATGGTATATGTGTTTAACTTAAGTGAATTAGTCACTCAGTCAAAAAAATAAGTAAACACAGGGAAGCATTTTAAATACTATGA

>ctr2080
CTTAAAGTCTGTAAATGTAATTTAGATTTTCAGGATTAAATCCCAGTTGAGCTAAAACTGATTAACTGAAAAACAGAGGTGCCCCTTAGGTTTCTTCTGGTGGTTTACTCAGGGACCCACTGCCACAGCCTTTTGTAGAGCCAAGAGAAATGTGTAGCCTAGGTTCTTCCCCAAACCCAGC

>ctr2081
AGTTTGTGTGGAATGATATGATTGCTTGTAAACCAAGCCATAAAAAGGAAGTATACGTGAGCAATTGAGAATTCCCTCTCTGTCCTCTAACTGCAGAAACTGAGCAAAGTGAGCAGTGTATGCCCTATTAACATTTTAATTAGGGTGGGAGACAGA

>ctr2082
TGGACCTGTGGCAGTCTGTAGAGCAGCTCCCAGAGGCTGCCCTGGCCCAGACCACCAAGTACCTTGAAGCTACTCGTGCCATCCAGGTCTCCGAGCCCGT

>ctr2083
NNNNNNNNNNNNNNAACCACAAAGCTGCTCCACCCTTTCGGAGCCCCTTGGAAGCTGCCCTACAAGGCTTGCTGTCTGCCTCTGGTGCCCGGCACGTGGACGGAGGCCTCCTGTACCCCTGACCGG

>ctr2084
ATATGCATTGTAGTGGCTTAAGGTTCCCCAATCCTGAAATGTGGGTGTTGCAGTTCACCGATGGGCCTTTCTCCCCCAACCAATGGATGGCCTGGGATTGCTCATTGCAGTTTCCTGCATGATCCTTGGGTTCTCCCTGTGGGGCACAGATCCAGGACTGAAAGACCTCTCAGTTCCCAGCC

>ctr2085
GTGCCATAGTCTCTGACTATTGCTGGAATTCTTGGTGCATTTAACATGTAAGTGCAAAGAGAGAACTAAGAAGTCCTCCTAGATCTGTGGTTTTCAAATGTCATAGATTTTGCTCCCCCACCCCC

>ctr2086
TTGTGACAAAGGAGAAAAAGCTGAAAGAGGTGGTTTTTCAGATCCAACCTCAAGGCAGGGCATCCCTGGGGCAGCTGGTCACCACCCAGAGAATGGGGCCTTCTGTGGCGCTGGGGAGGGTCTCCTATCCCAGGACGGCCAGCCTTGGCCCGGCCCCTGG

>ctr2087
ATATGTTTTACTTTATTGTTTAACAAACCATATCAAAGCAATCTAAACAATAATGCTGTTTAAATCAATCAATCAGATAAGGCCTATTGATCCAGTAATTTACTTGAGATAGGACC

>ctr2088
GTCAAAGTCCAGGTTCCATTGCAAGGAGTAGATCCCTAGCATCCACATGGCCTTCATCAGTATGTATCGGCTGACCATGGCACTGCCCACATTACAGATATAGAGGTGGAGAGCCTCTTCCCAGTGGCATGGGTCCTGGAAAACTGGCA

>ctr2089
ACACAGTTACATTCCCACATGCCTCCAGTGTGTATCTCTTTGCAGATTATTTACCTTACATTTCTACATTTCCCCTTAATTTTTTCTCATCAATAGATGAGAAAAAAATTTGTTAAATCATGGTAGATGAATATGGACCAGATCATCCCATGAA

>ctr2090
AGTGAGAGAAAAATACTCACCTTATGGAGGCTAAGAAAACTACTTTCTGTGGGTGTGGCTGAGCTTTGCAGTTCTGTTTAATTTGGGGTGTGCCTTCTTAGAAACTGTTAGGA

>ctr2091
TTGGTACAGTTATAGCCAACCCAGACTTGGATCATATATTTAACATTTGAAATGAGCAGCACTTTGGAAATACTTTCTTTATGATGAAGCTATTATATATTATTGTAACTATAG

>ctr2092
CCCAGCTTCAAGTAATCTTGACCATCCTATAGCATGGATACCATGGTGCTATCCATGGTGTCTGGGAACATGATGACAGGAGGAATAGCATGCCATTCATTATAATGTTCCCGATAATCCTTCTAGGTCTAATTGATAAACCCTA

>ctr2093
AAAGTATTATTTTTACCAAGAAATATCTCTATGCCCACATATCACAAACAGTAAGTATAAAATGTTAGTATGTTCAATAACACTCTAGTACCTAGAAGTACAGAGAAGTATTTAATAGCT

>ctr2094
CTTTTCTAGCAGATGCTAGGAAATATTCACAGGCTGAACTGCCTAAATCCTAGTACATAATTGCTGAGTGTCTAATACTGCCCAGAGTTTACTGTCACCCAGTTGTCTCCCTGGCCCCAGGAGAGTCCTTCATTCTCATGCTTCTTGGAAGCACATGTAAGCCAAATGGGGG

>ctr2095
TATTTTATCAATAAAATCCACCCTATAAATACTGTATCAAGAGGCATCCTAACCAATTTGAAACACTTGGTTGGGGATTTTTGTGTGTGGGTTAGCTGGCAAAGAAGTTGACTTCCATATATACTTCCCCAGTTAAGGGTATTCCCATCACCAAGACCATGACAGCTGACTTAGTAAAAGGCAAGAGT

>ctr2096
AAATTAGGCCTCCGACCTTCAGACCAGCCTGTGGGCTTTTTTAAGTCATAAAACTCGCGGAGGTGGAAGGCCCCGGGGAGGAAGAGGGGTGCATTCTAGAGCTTTCGGGCCG

>ctr2097
CGTGCGTGGGCGCGTACACACACAATCAGCAATATGAACCCAGTTGTATGATTATAAGAGAATTTCAACTTTATTTTTATCTTTACATAAGTAGCATCAGTTCACTTTTAATCTTAGATAACTTCTTAAAAT

>ctr2098
ATTCATTAAAAATTGTTCTACAATCAACGGTTGCTAATGGAATAGATATTAAATATTCATGTTCATAAATTTTCTGTGTCATTTCTGATTTTCCTTCATTTCTGCCTCCATACATTGAATTTTACA

>ctr2099
CAAATATCCCACTACTGTGCTTTCCTTATATGATCCTTATCCATTGACTTGGAAACAGGAAAAATCCAATGTTTACTATTTTCAACTTCCCCAGCTCTAAATATAATTTTCCATTAAATT

>ctr2100
TTGGTACAGTTATCTTAACCACCTGGGTACTTGACTTGACTTACGGCATTAAGAGTATAGATGCCTAAAAGAAGTACTTGGTTTCTATTAAGATCTCCTAAGTGCACAGGAAACATGGTTTAGAGCTCAAAGAGGTTATAAAAAC

>ctr2101
TTTCAGAAGTTTTCAGTGCCTTTAATATGCTTCCCCATATCTGTCTATGATCACATGGATATTATCTTGGGTAGTAAATTCCTGGTCTATGGGAATTTGCTCTGTTAAAATTTGCTTTATTTAAT

>ctr2102
TGTTTATTCACACACTAGGGCCCTAACTCAGACACCTACAGGGTGTCCTAACACTCAATACATCAGATCTAAAGTTCTTTAACTTTGTTTCCTCTCCATTCCCCTTGCTCTCCTTGATCTCTCCTGTCTCCTTACCTGCATATTTTTATCTTGCTGCAGAAACAGAATAAATGTCCT

>ctr2103
NNNNNAAAGAAAGCTCATTCTGGTGGCAATGGGGAGAATGGTTTGGAAGGAAAGATTGGAGTCAGGAAAATCAATTCAGCCCAGCCTTTCTTCTCTAGACTGCACTGCCAGCTCTCATATATCAGATTTCCATGTAATTCTGGTCTATACACTTTAGTCATCTCAACAACCCTGTCTTAATTACTGTAGCTTAT

>ctr2104
TCTTTCCTAAATCCAAGTTTCAAAGCAATCCATGAAAGGGACATCTGAGTCCACTCAAGACAATGGATATTAACTTGAGGTAAATTTAGAAAATTATTTC

>ctr2105
CACAGTTTGAGTTCAATAATTTATCTTACATGGAAGTAAGTAGAAAACTCTAAAACAAGAATTACTTTAGTAAATATTAACGGAAAAGGGGGAAAGAGGGT

>ctr2106
GGAATCCATTTTGGATCTCTTAGTGTAGCCAGCAGGCGCTGCTTGCAGCCTTTCCCCAGCGTTATATTTTATAGTAATTCCCTACTTGTCATTAAATCATTTAGCTGTATTAAAGCATTGTACTCTAC

>ctr2107
CATTTTAAATGTGTTTCTTCAGTCTTTGTGCTTCTGCCTTTAGTCATGAGAAGAGGATGGCTCAGGTAGTCGCTCCTTATGGGAGGATGAAAAATCTGCAT

>ctr2108
CTCTATGAGCAGCTATCCAGAGAAGATTTTCTGATGCATTTGTCACTAGGAGCTGCCAGGTCATGGAACGTGAGAACCCAGGGGAGGAAGTGGAGCCGGCCTCTCTGCTTACTCCTACTGGGTCATTGGGAGGCAGC

>ctr2109
CCGGTCCCGGTCCTGCGGCCTTGGCTTCCCTCTCCCGTGTGCCCGCCATGTCCGTGACCTGGTGGCCGGACGCCTCGGGCGGGCCCTGGCCCGGGCCTCGAAGTGCAGGGCCGGCTCCCCCGTGGCCCTCCCTCTGCCTCCGCTCCTTTTACGGGAGGCCTTGCCGGCCCGGGTGGA

>ctr2110
ATCCAACAGAGAAAACAAAGTGTCTTCTGCGCTGAACAGAGTTCAGACCTGCTGTGGATTAACAAGTTCAGAGAGAAGACACTGCACCCTGTTTTTCGTGACATCAATGGACCTTACGCTGGGAGCCACTAGTTCTGCAAATTGTCAAAAGGCTGAGGGCAAACCTGGGC

>ctr2111
CCAGCCCCCAGAGTGGAAGTACAAGGGTAATGCCCAGCTACTCACACCGGGGGGTGATGTCCTGGAGAAAGGGCTGACAGCAGCTTACCTGGACTGCTGGCATCATTATCACATGCATGCCACATGCCTTCATGAAAA

>ctr2112
AGAAATTCATCACTCCCAGAGGACATCCCACATATGAACCATATTCCATAAAATCCTGGAGTTCAACAATGAAAAAAATATAAGGAAAAGATCACATTCGTATAAGCCAGTATTGTCAAAAACTTCAATAGAAAAGTTGGTCATAACAGGTTGCACAGAGATGTGTCAGAGGAAATGGATTTACTCCTCCA

>ctr2113
CTGCACGCAGCGGCAGCATGGAAACGGTGGCTGCCCCATCAGCCTGGGACCCTGCATGGTCAGGATGAGCACAGCCCCTTGACAAAGCTTGGGATGGGGGCCTGTCTGTTACTGCATTA

>ctr2114
CAACTGCCTAGAACACAGTATTGAACTCAGGAGGAATCAGCTGGAAAAACAGTGGAATAATAGGTGCATTTAGAGTCATTTATGGGCTGAGGCTTGACAGTCTTCATGCCTTGTTACTGCTGCAGCATTGAGAGCAAAGCGGCGGT

>ctr2115
NNNNNNCTTGAAATGGACAGTGCTAGTCAAATAAATATGATTTAGCCACCTTACAACTTATAAAACCTTTATAACCTTAACATTATCAAAGGAAATGCTCGAACGTTATAGCTCAGCCTGCTGCTCTAATGAGGAATTATAGCTCAGCACAATCCTCC

>ctr2116
ATCAGCAATTGCCACATTCTTTTTCACCTAAGGGAAATAAAAGGACTTTTATTAATCTAGTTTTATGCCTTCCGTGATTTTAAATATACAAAGGAAAAAAATTCAGATGTGTCCAAGGAATTAACTTGTC

>ctr2117
TAAGAGAAAATTAATCATAAACACTAAGACATAATTTATATAAAAATGAAAGATGAATATTTTTATTTAGAAACAAGATGAATATAAAGTGAGTAAGAAGAAGAAAATAACAAGATGATTTTGAAAAGGCT

>ctr2118
CCAGCCTATCTGTCACAGCCCTGCCTTTCTGAAAGTCAGCCAGTGTCAGCCCCGGCCTTCAAAAAGCCAGCCAATCCGTTACAGTCTCACACTTCTGAAAGCTGCCAATCAGTGACAGCCCTGCCCTTCT

>ctr2119
ATAGGGCCAATAGTTTCTCTTCTGTGAAGGATAACGTGCATGCTTTCTATTTTAAATTTTAAATGTTATGCTGTTATATAGAATTTTCTCTTTTTCATTTATCCCTGATATTTAGAAAGCAGGGACGGNNNNNNNNNNNNNNNNNNNNNNNNNNNNNNNNNNNNNNNNN

>ctr2120
TGTTGAGGAACCAAGTGTGCCCAGCCAATTTCCCCCAGCACCCACTCCCTAACAAGCACTACTCAGGCTGTCATGGTTGGAACATCAAAGAGTCACCTCCCTTTGGAACTTT

>ctr2121
CAGCCTGCTGGTGCCTGCTCTCGCGAGGCCCTGCAGACCCACATGACAGCGAGGGGCGGAGCAGTGCTGCTCATGTCTGCCCTCCTGGCCAAGAAGAGACTCCTTGGGCCGGCGAGGCAGCTGCAGGCCG

>ctr2122
ATATTGTGATCATTTTGGAGCTATGACATTTTGCAAAGAGTGAAGTTGAATTTGTGGGGGATCCTTTGCATTTTTGTTTGGTATANNNNNNNNNNNNNNNNNNNNNNNNNNNNNNNN

>ctr2123
TTGCAGAGAGAAGTGGGGAGTGCCTGGCTGCATCCGGGAGGGATGGAGGGCTGGGGAGTTGGGGGGGTGGGGCACCTCCAGCCCCGGCGTCAGCTGTCCGCCTCGCCCCA

>ctr2124
ACCACCCACTGTGTGCAGGGGTGGGTGTTGCAGGGCCGGGTGGTGTTGGGTCTCAGTGCCTCCTCGCAGAGGTCTGGCTCTGGGCAGGTCACCAGACGCTGCTGCTCACCACCGCCAC

>ctr2125
CTAATGTAGGAATTGGAAAAGATAAAAATAATCATTTTCAGGGGAAATTTGAGTTCAAAATCGTATACACTATTGCTACTTTTGGTCTTCCTGTTAGCGAATATTTAACAGTCAAGTATAACTAATAATAGT

>ctr2126
GCACCTGAGCAGCTCTGTGGTGAGGCAGAGGTCTGAAGTTCATTGTTTAACTCTAGCTTTATTTTCTGTGATACTTACCAATGGTTTATTGAAACAAGTTATGTTTCACTGATATGTTTGTGACAAAAAGATTACAAATCAGGCTATTTAAGAAAGAAGAGGAAAAA

>ctr2127
GGTTGAATAAAGCCTTTTGCCCTCTGCCTTGCACTTTTTTTGTTTCTTAATTTTTTTGTTGTCACTCTGTTCTACACACATGAACCACATTTGTTGTGAAATAGTCACTGATTTTTAC

>ctr2128
GCTTTGTATATCTCATGTATTAAAAAAAATACTCTTTCTGATTTTAATGTGTCTCTTTAAGCACACACAAAATGGACAATGGTCAGTAATGAGTTACTGCGTTCAGGATGAGGGGATGTTTGCAACCTGTTCTGTGC

>ctr2129
TTTTAGCTCAAATAACTAAATAGTGGCAGCCAACTCCTTTAAAGGCGACTGTCAGCCCTCAAAGGGGCGCTCAGATGGAACTCAGAAAAAATTAAAAAAAGAGTGAGTTTAGTATCAGTGGATCAGGGGAGTGGGGATAACCTGGGAATTCTGGTCTGGTGGGGCAGGCGACACAGACC

>ctr2130
TTCGTGTTAGTACTGATAGGAAATAGTCATCTGTTTTGTTGTTTTGCCACTTTCTTTCTTGTTGCCTAAGTCTCTGTTTTGGGTTTTGGACATTGGTTTCCTTTATAAGAATTA

>ctr2131
CTGACTGCCAGATGTTACCAGATGTTTGCTAACTCCATTGAATAAATTGTCCATAAATACTTCATTTATATTGATTTTTGTCTCCTCAATAGACAATACTTT

>ctr2132
TGTGATGTTGCTCATCTGGCATATTATTAATCTTTTAAGTCTGCCATTCTAATAATTGTCAACTGGTATTTCCTTAATTAGGATCTGCTTCATTGTATTGAAATTTAATA

>ctr2133
TCATATTTTATACCCAGGGATACTGTCATTTTAAAGTGTGTATAAAATGGCTTGTCATAATTTTATTTTTATTNNNNNNNNNNNNNNNNNNNNNNNNNNNNNNNNNNNNNNNNNNNNNNNNNNNNNN

>ctr2134
GGGTGGAGCTGGCCTTCCAGCAGATATTCAGGCCCAAGCAAAGCAGGCCTTTGGGTGATCTACTTCAGGGAAAGCAAAGAGGCCAGGTGGGCAGAGCTGAGG

>ctr2135
AGGCTTTGGGATTACTGAGCAACAATCAGCCTTTTAATTTTTTTTAGAAATTGAAAGTTTTAAATAGAGAAAAGAGGATTTCNNNNNNNNNNNNNNNNNNNNNNNNNNNNNNNNNNNNNNNNNNNNNNNNNNNNNNNNNNNNNNNNN

>ctr2136
GATGAGCAGACTTTGCAACAACTGGAATTGCAAAATGAAGCAATTTTACAGTGCTTCCAGAATGCGGTTAGTGAAAGAAAGATGAAGATATCAGTCTTCTCCCAGAGAGTGAAGAACAGGAGCATGAAGAGGCTGGTTCAGAAACAGAGGCTGATGGCCAGGAGGACTTAGAAGATTTAGAGGAGGAGGAGGA

>ctr2137
GAGACAAGCAGACGGATTTTGATTTTTCTTTTTTGGGGGGCGGGGAGGGTACAGAGGGTTGGCTTGGGAGAAGGGGTGGGAGGAGTCATTGAGTGAGAGGTCGAAGAGTGTGAGCAAAAAGAGCCACGGCAGCAAAAGTTTGAGGCCGGATGCCAACCTGGGG

>ctr2138
TGGATTGCAAATATAATATCTGACCAACAGCAAAACCATTGTCATGGGTGCCTGCCTCTGTGTCATGTAAAAAAACAGTGAGATTTAACATGTATTTCTTCAATGGGTGTTGAGTGATAAATCATCCATTCGTCCATTTATTCAATGTATGAT

>ctr2139
AATGTAATGAGCTCAGACATATCCCTGCATGCAACTCACAGTACATCTGCTCAAATGGCAGCCAGATCACATCTTCCTTGAGAAAACTTTCTCTTTCCCC

>ctr2140
NNNNNNNNNNNNNNNNNNNNNNNNNNNNNNNNNNTCCTTCTCGTTCATTTTTTAAAATTGTTCAAAGCTGCCTTTTTTAGCGACAAAACACTTGGATACTCCATAACTTGA

>ctr2141
GCATAAGTCCTGTTTGAATGAAGTAGCATGCAGCTAAGGACATAGGCTTTCAGAAATATTCAGTTGATAACATAAGCTGTAGCAAGAGTCATTTCAAATACTTATTACGATGTTCTTCAGCTTTGGTGATATAAG

>ctr2142
CGCCCACTAAGAGAGAGGGGAGGGGCCGCCCAATCTGGGAGAGGGGAGGGGCTGGCTTTTGCTTTAAAAGCTTTAAAACTGTAAAAAATAAACTTTAAAAAATATATGTGTGTATACTTTATATATGTGTGTCTGTGTGTATCTATGTGTTCCTCCAGAGCTGTCTTCATTATCCAGCTTCTATGCAAAGTCTATGAT

>ctr2143
NNNNNNNNNNNNNNNNNNNNNNNNNNNNNNNNNNNNAGCCGTGGGGCAATGGCCTTCTTGTCCCTCAGTCAGACCCCGGAAGGGGTCATCTATGTTTGGTGTTGCTCGAGTGGCTCAAGGCTCTGTGCCTGAGGCTTG

>ctr2144
CTTTTATCTTGCCACTGCCAAGCTAAATCCAGAGGGGTCTGCTTTAAAGCAGAAGGCGGAGCTTGGGTGTGCTGATGGCATGGACAGGAGCAGCAGAGACTGTAAAGGAGACAAGGAGAATTTTCCTAATTTATAGCTNNNNNNNNNNNNNNNNNNNNNNNNNNNNNN

>ctr2145
CACTGCAGAGCAGTTAAATCCCCTCCCGGTGTTCCCTGCAAAATGATGAAAAACTCCAGCAAAGGGTCCCAGGAGCACGAGCAGCCCTATCTCACCATTATCTT

>ctr2146
CTAAGAAAAAATGTCATTAAAGAAAATAGTAGCCTTTAAAGGGCTTTTTAGTGATTTTCAATGAGTTTAACTGTTATCCTCAGGCTTTTGGACAACATTATCTATTCCTATTGAAAATAGATTGCACTTTTTGTTTTTAAG

>ctr2147
TGGTTCAGAATTCTTTGGAGTATGAAGATTCCTTTAAAAATAACCATCATTTTTTACTGAGCAAATCAAACAGCTGATCTTGGAAGAGCTTGATAAAGACATTTAGATATCAATAATCATTTTCAAATCCATTTG

>ctr2148
TTACTTTGGGAGGAAAGTCTTTAGCCCAAAAGAAAATGAAACACACTACTGTTGAGTAATCCTGCCAAATAAATAGGAAGTGCATCTTAACAAACCCAGCT

>ctr2149
GGCATCTTTGACATAAGAGGGGGTGCAGGGGGTGGGACTGAGTGACCAGCTATCATTGCCTGTATCTCCTCCTGCAGGCCCACCCTTTCCCTCCTCTGCC

>ctr2150
TGGTGGGCATAGCATACTTAGTCTTCAAATGTGTACCTACCTTGAAGTATTTTACTTGTTTCACATATATTTTTATTCAGTTCCCAGTAGGTTGTAAATCTTT

>ctr2151
ATAGAAGTACTTTGGCAAAGTTAAGGTTGTAGTTCCAATTCCTCATTTCCAATTTTTTCTCCAGATGGAAAGATGAACAGTTTTTGGTATTGAATTTTTTTTTAGGAAGCAAGTTATTTATCATTAGATATCTATTCAGTAAATGCAATGATACAGAAAAATGAAGTTTTTTTC

>ctr2152
NNNNNNNNNNNNNNNNNNNNNNNNNNNNNNNNNNNNAGCCTCCTGTGCGAGGTTGTGGGGGGACTCTGTCGTGGAACCCAGTACGTCTTCGTGTGCTGGCTTGTTTGTTGGCTCTGTAGTTAACGGGCTGCCCCACGT

>ctr2153
ACTTGAGGCCAGGCTATGAGGGGAGCACGAAGATAGAGGACGAGACACAAGTCAAGCCTTAAAAAGCCATTCTCTCGGCAGAGAAGAACAGGCACACACA

>ctr2154
ATGGGGTTTTCTACTTGGGCATAGTCAGCTGCTAGTTTGTTGGATTGCTGCTGCTGGGGAAAGACCAGGCCACTTCATGATGGAATGCGTCAACTTTTGGAAAGTCAAATTCAGGATGCAGTTTCAAC

>ctr2155
GCCGGAAATGGAAGCAGCCCCTGTGGGCTTTGAGCTGGAGCTCTGGGGCTACTCTTGTGGCTGCTGGCCAGCTCGGGGCATCGGGTTCTGTCTGGGATGATCTAAGGAAGCAGCACCCGTGGTGTATCTGGAGCCGAGTGCTGCTGATGGGAGGGGA

>ctr2156
TCAAAGCATTTTCATAGCCATTATTTCACCTGGCAGAGATGAGGACTCAGACACATGGAAGAAGGCAAGAAGCCTAGTTGTCAGAAATGGTGAAACGATGTCAAGGCAACAACGATAACCC

>ctr2157
GCAGCATCACATAGTACGGAATAAGAATGACTGTAGATAGTGGCCATTAAAGGGTTTAAAATCTTCTCTCNNNNNNNNNNNNNNNNNNNNNNNNNNNNNNNNNNNNNNNNNN

>ctr2158
TTGTCAAAATAAATGTTCTCTGGAACTTGAACTTTGCAAATGATTACACCAATCAGTAGTAACCCTGAAACTCTGGGTGTTGGATGTTACACAGAGTCCTGAATTTTCAGTGAGTTTTCAATTCAAGGGCTATTGTAGTAGCTATTGCTACTGCATAGAAATCTCTCTTTC

>ctr2159
AATACTGCTATGAAATTATAATACACACAAAATATGTCCTGAAATTAACTAAAAGCTAACCAGGTTGATTTTTTTTAAATATCATAGAAGATCTTATATACTACAAATTACTAAGCAAATAAAAAATTAAAATTCTATAGTGTTTTACTTAACAATACCCACAATTTGCATTCCAAAAACGAACCC

>ctr2160
TTCACAAAACAACTAAAATGGAGCAATCTCCAAGATACACTGTTAAAAAAGAAAAATATGTAAAGTATTTGTGTATACTGTAATAGTTCATATACAGTAACA

>ctr2161
CATGCATAAAATCAAGTACTGCTTCAAAGAGTTGTATTCACTTCAACCGACTTTTCATATGTGGTTTATAATTTGTTGTTTTGGATAAAATGATACTAATCCCAATGCAGGTAAATTTAGATAGATACCATCTCTCTGTCTTCTTTAGTTTAATGTGTATTTGTAAACAGTAAAA

>ctr2162
TCTATTGATGATAATACGAACACATTTTAGGTTCCCAATTGCTTTGGGAATAAAGAATTGTGACTTAGTTAATATAAGTTGCTTTTTCAAAAGGAGAAACAGTGTTTCCCATCATTTTTTAAAATT

>ctr2163
TATTCTGTCTTTGAGTGAAATTTGGGAAGTGGGCTATTATGGAGAGAAGACATTTTAAGAACAGTGAGTGTGGTGAATATACTTTAGATACCCTTGAGAAGCAGCCACGCCCGCTCTGCGCTTCCTCTGCCTTCATGGCTGGGGTGGCAGTTCACTGCCT

>ctr2164
TTGGTCATTATTTGGAAAGATAATCTATGTGACAGTACTAGAGACATTTCTACACCTAGAATATTTATTGGCATGAATTTTTCCTTCTACATCAACATGAACATACTATGTTATCTCAACCCAAACTTAGTTCAATGCCCTCACTTTTCATTAGTTCACACCTGCAGTGGA

>ctr2165
CTGGCGGCAGCTTCAAAACACAGTCACAGTCTCAGGGGAGCAAAAGCACCCGGTCCCCATCACTGTCCCCAAGAAAGGGAGCAGCAGGGGGTTCCCGCGGCTGGCCAGGA

>ctr2166
ACTGGAGAGATCTCTTAGTCTCTAGAGGGTGGTTGGGGTCTTGTCAGGGGTCTGGGGTTGGGAATCTAGAGCAGAGGAATGGAGTTTGGAGGCTGGGTCTGAGGTCTGGAGTCAACCTCCAGAATCTCCAGTTTGTGCTGTGGA

>ctr2167
ATCATGTGCTTATTTTTAAAGCGAGGTGGATGACACCATTCCCCCAGAGCTGTGTTCCTCGTTGGCAACAAAACAAAACCAAAAAACCCTAGGACTTGACT

>ctr2168
TTAAGACGAATTGAAATTCCTGGCATGTAGTAGTTCCATAAGTCTTCATGATTCAATCTGATTTTTTTTTTTTTTTTCAGTTAAATAGGTGAGGACCAAGGCAG

>ctr2169
TAGGTTAAGTCCAGAAGTGAGGGAGAGGTGTTCCAAAGGACTGTCTCCATCTTCTTGGTGAATTATGAGGTCTTACCATTTGTAGACAGTATGCAGTCTGGGGGCTTTCTTATTTTCTTTTATTATAAAAACTTCAGAAAA

>ctr2170
GCCCTGGTCCTTCCCCATCTGGAGCCGGGGACCGCGGCGCGGCAGGTGCCGAAGGGCAGGGGGTAGCCGAGCCCAGGAATGGAGCGAGCGCGCCGCGACTCCACGCACCTCTGCCCTGCGAGCG

>ctr2171
AGAGTCTGGCCCTGGGTTAGCAAGTTCAGGGCAGCCTACAAGAGGAATGAGCTGGAAAGAGCTGTGGCCAACCCAGGGAGGCCCCAAATACACCAAGTCCCAGGTCCTCCTGCTCTTGTCACCTTTCTACAGTGGTAAGACAAGACACATTGTCTGAACAGTCCCAGTTCAGAACTTCTGTC

>ctr2172
ACCCCGATCAGACTGGAGGATATGATGTGGTCTGTCATCATATGGCTCTATAAGCAATATATACTAATGTCAGTAGCATAGTGCAGACCCTACCAAAGGGCCCCCTATAAAGGGTATATGATGTCTAGGACTTTCCCCTATATAGTTAGTC

>ctr2173
NNNNNNNNNNNNNNNNNNNNNNNNNNNNNNNNNNNNNNNNNNNNNNNNNNNNNCTCCCATTTGAACAGTGGATGTGGTTTTGTAAAATCATTCATCTCTGGTTTCTAACTTATCCTTGCACCGGTCAGGGTTTTGTCAGGAAA

>ctr2174
TATGAGGGAAATTCCACGAGGGACAAGAAGCTAAACCCACTGGTCAGGACAAAAATTTTGGGGTAGTAAAACAAACAGGGCAGCAATACATATAATTCAGGAGGATCCACAAGACAGAGCTGTGATAAAGGGTGAGATTATAGA

>ctr2175
TCAGCAGCTCAGGTGTCCTCTGCTGGCTTGGACCACCTCTCCTAGCATCTGGACTATCCCCTGCCACTCCCTGAAATGGGACGAGGCCCCAAGGGCTGGT

>ctr2176
GCTCCAGCCAACCAAGCTTAATCTACTCACTCTCCTCTGTATTTAACTAACATGCTCCCAAATTCATGCCTGTACACCCATCAGTCTCCTAATAAGGCCTCGCTTACCTAGAATGTAAAAATGGCANNNNNNNNNNNNNNNNNNNNNNNNNNNNNNNNNNNNNNNNNNNNNNNNNNNNNNNNNNNNN

>ctr2177
AATCCACTCTCAAAGAGCTATGGAATAGTGGAAACTTATGAGTACTTCCTATAGTACCGCTTCCCTGCCTAGCTATACCCTACGATTTTGTTGCACCATATTGTCTAT

>ctr2178
AGCTTGCATCTGTCCTGCGTGAAAACCAGCCGTGGCTCCTATGTGTGCAGGAAACCCCATCTCCTCACCTGGCCTCCCCCTCCTGTACCTCTGTGCCTGCC

>ctr2179
TTTATATCTCTACCACAGACTCAGTTCCAGTTATAACCAGCTACCAGACAGCGTTTTTAACCAGCTAAGGGAGGTGGGGTGTGCAGAATTCCCTGCTGAGA

>ctr2180
GACTACACACATTTACTTTCACATACCCGAAATTCCCAGTGGAGCAGGGGTTAAGGAAGACTCAGAACACCAAAACAGCATTTCTGAATTTATCTTTACTGTGAAAGTTAATCAAGAAAGAAAAATAAAGGGTATG

>ctr2181
CTTAATGGGAATGAGACCACGGCCGTAGAATTAAAAGTCTTATATGCCTTCATTGCTTCTTTTTTTGCTTTANNNNNNNNNNNNNNNNNNNNNNNNNNNN

>ctr2182
ACTAACAATTTTTGTTTTTCCAAACTTTCTCCTCACACTAGATAGGCTTGGTTGCAATTTTATGCCATATCCTTATTATTTATTCCATATGCCCATTGCACCTTGGATGTGAAGTAGNNNNNNNNNNNNNNNNNNNNNNNNNNNNNNNNNNNNNNNNNN

>ctr2183
GGTATTAAACATATATACAATGACTTGTATTTTGACAGATTTACTATAAGGTTGATAAAGAACTCATAGGTACATCTACCCAGACANNNNNNNNNNNNNNNNNNNNNNNNNNNNNNNNNNNNNNNNNNNNN

>ctr2184
NNNNNNNNNNNNNNNNNNNNNNNNNNNNNNNNNTCATTTCTTTCACTAAAATTCAGCAGTGTTATCAAATAAAGGAGAGTAAAGAAAAGGACTTAAAATTGC

>ctr2185
ATTCAGAAAAATGCTAGATCTCAGTACTACTCTAGAATACCAGCAGTTTTCTGTTGATGGTATGGGAAGGGTGATATCTTCCGTTGGTGGGCTTTGCCTTTGACATTCTCTGTGACATATCTACACTGCATTTTAAACGTCAATATTATTGTGAATT

>ctr2186
GAGCCGCTCTGCTTGATGGAGATAGGGATTCACAACCTGCCTACTCACTAGCCCCCTTATTCCCTGCAGCAGCTTCCTAAGGCACTTCCAAGAAATCCCTAGGTTAGCTCAGAGGNNNNNNNNNNNNNNNNNNNNNNNNNNNNNN

>ctr2187
TTATTAATAACAAATTATAATTGCAATAACAACTTCTCCAGAGCTAAGCCCAAATTCGAAGATGAGTTAGTGCTCCAAGTGGCCCCACTTAACCATGCTGGAATGAAAGGGAGGAGCAGCTGCATGTGTCTGTCATTCAAATCAATGGGGTAATTCTGTTTTTATTGTGAACAGACAAAAGCTGTGTCC

>ctr2188
GGCGCCCATATGGACACTCCCCTGAAGCCCGCCTCCCCTTCCCCTGGGAGCAGGGGCCTTGCAGGTTCTCCCACCGCTCACCTTGCACTTGCTTCCTCCGCC

>ctr2189
TTGAACTCAGTCATATAAAGTATTTCTTGTAACATTTTCCTTCTCTTACCAATTTAATTATTAGTTTCATAATGGCAAAATAATAATGAAAAATGATTTATTT

>ctr2190
ATTAAAAAAAGAAAAAAAAGAATTTTTCTATCCAATTTCAGTCAGCACAGAACAATACTTTATGTTCAACAAATCCATTTCATGCCCCTGTTGTGGGGAAGGAAATTGGGAATTGCA

>ctr2191
TGTACTTGAATACTTCTGTTTCCCAGTGTTGCTTGCTGGACATTTTAGTGCCTTGGACTTCTATTGCTTCTGCCATTAGCATCAACTTACCAGACCCCAGATCAATAAAGGGCATGTGGAAGGAAATCGTAGGTCCATGTGACCCCAGCAGTCCAGCAGTGGTTATGCCA

>ctr2192
AAGAAATAATTCATGGTATGTGAGGTGAGGTTCAGTGTGAAAAGAGACATTTTGAAGACAGCATAGCTAGAGAACTTACTGAAGGTGAAACTATACACAACAATAAAATGGCAGGTAGTAATAAATGAGGAAAACTGAATAGTAATATTGGC

>ctr2193
TCTAAGAAGAAAGGCTTTAGTGACTTACCAGCGTGGGAAGTGGTGTTGGGGCAAAGTTTGTGTTAGTGTTTCCTGTGGACCAGAGATGAGCCTCACATGAGACAGATTAGGCACAGGGTGAATTTAG

>ctr2194
GGGAGCATCAGCCTTCCTCCTCCTCCTCCACCACCACCTACCCCAGGAGTCCCCAGATCAAGCCAGCAGCCCTTGGCACTGGGGCTGACTCTGGACACTTGCAGCAGCTTCCATAACAGCAGTTAGGCCACAGAGGCCATGCAGTGTGCCAGGCATGGCTGCAGGAGGGTCTGAGTATAGACTCC

>ctr2195
NNNNNNNNNNNNNNNNNNNNNNNNNNNNNNNNCACTGCTCTAAAGGGTCGTCAAGTCCTGCTCTCGTGGGTGGAGGTGACGTGGCCAGGTCACCCTTGTATACAGTGGAGGTGGTTTTCAGACTGAGTGCCTGAGCACATACGCATACAGTGTGAGTGTGTGTATGTGGGGGTTACAGGCATTGCAGC

>ctr2196
AGGACAAGATGTGAAACTTTCTAGAATGAGAAAGGACAGATGATTTTAGTGAAAACAGACTTGTTTAAAAGTCCTTGGAACCAAAATAATTTGAAGGCAAAAATCATGGGTCCTGACAATTATAGAGAGTCTTGGCATAGGTTAAAAGTATATCATTTT

>ctr2197
CTTTTCTGCTATATATTTGCTAGTTTTTGATAAAATACTATGGGAGCTCAATAGAAATCAACAAAATGAATCTTAATTTTACCAGAAGCATTATTGATGCATATGCTTGTTTTTTCTTAAGATCCATTAGCTTTCTATGAAAGATTTATACTTTTTTTTCAGTGTCTTATTTATTGCTTAGAAGTGGCTCTCC

>ctr2198
TTTAAGTGATGCTTCACGTAATTATGATCAATGCTCTAGGTTAATATATAAAAGAATAGGAAGATAGTTATTTGTTAAATAATCACTAAAGGGCAGATGTTTATGACTTCTATTTTAGAATTTGGTCAATTTAGTCTGAATAAAACAAGGTTGGTAACANNNNNNNNNNNNNNNNNNNNNNNNNN

>ctr2199
TGCCCTAGTGCCCCAGAAGAAAATCACTTTACAGACTGTCACAGGAAAAACAACCTCTTTCACAAATAAAGTTGCAAATATTAGTTACAAATCACACAAGGAAAAAGTCACCATGAGGGAGAGTCTGAGAGGCCCC

>ctr2200
NNNNNNNNNNNNNNNNNNNNNNNNNNNNNNNNNNNNNTGAGACGGTACGGACTTCTGTCTGTGCTGTACACTTGCACACGGCAGATCCAGGCCAGCTGCACATCCGTGGGCTCCTCCATCAGTCTCT

>ctr2201
GAGCGCGGGGGTGGAAGGCAGCGCGCCGGCCCGGGAGGACGGCGTGCCCTTCAGGGAGGGGCGCCAGGTGCGAGGGGGGCGAGCGGTCGCCCCCTAAGCCGG

>ctr2202
TATTGCATGCTCAGGAAGCAAAGTAATACTAGTTTAATTTTGAAATCACACAACTGGTAAAAATGGAAAGAAAAGCACCATTTTCTCTGTTCTATATGCTACAACTCAACTTTCT

>ctr2203
TTTTTACCTCCCTCAACATACTATACCCTCTAACAATATGTCAGAAAAAATGAAGACCACTCAGGGTTAAAGTAGTTGAGAAATATTTAACTTCTTTCATCAAAGAAAAATGTCTTCAGATATTC

>ctr2204
GCAGTGGAAGGAAAAGCATCACCACTGTGCAGAAATGACATGCTGTGTATTCTAATGAGTGGATTCCTTAACCTCTAGTTGTATCCTTGAGTTTTCCAGAGTTTTCTTTCTCCTGAAAGCTTACTGGTGGTCAGAAAGTGACTGTATAAATATG

>ctr2205
GTGAAAATTTGCTCTTTCCTTGGGTTGGGAAAAAGAAGGATTTGGAGGACGGTGATGTTAGCAGGACATAAATGCATGAGACAGCCAGTTATAAATGCTCCTTTAGACCCTTCTAACCCCTTAAACATGCTTTAAAAGTGACTTCACAGCAGAGAATGTGTACTTTAGCTGGCTAACATAAAA

>ctr2206
ATGAGACCTGATTTGACAGCATTGATTGGACCCTGGTGGTAAAACATGAGGCCTGATTGGAGAGTAGTATTGGACCCTGGTGGTAGGATATGAGGCCTGATTGGAGAGCGGTGATTGGACCCT

>ctr2207
ATCTATAGCTCTTAACATCTATTCAGGGGAATTTCAAAGTATTTTAGGTTCGTTTAGTATGAAAGTATTGAAGGTGCTATGTAAATGTAGGTTATTATTACAATTTAATGACATTCCCCTCAAGCAAAAATTGCTAAAATTTACAAAGTGCGGAAAGAAGCGCATCTACTTCCTATTTT

>ctr2208
NNTTCCTATCTACTCTTTTTGTCCACAACTCCACTGTAAGACTCAGAGGTGCAAGAGCTGGGTCTCAGCCCTGTTTTCCTTTGCTACTAGGGCTCAAGGAATGCAGGAGCAGGTGTTAGATCCCACAGCCCTTCCAGGAGCTGTTAGCAGCTGGATTCATGTGGATTTTATTAGA

>ctr2209
AAAATCCACAGCTGTTTTAAAGTGGGTGTTTCCTCATGGAGAAAAGTCTAAAGTCTCTTGCAGTTACATTCTGATTTCTTCGTAGCTTGCCAAAGGTTGGCAACCTTTGCTCA

>ctr2210
CGAACAGGGAGTGATTTCCAGTAATTTTCTCAGTACTTGAGGTTTAGCCATTTTGAAAAATCTTTTTTAAAATGAAAAGAAGGAGGGAGCATGGACGTTCAG

>ctr2211
GTGGCATGGCTGACAGGGCCTCCAGGTACCTGCTTTTATTTTAATGACAGCCACCAATATGTCCTAAGCTCTGCACTTTCTTTGAAATTACAAGAAACGATGAA

>ctr2212
GAACCAACACAATCTTTTTAAAATAAGTGTTGTTCCAAATGATGGCTTCTCTTTATTTCCAACATGGCACCCAAGTATCTGGTTTTAAACTGCCCTAAAATCCTATATGCCACTATAAGAGAAAAACAGGCAATTGAATTATG

>ctr2213
AGTAACAGACCAAGTTTAGTTTCGGGAGAATTAAGCAGCTGCTCTAAAGACTGTGTGTATGTGCTGGCGGAAGACACAGACTCCGTATCAGTTGTCTCCATGCCTTCTCCCTCTTCCCGG

>ctr2214
GAAACTAGGAAGACTGTTGAAGTAATGTGACAGAAACTTAGAACAGAGAAAATGGTAATAAGCCCCTTGATTAAGAAAAAAGAAAGACGATATAAAAATC

>ctr2215
TTTGTTACGGAGGGACTGAGATTGTTCTGAAATTATTTTCAGAGCTATTTTGCACCTATGAGACACTCATGTGGTTGAATATAACATATACAAATAGCAGTATAATAGCTAGTCAGAGCAGTGACATGGAATTCAGATCGTTTTCTTTGCTCTTACAATTACTTCATATTTTTCTATAGCTTT

>ctr2216
NNNNNNNNNNNNNNNNNNNNNNNNNNNNNNNNCTTGTTTTTGCACATCATGCCGATGCGGGGTGGACAGTTAGACCAAGAGGAGCCCGGAAGCAGACCCAGGCTTTGG

>ctr2217
AAGCAGGAAGAAAATTCCTTGATGTCACCCAAAGTAACAAATTATCCAATTTTGACTCCAAAATTGAAATATTTCCACTCTATACCATACCATCACATGAAATATATGCATTCACTACAACACATTGTT

>ctr2218
TATCCATTACTGTTACTGTTATCACCATGACTAATTACTGTTATAATTATTAATATAACCTTTGCAATTAGGAAGGTGAGAAGCCTTGGCCTCTGCCCATATCCT

>ctr2219
TGAGTGGGGAAGGAAACCTAGTGAAGTTCACTAACTTAGTGGCCAATCTCGTATCAAATTATCATCTCTGAAATTCACTGGATGGAATCCTTGCCACCCAGACAGGCTGCAGTAGCTGATAAGGAAGACTCGACTCCAAGGAGT

>ctr2220
GGGCTTGAGAAATATCATTTTAATTTGTATTTTATGATATTCTAATAGCAAATATTTTGCTTTGTTTATTTCAAAATAAAAATATGTGAGTAATATAAAA

>ctr2221
ATACATCTATACATAAACATATTATACGGATCTGCCATAGCAAATGAGGCAAATGCAAAATTGATTGAGATGCAGAAAATCCATTTTCTTAGAAATAGGTAACTTTTATTTA

>ctr2222
TATGCTCCTCAACCCATGAGTTTATATTCCAAAAGAAGGTGATTAGGACATGTAAACAAATAGCTATAATGCAAGACAGAGGTCCCCTCTCTGGGNNNNNNNNN

>ctr2223
TAAAGAGAAAGATAGAAAGAGCAGAAAACTCTTGATATTTGTTATTTTAATTTTTCAAACAAGAGGAGCAGAGCGAATTTCCACAAGTGAGAACAAAACTAAAT

>ctr2224
NTACTCATCAGTTCAGACTACGGTGAAAGTGTTGGGAGGCTTTTTTGCTTCATTTCTCAGCATTCCCACATGGTCCACAAACAATCCACCTTGACAGCTAGAG

>ctr2225
CTCAGGGTGTGTGGGCCATCTGTCTTCTCAGTGCCTTGTGTGTCAAGGGGTGAATCAGTTCCCTGCCTGCCACCCTACATGGGAGGAGCTTGGGTTCAGCATA

>ctr2226
GTTTGAACTCCCTGCCTTTTAGCAGCCCTGGGGCCAGTTTCCAGTCAGGTGTGAATGTTAAACCCCTAGTCCTAGAGGCCACACTTAGTCTCATACATTCTCCAAGGCCGTGGGCACTTCAGCTGCT

>ctr2227
CAAGAATGCCAGCTCTTGGCATCTGGCTGTGTTTCCAGGAGGCATTTGCAAGGGGTGAGGGCAATCGGGACTTTGGACAACTTCCTCCCCAGGCTCCAGATGCCC

>ctr2228
GAAACACTTTGAGTAATGGCCTAAGCCTTCATTCCCAGCATGTCACACTGAAGATGTTCAACAGAATATTAATAGGTATTATATACCAACAAGAATCAAGCTCCTATN

>ctr2229
CTAGTTCCCAGGCCTCTCCTGGCCTCCTGTGGGGATGGTTGGCAAGGGATGGCGCTGAGGGTGGGGTGGGCCCATGGGGACTCCTGCCGTCTCTCAAGCAGAACTCAAGGAGAATT

>ctr2230
TTCGGCAGCCGGGCGGAGCCTGCACAGAGGCGGAGCCGCGGCAGCCGGAGAGAACGCCCCAGCAATAGTCGCTAGGAGGAAGCCCCAGGAGCCCTTGCCGCCCACGGAACGCGCCTGCGTAATCCGGGTCCAGGCCGCCGACATTCCAGGA

>ctr2231
CTTCCAGTTATCCTCTTTCTTTGCTTATTGTTACATGTTTTTGGATATCAAAGAGAGTATCCTAAAATAACTTTGATACAGTTAATGATCTTAGTGGAATGATAGGAGTTTTAAAAAA

>ctr2232
CACCCCCTCAAGAAAATGCACATCCCCTCACTGTAAAATCTAGGAAAAATAATAGAATCCATGCATAAAAAGGGACCTAGTTTTTAAAAGACAAAAATGGTCATAAA

>ctr2233
GGGTAAAAGGAAGATCATCCCAGCTGCTGTGTCCCAAGTCACATGAAATGGCGGGAAGACATTTCATAAACACAAGTTCAAAAGCCCCTTTAAATAGATAGGAA

>ctr2234
AGAAAGGCAAGCTCAGCATTTCTACTACAACAGCCATTCTGAAATACGATGCCTCAACAGAAGAACAGAATCAAATAAAAAGGGAAATGGTTCACAGATAACATCTGGCCCCTCAATTATTAAAGAGTATCTCCTCCCTACACACTTTTCCCTT

>ctr2235
CTGCTGAGAGACTGGTTTCCATCCCAACTGATGACTTCAGATGAGAATAGCTGCATAGCTTGAAATAGGTCAGATATCAAGCTGTAAAGGACACAGAAATCAGGAGTGAGTGCCACAGCA

>ctr2236
TTTAATTATGAATGAAATATTTTTCCACTGGTATGTGAATCATTTTTGAACCAACTGAGTACTGGTATTCATAAAAAGTTGGATGTTTATTTTTCCCTCATGTATATGTATTGTTACATACAAAAATAAGAAAAATA

>ctr2237
AAATATCATTAGCTTATAGAAACTCATCATCAACAACAAAACCTAGGACCCTGTCAACAACTCACATCCAACCCTGTGGTCTCCTAAGCCCATCTTCCTACTCCTCTTACCTCATGTTGCCACCTTCCT

>ctr2238
CTTGCTTTTAGCTGGAAAAATGACCATCCGCCAACTTAATACAGTCTTTACTTGTTTTTGATCCAGAGAATATAGCACATTCATTGTGCAAGGTGTTGATTCAGCAAGGCTAACAACA

>ctr2239
TTGCACTTAGTCACTTACACGTTCTGAATTAAAACCTCTCTACTTCTGTGGTGCTGTCTTCACATGAAAACTGTCTTGGGTGAATTTAGCCTATAAAAAGTAG

>ctr2240
NNNNNNNNNNNNNNNNNNTCCTGTGGGAGTACTAAAGAACAAAAAAGATTTAATGAGTCAGATAGGTCCTCTCAAAAGTTCCTCAAAATCAAAGATGCTT

>ctr2241
TTATGCTCAAGTAGGTGCTGATGCCTAAATGGAGTCTCTAGAGTCAAGTGTCTTTATTGGTTTGTGCTTTTGTTGAACAACCCATTTTGAGGAAATTTGGTTT

>ctr2242
AAGCTGGGACATTCGACATTTGACAAACATGCCCAGAGGGACTTAACGTGCCACCTTTCTCTTTGACAATACGGCCACAGGCACAGACCCAAAGGCTTCCTCGCCTTCAAGACCTTTCTGGAATGAGGGATGGCCCAAACTTACATATTAATTGACAAATAGAGACATATNN

>ctr2243
GCGTGGACACACTCAGATGTCCTGTGGCCAAAACATGTATTTGCTTCATTTTCTTTCAAATAAGTTTGACCATGAGCCAAAAAAGAATGCTGATCTTACA

>ctr2244
CTTCTCCAGAATGAAAACAGTAGTGGGCAGCCACTCCTCAGAGACTATCTCCTATCCTTTGGAAAATTCTTTTGCAAATCTAAAACCAATTCCAGGTTGGGTGAAGGGAACTTTGAGAAGGTTACTGGATTGGGCCAGGATACTAGACCAGCAAGGAACAGAAACAAG

>ctr2245
GACTGACAAAACTTTGGTGGGGGTAGCCCAAGGCACCGGGGTTGGGGGGACCAGTCCAGTGTGCCTCAGGAGTCATATAGACTCTGGCAGGGGTCTTGTCATCAGAGGGGATCTGTGGCTGGGTTGAGGGGCTATGACCTA

>ctr2246
GGTTTCCTTCCTCTCATCCCAGCTCGGAAGCACCTTATCAAGGTGAACTGAGCCGCTTCTGTTTCTTCTCTTCCCTCTAGCCACCACGCCCCTTCCTTTCCGCC

>ctr2247
TTTGGAGGGGGGAAATAAGAAATGTTGCTTCCTGGTCTTCTGTTCTTTGAATAAGGTAAAGCTGTCTAGCTGACAGTCCATAATGCCCCAGATAGGATGA

>ctr2248
GGAGAACCTGAGGACCAGAGAGGTTGTGACAGGGCTGGGCCCCTAGCTGGTGTCTGCCGCTGCCTCCACCTCCTTTACGTGGCTCGCCTCTAACCAGACCCT

>ctr2249
TTGTTTTTATTTACTTATTATTACATTTATATCTTCATTCCTAATAGATTTTGAGTCAAAAAGTACGTACCAGGACAATTAAAAATTTTACTCCACAGTTGAAAAAAAAATCATAGCAAAGTAAGAATTGGTGTTACATAATGAGA

>ctr2250
CTCAGATGTGGCTGGACTCCCTGACTACTGCTAAAGGTTTGCACTCTCCGGCCCTTCTCCTGTCTTTTTGTGTCCCACACTACCATCTCCCTGTTCACAGCCCTAATTGCCTAATGGGGTGTGTGAGTGTTCATGTTATTCACACATCATTGCCTAGGATTTTCTGCCAAATGATGCCCTGTTGATACAACCTTT

>ctr2251
NNTGTATATATATATATATAAATGTATAAGGGAAGGGCAGCTAGGTCACAGAGATCTATGGTACTCATCAGGATAGGTTTATCAGATTTTACACATGCCATGTGGACTTCTCAAATA

>ctr2252
CAAGTTCCATAGTTAAGTATAGTTGGTATTTTACAGGGAATTATATTGAATTTATATAATTTGGGTCGAATTGTCAGTTCGTATTATTAAATTCTTCATTGATCTAGAT

>ctr2253
AAAGGCTCTGGGAGTCTAGCAAAAATAAGACAGCAGAAAAATATTAAAGCAAGACTGCAAAACTCAGTGCTGCACACTCCATCACAAGTGTGAAAATAGCTCCNNN

>ctr2254
TAGGTAGAGTGCTATATACACCACTGGTTCTTAACTTGGCTGCCCAGTGGAACCCTCTGACCGCCTGNNNNNNNNNNNNNNNNNNNNNNNNNNNNNNNNNNNNNNNNNNNNNNNNNNNNNNNNNNNNNNNNNN

>ctr2255
AGGGGTGTTTTTCCTCCTGTCTTCCTCTTCCCATTCTCCTCTTTTGGGGAGTCCCCTGCTATTCAGCTGTCTGGGCCTGGCTTTTGACTTCTCTTGAATAAAATGTCCCGGTCACCACTATTGGTTCTGTTTTCTTAGGGTTTGGGCATAGTCTCTTGAGTCATTTCCAGAAACACCTGACCCTTTTTTA

>ctr2256
TACCAGTAAAGACTGTTTTGTTTCCTGACTTGTGGAGGTTTTTATTTCCACAGTGTTGAGGGCTCTGGCAGAAAGCTTTCTTGGTCCAAACTCACCACTTATCATCACAGTATTTATGTGTCAGGCATTAAGGGGAATGAGCATCCAATCCCACTGCTTTTCTGCATTGGTTCCCATGCACA

>ctr2257
NNNNNNNNNNNNNNACAATAGCTGGTAAATGGCTGGTATGTGTATACACGGAGGGTCACGGTGGTGTCTAATCTATACTCTCACCTTGTTGGGCCTCCCCAGCAAATTCTGTCCTCTAGTCCTGTTTTTACCTATTTGAAGTCTAGGCAAGGCCTCGTTGGGTCTTCCTTTGTCTCCAAGTCCCTAACCCTGAATC

>ctr2258
NNNNNNNNNNNNNNNNNNNNNNNNNNNNNNNNNNNNNNNNNNTTACTTCAGTTTTATTTTCAGTATCTTTCAGAAATCTGAAGCTGAAAGGAAGATGTACAAAAAGAGTGGGAGAAAGGCTTTATTTTCAATTT

>ctr2259
GGCATTTATTTGCAACAGCTCATTATTATCCAAAAGTCAGCTGCTGCCAAATTTCCTCTCCAATAGGCAAAGAAATTCCCAGTTGGAAGGTGAGCTGACTACCAACTCAGGCTGCCTGCTTATTGGGTTTCATGCATCCCTCTCCTCCCGCCCTTCCTCAACTGGGCA

>ctr2260
ATAATATTTTTTGATTAGAAGTAGTATACATCTTTATGTATAACTCACTATAAGTTTACTGAAGAGGACATTTAAAACATGTAAATTTACATTTTTCTTGGCATGTTGAGTATGTTGATGGAAAGATTAGGATGATTCACATCAAAAGATAATTATCAATACAAGTAAATGAGTAATGAAAAAT

>ctr2261
TCCAGGGTCCCCCTTGCTGGTACCTCCCTCACCCCTCTTTTTGTTTTTCCATCTGTGCCTGTTCCTTCCACAGCCCAGGCACACAGAAGCCCACCTTCTTCCCCTTAGGAGGAGGGATAGTCAACACCCCTGCTGTC

>ctr2262
GCCCTATCCCCGCAGGGTGAGGTGCTCTGTCCTCCTCTGCTGTCCTCCCCATAGTGCCGAGGGGAAGCAGCCTTGCTGTTTGCTCTTTGGGCTTTGGGACAGGGTTGGTGGGGGTTAGCAGCTGTGCCGGACCTGGA

>ctr2263
ACAGAGTTTGTTTTTGGCTCTATTTTCTATTTTATTTAAAAGTGCTATTCAAAGTACTTTGAAGTAGCCATTAAATGAAATAATTAATGTATACTTAATCA

>ctr2264
GAGAAGTCTTTTGCTGGACTGGAATGTGCCAAGGAGGAGTATTTTGTACCAGATGGCAGATCTGACTTCTCTAACAAGACCTAGTTCTTATTTTATGATTTTTTTCCTTT

>ctr2265
ACACAAATTTATGCTTTTATTTTCTAAATATTATATCCATAATAAAGCTGGAAGAGTATTGACTCAGACTGCTTTTTGCTATAAAAGGAGCATTTCCAAATT

>ctr2266
TAGTGGCTCTTGCAGGATTAATTCTCTTGTTTATATTAATCCAGATATGGTTCAGCTCTATCACAGACTAAATGCCCTTTGTTCACCCGAATTTAATACGATTAATAGAAACCTGTCTGGAATTAAGCAAGGCAATTG

>ctr2267
TTATTAGTCATCAAAACAGCTGTTAAAACAAGTTTATTCTGCAACTTTATCTGCGGAGAAATTATTAGATATAAACATATAATACAAGACTTTGAAAGATTTATAATCTAATTGTGGGT

>ctr2268
GGCTGCACAATTCGGGAGGATATTGGGGGAATACTTGAGAGAAAATACTAAAGGATGGATAATGACGGCAGAATAGGTTGCCCTAGACATCAAACAGCCC

>ctr2269
TAAAAAAAATGGATAGTATAGGTGTCTATTTTTCCAGATGAGATAAGCTGAGAGGTGACTGGGAAGGAATGCACATGATTTGGAATGCCCTGGAAACAGAAAGAATGAGAGGTCCAGACAGAGAAAAGCTCAGGTTAGGAACGGGTCTCCTCT

>ctr2270
GACTTCCCAGCCCCTTCATTTCCCATGCCAGATCGGACTATGGTACCTTCCTGGGGAGGGGCGGGTGCTGACCTGGAGCCTCCATGATCGCCATCCATCCTCACACACAGTCCTGGCACAAGAGCTGAACTTACTACCAGCCTCTTTTAGAGCAGTCTTTCCTGAAGCTACAGA

>ctr2271
TCTCCTTCCACTATTACCTTTATAAGGCCTTGTGTAAAACTATGTCCCAGAGAGGAGATTTACTTCTTTAACCTCATCAGTAATACTCATCATTAATACTAAGGGTCCCCTCAGATGGGACTTGCACCCTGCCAGGGAGATGGGGGAAAGACTGTGAGTCCCACCTCCTTCC

>ctr2272
TTAACGTGATTGCTTCATATGATCTGTTCTCATGAGATCCCTAGGGGAACTGACTAATGACAACCACACATGACCCCCTGTGCCAAGATGGCAAAAAGCAGTCTCTGT

>ctr2273
TCAAGTGATTTCAAAGAACTTGTCCTGTTATTGAGGTAATAACTGTCTCTCTCTTCTCAGATTCAGTGGTTTATAAGAAAGAACTTAAAAAACTAAAATATTTCAGTATTGCTTTTC

>ctr2274
CTTCTTTCTGAAGACCAAGGCACCGCACCTGTACACCTGAATTCCAGGAACAAGAGTGGCTATTCACAATGCTTCCTCTGCAGTAAATACTATGTGTTGTATGTAAGCCTACC

>ctr2275
TAATAACAATGTTTGTGGAGCACATACTATGAACTCAAGTAATTTACACAGTATTTTACATAGTTTTTCATTCAGCTACTTAAATATTTGCTGACTTGAAATAAACTCTTTGTATTCAAAATAGCCTGGAATCTAGGTATT

>ctr2276
TCAAGGTGCCGTGGCGTTGCCAAGGGGAACGTGAGCTTCTGGCAGAGGTGGCTGCTTAGTGGAGGGTACAGGGCTGGCCTTGAAGGGAGGGGGAGGAAAGGGCACAGCAGCAGCAGGGGTGAGGGAGAGAGTGTGGCACTGCCTGGCCTGGGGTGGCCAAGACCTGAG

>ctr2277
TCCTTATTGGTTAATGCCCCAGTACCATACTAAGTAATGCTTGGTGCTTTCTAATTACCTTTCCCCCAAACTCAAACTCTCGTGAATTTAGGCTATGGAGAAAAATGTTCTATTAATCTGGTCCACCTGAGAATATGACAAGATAATAACAATATCCATATGGGCAATTTC

>ctr2278
AGGAAGGCATTATCAATTATTACCATAAATACATGCTACTATTTTTATAAGAGCAGCTTACCAGGAGAGGTTATGCTGCCATTAATATATTTAGTATCTTCAAAATATTTTATTGTTAGTTTTCCACATATT

>ctr2279
TTCTCAGTTTAGCATTTTGTCAAAATGGATAAGAAAAGACACATAACTCTATACTCTCATATTTTTTCTTAAAATATTCCTATTAACATACAAATTATATTTC

>ctr2280
NNNNNNNATGAGTCAGATCTTAAAAATATACTTTCATTACTTTGTGAGCCATGTGATTTCCCAATAGCACAAGCAAGTAGGAAAAGAATCAATGATCTGAGACTATTTGACAATTAAATTT

>ctr2281
CCTCCGCTCCCCGGCCGACGGCCCACCTGGGCTTCGTGAACAGTGGGAGGGAGAGTCTGGGGCCAGGAGAGGGACGGTGCAGGATCAGGGAAAGGTGAGTCCTA

>ctr2282
CATCTGAGTTTTAAAGCGCAAATAGATCTGTATTTTGAAACTAAATATTTGAATATCAGCTCTAACAGCTGTTCTAGATGACTGTAGTATGGTCAGTTTTTCCTGGGACTTGGCAAGAAAAGATGTGGAAAGCCCACATGCTCCATTTATGCATTGAAACCAAATATTTGGAAGTATTTAAAAT

>ctr2283
ACTGGCTCCTGATTACGATGCTTTGGATGTTGCCAACAAAATTGGGATCATCTAAACTGAGTCCAGCTGGCTAATTCTAAATATATGTATACCTTTTCACCATAAAAAAAAAGAAATGCTGAAGGCTCCTTTACTGTTTTATATATTAA

>ctr2284
TGCCCTCCCATGTCGGGGTGTGCATGGGGGTGTTCCCAGAGGCTGTGAAAGGACAGTGGCCACAGCGGGAGACCTGACGCTGGTGTTCCCAGTCCTTTGGTA

>ctr2285
CTTTTAAAATCAAAGGCCAGTACGTTTAATGACCATTAGAGAGAAAGATAAAAGCTGCCACAAGGTTCCGTTTGTCTAATTGAGCATTTGCAGGCTGAGGAGTGGAAAGGTTGTTTCTGATGTC

>ctr2286
AGATATTGCTAATGTTTCTAATTGTTCACACCTGCCTCTATCCAAGCCATTTACCAGTGCCCTTCTGGGTCTGGAAGTATGACTGCTTTGACCAATGGAGCA

>ctr2287
AACATTGAGCAATTATTTTTGTCCTTATCATAATTTAGTCATTTAATTTCTTTATCATTTTCTTGGCAGTTAATAGCCTCTGATTTGAATTTTTATTTTTTCTTGTACCACAGTTGTTCTGCCTCCCTGATTAGATTGTAAGCACCAGTAGATAAGTCATCTTAGCCTACTTGGCAAGCCTTATAAT

>ctr2288
GACGCTTTCCTCTGGCAGGGGACAGAAGGGACAGCCCCATCCAAACGACCCGGATAGGATTCCCTATGTGATAATGGAGTTCTTTTCTCATAAGAAATGAAGAAACAACTGGTCATACCTAGCATGGCCTGCTACTCAATCCAAAAGATTT

>ctr2289
GTTTCATGCCTTCTAGGTTTGCTTCAATTTTTATGAGACACACATGAGCTCTTCTGGGTCTCGTGTATGGGCATGTATATTTTTATTAAAATATCCTTATGCTTTG

>ctr2290
CCCTAGGGTTGAGCCCAGCCTTTTGCCCCATGTCCCACATTCTACTGGACTTGTTCACAACCCCAACCACATTCCCACTCCCTTAGATGTGGTCTTAGAG

>ctr2291
TGGAATGCAGTTTCCATTCCTTTTCTGCGACATCTGACTTATTGTTCTACTAAGCAGTTAAATGAGCAGAAAGAACTTAAANNNNNNNNNNNNNNNNNNNNNNNNNNNNNNNNNNNNNNNNNNNNNNN

>ctr2292
AGCCTCGTTTCCCCTACCTCCCATCCACTCCTCCCAGACTCCAGCCTCACCGGACCACCCACTTGGCCACATTCACCATCTGGACTTGCCTGTCTCTGGGGCTTCATGGGGTTCTTTGCTCTGCTTGGAATTCCCTGTCCT

>ctr2293
TAGAAGATTCATTCCTATTCTCATATGTAAACGCTAAGAGGATTCCTCACTATGGTCCTCATCGTTGTATCAGAGAAATCCTGGAGTAGGAAATGTGAGATCCGTTGGCAAGTATAGTCAGATTGTACATACGTAAAGCTGGTTGAAGCCAAGTGGAATTAGTTCA

>ctr2294
ACTAACATGATTCACCTTTAGAATGAGACGATCTTAGGGATTTTAGGAGTTCATGGAGGCTCAATATGGCTGCTGTACCTTAGAGCTACATGGAAGGGGT

>ctr2295
TCTCAAGGGGCTTGCTGAAATGACCCGAAACAGAAGAATAAGAATGACCCCAAATGCACACAACACATGTCTTCAGAGAGCTTGAGCTGTGCCAGATGGACA

>ctr2296
TTCAAAGCACATGTATTATTCTGTGTAAAGAACACTGTGTGTATTAACTCATCTTCAGTGGGTATTAACTTTGTGCTTTTTTAAAAATGAGGATTTAAAAAACAAAACATTAATGTTCTCTTGCTCATTTT

>ctr2297
CAGAATCCAAAGTAAATGTCCTGCTAGCTAGTTAAGGATTGTTTTAAATCTGTTATTTTGCTATTTGCCTGTTAGACATGACTGATGACATATCTGAAAGACAAGTATGTTGAGAGTTGCT

>ctr2298
TCTACCCTGTTGCTCTCACATAAGCCAACTGCTTCATTTCCTCCTTAAAATTCAGTCTCGCTTAGAATGTTTTCTGTCACACCAGGCAATCTCCTGAGGTTGAAAAATGGCAAGAGGAAATTGTCTGCACAGACCCAGGAACCTAATCCCTTTATTTATCTAAATGCTAATGCCCACAGCCCA

>ctr2299
CAGGAAGACATGGGAAAAAGCTTTAAGACTAAGGAAATAACCTGATAATTGTTGATAGGTAACGATAAGAGAGTATAGTATATCGAAAGAGAGAAAGAAT

>ctr2300
GTTAGCAGCATAAACAAATGAAAATAAAAGGAATGTATACTAGAACCACAAAAATTAAGCAACCAAGCAAACAAACAAATAAAATTCTACTAATTTATAGTTTTCAATATTTTTTAAAATCTTTGAACCCATAAAACCTGTA

>ctr2301
CCTCATCACCATCAGCTCCTTCTCCTCCCACCTCACAGTTCTCTGGTGAAATTCTCAGGGTGAAAGTGAGCCTCAGTGCTTAGGCAGCTAGGACAGCAGGAAGATGGCAAACAGCCATCTAGAGTGTTCACGATAGCTTCTCACCTCCCCGAGTAAGGAAGAGCTAGAAGCACT

>ctr2302
ATCTGCCCAGGGGCACATTTCATGCCCACGTTCATTTCCCAGCTTTGAAACCTGAGATCTATTTGCCCAGTGAAATTCCAGGGCTGTCAGAGCTGAGCCAAGCCCCCTGGTGCTGCTGCGGAGCTGGAGCTGGAGCTGCTGGCATAGGCTCTGGTGGGGCT

>ctr2303
GCCACCCCCAGTGTCCCCCAGCAGCGGGACCGCGGGGTCCCCACCCCGGGGCGGAATCCCCACCCACGGGCGCCGCAGTGCAGCGGCGGGCGGGCGGGCGACTCGGCCCTCCCCGCACCCGCGTCCCGCCCCCCGGGTCCCCTCCCTCTCCCCACCGCCCCAGGCCGCGGGAGCCCGCGGG

>ctr2304
GCAGGCAAGCACGTGTTTGTTCATTAGTTTGTCCGCCTGATGGTTCACTTGGGAATTTTTGTTTACTTTAAATCTATACCTTATGAAGGGAAAGAATCACACTAGAGCTGAAAATCT

>ctr2305
AAGCCTTGTGGTCCAGCTCCCACTTCTAGCCTGTTTGGTCCTGTGATCCATTCATGTTACCTTATAGCAGGAGGGACAAGGAAGGCAGGGAGAGAAAAGTTCTG

>ctr2306
TGAATCTTTTATTTTAGCATAAGTAACAGCAATTGTCAAACAAAACACAGAAAGAAAGATTGGCTTAAATTTTGAATGGATTTTGAGAAAAGGCTACTTCATCCT

>ctr2307
AATGTGCATTCTCTGAGTGTTGTTTTGTGGTATCATTGTCTTTCCTGAATGACTTTCTAACTGTGCAGAAAGGCAGAAAAGTCATCATATGTATATGTCATATGACTTTATAAAATAT

>ctr2308
NNNNNNNNNNNNNNNNNNNNNNNNNNNNNNNNNNNNNNNNNNNNNNNNNNNNNNNNNNNNNNNNNNNNNCAGTTTTGATGAAATTGTCCCTAGATTTGCATCTGGCATCTAGCTCATATCTCAGAGCCAGAATGAAGGATGCTTACCTCTGGGTTTGGTAAATTTTAGCTTG

>ctr2309
AGCTCTCTGGCACCTTGTTGCTGTTGGAGGAAGGGACACTGCTCTGCAGTGTCTTCTGTCAGGTCTGCCTTGAGTCCTGTCCACCCTCAATTTTCTCTCCTCAGCTTACAGTTCTCCAAATGCA

>ctr2310
CCTCTCCCAACTCCAGACTGTCCTAACCCTCAGTGACCCCGCACCCTAGAGTCAGGGCAGTGCTCTGTCCTCGGCGGAGTCCGGTGGAGCCTGGACACAGCTTTCCCCCCCGTGTTGGCGTAAC

>ctr2311
CCAAAGAGACTTGTATCTAGTTGAAGTGCATTTTTTCCATGACCTCAAAAAATAATTGCAATAGTTTATATCAGGCATTGGGGGGAGGTATGCCTGCATAAGC

>ctr2312
TCTCATGGATTGTTCAAGATAATTACTCAGCTAACTTTGGGAAACAACACATGAGGCAAAAATTATTATGCTTTAAGGAAACAGCAAGACCACCCCCTGGACTCTGCATTTCTGGATAGAAACCATTTTCAAACCGAGAGACATTCATTTATCTTCTT

>ctr2313
CTCTGGGTGAATCTTGAAGTATGCCAGGCTCTGCTGCCTAACTCTGGGTGTCGTGTCTGGAAGAGGTGCACTAGGGATGGCAGGCACAGAGGGATGGACACAGGCAATTGGCTTCCTGAAGGGTGCTCCCACCTTTTGGTCATCTTAGGTTTCCAGCCACCTTCTACTCCTGCCACCC

>ctr2314
CATTCAATTTGTACAGAAAAGACATTGAATTCTGCTTTTGCAAAATTATAAAGGGATCTGGGATCATTTTCATACCTTATGTAAAGATTAAGCATGTTTTT

>ctr2315
ACTGCCAAAAGTTAGAGTTCACGTGATAAACTAAATGTTACCACTTCAGAAAGACTTTTGCAGAACAAAAATTTAGATTGCCATTCTCTACAGCCCCTGCTTTGCTTCCTCCATAGA

>ctr2316
TTTGGGTATATTTCCCACATTATCCTTCAGCTTTCCTGACATGCTACACCAAACATTCCACCCACAGATCTATAGAATTCACTTACATGTTGTTGGGGTTTTTTGGTATTTCTGCCTCATTCCANNNNNNNNNNNNNNNNNNNNNNNNNNNNNNNNNNNNNNNNNNNNNNNNNNNNNN

>ctr2317
TGGAAACATTCCCGGTAGAAAAGAAAATTAGGGATCTCAGATGTAGGATCACAATCAAATTAATTTTCTATTTGAATTTGATTTAATATGGACAGACATTATTTATCACACAACCAATTAAATACTTCATCTTTTTTCTTCTCTCA

>ctr2318
CAAAGCATTCTTGGCCTTTTTCTTTCTCCTGCTCTCCAGTCTAGATTGAATAGAAACAAGATCCCCCAGGTAACTAATACTAATCCACTACCGCTGATTAAATTGAGGTGACTCCTGGGGCTGGTCATCTCATTTTACCTCTGATACTCCCTGCAGAAGAGGNNNNNNNNNNNNNNNNN

>ctr2319
GTAAATAAGACCATTGTTAAGGAAGACTACAATTTTTCATAGGTGTGTGTTGAAGAAAGTTTAAGTACTTACCATTGAAAAGCACCATTAAGAGATTATTAACTAAGAAACTGATAGTCTGATGTTGCTAGTATAGGATGTAGTATATATATATATTTAGTAAAGGGTATATTCATATAGGATATCATAAGAGATAT

>ctr2320
TAAACCTTATTTTTCCACTGCAAGACTACATCATATCTGAAGTACAGTCAAAAGGGAATAACATATTACCTTTATCCTGCTCCTCAAAACAGAGTGCAAGTATCCTAGACTTCCCAAATCTCTTTTTCTGGGACGGGACAGGCTAAAAAGAAGGCTCACCTCTAGGACTCATGGAGTCTAATCCT

>ctr2321
ACCAGAAACAAAATAAGTCTATGTAGACAAGGCATCATCGATTAGAAAAAACAGAAAAGCAAGCCCTGGTGTTCTTAGTGAGAACCTGAAACAAGCTCTGGCACCTGTGTGTGTGAGCAAGTGGG

>ctr2322
AGCTGTAAATTTTAAAACCTGCCACATTAGTAGCTATTAACACCCTCTGCAAATAAGTACAGGCGTCTTAAGCAAAGTTCAAAAACAAAAATTGTAATATTTTGTTTTTA

>ctr2323
GCGGCTGTTAGCTGCGCCGGGACGCGTCACCGGGAGCAGACACCGGCGTCCCCCCTCCAGAACTCCACTTCTAATAACAGCCACTTAACGGAGCTGCAAGCTGTTTTTCATTGTAGACAGGAGTGGCTGATTCTGCTGCGTCAACATTCTGCAAGTGACTATTATTGGGAATCATGGCAAG

>ctr2324
GGACATTAGGTCAAAGAGAGAATGGAATAAACTTAGGACTTTTTATACACAACCTGGGATGAATCTCCTCCCTGAGACCTAGGACACCCTGGGCGCTCTGCCT

>ctr2325
CATTTGCATTTTTCACTGCAACTTCTTAAAAAGAAAGTGCTACTGCTGATGAGAAAATTAGGACCAAAAAAAACCTGAGAATGCTCTTTTGGAGGCATTATACATATTCCATGTATGAATTATGTTTGTCATGAAT

>ctr2326
TGTTGCAGTCTCAGTGGCAATTTGTCTTCCAGAGAACCATAGCCTACCTCCTCTACAAGAATATAGATTTAAAATATTTGAATAATTGAGTGTACACAAG

>ctr2327
GCATGAGGTCACTGCATCAAAAGTACTGAACCATACATAGGATGGTTTGACACTATGTTGACCCCTACCACTTTGATACCAAGATTTCCTTTACCTTGTTATTTCAAGCCCAGAAACCCATTGAAGGTTCTTACATGCAGATTATTGATATTTAGATAG

>ctr2328
CCTTATGGGAATCTTTTTATAAAATGCTATGTCACTTCAGCCCTGTGAAGTCTGTGTGTATACTACAGGATGATTGCTGAAGACTTTGTTTTCCCCCATTTTTACTTGAGTTAGGATCTTGGTTGT

>ctr2329
GTGACTGCTGGGCTAATTAATAACGATAACTGTGAAAGGTCATGAGTGGAGAATTGAAGAAAAGAGGAAACTAATATTTAAATGCCTCCCAATGTGTGATGCTTAATTCAGAGAATGAAGTCCAAGTCTGCAAGCAGTAGATTTTGCATTAAATGAACTGAAATTGGAATAG

>ctr2330
GTTGCCTCCATCCCGCTGAAGCAGAAGACTCAGCTGTTTACCTCACCCTGCTCGGAAACTCTAGCGTGGTAATTATAGGTGCCTTTGATTTGTAAAGAAAAATGGGAAATTAATTTATTAGTACATTATAAGTGAAGTTAATTTGGTATAAAATCACTAAAAGATGTGGAATTG

>ctr2331
TAATGTATTTTTAAAACTAGGATACTTATTACACAGCAAAGGTTTGGGATTCAGAGGCAGGTCATTGGCTTACAGCCTCAGAACTGAGTGTAAAGGAGAACT

>ctr2332
TGGAAGCCTACATGATCATCAGACCCAAAGCCACACCCCACCTGCTCTGCTAGGGTGGCGCTTCTGCATCCCTTCTCTTAGCCCTGACCAAACCTTTCCAACTGCACCACCTTTGTCCCAACCCAGCAGCTTGATGTTGAGTATTGAAGAGTCTAACCCTCAGCATTAAG

>ctr2333
TATTAGTCAAAGAAAGCTAGCCATTGACTGGTTGGTATATCTGTCCTCTTCTAGAATTACCATTAAGCCTATGGTTTATTGGCATGTCGAAAGTCTCCATGATGGCCGTTGAATTCTAAATCATCCTTAGGAAAATGTGACCTTTTATCAGTAGGTGTAAGAATGAGGATTGTAGTGAGTGAAC

>ctr2334
ATTCTTAGAAAACGGAACAAAAGTTTCACTGCTTAGAAAATTTGAGTTTGATATTTTGCTTCCTCTTTCTTATTTGGTTTAATTTGAGCTGCATCTGATTTATGTTTTTCTCTTAATCCAATTAAATTACCTTGATGGTTTCAGTTAAAACATGGAAGGATTTATT

>ctr2335
AGGCATAGCACTGTTTCTCCTACTTTTATGTTTTCTATTTTCTCTAATAACAAGTAAAACACAGTGGTATCTATAGGATAAGGGACTGAATTATACTGATACTAGTATATATTCTGAAAGTTACTTTTTTTTAAAAAACAG

>ctr2336
TTAGAATAAAGAACGTAAATTATATTAATGTTTTAGCAACCAAGATTGTTAGCATAAAACAGAGATACAAGTATAAAATCAAACAAGAAAATACTCTGTAATTTGTCTGA

>ctr2337
TTATTAAAACCTAATTAAGAAACATGGCCAATGAATATCTAAAATTATATTTAGGATCATAGGGAATCATTTGTAATCATATCCAAATATATCTAAAATGATG

>ctr2338
ATTTATTTCTTACCTGTCCATCATTGTTCTTTCAGAATTCAGACATTTCAACTCTGGAACTGTTATTATCTGGCAAATTGCAATGCATTATAATTGTTATGCTCTTATGCAGACCAGGCAGCTTTGCTCAAACAATAGCTGGATAGTGACATTCCACGTTTCTATTTAGTTTGTTTCAGCAGTTGTAAAACACAGGCA

>ctr2339
GAAAATACACAACTATGTACGTTTGCATTCCACAGTAATCTTGCATAGACTCCTGTGACCACAAACCTTAGTGGTGTCTAAAGACAGAATGTTCCTCCACCTTTCAGAATATGACCCCTTAAAACAGTCAACTCCTCCATGGGA

>ctr2340
TCCAGGTTGCCTGCTGCTCCAGCTCCAGTAATCTGTCATTTGTTCTCCTATTTCCTTGGGCAAGTAGCAAGAGAGATTGGTAGACTTTTCTACCTCCTGTGGAAACAACTAAGCTATTCAGGATC

>ctr2341
CAGTTAGAGGAGTTGTGAACAATCAAAACATGAAGGTGTCTACTATAGTTTGGGAAAGTCTTTACTTGACTGTTTTTCTCTTTTCTCTCTTTTTAAAAGAAGAATTCATCTACTAGCTTCTGTACATATATTGGGGTTTGAAAATGTACATAATG

>ctr2342
TCACTGGGTGGGAGAAAGAGGTACACAGGGGATGGAGAGACAGAGTTGGAGCACTTGGGACTCAGAATGGTCACTGAGCAGATAGACGAGGGCTGGCAAGACACATGGGGAAAACTAGAAACAGAGAGAGCAGTGGGGTGTGGCCTGGACTGGGAGTCAGCAGGTGCTGGTCCTGGC

>ctr2343
AGCTTTATAGGATGATTTATGGTGTTCCCATAAGCCTAACAATGTTTCTTAACTTATTCCAACATATGGCTTTTTCTTTCTTTTCTGGAAAGAAGCTTCTCTAATGAAGTCCTAATAGTAGTATGCGAGTGACCCT

>ctr2344
TATGAGGGTTGAAAAGAACATTCTATGAAATAATCTTATTTTCTGTCAATTGACTGAAAATATGTGGGGATTCAAATGAAATAACTAAATCTTTCTCTGA

>ctr2345
TCCAAATCCTGACACTGTCTCCCTCAAAAAAATACTATTGGGACATGGAAACAACTACAGATATAATTTTCCTACTGTGAAAAGTTCTTCCTAAGTTTCAAGAATAAAAAGAAATATCCAATTCACAATTGGTTTGTTTTCCTTTCATTCATTTCACTTTTTTT

>ctr2346
AGCAGGCCGTCAGGTCTGGGTACAGTCTAACTAGGCCTGAGATCTGGCCTTGCTTTTCAAATGGTGAACTTGAGCAAGTTACTGTATCACTTGGAGACATTGTGGGTTTGTTTTTGTTTTGTTTTGTTTTAAGGAAAAACAGAGCTTCTACCTTATGTGGGCCTGCTTGGGATTAAATGAGGTAA

>ctr2347
TGCTTTCGATTTATTTCTTGGAGGCCAGGTTCCCAGTCCCAAGCAATTGATCAAAGCTAATCATGAAAATTGTATTCTAAANNNNNNNNNNNNNNNNNNNNNNNNNNNNNNNNNNNNNNNNNNNNNNN

>ctr2348
AGTGGTGGGGTGAGTGGGGTGGGGATGGATTTCCTAAAAAGGTGATAGAGGAAGAGAGATTGGGTTGGGACATTCAGAGGTGAGAACAGAAGGAAAAAAAAAAAAAACAGATCTAAAAGGAAAGAGAAGTGATAGGCCTGTGTACCAGTTTGAATA

>ctr2349
AGAGCCAGCCTGGTATCAGAAAAATTCTGACTGCAAAAACCCACTGCAGGCCCCTAAAAGTCTAGACATCAGGACCAATTCGGGCCATCTCCATGGTCAGTTTTCACTGGAGGAGGAGGCATTTCAAGACTGTGAGGTGGTTGCTAGAAACTGATCTTCTCACTATATTCCCAAAA

>ctr2350
ATACCATGTGGAATATCAAGGTGTATATATCTTCTTACGGTGCAAATTCCTAAGACCCTCAGTGTTTGGTTGCCCAGGGAAATGCAGCCTTTAAAGAGTTAACTCCTGCCTGTGGCTCTTCCAGAGAATTCTAAAGCATCCTTNNNNNNNNNNNNNNNNNNNNNNNNNNNNNNNNNNNNNNNNNNNNNNNNNNNNN

>ctr2351
AGTCCTGCCTGTGCCCCAACAGAGACATTTAAAAAAATACCACTGCAGTTACTTGTGGGTGGAATCTCCCGGGCAGCCAACACATTTCCCAGTGTTGGCAGAAGTTTTCAACTGCCTGGCGCTCTTCCTGGAGGGCACCCTGCACAGCGCTGGCCAGGCTGCACAGAGCTGAGGGC

>ctr2352
TTTCTCAGGAGGGCTGGGAAAGACTGCCTGGTTACCAAGTAAGAAATGTTCTCTTTTTACCCCAAATGGTGCTGTTCTTGACTTCAAAAACAAATCAAATGAAGGGCAAATTAAGGAGGAATAATCAAGACTGTGTGAGACCTGAACCGGTCACTGG

>ctr2353
TAGATATCAGTGCACGGTTAGTGCTGCACCACACTGACACTCGGTCAGTACCGTGTAGATATCAGTGCACGGTTAGTGCCGCGCCACACTGACACTCGGTCAGTACCATGTAGATATCAGTGCACAGTTAGTGCTGTGCCACACTGACACTCGGTCAGTACCTTGTAGATATCAGTGCACGG

>ctr2354
TCTTCTGCAGGGGACTTACAGCGTTCTCAGGGACTGCAGGAAATAAGACAAATAGGGAAAAGGAAATCACAGAGCACGATTGAAATATGGCAGATGAGATGCTAGACTGGAATCTTCTCTTTCGCTCAAAATAAATGCATACATAAATGACAG

>ctr2355
AATTAGTTTAACCAACTAGGACATGCATTCCATTCTCTCAGCCCCTGTGGTAACAGAGCTTTTTTTTTTCATCTGCATTTGCTAAATATATTATGAATGGCAGGA

>ctr2356
CTGACTCTTGACTGCCACTCTAGCATGGCAAATAAATTTGTAAACACAGAGATTAAACCTCTGCAGTAGTGTCATATAGCTTCAGCTTCCTCCCTCGGGCTGCTGGATCTCTGCAATTCTGCAGTTAATTTAAACTGTTCTCTTTCCCCTTCATCAAAATTACACAGGTCACATTCTTTAACTATAA

>ctr2357
GTCCCTCTGTCCACCTCCCAGGCCGGCCAGCACCTGGTGACGGGGGTAATTGAGAGGCCCCGTCCCTCTGTCCACCTCCCAGACCAGCCAGCACCTGGTG

>ctr2358
TGTTGTGTGCACAGTTAAGCTCTTTGCTTATTTAGCCAATTAAAACCTAGAAGATATCTTGATCCAGTTGAATGGACTATCAAGGTAAAGAGATAGAGGCA

>ctr2359
CCGCGCGCGGTCAGCTAGAGTTTGGCTACTGGACCCAGGAAGGGAGGGAGCGGGAGGAGCTGGTGGCTGTCGGGTCGGGGTCTGGGCGCCACCGAGCGCCCGCCCCACC

>ctr2360
TCCCTCCTTGTATCACTCCTTTTCTAATAAAACACAAAGAACAAATTTTGATAGGCCTAATATCTATTAAAATATTCTGATATCATTTTATATAGCTGTTATTTTGGATACAGAGGCATTTCTCATCTCTTCATTTTTA

>ctr2361
NNNNNNNNNNNNNNNNNNNNNNNNNNNNNNNNTAGGATGAAGAGCATTGGATGAACAGTATAGTCCATGGCGGCCCTAGAAGGAGGGAGCACTTCCTCCTAGAACAAT

>ctr2362
AATTTTGTCTAATTCTCCTTTTTTCCCAAGATCAGGCATAATTTGTCATGTAGTTGAGGTTGAAGGGTTTCAAGAGTTGGTCAAGGTGTAGCTTAAGAAAGCA

>ctr2363
GAGGATGCCAGAAATGGAAAGTTTGTGCCTGGGGTCATAGGAAGCTCCCTACCAGGTGAGGCAGCGTGATGCCAGTCCCCAATGAGCAAGGAGGCAGCAGCC

>ctr2364
TCCCTGTATAGTTATTTCCCGTGCATGGTTCCTCAAAGTGAAATGAACCTTAGTGTCATNNNNNNNNNNNNNNNNNNNNNNNNNNNNNNNNNNNNNNNNNNNNNN

>ctr2365
GCTATTATTCTTAGCTATAAGGATTTGAAGGGGAAATGTATTTTAATCTGCTTTCATTGTTCAAAATAAGAACTTGCTTAAGTTAGAGCCTTTATGTGAGTGATCATTTTGAAGGAAGCCATGTGCTCTGTAATTCAGAAAGCATCGAAAATATTTAAAACCAATCTTCCATTATTATTCAGATAACAATATTTTA

>ctr2366
CCAGCACCACACCTATCCCAGGCCTGATGGTTCCCTGGCAGACTCCTCCAGAGCAGACACCTGCCTCCCAGCTCAGACCTGTCCCCACTGCCAGGTCAGCTCCCCACTTGCTAGTCTCTGAGACTTACCCAGCACAGAGAAGGCAGGGGTGAGAGGCCAGCCTGTCCCCACC

>ctr2367
TGCAGTCAACCAAACGCACTGCACAGACCTTGGCCTGACACAGAAGTCATTTCCTTGGCTGCTCTGTGCTGTCTGGGTGCCAGGTCCTGAGAGCCAGGGCTTCATGTCGATGCTTCACCCCAGTGTACCCTAGAACCTGTTCTCAACCTCTGTGCCATGACCCTGTCCACCCCCCGCCCCC

>ctr2368
GGCAAATACGATGTAAAAAACATACACAGAGTATTTGTTATAGGTACTTTAGAATTCATTTCTATCCCCTCCCCAATAAACTTGTCCAATTACTTTGTTCTAAATTAATCCTTGGGAACGAGATCTTGATAGTAGCTTCAGTTCATCCAACCTAGGACACTTAGCCTTAGAGTATCTGTTCA

>ctr2369
CATAAGACTTGAAGAGAACTGTCTAAAAAAAACAAACCAAAAAAACAAAAAAAAAACTAGCAAATTTTGTTGTAATTGCTGTTCCTGTTTGCCACCAATATTTAACTATTATCCTGAGGTAAGAGAACTGCTTTTAAGGTACTTTC

>ctr2370
AGGGGGGAGGAGGAGTCACGAGGAGGGCGGCCCGGCCGCGCCTCTAGCCCCGGCTCGGGCCCTCAGCCCTCCGCCCCGGCCCGCATACAACGCTGTCTGCACCGCTCCCCTGCCTTCTTCCGGGCTCCCAGAGCACCGCTATGGAGATGCTCTCCCGGCATTTGAGGAAGAATTGATTGTCCTCATCCTGCAA

>ctr2371
TGAGTGGGCAAAGCACAACAGTGAGATGAGGGCCATGCACGCGTGCCCCCCACCATGGTGCGACAGACCCCCACGCAAGCGTGCCCCTCACCATGGTGTGGCAGAGTCCCATGCATGTGTGCCCCCCCACCACAGTGCAGCAGACCCCCACACATGTGCACCCCCCACCACAGTGCTGGAGCCCCTATGT

>ctr2372
TTCAGAAAGACTACAAAACTGTCTGCCTTATCATTAACTGTTTATCATTCAGAGGAATCATGTAAGTCAAAGGAAATAATTAGATATGGTTGATATTAAAGTTTAAGACATTCAGAACATTCTTCTTGACGCATTCTGTGACCGAAGGGG

>ctr2373
CCTTAAGCTCTCTATTCCTCATGCTCCAGATCAAGGGGCCTAGCACAGGGGTAATAAATGTATAAACTGTAGACACTACCTGGCCCCTCTCAAGAGAGCTGCTAGAAGTGG

>ctr2374
TGACAAAATACTGTGCTTTCACAAATTAAAGTGAAGTTGTCATAGTCCATTATTGGAAAGCAATAAAACTTGCATTCATTCATTCAATAACTGTCCTATGGCTTCTGCAATATGCTTTAGTCTATTCTGTAACTATATC

>ctr2375
AACAATGCGTGAAAATGAGACTGGAAAGTCAGCCAGGCCTGATTTTCCCAAGAAATCTTCCCAAGAAAGTTCGTTCAGCACAACCCAAAGAATGTCACATT

>ctr2376
AATTGGGAAAGATTTTTCAATGGATAACTAAAAAAGGGCACCCATGCTGGGATTAGGTTACACTAAGAAGGTATATAGGATTTTTTTTTTTTTGGTAATCAA

>ctr2377
AATAGATTTTTGAACATACCCCTGATCCTGAATCCCTCTCCTTTCACAATATACTTATTTACTTAAATATAATTTGTAGAAATATTGACATTAAATACTACAATTATAATTATTGCTATTATTTAAAATAA

>ctr2378
CCTCCCTTTTGTGTAAAAGGCAGGGAGGCTGATAAGAAAATAATATAACTGTATTTCNNNNNNNNNNNNNNNNNNNNNNNNNNNNNNNNNNNNNNNNNNNNNNNN

>ctr2379
TTTATCTTTCATGGGGCAGGACTATCTTAATTAAAGAGTTCATTTTATCCACCACTAAGCAATTTCCATAGCATTTAAAATATTTATATGACACAGTGTCTGGATCCATCCT

>ctr2380
GAGCGTGATCATGGTAGGTGCCAGGCAAGTACACTCCAAGCCCAGATGTCTAGGAAGATATATAGGGTCGGGTGGCAATTGGCAAGGGAATTTGGACCTGAGGCCAGTGTCCTCCTGGTGGTGTGGGCATATGGGGGCATGGGTCT

>ctr2381
ATAAAAGAACACATTTTAAAACTGCCAAACAGATTTAAAATAATATTCATTACACAAAATTAAAATATTCTATTAAAGCCAGACTTTGGGCTCAGACCAAATTTTTATAACCCAAGCTTAAAGGCCAGGGAGTCCCC

>ctr2382
GACCGCCGGGGGAGGGGGCGGGGATGCTGCGGGAGGCTGGACAGGCCTGACAATCCCAGAGGACCCCGGCTGCGCCCACCGGCCGAGCCTCGGGGCTCAGGCCCG

>ctr2383
GTTCAGGTTCGCAGCAGGCATGGGAGAGAACAGGGAGTTAATGGGAAAAATACTTTCCTGTGGTTTATCTTCTGCAGACAATATCTCCTATAACTCTCTGGACTTCATCAGTACTTCTTCCTTACATATTATAGCATGTGGAAGTTTGGAAGATCTACCTAATTTCTTTTCAAGCAATAA

>ctr2384
TCTACAGCCTTTTATCTGCCTATTCTCAGCATTATCTACACTCTGCATTTAATACAATCCTTCATTAGTTTATATGCCTACCCTGGTTGAAATTGGTTAGCACCTAACTCAAGGAGAGTTTACTCC

>ctr2385
AACCATAGCTGCATCCCAGCAGGATAGTCTCTTGATAGAAATCCCATTTATACCTTGATCATCTAAAAGAATGCATGCTTCTACAATGAACCTCTCCTTTCTCTCCAAGTTGTGA

>ctr2386
NNNNNNNNNNNNNNNNNGTTCCTTCTCAATTATCTTCCATAGGACACCTGTGAAGCGAACATTGGGGAAAATTATCTCCTTGGATTTTTACTTTCTTCATAACCCAGTTTTCCTAGA

>ctr2387
NNNNNNNNNNNNNNNNNNNNNNNNNNNNTTACAGGTGTAAAAGTGGGAGGAGCAGGGTATTGCATGCTATTGTTCTCAGGACACTATTCATCTTATTGAACGGACAAAGCCTGCAGTGAACTTGGC

>ctr2388
GGAGGAACAGCAACATCAACAGTGTTGGTGATTTTGCATCCCCTCTCCATTCAGCACACATGCGTTCTGCAGTGAATGTGAGGACACTGCATCAGTCCTCTCCATCCCTGTGTGCCTCCTGTCCGGGGAGCACCTTGCTACAGAGGATGATTCTAGCATTTAAAGATATGTACNN

>ctr2389
ATTGTTTTTTACCTGTTCTTGTTTTGGGAGAACCACTAACTTTTTTCAGCCTATATTTATCATCCTTCACTGGAAGAAAAGGGTAGCTGTATCTCAGAATAGCT

>ctr2390
ATTATATAATTGAGTATAACCTTATACCTTAGGAGTCTTGAAAAATGAAATTCAATAGAATGAATATCCTTCTAAACCATCTGTCCATCAATTGTAAGAATGCAT

>ctr2391
CATTCCCTCTGCCCTGAAGCCTGAGTGAGACACATGAAGAAAACTGTGTTTCATTTAAAGATGTTAATTAAATGATTGAAACTTGGCTGTGGCTACTGCTTCTTAATGTGGG

>ctr2392
CCAACTCCAGCAGCCATAGAAACTAACAGATTAGGTCCCCTTTGTTGACTCTCACATACTTCTGAGGATATTACAGCATAGTCTGAACCGTGCAGTAGTCAGAAATATGTTCAATACCTTCTGGTGTCAGGACAAAGACAGAGGCATCCCATTCCCCACCAGCTTACCTAAATGTTACTTTACTTTG

>ctr2393
NNNNNNNNNNNNNNNNNNNNNNNNNNTGAATACCAATTTATTTTTTCTCTATTCCTAGATACTAGGAAAACAGAAATATTATATAAAGGAACACTGTACACATACCATTTTAATTAATTCTCCCCACTCCTAC

>ctr2394
ACTGCCGGCAGCCGGGCCACGCCATCCCCCGCAACAGGCGGGTTTGGACCCTTGACTGTGCCGCTCTACCACCGGCTTCCCTCTTAAGATGGAGACACCCTGTACCCCACTCGCATCTTCCCAACAGAGCTTTACAAAATC

>ctr2395
CTGGGTCACATGCTCCCAGGTAGTTCAGCCACAGAAGCATTTTCACAGATTCCCTCATCAGTGTCCAGCACTGGGTTCTATATTCTGGACGGGCGGGATCCCTGACTGTCCTGCCTGTCCCTGTCTAGCTAGGGTGTGGCCGGATGTGCGACGTGTCAGACCCGTGTAACAGTTATTTATC

>ctr2396
ACTTGATATCACTTAAATTTTTAATATAAAGCTTTGAAACTTTATTAAAATACCACAAAAAGAGATTATAAATTTTAGTCATACATAGGGACTGGTTGGCCCTGAATTTCAAACTCAATTTTCTGGAGTAGGGCCCATGTACCACTTTTTACCTCTACTCCGGTGATTCTGTGGAAGTAAACCAGCAATCACAC

>ctr2397
TTCAGATTTATAATGTGAGAATGTTAAATAGTGTTTTAAAACTAATTTGATATTAAAGGTATTGTACTATGGAGTGACTCAGCATCTACTTTTGTTTTTTGTTATTTGATAGTTTCCAGAGAATCCTGATTCTGCTGCATATGTAACAGTT

>ctr2398
GTTGGCCCGGGAAGCTCAAGGAGGGAGAGCGGCAGAGGGGAAGACTCTGCAATTCTGCTTGCCCCCCACCCCGGCCCAGGCAAGCCACCCTGCCCCCGGCC

>ctr2399
GCTACCATCAATCCATGCCGTATGTCAATACAGTAGAGTGTTCCTGACTATGGGTTGAAGTATGACTATTAAAAACATAATCTTTACATTTTCATGACTTTTTAAATGTATATATTAACTTGGCTGGAAGAGATTCCTCATATTTCCATTTTATACTCTATTGTCATTATAAAAATAAA

>ctr2400
ATTTCACTTCCCCTATAATTAAACACAACAAATGGCACGAATGTTGAAGGGACAATATGCATGGGTGTGTGTGAGAAAGAGGAAGAGACTGCAGTTCCCATACCAAATAGGTATTTATTTGTTCCAAGACTTTTTTTTTTCACCAAAAAATG

>ctr2401
TGGACACTTTTATCCTAATTGCATAAAAATATAAAAAGTCAATATACTAGGGGAGTATCACTTCATACAGATTCCTCTAAAAAACAGTTAAGATAAATTAATAAAGGAATTTTTACAAATGATAAAAAAATAG

>ctr2402
GTGGGCACGTGCAAACTCTCTCAGTGTAGGCTCTGAATGCTGCTTTTATGTTATTGCACACATGAGTGGAACATACTATCCAGCTTCTTAGGGCCTGTGCTGTAAGCCTCCGGGGCCATATAAACGCGGCTATTTTCACAGTCCAACTTCAGAACTCAGAGGGGCAGCTCTCCTTTGGACTAGGCCTTTGGCAGGA

>ctr2403
ACCGATGGTCTTATTTTGTCACACGTAAATCAAAAGAAATGTCCTCTTTGAAGTTGTAAGACTCCACCAATGACAGACACCCTTTTCGGTGGACTCTGAGTGGTGTGTAGTGGTTTTATAGCCATGGAAACTAGGAGTATCTCACTTTCCACTGAGAACCCCTGCCCCCAATCCCTCTAAGTTGGGGTGT

>ctr2404
TCAGAGCCCCTGCACCAACATGCATAGGCCTCTGCATGTGTGCGGGGCTGGGTGTTGAGGTCTGAGCACAAGTGTAGCTGGAGAGGTGAGCTTGATGTGGCGACGGGTATGAGCAGGTTTTCTTCAGACTTCTGTGAGTTTACCTAGTTCCAGGATTTAAAGGCACAGAGACTTTAGAATTAAAATA

>ctr2405
CCTGGACTTTCAAAAGCTCTTCTTGATGACAGCCATGGGGCTAGATATGAGGAAGTGTTTTTGTCAAATGTGAAATGTTTTCATCAAAGGTGAAGCTCAAAAATAAGAACAATGTAGAAA

>ctr2406
GTATAGCTCTTGTCTTCATAATATTTATTAATTCAAAATTATTCATTCAATGCCTATTGTTTTTTCTTTTTCTGAAGATAAGCTTCAGACAAGACNNNNN

>ctr2407
CCCTAATCAGAAGTCAGCTCCCCTCATGGCCCTGGAGGGAATTCTGCCCACTCACAGACTCTTTCTTATTCTGGGCCTCTGCTGTTACCTGGGTATTGCTCCCTGTCACAGTCAGTTTGGGGACTGATCCTCCAGG

>ctr2408
GTGTTTTATTTCTCTGTTTGAGGGCCTTTTATGAAATCAGCAGCTCAGCGGAAGGAAATCATTTGCATACTTGGCTCCATACACCTGGAATTCCTTAATTTT

>ctr2409
NNNNNNNNNNNNNNNNNNNNNNNNNNNNNNNNNNNNNNNNNTATGGTAAAAATTACCAGCTTATCATACATCTAGCAAGAGTGGAGACACTAAACAAACTAGAATACATTTGCTTGATGGATATTTTTAAGACATTGTAGCCACTGAGAATATTTTGTGTCGCCCTATGGAAGGAAGGCAGCTTGGACACTCCCTTTT

>ctr2410
TTTAAGGAAACACTTAGAATTAGTGTAGAAGGAAGACCTCTGTCTTATTGAGAAGTAATGAAGTCGAATTTTGACAGGAATATACTTGGGAATAACTTTCCTGTAGAACAGATTTCTGAGATTTGGTGTCCCATTCT

>ctr2411
AGGAGGAGGTATGGGGACAAGGGGGCACTGGAGGGCTGGGCCTGGGGGCGCCGGGCGCTGAGGCACCGCGGGGCCCTGGACGCGCCCTGCTGGGATGGGACGGCCCTGC

>ctr2412
GGGCCTACTATATGTAGAAGAAAGTGACTAAAACAAACAAAAAAAAGTTTTTTATCTCACATAAGCAGAGTTTGAAGATTACTGGTTTTGCCCAAGTGTCAACATAGTCTGAGGTTCTCTGTCTTTTCCTTGTGTTTANNNNNNNNNNNNNNNNNNNNNNNNNNNNNNNNNNNNNNNNNNNNNNNN

>ctr2413
GGGGTCTCAGCATATCCTTAGAGCCCTAGAGAACCAGCCTGTGCCAAGTACCTGTGTGGCGCGGGCTGGGTCTCTGGCCAACAGGATTCTCATTGAGCCACAGTGACTCTTCTCCCTCATGGGTTCAGGC

>ctr2414
AAATAAGCTCCTTCTGCAGAACCAGCTTCTATAATGAAACTGTTTTCTCACAAATAAGCATATAGAGGAATTTATACATGGCTAGATTATTAGAATCATATTTTATTAGAATTAGGACAAGACTTACATCATCTCTACAGACTGTCTCACCAGTTCCCTCCCCTCC

>ctr2415
GACATTTGAATGGTTGAAGTCCTGATATGCTTTTAGAAAAAAAAATATATATGTCTCTCAAATAAAATCTCACAACTTCATAATATTTGTGTGTCCTTGGGGAAAG

>ctr2416
CCGACCTTTCTCTCCAACCCTGTCTTGTACTCGTCTTCCTCCTTTAACTATACGGTAGACTTCCAGGCCAGCAGCAGAATAAAGCTTGAAGTAAGAGAGATCTAGGGAAAAATAAAAAGAAAAA

>ctr2417
CAGGAATTGGGCTGCTTACTTCCAGATCACTGTAGGCCAGCTCCCTCTTGCTGTACCTTTCACACATGGGCTCAGCCATCCTGTGGGCCGAGCAGGTGGCAGTGCCCGCTCTGACTGCACAGATCGACAGAGAGTTTTATAGATAAAAACCAATGATTTTTTAAA

>ctr2418
AGCAAAAAATACGCATAATAGTACAACTATACTTCCATAAGATTAGCTTTCCATTACTCTGAAATATATTTATAAACAAGATTCACTTCTTTTAAGTATA

>ctr2419
CGGGTCATTTTTGTATTAGGAATTGTCAGAAATTTAACATATTTTGAATGGCAAGAAGCAGCTTTTCTATATTCATTTTTTTTTAGCATAGATTATCTGATGCTTAGGAAACA

>ctr2420
TGATGAATAGGTCTATCAGCAAGGATGACTCACAGTGAGACATTCTGCATCAGGTGGCATGAATCAGGTGTCAATGGGAAGCTGGGCCCCGTCTGCCTGCCTCGGTCCTGCCTCTGCTAGAGGCTCCGTCCTGTTACTCTCCAGCC

>ctr2421
GAAGAAAAAGGAGGAAGGGAAGGCTGACCTTCAAGGTCACACATTTGCCAGATTTAAAGTTCCTTCCTGTGGTCATGACTTGTTTTATAATCTTGCTTGGCTCAGTTCTGGGCACACATCAGATTTTT

>ctr2422
TGTTAACATTCCTAAATGTAGGTGGACAATCCATATGATACTAAAAAACGAGGGTGAAAAATGGCTAAGAAGAGCAATGAATTATTTAAATGAATGTTAATTAAACATCTGGGTTAGAGATGTCACCCAATAATGGCTCATTTTGCTGTGGTCTTACACAGTAAAGAAAAG

>ctr2423
TGAACAGCTCAGGCAATCTGAGTTATGTATCTTTTGAGGCCCTTTTTTATGCACAAAAATACTCTCAAATATCAGCCTTTTTAGTTTTAGTTTTAAATTCAGTCTATGATTCACATTCAAGGCCAAAAAAATTATTT

>ctr2424
AAGAAAGGAAGCTTTGCATACCAAAACCTCCAAAGAAGCAGAGCCAGAGATCTCAGGAGGAAGGCACCTGCCTGCCTCCACCCCTGGTTCCTGAGCCATATGGCCGGGCCTCCATGCCATTGATCAAACCCTGGCATCTGAAATGACCTTCCGTATCCTTTTTAGCTCCAAAA

>ctr2425
GGGCCACCTGATTCTTTGACAGTGGCCACCAGTACATTCCAGCAATGCCCTCTCCAGGTGGACCATCACATTGCCTGCAGTGTGCTGGGAGCCTACAGCCC

>ctr2426
AAAATAGAGGGTGTCCCTGATCCCCCTATTATGTATGTTCTAAGCCTCATCCAAGTAAAAGCCTTCTTAATGCAAATGTAGAAGATGTCAGTTAAACCATGAACTCCAG

>ctr2427
CAGTTTGCTTATTTCATATCGATAATAATATTTCTGATTATTGATACATGTTAATAGAGGACCAGAAATATTTGACCACTTGCCAGTGAAATATGAAGAGAAAGTATTTGTAAATCATCACTGCAGTACCTACAGGGAGG

>ctr2428
TTTTAGTTCTCCAACTTACTCTAACATCCTATTTAGTTCTAATTTCTAATGAAGTTGTATGGCCTAGCTTTCCTTTGTTTTTGTTTTGTTGTAACTCCTCAGGTGACTACAATACACTGCTGGTCAAACCCCAATTTCCTTTCCTCTGTTTTA

>ctr2429
NNNNNNNNNNNNNNNNNNNNNNNNNNNNNNNNNNNNNNNNNNNNNNNNNNNNGCATTAAGCAGAAGGTGTGTTGTTGAGTGCTAGTTTTATTGAAAAAGAATGAGGTTTTATGTATTTTTGAGATTTGCTTTATTGACAATCCACCCCAAAATATCATTTCTCTTAGATATACTGTTAGAAAAGTCTCGCCTG

>ctr2430
AATAGTACATTAAGTATTCTTCTTTGTGGAAATGGCAGAAATCAAAGGACTAATCCTCTAAAAATATCACCATCTCATTTATTGCTGGCTCAATTTCTAACATGTCCCTCTAAGCCCATTCAAACAGAAGAATGTCCCTA

>ctr2431
CCTGCCATCATTATGAATAAGGCGGCATATCTTATCTAATAGCTAGAGGAGACTATACTGTGCATGCTAAGTTAAACAAAAATCAACTGGACTACTTTATCTAATCCTTGTTTTCATGATTGAGGAAATCTGGTGCATCAATCCCTAAGAAAAGCAATTTTTTCTATTATAATTACAATTG

>ctr2432
TAGGATGCTGAATGAGCCCCCAGCTGATGCAAGTATCAAGAAAGAGGGACCCCTTGAGCCAGGTGTAAAGTCTGGATCTTAGGGAGTGAACAGGGCAGGGCTGAAGCCTTGAACAGTTCCTAGCTTATGACATAAAACCACTCAGTCTATCTATGGACTGCATGTCTCCCTTCTCTG

>ctr2433
GAATGCCATATATTCTCCACCCCATGATCCTACAAGATTGCTGGCAGGCTCGAGTGGTGCCAAAATGCCCGTGGTAGACCTGCTGGAGAAATGGCTTCCTCATTGACTCCCCTCGCATCCTCTCTCAGGTTCAGTGCCCTCATAGATTTGGACAAAGTGTGATAGAATTGGTTGTCATAGTAGCT

>ctr2434
TATCAAACACACATGAATCTGGATTGAGAAAAACACAATCATTCACTCCTAATTAGATACTCCTGTCTTCATATAATAAAGCATTTAAAAAAAAAACAGGTACACCTACATCCAGATTCAAATTTTCAGAAAATGTA

>ctr2435
TTAAATTGAAAATTACATTTTAAAAGGCTCCAAAGAGATTTAGAATGACAGCATAAGTTCCCAATATGATATTATTTTTTATCTGAAGGAAAGATTTGCTTTCATAGCCTTGTCTTACAAATAAGGAGGGAGTAGAAAGGCCAGTTCTAGGAAAAGAAGTGGAAATTCTATGGCTTTAAGGCATTGAA

>ctr2436
TGGCCCTAAGCAACCCACTTCCTTCCCCAGTACCTCCTAACCTCCCCGCAGCCCCCAACTCGTTCCCTCCGGGTGCAAGCGACCCCCTGCCCCTTGCGCCCCCGCCGTGTGGTCCTGG

>ctr2437
ATTCTGCATAATATTAAGCTATAGTCCAGATCTAAGTATTCAGATTTACATAATAGTACTCAGGGAACCCTTTTTTCCTAGAATAAGTTGTTTTTTGATAACCTTTACCTTGTTACCTCTAA

>ctr2438
TGCTCATGTTTCCCTTCATAAATGTGCTGTGTTAAATATTAATGTTTTTGTGTTTGTTGAGATTTTCTTTGCATACTTTACCTGGTCCATTATTTGCCAGTGTTCTATAAATGTATTGACTAATGGTTTAC

>ctr2439
ATTCAGAATATGTCTCACAGGTACTGGCCACAGGGGTGCTGGTGGGAGTCAGACTTCTCGCGTTCAAAATAAAAAGAAATCACAAGACAAGGACAGAGAGGGGGACATGATGAGGCAAGAATGACTCCTTGTACTGGGGGCTGAGAAAATTCAAGGAGGGAATTTCCATGAATTCCCTTGAGAAAG

>ctr2440
TGGGGGTCCTAAGAGCCTGGGGCGGAAGAGGGGCTGGCTCTCAGTCCGTGCCTGGCGGGGGGTGCCTCCCCCCCTGCGATGGGGGTCCCGAGAGCCAGCGGGGGAAAAGGGGCTGACTCTCNNNNNNNNNNNNNNNNNNNNN

>ctr2441
CCCTACAGCGCCAGCACTTCTCTGGCGGATTTTGTCTCCTTCCGTCCTCACAAGGATCTGGCTGTCAGGAAACTGCTACGGATGAGAAAGTTTAGGCTCACTTA

>ctr2442
CAATGCTCCCAAACTGCTCTCCTCACCTCCTTGAACCCGGAAACTTTTGGTGGCTGGAGGGAGGGCGCTGCTGCACACATAAGTGGAGCTGGCCTGCAGTCAGAGTCCTCCTGCTCCCTTCGCAGCCC

>ctr2443
TGATTAGAGGGTTTTTTTTTTTCTTCCACTTACATGTCTTAATGAAATAATGAAACAGGTAGCTTATTACAGTTGGGGTTTTTTATTGTTTTTTTGTGTGTTTT

>ctr2444
GTGATTCAAGAAAAAGCAAAAGTCTATTTCTCCGCAGCTCTTTAATGAGCTTGCCCTTGTCTTCCTCCCTATCTCAAGTTCTGCTATCTCCTCAATAATCCTCAGCACCAGTTCAACAAAATCACAATCTACACATGTCCCCAAGAGACCGCTTGATTTTTTAAATTGGTTTCTGAGTATAAAA

>ctr2445
AGCTCGCTGGAACAGGCTGGATGGTGCCAGCCACGTTAGGTGGTTTTACCATGTGGCCTCTGGCATCCCCATTGCCAACCATGGGCGAGCTCTTGGTGCACTGGTGGCCTGGCATGGTGCTCCAACTATAG

>ctr2446
CGCGTGTCTCCCTAGGTCGCCCACCCCAAGACCTCCCTGCGCCTCGGAGACTAGTCCTGGGACTCAGCGCTGATTCCCAGGCACCCGCAGCCAAACCACTGCCTGGCATGGATTTGGCACTGCTTTGCAGAGGTCCCGGGCCTGGGCAGGGCTGAGAGCTTGGCAGAGACTGGACCATGGCGTCCCCGCCCCAG

>ctr2447
GGATGGATACATGGATGGAGAAATAAAGCTATATAGACATAAAGCCAATATTTGTATCAGTAGCCATCCCTTAAACCCAGATCCGGGGGTTTCAAGAGATCTGAGTTCCGGCTCCAATGNNNNNNNNNNNNNNNNNNNNNNNNNNNNNNNNNNNNNNNNNNNNNNNNNNNNNNNNNNNNNNNNNNNNN

>ctr2448
ATATAGACAGTATATTTCTGATTATGGAAGTAATATATATGTAAAATTTTAAGCAATACCAAAATTAGTAGAGTTGATGATAAAAGTCCATCATAATGAGATGGAGAAAAATTGAGAGAGAGAGTGTGTGT

>ctr2449
NNNNNNNNNNNNNNNNNNNNNNNNNNGACTTGCATATTTTTCAACGATGAAAGTAATAAATCTGCGGAAAAAAGTGTCTGCCAGATGTTACAAAAAATGGAGAGAAACCAACTCTAAAACACATGAAAA

>ctr2450
TCCAATCTATGCAAATCCAATATAATGCTTCAAAATATTGCTGTTTATTATTTAATCAAATGCACACTCTACAGTTAATTTATGGATTATCCTAATGATAAAAATCTTGTTTACCTCCAACTACTTCCTATCACAAGCT

>ctr2451
TGAGAGCGGGTATCTCTGAATTGGGGCTGAAGTTTACCTTTATGTATATTAACTGTCTCATAGAGATTTAGTCTAAATTGTTCACTTCATAAGTATAAAATTCTTATAGCTTCATGCCTACTCTGAAACAGATTTAGTGTATAAAGATGGTTTTAGGATACTTTTCTACCTTCTCTTCTTAAGGAAATTATT

>ctr2452
ACCATCAGAATTAAAATAAAATATGGAAGATCAAAGAAACCCAGAGGGAAAACAAGAAAACAAATAGTTATCCTTTTTAGACAACACATCTAGAGTACTTGCGTGATATTTGAGAGCAGTATCTTTTAGCTATTAACACAAATTGGTAGGGACAGA

>ctr2453
TTCATACCTCCCTTCGTTGCATGGTTTTTGCGACAATAGGAAATATATTTTGTACATTGCCTGCCACACAGCACCCATCAATAACACAGACTTAAAAAAATAAGACCACCTAAAAAGAAGCTTTACCAAGAAACTAAGCAATTTGA

>ctr2454
ACCGTAAACCCACATGAGTGAGAAAGGAGATTGGGGTTTCCTCATCTGAAAACTTAGTACTTCAGCTCAGTGGTCCTTAGCCTTGGTATATAATATTTCCCTTGGC

>ctr2455
GTCTGTTGCTAGGAGACAGTCTGTAATTTACCAAATGTGCCGGTCCTTGGCCACCGCACCCCTAGGGACCACCCGGAGGCTTCCCCACCGCTGACACCCCCGCGGGCC

>ctr2456
ATATTATTTCTCCATATGAACATCAAAATTTTCACCTTGAAATTACTGGAAAAATGGAAGAATTGATAAAAGGTACCATTTTATCAGTAGTTTAATTCATTAGTTTAATTTTAGGGAC

>ctr2457
TGCAGCTGCATCCATGGATCCCAAGTGGCCCTAGATGCCCAAACTGAAATTATGCAATGACTTCTTGACCTCTGCATCCTTCGAATCAGCTGCATCCTTTG

>ctr2458
TGGGCTTTGTCCTGTAGACAGTGGAGAGGTACTTTAGCAGATGTAAGACATTACCATTATAGGAAAGCCTCTGAAGTAACATACACTGTGGTTTTTCCTGTTGCTGAAAATATGCCCAGAGTAACAAGATGTGGC

>ctr2459
TTTGGGCCTCAAAAGCATTCTAGTCTTCAATAGACATTTAGTAAAATGCAAAAGCCTGGGGGAGGGATAATACTTTTAGATGTGCCCACTAATATGTCTACTAGAGGAAACAGCTGATGAGACAGCAAATGGCAAGGCCCTATAAGAAGGAAATCAGGCTAGGCATGA

>ctr2460
TCTGAGGTCACCATTACATAGCTGTTCTATCTAGTGATTAACATGAGCAATGATTTAGGAGATTATAGCAATCATCAAAGGGTGGAATTAAAATAATAAAGAAA

>ctr2461
ATTTTAGGGTTGAAAGTGAGTTGCAGAAGGGAGCCAGAGGATGAGGGAACTTTAGATTCAGTAGAGATTTATTTTTCATCCTGAAGGCGGATGTAGTTTATTGGAAGTTTAAAATTTTTTTTTNNNNNNNNNNNNN

>ctr2462
NNNNNNNNNNNNNNNNNNNNNNNNNAACTTTTGACAAGGGCATCATTTCATGACTTTCAGTTACAATAACAATATNNNNNNNNNNNNNNNNNNNNNNNNNNNNNNNTATATATAA

>ctr2463
CCATGAGCCTCATGTGATGGTTAGTTGGCCAGAGGCTGCTTGCCTGACTGTATCCTTTCTGGTTATTTTTTTGCTGTGATAAATTTAATCTCTCTAATTTCTATAGTAACAGAAAGGGTACCATTGTTATCCTAATTACTGGAAAAGTTGCCATCACAACCAGGCCTGTGCTGCNNNNNNNNNN

>ctr2464
AGAAGAATAAAGTGTTCTAAAGTAAAAATGTTTAAAAACTGTTTTAAGCAGATTTCTAAGTACAAAGGCATGAAAACAAATCTAAGGTTCAATATTATGAAGTTCATTGTGTCCCATTTCACAGACAACCTAATAAAATGGCA

>ctr2465
GTTAAGATAAATAAGATGTTTGAATTTTTAAAATAAATTTTCTATTATTCAAGCCTTCCACCTGATAAATGGTTTTCTAGATCATTTCTGTGTTATCACATTTCTAAAAATTGATGGTTTTTAAATGTTTGGTTATATTATCTCCATATGTGTTGATTTCT

>ctr2466
CGGCAAGTCACGAGCAGGGCGTCACTGTCCCAGCGCGGCTTCCCAGCCTCCTGCAGGGGCCAGGGTTGGGGTGCATTCTCTGTCTTCTCAGTGAGGACGCGCAAATGTTCCAGGATGGAAGATAAATGTTCAGGAAAACGAGGACCCAGAAATTCTTCAT

>ctr2467
NNNNNNNNNNNNNNNNNNNNNNNNNNNNNNNNNNNNNNNNNNNNNNNNNNNNNNNNNNNTCTTATCTTGATTCTTGAGCATGTCTGTGCAGTGATGTCCAAAGCATTCAATAGCTGACTACTTGATAGGGTTTT

>ctr2468
CTCAAAAAGATATTATGCCTATGGCGATGGCTTGCTGCTCTGCTAAGTCACTTCATGCTGGGGCTGAAGTAGACTAGAAAGAAAAATATTGAGTCAATGTTGTATAGAGGCAACATGCTGTAGGATCAGAAACCATAAGTAAGCAGAGAAAGCT

>ctr2469
CCCTTTAGGACCAGCCTCTTCATCTCCAGGCCCCACTAATCTCTCTTATTCCTTGTTCTTTGCTCTAGGGAATCTCTTTCCTTTCCTTTCAAGTGAGAGATGGAGGTGGGAAAATATGGCTT

>ctr2470
AGTTCGGTGCCTGTAAGCCTTGCCCCCAAAACCCGGGCTGAGGACAGTCCAACTTGTGAAGCCCACAACCTCTTTGGAAACAGGTTCTCTGGGACACCCAGGCC

>ctr2471
TTGCCAAAAAGACTTTCTAAGAGAGTTACAAGACTAGAAGCCCACTGGTGGAAGATAAGGAGGAAAAACACAGCAGTATGCATTACTTGCAACCTCGCTAACTCACTTATCTAGAGCAGCTTTAAATCTGCTGAGTCAGAGT

>ctr2472
ATTTAATATGAATATCCCAGCTTTAGAAAAGAAGTAAACTGGATACAAAAAGTTCCATTGAGGAACAGTTATTTACAGTATAAAAGATTTGTTTACTTTA

>ctr2473
TCATTTAGCCAAGATTATGGTGTTTAAAATGTGAAAAATGCCATCTGATAGGCAGAGAGAACTATCTATAAACATCATCTGGCGAGAAAGCATATGCTTTAAAGAGTAGAAATA

>ctr2474
NNNNNNNNNNACTTCCAACAAGTTCAGGTATTCAATTTTTATATCATAGAGGAAATATTAACATTTAGAAGAAACAATAACAAAGCAACCAGCATGCATGATGAAACTGAAGAAATGCATTTTAGAAATTGTGTTAGGTTAGAGCAAAGTGAGATTA

>ctr2475
TTTGCCTTTCAGTTATCAAAGCCAAGTTACGGAGGGAGGCTCGAATGTTTCACAAGTACCTTGTTTTGTTATTCTGCTTACTATTTCAGAGGCCACTTGGAATGTGTATTTATCAAGCTCCTCTTTCCAAATGTGTTGAAACATTTGAATGGTCCT

>ctr2476
TTGATGAGTAAATCTTATTTTCTTTTCCCTATTGCCCTATGGAGAGAATTTCCATCCTCTCAATCTCAGACCACTAATTCTTATTCGCAGTTTTGCTTAGATGTTTTTTGAACCAGTCCTTCCCTAC

>ctr2477
CATTTTGCCTATCCCTTTATTTTTTACCTTTTGGCTTTTTTTCCTTCTTTTCTTAAGGCTCAACTCTTGAAAACAACATACTCAGTGGTTCTTTATTGAAAGACATAGACTTTGTATTTTGTTTTTTGAAATTATGATGCATCTTATAATCTGTATGTGCATTTAGAATGTTTCTTTCTTCCCTAAAAAT

>ctr2478
TTCTTCCCAGATATAACTTTTAGAAACAATATTATCCTCTTTTCACTATTGTACCATGTTTTTCATTACCATTTCTACTACTTTTCCACTAATCAAAAGAGAGATTTATATTACTCATCAGCAGTATTTCATATTTTATTTACTTTTTTGTGTATGCTTATACCACTATGATACAAACCACA

>ctr2479
GTGGTCTGGGATTTGGAATTAAATTGAGATCACTGGTGATGATGCCTCAGTCAAACTGGCGTGTTTCATAACAAATGCTGACACNNNNNNNNNNNNNNNNNNNNNNNNNNNNNNNNNNNNNNNCTTTTGAGTAAAGTGTTTGGTTCTCGGTCCTCCCAGTGTGTCCTGAATTGGGGTTACAANNNNNNNNNNNNNN

>ctr2480
ACCTGGGTCCTTTTCCTCCCAGCTCCTGGAGAGCTGCATCTTCACCATCTGTGCCATCATGTGATAAATGCCAATCTCCCGGCTGGGCCATGAGCTCTGGAAGCAGCA

>ctr2481
GTGTAATTCTGATTGACAGATGACATAAATATATTGATTAGAAAATAAAATATGATTTTCCAACCATTCCTAGACAGTGTTCTAACATGATTAACTTTAATTGCCAGAAGTAAAAGCTTTTATTTTACATGATTACACTTCATTGTACTAGAA

>ctr2482
NNNNNNNNNNNNNNNNNNNNNNNNNNNNNNNNNNNNNNNNNNNNNNNNNNNNNNNNNNNNNNNNNNNNNNNNNNNNNNNNNNNNNCCCATGCGCTGAAAGAGGAAATAATGGATGTCAGTTTCAGGCCCAGGCCTCTAAGAGCTGGAGCCTCATCTTCTGGTTTCTCTCC

>ctr2483
CATAAGCCATGTACATTTTCTACATTAACCATGTCAAAGTGTGAACTTTTAGTCTCCTTTTTAAAAGACTGGTTCAAAAAAAAAACAAAAAAGAATATAC

>ctr2484
GCTGAGTGCTGGCTGGCAAGGCCTCCAGGGAAAGCGGTTGCCCTGGCCTGGTGGAGGGCGCAGAATGTGGAACTCCTGCACGAGCCCAGACGTGGTGGCGAGTTGCTGGGCTGGGAGGATCTCCCTTCCTGAGACCCCCAAAACACT

>ctr2485
TGGGGGATATCACTACTCCAGCATAACCTCAAGTTAGTGGGGAGATTAAAGTCTGAAGTCAAAATTATTTCATCTGAAGTCAAAATTGTTATAAAATTGAAAACACATACTT

>ctr2486
CTTGGCATGGCCACATGTGCACTGCATGAATTTTTGATGTCCTGCATTTGGTCTTAGACTGAATAACCCGGAGTCTGGGAAAGGTGGTAATAGATGTGTGACTGCCTGGTATAGGCAGCCAGGT

>ctr2487
GTCCTGCTTAAATATATCATAATAACAGATTCAGTGAATATCTTTTATTTTTTATTTTTGTTCTGGAAATCCTGGGATGCATAGACAGTGAATATGTNNNN

>ctr2488
ATACAGTATCTTTTGATGAAAGACTTATACTTTTCTTTCAGTGTGTTATTTATTGCTGAGAAGTGGCTGTCCGGCTAAGAAACTGCTATTCTCAGCAACA

>ctr2489
AGAATAAAAAAGTGTTGGGTGGAGAACAGAAATATGAATGGGGTACAATGGGGAGAAACCAAGAAGAGGTTCAGTTCTATTATTGGGTGGGAAAGCGGTCTAAAAATATTTT

>ctr2490
CAGGACTATTTAAGCCCTCCTGTGTGAATTGCTTAGAACTGACCTGAAGCATCTACTCTAGGTCCCATTGTGATGGTTCTTACGGAAGGGAGCCTGCATCATCAGTAATGAAAA

>ctr2491
NNNNNNNNNNNNNNNNNNNNNNNCTTAATGCATTTTTTCCATATTTTCTAAATTATATGTAAGAAATACATGTACATGTATACATAAGGCATTTTGAACTGTT

>ctr2492
NNNNNNNNNNNNNNNNNNNNNNNNNNNNNNNNNNNNNNNNNNNNNNNNNNNNNNNNNNNNNNNNNNNNNNNTTTCCAAACTGTTCACTGGGTGTTTCCAGAAGACCCGCATTTTCTTAAAGCTATCTGGCCGCGCTACAATTGCAAAACAGAA

>ctr2493
TTCCCTGTCTGTGCAACTGGGACCTTAGCAGTCACAGTGACAGTGTCCACATATGCTGGGCCCTGGCCGGGCACGAGGTCTGCTCCAGGCTCTTTCCCCACACTGATCCAG

>ctr2494
AGGCAAAGAAATGGTTACGAGTGAGGATACCAGAAGGAGAAGAAAACTAGAAATTTGAATAGAAAGTTGAACAAAATGAACTTTGGATACCAATAACCTTCAGTGAATGGGTGAAGAAGAAAAAACCTTTCTCTAGTTCTGT

>ctr2495
ATTGAAAGCATTAACTTTCTCAATTTACTTTAAATTCTACATATCCCACTGAAATGTACTTAAAGTGTCTATAAATAAATGACTGATCACAGAAACAGCTATTTCCTATCTCATGGACAGCAACAATGAAAAATGAATACATTTGGAAATGGACAGAGCA

>ctr2496
ACGTGGAAGCAATTAATTTTGACTTGCTAGGAAAATATAGCCTTTATTAAAGAGGTAACAATTGTACTGTGTGTTAAAGATTTTCTTTTTTAAAGATACAACTTGGATC

>ctr2497
TGTGCCACCCATCCACTTTGGATAACTATGAGCTGGGTCCACTCTGCCTGAGTCACACATAGAAAGACACCTTCTCTTGGAGTTCCCAAATACCTCCATCCACTTCTCATACACTTGGTTATCTTCCTGCATCTACTGTTATCCAGTGT

>ctr2498
AGAGTTGCTCCTTTAATCTCTCTTATCCTTCCCAAGTGTGGCAACAGACCACTTAGAAAAAGATCATGTAGATAACATCAGAGTTGGCTGCAGTTTTGAGGTGGGATGAAGGGAGTATCTTAAAAATAAAGTCTCTTTTTTTAATGTAAGTTAGGACCTTCATTAATAGCCTTAGAAATGTTACTTGTTAAAAT

>ctr2499
TGGGGCCCTTCACGTGTTTCTTCATGACAGGACCTGCTCCTCCCAGCCTTCTACTCTCTCTCGGCTCCTGCCTAAGCCTGCCGTGGTGACCTCTGCATCCTTAGCACACTCTCACAGGTTTA

>ctr2500
AAATGAGGGAAACTCTAAAGATAAAGACACACTCAGACTGATTTTCAAAGCTTCATTTTCCCAAATGATACAGGGGTCAAATTTTCATAATATCTACTCAGACAACAACAATAACAAATA

>ctr2501
GCTTTTCCTAATGGTGAGTTCGGTAGGCCAATTCATTTCTTGCTGAAAAGTGTGGTAAAGGCAAGTCTCCTAACTGGACCAAGACTACAGCCTGCAGAACGCGCAGGGCCTGGGC

>ctr2502
AATGCCAGCACCTGTGCTCACGTCACACGCTGCAATAACCTAAGAATCCACTCACCGCCTCACCAACTGTTTCAGCACATCAGAATTCAAAAACAATTTTTGTCTCACATTACTTTAGCAGCTTTGACACAAAATCTTTAAGTCTGAAAGAAAA

>ctr2503
TAGAAATAAAACATAGGCATACATATATTCAACCAAAAAGATTACATGACAATTCCACTGCTAGTTCAATATAATATATTATGCATATTTTTGATTGAGGGAGTAAGTATATATTTATAATAATAGCTTGGGATAGTTTTAGCCACTT

>ctr2504
TTTTTTTTCTTCTGGGGCTGCCTGATGTTGGCAGGAAGTGTGAGAGGGCTGGAGAGAGGAGAAGGCCTCCCGAGGCCAGAGTGGGCACTGCCTCTCCAGCCCCCC

>ctr2505
CTTTAAGGTAGATGCGTTAAATCTCAAATTTGGATGAAACACAAGAAAGCCATGGGAGAAGTTAAGCAGCAATTTGAAATCTAGGAGCAATGTGAGAACTGTGTGCAGGT

>ctr2506
TGATTTTTAATTTGTCATTCTAAAAATCCTAAATTTTGCAGCTATGGTGAAAGTCATCATGTTGGCAATTTTATTGGTGAGGGCATAATATAATGTAATATTTTGTTAAAATATTATT

>ctr2507
CTAGGCTTTTGACAAGTACTGACATGTATTCCTTGGGGATACATCTAGGGTGTGTACCACAAGGCTTCCCTCTACTACCAATAATCCTGACCCCCTGCTCTCCCCACGAGGGTATGCTTGTGCTTGGAGAAATGCTCACAGCAAGGCAGGAATGCAGGGATGCT

>ctr2508
AAGTAACTTATCTATTGTGAGCACAGATTTTACTAGCTCAACAATCAGAAGTTAACCTTTGTCCCCACACCCCATAAAACATATGCAACAAATAAAGCTGAGGAGCTGATATATGTGTACAAATACTACACAGGGA

>ctr2509
AGAGCAGACCAGGGTGGTAGGCAGGCATCAAGGATATGAGGTTCAGAAAGTCCAAGCAGGTGTGGTAATCTAAGCAAGTCATAAAGCTTAGAGCAGCCAAATGCACCACAATCCAGTAAGCATAAGAAGCCTAAGAGGAAG

>ctr2510
ATCATACACCATCATTATTATGATCCCCATCAAGAGTTTCTGGGGTTTTCAGAGTTTTCATAACAGAAAGACTTTCATGATTAGTCACATATCCTGTGAAACGCATGGTTATAATTATA

>ctr2511
GCTAGTTCTCCTCATTGTTAGGAATGCTCCAAGTGTCATCAGAGCTTTGTGTACAGGCTTGGATGCCTTTACCCCACCCTCCCAAATTCTTTTGAACCCAAA

>ctr2512
GCTGGGAGGCAAAGCAGGGTGAGAGAGGGAGAGTAATAGGGACTGCGGTATTAGAAAGTAGCATCAGCTCAGTGTTACCTTCCCAGGAAATTTCATAAGACCTGCATGAGAGAAAGTGAGTCATGTGGTACATAAAG

>ctr2513
CCAAAGAACTCACCATGCTACCTGAGTCCGTCCTCTTCAGCTTTTTTGTTCACGCTACTACCACTTCCTAGAAAATGTATAGTGGAATCGACTCATACGATCTAGACCCAAATCTCAGTTGCACNNNNNNNNNNNNNNNNNNNNNNNNNNN

>ctr2514
TGCACATCATTGCAGGAGAGGGGCGTGCCCACAGCTGCAAAGTCCTTGGCGTGCAAGGTGAGGACTCTGCTTCAGCCAGCATGCCAGATTCTGGCCCTCA

>ctr2515
GGAACAATCACAGGGTATAAAATTCATAATTGTTGCTGTGTATAGAATCCAAATAAAAAGAAACAAACCTATCTCCTTGGAAATATAAGTAGTGATGGAAATATAAGTAGTCTTAAAATACTGTCAAGAATGGGCACTTAAGTGATTTAAGAATGAACCAAAGATTTTATGTTGAGTGTATTAATATAA

>ctr2516
TACAAGTGACTTCTGTCGCTTAAATAAGTCCTCGAATGTTTACATGATCAAAAATAACTTATTTTTGCCTATTAATGTATNNNNNNNNNNNNNNNNNNNNNNNNNNNNNNNNNNN

>ctr2517
ACAAGCATCTCTGATGGTTCTGGCATCAAGTTGGGTTAATTACTTGTTCATGTACTTTTTGGTTTGTGTCTATGTTAAAATTCTGAAGCATTGTGGAGAGGAACACTGGGAGTAACAAAATATATTTGAATATTTCTAATA

>ctr2518
CAAGAGCATTATTGCCATTAAGGTAGTTTAAGCATCATTTTCCTGCTAGGGCAATTACCTTGATTGCTAATTGTTTCCTTTGTAACTAGAGGGCATAATAGCACTTTCGTTTGTAATTATCAGATTG

>ctr2519
NNNNNNNNNNNNNNNNNNNNNNNNNNNNNNNNNNNNNNNNNNNNNNNNNNNNNNNNNNNNNNNNNNNATACACAGTGCCACAGCCTGGCCTGATGGCGACCACCAGGGACCTAACAGACATGGCCGGGTGGTGCTCTCATCTGCTCTGGGTTG

>ctr2520
AAATACGGAAACCCAAACGGGATTGGCCCAAAGATACCAAGTCTTGGCCTTGGCTGAAAACGGGAGCAACCTGTCCAACTTGGCTGGGGATGTGGGAGCC

>ctr2521
TCTTTCTCCACTGTACAGAAGAGCCACCACTGGGATGGGGAATAAAGTTGAGAACATGAGTTTGGGCTGAGCCATCTCTCCCTTGTCTTGTGTCTGCCCGACGTGTTAACACTTTCTGGCATTCCTGTGAGGACACAGGTGTGTGTT

>ctr2522
GTGTCTGACCTGCAGGGGATCCCCGGTGCTGTCCCAGAAGCCTGCTGCCTGTACCCACAGAAGCCAACAGGACAACCTCTAATGTAAGGGGGACCTGAACTTTCTCCAAAATAGTCACACTTCTTTCATTTCAC

>ctr2523
NNNNNAGATATTTTGGATTCTTACAGATTTCACAGTTTATTCCTGGGGTTGTGCTTGAGGTTTCTTCAGTCTGGTTCACATCTGCCTTCTTTTGGGATCATGGC

>ctr2524
TGACAGTCTGTCTCTATGCTGTCATCACTTGAGAAGTGTAAATTTTCCATTCAGAGAAAAAAATTATACAAGATTGACCTAATTCATTCAGAGGTGTAAGATCTATAAAGGTTTATGTTGAATAGATTTAAATTTTAGCAATGATAGAAACAAGTTTAGATTTTA

>ctr2525
AGCAAAACTTTACATTAAAGTCCCTGCAAAATGAGTACAGCTCTTTGGTATCTTTTGTACACAATGTGGTAACATGTTTTATGGATTAAAATTGTAAAGAAGAAAAACCAACATGCATTAAGACAAATAATA

>ctr2526
CCAGTGTGGACCAATCACTGATGGGGATGGAGGGGTGGGAACTGTGATTGGCAGGCCAGGGTCCAGTGTGGACCAATCACTGGCTGGAGATGGAAGGGTGGAAGCTGTGATTGGCAGGCTTGTGTTC

>ctr2527
NNNNNNNNNNNNNNNNNNNNNNNCTGACCTAGAAGACACTTTCCGGAATGTGGTGTGCCCTGAGCCGATGGTGTCGTAGAGAGACTATGATTTTAAACAGCACTGCTCCTCATGTCTTCACAACTTCCCTGAACAATCAGGCCGGAGATCCTCTTAAGTCTCCATAGGCCAATGCACAAATGATTTAG

>ctr2528
CTTTATCAGGACAAAAAATATATACACAACATGTAAATTTGAGAACTAAATATCTTGTTATCAATACCAATTAGTACAAACTTTAAGGCACGAAGGTAGCAGTTGAGATGTGAAGCACTGAACAAAGGAGAAGGAGGATTAATATTGTCATTTTTTAAAGATGGAAGTTAAGAAA

>ctr2529
TCTGGGGGCCAAAGGTCAGTGGCGGGGGGTATTTCAGTATTATACAACTGCTGTGACCAGACTTGTATACTGGCTGAATATCAGTGCTGTTTGTAATTTTTCACTTTGAGAACCAACATTAATTCCAT

>ctr2530
CAGATGGCTCGATGGACTCAGAGGCGGACATTGGGAGCGAGGTGGGGGCTGACCCCACTTTGGCCCACAGGTCAGTCTCAGGCTGGGGTCAGGTCTACCGTGTGCGACCTGGTGTGTGACTAAGCACTTGGAGAAGAAGCCAAAAAGATGATTTCTGGGGTGAGAGAGGATGGCAAG

>ctr2531
TCCACTCCCTGTCCTCTCCCTTTATAGACAAGGAAACTCTTGGGCTCAAGCAANNNNNNNNNNNNNNNNNNNNNNNNNNNNNNNNNNNNNNNNNNNNNNNNNNNNNNNN

>ctr2532
AAAGAAAAAAGGGGCAAAAATAACTATCATGATTAACATCAATGCAGGATGGAGAAATTAACAAAGTCAATCAATGTTTGTTTTTCACTAATGGGTTTTTGGATGTCCTTATCAACAGCCTGAGTTTTTAAAAAGTGTT

>ctr2533
TACTTCTTAACCCATTCACTAATTTTATTGACTACATTTTATTTCTAGAGCTTTATCAATTTGATTCTTTTTAAAACATCTTTATGTTCTATTTTCAAAGTATCTTGCCTTGCCTCC

>ctr2534
GAAGGAGACCTTCAGGCAGACAGTGCTGCTTGAGGCTCTTCTTTCTTAGAATGGTTGGAGAGAATGGAATGGTGGATACAGAGCCTCTTAGCTCAAATAAG

>ctr2535
TATTTCATTTTCTTCCCTGGATCCACTCTCTCCCTTACTTATCCGCTTTCTTATTTCTATGTATACCTATCTCTTCTCCCTGTCCTTGCACTCNNNNNNNNN

>ctr2536
TGCTTTCTACTTTATATGAAAAATAATACATGTTGAAACTCCTGCAATCTTCGGTTGAAGTAAGATAAATATGACATAAAGGAAGATCAGCTGGCTGCTGA

>ctr2537
NNNNNNNNNNNNNNNNNNNNNNNNNNNNNNNNNAAAGCACCCTGGAGAATGCCATTTGCACTTTAAATGAAAGCAAAAAGTGCAAAACCACAGGAAAGGCAG

>ctr2538
CTTATATCTGTGTCAGTGAATGAGACACAGTTCCTTTCAGGTTCAAGAATAGCAGCTGAGCTTCCCCAAACCATGTTCCAGCTATAGAAATTAAATAATCTTTCA

>ctr2539
GGCTTGCCACTAACTCAAAATAAATGGACAATCATATAGAATAAAAAACTCAAGAGGTAGGAAGACTAAGAATTCATGTTTATTTCTTTTAATAAACCCCTAACTATGAAAAAAATTAT

>ctr2540
NNNNNNNNNNNNNNNNNNNNNNNNNNNNNNNNNNNNNNNNNNNNNNNNNNNNNNNNNNNNNNNNNNNNNNNNNNNNNNNNGGGACTGGGTGACTTGCAAGGCTATGTTCTGTCAACTGACAAAAAATAGACCAACACTGTAGATCAGGAAACAAAAGAGAAGGAGGGCCTCAGGAACTGCGGTTCAGGAGAC

>ctr2541
TACCAGCACCATTAAGGCATGTATAAACTAGGAACACTTTAGTTTATCACATACAAACATGCATTTATTGGACAATTTTTGGTTATGGGGCAAAGGCCTTTTCTATAAGGACATGCCCGCTGTCTGAAAATCCTACCTTGCCTTCCTGGCATAAATCACAGACATCGCCACACACTTTTATCTTTTCTTTTTC

>ctr2542
CACAGTTTAATACGGAGCTCTCTCCTGTGCTTGATAACTCAGGCTGATAGAAGACATTGGATATTGGATGGTGTTCTGGTCACAGCTCAAGAAGGAAGATTT

>ctr2543
TGCCCCCTTTCCAGGTAGCTCACACACCATCATGTAGCCTGAGCTTGATCTTGGGTCTGTCTCCTATAAGATACTTCTTCATGTTCTGTATGCCTTTTTTT

>ctr2544
NNNNNNNNNNNNNNNNNNNNNNNNNNNNAAGAGTTAATCTTTACTAAGCAAAAGACTGCTGCAGAGTTAGACCTCTTTCCAAAATTGTGTTTGGAGTAATGCTGGAATTTGGTGTTTTAACTGTGGTTA

>ctr2545
TGGAAGGTACACTGTCCTATTGAAGACTAATTAGCACCAAATATATTCCAAAGAGACGTTACTTTTAGTGCTGGTGACTTATATCACCTCACTATGTTTTCTCACTCTTTTTCCAACAACTGGAGAGAATCCATCAAGAAACACAGGCAGATTCCACATTTTTCTAAGAAAAATATAAACAAAGTTGAG

>ctr2546
TCCTTCTTCCTTTTTGTTTCATAAGTAATTGTCCTGAAGCCTGTCGAGATAAATGTATACTGAAAGAGAAAGACACAGAGGAGAGACAGGCATACAGAGAAAGAGAGACACGCAGACACACGAAGGGGAGGTGGAGACACGGAGNNNNNNNNNNNNNNNNNNNNNNNNN

>ctr2547
AATAGCCTGTCTCCCCCCCCCCCGCCCCCACTGCCTGTTCAGTAACTGGAGCACAAGTAATTCTGCAGGAGGCAGAGCTGGAGCGGGAGGGTGCCACTGGTCCCCCCAGCCCC

>ctr2548
NNNNNNNNNNTATTTGAAAAAGTAAAAATGTATTTTATAACTAATGGGCACAATTGTAATTTGGCACTAAAGCTTTTAGAATGGTAGATGCACACTTGCTGGGTTTTTCTTGCATGGAGCTCCTTTAGAGCAGCTGT

>ctr2549
GACCAGGGAGAGACCCCAGTAAGCCTGTTCCTGCAAGGGCTTTTCTCTGCTCCCAAAGCATCTGGTACAACCCCATACCTTATTCTGGAAACATCCCTTCCAAACCTT

>ctr2550
NNNNNNNNNNNNNNNNNNNNNNNNNNNNNAATATCACGTTGTACATTAAGACTTGAGTCATGCCAGTATCCCTATGATCATAGTCACACTTTTATCATCTAACCTCGA

>ctr2551
NNNNNNNNNNNNNNNNNNNNNNNNNNNNNNNNNTGAATGATATTCAACTAGAACATATTCTGGGACTCTATAAACATTTTAAGACAAATTAAGAGAGAACTCTCACTGTGTTT

>ctr2552
ATTTCATTTGCTGGCCAGGAAAATCGAAAGGGAAACACCCTCAATTAGGAAACATTCCAAGGGGAGAAAAGCTGCAAATTGCTCAACTGGCATTGCTGTAACCCGTTCCATTTAATTGGTTTTTATTTCTTTTGATTTTCAAGCTC

>ctr2553
AATTTTCATAATGGGTATGACATTTACTGATAGTAATATCATTATACATGCCCCATACATGCTAACATCTGCTTCCACATGGAAGCAGCACAAAGCCTGGAACCTTCCTCAAAGACCCCCCCCACCCCCGTACATTGGAACAAGGTGCTGGGAACAGAAGTTTAGTAGGTGGTGGA

>ctr2554
TGCTCTGCACACTTAGGTTTTCAAAAAAATTATTATTTAATGACATTTCTAGAAAAATAGAAATATTGCTAGGAAATGGTACTTTCTATTCCATCCCTCATTAGGAAAAATCTTTCTCCATTTCTGGGGTCCACCTATACTTCTGTTCTCAAAAGTTA

>ctr2555
ACTGTATTCTCACATTCATGTTCAGCCTTGCCCCACTTTCTGAATGACCATCTATCTCCCTCCTCCACCCTGGCACACCTCGCTGGCAAACACCTACTCAGCCTTCAATTCCTGCTGAGGAGGCTTTCCTGAGCAATTCTCT

>ctr2556
GGCCTCTACTGTCCCAGGGCCCAGCTCTGAGTGGATGACAGTGGCATGACTGGCCACTTTCACTGCAGGACTGGAGTCGCCTTAAGGGAGTGCTCTTGGAATTAGTCAGTTC

>ctr2557
ACAGTAGTCTCAATAATTGTTTAAACACATTTTTAAAGGCCCATTTTTCTTCCTCCATGAAGAAACAAATTTTCTGGCCAATCTAGTGCTAAGTGCCGGAAATCTATATTACGGCATTTTGAGTTCCATTCTAATCTAATTCAATTCTGGTGAAACAAATTTTCACCTGAAAAGCATTGATTTATTTCTC

>ctr2558
NNNNNNNNNNNNNNNNCTGTCATCCTGGCTTCACTGAGTCTTCTCAGAATCTGGGGGAGAGGGGTCTGTGTTTGCATAATTGTGTGCAGGTAATAAAATAACATGGAGCAGGAAG

>ctr2559
TGGGCCCTGCTCCTCACCAGGACCCTGAGCCATCCTCAGTTGGTGCTGGCTGAAGGCCCCAGCACAGGAAACACGTTCCGATTTGTCTCCACAGAGTAACTA

>ctr2560
TTTCCTTTAGTATCTGAAGGTTTGAGTCAAAGCTGTTTTCCCATCTGGAATCAGTTGCCCATTTGGCTATCCGCCCGAGCGTTGTGGTTTCCTCTCCTGTTCCTGGCCT

>ctr2561
TGTAGGAATAGCTGGCTCTCAATTAGCTGTCTTATTAAAAGGATTCACAGGGCTACCTATTATTAGTGTATATTATTTTTCTCAATGCTTTAGATAATTTGGCATTTAT

>ctr2562
ATAAATGGAGGCTTTTAACCATCATACACAACTCAAGGTCCAAGCAGCCTGAACATAACCACCCAGAGGGATGTGAGTCCACTTTGAGTCAAGTCCAGACTCTCTGGT

>ctr2563
AAGGTTTTAATCAGTGAGCGGAGCAGGAATATAAATGGCCTTTGGTGGTAAGGAACCTGAAGAGACATCTAGCCATTACTTGTACAAGCAAGTGTGGGTTATGAAGGATTTTTGGTAACGCACATAGTAGGTAAAATA

>ctr2564
GGCTTCTCTATTTTCCATTAAATTGAAACAGTAGTAAACACTTAAGTACAAGCAAAACAACCGACATAGGCAGTCATAGATCACAGGAATAAGGACTGTCACACAGGAAACCTGGAGTTCGCTGTCTTTAGTGTCCTGTCTTCATGCTGCTGTTCGCTTCTCAGATGGGA

>ctr2565
NNNNNNNNNNNNNNNNNNNNNNNNNNNACTTATTAATGGTGAGTTCTACTTTAAAAACTTTCTTGATTCAACAAATAAGTTAATGGTTACCCAGCTGATATCATTAAGATGGCATTGACAGATACCTATTTTGA

>ctr2566
ACACGTTCTTATATGTCCAAGGCCTTTTAAAAATAAACACATAAGAGATGCTAAATACTGAAAGATGGCTGTCACCTAAGAAGAGGGTGGAGGCCATTCC

>ctr2567
ATGCAGAGAATGAAAGAATGGTAATAGCCAAGACTTGGAGAAAAATAGTGGGAGGCCTTGCTCTGTTCGATTACAGGTTATAATGCTAAGTTTCGGTGATTAAA

>ctr2568
AATGGAGAAAAGGGAGAGATTACACTTTTTTTTTATTGTGTCACTTCATTTAATGAGCACGTCAATTTGGTAACTAAAAATAATAAAACCTTAAAAAAAAAT

>ctr2569
ACTGAGCCTCAGCTTCCTGCCCAGTTCCCTTTCCTCATGTAGAGTAGGAAGGGGTTTGGAGCACTGGGTGTTGGGTAGTAGAGGCAGGGCCAGTTCTGCCTCCTCTCAGAGGCCCTGAAAAAGACCTCTTCCATGATTCTGGTGACTT

>ctr2570
CCAAGTATCTTGTTTCTATTCTCTTTGATTTAAGGTCATTTTCTCTGTAAAAGGCCTGCTTTGTTGAGCCCTACACACTGACGTTGGTTTCAGGAGAAAGAGGA

>ctr2571
TAGTCCTGACATGTTTAATCTGACAGGTGTTCTCCCGGTTGCCCTGTGTGCCAGTGCTGTGGGGACTGTGGGGCTTAGGGAGCAACAGGGCCTGAGACAAGCAGCCAAAGAGCTGGCCACAGGCAGAAGAGAGGTAGGG

>ctr2572
AATTTGCCTTAGATTGATTCAAATCACGGTCATATCTGACCCACTCTCTTCTCACCCACTTCAGTGTTTTTGTTGTTGTTGTTCAATTCAAGGACAGGAGAAGTGAGAGTTATTCTCAGTTTTCAAAGACTAAGACACTAATTATTAATC

>ctr2573
TTGGTTCTTCCATTACAGCAATGAAGTCACAATGAAGGGGAGGAACTGCCCAGTTGGGCAGCGCGATGGGAAGGAGCCCACCCACGACTGTGGATGTTTAACCAAAG

>ctr2574
GGTGACAGTAATTACCAGTTAAGATGGTAGAATTTTATTTAAAACATTGTTGGAGGATGTTTACACTGAGTAAGTCTTTAGATTCTTCAGATAGTCTTTTACATATTGGTACTAC

>ctr2575
TATGTAGTCATTTTTATACAGTATACTACAGTTTTTCTACCACTAGAAAAAAAAAAAAAAGAAATGACTGGTTTCCCAGGTCAGATCCATACAGAAGATGGAAAGTGGGAGCAGAGCAAGGGTCTGGCTCCCT

>ctr2576
CCTGTTATTTTCACTTTCAGCTTTTCACATTTCTTTGGTTCTGTCTTCACATTCAACCTTTCGTTTTTCTATATTTTTTCCCCAAAAGAAACTCAGAAAAAC

>ctr2577
CCAGGGCAGGGCAGAGAGGCTGGCAGGCAGGGCCCGGGAGGTTATCGGCCAGGGCGTGGGACCCGGAGGACTCAGGTGCCTTCGCTCCCTTGCCATTGTTGTCTCCTTCCACTAGGGGGTGACCGCAGGGTCTCCACTGAACACAAATTCACTGAGCTGGGCNNNNNNNNNNNNNNNNNNNNNNNNNNNNNNNNNNN

>ctr2578
CCAGGGTCCCTGGAGTTGGATAATTCCCTTTCTAACATGTTAATCTCTTTATTTGGATTACTATTCATAAAATGAAACGACATACCTGTCAAAAATATAA

>ctr2579
ATTTAGAGAAAAAATGCATTCTAGGAGTTCTTTGTTCTCACTTTCTCATTTTACAAATAAGAAAGATGACACCCTCCAAAAATTAATAATGTGCGAAGCCT

>ctr2580
CATTTGTGTTAGCACACAGAGGTCCTGGTTGGGGGAGCAATGGACCAGCAAGAAAGTTAGCCAAGAGATTCTGAAAATGAGCGAGCCATAGAAGGTCTGAGA

>ctr2581
AAGTAATTCACATTCAAATTACAGTTTTTTCTTAGTTGGAAAGATGAAGATTCTACTTTCTTTTATTCCAAAGATATTATTTTGTACATGCTGACCTGGTTAACACAGACTGAATCTCAAATTATATTTCCATATGCATGATAGAGATTTGAGAGAAAACAATTTTA

>ctr2582
CATTCTGGAAAGCTGGACGCTGGTGTTGGCTGGCCCTTAAGGGTGCCTGGGCCCAGAAAGGGAAGAGTTCAGAGGTGGCTTTTACCATACAAGGGAGAGGAGTCAGCTGAGGCTCATAAGATT

>ctr2583
TTCCAGCATCTAATCCATGGCAGGCATTAACATGATCTTTCCTTATACAACCCATTCTTATTCCACCCCTGCAAAAACGCAAAAGAAAAAGTGTGTGTTTGGAAAGGGAGGGG

>ctr2584
TCCCTATTAAGTACTTTTCCTAATGTTATTGCTTGAAATATTTCACTTTACCTTTGATACTTTGTCTGAAATTTCTCCAAGGGCTTATTTAGATTAACATAGTAGGTCATACTGCAGTGATTTAGATTATAGATATT

>ctr2585
TACCCTAGGCAGAATGCCCCTGCTAACAGGAAAATCAGAAAAGCTTTCTGTGGTTCTTTGCAGCTGGCTAATATGGCAAATTGAACAATTAAAGAAACCAAAACACAAAGTCAAGATTCAATAT

>ctr2586
GGCCTGGTGGAGGCCAGAGACCCAGCTCACAGCATGGGCCGGGCGCCATGGCTGCACCAGGGCTGCTTGGCTCAGGCTTGCAAGGTGGGATCCCCCTGCTGAAGCAGAC

>ctr2587
TTAATGGAACCAAAAACAACTTTAATGACATCTATTGTTTGATGTTTATAAACCAATCTCTCTTAAACATAATAAAGTGTATAAAAGAGCATTCTCTTTTCTCCTTTCTAGGACAGATGATTTTACAGAATAATAATAACATGTTTCACTTCAAAC

>ctr2588
CAGGAAAGTGAATCCCACTTTTATTTGTTCTGTCTTATTACAATTTACTTGTCTGTGATATATTCATTAGGCAATTGAAAAAAAAATGCCATCTCAGATATACCCAAACCACACCTTTGGAAATCAACTGCAGTTACCACTTCATAGTTTGGGATCAGTATCCAGCCTTCCAGCAGTTCCTTTTGTAAT

>ctr2589
GATGTACCCAGAGGAGAAGGCAGGAGGCCTGCGCAATGTGCACAGAACAAACACTGGCAAGGTGCCTGAGAGCCCTGCACCAGGCACCTTCAGCCCTCAGGGGAGAGAGTC

>ctr2590
AATGGGTCATTTGCTCAGTGGTAGAAGCTCCATGTGGGAGGTAAGCTGGCTGGGTTATTGGCATCTTGTTTTTTGAATTGCTTTTTATCCCTTTGCTACTTGGGCAGGCATCAAAAAGTGGTTATTCTTTGAAATTTT

>ctr2591
NNNNNNNNNNACTTTGAACTATTGTTCTAAAAAAAAATAGATTTTACCTTGACCAAAGAGTTTGGGACTAAATATTTTCCCCACTAGAAACATGTTGAAGTACTTATGTGGGAAAAGGGAACAGCACAGGAAATGTTGCTGAGCAAATCTCTTTACCC

>ctr2592
AAGGCCCTTGTCTTTTTAAAAAAACAAAATATTTTGAAGATGGTGAAAGTGACTGATTTTAATAATGAGATAGGTCACTTAAAATAACAGTGCCTTTGACCTTAAAACAT

>ctr2593
TACTACATGTGGGTCATAAACATGTGCATGTATACACACAAAAGAGTGCAGTTTGCATGTGTGTGTATGGACATGTGGGAAGGCAGGTTCACCAGCATGCCCATGTAGGCATGTTCGTACTTAGGTAAGTACATGCATGTGCGTGTATACATAGGGTGCACGT

>ctr2594
ATTGTCTGAGTGGTGACATCTAGGTGGCAGCTGGGGGCTCCTGCCTGGAGCAGGTGACAGGGCTGGGCTGGCTCAGCACACTACTGGCCTTGGCTGCCAGGGAGCAGGCCAGGGAGGCTGAGGCAGAGCTGCAGCCACAGGCACAAGCCAGGCAGCATCCTTTGGGGCATGGGTGAGCAGTGAGCTGTGG

>ctr2595
TACTTTTCTTAAAAGTATATCCAGGACTTTACACCACATTCTGGAAACAAAGTACTTTCTCCTTATCTAAACTCCAAGTCGTAGGCAGAGATGTATGCAGAGATTTCAGTCCCTTGAGTCTCC

>ctr2596
CTGAAGGCTGCGTCAAAAGGGGAGTCTTTAAAGTTGCTAATTTTTTCCTGATACAAAAAGAATATAGTTTCTCAAAATGACTGCTTTCGAGGAATGCCCCTTTCTAAATTTGAAAACATAGTATTAAAAACAAGAGTCTCTCAGTGCTTTAGACCGTTATTTCTTGTATTCAATTTAAAAATCCCTTAT

>ctr2597
GTAATCCAAGCCCTAAAGCAGTGGAAGACAGAAGGCAAGAGGAGACTGACATGAGAGATTAAGGAGTTAGAACCGCAGAACTCAGTGGTATCTCATTATAGAAGCATGGCTCAAAATTGGGTAA

>ctr2598
NNNNNNNNNNNNNNNNNNNNNNNNNNNNNNNACCTTTGATGATTGCCCCTCCCTGAGCCAACTGCTCTGATTGTGGTGGCGAGTGAGAGGTAGTCCATTGGTGTGGGTTATATACACCAATCCCTGAATCCGGGTTGGGCTAAGTCCAGTGA

>ctr2599
GAGAATGCTTATCCACTTATAAACATTCTCATCACAATAATATGAACGTTTCATGATGCTGGCACAGGAAAAAGTTCTGATTTTATTTTGGAAAGGTTATGTTTATAATCATGTACAATATTTTAGATGATATTTGTTTTA

>ctr2600
NNNNNNNNNNNNNNNNNNNNNNNNNNNNNNNNNNNNNNAGACTAACCCATAGTTGAGCTTTAGATCTTATCTTAAACTTGCTCAGATGTTTTCAACTTGAAAAGCACGAATCAAATATTTTCTGTTGGAAAGCAGTCATGGCTTATACTGGTCATGT

>ctr2601
CTGTCCCTGATTTAGGGACAATGGGCTCAGAGGCTTGAAGGTCCTTTCTCGGACACCGGATGGGAGTGGCAGGGCTGGAACAGCAGCCCAGCACCGTGGC

>ctr2602
GCCCAGGGGTGGAGCCTGGCCCTCACAGTGAGCAGAGCAGACGAGATCACCGGGTGGAAGGAACCCCAAACTGGAGCTACAGGGCAAAATAAGCAGAAAA

>ctr2603
ATTCATGAGTAAGAGTATGAATGAAATTGGCTTTAAAATCTTTCCCTTTTATTTCTCTCTTACCTTTATCCTTCGGAATTAAAGGAGGCTAATGCAGGTTCCA

>ctr2604
TAAAAACAGAATACAAAGATGAGACAGTAGGAATAGGAGGAACATTTTCTATTTCTCCAATATTTCCCACATGCTTTGGCTGTTTTTGAATAGACCTTCTGAAATATCTTTTGAGGTCAC

>ctr2605
TTTATATTCCATTCTTCACTTTTTAGTTGGTTTTGGTCAAAAAGAAAAATTGCTTTAACCATATTCCTATTTGTTCTGAATCTATCTGGGGCTAGATATAAATGAC

>ctr2606
TGGGGGAGAGGGGGAGGGCAGGCTGCCCAGAGGTGGGGGTGGGTGGCAGGTGGCGAGGAGGGCAGGTCCAAGGTTCTGGCCATGAGACTGTCCTGACAGCTTTAGCTGCCTGATGCAGATGGACAACGCAGACCTGGGGGACGCAGTGCTGGGATGTTCCAGGAAAGGGGCTGGATGAGGAGGGTGGTGAAAG

>ctr2607
GTGGAGCAAAGTGACTATCCATTTGGACTTTTGGATAATGTGGCAGGAGTCCCAGCTGTTTAATTTCTAGTCACATTTTCCAGAAAGTTGTTCTAAGTTGAGATTACTGACAAGATTTCTCAA

>ctr2608
NNNNNNNNNNNNNNGATGTGTGATGGGGGAAAAACTGCAAAGGACAAACATTTATCATGATTGGATTAGACACTGCCTTGGTGTGGCTTGCAGATTAGGAGAGAAAATCATGCGTGTGGC

>ctr2609
AATTTGTTTACAATGGTCTCAATTTAGGAGAATTTAGGAACTAGAGGTCAAAGTCTTAGGCTATCCCATATTAACCTAGACTGCTACTCTATACTAGTTCATATTACTCTAGTATGGCACATTTGAAGACATAAATTTGCTGTGGAACAAACCATACACTGTTCTCAATCTTATCGTAGCATTT

>ctr2610
TGTTTGTTGATGTAACTGGAGTCACTGAACTTTGACCTTTACTAGTCAAAGCCATAGCTGCACAGAGTCACATGCCCGTAGTGATCGATGAGAAGCATTGCCCTCTCTCTCTTTTCCTCCGTCTGACATGTGGAGCCATAAATTC

>ctr2611
AAGCAAGCATTATTTTAGAAAACCCACTAATGTACTACTAAGGATGCAAGATGAAAAATGTGGTGACCTCTATTCTAGTGATGTTTCTGAAGATGCTGTAATTCTCTAGGTACTAGCACCCCTGGGATGCTACCCTCCCCGCACAACTAGTGACTGTGATCTGTGGGAACTGGCTGGGCTTACTGCTTGAACCC

>ctr2612
TCTAAGTGCAGTGGTTTTGATTGAAAGAAAAAAAAAGTTTTTGCATTCAATATGTATGGATCATGGGGTGGGGGTTGATACAAAATAGAAAAAATATATAGATAAAGAAAATGAAGAC

>ctr2613
AGGGCATTTAAATGATCTAAATCCTACTGAAAGAGCGATCATGTAATCCTCATGTTTTTAAAAGATTTTGACAAAGAAAACAAAAAGAGAAATAAAAAAAACAGACCAAGTTAGTTTTTCAGGTGCCTTATTTCCACATGGCTTTCCATACATACT

>ctr2614
TTTTCTGCAATTCTATAAAAAAATTAATCAAATAAAGCCATCTGGTCTTACAAAAGCATTTGAAATCACACATATTAAATATATAAGTAGTGAGTACTTCACTTAGAGGTCACTGCACAATATCGTCCAGGT

>ctr2615
TGGTGACTATTTTGTTTTCTGGCCAACAGTTTTGGCCTATGTTGGCTGATGGGGAAGTACAGGTAACAATATCATAACTTTCACCAAGAAACAAAGGAAAGGTATCATGCTGGCTGTTCAAAGGCATGCTTTGGCCAGGGCTCAAGGAGTCT

>ctr2616
CAGGCCTGGTCTTGCCCAGCTGGGCTGCCTCAGGTGTCAGGAAGGGGATGGGTGTCCCTGGCTCCCAGGCCAGGCAGCTGCTGACCTCCAGCACCCCGCACTTGCTCATGAGGACCCCACCCCCGCAGGCCCTCCCGGGTCCTGACCAGCCTCTGGTGCAGCATCTGCTTTGGCCTCCGGGCCCCCTCGCTCCCC

>ctr2617
CACCGCTGCTGCCAGCCAGCTGATCACCATAGTAGTCAACACAATGACCCAGGAGAGCACCAAGACACCCCGCTGTCAACCGGTTTGCAGGATGTAGCCTCAGCAAAGTGAAGAGCTCCAAACACCCCTGTGCTCACTGGCTCAAACTTGGCAGTTTGGGGAGGCTGCCAGG

>ctr2618
AAGTGCTTCTCCACTTTGCCACTTAAACTTTTCTCAGTCAACTATTTAAAATTGCATTTTAAACTCACACTCTAAGAGAAAACTTCCCCATCCTCATGGTGGTTGTTTTATCAGTATTCTCTGCTTTTCTGCCAAATTTATCATGTGGATGTG

>ctr2619
ATTAAAAAGATGCATTCTAAAATGTAAGATAAAAGTGCATGGTGGTACTTTGCTATCCAATTATATAAAGGGCTTTTACTTTTAAATTTTATATTAACTGATTTAAATTGAGGGAATCCTCCTTACT

>ctr2620
GAGAGCTATGAGCTTTATACCTGCCCCACAGAGGCCCTCTTTGCCAATCTGAGCAATGGGAGATGTCAGGGACATCATCAGACTTGAGTACAGGATCACTTGCAGAGTCACTATCCTCTACCACTGAGCTCCAGT

>ctr2621
TTAGACACGTAGCCTGCCTTCATGCTGCCCTTAGCCAGGATGGTTTGGGATGGTGGCAGTGGCACATGCTCCAAGTGTCTTGTCACTTCAGCTGGGTGGC

>ctr2622
CACGGGGTGGAGGGGCAAGGGCCCTGAGAGCTGCTCTTGCCATCCCTTGTCCCAGTTTTCTTGAAGCCGAGTTCCAGAGAAGAGGCGGGGCCCGTGGGGC

>ctr2623
TGTGTGAACGTGGGAGTGAGCGCTTGCTGTCCCTGTTGGCCACTCTTGTCAGAAGTTTGGATTCAGAGGAGGTGGATTCAATACCCTAAACTAGGAAGGAAATAAAAATTGACCGTGGAGGATACAATG

>ctr2624
NNNNNNNNNNNNNNNNNNNNNNNNNNNNNNNNNNNNNNNNNNNNNNATTTAAAGTGTATTAACAAGCTTGTTGTTAGGACTGTTTCTACCTGTAGGTGAAGCCTGGCTTTTT

>ctr2625
NNNGGACCAAGAGTCCTAAGCCCAGGGCAGCACCTGCCGGTTGCCCCCTGCAGACCCCTTCCATGGGTTCCTCTCCCTTCATCCCTGCCCTCCAATGCCCTCAGCACATGCTCTCTCCTCCACCCCAGA

>ctr2626
CAATGGCTTCAAAAAGCCCTATTAAAATCCACCTGCCACCCAGTCACATAAAATCACCAAATAACTTTCTTCACTAAGTTCCATGGTCTGTGCTTCTGCTGT

>ctr2627
AAAGATGATCACATATGGTGATTTTGATACATATCCTTCATATAATCTATGTCTTCATCCATATCATCTAGCTATATTNNNNNNNNNNNNNNNNNNNNNNNNNNNNNNNNNNNNNNNNNNNNNNNN

>ctr2628
TATTTACTTTTTTATAGATGATTTTTGTGAGAATTCTTTGAAAGTATCCGACTTAATGAATTATTACCAGCAATGGGGGTTTTTCTAGACTCTCTCTATATATGAATGTCATTTGCCCACACCT

>ctr2629
CTGTAGTGGCTCTAGGTCAAAAGCAGTAAAACCTAACCAGAGGAAAAAACCAGAGGGGAAAATATTTTGGACACACGAGAAGCTATGTAGACAGGAAGCAAGTG

>ctr2630
GTATTTTTTTCATCCTTTTCTTCTGTGTTTGTCAAAGATACTGTCCTCAGCCCACTAATTTTACAGTCTATATTAATTGTAAAGGGCCCAGCACAGTCTCGGTAAATTATAAACTCTGAGTGT

>ctr2631
TGTGTGAATATTTCCCGTTACCTTACAGAGTGTGTCCTCTCATAAAATAAGCTGAGTGTAGTTGGGGTAGAAATTACTGGAAATGATCCAACTCAAGGATTCCGGGTTGTCTAAAACTAGAAAATGGTACTTTTTTTGGATTTATGACGAGAAATACTGTGG

>ctr2632
TTTCAGCAGAGGGACAATGTGAACAGGGTGAAAGGGGAATGAGTTATCTTAGTATTTTTTCTGAGCCTGCAAGCAGAGGTTGGCAGAGGAAATCCTGGGGTGGATAGCC

>ctr2633
CACAAAGTATAAAGTGATCTTTAATTATTTTTTCTTTACTCTAGCTCCCTAGCAATGTTGACACAGGAAGAATAAGTCTTTATACCCTTTATACCTTATGGAAAAGACATGGAAAACTTTACCCTTCACTGACTTAAATTTATACTA

>ctr2634
GCACTTGTGTGTAAGCTCCGCATATCCCAGGGGCCATCTTGGGGAGGAAATAGATGAAATCCTGGCATGTTCTGGAAAGGTGACTGTTTAGACCAGAAGAGACTGAGATATGAATCTTGAAAAGTCAAGTTTCTGTTTAAATTAGGAAATGCCTAAGACTGGATCCATGTGAGGAAGTCAA

>ctr2635
CACTTTGCAGACGAGCTGGTAGGGCCTGAGGGAGCCTGTGGCATTGGAGAGCATGGTGCACCAGGCACTCGCCCGCTGCAAGCTCGCTGCCCCCGCAGTCGCCAGCTGTGATCTCCCCTAGGGGTTCAGACCCAGGAGCAGAGAGGAGGCAGC

>ctr2636
TCTGCATTCATTAATTTCATCTTACTTTTCAGCCCTGGATGTACAGAGGTTAGCTCCCTACCAGACTGTGAATCACTTATGGACAGGGTCTAGTCACACGTCTGG

>ctr2637
ACACAGTTAGTTTGTGGGAGAGCTGGGATTTATTGTAATTTATAGTTTACATAGCTTCTATGTTTTGCTGTTTTCTGGTCCAGTTCCCTAAGGTGTGTGTGCCCTACGTTTCACATTTCGGTCTCCCAGGGGCTCTACCTTACTGGGTTTTCTTGATTTTGTCTTCCTT

>ctr2638
TTATATGGGTAGCTTTTTCATGGGAATATGAAAAATATACTTGGTTATGAAGAACAGAGTAAGGGTACATATAGTTTGTTACATATTAGGGGCTCAATAACTAGTAATAAAGATAATCTACAGACTTGGAATACAGTGGGTCTATCATCTGCCAGAGAACATTTACACATTGTTCACAAGTTATCTCTGTTAG

>ctr2639
GCCTTCTGTCCATCATATGTGCAGTGGGGCCTCCAAAGGTTTCAGAAGTGAGCGGCCCCGCTCTGCTGCCCTCTCATTTTCCTGCAGCTGGTTTTCATAAGTA

>ctr2640
AGTTTTGATTGTTTTTTTCTTTTTATGATGAATGAATTCTATCGTGTGTGTGTGTTTTTTTTTTGATGAATGAATTCTATCATGTGTGTGTGTGTATAATGTATAATGTATTGACATAGAGGGATCTCCCTAGTTTTCTC

>ctr2641
AAAGTAAGCTTGACTAAGTATCATATCACATGAGCAGCACTGGAAAGAGGCAGAGCTGAGGGAAAGAGGGAAGCTTCTGTGTAGACGTCGACTTTACTCTTTGACCACCATACCTTGCCTTTCAGTTTGTGGGTAGCT

>ctr2642
GGGCGCGCAGGTGCCTGGGTGTGGAGGAATCTGCCCTGGGAGTTCAGGTGCCTGGATGTGGAGGAATGTGCTCTGGGCGAGCAGGTGTCTGGGTGTGGAGGACTC

>ctr2643
TGAGGTCAGCTTGGTTTATTGTCACTAGGCTTTAATCATATCCTGCAACTTGGAACCCTGAGAGGGTTCTTTTCACCTTGCACAATACGATGTGAGCTTTGCCGAGCTGCACCATTGATAAATGGGAAAGAGCAAT

>ctr2644
TTGTTGATATGTCATGAGTAACCCACATAAGGGAGAGGCTTGGGAGAGGGTCTGCCCACCATCTCAAGCCTAGAGAAGGGGGCTTCTGTGAGACCACTGAAGAGTGTGCTGTGTGCT

>ctr2645
TATTAAGTACTCATGTATATTTAGTGTTGTTTGTATGTTTAATCTCATGTCTAGTTAGCTCCCAAATACCTCATGAATATTAGATATCTCTTAGGCCTTTCATCCTTCTCTANNNNNNNNNNNNNNNNNNNNNNNNNNNNNN

>ctr2646
TTGGGGAGAATTCAGAATCCCCCTCATTAACCCCGGTGGGCCTCACGAAGATGATCACCGTCTGTGTGTGCCGTGATAGAAAGATGTTTGAGAAGCACTGCTGTACTTCTGATAAGACTTCACATAATTTCTCTTAATGTCAAGCTAATTTCATTACAACAAAAAGAATT

>ctr2647
NNNNNNNNNNNNNNNNNNNNNNNNNNNNNNNNNNNNNNNNNNNNNNAAAAATCACAGACAAAATGATCAGACTCTGCTATGCATACTGTCCTTATCTACAGATAGGGACTAACTAACCATCTCTGGCTCTTCCGCACTCACAAGACGGAGA

>ctr2648
CGTTACATTGTTAGAAAAGCAACAGGAAAAAATCCAATTCATTTGACCTAAAAACAAGCCTCAAGTTTAAAACCAAGCTCACGTTTTTCTTAAGGGAAAAATTTTCTTTCTTAAAC

>ctr2649
GAGGACACAAGTCTTATTTGCCTCTCCCTTGACTATGTTGGGGGTAAGGAGAAGACACAGCCTCTCTGCAAGCACAATACTCTTCCCTGAAAGGCCACCCTCTTTCTGGTTTCCAGTACTCCTCTTATATCACTAGTATCACTAGTTGGTTCTGCTTCTCTCCCATCCAGGGATCTG

>ctr2650
AAAGTAGCACTCAATAGAGGAACATACTTTTGAATTTATTTTAATCAGTGGATAAATGTTTTATAAAAATCATGCTGATTTGAACTCTGTATCAATAGCATACCACTGACTATTACACCCTATCTACAGATCTCAAAGCATAAATTCACCAAC

>ctr2651
CAAAATTTTAGGCAGTGTTTCAAGAAGCACTCTTATGTGTTGTTCTTTCAGCCCATGCTCCAGGTCACCGGTTTTTAGGTAAACATGACATGACATGTACTTGTAATATCAGTGAAAGGGGCTTTTAGTCGTCTCAGTATCTTTTTTGCATTCAGGTATTATAGCGTTTCCAACAAATTGAGAAATTACTTAT

>ctr2652
AGTCACAACCCCTTCCTTCCTTTCCTAACTTATTGACTCCAGACATCTAATGGACCATGTTACTCACCATGCTGTTTCATTCAACAAAATCCAGTTCCTCATACCCAGAATAGTACTC

>ctr2653
AAACAACAGCTGAATGTAATAATGACAGTGACTTCAAACAATACTGGATCCATCCAATGTTTATTGTAGTTCAGAACATCCACCATGGTTACAGGGAAGCTCACTGTCCCTGGAAGTGGGTCATT

>ctr2654
AGGATGAGGGTCAAGGTGGGCCCCTCTGTTTTTCATGTCCCTGTGGGTTGCATGGGAGGAAGGTAGAGTCTCTGGGGACCCAGCTGTGGGTCTGATGTTGGAGGCTGGAGGGTGCTGGTGACTTTTCTCCC

>ctr2655
AAAAAGGTGGCGGATAGGAAGGGAAGAGGGGAAGAGATGGAATTCTACAGGAAATGCAGGGCATGCTCAGAATGCCAACCTTTCCGAGCTTGGAGAGATTTAGTGGAAGAAAGTAGCAGGAAAAACGTCCAGTAATCACTGGCATGCCAGACCCTGGAGAAGCCAGGCTGAGG

>ctr2656
AACACAATTACATATTGGGCTAGATTTTGCCCAGTTCAAAATAGTATTTGTTATCAACTTACTTTGTTACTTGTATCATGAATTTTAAAACCCTACCACTTTAAGAAGACAGGGATGGGTTATTCTTTTTTGGCAGGTAGGCTATATAACTAT

>ctr2657
TAATTACAATATATGGATTTTTAGAATTGTTCTTTCCTTCTTCATATAATAACTAGGGTTATTTCATCAGAACACTCAGTAATCCTGATGTTCACCACAAGACTGACTGGAGACTAAAGATGTTTCTGAAAGACAGAAATATTTTCACAACTAATCCAATTATCTTTAGAGCAATTTTTTGTGTATAAATAATTG

>ctr2658
ATCCCTTACCCAAAAAAGCCTAACTTAAGGCTTTACTTCCCTCGATTCTTGACCACTAACCTTAATACCAGAAATAAAAAACGCCAGTGGCCAACTTGACCTACTAATGCTTGACCTGAGCGTTAAGGATGAATAACTCTGAACTACAGGACAACAGATCAGGCCTGGTTGTCATTGTTTTTTCTT

>ctr2659
ATTGCTGTCATTACTGCCTGGCATCAGGACATCTCATAGGTCACTGGTCAGCTACTGATTGGCCACACTTGGGCTGTGGTGAATCCTTGGTCCAACCAGTTTTGGCTGTGGTGGTTGGTTCTTACCTTTTAGAGCAGGGCCATTCCAACTCAAGGTCAGCGTGGG

>ctr2660
GAAATCATAATAAAATTTGCCCTTCTTCCATCTTGCAATTCCTCTTCTGCTTACAACCCCATTTGTGCTCTTCTGACATTGCACTTGCCCTTCTCCTAGCACTCATTCTTGGGTTGATCTTTGTGGTTAATGGATCTTCNNNNNNNNNNN

>ctr2661
TCAAGATTCTGCCTTTAGAGGCCAAGATTTTATTTTGATGCTAATACTTTCCATTATACAAAGCTGCCTTTTGTGCCCAAAGCAATTAGTGGCAATTGATAAACTTACAATAATAAATCAAGGAATATTTAAGAATAAATAACCTAAAAGAAAATC

>ctr2662
TGTCCACATGTGGCAGTTGGAAGGACCACCCGGGTGATGGGAGAGCAGTCACAGACACAGCTGCTATTGAAGTCTCTGAGTGTGAGGAAAGCCTAAGTTTTTAAAAAAAAA

>ctr2663
TGACACCAGGGGCAACACTGGCCTGGTCATTCAAGGACTGCCGCTGGGCTCTATAGTTTTGTCCCAACTGCCTNNNNNNNNNNNNNNNNNNNNNNNNNNN

>ctr2664
AATTTGATATGTGGCAGGATCCCATCAAGCTATTCATCCAGAACTGACCCAGAAAACAAACCTTGGCCACAGTTCTGAGCTCAGAGTTAGACCCAAAGCTGCCTTGCTTTGACATTCATCCTTCCTCATCCTCAGCCTGCCTGTTCCCTGGAGGGTGCTCCTGCGTGCCC

>ctr2665
ATTTGAAAAGTGTTTTCGATGTATCATTGGGGGAGATTAAATGTCTTTGACAGTTGTCCAACTAGAAATAAAGTCAGCATCCCATTTGACTCCTTACACA

>ctr2666
NNNNNNNNNNNNNNNNNNNNNNNNNNNNNNNNNNNNNNNNNNNNNTAGTTCAGAGCAGGCTCTTGTGGAATAAAGGCATCACTTTTGGAATATTCACTTTTGGAAGATTTCATCACATACGATGATAG

>ctr2667
GCGCCCGAAGCAACCCGGCCTCGCTTGTGGGGAGCCCTACACCCGCGGCCAGGTACGAAAAACCCGCTCTGCGCCTCCAGGCCAATCCCACGTCTTCCTTCTAAAAGTCCCTGCTCCGGAAAGCCCTCTCCGTAAAA

>ctr2668
GACCTGTGTTCTCCCTACACAACAGGAGAAAGAGTGGTGGCATCGGCAGGAAAGTGCAGTGGAAAGGAGGAGCTGACTTTGGCAGGAAAAAGAACGATATTACTTTGAATTTATCAACTCTGACGTAACATCCTGATAAAAAGTGCCATATCCAAATCACGTTGAAGATTC

>ctr2669
TTCCCCATGAAATAGAAACCTTTAATGTTTCTTATCAATTGTTTGCTTACCCACTAATTTGCAAAATTTCAGTAATTCACAGTGGATCCCCTTATTGATATTGGGAATTCATAAAGTTCTACTGA

>ctr2670
ATAAATATTCCTTGGACTGTTAACATGAGTAGTTCATTGAAAGTATGTTTGAATCAAAAGAATTAGGTTGTAAAGTGAGCGGAGGCTGTGGCTTCTGAAAAAAATTG

>ctr2671
AGATATTGCACATTTTCATAATCTAACTCACGGCAGCCCCAACATAAAACTAGTCCTCTGCGGGAATTGCAACTAGATTAGCGGCAACGGTTTGACGCGGATCCGGGGGGAGGGCGGGAGCAAGGCAGGG

>ctr2672
NNNNNNNNNNNNNNNNNNNNNNNNNNNNNNNGCGCGTCGGCCCCCACAGTCGCCTGGGGGTGGCCCGGAGAGTCGAGGTGCTCATAGTGGAGCCCTGGCTCCCGGGCGGACGGAGCCGCACGGTAGTAGATGGGGGTGTGGC

>ctr2673
NNNNNNNNNNNNNNNNNNNNNNNNNNNNNNNNNNNNNNNNNNNNGGGAGGGAGGGAGAGAAGGAAACAGGCTTGAAGAAGTTAGGGACTAGTCTGTTCAGGGATACATGGCTAGT

>ctr2674
ATAACAATACCTACAAATCACTGCTATTATGCGTTATTTACTGAGGTCAGAAATGACCCTATAATCTGGAAGTGGATCTTCTAACAATCCATTCCAGTGATGCTGAGTGTCATGTTTTACTTCTAGGTAATACGTCTCATTGGAATACATTTTGTTTGCTCTATGAATATAAAATGTGGGGCT

>ctr2675
TGTTGAAGAAGGACCTTGAGCTCGTTGTTCCATTTAATTATAAATAAAGGGATAACCAATAACTGCTATCAAATATATGTAAAATGATGATTCGGCATACGGTAAATTGATTCGTGTAATATGAATAAGAGAGACAAATGAAGGGAAAAGTCCTTTCACAGGAGATTCAACATCGCCTCACTTAGATGAGATTCTTC

>ctr2676
CCTTGATTCCACACACCTGCCAGCTGCACTGATGACTTGACTCGAAGATGCTTCCTTCCACCCTAGGTCCCACTAGAGTCCTGAGGCTTTTTAAAGCCCTTGCCTCCTCCCTAGGCAAATCTTCCTTAATGAGGGAATGTGAC

>ctr2677
GTGCATTACTAAATACACATCAATATATAATAAACATGCTGTTTGATATTGGTAATACAGGAAACAGTAGCTTCTTTTTATAGAACTTGAACCCTGGAGCAAATGAAGTGG

>ctr2678
AAGTCCTTCTGCACCTGGTTATCTTGTATATACAGAGGAGCCCTTTTTACCGAATACACATAAGATAAGTAATTGGTCAGTAAATCAAAAGGAAAATGGTTAAAACTGAGAATGAAAATGATAAATTCCTTAACACATTTTATTAAACTTAAAGAT

>ctr2679
CCCAGAGCAAGCTTCAGGAATAACTGCTGCTGCTTGAGCCAAGCCAGGCATATGACTGCTAGTTTAAGGAGGGTGATCGAGAAGCAGAACCAGTGGCCTAACCTGGCACCACCCACTACTTGTGGATTTCATATTATGTAGATTAAAAAAAACCTTATTTCATAAAACAGTTTAATCAGACTTTTC

>ctr2680
GTCTCCATGCTGACCAGACTGTTTTCCTGCCTGCTGCTATTTTCCTGACACTTTCTTCCCTTTCCAACACTCTCTTCTCTTTCCTCTTCACCGTGTTCCTAC

>ctr2681
CTTCAAAAGGGATTCTGAACGTAACAGCAGCAGGGGGCTTAGAAAGACTGCCAAAACCCTGAGACATCTTAACTCATCTTAAACAACTTTGTTTCTCTGCAATAGTGGAAACAAAATGCTTCTGTTTTA

>ctr2682
GGAGGAGCCTCCCCATCAGGCCAGCCGCCCAGGCACCCCCCTTCACTGATCACTCCAGTGGCCCTTTGTGAGCTACTGGGCCAGATGAAGTGGGAACACAA

>ctr2683
TCATTTGATGGAATGATATATAATGGTACTAGAAGCCTTCAAAACAAAGTATTTCAAAAAACAAGTGCATCAGGAGTGATTTTGATACTGTCTATGGTATTGATGTTATT

>ctr2684
GGATCACAAAGTCTCTACTTCTTGTACAAAATTTCCTGCTAAAAGGTCAACTGACTTTTGATGGTTTAATGAAGCATTTTAATGTGTGGCCCACACAGACCTCTCT

>ctr2685
AAATTTAGAGAAGAGTTAACACATACTATACACTTCAGTATTTTCTCAATTACATTTCCCCAGTTATTTTAAACTTGGATTTTAGTTGGCAAAGATTGTCTTCATTGCAATTCATCCCTAGTGAACTCAGTGACCACGATCACAACTGTTTGTGTCATCACTTGAATAATAAAGTTTACATCATATTAT

>ctr2686
GCCTTGCTATATTCATGCTAAAATGATCTTGAGTTTTTTTTGGAAGAGTCTGTAAAACCTATTGTTCTAATTCTGCTAATGCCAGGAAGATGACTACCCTGCAAGGCCCTTGAGCAGCAATANNNNNNNNNNNNN

>ctr2687
TTGTCTATGTCTATGCCTATGTTCAAGTAGAATATAAAAATTATTGGGTATGATTATGACCTTTCTTGTTAAAACAAATACCTTCCATGGTCATTCTAGAAACAAGAGGAAGAGAAAAGTACTTGCAATGAAAAAGTAA

>ctr2688
ACTTTTGTTAACTAATAATGGCTTTGAAAGAAGAGGCTTAATTTGGGGGTGACTAAAATCAAAGAAATTATTGACTTGAGGGTCTCTGTTTTGTAGGAATACATAATTAGCTTAAATAAACAGCAAAAGGTTAGTTTTAATTATGTAGCTTCTGTTAATATTGTGTTTTTTGTCT

>ctr2689
NNNNNNNNNNNNNNNNNNNNNNTTTTTTAAAGCACTTTTAGCTTATAATTTTGTTTTCACAAACATTCATTCATTTGATCCCCGACCATACTCTGTGAGGAAAATAGGAATCAATCCTTATTCATCTCTTATAGGTGGGAGTGACAGTCATAAT

>ctr2690
CTTTTGACAAAGTTCTCTAAGAAAGGCTTTTTTGAAAGGTTAAGTCACCATGAAACTTGAGGGGGAGGAAAGAATGATATCTCTTTTATCAAGAGAATGGC

>ctr2691
GGGGTGGCTGCTGGTATCTGGGTGGGCAGGTGCATGTGTGTGCACACATCTGTGTAAAATTGGTGCAGAGGCCAGCTTCTGACATGGNNNNNNNNNNNNNNNNNNNNNNNNNNNNNNNNNNNNNNNNNNNNNNNNNNNNNNN

>ctr2692
TGAAATTTTCATACCCCCAAAATAGTTTCAGCCTATCTCAGCCTTCTCCTTAATGTTAGAGGCCCTTTTATTTCTAGATGTTTTCCCCAGCCTCACCTTTTTTTTTTCCTCAAAACTTTAAAAATAGAATCTGATACTTAAAAC

>ctr2693
TGACATGTGTATTACAAACTTCAGCAGACTCACAAACATTCTCTATGATGTGTTCATTAGCAAAAGTGTTTTGGCAACTCAAATATATGTGTCCTTAGGATCATTTCATAAGAAAAATATTCAGATAGGCTAAGTGACTTAC

>ctr2694
ATAAACCTTGGTTATCTAATAAGAAGATGTACAACTATGGAAATAACTAAAATAAGTTCATTGTGTGATCCGAAAGGAAGATCCCAGGAAGGTATGGGATCGTGTATCTGAGGTAGCCAACCAAACTTGTTACAAAGGGC

>ctr2695
TAAAGGCATCACATAATGAGCTAATTCTCTACTTTCTCTTTTTTAAGCACCATGCTCCTTTCAGTTAATAGCCTAAGGGGATTCAATTTAGAGAGCCTGTCACAAATGTCCATATGAGAAAGGAAATCTGGTGTGTGGGGT

>ctr2696
AAAACAAATAAAGCCATGCTAATCTCATCTTGTTTTCTGCACAAGTTAGGTTTTGTCAAGAAAGGGTGAAACGCGACTAAGTAACAGTCCGCCTAGAAGCATTTGCGATGGACGATGGAGAGGCCAGACTCATCATACTCCTGGCTTGCTGACCCACATCTGCTGGAAGGTGGACAGCAAGGCC

>ctr2697
ACTGTTTTTTTTTTTCATTTCGGGAAAACCTACCAGGTTTAATCAATTACTTTAAAAATAATTATCACATATTGCAGTCTTTAAGTAGGTATTTTGATTCT

>ctr2698
ACCTCTTTGCCGAAGACTGTAGCGCCTCCTGCCTGGCTTCTTGCCTCCACTCATGCTGCCCCAGCTCTAAGAGGGCTCCGGTGGCTTCCCTGCTTTGAAT

>ctr2699
[truncated: 641,376 more chars]
