# Supplementary material for: Predicting tissue specific cis-regulatory modules in the human genome using pairs of co-occurring motifs
Source: BMC Bioinformatics. 2012 Feb 7;13:25. doi: 10.1186/1471-2105-13-25 (PMC3359238; doi:10.1186/1471-2105-13-25)
Supplement: Additional file 2 — Predictions for three tissues. This file contains CrmMiner predictions for the human adult heart, developing heart, and the CD4+ T cells. It includes the tissue-specific genes, the predicted signatures, and the putative CRMs. [file 1471-2105-13-25-S2.ZIP]

Archive with 158 entries (115 files):
- results3Tissues/
- results3Tissues/developingHeart/
- results3Tissues/developingHeart/10TSS10_0/
- results3Tissues/developingHeart/10TSS10_0/selectedPairs.txt
- __MACOSX/
- __MACOSX/results3Tissues/
- __MACOSX/results3Tissues/developingHeart/
- __MACOSX/results3Tissues/developingHeart/10TSS10_0/
- __MACOSX/results3Tissues/developingHeart/10TSS10_0/._selectedPairs.txt
- results3Tissues/developingHeart/10TSS10_0/signal.pstv.coor
- __MACOSX/results3Tissues/developingHeart/10TSS10_0/._signal.pstv.coor
- __MACOSX/results3Tissues/developingHeart/._10TSS10_0
- results3Tissues/developingHeart/10TSS10_10/
- results3Tissues/developingHeart/10TSS10_10/selectedPairs.txt
- __MACOSX/results3Tissues/developingHeart/10TSS10_10/
- __MACOSX/results3Tissues/developingHeart/10TSS10_10/._selectedPairs.txt
- results3Tissues/developingHeart/10TSS10_10/signal.pstv.coor
- __MACOSX/results3Tissues/developingHeart/10TSS10_10/._signal.pstv.coor
- __MACOSX/results3Tissues/developingHeart/._10TSS10_10
- results3Tissues/developingHeart/10TSS10_20/
- results3Tissues/developingHeart/10TSS10_20/selectedPairs.txt
- __MACOSX/results3Tissues/developingHeart/10TSS10_20/
- __MACOSX/results3Tissues/developingHeart/10TSS10_20/._selectedPairs.txt
- results3Tissues/developingHeart/10TSS10_20/signal.pstv.coor
- __MACOSX/results3Tissues/developingHeart/10TSS10_20/._signal.pstv.coor
- __MACOSX/results3Tissues/developingHeart/._10TSS10_20
- results3Tissues/developingHeart/10TSS10_40/
- results3Tissues/developingHeart/10TSS10_40/selectedPairs.txt
- __MACOSX/results3Tissues/developingHeart/10TSS10_40/
- __MACOSX/results3Tissues/developingHeart/10TSS10_40/._selectedPairs.txt
- results3Tissues/developingHeart/10TSS10_40/signal.pstv.coor
- __MACOSX/results3Tissues/developingHeart/10TSS10_40/._signal.pstv.coor
- __MACOSX/results3Tissues/developingHeart/._10TSS10_40
- results3Tissues/developingHeart/10TSS10_80/
- results3Tissues/developingHeart/10TSS10_80/selectedPairs.txt
- __MACOSX/results3Tissues/developingHeart/10TSS10_80/
- __MACOSX/results3Tissues/developingHeart/10TSS10_80/._selectedPairs.txt
- results3Tissues/developingHeart/10TSS10_80/signal.pstv.coor
- __MACOSX/results3Tissues/developingHeart/10TSS10_80/._signal.pstv.coor
- __MACOSX/results3Tissues/developingHeart/._10TSS10_80
- results3Tissues/developingHeart/heartDevelopment.refGene.txt
- __MACOSX/results3Tissues/developingHeart/._heartDevelopment.refGene.txt
- __MACOSX/results3Tissues/._developingHeart
- results3Tissues/heart/
- results3Tissues/heart/10TSS10_0/
- results3Tissues/heart/10TSS10_0/heart.loci
- __MACOSX/results3Tissues/heart/
- __MACOSX/results3Tissues/heart/10TSS10_0/
- __MACOSX/results3Tissues/heart/10TSS10_0/._heart.loci
- results3Tissues/heart/10TSS10_0/selectedPairs.txt
- __MACOSX/results3Tissues/heart/10TSS10_0/._selectedPairs.txt
- results3Tissues/heart/10TSS10_0/signal.pstv.coor
- __MACOSX/results3Tissues/heart/10TSS10_0/._signal.pstv.coor
- __MACOSX/results3Tissues/heart/._10TSS10_0
- results3Tissues/heart/10TSS10_10/
- results3Tissues/heart/10TSS10_10/heart.loci
- __MACOSX/results3Tissues/heart/10TSS10_10/
- __MACOSX/results3Tissues/heart/10TSS10_10/._heart.loci
- results3Tissues/heart/10TSS10_10/selectedPairs.txt
- __MACOSX/results3Tissues/heart/10TSS10_10/._selectedPairs.txt
- results3Tissues/heart/10TSS10_10/signal.pstv.coor
- __MACOSX/results3Tissues/heart/10TSS10_10/._signal.pstv.coor
- __MACOSX/results3Tissues/heart/._10TSS10_10
- results3Tissues/heart/10TSS10_100/
- results3Tissues/heart/10TSS10_100/heart.loci
- __MACOSX/results3Tissues/heart/10TSS10_100/
- __MACOSX/results3Tissues/heart/10TSS10_100/._heart.loci
- results3Tissues/heart/10TSS10_100/selectedPairs.txt
- __MACOSX/results3Tissues/heart/10TSS10_100/._selectedPairs.txt
- results3Tissues/heart/10TSS10_100/signal.pstv.coor
- __MACOSX/results3Tissues/heart/10TSS10_100/._signal.pstv.coor
- __MACOSX/results3Tissues/heart/._10TSS10_100
- results3Tissues/heart/10TSS10_20/
- results3Tissues/heart/10TSS10_20/heart.loci
- __MACOSX/results3Tissues/heart/10TSS10_20/
- __MACOSX/results3Tissues/heart/10TSS10_20/._heart.loci
- results3Tissues/heart/10TSS10_20/selectedPairs.txt
- __MACOSX/results3Tissues/heart/10TSS10_20/._selectedPairs.txt
- results3Tissues/heart/10TSS10_20/signal.pstv.coor
- __MACOSX/results3Tissues/heart/10TSS10_20/._signal.pstv.coor
- __MACOSX/results3Tissues/heart/._10TSS10_20
- results3Tissues/heart/10TSS10_30/
- results3Tissues/heart/10TSS10_30/heart.loci
- __MACOSX/results3Tissues/heart/10TSS10_30/
- __MACOSX/results3Tissues/heart/10TSS10_30/._heart.loci
- results3Tissues/heart/10TSS10_30/selectedPairs.txt
- __MACOSX/results3Tissues/heart/10TSS10_30/._selectedPairs.txt
- results3Tissues/heart/10TSS10_30/signal.pstv.coor
- __MACOSX/results3Tissues/heart/10TSS10_30/._signal.pstv.coor
- __MACOSX/results3Tissues/heart/._10TSS10_30
- results3Tissues/heart/10TSS10_40/
- results3Tissues/heart/10TSS10_40/heart.loci
- __MACOSX/results3Tissues/heart/10TSS10_40/
- __MACOSX/results3Tissues/heart/10TSS10_40/._heart.loci
- results3Tissues/heart/10TSS10_40/selectedPairs.txt
- __MACOSX/results3Tissues/heart/10TSS10_40/._selectedPairs.txt
- results3Tissues/heart/10TSS10_40/signal.pstv.coor
- __MACOSX/results3Tissues/heart/10TSS10_40/._signal.pstv.coor
- __MACOSX/results3Tissues/heart/._10TSS10_40
- results3Tissues/heart/10TSS10_60/
- results3Tissues/heart/10TSS10_60/heart.loci
- __MACOSX/results3Tissues/heart/10TSS10_60/
- __MACOSX/results3Tissues/heart/10TSS10_60/._heart.loci
- results3Tissues/heart/10TSS10_60/selectedPairs.txt
- __MACOSX/results3Tissues/heart/10TSS10_60/._selectedPairs.txt
- results3Tissues/heart/10TSS10_60/signal.pstv.coor
- __MACOSX/results3Tissues/heart/10TSS10_60/._signal.pstv.coor
- __MACOSX/results3Tissues/heart/._10TSS10_60
- results3Tissues/heart/10TSS10_80/
- results3Tissues/heart/10TSS10_80/heart.loci
- __MACOSX/results3Tissues/heart/10TSS10_80/
- __MACOSX/results3Tissues/heart/10TSS10_80/._heart.loci
- results3Tissues/heart/10TSS10_80/selectedPairs.txt
- __MACOSX/results3Tissues/heart/10TSS10_80/._selectedPairs.txt
- results3Tissues/heart/10TSS10_80/signal.pstv.coor
- __MACOSX/results3Tissues/heart/10TSS10_80/._signal.pstv.coor
- __MACOSX/results3Tissues/heart/._10TSS10_80
- results3Tissues/heart/10TSS10_All/
- results3Tissues/heart/10TSS10_All/heart.loci
- __MACOSX/results3Tissues/heart/10TSS10_All/
- __MACOSX/results3Tissues/heart/10TSS10_All/._heart.loci
- results3Tissues/heart/10TSS10_All/selectedPairs.txt
- __MACOSX/results3Tissues/heart/10TSS10_All/._selectedPairs.txt
- results3Tissues/heart/10TSS10_All/signal.pstv.coor
- __MACOSX/results3Tissues/heart/10TSS10_All/._signal.pstv.coor
- __MACOSX/results3Tissues/heart/._10TSS10_All
- __MACOSX/results3Tissues/._heart
- results3Tissues/PB-CD4+_Tcells/
- results3Tissues/PB-CD4+_Tcells/10TSS10_0/
- results3Tissues/PB-CD4+_Tcells/10TSS10_0/PB-CD4+_Tcells.loci
- __MACOSX/results3Tissues/PB-CD4+_Tcells/
- __MACOSX/results3Tissues/PB-CD4+_Tcells/10TSS10_0/
- __MACOSX/results3Tissues/PB-CD4+_Tcells/10TSS10_0/._PB-CD4+_Tcells.loci
- results3Tissues/PB-CD4+_Tcells/10TSS10_0/selectedPairs.txt
- __MACOSX/results3Tissues/PB-CD4+_Tcells/10TSS10_0/._selectedPairs.txt
- results3Tissues/PB-CD4+_Tcells/10TSS10_0/signal.pstv.coor
- __MACOSX/results3Tissues/PB-CD4+_Tcells/10TSS10_0/._signal.pstv.coor
- __MACOSX/results3Tissues/PB-CD4+_Tcells/._10TSS10_0
- results3Tissues/PB-CD4+_Tcells/10TSS10_10/
- results3Tissues/PB-CD4+_Tcells/10TSS10_10/PB-CD4+_Tcells.loci
- __MACOSX/results3Tissues/PB-CD4+_Tcells/10TSS10_10/
- __MACOSX/results3Tissues/PB-CD4+_Tcells/10TSS10_10/._PB-CD4+_Tcells.loci
- results3Tissues/PB-CD4+_Tcells/10TSS10_10/selectedPairs.txt
- __MACOSX/results3Tissues/PB-CD4+_Tcells/10TSS10_10/._selectedPairs.txt
- results3Tissues/PB-CD4+_Tcells/10TSS10_10/signal.pstv.coor
- __MACOSX/results3Tissues/PB-CD4+_Tcells/10TSS10_10/._signal.pstv.coor
- __MACOSX/results3Tissues/PB-CD4+_Tcells/._10TSS10_10
- results3Tissues/PB-CD4+_Tcells/10TSS10_20/
- results3Tissues/PB-CD4+_Tcells/10TSS10_20/PB-CD4+_Tcells.loci
- __MACOSX/results3Tissues/PB-CD4+_Tcells/10TSS10_20/
- __MACOSX/results3Tissues/PB-CD4+_Tcells/10TSS10_20/._PB-CD4+_Tcells.loci
- results3Tissues/PB-CD4+_Tcells/10TSS10_20/selectedPairs.txt
- __MACOSX/results3Tissues/PB-CD4+_Tcells/10TSS10_20/._selectedPairs.txt
- results3Tissues/PB-CD4+_Tcells/10TSS10_20/signal.pstv.coor
- __MACOSX/results3Tissues/PB-CD4+_Tcells/10TSS10_20/._signal.pstv.coor
- __MACOSX/results3Tissues/PB-CD4+_Tcells/._10TSS10_20
- __MACOSX/results3Tissues/._PB-CD4+_Tcells
- __MACOSX/._results3Tissues
