# Supplementary material for: Predicting tissue specific cis-regulatory modules in the human genome using pairs of co-occurring motifs
Source: BMC Bioinformatics. 2012 Feb 7;13:25. doi: 10.1186/1471-2105-13-25 (PMC3359238; doi:10.1186/1471-2105-13-25)
Supplement: Additional file 2 — Predictions for three tissues. This file contains CrmMiner predictions for the human adult heart, developing heart, and the CD4+ T cells. It includes the tissue-specific genes, the predicted signatures, and the putative CRMs. [file 1471-2105-13-25-S2.ZIP › results3Tissues/developingHeart/10TSS10_0/selectedPairs.txt]

V_HIF1_Q3=V_CNOT3_01
V_MOVOB_01=V_NFKB_C
V_HIF1_Q3=V_RNF96_01
V_USF_C=V_GC_01
V_MAZ_Q6=V_MSX1_02
V_MAF_Q6=V_DEAF1_01
V_USF_C=V_SP1_Q4_01
V_AP2_Q3=V_E2F1_Q4_01
V_MYC_Q2=V_SP1_Q2_01
V_EHF_01=V_CNOT3_01
V_ZNF219_01=V_NFY_Q6
V_P53_01=V_ETF_Q6
V_NFKB_C=V_E2F1_Q3_01
V_NFKB_Q6=V_WT1_Q6
V_ZF5_01=V_ZIC1_01
V_ETF_Q6=V_SZF11_01
V_FOX_Q2=V_SP1_02
V_NFKB_Q6=V_ETF_Q6
V_OCT1_Q5_01=V_AP2_Q6_01
V_CNOT3_01=V_TAL1ALPHAE47_01
V_MYOD_01=V_MEF2_03
V_AP2_Q3=V_SRY_01
V_HIC1_02=V_HFH4_01
V_HIF1_Q5=V_MAZR_01
V_AP4_Q5=V_GATA2_01
V_SP2_01=V_HNF4_01
V_LTF_Q6=V_DEAF1_01
V_RNF96_01=V_IRF3_Q3
V_HELIOSA_02=V_EGR_Q6
V_ZFP206_01=V_LUN1_01
V_WHN_B=V_SP1_02
V_GATA1_06=V_WT1_Q6
V_AP2ALPHA_02=V_PAX4_04
V_SP4_Q5=V_GATA_C
V_EGR2_01=V_HNF4_01
V_NMYC_01=V_IK_Q5
V_HMX1_01=V_SP1_01
V_SMAD_Q6=V_ETF_Q6
V_P50P50_Q3=V_PAX4_04
V_DBP_Q6=V_SP1_Q6
V_E2F1_Q3=V_SP1_Q4_01
V_HMX1_01=V_ZIC3_01
V_FOXO3_01=V_PAX5_01
V_PAX4_01=V_EGR3_01
V_IK2_01=V_SREBP2_Q6
V_SP1SP3_Q4=V_BDP1_01
V_P50P50_Q3=V_GADP_01
V_NFKB_Q6_01=V_E2F1_Q3_01
V_PAX4_01=V_R_01
V_PAX4_01=V_STAF_02
V_E2F1_Q3=V_SP1_02
V_MOVOB_01=V_P53_01
V_IK3_01=V_HIC1_02
V_MECP2_01=V_UF1H3BETA_Q6
V_LFA1_Q6=V_PAX4_04
V_PPAR_DR1_Q2=V_HIC1_02
V_AP2_Q3=V_TAL1ALPHAE47_01
V_SP1_Q6=V_LMO2COM_02
V_SPZ1_01=V_ZF5_B
V_EGR3_01=V_ZBED6_01
V_GATA1_06=V_ZFP281_01
V_GATA1_01=V_KLF15_Q2
V_NMYC_01=V_ZNF219_01
V_MOVOB_01=V_PAX4_01
V_EGR1_01=V_HIC1_02
V_HIC1_03=V_DEAF1_01
V_MZF1_02=V_EGR1_01
V_PAX4_04=V_HIC1_02
V_ZNF515_01=V_GATA2_01
V_P300_01=V_IK2_01
V_USF_C=V_EGR_Q6
V_NRF1_Q6=V_ZBED6_01
V_SREBP2_Q6=V_SRF_03
V_STAT1_03=V_GKLF_02
V_P50RELAP65_Q5_01=V_SRF_02
V_PR_02=V_ISRE_01
V_P53_05=V_CTCF_01
V_LMO2COM_01=V_NKX61_03
V_LEF1_Q2_01=V_AP2_Q6_01
V_ZF5_01=V_MYOD_01
V_PR_02=V_SP1_01
V_ETF_Q6=V_CP2_02
V_AP2_Q6_01=V_GATA_C
V_SP1_Q4_01=V_BARHL1_01
V_AP2ALPHA_01=V_IRF3_Q3
V_LTF_Q6=V_E2F1_Q3_01
V_SOX9_Q4=V_XVENT1_01
V_IRF1_01=V_ZFX_01
V_BARHL2_01=V_IK_Q5
V_HOX13_01=V_ETF_Q6
V_MZF1_02=V_P50P50_Q3
V_CAAT_C=V_PAX4_01
V_CNOT3_01=V_AHRARNT_01
V_SPZ1_01=V_ZF5_01
V_ESE1_Q3=V_ZIC1_01
V_AP2ALPHA_03=V_LTF_Q6
V_NFY_Q6=V_WT1_Q6
V_AREB6_04=V_RNF96_01
V_MAZR_01=V_SRF_02
V_TTF1_Q6=V_MTF1_Q4
V_EGR_Q6=V_PXRRXR_02
V_SP1_Q6=V_MSX2_01
V_NRF2_01=V_GABP_B
V_RFX1_02=V_UF1H3BETA_Q6
V_ELF5_01=V_MINI20_B
V_SP1_Q6=V_HFH8_01
V_AP2_Q3=V_FOX_Q2
V_SP1_Q6=V_PXRRXR_02
V_HEN1_02=V_HMX1_01
V_BACH2_01=V_COUP_DR1_Q6
V_FPM315_01=V_ETF_Q6
V_HIC1_03=V_AR_01
V_ETF_Q6=V_SP1_01
V_EVI1_05=V_AP2GAMMA_01
V_PEA3_Q6=V_SMAD4_Q6
V_ZIC1_01=V_LXR_Q3
V_HMEF2_Q6=V_ZFX_01
V_OCT1_04=V_MYOD_Q6_01
V_T3R_Q6=V_GLI2_01
V_AP4_Q5=V_AP1_Q4
V_EGR1_01=V_GKLF_02
V_IK_Q5=V_GADP_01
V_SP1_02=V_NFY_Q6
V_NFKB_Q6=V_SREBP1_Q5
V_CACBINDINGPROTEIN_Q6=V_FOXO3_01
V_AP2_Q6=V_GATA2_01
V_TR4_03=V_E47_01
V_FOXO3A_Q1=V_SP1_Q4_01
V_LMO2COM_01=V_GADP_01
V_GLI1_01=V_HNF4_01_B
V_DBP_Q6=V_LYF1_01
V_ZFP281_01=V_RHOX11_02
V_TR4_Q2=V_ZF5_B
V_PUR1_Q4=V_HFH4_01
V_IK_Q5=V_ESX1_01
V_TATA_C=V_FREAC2_01
V_HIF1_Q5=V_KLF15_Q2
V_PUR1_Q4=V_NGFIC_01
V_SRF_03=V_GC_01
V_OLF1_01=V_PPARA_02
V_AR_01=V_TAL1_Q6
V_SP3_Q3=V_HMX1_01
V_MOVOB_01=V_HEN1_02
V_NFKB_Q6=V_CACD_01
V_AP2ALPHA_01=V_ZBED6_01
V_HIC1_02=V_DEAF1_02
V_IRF_Q6=V_HIC1_03
V_EBF_Q6=V_OCT1_06
V_BARHL2_01=V_SF1_Q6
V_PR_02=V_PPARA_02
V_HELIOSA_02=V_TR4_03
V_CACBINDINGPROTEIN_Q6=V_NRF1_Q6
V_MYC_Q2=V_AP4_01
V_DBP_Q6=V_UF1H3BETA_Q6
V_GATA_Q6=V_GC_01
V_MINI20_B=V_GATA2_02
V_HEB_Q6=V_EN2_01
V_MINI20_B=V_FOXD3_01
V_TAL1_Q6=V_POLY_C
