# Supplementary material for: Predicting tissue specific cis-regulatory modules in the human genome using pairs of co-occurring motifs
Source: BMC Bioinformatics. 2012 Feb 7;13:25. doi: 10.1186/1471-2105-13-25 (PMC3359238; doi:10.1186/1471-2105-13-25)
Supplement: Additional file 2 — Predictions for three tissues. This file contains CrmMiner predictions for the human adult heart, developing heart, and the CD4+ T cells. It includes the tissue-specific genes, the predicted signatures, and the putative CRMs. [file 1471-2105-13-25-S2.ZIP › results3Tissues/developingHeart/10TSS10_0/signal.pstv.coor]

chr16:87047140-87047264
chr21:17807082-17807318
chr3:38471014-38471250
chr22:18135335-18135686
chr9:129647021-129647439
chr22:18126078-18126939
chr10:71870087-71870410
chr6:139734755-139735961
chr6:139731830-139733539
chr9:136360590-136361153
chr9:136358593-136358891
chr5:1935824-1936176
chr1:216587930-216588754
chr5:153845621-153846318
chr17:67634316-67634932
chr16:87048857-87049211
chr20:49850436-49850727
chr9:79836323-79836800
chr19:11355883-11356108
chr9:136365178-136365505
chr22:18134641-18134916
chr9:136362805-136363086
chr10:89611257-89612310
chr6:139736774-139737684
chr22:18133525-18133674
chr11:63761681-63761855
chr17:67628441-67628578
chr19:54188576-54188836
chr16:85164400-85164591
chr3:38471765-38472054
chr6:121800245-121800426
chr16:87049293-87050000
chr22:18127015-18127166
chr19:54188181-54188500
chr6:41637668-41638817
chr3:30623473-30623595
chr6:139737946-139739113
chr9:129648554-129648946
chr1:216585867-216586070
chr22:18124183-18124330
chr10:115444769-115445024
chr22:19601343-19601540
chr1:224477700-224477973
chr5:1928931-1929463
chr5:153839759-153839957
chr17:35110292-35110596
chr16:87046541-87046649
chr16:85157455-85158081
chr5:1936179-1936649
chr17:35114937-35115375
chr17:34860841-34861145
chr20:3000054-3000301
chr16:87047721-87048101
chr9:136361205-136361466
chr5:153834678-153835026
chr6:41643383-41643704
chr7:80386164-80386502
chr16:87050875-87051033
chr19:60360820-60361028
chr6:41645396-41645738
chr19:11355487-11355726
chr5:1937309-1937943
chr15:65621263-65621672
chr21:17807361-17807654
chr19:54184975-54185241
chr1:216587012-216587239
chr9:136351529-136351780
chr12:21819119-21819378
chr20:49852354-49852747
chr6:41651315-41651470
chr22:18132797-18133024
chr22:18131181-18131374
chr9:136357006-136357324
chr22:19601685-19602222
chr2:88155157-88155913
chr17:67630813-67631278
chr3:38470144-38470502
chr17:35114438-35114741
chr9:79834448-79835367
chr16:87050018-87050191
chr17:35110613-35110827
chr17:67628602-67629127
chr22:18123604-18123741
chr17:35116611-35116768
chr9:136367633-136367795
chr17:35115560-35115853
chr4:186693678-186693790
chr3:30623629-30623787
chr9:100907574-100907676
chr22:18117357-18117710
chr11:63759086-63759238
chr9:136357559-136357727
chr16:85155088-85155224
chr19:60360313-60360475
chr3:38475707-38476205
chr4:186699393-186700009
chr6:139737764-139737934
chr22:18121183-18121581
chr9:129656455-129657020
chr9:136352719-136353393
chr16:87048509-87048845
chr5:1939815-1940514
chr19:11355226-11355388
chr9:136359088-136359350
chr16:87052241-87052727
chr20:49851354-49851879
chr5:153833245-153833588
chr6:41636223-41636928
chr10:89613730-89613880
chr3:30622933-30623218
chr17:35116282-35116548
chr22:18118808-18118989
chr5:153837761-153838176
chr1:100957597-100957940
chr16:87042316-87042639
chr19:3046829-3047019
chr3:38477157-38477665
chr5:153835247-153835558
chr9:100905965-100906390
chr6:1555267-1555551
chr12:113330058-113330529
chr7:155295022-155295300
chr6:1559560-1559976
chr12:54759379-54760133
chr6:1546453-1546857
chr2:206255108-206255619
chr7:155300792-155300998
chr12:54761362-54761860
chr18:17575069-17575500
chr12:54762793-54763588
chr2:206257585-206258248
chr16:49741977-49742207
chr6:43247922-43248166
chr7:155296855-155297277
chr10:95350865-95351154
chr7:155297577-155297681
chr12:54767322-54767627
chr7:155297730-155298315
chr1:21483578-21483858
chr7:155291197-155291400
chr7:100048038-100048350
chr10:95350246-95350347
chr2:158373836-158374357
chr4:174687152-174688428
chr18:17574711-17575042
chr12:54762284-54762582
chr4:174679855-174680278
chr16:49739936-49740990
chr16:66676620-66676750
chr12:54760780-54761154
chr12:113330787-113331252
chr2:19421185-19422119
chr6:1554975-1555218
chr17:72228481-72229370
chr6:12397918-12398618
chr6:43246744-43247111
chr16:2125268-2125476
chr7:155294036-155294329
chr12:113318418-113318666
chr2:206258775-206259545
chr7:155298705-155298846
chr6:43255685-43257031
chr2:19415097-19415516
chr2:206263010-206263222
chr12:113327398-113328293
chr2:206255648-206255890
chr7:155295484-155295679
chr7:155289474-155289710
chr2:19413804-19414004
chr6:1557341-1559289
chr4:174682801-174683060
chr7:155292684-155292953
chr11:2156750-2156940
chr7:155300456-155300651
chr6:1562712-1562855
chr11:2149592-2149835
chr16:49743168-49744016
chr17:72234152-72234405
chr2:206259606-206260240
chr6:1552146-1552922
chr16:49742283-49742520
chr6:43254906-43255646
chr16:2125691-2125934
chr16:2116436-2116826
chr6:1560057-1560284
chr6:43249829-43250688
chr7:155289713-155290628
chr12:113333170-113333579
chr2:19422304-19422541
chr4:4912115-4912388
chr11:10287248-10288759
chr4:148622434-148622894
chr6:21697551-21697965
chr14:53491418-53491639
chr20:6696120-6696489
chr20:6697385-6697594
chr11:10283123-10283524
chr20:17987665-17988051
chr5:172591675-172591845
chr14:53484283-53484697
chr14:53488690-53489234
chr4:4909407-4909688
chr17:26445506-26446202
chr6:21704414-21704892
chr6:21695139-21695407
chr4:4908774-4909139
chr14:53483321-53483782
chr11:10285646-10285905
chr5:172594692-172594958
chr5:172597785-172598403
chr11:10282690-10282868
chr11:10286035-10286505
chr7:18501068-18502450
chr20:6696671-6697351
chr4:4912996-4913250
chr20:17985521-17985861
chr7:42238267-42242104
chr11:66792292-66792886
chr17:7069284-7069907
chr10:88618081-88618597
chr4:4908170-4908498
chr6:21700978-21702470
chr14:53490304-53490502
chr17:26446513-26446622
chr2:213111630-213112682
chr3:185449966-185450176
chr17:26446701-26447049
chr3:185459650-185460288
chr4:4910654-4911067
chr14:53489427-53490149
chr14:53492842-53493918
chr4:148621407-148621749
chr11:10283574-10283823
chr11:66794029-66795049
chr2:213108731-213110716
chr20:17986430-17986899
