# Supplementary material for: Predicting tissue specific cis-regulatory modules in the human genome using pairs of co-occurring motifs
Source: BMC Bioinformatics. 2012 Feb 7;13:25. doi: 10.1186/1471-2105-13-25 (PMC3359238; doi:10.1186/1471-2105-13-25)
Supplement: Additional file 2 — Predictions for three tissues. This file contains CrmMiner predictions for the human adult heart, developing heart, and the CD4+ T cells. It includes the tissue-specific genes, the predicted signatures, and the putative CRMs. [file 1471-2105-13-25-S2.ZIP › results3Tissues/developingHeart/10TSS10_10/selectedPairs.txt]

V_EGR_Q6=V_DEAF1_02
V_NFY_C=V_KROX_Q6
V_NFY_C=V_SP4_Q5
V_SP1SP3_Q4=V_PEA3_Q6
V_TEF_01=V_CNOT3_01
V_SP1SP3_Q4=V_ZF5_B
V_E2F1_Q4_01=V_ZFX_01
V_E2F1_Q4_01=V_GC_01
V_GATA_Q6=V_SP1_Q4_01
V_HIC1_02=V_FOX_Q2
V_UF1H3BETA_Q6=V_E2F1_Q4
V_MAF_Q6=V_ZF5_B
V_CMYB_01=V_ZIC1_01
V_SP2_01=V_ZF5_B
V_ETS_Q6=V_E2F1_Q3_01
V_ZNF219_01=V_MYC_Q2
V_ZF5_01=V_GADP_01
V_SP1_Q6=V_EHF_01
V_NFKB_Q6=V_HIC1_02
V_ZNF515_01=V_GATA2_01
V_P50P50_Q3=V_EGR1_01
V_AP2_Q3=V_GATA1_06
V_AP2_Q3=V_SOX_Q6
V_AP2_Q6=V_SP1SP3_Q4
V_TBX15_01=V_HIC1_03
V_ZFP206_01=V_LUN1_01
V_E2F_Q6_01=V_AP2GAMMA_01
V_EVI1_05=V_WT1_Q6
V_GATA1_06=V_SREBP1_Q5
V_EHF_01=V_AP4_Q6
V_NFKAPPAB65_01=V_RNF96_01
V_SP1_02=V_LMO2COM_02
V_ETS_Q6=V_MYC_Q2
V_ETF_Q6=V_AP2GAMMA_01
V_AP2_Q3=V_ELK1_03
V_ETF_Q6=V_STAF_01
V_ELF1_Q6=V_CNOT3_01
V_AP2ALPHA_02=V_CNOT3_01
V_AP2ALPHA_02=V_MTF1_Q4
V_KROX_Q6=V_HNF3_Q6
V_AP2_Q6=V_KLF15_Q2
V_MUSCLE_INI_B=V_E2F_Q4_01
V_TAL1_01=V_ETF_Q6
V_FPM315_01=V_E2F1_Q3_01
V_E2F1_Q3_01=V_AP2GAMMA_01
V_AP2ALPHA_01=V_NGFIC_01
V_AP2_Q6=V_MAZR_01
V_AP2_Q6=V_SP1_Q6
V_PREP1_01=V_AP1_Q4
V_GLI3_01=V_E2F1_Q3
V_MINI20_B=V_HOXC4_01
V_RORA_Q4=V_COUP_01
V_GATA2_01=V_WT1_Q6
V_CNOT3_01=V_SOX_01
V_CTCF_01=V_MYB_Q3
V_DBP_Q6=V_MUSCLE_INI_B
V_LMX1B_01=V_HOXB8_01
V_NFY_C=V_NFY_01
V_MECP2_01=V_IK_Q5
V_PAX4_03=V_HOXB6_01
V_TFEB_01=V_ZFX_01
V_OLF1_01=V_ELK1_04
V_MINI19_B=V_HOX13_02
V_HFH3_01=V_PAX3_01
V_GLI3_Q5_01=V_NKX25_01
V_TAL1ALPHAE47_01=V_LMO2COM_02
V_AP2_Q6=V_FREAC4_01
V_AP2_Q6_01=V_S8_02
V_DBP_Q6=V_CNOT3_01
V_HNF1_Q6=V_DLX2_01
V_TCF4_01=V_LRF_Q2
V_GLI3_01=V_HOXB8_01
V_CETS1P54_03=V_PAX4_01
V_MAZ_Q6=V_CART1_02
V_CEBP_01=V_XVENT1_01
V_LHX4_01=V_MSX1_02
V_AP2ALPHA_02=V_CMYB_01
V_CETS168_Q6=V_EVI1_04
V_TBX18_01=V_DLX3_01
V_EGR3_01=V_DEAF1_01
V_NFMUE1_Q6=V_GLI3_01
V_DLX3_01=V_FRA1_Q5
V_WHN_B=V_E47_01
V_ZID_01=V_GATA2_01
V_MINI19_B=V_HNF1_Q6_01
V_S8_02=V_SP4_Q5
V_HIF1_Q3=V_LXR_DR4_Q3
V_RFX1_01=V_SP1_Q4_01
V_GATA_Q6=V_NFKB_C
V_NF1_Q6=V_DLX3_01
V_AP2_Q3=V_PEA3_Q6
V_REX1_02=V_ZFX_01
V_KROX_Q6=V_XVENT1_01
V_ATF_B=V_PPARA_02
V_STAT1_01=V_HNF4_01_B
V_TBX18_01=V_SREBP1_02
V_EN2_01=V_MATH1_Q2
V_P50P50_Q3=V_MEIS1AHOXA9_01
V_SOX5_01=V_S8_02
V_CACCCBINDINGFACTOR_Q6=V_CNOT3_01
V_AP1_01=V_SOX9_B1
V_HNF4_Q6_01=V_RPC155_01
V_HOXC8_01=V_SP1_02
V_LDSPOLYA_B=V_TRF1_01
V_CETS168_Q6=V_TGIF_02
V_CEBP_C=V_PPARA_01
V_HMX1_02=V_ZFX_01
V_NFKB_Q6=V_R_01
V_ZBED6_01=V_XVENT1_01
V_GLI1_01=V_GATA_C
V_GFI1_Q6=V_DLX3_01
V_MZF1_02=V_ELK1_03
V_FREAC3_01=V_AP4_01
V_AP2_Q6=V_GLI3_02
V_GLI3_02=V_PAX6_Q2
V_SP1SP3_Q4=V_MYB_Q3
V_NFKB_C=V_GABP_B
V_CACBINDINGPROTEIN_Q6=V_MECP2_01
V_NMYC_01=V_ZNF219_01
V_RORA_Q4=V_P53_01
V_GATA6_01=V_PPARA_02
V_IPF1_04=V_UF1H3BETA_Q6
V_PAX4_01=V_E2F1_Q3_01
V_DLX3_01=V_TEF_Q6
V_HFH3_01=V_RFX1_01
V_CPHX_01=V_TAACC_B
V_NFKB_C=V_NGFIC_01
V_DBP_Q6=V_HIC1_03
V_MZF1_02=V_IPF1_04
V_SP3_Q3=V_E2_Q6
V_CTCF_02=V_NFY_Q6
V_T3R_Q6=V_DEAF1_02
V_LTF_Q6=V_BEN_01
V_FOXO3_01=V_PAX5_01
V_DBP_Q6=V_SZF11_01
V_FOX_Q2=V_ETF_Q6
V_NFY_C=V_MEIS2_01
V_NGFIC_01=V_TBX22_01
