# Supplementary material for: Predicting tissue specific cis-regulatory modules in the human genome using pairs of co-occurring motifs
Source: BMC Bioinformatics. 2012 Feb 7;13:25. doi: 10.1186/1471-2105-13-25 (PMC3359238; doi:10.1186/1471-2105-13-25)
Supplement: Additional file 2 — Predictions for three tissues. This file contains CrmMiner predictions for the human adult heart, developing heart, and the CD4+ T cells. It includes the tissue-specific genes, the predicted signatures, and the putative CRMs. [file 1471-2105-13-25-S2.ZIP › results3Tissues/developingHeart/10TSS10_10/signal.pstv.coor]

chr5:153833245-153833588
chr3:38471765-38472054
chr4:186693678-186693790
chr3:38470144-38470502
chr3:38471517-38471618
chr16:87042316-87042639
chr16:87048509-87048845
chr17:35114937-35115375
chr6:139737946-139739113
chr9:136358593-136358891
chr17:67630813-67631278
chr17:67628602-67629127
chr21:17807082-17807318
chr19:11355883-11356108
chr21:17807361-17807654
chr5:1939815-1940514
chr9:79834448-79835367
chr6:139737764-139737934
chr17:35110292-35110596
chr22:18117357-18117710
chr9:136357006-136357324
chr5:1928931-1929463
chr6:139731830-139733539
chr5:153842351-153842727
chr3:30622933-30623218
chr1:224464940-224465121
chr20:49851354-49851879
chr6:41631273-41631783
chr5:153837761-153838176
chr22:18134641-18134916
chr22:18132797-18133024
chr17:67628441-67628578
chr6:139734755-139735961
chr9:129638322-129638623
chr5:153835247-153835558
chr1:224477700-224477973
chr10:89614285-89616195
chr10:71880827-71881045
chr9:136365178-136365505
chr1:216587930-216588754
chr20:49847209-49848040
chr9:100907574-100907676
chr17:34860841-34861145
chr22:19601343-19601540
chr9:129656455-129657020
chr22:18133525-18133674
chr19:11355226-11355388
chr16:87047140-87047264
chr7:80386164-80386502
chr5:153839759-153839957
chr10:71870087-71870410
chr9:136351529-136351780
chr10:89611257-89612310
chr5:1937309-1937943
chr22:18135335-18135686
chr6:41636223-41636928
chr20:49850436-49850727
chr11:63759086-63759238
chr16:87049293-87050000
chrX:153294783-153295012
chr16:85157455-85158081
chr22:19601685-19602222
chr9:79836323-79836800
chr9:136352719-136353393
chr9:136360590-136361153
chr5:1935824-1936176
chr9:129647021-129647439
chr22:18126078-18126939
chr17:67632424-67633695
chr16:87047721-87048101
chr9:136357559-136357727
chr17:35105773-35106168
chr20:49852354-49852747
chr5:153845621-153846318
chr6:41645396-41645738
chr19:60360820-60361028
chr22:18127200-18127405
chr19:11355487-11355726
chr19:54188181-54188500
chr6:139736774-139737684
chr3:38475707-38476205
chr5:1936179-1936649
chr22:18121183-18121581
chr9:129648554-129648946
chr16:87052241-87052727
chr6:41637668-41638817
chr7:155297730-155298315
chr6:1559560-1559976
chr16:66676620-66676750
chr7:155296855-155297277
chr16:2125268-2125476
chr10:95350865-95351154
chr12:113327398-113328293
chr12:54760780-54761154
chr7:155294036-155294329
chr17:72234152-72234405
chr12:113318418-113318666
chr16:2079208-2079728
chr2:19415097-19415516
chr2:206255108-206255619
chr16:49739936-49740990
chr12:113333170-113333579
chr6:43249829-43250688
chr2:206257585-206258248
chr16:49734513-49736502
chr6:43246744-43247111
chr6:1554975-1555218
chr12:54761362-54761860
chr6:1546453-1546857
chr14:72673106-72673290
chr2:206255648-206255890
chr7:155300792-155300998
chr18:17574711-17575042
chr2:206259606-206260240
chr7:155289713-155290628
chr6:43254906-43255646
chr4:174687152-174688428
chr4:174679855-174680278
chr14:72672830-72673033
chr4:174682801-174683060
chr7:100048038-100048350
chr2:206258775-206259545
chr16:2114630-2114899
chr6:1557341-1559289
chr6:43247922-43248166
chr2:19421185-19422119
chr12:54762793-54763588
chr12:113330058-113330529
chr4:174676871-174677607
chr16:2116436-2116826
chr12:54759379-54760133
chr16:2125691-2125934
chr16:49729031-49730095
chr17:72228481-72229370
chr2:19413804-19414004
chr2:158373142-158373771
chr7:155289474-155289710
chr6:1555267-1555551
chr18:17575069-17575500
chr6:1552146-1552922
chr12:113330787-113331252
chr6:1560057-1560284
chr16:49743168-49744016
chr16:49727149-49728523
chr17:26445506-26446202
chr20:17985521-17985861
chr4:4910654-4911067
chr11:10287248-10288759
chr6:21704414-21704892
chr20:17987665-17988051
chr14:53492842-53493918
chr4:4908774-4909139
chr14:53491418-53491639
chr20:17986065-17986178
chr10:88618081-88618597
chr20:17986430-17986899
chr2:213111630-213112682
chr17:26446701-26447049
chr5:172597785-172598403
chr11:10283123-10283524
chr4:4912115-4912388
chr14:53489427-53490149
chr5:172594692-172594958
chr6:21700978-21702470
chr3:185459650-185460288
chr4:4907358-4907765
chr7:42238267-42242104
chr7:18501068-18502450
chr11:66794029-66795049
chr11:10282690-10282868
chr11:10285646-10285905
chr20:6696671-6697351
chr7:42219501-42221080
chr14:53483321-53483782
chr17:7069284-7069907
chr17:26446513-26446622
chr11:10286035-10286505
chr20:6696120-6696489
chr2:213108731-213110716
chr14:53482904-53483226
