# Supplementary material for: Predicting tissue specific cis-regulatory modules in the human genome using pairs of co-occurring motifs
Source: BMC Bioinformatics. 2012 Feb 7;13:25. doi: 10.1186/1471-2105-13-25 (PMC3359238; doi:10.1186/1471-2105-13-25)
Supplement: Additional file 2 — Predictions for three tissues. This file contains CrmMiner predictions for the human adult heart, developing heart, and the CD4+ T cells. It includes the tissue-specific genes, the predicted signatures, and the putative CRMs. [file 1471-2105-13-25-S2.ZIP › results3Tissues/developingHeart/10TSS10_20/selectedPairs.txt]

V_ZF5_01=V_SZF11_01
V_E2F_Q3_01=V_HIC1_02
V_IRF1_01=V_HIC1_03
V_SOX2_Q6=V_ZFX_01
V_GATA1_02=V_ZFX_01
V_TGIF_02=V_COREBINDINGFACTOR_Q6
V_AP2_Q6_01=V_GATA_C
V_LTF_Q6=V_E2F1_Q3_01
V_FOXJ2_01=V_CREL_01
V_MSX3_01=V_CKROX_Q2
V_AIRE_01=V_LMX1_01
V_EGR_Q6=V_NFY_Q6
V_DAX1_01=V_LXR_Q3
V_E2F_Q4_01=V_MYOD_Q6_01
V_MEF2_Q6_01=V_AP4_Q6
V_CETS1P54_03=V_DEAF1_01
V_FPM315_01=V_LMO2COM_02
V_ZFP206_01=V_LUN1_01
V_MAZ_Q6=V_BARX2_01
V_BACH2_01=V_COUP_DR1_Q6
V_ZF5_01=V_CAAT_C
V_ATF1_Q6=V_ZFX_01
V_ALPHACP1_01=V_RNF96_01
V_LHX8_01=V_IK_Q5
V_SP1SP3_Q4=V_RFX1_02
V_SP1_Q2_01=V_MSX1_02
V_PEA3_Q6=V_SMAD4_Q6
V_MOVOB_01=V_ELK1_01
V_ZNF219_01=V_GATA2_02
V_ETS_Q4=V_GABP_B
V_STAT1_01=V_RNF96_01
V_PXRRXR_02=V_SP1_01
V_XPF1_Q6=V_EGR1_01
V_POU6F1_02=V_AP2GAMMA_01
V_GATA6_01=V_KROX_Q6
V_AP2ALPHA_02=V_LMX1_01
V_RXRG_01=V_RNF96_01
V_GATA1_03=V_AP2_Q6_01
V_NFY_Q6_01=V_CNOT3_01
V_ZIC2_01=V_CMYB_01
V_HIC1_03=V_FOX_Q2
V_FPM315_01=V_ATF_B
V_EBF_Q6=V_CNOT3_01
V_LMX1_01=V_NKX12_01
V_LEF1_Q2_01=V_WT1_Q6
V_LIM1_01=V_LHX61_01
V_SP4_Q5=V_GATA_C
V_NFKB_Q6=V_PAX4_01
V_AR_Q6=V_PAX4_03
V_AP2_Q6=V_AHRARNT_01
V_CNOT3_01=V_LUN1_01
V_ZNF515_01=V_BEN_01
V_NF1_Q6=V_CAAT_01
V_CNOT3_01=V_ARNT_01
V_AREB6_04=V_RNF96_01
V_AP2ALPHA_02=V_NMYC_01
V_NFKB_C=V_NGFIC_01
V_MAZR_01=V_LMO2COM_02
V_TAL1BETAITF2_01=V_ZIC1_01
V_MYOGNF1_01=V_PAX5_02
V_HEB_Q6=V_EN2_01
V_MINI19_B=V_LIM1_01
V_CPHX_01=V_VDR_Q3
V_SPZ1_01=V_GATA3_02
V_EBF_Q6=V_E2F1_Q3_01
V_MEF2_Q6_01=V_E2A_Q6
V_GLI3_Q5_01=V_FOXO4_01
V_NFKB_C=V_MEIS1AHOXA9_01
V_MSX2_01=V_UF1H3BETA_Q6
V_ETF_Q6=V_TBX22_01
V_ZBED6_01=V_MEF2_02
V_CNOT3_01=V_PXRRXR_02
V_KROX_Q6=V_NFY_Q6
V_SP2_01=V_GATA2_01
V_MYOD_01=V_MEF2_02
V_ROAZ_01=V_E2F1_Q3_01
V_GATA6_01=V_UF1H3BETA_Q6
V_SP1_Q6=V_GATA_C
V_AML2_01=V_KLF15_Q2
V_ZF5_01=V_TTF1_Q6
V_MZF1_02=V_MIF1_01
V_MECP2_01=V_GC_01
V_NFY_Q6=V_WT1_Q6
V_AREB6_04=V_WT1_Q6
V_ZIC1_01=V_E2F1_Q3_01
V_HIC1_02=V_FOX_Q2
V_ZNF219_01=V_GTF2IRD1_01
V_EGR_Q6=V_GATA2_02
V_CNOT3_01=V_PU1_Q4
V_MINI19_B=V_AREB6_04
V_GATA_Q6=V_SP1_Q6_01
V_MUSCLE_INI_B=V_CREBATF_Q6
V_STAT3_03=V_E2F1_Q3_01
V_HIC1_02=V_HFH4_01
V_MUSCLE_INI_B=V_MEF2_02
V_TBX15_01=V_SP3_Q3
V_CTCF_01=V_CPHX_01
V_FOXO3_01=V_PAX5_01
V_PAX9_B=V_PAX4_04
V_NFY_01=V_SP1_01
V_EGR_Q6=V_GATA2_01
V_SPZ1_01=V_ZF5_01
V_LBP1_Q6=V_POLY_C
V_PEA3_Q6=V_MINI19_B
V_CNOT3_01=V_AHRARNT_01
V_SP1_Q6=V_SOX10_Q6
V_BARHL1_01=V_CKROX_Q2
V_AP2_Q6_01=V_ATF1_Q6
V_AP2_Q6_01=V_MEF2_02
V_EGR_Q6=V_DEAF1_02
V_COUPTF_Q6=V_ZF5_01
V_SP1_01=V_NFY_Q6
V_AMEF2_Q6=V_TBX15_02
V_TAL1BETAITF2_01=V_SP2_01
V_PXRRXR_02=V_HIC1_03
V_AP2_Q6=V_E2F1_Q3_01
V_TGIF_01=V_MRG2_01
V_RXRG_01=V_ZBED6_01
V_E2A_Q6=V_SRF_01
V_SP3_Q3=V_ELK1_02
V_CEBP_Q2_01=V_CEBP_Q2
V_TATA_C=V_ERR1_Q2
V_E2F1_01=V_SP1_01
V_AML2_01=V_GC_01
V_XPF1_Q6=V_SREBP_Q3
V_EGR1_01=V_SMAD_Q6_01
V_ZIC1_01=V_PPARG_Q6
V_DBP_Q6=V_E47_02
V_KROX_Q6=V_HMEF2_Q6
V_CTCF_02=V_GATA3_01
V_EAR2_Q2=V_ETF_Q6
V_SP1_Q6=V_PXRRXR_02
