# Supplementary material for: Predicting tissue specific cis-regulatory modules in the human genome using pairs of co-occurring motifs
Source: BMC Bioinformatics. 2012 Feb 7;13:25. doi: 10.1186/1471-2105-13-25 (PMC3359238; doi:10.1186/1471-2105-13-25)
Supplement: Additional file 2 — Predictions for three tissues. This file contains CrmMiner predictions for the human adult heart, developing heart, and the CD4+ T cells. It includes the tissue-specific genes, the predicted signatures, and the putative CRMs. [file 1471-2105-13-25-S2.ZIP › results3Tissues/developingHeart/10TSS10_20/signal.pstv.coor]

chr9:129617692-129617908
chr5:1927642-1928274
chr22:18121183-18121581
chr10:71880827-71881045
chr1:224475240-224475437
chr16:87052241-87052727
chr22:18123604-18123741
chr21:17807082-17807318
chr22:19601685-19602222
chr5:1930957-1931082
chr3:41251922-41252077
chr22:19637249-19638142
chr22:18117357-18117710
chr9:129647021-129647439
chr1:224464940-224465121
chr9:79836323-79836800
chr16:87048509-87048845
chr22:18129379-18129686
chr17:67628602-67629127
chr17:67628441-67628578
chr6:41636223-41636928
chr19:11355883-11356108
chr17:34814001-34814399
chr16:87048857-87049211
chr6:139737946-139739113
chr19:54188181-54188500
chr4:186699393-186700009
chr3:38471765-38472054
chr16:14149890-14150158
chr16:85157455-85158081
chr9:129640765-129641094
chr6:41631273-41631783
chr10:71861866-71862349
chr20:49850436-49850727
chr2:88147900-88148180
chr5:1928931-1929463
chr9:79834448-79835367
chr16:87061634-87061881
chr5:1935824-1936176
chr10:95775994-95776217
chr17:35115560-35115853
chr17:35110613-35110827
chr9:136352719-136353393
chr22:18127200-18127405
chr7:80374294-80374896
chr1:216587012-216587239
chr22:18132797-18133024
chr16:87050018-87050191
chr9:100907007-100907122
chr9:136361205-136361466
chr20:3000054-3000301
chr17:35110292-35110596
chr5:153833245-153833588
chr22:18134641-18134916
chr19:11355226-11355388
chr19:60360820-60361028
chr1:224477700-224477973
chr5:153842351-153842727
chr5:1939815-1940514
chr17:35114937-35115375
chr9:100907574-100907676
chr22:18126078-18126939
chr9:129638322-129638623
chr17:35114438-35114741
chr12:21819119-21819378
chr19:54188576-54188836
chr16:87047721-87048101
chr6:41645396-41645738
chr10:71871429-71871592
chr1:216586156-216586558
chr3:30623473-30623595
chr4:186693678-186693790
chr9:136365178-136365505
chr3:38470144-38470502
chr6:121810841-121811246
chr6:139734755-139735961
chr16:87058576-87059030
chr9:129656455-129657020
chr5:153839759-153839957
chr9:129643567-129643834
chr6:121800245-121800426
chr9:136362431-136362669
chr6:121815616-121816063
chr1:216585126-216585364
chr21:17807361-17807654
chr5:153835247-153835558
chr9:136358593-136358891
chr22:18118808-18118989
chr1:100957597-100957940
chr10:71870087-71870410
chr1:100959572-100960243
chr19:54184975-54185241
chr20:49852354-49852747
chr5:1937309-1937943
chr20:49851354-49851879
chr10:115444769-115445024
chr9:136360590-136361153
chr17:35116282-35116548
chr11:63758941-63759066
chr3:38475707-38476205
chr9:129638086-129638261
chr3:30623629-30623787
chr22:18131181-18131374
chr5:153837761-153838176
chr10:89611257-89612310
chr7:80384480-80384942
chr22:19601554-19601654
chr19:3045281-3045385
chr19:11355487-11355726
chr17:35119980-35120118
chr16:87042316-87042639
chr3:41215802-41216080
chr1:216589396-216590124
chr17:67632424-67633695
chr6:139731830-139733539
chr6:41637668-41638817
chr19:3046829-3047019
chr5:1951865-1952170
chr16:87067802-87068246
chr9:129648554-129648946
chr2:88155157-88155913
chr16:87049293-87050000
chr1:216587930-216588754
chr17:67630813-67631278
chr9:136357006-136357324
chr3:38477157-38477665
chr5:1936179-1936649
chr20:49847209-49848040
chr6:139736774-139737684
chr2:206255108-206255619
chr12:113317081-113317439
chr4:174679855-174680278
chr12:54760568-54760762
chr6:12397918-12398618
chr6:1546453-1546857
chr2:206258775-206259545
chr2:19413804-19414004
chr2:158373836-158374357
chr4:174687152-174688428
chr12:113330787-113331252
chr7:155300792-155300998
chr7:155296128-155296845
chr4:174682801-174683060
chr11:2182914-2183098
chr6:43249829-43250688
chr12:113330058-113330529
chr14:72673106-72673290
chr11:2154891-2155071
chr6:1555267-1555551
chr12:54762284-54762582
chr4:174674090-174674655
chr12:113327398-113328293
chr6:1546086-1546363
chr6:1552146-1552922
chr17:72228481-72229370
chr6:1554975-1555218
chr12:54767322-54767627
chr16:49743168-49744016
chr18:17575069-17575500
chr7:155289713-155290628
chr6:43247922-43248166
chr22:34343310-34343724
chr18:17574711-17575042
chr11:2149592-2149835
chr16:2102099-2102237
chr2:19421185-19422119
chr2:19415097-19415516
chr6:43254906-43255646
chr16:2125268-2125476
chr6:1547080-1547180
chr16:49741977-49742207
chr6:1557341-1559289
chr12:54761362-54761860
chr16:2114630-2114899
chr1:21506790-21506949
chr16:2116436-2116826
chr16:2105198-2105298
chr12:113328604-113328890
chr12:54760780-54761154
chr2:206257585-206258248
chr12:54759379-54760133
chr6:1559560-1559976
chr6:1560057-1560284
chr7:155298542-155298646
chr12:113333170-113333579
chr16:2072253-2072437
chr7:100048038-100048350
chr6:43246744-43247111
chr7:155294036-155294329
chr12:54762793-54763588
chr16:2079208-2079728
chr7:155296855-155297277
chr6:43255685-43257031
chr16:66676620-66676750
chr4:174674725-174675206
chr16:2068848-2069033
chr20:17986430-17986899
chr11:10286035-10286505
chr4:4912996-4913250
chr17:26445506-26446202
chr3:185462023-185462215
chr11:10285646-10285905
chr3:185460339-185460496
chr20:6697385-6697594
chr20:17985521-17985861
chr4:4912115-4912388
chr14:53488690-53489234
chr6:21700978-21702470
chr17:7069284-7069907
chr11:10287248-10288759
chr6:21695139-21695407
chr10:88618081-88618597
chr11:10283574-10283823
chr7:18501068-18502450
chr11:10283123-10283524
chr4:148621407-148621749
chr14:53489427-53490149
chr5:172597785-172598403
chr20:17987665-17988051
chr17:7078305-7078456
chr4:4913635-4914095
chr14:53491418-53491639
chr4:4908170-4908498
chr2:213108731-213110716
chr20:6696120-6696489
chr11:10282690-10282868
chr5:172596934-172597244
chr5:172616237-172616829
chr4:4908774-4909139
chr20:6696671-6697351
chr20:17985867-17986020
chr3:185463054-185463317
chr7:42232485-42232950
chr5:172605122-172605518
chr11:66801548-66801876
chr3:8774835-8775071
chr20:17961715-17962045
chr2:189544235-189544670
chr2:213111630-213112682
chr4:4909407-4909688
chr14:53492842-53493918
chr7:42238267-42242104
chr17:26446701-26447049
chr4:4910654-4911067
chr17:26455451-26455772
chr5:172594692-172594958
chr3:185460709-185461011
