# Supplementary material for: Predicting tissue specific cis-regulatory modules in the human genome using pairs of co-occurring motifs
Source: BMC Bioinformatics. 2012 Feb 7;13:25. doi: 10.1186/1471-2105-13-25 (PMC3359238; doi:10.1186/1471-2105-13-25)
Supplement: Additional file 2 — Predictions for three tissues. This file contains CrmMiner predictions for the human adult heart, developing heart, and the CD4+ T cells. It includes the tissue-specific genes, the predicted signatures, and the putative CRMs. [file 1471-2105-13-25-S2.ZIP › results3Tissues/developingHeart/10TSS10_40/selectedPairs.txt]

V_ZF5_01=V_TR4_01
V_SPZ1_01=V_GATA1_02
V_ZIC2_01=V_DMRT5_01
V_MINI20_B=V_E2F1_Q4
V_SIRT6_01=V_CNOT3_01
V_ZF5_01=V_ETS2_B
V_ZF5_01=V_GADP_01
V_SREBP_Q3=V_GATA2_01
V_AP4_Q5=V_LMO2COM_02
V_SP1_01=V_LMO2COM_02
V_HIF1_Q5=V_SREBP1_Q6
V_ETS_Q6=V_E2F1_Q3_01
V_AP2_Q6=V_NFY_C
V_MZF1_01=V_DEAF1_02
V_LIM1_01=V_HIC1_02
V_CETS168_Q6=V_E2F1_Q4_01
V_EAR2_Q2=V_NRF1_Q6
V_AP4_Q5=V_LHX8_01
V_FOXO3A_Q1=V_ETF_Q6
V_GATA2_01=V_LXR_Q3
V_SPZ1_01=V_LMO2COM_02
V_EAR2_Q2=V_HOXA3_01
V_ETF_Q6=V_XVENT1_01
V_HIC1_03=V_OBOX2_01
V_RFX1_02=V_ZBED6_01
V_AP2ALPHA_02=V_E2F1_Q4
V_GATA1_06=V_KROX_Q6
V_AP2_Q6_01=V_GATA2_02
V_LFA1_Q6=V_GTF2IRD1_01
V_LMAF_Q2=V_E2F_Q6_01
V_AP2_Q6=V_NKX61_01
V_MZF1_01=V_NRF1_Q6
V_MZF1_01=V_E2F_Q6_01
V_LYF1_01=V_E2F_Q6_01
V_DR3_Q4=V_LMO2COM_02
V_GATA1_02=V_SP2_01
V_MINI19_B=V_VAX2_01
V_MINI19_B=V_CART1_03
V_AP2ALPHA_01=V_VSX1_01
V_PBX1_02=V_GATA2_01
V_EN2_01=V_E47_01
V_ELF1_Q6=V_CNOT3_01
V_ATF4_Q2=V_GATA2_03
V_USF_C=V_ZIC1_01
V_HNF1_02=V_PAX6_02
V_E2F1_01=V_MEF2_03
V_E2F_Q6=V_LUN1_01
V_P53_04=V_AML2_01
V_AP2_Q3=V_HOXC4_01
V_LYF1_01=V_E2F1_Q4
V_ZNF515_01=V_CREBATF_Q6
V_MYC_Q2=V_ZF5_B
V_ETS2_B=V_E2F1_Q3_01
V_CEBPE_01=V_SP1_02
V_EBF_Q6=V_CREBP1_01
V_VJUN_01=V_DEC_Q1
V_BRN3C_01=V_HIC1_02
V_ZF5_01=V_ETS_Q4
V_P300_01=V_VMYB_01
