# Supplementary material for: Predicting tissue specific cis-regulatory modules in the human genome using pairs of co-occurring motifs
Source: BMC Bioinformatics. 2012 Feb 7;13:25. doi: 10.1186/1471-2105-13-25 (PMC3359238; doi:10.1186/1471-2105-13-25)
Supplement: Additional file 2 — Predictions for three tissues. This file contains CrmMiner predictions for the human adult heart, developing heart, and the CD4+ T cells. It includes the tissue-specific genes, the predicted signatures, and the putative CRMs. [file 1471-2105-13-25-S2.ZIP › results3Tissues/developingHeart/10TSS10_40/signal.pstv.coor]

chr17:67611812-67613061
chr6:139737946-139739113
chr16:87052241-87052727
chr6:139736774-139737684
chr16:87049293-87050000
chr5:153936136-153936649
chr9:136383092-136383496
chr9:129656455-129657020
chr21:17807082-17807318
chr17:67630813-67631278
chr5:1937309-1937943
chr1:224464940-224465121
chr3:41210898-41212964
chr3:30623629-30623787
chr16:87110355-87110705
chr9:129648554-129648946
chr16:87042316-87042639
chr19:11355226-11355388
chr5:1928931-1929463
chr16:87107100-87107444
chr22:18132797-18133024
chr16:87047721-87048101
chr9:79834448-79835367
chr6:41628780-41629269
chr3:46625948-46626462
chr9:129647021-129647439
chr17:67628602-67629127
chr11:63758941-63759066
chr6:41636223-41636928
chr22:19601343-19601540
chr5:153877028-153877317
chr9:136360590-136361153
chr22:19601685-19602222
chr5:153878125-153878598
chr16:87073413-87073618
chr1:216586156-216586558
chr6:41621838-41623163
chr19:60360820-60361028
chr17:35114937-35115375
chr22:18134641-18134916
chr16:85157455-85158081
chr9:136357006-136357324
chr22:18126078-18126939
chr9:136352719-136353393
chr3:30622933-30623218
chr12:1670634-1670885
chr19:11355883-11356108
chr5:1939815-1940514
chr16:87074797-87075161
chr9:129638322-129638623
chr16:87058576-87059030
chr6:41631273-41631783
chr16:87082078-87082651
chr10:89614285-89616195
chr1:216587930-216588754
chr6:41637668-41638817
chr5:1927642-1928274
chr16:87085542-87085890
chr5:1936179-1936649
chr22:18135335-18135686
chr20:49851354-49851879
chr16:87061634-87061881
chr16:87105887-87106113
chr10:89611257-89612310
chr20:49852354-49852747
chr5:153835247-153835558
chr6:139734755-139735961
chr17:35110292-35110596
chr2:19421185-19422119
chr17:72228481-72229370
chr16:49727149-49728523
chr2:158349075-158349607
chr16:49744288-49744646
chr16:2116436-2116826
chr6:1557341-1559289
chr7:155289713-155290628
chr6:43255685-43257031
chr16:49745464-49746005
chr6:43254906-43255646
chr4:174687152-174688428
chr2:206258775-206259545
chr16:49739936-49740990
chr4:174676871-174677607
chr6:1560057-1560284
chr2:19415097-19415516
chr12:54762793-54763588
chr16:49743168-49744016
chr2:206255108-206255619
chr2:206259606-206260240
chr4:174669604-174670053
chr12:54759379-54760133
chr18:17575069-17575500
chr16:49742793-49743049
chr14:72673106-72673290
chr6:1552146-1552922
chr6:43247922-43248166
chr16:49745195-49745417
chr6:1559560-1559976
chr12:113318418-113318666
chr16:49729031-49730095
chr6:43249829-43250688
chr16:49747701-49748063
chr7:155294036-155294329
chr4:174667303-174667414
chr7:155291197-155291400
chr4:174684098-174684977
chr6:43248247-43248635
chr6:1546453-1546857
chr2:206249378-206249821
chr4:174679855-174680278
chr7:155297730-155298315
chr2:213111630-213112682
chr2:68970320-68970420
chr7:42219501-42221080
chr2:213108731-213110716
chr5:172597785-172598403
chr4:4870642-4871418
chr7:42238267-42242104
chr11:66809497-66809822
chr20:17986430-17986899
chr17:26445506-26446202
chr4:4910654-4911067
chr11:10286035-10286505
chr4:4901787-4902140
chr14:53489427-53490149
chr11:66792292-66792886
chr5:172628159-172629018
chr5:172605122-172605518
chr6:21695139-21695407
chr6:21700978-21702470
chr14:53488690-53489234
chr4:4908774-4909139
chr7:18501068-18502450
chr5:172616237-172616829
