# Supplementary material for: Predicting tissue specific cis-regulatory modules in the human genome using pairs of co-occurring motifs
Source: BMC Bioinformatics. 2012 Feb 7;13:25. doi: 10.1186/1471-2105-13-25 (PMC3359238; doi:10.1186/1471-2105-13-25)
Supplement: Additional file 2 — Predictions for three tissues. This file contains CrmMiner predictions for the human adult heart, developing heart, and the CD4+ T cells. It includes the tissue-specific genes, the predicted signatures, and the putative CRMs. [file 1471-2105-13-25-S2.ZIP › results3Tissues/developingHeart/10TSS10_80/selectedPairs.txt]

V_TR4_Q2=V_GATA_C
V_LHX8_01=V_MATH1_Q2
V_E2F1_Q3=V_ZBED6_01
V_NKX63_01=V_AP2GAMMA_01
V_GATA_Q6=V_LBP9_01
V_ISL2_01=V_LXR_DR4_Q3
V_PAX1_B=V_LRF_Q2
V_CBF_02=V_P50RELAP65_Q5_01
V_EN2_01=V_MYOD_Q6_01
V_HOXC4_01=V_AP2GAMMA_01
V_AP2_Q6=V_GATA1_06
V_SP1SP3_Q4=V_LHX8_01
V_LHX3_01=V_AP2GAMMA_01
V_CNOT3_01=V_TBX22_01
V_MINI19_B=V_HOXB4_01
V_MINI19_B=V_UNCX4.1_01
V_AP2_Q6=V_POU6F1_03
V_GATA1_06=V_WT1_Q6
V_LBX2_01=V_MAZ_Q6
V_MAZ_Q6=V_MSX1_02
V_AP2_Q6=V_GATA_Q6
V_MOVOB_01=V_GATA1_05
V_TTF1_Q6=V_BEN_01
V_HIC1_03=V_GATA2_02
V_GATA_Q6=V_KROX_Q6
V_ERG_01=V_RFX1_02
V_GATA_Q6=V_ZNF219_01
V_HOX13_02=V_HIC1_03
V_EGR2_01=V_OCT1_06
V_EGR_Q6=V_HOXB4_01
V_IPF1_03=V_PAX4_01
V_AP2ALPHA_02=V_VSX1_01
V_ARNT_02=V_NFKB_Q6_01
V_CTCF_02=V_LMO2COM_02
V_DLX5_01=V_COREBINDINGFACTOR_Q6
V_POU6F1_02=V_ETF_Q6
V_MAFA_Q4_01=V_LHX9_01
V_ZID_01=V_MYCMAX_01
V_GATA4_Q3=V_ARNT_02
V_RFX1_02=V_HOXA7_02
V_GATA2_02=V_AP2GAMMA_01
V_PAX7_01=V_HIC1_03
V_DLX5_01=V_ETF_Q6
V_VSX1_01=V_GABP_B
V_AP2_Q3=V_DOBOX5_01
V_USF_C=V_YY1_Q6_02
V_IRF_Q6=V_E2F1_Q3
V_E2F_Q4_01=V_IRF_Q6_01
V_MEF3_B=V_MYCMAX_03
V_PAX4_05=V_PAX5_01
V_E4F1_Q6=V_EBOX_Q6_01
V_PMX2A_01=V_AP2GAMMA_01
V_GATA1_06=V_AP2GAMMA_01
V_MYC_Q2=V_FREAC4_01
V_BEN_01=V_TFE_Q6
V_GATA1_01=V_CPHX_01
V_PITX2_01=V_CHOP_01
V_SPZ1_01=V_GATA1_02
V_SHOX2_01=V_LHX61_02
V_MECP2_01=V_EGR1_01
V_SP1_02=V_LMO2COM_02
V_NFY_01=V_HOXB8_01
V_LMO2COM_02=V_SP1_Q6_01
V_MAZ_Q6=V_HOXD12_01
V_CRX_02=V_NF1_Q6_01
V_BEN_01=V_PLZF_02
V_AP2ALPHA_03=V_PITX1_01
V_ETS2_B=V_E2F1_Q6_01
V_MRG2_01=V_EMX2_01
V_AP2_Q6_01=V_HOXB6_01
V_TAXCREB_01=V_GATA1_04
V_PPARG_Q6=V_TATA_01
V_CREBP1_01=V_SMAD_Q6_01
V_HOXC4_01=V_GABP_B
V_NFY_Q6=V_DEAF1_01
V_GATA1_05=V_R_01
V_ELF5_01=V_ZF5_01
V_MEIS2_01=V_ZF5_01
V_IPF1_06=V_NFMUE1_Q6
V_DBX2_01=V_HES1_Q2
V_AP1_Q2_01=V_OTX3_01
V_ELK1_04=V_ERALPHA_01
V_PAX1_B=V_GATA_C
V_STAT1_01=V_HOXA7_02
V_E2F_Q6_01=V_RBPJK_Q4
V_EVX1_01=V_YY1_Q6_02
V_CTCF_02=V_CEBP_Q2
V_CHX10_01=V_HOXA7_02
V_EGR1_01=V_MYB_Q3
V_HOXD3_01=V_RFX1_02
V_MECP2_01=V_NKX61_01
