# Supplementary material for: Predicting tissue specific cis-regulatory modules in the human genome using pairs of co-occurring motifs
Source: BMC Bioinformatics. 2012 Feb 7;13:25. doi: 10.1186/1471-2105-13-25 (PMC3359238; doi:10.1186/1471-2105-13-25)
Supplement: Additional file 2 — Predictions for three tissues. This file contains CrmMiner predictions for the human adult heart, developing heart, and the CD4+ T cells. It includes the tissue-specific genes, the predicted signatures, and the putative CRMs. [file 1471-2105-13-25-S2.ZIP › results3Tissues/developingHeart/10TSS10_80/signal.pstv.coor]

chr16:87073413-87073618
chr5:2226400-2226696
chr15:65628263-65628706
chr20:49852354-49852747
chr16:87103054-87103391
chr6:41663922-41664359
chr19:60360820-60361028
chr10:89614285-89616195
chr17:67611812-67613061
chr17:67630813-67631278
chr10:115444769-115445024
chr6:41631273-41631783
chr10:89611257-89612310
chr9:79834448-79835367
chr12:1767353-1768169
chr10:95838650-95839369
chr1:216587930-216588754
chr5:2246662-2247089
chr16:87052241-87052727
chr5:2258944-2260021
chr16:87047721-87048101
chr5:1937309-1937943
chr4:186671961-186672417
chr9:129648554-129648946
chr22:18115506-18115720
chr16:87085542-87085890
chr9:136352719-136353393
chr22:19637249-19638142
chr3:41133456-41134231
chr5:153936136-153936649
chr3:41130510-41130915
chr6:41645396-41645738
chr6:41607229-41607899
chr9:136319638-136319984
chr17:67614692-67614991
chr16:87107100-87107444
chr5:1928931-1929463
chr16:87042316-87042639
chr17:35114937-35115375
chr19:11355226-11355388
chr6:139736774-139737684
chr20:49847209-49848040
chr9:136360590-136361153
chr22:18131181-18131374
chr10:71861866-71862349
chr5:1935824-1936176
chr6:41580717-41581136
chr6:41636223-41636928
chr5:1936179-1936649
chr3:41210898-41212964
chr16:85157455-85158081
chr17:67666090-67667290
chr9:136383092-136383496
chr5:153833245-153833588
chr6:41668985-41669688
chr16:87105887-87106113
chr16:87067802-87068246
chr16:87058576-87059030
chr6:41628780-41629269
chr5:153878125-153878598
chr3:41136912-41137747
chr16:87082078-87082651
chr6:139739350-139739722
chr12:1765499-1766297
chr16:14149890-14150158
chr19:11355883-11356108
chr9:136283464-136283791
chr16:87048857-87049211
chr16:87091723-87092037
chr3:46615830-46616023
chr16:87110355-87110705
chr9:136388682-136389040
chr1:224464940-224465121
chr9:136365178-136365505
chr1:100945059-100945327
chr16:87049293-87050000
chr16:87074797-87075161
chr5:153877028-153877317
chr5:153842351-153842727
chr16:87061634-87061881
chr5:2165098-2166631
chr1:116044092-116044631
chr9:129647021-129647439
chr4:174684098-174684977
chr6:1559560-1559976
chr16:49744288-49744646
chr12:54762793-54763588
chr2:19419998-19420336
chr6:43249829-43250688
chr2:187949442-187949954
chr16:49727149-49728523
chr1:21461663-21461769
chr12:54762284-54762582
chr12:113367407-113367911
chr6:1462108-1462453
chr7:155294036-155294329
chr17:72233532-72233634
chr6:12399457-12399791
chr4:174676871-174677607
chr4:174657880-174658100
chr12:113283429-113284018
chr16:49743168-49744016
chr2:206228835-206230850
chr16:49742793-49743049
chr4:174687152-174688428
chr17:72228481-72229370
chr11:2181076-2181308
chr6:1557341-1559289
chr2:19480163-19480427
chr7:155447427-155447530
chr2:206253916-206254288
chr6:1546453-1546857
chr1:21506790-21506949
chr14:53492842-53493918
chr6:21695139-21695407
chr3:52554988-52555659
chr4:4812497-4812824
chr4:4908774-4909139
chr20:10315883-10316271
chr7:18464230-18464660
chr7:42232485-42232950
chr4:4815869-4816608
chr4:4909407-4909688
chr2:213108731-213110716
chr7:42238267-42242104
chr6:21700978-21702470
chr2:213111630-213112682
chr5:172628159-172629018
chr20:6665024-6665792
chr2:68970320-68970420
chr5:172605122-172605518
chr4:4907358-4907765
chr4:4870642-4871418
chr20:17961715-17962045
chr4:4913635-4914095
chr4:4910654-4911067
