# Supplementary material for: Predicting tissue specific cis-regulatory modules in the human genome using pairs of co-occurring motifs
Source: BMC Bioinformatics. 2012 Feb 7;13:25. doi: 10.1186/1471-2105-13-25 (PMC3359238; doi:10.1186/1471-2105-13-25)
Supplement: Additional file 2 — Predictions for three tissues. This file contains CrmMiner predictions for the human adult heart, developing heart, and the CD4+ T cells. It includes the tissue-specific genes, the predicted signatures, and the putative CRMs. [file 1471-2105-13-25-S2.ZIP › results3Tissues/developingHeart/heartDevelopment.refGene.txt]

NM_014693
NM_130851
NM_005251
NM_001397
NM_016341
NM_005235
NM_000193
NM_145260
NM_001453
NM_006744
NM_024551
NM_002957
NM_021973
NM_001955
NM_001106
NM_000297
NM_004329
NM_145160
NM_001012426
NM_000090
NM_001114753
NM_001124
NM_016358
NM_001127892
NM_173165
NM_002072
NM_021220
NM_004982
NM_014476
NM_033339
NM_003238
NM_001078
NM_000346
NM_020774
NM_001232
NM_001619
NM_004774
NM_000314
NM_003131
NM_014071
NM_015167
NM_006079
NM_004387
NM_000192
NM_000021
NM_199292
NM_001042492
NM_002103
NM_002448
NM_006379
NM_003242
NM_198274
NM_014482
NM_001098210
NM_000168
NM_031944
NM_058176
NM_005901
NM_018848
NM_001957
NM_004422
NM_003377
NM_203377
NM_004612
NM_000121
NM_018055
NM_001105
NM_005795
NM_080646
NM_181042
NM_002067
NM_000363
NM_003107
NM_004346
NM_003212
NM_001040097
NM_020436
NM_003130
NM_033355
NM_000916
NM_014048
NM_001200
NM_153813
NM_001982
NM_001338
NM_201266
NM_001009944
NM_000165
NM_000116
NM_005207
NM_004448
NM_004821
NM_000915
