# Supplementary material for: Predicting tissue specific cis-regulatory modules in the human genome using pairs of co-occurring motifs
Source: BMC Bioinformatics. 2012 Feb 7;13:25. doi: 10.1186/1471-2105-13-25 (PMC3359238; doi:10.1186/1471-2105-13-25)
Supplement: Additional file 2 — Predictions for three tissues. This file contains CrmMiner predictions for the human adult heart, developing heart, and the CD4+ T cells. It includes the tissue-specific genes, the predicted signatures, and the putative CRMs. [file 1471-2105-13-25-S2.ZIP › results3Tissues/heart/10TSS10_0/heart.loci]

NM_021223
NM_032728
NM_199162
NM_005159
NM_000364
NM_000258
NM_005205
NM_032611
NM_182566
NM_032546
NM_003280
NM_001005288
NM_006172
NM_004387
NM_078483
NM_203402
NM_152550
NM_005368
NM_001081563
NM_000257
NM_012241
NM_000023
NM_003562
NM_000955
NM_000231
NM_000290
NM_194293
NM_001002841
NM_003673
NM_001080116
NM_017739
NM_001018005
NM_002152
NM_022135
NM_001170
NM_001541
NM_002060
NM_012459
NM_001824
NM_032588
NM_020707
NM_198060
NM_032319
NM_001099404
NM_004567
NM_199326
NM_152246
NM_005061
NM_203374
NM_002103
NM_014332
NM_000839
NM_006663
NM_004286
NM_032340
NM_006830
NM_015686
NM_000864
NM_012298
NM_017980
NM_030812
NM_178830
NM_002052
NM_014238
NM_001100
NM_017533
NM_015963
NM_001689
NM_144565
NM_080603
NM_001864
NM_001927
NM_003098
NM_181843
NM_144617
NM_201557
NM_052995
NM_020349
NM_005334
NM_001004461
NM_148179
NM_001005479
NM_004551
NM_001001975
NM_014172
NM_001002810
NM_001151
NM_205767
NM_024876
NM_016150
NM_004609
NM_001348
NM_004451
NM_005175
NM_001862
NM_005002
NM_018953
NM_023013
NM_032349
NM_006308
NM_002611
NM_152328
NM_006354
NM_183357
NM_003009
NM_024645
NM_032881
NM_175614
NM_015425
NM_004102
NM_001077639
NM_004558
NM_032816
NM_024886
NM_032902
NM_005532
NM_152274
NM_023942
NM_001983
NM_198271
NM_003862
NM_005240
NM_002862
NM_015684
NM_000491
NM_004547
NM_014067
NM_004635
NM_016579
NM_004546
NM_000751
NM_006271
NM_007186
NM_001080114
NM_015991
NM_017805
NM_001031694
NM_019886
NM_018379
NM_148962
NM_031231
NM_002949
NM_001861
NM_001080529
NM_016438
NM_000850
NM_006522
NM_000603
NM_003271
NM_014773
NM_016581
NM_004328
NM_014402
NM_153460
NM_014291
NM_178314
NM_002206
NM_173546
NM_019056
NM_014360
