# Supplementary material for: Predicting tissue specific cis-regulatory modules in the human genome using pairs of co-occurring motifs
Source: BMC Bioinformatics. 2012 Feb 7;13:25. doi: 10.1186/1471-2105-13-25 (PMC3359238; doi:10.1186/1471-2105-13-25)
Supplement: Additional file 2 — Predictions for three tissues. This file contains CrmMiner predictions for the human adult heart, developing heart, and the CD4+ T cells. It includes the tissue-specific genes, the predicted signatures, and the putative CRMs. [file 1471-2105-13-25-S2.ZIP › results3Tissues/heart/10TSS10_0/selectedPairs.txt]

V_MOVOB_01=V_MYOD_Q6_01
V_MAZR_01=V_TAL1_Q6
V_CREL_01=V_MAZR_01
V_MZF1_02=V_GLI1_Q2
V_HOX13_01=V_AP2GAMMA_01
V_SP3_Q3=V_SF1_Q6_01
V_HEN1_02=V_EGR1_01
V_CACD_01=V_MEF2_02
V_MAZR_01=V_MEF2_03
V_MAZ_Q6=V_SRF_C
V_MATH1_Q2=V_CTF1_01
V_ZNF515_01=V_EGR1_01
V_CP2_01=V_SRF_02
V_GR_Q6=V_GKLF_02
V_NFKAPPAB65_01=V_GKLF_02
V_E2F1_Q6_01=V_SP1_01
V_SRF_Q5_02=V_AP2_Q6_01
V_ZNF515_01=V_LTF_Q6
V_BEL1_B=V_HEN1_01
V_AP2ALPHA_02=V_NUR77_Q5
V_AMEF2_Q6=V_ZFP281_01
V_SP1SP3_Q4=V_ATF3_Q6
V_AP1_Q2=V_MAZ_Q6
V_UF1H3BETA_Q6=V_AR_04
V_TR4_01=V_HNF4_01
V_NF1_Q6=V_SP1_01
V_MZF1_02=V_LBP1_Q6
V_SP1SP3_Q4=V_ERR2_01
V_EGR_Q6=V_E2F1_Q6_01
V_HEN1_01=V_HOX13_01
V_AMEF2_Q6=V_ZNF219_01
V_NF1_Q6_01=V_STAF_02
V_ZIC2_01=V_PAX9_B
V_MINI20_B=V_E2F1_Q6_01
V_HNF4_Q6=V_PAX4_03
V_AMEF2_Q6=V_MYOD_Q6_01
V_MYOD_Q6_01=V_GLI2_01
V_ATF3_Q6=V_SP4_Q5
V_SP2_01=V_MATH1_Q2
V_SP1SP3_Q4=V_LBP1_Q6
V_HNF4_Q6_01=V_SP4_Q5
V_NKX25_Q5=V_MYOGENIN_Q6
V_CREL_01=V_RELBP52_01
V_P53_01=V_PPARA_02
V_AP2_Q3=V_RELBP52_01
V_TAL1_Q6=V_E2F1_Q3_01
V_ZIC1_01=V_SREBP_Q3
V_MTERF_01=V_SP1_01
V_NRSF_01=V_CREL_01
V_ESE1_Q3=V_NFKAPPAB50_01
V_MEF2_02=V_CKROX_Q2
V_HEN1_01=V_CMYC_02
V_LBP1_Q6=V_IK_Q5
V_GTF2IRD1_01=V_MAZ_Q6
V_E2A_Q6=V_E2F1_Q3_01
V_ZF5_01=V_DR3_Q4
V_MOVOB_01=V_SF1_Q6_01
V_TBP_01=V_SP1_Q4_01
V_NRF2_01=V_MTF1_Q4
V_MEF2C_01=V_SP1_Q6_01
V_PAX9_B=V_RELBP52_01
V_ELF1_Q6=V_GKLF_02
V_ETF_Q6=V_SMAD3_Q6
V_SP1SP3_Q4=V_ERR1_Q2
V_EGR1_01=V_SZF11_01
V_LBP1_Q6=V_SP4_Q5
V_SRF_Q5_02=V_SP1_Q6_01
V_CNOT3_01=V_ZIC3_01
V_SP1SP3_Q4=V_CAP_01
V_CTCF_01=V_GLI_Q2
V_LBP1_Q6=V_SP1_01
V_COUPTF_Q6=V_EHF_01
