# Supplementary material for: Predicting tissue specific cis-regulatory modules in the human genome using pairs of co-occurring motifs
Source: BMC Bioinformatics. 2012 Feb 7;13:25. doi: 10.1186/1471-2105-13-25 (PMC3359238; doi:10.1186/1471-2105-13-25)
Supplement: Additional file 2 — Predictions for three tissues. This file contains CrmMiner predictions for the human adult heart, developing heart, and the CD4+ T cells. It includes the tissue-specific genes, the predicted signatures, and the putative CRMs. [file 1471-2105-13-25-S2.ZIP › results3Tissues/heart/10TSS10_0/signal.pstv.coor]

chr8:11597711-11597932
chr17:42642565-42642946
chr17:40275282-40275549
chr22:37432125-37432254
chr19:50976670-50976908
chr17:40280531-40280828
chr22:37432507-37432760
chr19:50974620-50974875
chr12:54383880-54384357
chr11:111288857-111288993
chr5:170780052-170780291
chr3:39200288-39200408
chr14:36122887-36123395
chr17:45528674-45528814
chr19:1196148-1196369
chr14:93493031-93493478
chr14:23670878-23671113
chr14:104259459-104259664
chr9:33385193-33385381
chr15:43209372-43209567
chr2:73313547-73313729
chr8:142497043-142497243
chr19:8272895-8273210
chr1:11830328-11831050
chr3:38653005-38653307
chr17:40283552-40284065
chrX:68642711-68642893
chr2:219232540-219232986
chr14:22967124-22967438
chrX:152889485-152890640
chr17:42641066-42641787
chr3:38648112-38648233
chr2:219981647-219981881
chr11:63829468-63829889
chr1:26260010-26260207
chr9:33398098-33398436
chr17:45604525-45604723
chrX:68646791-68647046
chrX:68643426-68644160
chr10:88419385-88419547
chr17:4781936-4782062
chr6:33792237-33792730
chr10:88424544-88424890
chr10:88419385-88419547
chr3:38658414-38658554
chr8:145699008-145699308
chr20:31495087-31495287
chr12:54380233-54380949
chr2:242224797-242224897
chrX:68648835-68649626
chr3:48570491-48570819
chr5:170781640-170782033
chr11:47556729-47557219
chrX:152887222-152887787
chr5:170781295-170781617
chr2:219991115-219991366
chr5:170782658-170783238
chr11:63830140-63830509
chr17:4781132-4781780
chr14:104261452-104261553
chr12:54386021-54386306
chr10:88421190-88421385
chr11:111288278-111288763
chr14:23670208-23670596
chr17:44324600-44325778
chr1:151867333-151867697
chr3:38657351-38657763
chr5:170778386-170778607
chr1:151868276-151868804
chr19:50517990-50518353
chr11:67152032-67152351
chr14:22974386-22975302
chr17:45603837-45604323
chr10:88418055-88418428
chr5:170779226-170779695
chr17:45596276-45596471
chr3:39209017-39209343
chr10:88417039-88417717
chr12:54388695-54389106
chr14:93491735-93492002
chr14:22982511-22982854
chr17:4784205-4784949
chr19:5780099-5780267
chrX:68640311-68641294
chr22:37432312-37432447
chrX:68645424-68645799
chr14:22977703-22977954
chr5:170780616-170781210
chr11:63840014-63840908
chr11:111289829-111290471
chr10:88426529-88426654
chr19:50518696-50518939
chr3:38657798-38657992
chr3:39209898-39210102
chr10:88418055-88418428
chr9:133156267-133156455
chr1:22838487-22838618
chr19:50598856-50599214
chr8:142495190-142495387
chr3:42718638-42719505
chr8:145692906-145693385
chr10:88426529-88426654
chr17:40275642-40275877
chrX:152883948-152884132
chr3:39207113-39207394
chr19:50517113-50517303
chr3:48569214-48569449
chr19:50975821-50976150
chr19:50600013-50600366
chr10:88421190-88421385
chr2:219990305-219990661
chrX:46317839-46318310
chr19:1191203-1191466
chr14:22977013-22977559
chr11:63837771-63837998
chr3:48568862-48569117
chr8:142499302-142499441
chr17:45531441-45531687
chr12:54389679-54390084
chr14:93489991-93490249
chr10:88424544-88424890
chr10:88417039-88417717
chrX:68647132-68647391
chr19:5780307-5780409
chr9:34601676-34601858
chr19:54188181-54188500
chr15:32878782-32879437
chr1:46426724-46427528
chr4:186301073-186301520
chr2:219431626-219432145
chr1:31620206-31620719
chr22:34343310-34343724
chr3:9808757-9809260
chr19:14447050-14447552
chr19:50623796-50624253
chr2:219429194-219429563
chr7:44147429-44147692
chr2:219432232-219432519
chr2:219433084-219433307
chr3:46886881-46887212
chr2:219434948-219435235
chr2:219440830-219441156
chr19:54350498-54350701
chr2:219430292-219430954
chr3:46881334-46881911
chr1:18028424-18029022
chr20:534642-534905
chr1:199602881-199603102
chr15:32869423-32869904
chr1:199613338-199613862
chr20:534946-535086
chr2:219437604-219438248
chr17:22936702-22937030
chrX:152517623-152517805
chr2:219438839-219439295
chr16:1944633-1944809
chr19:54350887-54351169
chr3:46883270-46883529
chr7:44146911-44147084
chr15:32874974-32875613
chr10:99322227-99322454
chr3:46884029-46884411
chr19:54184975-54185241
chr19:53935518-53935840
chr1:23391962-23392086
chr15:32876188-32876660
chr1:227636391-227636777
chr3:51714443-51715611
chr1:143706088-143706555
chr17:22928365-22928683
chr3:46878163-46878352
chr3:46879884-46880178
chr3:46885548-46885884
chr11:835901-836098
chr11:834772-834977
chr2:175754367-175754875
chr12:52715888-52716956
chr7:44071653-44071859
chr3:9933545-9933844
chr15:61123404-61123775
chr3:124650082-124650663
chr20:31721859-31722053
chr20:31718543-31718964
chr3:52461703-52462222
chr7:150320497-150321237
chr3:124650710-124651257
chr3:52459076-52459507
chr1:22852044-22852413
chr20:31724027-31724266
chr11:833931-834291
chr2:233098091-233098429
chr19:60820091-60820480
chr15:61123907-61124203
chr20:33506026-33506418
chr2:233095421-233095910
chr12:52713627-52714328
chr2:233092798-233093063
chr3:124651435-124652117
chr2:233096314-233096579
chr11:846458-846582
chr2:175753838-175754057
chr17:35074727-35075138
chr2:233093084-233093458
chr3:49185693-49186106
chr2:233096718-233097129
chr3:49183507-49184404
chr1:149245452-149246075
chr2:233098904-233099169
chr15:61124594-61125203
chr17:35076235-35076789
chr1:35030509-35030618
chr19:60816702-60820082
chr7:150316960-150317137
chr11:843953-844123
