# Supplementary material for: Predicting tissue specific cis-regulatory modules in the human genome using pairs of co-occurring motifs
Source: BMC Bioinformatics. 2012 Feb 7;13:25. doi: 10.1186/1471-2105-13-25 (PMC3359238; doi:10.1186/1471-2105-13-25)
Supplement: Additional file 2 — Predictions for three tissues. This file contains CrmMiner predictions for the human adult heart, developing heart, and the CD4+ T cells. It includes the tissue-specific genes, the predicted signatures, and the putative CRMs. [file 1471-2105-13-25-S2.ZIP › results3Tissues/heart/10TSS10_10/selectedPairs.txt]

V_CACD_01=V_MEF2_02
V_MYOD_Q6_01=V_MYCMAX_01
V_TR4_03=V_NGFIC_01
V_HIF1_Q3=V_KLF15_Q2
V_CETS1P54_03=V_CACCCBINDINGFACTOR_Q6
V_NRSF_Q4=V_PAX5_02
V_COUPTF_Q6=V_ELK1_04
V_AP1_Q4_01=V_PAX5_01
V_EAR2_Q2=V_E2F1_Q3_01
V_HIC1_02=V_CMYC_01
V_MYC_Q2=V_GC_01
V_USF_C=V_EGR1_01
V_NGFIC_01=V_STAF_02
V_RREB1_01=V_AML1_Q4
V_RNF96_01=V_MEF2_05
V_MTATA_B=V_KROX_Q6
V_HIF1_Q5=V_ETS_Q4
V_HIF1_Q5=V_ETS1_B
V_AP1_01=V_CACCCBINDINGFACTOR_Q6
V_AP4_Q5=V_MYC_Q2
V_SRF_Q4=V_AP2GAMMA_01
V_ERR2_01=V_ETF_Q6
V_GCM_Q2=V_GLI1_01
V_PPAR_DR1_Q2=V_HNF4_01_B
V_HIF1_Q5=V_AREB6_03
V_HIC1_03=V_PPARA_01
V_ELK1_04=V_GABP_B
V_MTF1_02=V_NGFIC_01
V_LBP9_01=V_EGR3_01
V_NRSF_01=V_ZFP206_01
V_NFY_Q6_01=V_RNF96_01
V_NGFIC_01=V_ETF_Q6
V_TAXCREB_02=V_CP2_01
V_AP2_Q3=V_AP1_Q2
V_BACH1_01=V_PAX5_01
V_CACD_01=V_SRF_01
V_MYCMAX_03=V_GC_01
V_ELK1_04=V_SP1_Q4_01
V_DR1_Q3=V_ETF_Q6
V_NRF1_Q6=V_HIC1_03
V_AP2_Q6_01=V_RSRFC4_01
V_FPM315_01=V_MYCMAX_03
V_NRSF_01=V_AHR_01
V_AP2_Q3=V_NFKB_Q6_01
V_PAX6_Q2=V_PAX5_01
V_SP1_Q2_01=V_MYCMAX_03
V_SPZ1_01=V_CETS1P54_03
V_ZF5_01=V_AP4_Q6_01
V_AP2_Q6=V_HIF1_Q5
V_CTCF_01=V_CBF_01
V_ERALPHA_01=V_ZFX_01
V_MAX_01=V_MYOGENIN_Q6
V_SP1_Q6=V_MEF2_02
V_P53_04=V_SMAD3_Q6
V_PXR_Q2=V_HOX13_01
V_SP2_01=V_MTF1_01
V_MINI19_B=V_MEF2_02
V_RFX_Q6=V_GLI2_01
V_AP2_Q6_01=V_SF1_Q6_01
V_NMYC_01=V_DEAF1_01
V_HIF1_Q3=V_ERR2_01
V_TBX18_01=V_RNF96_01
V_ELK1_02=V_LBP9_01
V_SEF1_C=V_CNOT3_01
V_E2F4DP1_01=V_AP2_Q6_01
V_GLI1_Q2=V_SOX10_Q6
V_MTF1_01=V_ZF5_B
V_MTF1_01=V_CTF1_01
V_SREBP1_Q6=V_NGFIC_01
V_ZBED6_01=V_SRF_02
V_HIF1_Q3=V_SP1_Q6
V_USF_Q6=V_GABP_B
V_AP2ALPHA_03=V_DEC_Q1
V_NKX24_01=V_GLI2_01
V_REST_01=V_STRA13_01
V_MOVOB_01=V_AP1_01
V_MAX_01=V_ZFX_01
V_PLAG1_01=V_BEN_02
V_LMAF_Q2=V_ATF1_Q6
V_AR_04=V_RNF96_01
V_E12_Q6=V_STRA13_01
V_PR_01=V_FAC1_01
V_AP1_Q2=V_LRF_Q2
V_ZIC1_01=V_AP1FJ_Q2
V_TBX5_01=V_EBOX_Q6_01
V_EGR_Q6=V_MEF2_02
V_GCM_Q2=V_SMAD4_Q6
V_RBPJK_01=V_ETF_Q6
V_RHOX11_02=V_GC_01
V_AP2_Q3=V_SRF_Q4
V_CBF_01=V_MYOD_Q6_01
V_CAAT_01=V_LMO2COM_01
V_ERG_01=V_SP4_Q5
V_AMEF2_Q6=V_LMO2COM_01
V_TR4_03=V_ZFX_01
V_SRF_Q6=V_SMAD4_Q6
V_VMAF_01=V_SREBP1_02
V_DR1_Q3=V_HNF4_01_B
V_HNF4_DR1_Q3=V_NGFIC_01
V_NKX21_01=V_GLI2_01
V_SAP1A_01=V_MTF1_Q4
V_DAX1_01=V_MTF1_01
V_RFX_Q6=V_GLI3_02
V_NGFIC_01=V_SMAD3_Q6
V_EGR2_01=V_LRF_Q2
V_SRF_Q6=V_NRSF_Q4
V_E12_Q6=V_USF_01
V_PR_01=V_HIC1_02
V_NURR1_Q3=V_STAF_01
V_ZBED6_01=V_BACH2_01
V_GLI1_01=V_E2F1_Q3_01
