# Supplementary material for: Predicting tissue specific cis-regulatory modules in the human genome using pairs of co-occurring motifs
Source: BMC Bioinformatics. 2012 Feb 7;13:25. doi: 10.1186/1471-2105-13-25 (PMC3359238; doi:10.1186/1471-2105-13-25)
Supplement: Additional file 2 — Predictions for three tissues. This file contains CrmMiner predictions for the human adult heart, developing heart, and the CD4+ T cells. It includes the tissue-specific genes, the predicted signatures, and the putative CRMs. [file 1471-2105-13-25-S2.ZIP › results3Tissues/heart/10TSS10_10/signal.pstv.coor]

chr3:50629802-50630000
chr3:46884782-46885292
chrX:152523231-152524040
chr5:170781640-170782033
chr3:12824644-12824896
chr19:50634912-50635169
chr7:150316960-150317137
chr11:67152032-67152351
chr5:170780616-170781210
chr22:49359010-49359136
chr10:88417039-88417717
chr11:833931-834291
chr19:53920085-53920520
chr2:128119547-128120301
chr9:33381429-33381579
chr20:534642-534905
chr2:42833945-42834331
chr2:73309210-73309430
chr3:46881334-46881911
chr12:52713627-52714328
chr1:149236126-149236341
chr3:38653833-38654184
chr6:33784438-33784731
chr8:40810661-40811013
chr11:63674969-63675286
chr22:49363600-49363860
chrX:46320852-46321517
chr5:170779226-170779695
chr12:52712902-52713173
chr5:170778386-170778607
chr3:39197239-39197544
chr14:22982511-22982854
chr19:60816702-60820082
chr3:46885548-46885884
chr9:138863456-138863703
chr12:52714926-52715694
chr4:186301073-186301520
chr12:52717359-52718578
chr1:149245452-149246075
chr19:53915474-53915866
chr3:51714443-51715611
chr3:39209898-39210102
chr5:132230053-132230269
chr9:33398098-33398436
chr11:63829468-63829889
chr22:49354294-49354632
chr14:22981841-22982195
chr16:84390720-84390920
chr20:536097-536406
chr22:49363877-49364050
chr7:150321543-150321824
chr17:4781132-4781780
chr14:23670208-23670596
chr11:63830140-63830509
chr1:199613338-199613862
chr19:53935518-53935840
chr7:44071653-44071859
chr5:172594692-172594958
chr17:35074727-35075138
chr19:50623796-50624253
chr7:150320497-150321237
chr11:63690042-63690290
chr14:93651777-93651879
chr3:38653005-38653307
chr11:63689014-63689167
chr11:843953-844123
chr3:51727168-51727665
chr6:33787570-33787838
chr5:170780052-170780291
chr14:23670878-23671113
chr10:88418055-88418428
chr3:46879884-46880178
chr14:22974386-22975302
chr3:9808757-9809260
chr17:44324600-44325778
chr5:141275700-141275879
chr17:35075888-35076221
chr10:88424544-88424890
chr2:175754367-175754875
chr19:1191203-1191466
chr19:45888670-45889481
chr1:143706088-143706555
chr9:33392473-33392806
chr3:42718638-42719505
chr19:54350887-54351169
chr20:531836-532032
chr3:9946581-9946711
chr11:63830896-63831166
chr3:39207113-39207394
chr3:46884029-46884411
chr9:133154795-133155100
chr5:141273480-141273989
chr17:44313480-44313677
chr11:47556729-47557219
chr17:42642565-42642946
chr1:11830328-11831050
chr14:22964073-22964330
chr11:835901-836098
chr19:50639420-50639623
chr9:133156267-133156455
chr3:46878978-46879247
chr10:88419385-88419547
chr2:128155342-128155652
chr3:51717586-51718039
chr3:9809652-9809805
chr19:50618750-50618920
chr5:170781295-170781617
chr17:4783950-4784178
chr17:4784205-4784949
chr13:113109627-113110379
chr19:1196148-1196369
chr19:54188576-54188836
chr19:40938096-40938262
chr3:9809368-9809560
chr2:73313547-73313729
chr3:51716200-51716608
chr3:38642853-38643580
chr3:38657351-38657763
chr12:122534514-122534679
chr14:22977013-22977559
chr5:172596934-172597244
chr3:51725568-51726190
chr17:42641066-42641787
chr19:8272895-8273210
chrX:152525164-152526344
chr5:172591675-172591845
chr11:839995-840138
chr19:60820091-60820480
chr19:54184975-54185241
chr22:49354079-49354259
chr4:186301780-186301975
chr3:39209017-39209343
chr17:35076235-35076789
chr19:53914959-53915347
chr11:63840014-63840908
chr3:124645048-124645260
chr17:45603837-45604323
chr14:104262075-104262208
chr1:26282259-26282548
chr17:22928365-22928683
chr1:227636391-227636777
chr1:22851528-22851760
chrX:68645424-68645799
chr19:5780099-5780267
chr2:233098091-233098429
chr8:142497043-142497243
chr8:142500725-142500927
chr2:233094215-233094419
chr19:50976670-50976908
chr1:35031059-35031292
chr14:49848624-49848826
chr2:233095421-233095910
chr1:22852044-22852413
chr8:11598921-11599204
chr3:124659228-124659671
chr2:242224797-242224897
chr1:22872622-22872892
chrX:68641628-68641850
chr20:31485036-31485474
chrX:68640311-68641294
chr22:37432312-37432447
chr2:233093084-233093458
chr16:1940687-1940845
chr8:11597711-11597932
chr19:50598856-50599214
chr17:45596276-45596471
chr19:50518696-50518939
chr8:142500941-142501460
chr1:26274942-26275274
chrX:68647132-68647391
chr19:50517990-50518353
chrX:152887222-152887787
chr8:11597997-11598382
chr8:142495190-142495387
chr3:124650082-124650663
chr14:104259459-104259664
chr20:31495087-31495287
chr2:233096718-233097129
chr19:50975821-50976150
chr2:233093474-233093848
chrX:68643426-68644160
chr10:88418055-88418428
chr1:22849526-22849745
chr10:88424544-88424890
chr8:145699008-145699308
chr3:124651435-124652117
chrX:152885492-152885732
chr8:145692906-145693385
chr1:22869789-22870106
chrX:152889485-152890640
chr10:88419385-88419547
chr10:88417039-88417717
chr19:50599327-50599685
chr2:233098904-233099169
chr3:124650710-124651257
chr17:45593912-45594218
chr17:45527493-45527798
chr15:61121327-61121578
chr11:111288278-111288763
chr1:46426724-46427528
chr15:61124594-61125203
chr12:54380233-54380949
chr1:18028424-18029022
chr15:32874974-32875613
chr19:14447050-14447552
chr3:52461703-52462222
chr14:36129197-36129795
chr15:32869423-32869904
chr14:93493031-93493478
chr15:61121662-61121849
chr2:219992628-219992955
chr3:49183507-49184404
chr3:49188238-49188698
chr15:61127550-61127788
chr20:33506026-33506418
chr2:219440084-219440637
chr20:31720356-31720513
chr3:49185693-49186106
chr1:46435500-46435860
chr3:52459076-52459507
chr2:219438839-219439295
chr1:31619136-31619269
chr1:31620206-31620719
chr20:31718543-31718964
chr15:61123907-61124203
chr2:219232540-219232986
chr22:34343310-34343724
chr1:31618475-31618643
chr2:219990305-219990661
chr12:54388695-54389106
chr14:36122887-36123395
chr1:41398851-41399265
chr15:32878782-32879437
chr14:36121345-36121610
chr1:46436212-46436835
chr2:219991115-219991366
chr15:32876188-32876660
chr9:34590870-34591570
chr19:45546022-45546245
chr12:54383880-54384357
chr3:52460583-52460799
chr9:34590266-34590583
