# Supplementary material for: Predicting tissue specific cis-regulatory modules in the human genome using pairs of co-occurring motifs
Source: BMC Bioinformatics. 2012 Feb 7;13:25. doi: 10.1186/1471-2105-13-25 (PMC3359238; doi:10.1186/1471-2105-13-25)
Supplement: Additional file 2 — Predictions for three tissues. This file contains CrmMiner predictions for the human adult heart, developing heart, and the CD4+ T cells. It includes the tissue-specific genes, the predicted signatures, and the putative CRMs. [file 1471-2105-13-25-S2.ZIP › results3Tissues/heart/10TSS10_100/selectedPairs.txt]

V_MEF2_Q6_01=V_KLF15_Q2
V_SP1_Q4_01=V_SRF_C
V_ZNF515_01=V_CTCF_01
V_AP2_Q6_01=V_SRF_02
V_AP2_Q6_01=V_NF1_Q6_01
V_AP4_Q6=V_WT1_Q6
V_HOXA3_02=V_MINI20_B
V_SMAD4_Q6=V_ATF1_Q6
V_RSRFC4_01=V_E47_01
V_VBP_01=V_SP1_Q2_01
V_OTX1_01=V_LXR_Q3
V_ARNT_01=V_COUP_DR1_Q6
V_MYC_Q2=V_SF1_Q6_01
V_MTATA_B=V_ETS2_B
