# Supplementary material for: Predicting tissue specific cis-regulatory modules in the human genome using pairs of co-occurring motifs
Source: BMC Bioinformatics. 2012 Feb 7;13:25. doi: 10.1186/1471-2105-13-25 (PMC3359238; doi:10.1186/1471-2105-13-25)
Supplement: Additional file 2 — Predictions for three tissues. This file contains CrmMiner predictions for the human adult heart, developing heart, and the CD4+ T cells. It includes the tissue-specific genes, the predicted signatures, and the putative CRMs. [file 1471-2105-13-25-S2.ZIP › results3Tissues/heart/10TSS10_100/signal.pstv.coor]

chr3:46879884-46880178
chr1:149236126-149236341
chr2:219981266-219981421
chr14:104259459-104259664
chr3:124651435-124652117
chr3:42718638-42719505
chr2:219438839-219439295
chr2:219990305-219990661
chr10:88429255-88429372
chr19:1191203-1191466
chr19:54350887-54351169
chr3:50661385-50662418
chr10:88417039-88417717
chr10:88418055-88418428
chr19:8272895-8273210
chr10:88434061-88434388
chr22:49363600-49363860
chr3:48536267-48536561
chr2:219430292-219430954
chr19:54184975-54185241
chr10:88435739-88436243
chr20:33506026-33506418
chr10:88482713-88483653
chr17:35074727-35075138
chr10:88434061-88434388
chr10:88424544-88424890
chr2:219981647-219981881
chr12:54380233-54380949
chr5:53718695-53719173
chr10:88435739-88436243
chr19:14447050-14447552
chr3:124592462-124593031
chr11:111288278-111288763
chr3:49185693-49186106
chr14:22974386-22975302
chr2:128119547-128120301
chr5:141301837-141302422
chr2:219440084-219440637
chr2:219977469-219977888
chr14:22969712-22969949
chr20:31485036-31485474
chr14:93493031-93493478
chr19:45888670-45889481
chrX:152887222-152887787
chr1:31618475-31618643
chr1:199613338-199613862
chr7:29849278-29849474
chr19:50623796-50624253
chr14:23670208-23670596
chr10:88418055-88418428
chr2:27384267-27384879
chr2:128155342-128155652
chr11:63688840-63689006
chr14:22977013-22977559
chr3:50629376-50629504
chr10:88424544-88424890
chr17:35076235-35076789
chr19:54350498-54350701
chrX:152889485-152890640
chr3:46865392-46865709
chr7:150316960-150317137
chr20:31474450-31474982
chr11:63591875-63592327
chr19:5842927-5843195
chr17:35075888-35076221
chr20:31459329-31459811
chr1:155380562-155381736
chr11:63631237-63631782
chr2:219437604-219438248
chr1:149245452-149246075
chr3:50656967-50657447
chr14:93476941-93477944
chr19:5780099-5780267
chr10:88429255-88429372
chrX:46317839-46318310
chr12:52714543-52714790
chr10:88417039-88417717
chr15:32874974-32875613
chr17:42641066-42641787
chr16:1940687-1940845
chr15:61123907-61124203
chr8:145698640-145698941
chr15:61092480-61092970
chr17:42642565-42642946
chr17:22808987-22809368
chr15:61124594-61125203
chrX:68679828-68680566
chr15:61121662-61121849
chr3:39206347-39206643
chr17:44324600-44325778
chr15:32876188-32876660
chr3:39207113-39207394
chr3:52460583-52460799
chr19:50599327-50599685
chr15:32878782-32879437
chr17:45528674-45528814
chr1:22872622-22872892
chr9:34601676-34601858
chr1:23443822-23444360
chrX:68640311-68641294
chr3:39209017-39209343
chr3:9950309-9950703
chr17:22928365-22928683
chr1:151868853-151869052
chr3:52461703-52462222
chr2:86078831-86079178
chr1:22869789-22870106
chr5:145346090-145346600
chr7:44071653-44071859
chr17:22917379-22917733
chr17:45596276-45596471
chr17:22807464-22808284
chr1:22876038-22876753
chr7:44147429-44147692
chr1:26266648-26266982
chr8:145692906-145693385
chr5:172565546-172566084
chr8:142490731-142491048
chr8:142495190-142495387
chr11:843953-844123
chr1:22825389-22825723
chr3:38657351-38657763
chr5:170880307-170880718
chr2:105421408-105421647
chr17:4781132-4781780
chr6:33792237-33792730
chr19:50976670-50976908
chr19:50975821-50976150
chr2:233098904-233099169
chr2:105433493-105433761
chr20:523980-524596
chr16:31347147-31347359
chr8:11597997-11598382
chr5:170778898-170779179
chr1:227610980-227611175
chr8:142497043-142497243
chr5:170797272-170797557
chr1:17932741-17933103
chr9:133169268-133169533
chr5:170778386-170778607
chr19:50517990-50518353
chr3:38649313-38649529
chr19:60816702-60820082
chr19:50518696-50518939
chr8:40871849-40872509
chr1:227636391-227636777
chr1:18028424-18029022
chr5:170781295-170781617
chr3:38665928-38666667
