# Supplementary material for: Predicting tissue specific cis-regulatory modules in the human genome using pairs of co-occurring motifs
Source: BMC Bioinformatics. 2012 Feb 7;13:25. doi: 10.1186/1471-2105-13-25 (PMC3359238; doi:10.1186/1471-2105-13-25)
Supplement: Additional file 2 — Predictions for three tissues. This file contains CrmMiner predictions for the human adult heart, developing heart, and the CD4+ T cells. It includes the tissue-specific genes, the predicted signatures, and the putative CRMs. [file 1471-2105-13-25-S2.ZIP › results3Tissues/heart/10TSS10_20/selectedPairs.txt]

V_SRF_Q5_02=V_SP1_Q4_01
V_PLAG1_01=V_MEF2_02
V_SP1_Q6=V_MTATA_B
V_AP2_Q6_01=V_MEF2_03
V_AP1_Q4_01=V_MAZR_01
V_LRF_Q2=V_SRF_03
V_MEF2_02=V_SP1_Q6_01
V_AMEF2_Q6=V_SREBP2_Q6
V_AP2_Q6_01=V_RSRFC4_01
V_SRF_Q5_02=V_LRF_Q2
V_MAZR_01=V_CREB_Q2
V_AMEF2_Q6=V_MINI19_B
V_MEF2_03=V_E47_01
V_CACCCBINDINGFACTOR_Q6=V_RSRFC4_Q2
V_SRF_Q5_01=V_SP3_Q3
V_E12_Q6=V_ATF4_Q2
V_AP2ALPHA_01=V_MEF2_02
V_UF1H3BETA_Q6=V_MEF2_02
V_SP1_Q4_01=V_SRF_C
V_VDR_Q3=V_AR_04
V_AMEF2_Q6=V_MUSCLE_INI_B
V_CRX_Q4=V_CACBINDINGPROTEIN_Q6
V_PEBP_Q6=V_CP2_02
V_SRF_Q5_02=V_HIC1_02
V_CTCF_01=V_FOXM1_01
V_COUPTF_Q6=V_RSRFC4_01
V_REX1_03=V_YY1_Q6_02
V_TAXCREB_01=V_SP1_Q2_01
V_SRF_Q5_02=V_MINI20_B
V_CMYB_01=V_YY1_Q6_02
V_CDX2_Q5_01=V_ZFX_01
V_E12_Q6=V_MTATA_B
V_MUSCLE_INI_B=V_RHOX11_01
V_AMEF2_Q6=V_DR3_Q4
V_TAL1ALPHAE47_01=V_GR_01
V_MEF2C_01=V_LRF_Q2
V_AP1_Q2=V_CP2_01
V_PR_01=V_SRF_Q6
V_TBX15_01=V_MAF_Q6
V_MYOGNF1_01=V_RSRFC4_Q2
V_SP1_Q6_01=V_SRF_01
V_CREBP1_Q2=V_MZF1_Q5
V_AP1_C=V_GLI_Q2
V_HIC1_03=V_MEF2_02
V_REX1_03=V_TATA_01
V_SRF_Q6=V_GKLF_02
V_HEN1_01=V_PITX1_01
V_FLI1_Q6=V_STAT5A_02
V_CREBP1_Q2=V_HEN1_02
V_SP1SP3_Q4=V_AP1_Q6_01
V_SIX4_01=V_HIC1_02
V_AP2ALPHA_02=V_NFY_Q6
V_MTATA_B=V_UF1H3BETA_Q6
V_AP2_Q6=V_TATA_01
V_MEF2C_01=V_CACCCBINDINGFACTOR_Q6
V_YY1_01=V_PPARA_02
V_USF_01=V_SMAD4_Q6
