# Supplementary material for: Predicting tissue specific cis-regulatory modules in the human genome using pairs of co-occurring motifs
Source: BMC Bioinformatics. 2012 Feb 7;13:25. doi: 10.1186/1471-2105-13-25 (PMC3359238; doi:10.1186/1471-2105-13-25)
Supplement: Additional file 2 — Predictions for three tissues. This file contains CrmMiner predictions for the human adult heart, developing heart, and the CD4+ T cells. It includes the tissue-specific genes, the predicted signatures, and the putative CRMs. [file 1471-2105-13-25-S2.ZIP › results3Tissues/heart/10TSS10_20/signal.pstv.coor]

chr14:36119473-36119675
chr9:133154795-133155100
chr10:88418055-88418428
chr2:105381845-105382074
chr9:133196444-133196731
chr15:61124594-61125203
chr20:523980-524596
chr6:33792237-33792730
chr20:31485036-31485474
chr17:45531441-45531687
chr20:549034-549316
chr7:44147429-44147692
chrX:21689069-21689261
chrX:152889485-152890640
chr3:39207113-39207394
chr3:39209898-39210102
chr14:104262075-104262208
chr15:32878782-32879437
chr19:53915474-53915866
chr10:88417039-88417717
chr1:31618475-31618643
chr19:8272895-8273210
chr8:142495190-142495387
chr8:142497043-142497243
chr17:44324600-44325778
chr14:22977013-22977559
chr19:5842927-5843195
chr11:63668703-63669500
chr10:88418055-88418428
chr2:27384267-27384879
chr15:61121662-61121849
chr15:61121327-61121578
chr2:219979803-219980197
chr5:172596934-172597244
chr1:26274942-26275274
chr3:49183507-49184404
chr1:31620206-31620719
chrX:152887222-152887787
chr20:534642-534905
chr7:150321543-150321824
chr1:11830328-11831050
chr17:4784205-4784949
chr15:32874974-32875613
chr1:22876038-22876753
chr2:219990305-219990661
chr2:219991115-219991366
chr7:149617312-149617931
chr15:61123907-61124203
chr20:31474450-31474982
chr1:26260010-26260207
chr3:9950309-9950703
chr15:32869423-32869904
chr14:104259459-104259664
chr1:22869789-22870106
chr10:88417039-88417717
chr17:42654871-42654991
chr17:42641066-42641787
chr3:39209017-39209343
chr3:50629376-50629504
chr1:46426724-46427528
chr6:33787570-33787838
chr3:49185693-49186106
chr17:22917379-22917733
chrX:152872071-152872251
chr1:26266648-26266982
chr17:42642565-42642946
chr7:150316960-150317137
chr20:31514758-31515017
chr2:219981647-219981881
chrX:68647132-68647391
chr3:42718638-42719505
chr15:32876188-32876660
chr17:35074727-35075138
chr19:60816702-60820082
chr9:33376193-33376359
chr22:34343310-34343724
chr19:50976670-50976908
chr19:54350887-54351169
chr9:33406695-33406862
chr11:111289829-111290471
chr16:31347147-31347359
chr19:45888670-45889481
chr4:186301780-186301975
chr22:49363877-49364050
chr14:23670878-23671113
chr1:227610980-227611175
chr2:233096718-233097129
chr19:50975821-50976150
chr3:52459076-52459507
chr3:52461703-52462222
chr2:233093084-233093458
chr19:5780099-5780267
chr3:9809368-9809560
chr1:18028424-18029022
chr17:45596276-45596471
chr4:186301073-186301520
chr1:227636391-227636777
chr2:233092798-233093063
chr14:93493031-93493478
chr1:17990758-17990955
chr19:50517990-50518353
chr12:54388695-54389106
chr2:128119547-128120301
chr17:40275642-40275877
chr19:50623796-50624253
chr2:219433868-219434241
chr2:219437604-219438248
chr19:50518696-50518939
chrX:46328298-46328614
chr7:140049279-140049380
chr5:170782658-170783238
chr19:54184975-54185241
chr8:11597997-11598382
chr3:46879884-46880178
chr19:50634912-50635169
chr1:199613338-199613862
chr12:54389679-54390084
chr1:35031059-35031292
chr3:46886881-46887212
