# Supplementary material for: Predicting tissue specific cis-regulatory modules in the human genome using pairs of co-occurring motifs
Source: BMC Bioinformatics. 2012 Feb 7;13:25. doi: 10.1186/1471-2105-13-25 (PMC3359238; doi:10.1186/1471-2105-13-25)
Supplement: Additional file 2 — Predictions for three tissues. This file contains CrmMiner predictions for the human adult heart, developing heart, and the CD4+ T cells. It includes the tissue-specific genes, the predicted signatures, and the putative CRMs. [file 1471-2105-13-25-S2.ZIP › results3Tissues/heart/10TSS10_30/selectedPairs.txt]

V_KROX_Q6=V_HOXA9_01
V_ZFP281_01=V_CREB_Q4_01
V_ERG_01=V_CACCCBINDINGFACTOR_Q6
V_HIC1_02=V_MTERF_01
V_AP2ALPHA_02=V_GADP_01
V_MINI19_B=V_ERG_01
V_P53_04=V_LTF_Q6
V_SP1_Q2_01=V_CREB_Q4_01
V_LBP9_01=V_DEAF1_01
V_GATA1_04=V_GLI1_01
V_ERR1_Q2=V_WT1_Q6
V_SRF_Q6=V_DR3_Q4
V_MUSCLE_INI_B=V_MTATA_B
V_SRF_Q5_01=V_KLF15_Q2
V_TATA_01=V_TFIII_Q6
V_CREB_Q2_01=V_MYOD_Q6
V_COUPTF_Q6=V_NRF1_Q6
V_TATA_01=V_GKLF_02
V_ZNF219_01=V_MEF2_03
V_FLI1_Q6=V_CTF1_01
V_MEF2_02=V_GC_01
V_ZBED6_01=V_SRF_02
V_ZFX_01=V_SRF_01
V_LTF_Q6=V_LBP9_01
V_MEIS1_02=V_ZFX_01
V_TERALPHA_Q6=V_LBP9_01
V_HEN1_01=V_MEF2_02
V_KROX_Q6=V_NFY_Q6
V_DR4_Q2=V_ERALPHA_01
V_SP1_Q6_01=V_RSRFC4_Q2
V_RSRFC4_Q2=V_GC_01
V_PUR1_Q4=V_RSRFC4_01
V_COUPTF_Q6=V_SRF_C
V_SP1SP3_Q4=V_SRF_C
