# Supplementary material for: Predicting tissue specific cis-regulatory modules in the human genome using pairs of co-occurring motifs
Source: BMC Bioinformatics. 2012 Feb 7;13:25. doi: 10.1186/1471-2105-13-25 (PMC3359238; doi:10.1186/1471-2105-13-25)
Supplement: Additional file 2 — Predictions for three tissues. This file contains CrmMiner predictions for the human adult heart, developing heart, and the CD4+ T cells. It includes the tissue-specific genes, the predicted signatures, and the putative CRMs. [file 1471-2105-13-25-S2.ZIP › results3Tissues/heart/10TSS10_30/signal.pstv.coor]

chr17:40283552-40284065
chr15:32881748-32882124
chr14:93476941-93477944
chr15:32878782-32879437
chr3:9809368-9809560
chr3:9809652-9809805
chr8:145699008-145699308
chr1:22869789-22870106
chr2:175754367-175754875
chr17:45603837-45604323
chr2:219437604-219438248
chr3:9950309-9950703
chr12:54383880-54384357
chr22:37431508-37431906
chr12:52713627-52714328
chr13:113109627-113110379
chr19:53914959-53915347
chr7:150316960-150317137
chr19:50975821-50976150
chr3:120853861-120854115
chr5:172628159-172629018
chr20:33506026-33506418
chr14:104259459-104259664
chr15:61127550-61127788
chr1:227633557-227633782
chr10:88417039-88417717
chr17:22917379-22917733
chr5:172594692-172594958
chr2:219433868-219434241
chr3:124650710-124651257
chr1:149245452-149246075
chr5:172596934-172597244
chr12:52715888-52716956
chr9:33408225-33408454
chr20:503074-503517
chr17:45596276-45596471
chr1:22852044-22852413
chr19:45539526-45539848
chr3:52461703-52462222
chr14:104262075-104262208
chr19:50598856-50599214
chr2:219979803-219980197
chr17:42641066-42641787
chr3:46879884-46880178
chr20:536097-536406
chr12:54380233-54380949
chr12:54388695-54389106
chr3:124650082-124650663
chr19:50599327-50599685
chr1:31618475-31618643
chr7:150321543-150321824
chr7:44147429-44147692
chr2:219977469-219977888
chr15:32869423-32869904
chr15:61121662-61121849
chr1:18058103-18058203
chr15:61123907-61124203
chr20:31718543-31718964
chr2:219440084-219440637
chr2:219981647-219981881
chr2:220003795-220003898
chr14:93493031-93493478
chr12:52717359-52718578
chr10:88434061-88434388
chr3:9808757-9809260
chr15:61124594-61125203
chr15:32876188-32876660
chr1:22876038-22876753
chr1:31620206-31620719
chr12:54386021-54386306
chr3:42718638-42719505
chr1:35030509-35030618
chr20:523980-524596
chr3:52459076-52459507
chr15:61130651-61131009
chr2:128119547-128120301
chr19:53920085-53920520
chr3:46884782-46885292
chr1:227636391-227636777
chr3:46881334-46881911
chr19:53915474-53915866
chr2:219990305-219990661
chr17:40275642-40275877
chr19:54350887-54351169
chr11:67152032-67152351
chr1:26266648-26266982
chr10:88426529-88426654
chr12:52712902-52713173
chr3:46878163-46878352
chr19:50974620-50974875
chr1:17979523-17979754
chr19:45546022-45546245
chr17:42642565-42642946
chr1:18028424-18029022
chr2:219992628-219992955
chr17:22936702-22937030
chr1:22849526-22849745
chr5:172605122-172605518
chr3:124651435-124652117
chr3:46885548-46885884
chr1:31622224-31622598
chr17:45604525-45604723
chr10:88418055-88418428
chr8:11597997-11598382
chr2:73313826-73314095
chr15:32874974-32875613
chr1:227610980-227611175
chr12:54389679-54390084
chr14:23669889-23670084
chr14:23670878-23671113
chr19:5842927-5843195
chr3:38649313-38649529
chr16:84420746-84421149
chr17:35076235-35076789
chr17:44324600-44325778
chr19:5780099-5780267
chr19:50517990-50518353
chrX:152525164-152526344
chrX:152529721-152530126
chr8:142495190-142495387
chr12:122529266-122529581
chr1:155374726-155374865
chr19:1196148-1196369
chr22:34343310-34343724
chr8:142497043-142497243
chr3:38653005-38653307
chr19:50638543-50638670
chr2:233093084-233093458
chr3:38661105-38661429
chr19:1191203-1191466
chr3:49185693-49186106
chr2:27384267-27384879
chr19:50618750-50618920
chr11:5422542-5422788
chr17:35074727-35075138
chr2:233098904-233099169
chr20:31474450-31474982
chr8:142500941-142501460
chr7:140049279-140049380
chr8:142480814-142481072
chr20:31514758-31515017
chr19:50518696-50518939
chr19:50623796-50624253
chr3:49183507-49184404
chr20:31517043-31517537
chr19:50634912-50635169
chr14:22981841-22982195
chr19:54184975-54185241
chr14:22977013-22977559
chr17:4781132-4781780
chr11:63656251-63656926
chrX:68647132-68647391
chr10:115415716-115416065
chrX:68640311-68641294
chr10:88434061-88434388
chr5:170788448-170788746
chr10:88426529-88426654
chrX:68631262-68631728
chrX:152889485-152890640
chr5:141270060-141270435
chr10:99322227-99322454
chr9:34590870-34591570
chr22:49363877-49364050
chr3:50629376-50629504
chrX:46342089-46342636
chr5:170796776-170797063
chr9:133154795-133155100
chr14:36119473-36119675
chr5:170780052-170780291
chr3:50643351-50644239
chr19:8272895-8273210
chr5:170779226-170779695
chrX:152876531-152876669
chr11:63672500-63672957
chr5:170792739-170793186
chr9:133196444-133196731
chr5:170778386-170778607
chr10:88418055-88418428
chr5:170786036-170786163
chrX:46320852-46321517
chr1:22818960-22819237
chr19:60816702-60820082
chr10:88417039-88417717
chr2:105381845-105382074
chr11:63674969-63675286
chr1:11830328-11831050
chr11:63830006-63830115
chr22:49355481-49355587
chr1:199613338-199613862
chr3:39207113-39207394
chrX:68645424-68645799
chr3:39209017-39209343
chr1:46426724-46427528
chrX:152887222-152887787
chr5:170781295-170781617
chr11:63662161-63662791
chr5:170780616-170781210
chrX:152872071-152872251
chr4:186301073-186301520
