# Supplementary material for: Predicting tissue specific cis-regulatory modules in the human genome using pairs of co-occurring motifs
Source: BMC Bioinformatics. 2012 Feb 7;13:25. doi: 10.1186/1471-2105-13-25 (PMC3359238; doi:10.1186/1471-2105-13-25)
Supplement: Additional file 2 — Predictions for three tissues. This file contains CrmMiner predictions for the human adult heart, developing heart, and the CD4+ T cells. It includes the tissue-specific genes, the predicted signatures, and the putative CRMs. [file 1471-2105-13-25-S2.ZIP › results3Tissues/heart/10TSS10_40/selectedPairs.txt]

V_AP4_Q6_01=V_MEF2_02
V_MYOD_Q6_01=V_MEF2_02
V_SP1SP3_Q4=V_SRF_03
V_SRF_Q4=V_SP1_01
V_E2F1_Q6=V_SREBP2_Q6
V_RELBP52_01=V_ERR1_Q2
V_DR4_Q2=V_YY1_01
V_TBP_01=V_AML_Q6
V_PAX8_01=V_CP2_01
V_E2F_Q6_01=V_TAL1_Q6
V_P53_04=V_PITX2_Q2
V_AMEF2_Q6=V_ZNF219_01
V_LMO2COM_01=V_E2F1DP1_01
V_SRF_Q6=V_SRF_C
V_MUSCLE_INI_B=V_SRF_03
V_CACBINDINGPROTEIN_Q6=V_OG2_02
V_ACAAT_B=V_NRF2_01
V_REST_01=V_ATF1_Q6
V_CREB_Q2_01=V_NFKAPPAB50_01
V_PAX9_B=V_E2F_03
V_E2F_Q3=V_SREBP_Q6
V_HEB_Q6=V_ELK1_04
V_NRSE_B=V_STAT5A_01
V_NF1_Q6=V_ATF6_01
V_AMEF2_Q6=V_WT1_Q6
V_BCL6_02=V_ERALPHA_01
V_TGIF_02=V_VMAF_01
V_ZIC1_01=V_GR_01
V_E2F1_Q4_01=V_SREBP2_Q6
V_MINI19_B=V_RSRFC4_Q2
V_SRF_Q5_01=V_DR3_Q4
V_LHX3_02=V_SREBP2_Q6
V_POU6F1_02=V_KROX_Q6
V_MZF1_01=V_E2F_Q4_01
V_AP2ALPHA_01=V_MMEF2_Q6
V_PAX4_01=V_BARBIE_01
V_MYOGENIN_Q6=V_ATF_B
V_SRF_Q6=V_ZFX_01
V_NRSE_B=V_TRF1_01
V_RSRFC4_01=V_HIC1_02
V_SP3_Q3=V_TATA_01
V_CNOT3_01=V_GR_Q6_01
V_ZF5_01=V_SF1_Q6_01
V_MEIS1_02=V_SRF_02
V_CNOT3_01=V_NFY_Q6
V_E2F1_Q6=V_ETF_Q6
V_MINI19_B=V_POU6F1_03
V_AP2_Q6_01=V_SRF_01
V_AP2_Q3=V_TBP_01
V_ARNT_01=V_SZF11_01
V_SOX9_B1=V_PAX5_01
V_SRF_Q5_02=V_HIC1_02
V_EGR2_01=V_HNF4_01_B
V_ATF_B=V_VDR_Q3
V_ZIC1_01=V_MEF2_02
V_TBP_01=V_SREBP_Q6
V_TBX5_02=V_BEN_01
V_EBF_Q6=V_BEN_01
V_SRF_Q6=V_ER_Q6
V_CREB_Q4_01=V_MYOGNF1_01
V_TGIF_01=V_OTX1_01
V_GCM_Q2=V_P53_01
V_ZIC2_01=V_AR_01
V_AP2ALPHA_02=V_MMEF2_Q6
V_SMAD4_Q6=V_ATF_B
V_SRF_Q5_02=V_CAAT_C
V_ELF1_Q6=V_EGR3_01
V_AP4_Q5=V_ATF1_Q6
V_SPZ1_01=V_OBOX1_01
V_ZF5_01=V_PPAR_DR1_Q2
V_SRF_Q5_02=V_CACD_01
V_SP1_Q4_01=V_SRF_02
V_HMEF2_Q6=V_WT1_Q6
V_MEF2_Q6_01=V_AP2ALPHA_02
