# Supplementary material for: Predicting tissue specific cis-regulatory modules in the human genome using pairs of co-occurring motifs
Source: BMC Bioinformatics. 2012 Feb 7;13:25. doi: 10.1186/1471-2105-13-25 (PMC3359238; doi:10.1186/1471-2105-13-25)
Supplement: Additional file 2 — Predictions for three tissues. This file contains CrmMiner predictions for the human adult heart, developing heart, and the CD4+ T cells. It includes the tissue-specific genes, the predicted signatures, and the putative CRMs. [file 1471-2105-13-25-S2.ZIP › results3Tissues/heart/10TSS10_40/signal.pstv.coor]

chr17:22917379-22917733
chr7:140065529-140066554
chr12:54388695-54389106
chr10:88418055-88418428
chr1:11830328-11831050
chr14:93493031-93493478
chrX:68646791-68647046
chr4:186301780-186301975
chr3:49186260-49186551
chr1:227636391-227636777
chr20:536097-536406
chr17:4783950-4784178
chr20:31459329-31459811
chrX:68641628-68641850
chrX:68643079-68643415
chr2:219991115-219991366
chr17:42641066-42641787
chr13:22698989-22699422
chr3:46881334-46881911
chr17:45531441-45531687
chr9:34590870-34591570
chr13:113113793-113113992
chr8:142495190-142495387
chr10:88417039-88417717
chrX:68640311-68641294
chr2:128119547-128120301
chr8:40832808-40832946
chr8:11597997-11598382
chr3:124650082-124650663
chr12:54389679-54390084
chr22:37456655-37456861
chr4:186301073-186301520
chr3:69261428-69261787
chr1:46426724-46427528
chr7:149548925-149549117
chr5:145284459-145284987
chr2:219990305-219990661
chr1:227623578-227623722
chr1:22872622-22872892
chr2:27384267-27384879
chr1:26274942-26275274
chr15:32869423-32869904
chr17:45603837-45604323
chr5:170782658-170783238
chr1:31619136-31619269
chr19:50599327-50599685
chr3:52461703-52462222
chr7:149548497-149548703
chr17:22929259-22929514
chrX:68629797-68629987
chr5:170816844-170817307
chr2:219981647-219981881
chr5:170780616-170781210
chr10:88420238-88420425
chr19:50975821-50976150
chr8:40817447-40817749
chr5:170780052-170780291
chr17:44324600-44325778
chr3:46862622-46862983
chr3:46884782-46885292
chrX:68642926-68643051
chr10:88421190-88421385
chr3:69274659-69274884
chr3:42718638-42719505
chr8:11609244-11609869
chr2:219981266-219981421
chr20:31474450-31474982
chr2:73313826-73314095
chr2:105381845-105382074
chr2:73313547-73313729
chr17:45596276-45596471
chr15:32878782-32879437
chr20:31495087-31495287
chr2:86146255-86146587
chr19:50598856-50599214
chr15:32852986-32853422
chr3:46879884-46880178
chr1:22876038-22876753
chr10:88434061-88434388
chr22:37431508-37431906
chr19:50974620-50974875
chr17:45604525-45604723
chr1:22869789-22870106
chr1:227633557-227633782
chr2:128149532-128149693
chr8:142500941-142501460
chr2:86168850-86169007
chr20:523980-524596
chr1:143712085-143712500
chr1:22851528-22851760
chr3:49188238-49188698
chr1:31618475-31618643
chr5:53743464-53743735
chr20:31517043-31517537
chr20:31475196-31475378
chr5:141275700-141275879
chr6:33792237-33792730
chr20:31514758-31515017
chr19:8272895-8273210
chr17:4784205-4784949
chr1:227610980-227611175
chrX:68631262-68631728
chr1:22852044-22852413
chr2:219979803-219980197
chr20:31497838-31498252
chr4:186247090-186247584
chrX:46886479-46886659
chr5:150818345-150818546
chr10:88435739-88436243
chr5:170809194-170809471
chr2:27382709-27382827
chr10:88422096-88422327
chr8:142490731-142491048
chr15:32874974-32875613
chr5:170810018-170810575
chr3:46865392-46865709
chrX:68647132-68647391
chr17:22895781-22896065
chr1:31620206-31620719
chr5:141301837-141302422
chr8:145699008-145699308
chr14:23670208-23670596
chr19:11477612-11477751
chr5:170778386-170778607
chr11:843953-844123
chr5:170786036-170786163
chr8:40773083-40773447
chr17:4781132-4781780
chr1:22872941-22873213
chr9:34590266-34590583
chr1:23443822-23444360
chr10:88429255-88429372
chr5:170779226-170779695
chr8:142497043-142497243
chr3:49185693-49186106
chr3:124651435-124652117
chr3:49183507-49184404
chr20:534642-534905
chr2:219977469-219977888
chr6:13666081-13666566
chr19:5629412-5629514
chr12:122584343-122584469
chr11:67152032-67152351
chr17:40275282-40275549
chr19:54184975-54185241
chr14:104262075-104262208
chr1:35030509-35030618
chr3:9950309-9950703
chr3:9933545-9933844
chr22:49363877-49364050
chr10:88429255-88429372
chr19:50517990-50518353
chr14:36119473-36119675
chr3:39209898-39210102
chrX:152876531-152876669
chr19:40939749-40939904
chr17:40283552-40284065
chrX:152872071-152872251
chr10:88420238-88420425
chrX:152880293-152880442
chr3:9809368-9809560
chr3:39207113-39207394
chr1:18028424-18029022
chr3:39209017-39209343
chr10:88421190-88421385
chrX:152887222-152887787
chr10:88422096-88422327
chr3:9809808-9809987
chr19:50634912-50635169
chr19:50639420-50639623
chr19:40940222-40940463
chr19:45888670-45889481
chr9:133196444-133196731
chr7:150320497-150321237
chr12:122529266-122529581
chr9:133148301-133148471
chr10:88434061-88434388
chr7:150316960-150317137
chr19:50618750-50618920
chr16:1940687-1940845
chr1:17979523-17979754
chrX:152529721-152530126
chr19:50623796-50624253
chr10:88435739-88436243
chr19:50518696-50518939
chr14:104259459-104259664
chr9:133154795-133155100
chr10:88417039-88417717
chr1:35031059-35031292
chr10:88418055-88418428
chr19:53915474-53915866
chr19:5780099-5780267
chr7:44147429-44147692
chr2:219440830-219441156
chr11:63672500-63672957
chr15:61124594-61125203
chr2:219432232-219432519
chr2:233093084-233093458
chr17:35076235-35076789
chr19:60816702-60820082
chr11:111289829-111290471
chr2:233092798-233093063
chr22:34343310-34343724
chr19:60820091-60820480
chr2:219433868-219434241
chr2:219428961-219429169
chr3:38653005-38653307
chr11:63662161-63662791
chr9:33406695-33406862
chr1:199588919-199589395
chr14:22981841-22982195
chr19:1191203-1191466
chr2:233093474-233093848
chr11:63830140-63830509
chr1:199613338-199613862
chr20:31718543-31718964
chr14:22977013-22977559
chr11:63656251-63656926
chr11:63654747-63655176
chr3:50629376-50629504
chr11:63668703-63669500
chr3:38661105-38661429
chr19:54350887-54351169
chr17:35074727-35075138
chr15:61122295-61122707
chr11:63830896-63831166
chr9:33408225-33408454
chr15:61123907-61124203
chr2:233098904-233099169
chr11:63645767-63646305
chr15:61121662-61121849
