# Supplementary material for: Predicting tissue specific cis-regulatory modules in the human genome using pairs of co-occurring motifs
Source: BMC Bioinformatics. 2012 Feb 7;13:25. doi: 10.1186/1471-2105-13-25 (PMC3359238; doi:10.1186/1471-2105-13-25)
Supplement: Additional file 2 — Predictions for three tissues. This file contains CrmMiner predictions for the human adult heart, developing heart, and the CD4+ T cells. It includes the tissue-specific genes, the predicted signatures, and the putative CRMs. [file 1471-2105-13-25-S2.ZIP › results3Tissues/heart/10TSS10_60/selectedPairs.txt]

V_MINI19_B=V_LEF1TCF1_Q4
V_MAX_01=V_KROX_Q6
V_MINI20_B=V_MEF2_05
V_LRF_Q2=V_RSRFC4_Q2
V_HIF1_Q5=V_REST_01
V_MEF2_05=V_EBOX_Q6_01
V_STAT3STAT3_Q3=V_GADP_01
V_MEF2C_01=V_WT1_Q6
V_PAX9_B=V_ACAAT_B
V_MINI20_B=V_RSRFC4_01
V_GKLF_02=V_SRF_C
V_AP2_Q6_01=V_MEF2_02
V_ZNF219_01=V_RSRFC4_Q2
V_WT1_Q6=V_HAND1E47_01
V_MAZR_01=V_SRF_C
V_NFY_01=V_OBOX5_02
V_HNF4_DR1_Q3=V_E2F1_Q6_01
V_CTCF_01=V_HMX1_02
V_AP2_Q6=V_BRN2_01
V_E2F1_Q6_01=V_GLI1_Q2
V_EGR1_01=V_MYCMAX_02
V_RNF96_01=V_XBP1_01
V_E2F4DP2_01=V_ETS1_B
V_CNOT3_01=V_YY1_01
V_PAX2_01=V_DR3_Q4
V_AP2ALPHA_02=V_VSX1_01
V_CACCCBINDINGFACTOR_Q6=V_MYCMAX_01
V_USF_C=V_BACH2_01
V_CDP_01=V_ZFX_01
V_SRF_Q5_02=V_MAZR_01
V_CDXA_02=V_ETF_Q6
V_IK3_01=V_EGR3_01
V_NURR1_Q3=V_MYCMAX_03
V_CDP_01=V_SREBP2_Q6
V_XPF1_Q6=V_PAX3_01
V_LHX8_01=V_MTF1_Q4
V_MEF2_Q6_01=V_MUSCLE_INI_B
V_DOBOX4_01=V_CNOT3_01
V_CBF_02=V_E2F1_Q3_01
V_AHR_01=V_SREBP1_01
V_ZFP206_01=V_ZTA_Q2
V_ELK1_02=V_MYCMAX_02
V_E2F4DP1_01=V_GLI2_01
V_FREAC2_01=V_ATF_01
V_AMEF2_Q6=V_KROX_Q6
V_AP2ALPHA_02=V_HMX1_02
V_REST_01=V_E2F_Q3
V_USF_C=V_RELBP52_01
V_AP2ALPHA_03=V_RFX3_01
V_ATF6_01=V_TGIF_01
V_OLF1_01=V_OTX3_01
V_CREBP1_Q2=V_SMAD4_Q6
V_LHX4_01=V_HIC1_02
V_MYOD_01=V_CREB_Q2
V_CEBP_C=V_CTF1_01
V_MYOD_01=V_USF_Q6
V_SP1SP3_Q4=V_CDPCR1_01
V_TERALPHA_Q6=V_E2F1_Q6_01
V_PR_01=V_HIF1_Q5
V_AHR_01=V_IPF1_Q4_01
V_AP2ALPHA_01=V_LHX61_02
V_RELBP52_01=V_ARNT_01
V_MYCMAX_03=V_SMAD3_Q6
V_AP2_Q6_01=V_LHX8_01
V_BEN_01=V_CMYC_02
