# Supplementary material for: Predicting tissue specific cis-regulatory modules in the human genome using pairs of co-occurring motifs
Source: BMC Bioinformatics. 2012 Feb 7;13:25. doi: 10.1186/1471-2105-13-25 (PMC3359238; doi:10.1186/1471-2105-13-25)
Supplement: Additional file 2 — Predictions for three tissues. This file contains CrmMiner predictions for the human adult heart, developing heart, and the CD4+ T cells. It includes the tissue-specific genes, the predicted signatures, and the putative CRMs. [file 1471-2105-13-25-S2.ZIP › results3Tissues/heart/10TSS10_60/signal.pstv.coor]

chr19:50975821-50976150
chr8:11597997-11598382
chr22:49354079-49354259
chr1:31618475-31618643
chr10:88418055-88418428
chr7:150320497-150321237
chr17:22976240-22976340
chr20:531836-532032
chr1:31620206-31620719
chr11:111459359-111460447
chr1:17990758-17990955
chr20:530928-531402
chr11:63656251-63656926
chr14:23670878-23671113
chr9:138863456-138863703
chr11:63668703-63669500
chr17:22928365-22928683
chr8:142490731-142491048
chr10:88434061-88434388
chr5:172628159-172629018
chr7:44071653-44071859
chr5:141273480-141273989
chr1:22818960-22819237
chr19:54184975-54185241
chr10:88434061-88434388
chr2:27384267-27384879
chr5:141299797-141300220
chr20:31516796-31516985
chr19:50518696-50518939
chr3:38633144-38633498
chr2:27383167-27383439
chr3:124650082-124650663
chr1:227636391-227636777
chr10:88417039-88417717
chr11:63631237-63631782
chr19:8272895-8273210
chr8:145699008-145699308
chr8:11622266-11622369
chr17:22917379-22917733
chr1:227610980-227611175
chr10:88449111-88449355
chr17:45603837-45604323
chr1:17979523-17979754
chr19:60820091-60820480
chr11:63627302-63627729
chr19:53914959-53915347
chr3:38661105-38661429
chr20:523980-524596
chr10:88418055-88418428
chr14:104259459-104259664
chr14:93493031-93493478
chr15:61124594-61125203
chr19:50976670-50976908
chr10:88421190-88421385
chr20:31459329-31459811
chr15:61122295-61122707
chr20:536097-536406
chr17:22936702-22937030
chr8:142497043-142497243
chr3:39207113-39207394
chr11:63634954-63635352
chr14:22977013-22977559
chr8:142500941-142501460
chr20:534642-534905
chr3:12830622-12830741
chr10:88421190-88421385
chr10:88449111-88449355
chr3:39209017-39209343
chr14:22975946-22976347
chr3:38665928-38666667
chr1:18028424-18029022
chr5:172605122-172605518
chr20:503074-503517
chr1:17932741-17933103
chr11:63662161-63662791
chr1:46426724-46427528
chr15:61123907-61124203
chr22:49363877-49364050
chr16:1940687-1940845
chr10:88438659-88439203
chr10:88430979-88431172
chr20:31474450-31474982
chr17:45527493-45527798
chr11:63674969-63675286
chr5:141301837-141302422
chr5:172565546-172566084
chr8:142495190-142495387
chr2:86078831-86079178
chr8:11604298-11604447
chr5:141275700-141275879
chr19:53915474-53915866
chr19:60816702-60820082
chr1:227633557-227633782
chr11:63672500-63672957
chr14:22981841-22982195
chr1:11830328-11831050
chr10:115364045-115364587
chr9:33397438-33397812
chr9:133154795-133155100
chr3:124632009-124632267
chr11:63642378-63642938
chr10:88438659-88439203
chr3:124626272-124626585
chr10:88438304-88438577
chr5:53764989-53765303
chr6:13666081-13666566
chr11:63645767-63646305
chr17:45596276-45596471
chr11:63654747-63655176
chr19:5780099-5780267
chr3:38657351-38657763
chr14:104262075-104262208
chr1:227610554-227610662
chr5:132230053-132230269
chr20:31494515-31494628
chr22:49363600-49363860
chr17:45610820-45610931
chr19:45888670-45889481
chr10:88438304-88438577
chr19:50517990-50518353
chr1:18086969-18087302
chr3:124651435-124652117
chr10:88430979-88431172
chr20:31514758-31515017
chr15:61121662-61121849
chr3:51718489-51718686
chr20:31718543-31718964
chr14:22982511-22982854
chr17:22877962-22878449
chr1:22825389-22825723
chr17:22855857-22856189
chr3:124633136-124633682
chr10:88417039-88417717
chr8:40842388-40842591
chr1:22869789-22870106
chr3:50643351-50644239
chr17:35074727-35075138
chr11:63830140-63830509
chr8:40773083-40773447
chr17:4784205-4784949
chr3:9808757-9809260
chr5:170810018-170810575
chr19:50634912-50635169
chr2:73313826-73314095
chr1:41398851-41399265
chr1:199613338-199613862
chr3:49185693-49186106
chr17:44324600-44325778
chr5:170833761-170834393
chr1:26274942-26275274
chr8:40810661-40811013
chr11:63840014-63840908
chr3:46878163-46878352
chr3:50661385-50662418
chr3:46884782-46885292
chr2:128119547-128120301
chr3:50629376-50629504
chr3:50640654-50640964
chr19:50623796-50624253
chr17:35075888-35076221
chr3:46874382-46874483
chr12:52717359-52718578
chr12:52712902-52713173
chr12:52715888-52716956
chr13:113113304-113113479
chr19:1191203-1191466
chr5:170781295-170781617
chr11:833931-834291
chr1:22876038-22876753
chr5:170822035-170822399
chr5:170779226-170779695
chr3:46884029-46884411
chr3:50656967-50657447
chr3:46886881-46887212
chr3:9950309-9950703
chr3:46874510-46874701
chr1:23443822-23444360
chr11:839995-840138
chr5:145284459-145284987
chr3:46881334-46881911
chr3:49183507-49184404
chr3:46879884-46880178
chr5:170778386-170778607
chrX:68641628-68641850
chr15:32876188-32876660
chr2:233093474-233093848
chr2:219434948-219435235
chrX:68661316-68661645
chr12:54388695-54389106
chrX:46327619-46327969
chr2:219437604-219438248
chr3:48536267-48536561
chr4:186301073-186301520
chr13:22606923-22607192
chr2:233096718-233097129
chr2:105433493-105433761
chr17:40275282-40275549
chr9:34590266-34590583
chrX:46332697-46332975
chr22:37431508-37431906
chr15:32878782-32879437
chr3:52461703-52462222
chr5:150818345-150818546
chrX:68640311-68641294
chr17:42642565-42642946
chr20:33506026-33506418
chr2:105421408-105421647
chr19:5842927-5843195
chrX:68647132-68647391
chr6:33792237-33792730
chr12:54386021-54386306
chr2:219977469-219977888
chr19:54350887-54351169
chr3:52460583-52460799
chr20:33520667-33521022
chrX:152887222-152887787
chrX:68643079-68643415
chr15:32874974-32875613
chr9:34590870-34591570
chr3:52459076-52459507
chr2:233092798-233093063
chr17:42641066-42641787
chr13:22698989-22699422
