# Supplementary material for: Predicting tissue specific cis-regulatory modules in the human genome using pairs of co-occurring motifs
Source: BMC Bioinformatics. 2012 Feb 7;13:25. doi: 10.1186/1471-2105-13-25 (PMC3359238; doi:10.1186/1471-2105-13-25)
Supplement: Additional file 2 — Predictions for three tissues. This file contains CrmMiner predictions for the human adult heart, developing heart, and the CD4+ T cells. It includes the tissue-specific genes, the predicted signatures, and the putative CRMs. [file 1471-2105-13-25-S2.ZIP › results3Tissues/heart/10TSS10_80/selectedPairs.txt]

V_VJUN_01=V_CP2_02
V_LBP9_01=V_PITX2_Q2
V_ELK1_04=V_HIC1_03
V_RSRFC4_01=V_ZBED6_01
V_NUR77_Q5=V_ZF5_B
V_KROX_Q6=V_CREBATF_Q6
V_E2F1_Q6_01=V_EBOX_Q6_01
V_RSRFC4_01=V_ZFX_01
V_PAX1_B=V_KLF15_Q2
V_NRSF_01=V_E2F_Q6_01
V_POU6F1_02=V_MINI20_B
V_HNF4_Q6_01=V_ZF5_B
V_AR_02=V_AHR_01
V_CREB_02=V_E2A_Q6
V_AP2ALPHA_02=V_E2_Q6_01
V_RFX_Q6=V_LBP9_01
V_ERG_01=V_AREB6_03
V_MAX_01=V_MYF_01
V_COMP1_01=V_LXR_Q3
V_SREBP_Q6=V_TATA_01
V_ZFP206_01=V_USF_Q6
V_PAX9_B=V_ELK1_04
V_CLOCKBMAL_Q6=V_ETF_Q6
V_AP2_Q3=V_MMEF2_Q6
V_KROX_Q6=V_MRF2_01
V_ZID_01=V_CETS1P54_01
V_MOVOB_01=V_MAX_01
V_GRE_C=V_CNOT3_01
V_GR_Q6=V_RFX_Q6
V_BEN_02=V_PUR1_Q4
V_PAX4_01=V_MEF2_05
V_CP2_02=V_ATF_01
V_ZIC1_01=V_MEF2_02
V_RXRG_01=V_PAX5_02
V_EGR_Q6=V_ACAAT_B
V_RSRFC4_01=V_SP1_02
V_ZFX_01=V_SRF_03
V_MYOGENIN_Q6=V_TATA_01
V_ELK1_04=V_SP1_Q4_01
V_SP1_Q6=V_NRF2_01
V_MTATA_B=V_KROX_Q6
V_TATA_01=V_SP1_01
V_ZNF515_01=V_RSRFC4_Q2
V_CETS1P54_03=V_CETS1P54_01
V_MEF2_Q6_01=V_KROX_Q6
V_HIC1_02=V_AR_01
V_CTCF_01=V_CEBP_C
V_AP2_Q6_01=V_MEF2_05
V_MOVOB_01=V_SRF_03
