# Supplementary material for: Predicting tissue specific cis-regulatory modules in the human genome using pairs of co-occurring motifs
Source: BMC Bioinformatics. 2012 Feb 7;13:25. doi: 10.1186/1471-2105-13-25 (PMC3359238; doi:10.1186/1471-2105-13-25)
Supplement: Additional file 2 — Predictions for three tissues. This file contains CrmMiner predictions for the human adult heart, developing heart, and the CD4+ T cells. It includes the tissue-specific genes, the predicted signatures, and the putative CRMs. [file 1471-2105-13-25-S2.ZIP › results3Tissues/heart/10TSS10_80/signal.pstv.coor]

chr3:124592462-124593031
chr8:145699008-145699308
chr3:124645048-124645260
chr19:50518696-50518939
chr19:53915474-53915866
chr1:149236126-149236341
chr12:52714543-52714790
chr9:133169268-133169533
chr15:61123907-61124203
chr3:50661385-50662418
chr9:133154795-133155100
chr2:97620153-97620638
chr9:133196444-133196731
chr5:170833761-170834393
chr10:88417039-88417717
chr2:86078831-86079178
chr3:38653005-38653307
chr5:141270060-141270435
chr8:142500725-142500927
chr1:46436212-46436835
chr2:175848207-175848806
chrX:152887222-152887787
chr3:124650710-124651257
chr8:11597997-11598382
chr5:170895559-170896148
chr3:49185693-49186106
chr3:50656967-50657447
chr13:22413112-22413734
chr10:88442959-88443210
chr1:41483935-41484455
chr5:170788448-170788746
chr2:105382618-105382950
chr13:22441823-22442289
chr4:186301780-186301975
chr1:199588919-199589395
chr3:124650082-124650663
chrX:21646451-21647098
chr3:39209017-39209343
chr3:99439820-99440891
chr5:170780616-170781210
chr8:142500941-142501460
chr2:128119547-128120301
chr3:38661105-38661429
chr12:54388695-54389106
chr17:10313092-10314221
chr8:142490731-142491048
chr19:54350887-54351169
chr8:142495190-142495387
chr19:50975821-50976150
chr3:12824644-12824896
chr3:50643351-50644239
chr5:170792739-170793186
chr6:33792237-33792730
chr2:175754367-175754875
chr19:60816702-60820082
chr5:170841483-170841751
chr10:88418055-88418428
chr5:132230053-132230269
chr19:45518736-45519238
chr2:219977469-219977888
chr5:170778386-170778607
chr5:170782658-170783238
chr3:124595961-124596230
chr2:128155342-128155652
chr1:149245452-149246075
chr19:53935518-53935840
chr8:145698094-145698229
chr15:61127550-61127788
chr20:31718543-31718964
chr4:186301073-186301520
chr2:105376395-105376916
chr5:170902194-170902695
chrX:152889485-152890640
chr19:50517990-50518353
chrX:21709195-21710135
chr2:219990305-219990661
chr3:38665027-38665833
chr5:170780052-170780291
chr5:170779226-170779695
chr7:29812436-29812847
chr13:22387599-22388204
chr15:61134399-61134650
chr10:88434061-88434388
chr8:142497043-142497243
chr5:170786036-170786163
chr17:42641066-42641787
chr2:219981647-219981881
chr19:45539526-45539848
chr3:124626272-124626585
chr5:170880307-170880718
chr2:219979803-219980197
chr2:128126277-128126437
chr15:61121662-61121849
chr5:170868559-170869073
chr3:124586403-124587057
chr3:124621441-124621844
chr8:11641685-11641936
chr19:45888670-45889481
chr2:219232540-219232986
chr1:199613338-199613862
chr20:534642-534905
chr2:105421408-105421647
chr15:61122295-61122707
chr12:52715888-52716956
chr3:124651435-124652117
chr3:124614213-124614532
chr11:47556729-47557219
chr20:523980-524596
chr5:141275700-141275879
chr14:23670878-23671113
chr19:50598856-50599214
chr3:39207113-39207394
chr19:45546022-45546245
chr1:46426724-46427528
chr5:53787029-53787325
chr5:170816844-170817307
chr17:42642565-42642946
chr8:11631865-11632430
chr1:46435500-46435860
chr12:52717359-52718578
chr8:142480814-142481072
chr22:34343310-34343724
chr2:219992628-219992955
chr3:9950309-9950703
chr10:88420238-88420425
chrX:152872071-152872251
chr3:49183507-49184404
chr11:63830140-63830509
chr1:26266648-26266982
chr11:63840014-63840908
chr10:88430979-88431172
chr19:50976670-50976908
chr3:38596791-38597021
chr1:143712085-143712500
chr2:73313547-73313729
chr20:31514758-31515017
chr1:17990758-17990955
chr1:31618475-31618643
chr17:22936702-22937030
chr15:32881748-32882124
chrX:68666524-68667924
chr20:31474450-31474982
chr3:46879884-46880178
chr2:219440830-219441156
chr11:63642378-63642938
chr17:45596276-45596471
chr17:22928365-22928683
chr17:45527493-45527798
chr2:233093084-233093458
chr11:63672500-63672957
chr3:46881334-46881911
chr1:18028424-18029022
chr11:63645767-63646305
chr11:67152032-67152351
chr11:63662161-63662791
chr2:233098904-233099169
chr3:46886881-46887212
chrX:68647132-68647391
chr3:46878163-46878352
chr14:36122887-36123395
chr22:49363877-49364050
chr14:93476941-93477944
chrX:68674256-68675116
chrX:68631262-68631728
chr2:233093474-233093848
chrX:152529001-152529202
chr9:34590870-34591570
chr5:172628159-172629018
chr5:145275752-145276259
chr1:22852044-22852413
chr11:63631237-63631782
chr15:32874974-32875613
chr11:63674969-63675286
chrX:68659568-68660324
chr15:32876188-32876660
chrX:68640311-68641294
chr7:44147429-44147692
chr7:150320497-150321237
chr1:22876038-22876753
chr15:32869423-32869904
chr19:5780099-5780267
chrX:152523231-152524040
chr20:31492799-31493335
chr11:833931-834291
chr17:22917379-22917733
chr14:93493031-93493478
chr17:4784205-4784949
chr22:49354079-49354259
chr11:63668703-63669500
chr5:172605122-172605518
chr1:22869789-22870106
chr7:150316960-150317137
chr11:63656251-63656926
chr7:44071653-44071859
chr9:34590266-34590583
chr16:31347147-31347359
chr2:233094915-233095162
chr1:35031059-35031292
chr10:88420238-88420425
chr14:104262075-104262208
chr22:37456655-37456861
chr17:35076235-35076789
chr10:88417039-88417717
chr19:50634912-50635169
chr17:35074727-35075138
chr3:52459076-52459507
chr13:113113304-113113479
chrX:46332697-46332975
chr19:50618923-50619119
chr10:88442959-88443210
chr14:104259459-104259664
chr19:50638713-50638890
chr3:48568862-48569117
chr2:27384267-27384879
chr10:88430979-88431172
chr7:149548244-149548421
chr16:84390720-84390920
chr14:22981841-22982195
chr17:44324600-44325778
chr10:115344249-115344919
chr3:9808757-9809260
chr3:9809368-9809560
chr14:22977013-22977559
chr19:50623796-50624253
chr1:11830328-11831050
chr19:54188181-54188500
chr14:22974386-22975302
chr10:88434061-88434388
chr16:1940687-1940845
chr11:111289829-111290471
chr3:52461703-52462222
chr19:11477612-11477751
chr1:227636391-227636777
chr10:115348695-115349562
chr10:88418055-88418428
