# Supplementary material for: Predicting tissue specific cis-regulatory modules in the human genome using pairs of co-occurring motifs
Source: BMC Bioinformatics. 2012 Feb 7;13:25. doi: 10.1186/1471-2105-13-25 (PMC3359238; doi:10.1186/1471-2105-13-25)
Supplement: Additional file 2 — Predictions for three tissues. This file contains CrmMiner predictions for the human adult heart, developing heart, and the CD4+ T cells. It includes the tissue-specific genes, the predicted signatures, and the putative CRMs. [file 1471-2105-13-25-S2.ZIP › results3Tissues/heart/10TSS10_All/selectedPairs.txt]

V_CTCF_01=V_TATA_01
V_GLI3_Q5_01=V_VAX2_01
V_CNOT3_01=V_MEF2_05
V_ZIC2_01=V_ATF1_Q6
V_IK1_01=V_ELK1_04
V_FXR_IR1_Q6=V_MTERF_01
V_PPARG_01=V_CNOT3_01
V_NFMUE1_Q6=V_RFX_Q6
V_TR4_03=V_ELK1_02
V_E12_Q6=V_HOX13_02
V_GLI3_02=V_HOX13_02
V_RNF96_01=V_MEF2_05
V_NMYC_01=V_SMAD3_Q6
V_P53_04=V_TAL1BETAITF2_01
V_HOX13_02=V_GLI2_01
V_LXR_DR4_Q3=V_HOXA2_01
V_HEN1_01=V_RAX_01
V_NRF2_Q4=V_UNCX4.1_01
V_MOVOB_01=V_DLX1_01
V_BEN_01=V_TCF4_Q5
V_CACCCBINDINGFACTOR_Q6=V_HOXA2_01
V_AP2_Q6=V_NKX61_03
V_NRF1_Q6=V_AHR_01
V_AP2ALPHA_03=V_GATA2_03
V_HOXA2_01=V_GLI2_01
V_MINI20_B=V_NKX61_02
V_TST1_01=V_IPF1_Q4_01
V_MTATA_B=V_LRF_Q2
V_REST_01=V_DLX7_01
V_PAX4_05=V_PAX4_03
V_HMX1_01=V_PXRRXR_02
V_TGIF_02=V_ATF3_Q6
V_HES1_Q2=V_CDX1_01
V_MINI19_B=V_EVX2_01
V_CREB_Q4_01=V_TAL1_Q6
V_NERF_Q2=V_E2F1_Q6
V_TATA_01=V_PAX5_01
V_AP1_01=V_HOXA2_01
V_MUSCLE_INI_B=V_LMX1_01
V_PAX4_05=V_YY1_02
V_ZIC1_01=V_HOX13_02
V_SREBP_Q6=V_HMEF2_Q6
V_AP4_Q5=V_SRF_C
V_HMX3_02=V_ALX4_02
V_SREBP1_Q5=V_DLX1_01
V_EBF_Q6=V_NKX21_01
V_BRN3C_01=V_ZFX_01
V_AHRARNT_02=V_HAND1E47_01
V_DLX1_01=V_SP1_01
V_HOXA7_02=V_GKLF_02
V_GLI3_Q5_01=V_LHX61_02
