# Supplementary material for: Predicting tissue specific cis-regulatory modules in the human genome using pairs of co-occurring motifs
Source: BMC Bioinformatics. 2012 Feb 7;13:25. doi: 10.1186/1471-2105-13-25 (PMC3359238; doi:10.1186/1471-2105-13-25)
Supplement: Additional file 2 — Predictions for three tissues. This file contains CrmMiner predictions for the human adult heart, developing heart, and the CD4+ T cells. It includes the tissue-specific genes, the predicted signatures, and the putative CRMs. [file 1471-2105-13-25-S2.ZIP › results3Tissues/heart/10TSS10_All/signal.pstv.coor]

chr5:170884059-170885040
chr2:175921680-175921970
chr8:40388792-40389064
chr17:35074727-35075138
chr4:186301073-186301520
chr14:93493031-93493478
chr2:176037931-176038189
chr17:45603837-45604323
chr8:145692906-145693385
chr10:115160307-115160979
chr10:115370457-115370711
chr5:170798181-170798551
chr10:88461517-88461850
chr20:31713678-31713812
chr2:128119547-128120301
chr8:145699008-145699308
chr17:45596276-45596471
chr2:233092798-233093063
chr8:40871849-40872509
chr2:175957131-175957367
chr5:170779226-170779695
chr1:227636391-227636777
chr5:172596934-172597244
chr5:170816844-170817307
chr2:176014186-176016123
chr2:219430292-219430954
chrX:68666524-68667924
chr3:46885548-46885884
chr5:170853135-170853253
chr5:145374546-145375058
chr19:50518696-50518939
chr2:175943698-175944447
chr5:170983142-170983912
chr8:40562333-40563005
chr3:38665928-38666667
chr10:115248599-115248818
chr15:61124594-61125203
chr1:17949610-17949746
chr8:40810661-40811013
chr3:38650626-38651025
chrX:68524033-68524728
chr1:199613338-199613862
chr16:1940687-1940845
chr10:115360504-115360898
chr10:88418055-88418428
chr5:172597785-172598403
chr5:145430546-145430914
chr5:170833761-170834393
chrX:68691778-68692763
chr14:36129802-36130073
chr17:45606207-45606388
chr2:176028303-176028680
chr2:27384267-27384879
chr5:170956049-170956434
chr3:46884029-46884411
chr2:175884923-175885387
chr10:115133608-115134722
chr10:88458966-88459102
chr14:36120563-36120742
chr5:170998599-170999405
chr3:120862224-120862698
chr17:22808987-22809368
chr10:115176205-115176545
chr8:40379809-40380000
chrX:68661679-68662075
chrX:46886479-46886659
chr5:141273480-141273989
chr2:219438839-219439295
chr5:145387575-145387892
chr2:233093084-233093458
chr5:170780616-170781210
chrX:68661316-68661645
chr5:150848317-150848652
chr8:40504252-40504514
chr5:53742449-53742980
chrX:68659568-68660324
chr2:73313547-73313729
chr5:170902194-170902695
chr8:40347044-40347351
chr1:18126998-18127190
chr10:115192891-115193263
chrX:68521506-68522143
chr2:175855054-175856433
chr5:172565546-172566084
chr19:11477612-11477751
chr1:18111045-18111146
chr17:44324600-44325778
chr19:5780099-5780267
chr1:18048184-18048533
chr5:170796776-170797063
chr14:36117907-36118441
chr1:155368967-155369376
chr3:52461703-52462222
chr5:172628159-172629018
chrX:21669438-21669730
chr11:63656251-63656926
chr11:63587781-63588106
chr3:49185693-49186106
chr14:104259459-104259664
chr3:124611338-124611535
chr3:42715398-42715527
chr13:22175716-22176149
chr13:22718705-22719388
chr19:1191203-1191466
chr3:124616874-124617228
chr6:33781682-33782051
chr10:88461517-88461850
chr11:63541722-63542004
chr10:88418055-88418428
chr10:88458966-88459102
chr19:14447050-14447552
chr11:63528342-63528609
chr13:22172524-22173548
chr19:50634912-50635169
chr11:63668703-63669500
chr11:63597369-63597885
chr8:142480814-142481072
chr11:63645767-63646305
chr11:63540579-63540844
chr8:142497043-142497243
chr19:50623796-50624253
chr22:37457385-37457538
chr11:63631237-63631782
chrX:21652712-21652899
chr11:63672500-63672957
chr11:63582486-63582886
chr8:11573974-11574173
chr13:22066320-22066561
chr3:50639756-50640022
chr1:22825389-22825723
chr2:219990305-219990661
chr12:54365871-54366130
chr1:22869789-22870106
chr3:50651880-50652148
chrX:152887222-152887787
chr7:44071653-44071859
chr3:9950309-9950703
chr1:41515932-41516219
chr20:31514758-31515017
chr3:152070320-152070772
chr1:22818960-22819237
chr1:11830328-11831050
