# Supplementary material for: Predicting tissue specific cis-regulatory modules in the human genome using pairs of co-occurring motifs
Source: BMC Bioinformatics. 2012 Feb 7;13:25. doi: 10.1186/1471-2105-13-25 (PMC3359238; doi:10.1186/1471-2105-13-25)
Supplement: Additional file 2 — Predictions for three tissues. This file contains CrmMiner predictions for the human adult heart, developing heart, and the CD4+ T cells. It includes the tissue-specific genes, the predicted signatures, and the putative CRMs. [file 1471-2105-13-25-S2.ZIP › results3Tissues/PB-CD4+_Tcells/10TSS10_0/PB-CD4+_Tcells.loci]

NM_001010923
NM_001345
NM_002185
NM_018961
NM_005546
NM_000074
NM_052880
NM_003202
NM_002660
NM_003151
NM_201633
NM_138576
NM_006725
NM_022095
NM_012092
NM_001014987
NM_000657
NM_020963
NM_006255
NM_001122965
NM_002104
NM_000732
NM_015490
NM_032206
NM_145243
NM_178232
NM_003327
NM_130759
NM_013345
NM_002603
NM_005810
NM_018029
NM_002610
NM_017940
NM_018089
NM_018530
NM_021873
NM_004810
NM_138292
NM_013441
NM_018556
NM_025092
NM_001004419
NM_004886
NM_018326
NM_002258
NM_016388
NM_001079
NM_005455
NM_002232
NM_138371
NM_145059
NM_000922
NM_198058
NM_001838
NM_007360
NM_052928
NM_001459
NM_206962
NM_001076785
NM_078629
NM_152756
NM_007368
NM_006137
NM_001033053
NM_003403
NM_016287
NM_153236
NM_199335
NM_000051
NM_007048
NM_052942
NM_005692
NM_172213
NM_172217
NM_182607
NM_198196
NM_004931
NM_014716
NM_001335
NM_052838
NM_001012633
NM_020912
NM_016217
NM_015864
NM_005317
NM_006620
NM_018338
NM_001242
NM_017773
NM_004294
NM_134262
NM_181672
NM_032783
NM_014450
NM_019063
NM_007227
NM_005356
NM_033081
NM_023008
NM_007267
NM_001003806
NM_012433
NM_198490
NM_033420
NM_004117
NM_024910
NM_007013
NM_147130
NM_018384
NM_144679
NM_015953
NM_198517
NM_020360
NM_007047
NM_014832
NM_032206
NM_006311
NM_020233
NM_017456
NM_015512
NM_198449
NM_003070
NM_170662
NM_014901
NM_144982
NM_002341
NM_017881
NM_133375
NM_003844
NM_001080416
NM_022047
NM_001991
NM_032576
NM_001781
NM_025204
NM_001228
NM_018148
NM_017831
NM_005737
NM_014314
NM_206808
NM_006994
NM_003328
NM_001007467
NM_030776
NM_006977
NM_207111
NM_017596
NM_006144
NM_153819
NM_025228
NM_001666
NM_016173
NM_017940
NM_199002
NM_001040424
NM_002985
NM_006859
NM_004571
