# Supplementary material for: Predicting tissue specific cis-regulatory modules in the human genome using pairs of co-occurring motifs
Source: BMC Bioinformatics. 2012 Feb 7;13:25. doi: 10.1186/1471-2105-13-25 (PMC3359238; doi:10.1186/1471-2105-13-25)
Supplement: Additional file 2 — Predictions for three tissues. This file contains CrmMiner predictions for the human adult heart, developing heart, and the CD4+ T cells. It includes the tissue-specific genes, the predicted signatures, and the putative CRMs. [file 1471-2105-13-25-S2.ZIP › results3Tissues/PB-CD4+_Tcells/10TSS10_0/selectedPairs.txt]

V_CETS1P54_03=V_KLF15_Q2
V_NGFIC_01=V_E2F1_Q3_01
V_NGFIC_01=V_EGR3_01
V_ZF5_01=V_NGFIC_01
V_EGR1_01=V_E2F1_Q3_01
V_NGFIC_01=V_GABP_B
V_NFY_01=V_ZFX_01
V_NRF1_Q6=V_ZBED6_01
V_ZFP281_01=V_CREB_Q2
V_AP2ALPHA_03=V_NRSE_B
V_CETS1P54_03=V_GKLF_02
V_ZF5_B=V_GABP_B
V_EGR1_01=V_MAF_Q6
V_ELK1_01=V_ETF_Q6
V_ZNF515_01=V_VDRRXR_01
V_AP2ALPHA_02=V_HIF1_Q3
V_CETS1P54_01=V_AHR_01
V_PAX_Q6=V_TRF1_01
V_HIF1_Q5=V_ETF_Q6
V_SOX4_01=V_LRF_Q2
V_PAX1_B=V_MINI19_B
V_SPZ1_01=V_CMYC_01
V_E2F_Q6_01=V_ZBED6_01
V_AP2_Q6_01=V_PEA3_Q6
V_CREBP1_Q2=V_SP1_Q2_01
V_MAZ_Q6=V_EGR1_01
V_SP1_Q2_01=V_CREB_Q2
V_BEN_01=V_DEAF1_01
V_EGR_Q6=V_CREB_Q2_01
V_NKX25_Q5=V_FLI1_Q6
V_CETS1P54_03=V_CKROX_Q2
V_IRF_Q6=V_ELK1_02
V_CETS1P54_03=V_TEL2_Q6
V_SOX2_Q6=V_CREL_01
V_AP2_Q3=V_FXR_Q3
V_FPM315_01=V_ELK1_03
V_AR_Q2=V_GLI_Q2
V_BARBIE_01=V_PAX5_02
V_AHR_01=V_SMAD_Q6_01
V_MUSCLE_INI_B=V_NRF2_01
V_KROX_Q6=V_CREB_Q4_01
V_HIC1_02=V_PPARA_01
V_MYCMAX_B=V_NF1_Q6
V_DBP_Q6=V_AP2_Q6_01
V_EGR3_01=V_FLI1_Q6
V_SREBP1_Q5=V_EGR1_01
V_NKX22_02=V_STAT6_01
V_TAL1BETAE47_01=V_TBX22_01
V_TATA_01=V_MEF2_02
V_BLIMP1_01=V_GLI1_01
V_PAX_Q6=V_GADP_01
V_AHRHIF_Q6=V_PAX4_03
V_NKX25_Q5=V_GAF_Q6
V_ELK1_01=V_NFAT2_Q5
V_LEF1TCF1_Q4=V_GLI2_01
V_CP2_02=V_COREBINDINGFACTOR_Q6
V_SP2_01=V_MYB_Q6
V_NRSF_01=V_DEAF1_02
V_GATA2_01=V_TFIII_Q6
V_CTCF_01=V_PITX3_01
V_RXRLXRB_01=V_ZBED6_01
V_RP58_01=V_PBX1_03
V_HIF1_Q3=V_NFKB_Q6_01
V_PAX6_Q2=V_GATA_C
V_AR_Q2=V_SPZ1_01
V_ETF_Q6=V_MYB_Q6
V_CTCF_01=V_E2_Q6
V_NERF_Q2=V_ZFP206_01
V_SP3_Q3=V_MTERF_01
V_POU5F1_01=V_NKX29_01
V_CETS168_Q6=V_CNOT3_01
V_ETS_Q4=V_NFY_01
V_SOX9_Q4=V_CNOT3_01
V_STAT3STAT3_Q3=V_MYOD_01
V_LEF1_Q2_01=V_ZNF515_01
V_HIF1_Q5=V_EGR_Q6
V_HIF1_Q5=V_E47_01
V_GADP_01=V_DEAF1_01
V_RREB1_01=V_NRF2_01
V_HIF1_Q3=V_PAX5_01
V_CETS168_Q6=V_ETF_Q6
V_E2F1_Q3_01=V_GLI_Q2
V_SOX4_01=V_AP2_Q6_01
V_PEA3_Q6=V_MTF1_Q4
V_SOX9_Q4=V_USF_Q6
V_AHRARNT_02=V_WT1_Q6
