# Supplementary material for: Predicting tissue specific cis-regulatory modules in the human genome using pairs of co-occurring motifs
Source: BMC Bioinformatics. 2012 Feb 7;13:25. doi: 10.1186/1471-2105-13-25 (PMC3359238; doi:10.1186/1471-2105-13-25)
Supplement: Additional file 2 — Predictions for three tissues. This file contains CrmMiner predictions for the human adult heart, developing heart, and the CD4+ T cells. It includes the tissue-specific genes, the predicted signatures, and the putative CRMs. [file 1471-2105-13-25-S2.ZIP › results3Tissues/PB-CD4+_Tcells/10TSS10_0/signal.pstv.coor]

chr3:50581842-50582039
chr17:7181025-7181217
chr5:175888161-175888634
chr7:149840379-149841291
chr1:199258664-199259093
chr17:76827428-76827542
chr1:199250079-199250292
chr7:150555385-150555513
chr20:3728477-3728796
chr17:76821598-76821758
chr1:199260077-199260217
chr2:235068550-235069303
chr19:47083388-47083543
chr5:54362367-54362831
chr1:199256891-199257160
chr9:35639417-35639534
chr12:54615827-54615940
chr3:52326788-52326980
chr1:20985662-20986520
chr5:175896786-175897144
chr2:204506971-204507338
chr14:60857934-60858279
chr11:281772-281975
chr9:2021694-2022327
chr5:175901159-175901415
chr5:175886255-175887389
chr2:105232998-105233424
chr1:199257377-199257859
chr5:39245771-39245977
chr5:175897451-175897741
chr15:58671025-58671348
chr14:60858935-60859139
chr22:30017876-30018260
chr20:44033787-44034370
chr1:199255265-199255779
chr22:30010553-30010980
chr6:139497756-139498127
chr7:150075001-150075829
chr1:111015547-111017226
chr14:60857297-60857695
chr5:175896482-175896582
chr4:170173014-170173197
chrX:152845470-152845639
chr19:47080101-47080374
chr6:139498497-139498691
chr7:150555096-150555346
chr13:74953904-74954110
chr17:31231422-31231668
chr12:9804725-9805119
chr22:30016704-30016950
chr19:10537773-10538078
chr13:74954191-74954678
chr20:3728196-3728390
chr9:35636836-35636953
chr17:7180376-7180685
chr17:74289295-74289541
chr5:175896121-175896392
chr2:235067525-235068153
chr1:199259339-199259468
chr13:74953225-74953326
chr5:175887405-175888132
chr1:32511775-32512517
chr12:54612001-54612518
chr13:113914643-113914903
chr14:60858301-60858537
chr20:3734645-3734985
chrX:152843361-152843769
chr13:113916066-113916225
chr13:113915587-113915771
chr16:28903756-28903974
chr9:35637071-35637272
chr19:47083693-47083974
chr20:44034372-44034541
chr6:31658173-31658388
chr19:47078920-47079391
chr1:199252960-199253502
chr15:58673960-58674537
chr5:35890244-35890720
chr11:279779-280157
chr1:208009261-208009676
chr12:54609460-54609914
chr11:280336-280738
chr15:58671361-58671822
chr1:111018970-111019225
chr11:60495589-60495817
chr10:102259286-102259622
chr1:202000820-202001152
chr1:71319585-71319686
chr3:130321677-130322420
chr17:35973111-35973622
chr11:64266914-64267711
chr11:64267934-64268312
chr20:39199985-39200511
chr11:64267734-64267919
chr2:42249832-42249973
chr14:99776641-99776835
chr11:64266311-64266647
chr14:98805231-98806032
chr5:133476928-133477257
chr6:135417522-135417771
chrX:11685549-11686045
chr17:10541549-10541683
chr5:49772801-49773059
chr11:64269153-64269490
chr20:39196080-39196404
chr12:70343657-70344039
chr17:7238265-7238602
chr18:59138318-59138563
chr17:7238846-7239040
chr11:64269628-64270525
chr19:54669192-54669433
chrX:135549341-135549541
chr5:133479086-133479498
chr17:35975187-35975319
chr18:59136879-59138242
chr20:39198947-39199135
chr14:98797144-98797551
chr17:1679903-1680137
chr20:39199465-39199695
chr14:98806126-98807016
chr14:98809287-98809836
chr14:99774521-99774991
chr14:98807421-98808606
chr7:148952589-148952936
chr5:133488708-133489179
chr2:198007968-198008168
chr11:66934431-66934747
chr5:133476928-133477257
chr2:97707781-97707986
chr11:66927847-66928100
chr8:67687627-67687811
chr5:39109204-39109674
chr1:113019194-113019398
chr11:107598473-107598742
chr16:30301349-30301502
chr3:107070454-107071391
chr8:67684212-67684906
chrX:70669391-70669874
chr1:113018316-113019057
chr8:67687834-67688393
chr22:38677267-38677965
chr2:173129412-173129618
chr3:107070080-107070411
chr2:173128949-173129124
chr15:64374533-64375189
chr3:112740909-112741704
chr5:133479086-133479498
chr2:219801894-219802912
