# Supplementary material for: Predicting tissue specific cis-regulatory modules in the human genome using pairs of co-occurring motifs
Source: BMC Bioinformatics. 2012 Feb 7;13:25. doi: 10.1186/1471-2105-13-25 (PMC3359238; doi:10.1186/1471-2105-13-25)
Supplement: Additional file 2 — Predictions for three tissues. This file contains CrmMiner predictions for the human adult heart, developing heart, and the CD4+ T cells. It includes the tissue-specific genes, the predicted signatures, and the putative CRMs. [file 1471-2105-13-25-S2.ZIP › results3Tissues/PB-CD4+_Tcells/10TSS10_10/selectedPairs.txt]

V_ETS2_Q6=V_CETS1P54_03
V_CBF_01=V_SP1_Q6_01
V_SP2_01=V_LXR_DR4_Q3
V_STAT1_05=V_ETF_Q6
V_EGR2_01=V_EGR3_01
V_PPARG_03=V_SMAD_Q6_01
V_NERF_Q2=V_AHR_Q5
V_NMYC_01=V_NFKAPPAB65_01
V_HIF1_Q5=V_SMAD4_Q6
V_P53_01=V_IRF_Q6
V_RREB1_01=V_HIF1_Q5
V_ETF_Q6=V_ATF3_Q6
V_CDX_Q5=V_KLF15_Q2
V_PAX4_03=V_HOXD13_01
V_EHF_01=V_HIC1_02
V_AP2_Q6=V_NFY_Q6
V_LRF_Q2=V_TAACC_B
V_ELK1_02=V_GLI3_01
V_P53_04=V_PAX_Q6
V_RREB1_01=V_CBF_01
V_ETS_Q4=V_NFY_Q6
V_AHRHIF_Q6=V_SREBP_Q6
V_SP1_Q6=V_CEBPB_02
V_HNF4_Q6=V_NRSE_B
V_CNOT3_01=V_STAT1STAT1_Q3
V_PPAR_DR1_Q2=V_SMAD_Q6_01
V_AHRARNT_01=V_SREBP2_Q6
V_P53_02=V_CNOT3_01
V_EGR2_01=V_MYOGNF1_01
V_CACCCBINDINGFACTOR_Q6=V_TBX22_01
V_STAT3_02=V_PAX5_02
V_POU3F2_01=V_WT1_Q6
V_AHRHIF_Q6=V_DEAF1_01
V_HIF1_Q3=V_SREBP_Q6
V_MUSCLE_INI_B=V_PAX1_B
V_P53_DECAMER_Q2=V_HNF4_01
V_LRF_Q2=V_FOXD3_01
V_COUP_01=V_SMAD4_Q6
V_AP2_Q3=V_PU1_01
V_PU1_01=V_ETF_Q6
V_IRF_Q6_01=V_LH2_01
V_MYB_Q5_01=V_GC_01
V_AHRHIF_Q6=V_AP2GAMMA_01
V_GLI3_02=V_RORBETA_Q2
V_IK3_01=V_SMAD4_Q6
V_CNOT3_01=V_TCF3_01
V_RPC155_01=V_CP2_02
V_HOXB13_01=V_KROX_Q6
V_NFY_C=V_ZFX_01
V_ZID_01=V_ZF5_01
V_STAT4_01=V_PROP1_02
V_MYOD_Q6_01=V_MEF2_02
V_CMYB_01=V_GADP_01
V_PUR1_Q4=V_CBF_02
V_ZF5_B=V_MYF_01
V_SF1_Q6=V_P53_DECAMER_Q2
V_EVI1_02=V_CKROX_Q2
V_CETS1P54_03=V_WT1_Q6
V_AP2_Q3=V_NFAT2_02
V_NRSE_B=V_PAX5_02
V_EHF_01=V_MYOD_Q6_01
V_EGR2_01=V_E2F1_Q3_01
V_AP2ALPHA_01=V_AHRARNT_02
V_EHF_01=V_SREBP2_Q6
V_MUSCLE_INI_B=V_MYB_Q3
V_IK3_01=V_RBPJK_Q4
V_BEL1_B=V_VDR_Q6
V_MYB_Q6=V_CKROX_Q2
V_HIF1_Q5=V_ETS1_B
V_MYB_Q5_01=V_ZFX_01
V_ZNF219_01=V_MYB_Q5_01
V_HNF4_Q6=V_SP2_01
V_AML1_Q4=V_ZFX_01
V_KLF15_Q2=V_NFAT2_Q5
V_RXRG_01=V_LBP9_01
V_PPARG_03=V_HNF4_01
V_AP1_01=V_HIC1_02
V_EGR_Q6=V_STAT5A_04
V_NKX25_Q5=V_ETF_Q6
V_T3R_01=V_SP2_01
V_MAF_Q6_01=V_HOX13_01
V_RXRG_01=V_CP2_02
V_EHF_01=V_CACCCBINDINGFACTOR_Q6
V_TR4_01=V_CNOT3_01
