# Supplementary material for: Predicting tissue specific cis-regulatory modules in the human genome using pairs of co-occurring motifs
Source: BMC Bioinformatics. 2012 Feb 7;13:25. doi: 10.1186/1471-2105-13-25 (PMC3359238; doi:10.1186/1471-2105-13-25)
Supplement: Additional file 2 — Predictions for three tissues. This file contains CrmMiner predictions for the human adult heart, developing heart, and the CD4+ T cells. It includes the tissue-specific genes, the predicted signatures, and the putative CRMs. [file 1471-2105-13-25-S2.ZIP › results3Tissues/PB-CD4+_Tcells/10TSS10_10/signal.pstv.coor]

chr5:133478287-133478420
chr12:54612001-54612518
chr5:49772801-49773059
chr3:107070080-107070411
chr12:70343657-70344039
chr5:133487253-133487515
chr20:39196080-39196404
chr5:175897451-175897741
chr5:175901159-175901415
chr2:219801894-219802912
chr12:6424259-6424447
chr5:133474211-133474663
chr20:39207865-39208371
chr11:280336-280738
chr20:1599494-1599949
chr5:133488125-133488500
chr5:133479086-133479498
chr11:117718532-117718860
chr13:74954191-74954678
chr1:16820936-16821297
chr20:39200976-39201223
chr5:133478287-133478420
chr14:98805231-98806032
chr19:47082532-47082892
chr14:99774311-99774490
chr14:98798791-98799156
chr5:133474211-133474663
chr5:175896121-175896392
chr20:39199465-39199695
chr17:73655401-73655579
chr1:16818045-16818249
chr17:7238846-7239040
chr22:30016704-30016950
chr1:150394377-150396076
chr18:59138318-59138563
chr20:39199985-39200511
chr13:74953904-74954110
chr3:130321677-130322420
chr7:5787738-5788021
chr5:133479086-133479498
chr12:54609460-54609914
chr14:99774521-99774991
chr1:32511775-32512517
chr1:113019615-113020033
chr7:150555096-150555346
chr14:99776641-99776835
chr14:98809287-98809836
chr3:52335518-52335621
chr14:104634881-104635243
chr19:47083693-47083974
chr5:175887405-175888132
chr22:30010553-30010980
chr5:175886255-175887389
chr1:16827503-16827817
chrX:70670334-70671104
chr14:98797684-98798243
chr14:98797144-98797551
chr14:98809995-98810365
chr3:52326788-52326980
chr5:133476928-133477257
chr14:98799245-98799463
chr14:98807421-98808606
chr14:98806126-98807016
chr17:7237879-7238146
chr20:39198947-39199135
chr18:59136879-59138242
chr5:54362367-54362831
chr3:130323049-130323185
chr5:175888161-175888634
chr14:98798258-98798521
chr14:104630200-104630308
chr19:10537773-10538078
chrX:135556521-135556888
chr14:60857934-60858279
chr14:60858935-60859139
chr1:16822909-16823208
chr14:98803389-98803813
chr22:30018330-30018705
chr6:35375606-35375753
chr5:133482258-133482366
chr14:98813487-98814198
chr19:47078920-47079391
chr1:150406563-150406824
chr5:133482258-133482366
chr11:279779-280157
chr16:30300295-30300498
chr14:104628984-104629280
chr5:133488708-133489179
chr3:107070454-107071391
chr5:133487253-133487515
chr16:30301349-30301502
chr5:133488125-133488500
chr1:111018970-111019225
chr1:16826134-16826538
chr7:150541453-150542072
chr20:61039518-61039792
chrX:152845694-152845874
chr14:60858301-60858537
chr5:133476928-133477257
chr14:104630624-104630913
chr19:47083388-47083543
chr17:7233716-7234018
chr3:50581842-50582039
chr17:7238265-7238602
chr5:175896786-175897144
chr1:113018316-113019057
chr2:86951866-86952272
chr15:64372873-64373213
chr7:150075001-150075829
chr2:42249832-42249973
chr8:67687627-67687811
chr2:86951866-86952272
chr8:67687834-67688393
chr17:35973111-35973622
chr17:35975187-35975319
chr16:28903756-28903974
chr17:35967724-35967944
chr9:35640850-35641065
chr1:16822909-16823208
chr20:55605514-55605682
chr19:54669192-54669433
chr1:16820936-16821297
chrX:11685549-11686045
chr1:16827503-16827817
chr1:16826134-16826538
chr2:97696289-97696542
chr19:54669455-54669708
chr6:139498497-139498691
chr2:42252357-42252920
chr17:35967418-35967674
chr1:16818045-16818249
chr6:139497756-139498127
chr17:1679903-1680137
chr2:235068550-235069303
chr15:58671361-58671822
chr13:113914643-113914903
chr20:44033787-44034370
chr1:199257377-199257859
chr11:66927847-66928100
chr1:199252960-199253502
chr1:208009261-208009676
chr17:7179053-7179678
chr1:199255832-199256117
chr7:148952589-148952936
chr11:64266914-64267711
chr1:199255265-199255779
chr20:3727821-3727992
chr20:3728196-3728390
chr1:20985662-20986520
chr11:64267934-64268312
chr13:113916066-113916225
chr2:198007968-198008168
chr20:44033456-44033667
chr11:64269628-64270525
