# Supplementary material for: Predicting tissue specific cis-regulatory modules in the human genome using pairs of co-occurring motifs
Source: BMC Bioinformatics. 2012 Feb 7;13:25. doi: 10.1186/1471-2105-13-25 (PMC3359238; doi:10.1186/1471-2105-13-25)
Supplement: Additional file 2 — Predictions for three tissues. This file contains CrmMiner predictions for the human adult heart, developing heart, and the CD4+ T cells. It includes the tissue-specific genes, the predicted signatures, and the putative CRMs. [file 1471-2105-13-25-S2.ZIP › results3Tissues/PB-CD4+_Tcells/10TSS10_20/selectedPairs.txt]

V_NGFIC_01=V_EGR3_01
V_ZFP206_01=V_CBF_01
V_AHRARNT_01=V_COUP_DR1_Q6
V_AHRARNT_01=V_STAF_02
V_SOX2_Q6=V_CNOT3_01
V_AHR_Q5=V_LTF_Q6
V_GATA1_01=V_PPARA_01
V_EGR2_01=V_CREB_Q2_01
V_HOXC5_01=V_MRG2_01
V_ELK1_01=V_SRF_03
V_GFI1_Q6=V_AHR_01
V_TCF4_03=V_GATA2_01
V_ATF_B=V_ATF3_Q6
V_ELK1_04=V_NGFIC_01
V_AP2_Q3=V_BARX2_01
V_CETS1P54_03=V_AP1_C
V_MOVOB_01=V_ELK1_03
V_MEIS2_01=V_LHX9_01
V_LBP9_01=V_AR_04
V_DR4_Q2=V_AHRHIF_Q6
V_AP2ALPHA_03=V_E2F_Q4_01
V_SIX2_01=V_RNF96_01
V_NKX11_01=V_TAL1_Q6
V_REX1_03=V_AHRARNT_01
V_STAT3_02=V_DEAF1_01
V_AHR_Q5=V_EBF_Q6
V_ERG_01=V_LTF_Q6
V_RNF96_01=V_PAX3_B
V_CBF_01=V_MYB_Q6
V_ERG_01=V_ELK1_02
V_CREB_Q4_01=V_YY1_02
V_CACCCBINDINGFACTOR_Q6=V_CBF_01
V_CREBP1CJUN_01=V_SREBP2_Q6
V_CREB_Q4=V_E2F1_Q3_01
V_ETF_Q6=V_CREBATF_Q6
V_BEN_01=V_LXR_DR4_Q3
V_COUP_01=V_BEN_01
V_HIF1_Q5=V_LXR_Q3
V_HNF1_01=V_TBX22_01
V_RREB1_01=V_HIF1_Q5
V_MOVOB_01=V_ERG_01
V_ZF5_01=V_LXR_DR4_Q3
V_STAT3STAT3_Q3=V_CETS1P54_03
V_CTCF_01=V_SOX5_01
V_ESE1_Q3=V_DEAF1_01
V_AFP1_Q6=V_TBX18_01
V_CETS1P54_03=V_ETF_Q6
V_NFY_01=V_TFIII_Q6
V_CETS1P54_03=V_ATF4_Q2
V_HOXC5_01=V_TGIF2_01
V_SOX4_01=V_ETF_Q6
V_P53_01=V_DEAF1_02
V_RELBP52_01=V_MTF1_02
V_GKLF_02=V_PAX3_B
V_HNF3ALPHA_Q6=V_DEAF1_01
V_AP2_Q3=V_PAX3_B
V_LEF1_Q2_01=V_CNOT3_01
V_BEN_01=V_HNF4_01_B
V_ZNF515_01=V_CBF_01
V_NRSF_01=V_CEBPB_02
V_RPC155_01=V_E2F1_Q3_01
V_PARP_Q3=V_ETF_Q6
V_MEIS1_01=V_PAX5_02
V_AHR_Q5=V_P300_01
V_AHRARNT_02=V_GEN_INI3_B
V_PAX1_B=V_PLAG1_01
V_DR4_Q2=V_MTERF_01
V_TBX5_Q5=V_DEAF1_01
V_AHRARNT_02=V_EBNA1_01
V_CREBP1_Q2=V_EGR_Q6
V_BEL1_B=V_HIF1_Q5
V_CREB_Q2_01=V_YY1_02
V_E2_01=V_NFE2_01
V_P53_04=V_AR_01
V_LEF1_Q2_01=V_EGR2_01
V_IK3_01=V_COUP_DR1_Q6
V_ERG_01=V_MAZR_01
V_ESE1_Q3=V_CNOT3_01
V_CETS1P54_03=V_CP2_01
V_GFI1_Q6=V_CP2_01
V_NFKB_Q6=V_P53_DECAMER_Q2
V_AP2_Q6=V_LEF1_Q2_01
V_IK3_01=V_HNF4_01
V_PU1_01=V_ETF_Q6
V_TTF1_Q6=V_EGR1_01
V_HIF1_Q5=V_ARP1_01
V_PR_02=V_EGR2_01
V_AFP1_Q6=V_ZBRK1_01
V_PPARG_03=V_MTERF_01
V_TRF1_01=V_BACH2_01
V_TBX15_01=V_CP2_02
V_CETS1P54_03=V_NFAT2_02
V_MUSCLE_INI_B=V_LEF1TCF1_Q4
V_ETS_Q6=V_DEAF1_01
V_SP2_01=V_BARHL1_01
V_HIF1_Q5=V_LTF_Q6
V_PEBP_Q6=V_CEBP_Q2
V_MUSCLE_INI_B=V_CEBP_Q2
V_ZIC2_01=V_PAX3_B
V_NFAT2_02=V_NKX23_01
V_AP2REP_01=V_ARNT_01
V_AP2ALPHA_02=V_TFEB_01
V_STAT6_02=V_ETF_Q6
V_PTF1BETA_Q6=V_VAX2_01
V_PU1_01=V_BEN_01
V_GATA3_02=V_ELK1_04
V_BRF1_01=V_TAXCREB_01
V_FOXO1_02=V_DEAF1_01
V_FLI1_Q6=V_PITX3_01
V_MUSCLE_INI_B=V_LHX61_01
V_GLI1_01=V_CREB_02
V_NKX21_01=V_TAACC_B
V_MSX3_01=V_ETF_Q6
V_TTF1_Q6=V_DEAF1_01
V_NFKB_C=V_BARX2_01
V_P53_02=V_CETS1P54_03
V_MEIS1_02=V_PMX2B_01
V_NFY_C=V_CDPCR3_01
V_MEIS2_01=V_LHX61_01
V_CPHX_01=V_NRSE_B
V_MTATA_B=V_GLI_Q2
