# Supplementary material for: Predicting tissue specific cis-regulatory modules in the human genome using pairs of co-occurring motifs
Source: BMC Bioinformatics. 2012 Feb 7;13:25. doi: 10.1186/1471-2105-13-25 (PMC3359238; doi:10.1186/1471-2105-13-25)
Supplement: Additional file 2 — Predictions for three tissues. This file contains CrmMiner predictions for the human adult heart, developing heart, and the CD4+ T cells. It includes the tissue-specific genes, the predicted signatures, and the putative CRMs. [file 1471-2105-13-25-S2.ZIP › results3Tissues/PB-CD4+_Tcells/10TSS10_20/signal.pstv.coor]

chr11:117718532-117718860	45.9224
chr1:32489253-32489643	61.4534
chr5:133479086-133479498	112.9662
chr19:10537773-10538078	30.2397
chr2:198007968-198008168	70.0242
chr5:133474211-133474663	37.7856
chrX:152843361-152843769	52.8963
chr2:105200411-105200763	30.1324
chr1:199258664-199259093	44.3302
chr12:54609460-54609914	75.1291
chr9:35637071-35637272	37.9381
chr3:112740909-112741704	45.5507
chr1:199257377-199257859	44.1370
chr5:175887405-175888132	66.6852
chr16:28928110-28928362	38.2471
chr1:113018316-113019057	196.9349
chr18:59136879-59138242	181.6908
chr11:66934431-66934747	36.9617
chr1:150402492-150402973	67.7864
chr14:104634881-104635243	29.6658
chr17:16038608-16038833	29.9125
chrX:152826810-152826934	44.9181
chr5:133488125-133488500	30.4062
chr14:104630624-104630913	60.5636
chr19:47103632-47104066	29.7190
chr5:175896121-175896392	52.1688
chr12:54612001-54612518	114.5986
chr15:98959896-98961589	158.4621
chr6:139497756-139498127	99.5142
chr9:35629043-35629817	45.1909
chr14:64037889-64038530	59.9466
chr19:54775608-54775859	31.2174
chr20:39199985-39200511	51.5806
chr19:47104120-47104776	52.1609
chrX:70669391-70669874	30.1273
chr5:133488708-133489179	55.1671
chr5:175897451-175897741	114.2685
chr15:58671361-58671822	107.0667
chr19:47078920-47079391	44.1610
chr12:9080217-9081386	37.8533
chr1:16822909-16823208	59.5644
chr15:58671025-58671348	23.7352
chr11:65408703-65408981	30.7649
chrX:152845694-152845874	37.8026
chr19:47082532-47082892	44.4656
chr7:150541453-150542072	38.5786
chr7:150532525-150532995	30.7729
chr7:150527084-150527541	31.1315
chr1:150406563-150406824	29.6252
chr20:39199465-39199695	29.4299
chr14:64039909-64041689	385.9568
chr1:111015547-111017226	142.4735
chr17:16058637-16059270	59.9550
chr17:7225083-7225229	37.5743
chr13:74954191-74954678	67.8375
chr17:74289295-74289541	53.9422
chr1:208009261-208009676	36.8440
chr1:16823280-16823604	29.6252
chr1:150394377-150396076	35.9144
chr2:235068550-235069303	105.8629
chr13:99097709-99098612	52.4489
chr17:7238265-7238602	59.7779
chr14:104628984-104629280	44.5708
chr19:47103090-47103506	53.0790
chrX:70679651-70680307	45.4779
chr7:5709238-5709931	53.2249
chr18:59138318-59138563	61.3530
chrX:70670334-70671104	67.3650
chr5:156576883-156577168	29.9121
chr20:39196080-39196404	38.4402
chr7:150555096-150555346	44.9185
chr9:35639417-35639534	39.3286
chr7:5787738-5788021	68.9116
chr5:175886255-175887389	142.2956
chr19:47093591-47094270	43.2462
chr19:47093086-47093528	44.4099
chr1:32511775-32512517	88.8498
chr17:74230465-74231450	52.5275
chr1:207984517-207985756	52.6431
chr17:7237879-7238146	29.0433
chr17:10541549-10541683	29.9932
chr7:148952589-148952936	75.6914
chr5:133479086-133479498	112.97
chr11:64266311-64266647	68.31
chr14:99774521-99774991	95.98
chr14:98807421-98808606	36.43
chr22:30016704-30016950	51.94
chr5:133488125-133488500	30.41
chr21:43267325-43268335	55.22
chr11:64250148-64250589	38.39
chr14:98805231-98806032	45.61
chr14:98806126-98807016	38.08
chr11:64269628-64270525	135.30
chr14:98809287-98809836	36.46
chr11:107598473-107598742	30.63
chr3:107070080-107070411	29.91
chr14:99776641-99776835	67.86
chr14:98813487-98814198	44.83
chr11:64266914-64267711	168.27
chr1:202000820-202001152	29.43
chr2:204523548-204523745	30.63
chr5:35892535-35892747	23.88
chr13:113914643-113914903	30.69
chr5:133474211-133474663	37.79
chr3:107070454-107071391	82.63
chr5:39109204-39109674	58.62
chr3:52320239-52321270	51.86
chr20:44033787-44034370	23.68
chr1:71319585-71319686	30.77
chr2:42249832-42249973	47.28
chr2:191723870-191724163	36.80
chr2:97696289-97696542	29.07
chr3:73232587-73232963	30.55
chr8:67687834-67688393	45.19
chr11:279779-280157	38.81
chrX:11685549-11686045	37.95
chr14:60857934-60858279	51.45
chr9:2014914-2015366	30.13
chr17:38154057-38155913	98.55
chr3:130321677-130322420	30.49
chr14:60858935-60859139	29.43
chr2:219801894-219802912	67.43
chr20:61039518-61039792	39.05
chr1:20985662-20986520	92.80
