# Supplementary material for: Predicting tissue specific cis-regulatory modules in the human genome using pairs of co-occurring motifs
Source: BMC Bioinformatics. 2012 Feb 7;13:25. doi: 10.1186/1471-2105-13-25 (PMC3359238; doi:10.1186/1471-2105-13-25)
Supplement: Additional file 3 — Predictions for all tissues. This file includes predictions for 72 human tissues and cell types. It includes the tissue-specific genes, the predicted signatures, and the putative CRMs. This file also contains predictions for the heart and the CD4+ T cells. We obtained these predictions by searching a larger set of parameters. [file 1471-2105-13-25-S3.ZIP]

Archive with 1,721 entries (1,220 files):
- resultsAllTissues/
- resultsAllTissues/n0/
- resultsAllTissues/n0/721_B_lymphoblasts/
- resultsAllTissues/n0/721_B_lymphoblasts/CRMs.txt
- resultsAllTissues/n0/721_B_lymphoblasts/genes.txt
- __MACOSX/
- __MACOSX/resultsAllTissues/
- __MACOSX/resultsAllTissues/n0/
- __MACOSX/resultsAllTissues/n0/721_B_lymphoblasts/
- __MACOSX/resultsAllTissues/n0/721_B_lymphoblasts/._genes.txt
- resultsAllTissues/n0/721_B_lymphoblasts/signature.txt
- __MACOSX/resultsAllTissues/n0/721_B_lymphoblasts/._signature.txt
- resultsAllTissues/n0/adipocyte/
- resultsAllTissues/n0/adipocyte/CRMs.txt
- resultsAllTissues/n0/adipocyte/genes.txt
- __MACOSX/resultsAllTissues/n0/adipocyte/
- __MACOSX/resultsAllTissues/n0/adipocyte/._genes.txt
- resultsAllTissues/n0/adipocyte/signature.txt
- __MACOSX/resultsAllTissues/n0/adipocyte/._signature.txt
- resultsAllTissues/n0/adrenal_cortex/
- resultsAllTissues/n0/adrenal_cortex/CRMs.txt
- resultsAllTissues/n0/adrenal_cortex/genes.txt
- __MACOSX/resultsAllTissues/n0/adrenal_cortex/
- __MACOSX/resultsAllTissues/n0/adrenal_cortex/._genes.txt
- resultsAllTissues/n0/adrenal_cortex/signature.txt
- __MACOSX/resultsAllTissues/n0/adrenal_cortex/._signature.txt
- resultsAllTissues/n0/adrenal_gland/
- resultsAllTissues/n0/adrenal_gland/CRMs.txt
- resultsAllTissues/n0/adrenal_gland/genes.txt
- __MACOSX/resultsAllTissues/n0/adrenal_gland/
- __MACOSX/resultsAllTissues/n0/adrenal_gland/._genes.txt
- resultsAllTissues/n0/adrenal_gland/signature.txt
- __MACOSX/resultsAllTissues/n0/adrenal_gland/._signature.txt
- resultsAllTissues/n0/amygdala/
- resultsAllTissues/n0/amygdala/CRMs.txt
- resultsAllTissues/n0/amygdala/genes.txt
- __MACOSX/resultsAllTissues/n0/amygdala/
- __MACOSX/resultsAllTissues/n0/amygdala/._genes.txt
- resultsAllTissues/n0/amygdala/signature.txt
- __MACOSX/resultsAllTissues/n0/amygdala/._signature.txt
- resultsAllTissues/n0/appendix/
- resultsAllTissues/n0/appendix/CRMs.txt
- resultsAllTissues/n0/appendix/genes.txt
- __MACOSX/resultsAllTissues/n0/appendix/
- __MACOSX/resultsAllTissues/n0/appendix/._genes.txt
- resultsAllTissues/n0/appendix/signature.txt
- __MACOSX/resultsAllTissues/n0/appendix/._signature.txt
- resultsAllTissues/n0/atrioventricular_node/
- resultsAllTissues/n0/atrioventricular_node/CRMs.txt
- resultsAllTissues/n0/atrioventricular_node/genes.txt
- __MACOSX/resultsAllTissues/n0/atrioventricular_node/
- __MACOSX/resultsAllTissues/n0/atrioventricular_node/._genes.txt
- resultsAllTissues/n0/atrioventricular_node/signature.txt
- __MACOSX/resultsAllTissues/n0/atrioventricular_node/._signature.txt
- resultsAllTissues/n0/BM-CD105+_endothelial/
- resultsAllTissues/n0/BM-CD105+_endothelial/CRMs.txt
- resultsAllTissues/n0/BM-CD105+_endothelial/genes.txt
- __MACOSX/resultsAllTissues/n0/BM-CD105+_endothelial/
- __MACOSX/resultsAllTissues/n0/BM-CD105+_endothelial/._genes.txt
- resultsAllTissues/n0/BM-CD105+_endothelial/signature.txt
- __MACOSX/resultsAllTissues/n0/BM-CD105+_endothelial/._signature.txt
- resultsAllTissues/n0/BM-CD33+_myeloid/
- resultsAllTissues/n0/BM-CD33+_myeloid/CRMs.txt
- resultsAllTissues/n0/BM-CD33+_myeloid/genes.txt
- __MACOSX/resultsAllTissues/n0/BM-CD33+_myeloid/
- __MACOSX/resultsAllTissues/n0/BM-CD33+_myeloid/._genes.txt
- resultsAllTissues/n0/BM-CD33+_myeloid/signature.txt
- __MACOSX/resultsAllTissues/n0/BM-CD33+_myeloid/._signature.txt
- resultsAllTissues/n0/BM-CD34+/
- resultsAllTissues/n0/BM-CD34+/CRMs.txt
- resultsAllTissues/n0/BM-CD34+/genes.txt
- __MACOSX/resultsAllTissues/n0/BM-CD34+/
- __MACOSX/resultsAllTissues/n0/BM-CD34+/._genes.txt
- resultsAllTissues/n0/BM-CD34+/signature.txt
- __MACOSX/resultsAllTissues/n0/BM-CD34+/._signature.txt
- resultsAllTissues/n0/BM-CD71+_early_erythroid/
- resultsAllTissues/n0/BM-CD71+_early_erythroid/CRMs.txt
- resultsAllTissues/n0/BM-CD71+_early_erythroid/genes.txt
- __MACOSX/resultsAllTissues/n0/BM-CD71+_early_erythroid/
- __MACOSX/resultsAllTissues/n0/BM-CD71+_early_erythroid/._genes.txt
- resultsAllTissues/n0/BM-CD71+_early_erythroid/signature.txt
- __MACOSX/resultsAllTissues/n0/BM-CD71+_early_erythroid/._signature.txt
- resultsAllTissues/n0/bronchial_epithelial_cells/
- resultsAllTissues/n0/bronchial_epithelial_cells/CRMs.txt
- resultsAllTissues/n0/bronchial_epithelial_cells/genes.txt
- __MACOSX/resultsAllTissues/n0/bronchial_epithelial_cells/
- __MACOSX/resultsAllTissues/n0/bronchial_epithelial_cells/._genes.txt
- resultsAllTissues/n0/bronchial_epithelial_cells/signature.txt
- __MACOSX/resultsAllTissues/n0/bronchial_epithelial_cells/._signature.txt
- resultsAllTissues/n0/cardiac_myocytes/
- resultsAllTissues/n0/cardiac_myocytes/CRMs.txt
- resultsAllTissues/n0/cardiac_myocytes/genes.txt
- __MACOSX/resultsAllTissues/n0/cardiac_myocytes/
- __MACOSX/resultsAllTissues/n0/cardiac_myocytes/._genes.txt
- resultsAllTissues/n0/cardiac_myocytes/signature.txt
- __MACOSX/resultsAllTissues/n0/cardiac_myocytes/._signature.txt
- resultsAllTissues/n0/caudate_nucleus/
- resultsAllTissues/n0/caudate_nucleus/CRMs.txt
- resultsAllTissues/n0/caudate_nucleus/genes.txt
- __MACOSX/resultsAllTissues/n0/caudate_nucleus/
- __MACOSX/resultsAllTissues/n0/caudate_nucleus/._genes.txt
- resultsAllTissues/n0/caudate_nucleus/signature.txt
- __MACOSX/resultsAllTissues/n0/caudate_nucleus/._signature.txt
- resultsAllTissues/n0/cerebellum/
- resultsAllTissues/n0/cerebellum/CRMs.txt
- resultsAllTissues/n0/cerebellum/genes.txt
- __MACOSX/resultsAllTissues/n0/cerebellum/
- __MACOSX/resultsAllTissues/n0/cerebellum/._genes.txt
- resultsAllTissues/n0/cerebellum/signature.txt
- __MACOSX/resultsAllTissues/n0/cerebellum/._signature.txt
- resultsAllTissues/n0/cerebellum_peduncles/
- resultsAllTissues/n0/cerebellum_peduncles/CRMs.txt
- resultsAllTissues/n0/cerebellum_peduncles/genes.txt
- __MACOSX/resultsAllTissues/n0/cerebellum_peduncles/
- __MACOSX/resultsAllTissues/n0/cerebellum_peduncles/._genes.txt
- resultsAllTissues/n0/cerebellum_peduncles/signature.txt
- __MACOSX/resultsAllTissues/n0/cerebellum_peduncles/._signature.txt
- resultsAllTissues/n0/ciliary_ganglion/
- resultsAllTissues/n0/ciliary_ganglion/CRMs.txt
- resultsAllTissues/n0/ciliary_ganglion/genes.txt
- __MACOSX/resultsAllTissues/n0/ciliary_ganglion/
- __MACOSX/resultsAllTissues/n0/ciliary_ganglion/._genes.txt
- resultsAllTissues/n0/ciliary_ganglion/signature.txt
- __MACOSX/resultsAllTissues/n0/ciliary_ganglion/._signature.txt
- resultsAllTissues/n0/cingulate_cortex/
- resultsAllTissues/n0/cingulate_cortex/CRMs.txt
- resultsAllTissues/n0/cingulate_cortex/genes.txt
- __MACOSX/resultsAllTissues/n0/cingulate_cortex/
- __MACOSX/resultsAllTissues/n0/cingulate_cortex/._genes.txt
- resultsAllTissues/n0/cingulate_cortex/signature.txt
- __MACOSX/resultsAllTissues/n0/cingulate_cortex/._signature.txt
- resultsAllTissues/n0/fetal_brain/
- resultsAllTissues/n0/fetal_brain/CRMs.txt
- resultsAllTissues/n0/fetal_brain/genes.txt
- __MACOSX/resultsAllTissues/n0/fetal_brain/
- __MACOSX/resultsAllTissues/n0/fetal_brain/._genes.txt
- resultsAllTissues/n0/fetal_brain/signature.txt
- __MACOSX/resultsAllTissues/n0/fetal_brain/._signature.txt
- resultsAllTissues/n0/fetal_lung/
- resultsAllTissues/n0/fetal_lung/CRMs.txt
- resultsAllTissues/n0/fetal_lung/genes.txt
- __MACOSX/resultsAllTissues/n0/fetal_lung/
- __MACOSX/resultsAllTissues/n0/fetal_lung/._genes.txt
- resultsAllTissues/n0/fetal_lung/signature.txt
- __MACOSX/resultsAllTissues/n0/fetal_lung/._signature.txt
- resultsAllTissues/n0/fetal_thyroid/
- resultsAllTissues/n0/fetal_thyroid/CRMs.txt
- resultsAllTissues/n0/fetal_thyroid/genes.txt
- __MACOSX/resultsAllTissues/n0/fetal_thyroid/
- __MACOSX/resultsAllTissues/n0/fetal_thyroid/._genes.txt
- resultsAllTissues/n0/fetal_thyroid/signature.txt
- __MACOSX/resultsAllTissues/n0/fetal_thyroid/._signature.txt
- resultsAllTissues/n0/globus_pallidus/
- resultsAllTissues/n0/globus_pallidus/CRMs.txt
- resultsAllTissues/n0/globus_pallidus/genes.txt
- __MACOSX/resultsAllTissues/n0/globus_pallidus/
- __MACOSX/resultsAllTissues/n0/globus_pallidus/._genes.txt
- resultsAllTissues/n0/globus_pallidus/signature.txt
- __MACOSX/resultsAllTissues/n0/globus_pallidus/._signature.txt
- resultsAllTissues/n0/heart/
- resultsAllTissues/n0/heart/CRMs.txt
- resultsAllTissues/n0/heart/genes.txt
- __MACOSX/resultsAllTissues/n0/heart/
- __MACOSX/resultsAllTissues/n0/heart/._genes.txt
- resultsAllTissues/n0/heart/signature.txt
- __MACOSX/resultsAllTissues/n0/heart/._signature.txt
- resultsAllTissues/n0/hypothalamus/
- resultsAllTissues/n0/hypothalamus/CRMs.txt
- resultsAllTissues/n0/hypothalamus/genes.txt
- __MACOSX/resultsAllTissues/n0/hypothalamus/
- __MACOSX/resultsAllTissues/n0/hypothalamus/._genes.txt
- resultsAllTissues/n0/hypothalamus/signature.txt
- __MACOSX/resultsAllTissues/n0/hypothalamus/._signature.txt
- resultsAllTissues/n0/kidney/
- resultsAllTissues/n0/kidney/CRMs.txt
- resultsAllTissues/n0/kidney/genes.txt
- __MACOSX/resultsAllTissues/n0/kidney/
- __MACOSX/resultsAllTissues/n0/kidney/._genes.txt
- resultsAllTissues/n0/kidney/signature.txt
- __MACOSX/resultsAllTissues/n0/kidney/._signature.txt
- resultsAllTissues/n0/liver/
- resultsAllTissues/n0/liver/CRMs.txt
- resultsAllTissues/n0/liver/genes.txt
- __MACOSX/resultsAllTissues/n0/liver/
- __MACOSX/resultsAllTissues/n0/liver/._genes.txt
- resultsAllTissues/n0/liver/signature.txt
- __MACOSX/resultsAllTissues/n0/liver/._signature.txt
- resultsAllTissues/n0/lung/
- resultsAllTissues/n0/lung/CRMs.txt
- resultsAllTissues/n0/lung/genes.txt
- __MACOSX/resultsAllTissues/n0/lung/
- __MACOSX/resultsAllTissues/n0/lung/._genes.txt
- resultsAllTissues/n0/lung/signature.txt
- __MACOSX/resultsAllTissues/n0/lung/._signature.txt
- resultsAllTissues/n0/lymph_node/
- resultsAllTissues/n0/lymph_node/CRMs.txt
- resultsAllTissues/n0/lymph_node/genes.txt
- __MACOSX/resultsAllTissues/n0/lymph_node/
- __MACOSX/resultsAllTissues/n0/lymph_node/._genes.txt
- resultsAllTissues/n0/lymph_node/signature.txt
- __MACOSX/resultsAllTissues/n0/lymph_node/._signature.txt
- resultsAllTissues/n0/medulla_oblongata/
- resultsAllTissues/n0/medulla_oblongata/CRMs.txt
- resultsAllTissues/n0/medulla_oblongata/genes.txt
- __MACOSX/resultsAllTissues/n0/medulla_oblongata/
- __MACOSX/resultsAllTissues/n0/medulla_oblongata/._genes.txt
- resultsAllTissues/n0/medulla_oblongata/signature.txt
- __MACOSX/resultsAllTissues/n0/medulla_oblongata/._signature.txt
- resultsAllTissues/n0/olfactory_bulb/
- resultsAllTissues/n0/olfactory_bulb/CRMs.txt
- resultsAllTissues/n0/olfactory_bulb/genes.txt
- __MACOSX/resultsAllTissues/n0/olfactory_bulb/
- __MACOSX/resultsAllTissues/n0/olfactory_bulb/._genes.txt
- resultsAllTissues/n0/olfactory_bulb/signature.txt
- __MACOSX/resultsAllTissues/n0/olfactory_bulb/._signature.txt
- resultsAllTissues/n0/pancreas/
- resultsAllTissues/n0/pancreas/CRMs.txt
- resultsAllTissues/n0/pancreas/genes.txt
- __MACOSX/resultsAllTissues/n0/pancreas/
- __MACOSX/resultsAllTissues/n0/pancreas/._genes.txt
- resultsAllTissues/n0/pancreas/signature.txt
- __MACOSX/resultsAllTissues/n0/pancreas/._signature.txt
- resultsAllTissues/n0/pancreatic_islets/
- resultsAllTissues/n0/pancreatic_islets/CRMs.txt
- resultsAllTissues/n0/pancreatic_islets/genes.txt
- __MACOSX/resultsAllTissues/n0/pancreatic_islets/
- __MACOSX/resultsAllTissues/n0/pancreatic_islets/._genes.txt
- resultsAllTissues/n0/pancreatic_islets/signature.txt
- __MACOSX/resultsAllTissues/n0/pancreatic_islets/._signature.txt
- resultsAllTissues/n0/parietal_lobe/
- resultsAllTissues/n0/parietal_lobe/CRMs.txt
- resultsAllTissues/n0/parietal_lobe/genes.txt
- __MACOSX/resultsAllTissues/n0/parietal_lobe/
- __MACOSX/resultsAllTissues/n0/parietal_lobe/._genes.txt
- resultsAllTissues/n0/parietal_lobe/signature.txt
- __MACOSX/resultsAllTissues/n0/parietal_lobe/._signature.txt
- resultsAllTissues/n0/PB-BDCA4+_dentritic_cells/
- resultsAllTissues/n0/PB-BDCA4+_dentritic_cells/CRMs.txt
- resultsAllTissues/n0/PB-BDCA4+_dentritic_cells/genes.txt
- __MACOSX/resultsAllTissues/n0/PB-BDCA4+_dentritic_cells/
- __MACOSX/resultsAllTissues/n0/PB-BDCA4+_dentritic_cells/._genes.txt
- resultsAllTissues/n0/PB-BDCA4+_dentritic_cells/signature.txt
- __MACOSX/resultsAllTissues/n0/PB-BDCA4+_dentritic_cells/._signature.txt
- resultsAllTissues/n0/PB-CD19+_Bcells/
- resultsAllTissues/n0/PB-CD19+_Bcells/CRMs.txt
- resultsAllTissues/n0/PB-CD19+_Bcells/genes.txt
- __MACOSX/resultsAllTissues/n0/PB-CD19+_Bcells/
- __MACOSX/resultsAllTissues/n0/PB-CD19+_Bcells/._genes.txt
- resultsAllTissues/n0/PB-CD19+_Bcells/signature.txt
- __MACOSX/resultsAllTissues/n0/PB-CD19+_Bcells/._signature.txt
- resultsAllTissues/n0/PB-CD4+_Tcells/
- resultsAllTissues/n0/PB-CD4+_Tcells/CRMs.txt
- resultsAllTissues/n0/PB-CD4+_Tcells/genes.txt
- __MACOSX/resultsAllTissues/n0/PB-CD4+_Tcells/
- __MACOSX/resultsAllTissues/n0/PB-CD4+_Tcells/._genes.txt
- resultsAllTissues/n0/PB-CD4+_Tcells/signature.txt
- __MACOSX/resultsAllTissues/n0/PB-CD4+_Tcells/._signature.txt
- resultsAllTissues/n0/PB-CD56+_NKCells/
- resultsAllTissues/n0/PB-CD56+_NKCells/CRMs.txt
- resultsAllTissues/n0/PB-CD56+_NKCells/genes.txt
- __MACOSX/resultsAllTissues/n0/PB-CD56+_NKCells/
- __MACOSX/resultsAllTissues/n0/PB-CD56+_NKCells/._genes.txt
- resultsAllTissues/n0/PB-CD56+_NKCells/signature.txt
- __MACOSX/resultsAllTissues/n0/PB-CD56+_NKCells/._signature.txt
- resultsAllTissues/n0/PB-CD8+_Tcells/
- resultsAllTissues/n0/PB-CD8+_Tcells/CRMs.txt
- resultsAllTissues/n0/PB-CD8+_Tcells/genes.txt
- __MACOSX/resultsAllTissues/n0/PB-CD8+_Tcells/
- __MACOSX/resultsAllTissues/n0/PB-CD8+_Tcells/._genes.txt
- resultsAllTissues/n0/PB-CD8+_Tcells/signature.txt
- __MACOSX/resultsAllTissues/n0/PB-CD8+_Tcells/._signature.txt
- resultsAllTissues/n0/pituitary_gland/
- resultsAllTissues/n0/pituitary_gland/CRMs.txt
- resultsAllTissues/n0/pituitary_gland/genes.txt
- __MACOSX/resultsAllTissues/n0/pituitary_gland/
- __MACOSX/resultsAllTissues/n0/pituitary_gland/._genes.txt
- resultsAllTissues/n0/pituitary_gland/signature.txt
- __MACOSX/resultsAllTissues/n0/pituitary_gland/._signature.txt
- resultsAllTissues/n0/placenta/
- resultsAllTissues/n0/placenta/CRMs.txt
- resultsAllTissues/n0/placenta/genes.txt
- __MACOSX/resultsAllTissues/n0/placenta/
- __MACOSX/resultsAllTissues/n0/placenta/._genes.txt
- resultsAllTissues/n0/placenta/signature.txt
- __MACOSX/resultsAllTissues/n0/placenta/._signature.txt
- resultsAllTissues/n0/pons/
- resultsAllTissues/n0/pons/CRMs.txt
- resultsAllTissues/n0/pons/genes.txt
- __MACOSX/resultsAllTissues/n0/pons/
- __MACOSX/resultsAllTissues/n0/pons/._genes.txt
- resultsAllTissues/n0/pons/signature.txt
- __MACOSX/resultsAllTissues/n0/pons/._signature.txt
- resultsAllTissues/n0/prefrontal_cortex/
- resultsAllTissues/n0/prefrontal_cortex/CRMs.txt
- resultsAllTissues/n0/prefrontal_cortex/genes.txt
- __MACOSX/resultsAllTissues/n0/prefrontal_cortex/
- __MACOSX/resultsAllTissues/n0/prefrontal_cortex/._genes.txt
- resultsAllTissues/n0/prefrontal_cortex/signature.txt
- __MACOSX/resultsAllTissues/n0/prefrontal_cortex/._signature.txt
- resultsAllTissues/n0/prostate/
[truncated: 1,421 more entries]
