# Supplementary material for: Predicting tissue specific cis-regulatory modules in the human genome using pairs of co-occurring motifs
Source: BMC Bioinformatics. 2012 Feb 7;13:25. doi: 10.1186/1471-2105-13-25 (PMC3359238; doi:10.1186/1471-2105-13-25)
Supplement: Additional file 3 — Predictions for all tissues. This file includes predictions for 72 human tissues and cell types. It includes the tissue-specific genes, the predicted signatures, and the putative CRMs. This file also contains predictions for the heart and the CD4+ T cells. We obtained these predictions by searching a larger set of parameters. [file 1471-2105-13-25-S3.ZIP › resultsAllTissues/n0/721_B_lymphoblasts/CRMs.txt]

chr3:51950923-51951240	77.7057
chr19:19127321-19127498	32.7928
chr15:72621128-72621665	65.5855
chr3:194118317-194119048	87.4474
chr19:53825240-53825525	79.2192
chr16:2954616-2954781	54.6546
chr22:48741845-48742052	43.3033
chr3:194115394-194116243	42.6426
chr7:7573075-7573293	123.0510
chr17:56109403-56109694	65.1651
chr16:2953940-2954246	34.4745
chr19:12778269-12778487	66.2342
chr17:56109714-56110530	110.9309
chr2:74495012-74495425	31.9519
chr19:14059832-14060011	33.6937
chr9:134535572-134535765	98.3183
chr1:54076522-54076910	32.3724
chr12:56425267-56425533	143.2432
chr2:74502133-74502505	78.5465
chrX:19724293-19724920	41.6216
chr10:100157964-100158131	44.3243
chr1:33274336-33274480	32.7928
chr2:219305575-219305746	33.2132
chr1:33275094-33275513	99.2192
chr8:72915483-72915610	65.8858
chr2:74496244-74496969	88.6966
chr16:30992435-30992759	89.2252
chr22:48739834-48740153	133.0330
chr19:53814212-53814369	42.2102
chr22:48733852-48734031	32.7928
chr15:72620303-72620899	198.7266
chr2:198278257-198278374	44.5645
chrX:129127311-129127613	32.2522
chr19:12778614-12778724	32.7928
chr10:96295447-96295566	66.8468
chr19:53819335-53819516	119.3993
chr16:30993037-30993334	156.3242
chr19:10304836-10304964	54.2342
chr16:2952208-2952542	75.2552
chr2:173129412-173129618	77.1171
chr16:30991823-30992426	55.6756
chr13:35687794-35687962	44.1441
chr19:19132524-19132703	85.9939
chr2:183697266-183697430	34.0540
chr11:64325805-64326041	144.1441
chr11:64317558-64317753	43.1832
chr7:7572868-7573051	32.7928
chr12:56431910-56432746	142.4624
chr15:64372873-64373213	34.0540
chr19:14053597-14053876	34.0540
chr6:337902-338081	34.4745
chr19:6621080-6621344	43.3513
chr19:54860605-54860865	52.4324
chrX:19727723-19728411	45.5856
chrX:102234673-102234845	57.1771
chr16:2953215-2953846	163.1230
chr16:2956797-2956911	42.4624
chr17:44638753-44638910	31.7117
chr2:74506438-74506877	41.2012
chr15:72625485-72626208	107.3153
chr2:173128949-173129124	44.7447
chr2:74497434-74497927	87.2072
chrX:19723142-19723656	41.6216
chrX:129126920-129127205	34.0540
chr22:48740337-48740599	64.8048
chr6:30792706-30793132	43.8919
chr16:23597491-23597754	56.5165
chr1:153106974-153107922	64.7447
chr6:30793235-30793596	54.4144
chr8:72919180-72919409	32.7928
chr2:204506971-204507338	54.28
chr3:48204543-48204758	33.63
chr3:132704355-132704456	33.51
chr3:8774835-8775071	31.53
chr3:48203684-48204175	34.05
chr7:23480559-23480776	65.59
chr1:33274336-33274480	32.79
chr1:33275094-33275513	99.22
chr1:38184912-38185183	119.51
chr2:219456360-219456761	43.30
chr2:219459246-219459966	55.68
chr6:166501203-166501638	66.01
chr16:2457702-2457818	34.23
chr17:46586126-46586351	33.21
chr3:48204871-48205105	109.31
chr2:219457126-219457467	64.91
chr2:219453278-219453961	98.80
chr1:113018003-113018108	32.79
chr1:113018316-113019057	44.74
chr16:65774444-65775432	54.53
chr7:23476254-23476685	43.30
chrX:153462124-153462789	63.48
chr1:113019194-113019398	32.79
chr8:25371679-25372215	109.73
chrX:46317839-46318310	32.79
chr17:23903070-23903482	111.41
chr19:14108364-14108866	108.40
chr4:113663728-113664472	32.97
chr17:23900941-23901228	66.73
chr1:12042016-12042251	32.79
chr11:33139447-33139765	66.85
chr16:65756011-65756215	78.38
chr7:156497308-156497461	34.05
chr4:113650164-113650628	44.56
chr4:113656555-113657376	65.35
chr15:76228687-76228800	32.37
chr15:39032694-39033073	96.70
chr17:36717354-36719389	43.30
chr19:40900232-40900669	65.17
chr15:39032165-39032503	33.80
chr21:42807507-42807833	88.71
chr20:44185027-44185171	32.97
chr6:43651691-43651926	33.51
chr17:35966779-35967072	32.79
chr7:156495805-156495990	44.56
chr16:65751270-65751536	65.93
