# Supplementary material for: Predicting tissue specific cis-regulatory modules in the human genome using pairs of co-occurring motifs
Source: BMC Bioinformatics. 2012 Feb 7;13:25. doi: 10.1186/1471-2105-13-25 (PMC3359238; doi:10.1186/1471-2105-13-25)
Supplement: Additional file 3 — Predictions for all tissues. This file includes predictions for 72 human tissues and cell types. It includes the tissue-specific genes, the predicted signatures, and the putative CRMs. This file also contains predictions for the heart and the CD4+ T cells. We obtained these predictions by searching a larger set of parameters. [file 1471-2105-13-25-S3.ZIP › resultsAllTissues/n0/721_B_lymphoblasts/genes.txt]

NM_000595
NM_003181
NM_170782
NM_001252
NM_001011543
NM_002990
NM_016486
NM_005540
NM_003785
NM_001327
NM_017679
NM_031964
NM_138777
NM_002002
NM_005363
NM_005362
NM_002460
NM_030884
NM_001040715
NM_139164
NM_006465
NM_022779
NM_005367
NM_001243
NM_178496
NM_006397
NM_138395
NM_004579
NM_012092
NM_017826
NM_005755
NM_001129828
NM_001549
NM_012080
NM_006452
NM_138639
NM_020750
NM_005515
NM_014640
NM_032848
NM_015135
NM_018101
NM_031498
NM_016310
NM_080794
NM_181799
NM_152547
NM_003811
NM_001326
NM_018063
NM_024111
NM_022052
NM_032656
NM_014641
NM_002703
NM_032118
NM_032709
NM_005107
NM_020963
NM_014780
NM_004704
NM_015900
NM_004999
NM_145813
NM_001813
NM_002915
NM_024662
NM_001024666
NM_152562
NM_173517
NM_004403
NM_031953
NM_133375
NM_181078
NM_022132
NM_014062
NM_014383
NM_006547
NM_024051
NM_138352
NM_004990
NM_001889
NM_005500
NM_002767
NM_030798
NM_016033
NM_198476
NM_005530
NM_004251
NM_133452
NM_172014
NM_025176
NM_080626
NM_020126
NM_018154
NM_019886
NM_005098
NM_025216
NM_001040424
NM_018087
NM_153259
NM_001250
NM_000916
NM_007192
NM_005919
NM_018054
NM_005148
NM_007208
NM_002610
NM_013328
NM_005441
NM_033049
NM_001025248
NM_138285
NM_000746
NM_003745
NM_007243
NM_172229
NM_020183
NM_024520
NM_005956
NM_058179
NM_025108
NM_001006658
NM_152866
NM_019005
NM_000075
NM_013411
NM_001625
NM_018378
NM_145213
NM_005030
NM_198395
NM_018964
NM_002200
NM_004900
NM_007057
NM_023077
NM_198175
NM_177964
NM_001838
NM_012415
NM_025049
NM_001001852
NM_031288
NM_005803
NM_024019
NM_144599
NM_005926
NM_033244
NM_004567
NM_014672
NM_006351
NM_004217
NM_024706
NM_182746
NM_032436
NM_002689
NM_001080449
NM_001789
