# Supplementary material for: Predicting tissue specific cis-regulatory modules in the human genome using pairs of co-occurring motifs
Source: BMC Bioinformatics. 2012 Feb 7;13:25. doi: 10.1186/1471-2105-13-25 (PMC3359238; doi:10.1186/1471-2105-13-25)
Supplement: Additional file 3 — Predictions for all tissues. This file includes predictions for 72 human tissues and cell types. It includes the tissue-specific genes, the predicted signatures, and the putative CRMs. This file also contains predictions for the heart and the CD4+ T cells. We obtained these predictions by searching a larger set of parameters. [file 1471-2105-13-25-S3.ZIP › resultsAllTissues/n0/721_B_lymphoblasts/signature.txt]

V_ETS2_B=V_ETF_Q6
V_SP1_Q6=V_E2F4DP2_01
V_ELF5_01=V_ETS_Q4
V_COUPTF_Q6=V_SAP1A_01
V_ERG_01=V_MAZ_Q6
V_SPZ1_01=V_E2F4DP2_01
V_CNOT3_01=V_YY1_Q6_02
V_HIF1_Q5=V_WT1_Q6
V_GLI3_Q5_01=V_TAL1ALPHAE47_01
V_AP2ALPHA_02=V_ELK1_02
V_KROX_Q6=V_E2F_Q3_01
V_MZF1_02=V_ZF5_01
V_MIF1_01=V_AP2GAMMA_01
V_E2F_03=V_SP1_Q2_01
V_SPIB_01=V_GADP_01
V_MYCMAX_01=V_GC_01
V_BEL1_B=V_ETF_Q6
V_E2F_Q6=V_CKROX_Q2
V_CETS168_Q6=V_FLI1_Q6
V_KROX_Q6=V_CBF_01
V_CLOCKBMAL_Q6=V_RNF96_01
V_GFI1_Q6=V_SP4_Q5
V_P53_01=V_AP4_Q6_01
V_BEL1_B=V_HOX13_01
V_P53_01=V_LBP1_Q6
V_HIF1_Q3=V_LBP9_01
V_CETS1P54_02=V_FLI1_Q6
V_SPZ1_01=V_LTF_Q6
V_CACD_01=V_NFY_01
V_MAZ_Q6=V_ELK1_03
V_AP2_Q3=V_CAAT_01
V_ER_Q6_02=V_ETF_Q6
V_MUSCLE_INI_B=V_HMX1_01
V_MZF1_01=V_NRF2_01
V_CETS168_Q6=V_AP2REP_01
V_GLI3_02=V_EGR1_01
V_AHRHIF_Q6=V_ZNF219_01
V_LBP9_01=V_NFY_Q6
V_E12_Q6=V_BEN_01
V_ELK1_04=V_GC_01
V_CTCF_01=V_ATF4_Q2
V_NFY_C=V_GC_01
V_SP1_Q2_01=V_ELK1_01
V_SAP1A_01=V_UF1H3BETA_Q6
V_SP1SP3_Q4=V_E2F4DP2_01
V_MINI19_B=V_NRF2_01
V_AP2ALPHA_03=V_NEUROD_02
V_OCT1_Q5_01=V_MINI20_B
V_AP2_Q3=V_HIF1_Q5
V_CETS1P54_02=V_GLI_Q2
V_TBX5_02=V_ETS_Q6
V_CAAT_01=V_NFY_01
V_CREL_01=V_RELBP52_01
V_MINI20_B=V_IRF3_Q3
V_AP4_Q6=V_AP4_Q5
V_MYOGENIN_Q6=V_NRF2_01
V_KROX_Q6=V_IRF2_01
V_CTCF_01=V_CBF_01
V_E2F1DP2_01=V_PU1_Q4
V_RFX1_01=V_RNF96_01
V_LBP1_Q6=V_BEN_01
V_AP2ALPHA_02=V_LBP9_01
V_AHRARNT_02=V_TAL1_Q6
V_PAX4_01=V_NFKB_Q6_01
V_ELK1_01=V_UF1H3BETA_Q6
