# Supplementary material for: Predicting tissue specific cis-regulatory modules in the human genome using pairs of co-occurring motifs
Source: BMC Bioinformatics. 2012 Feb 7;13:25. doi: 10.1186/1471-2105-13-25 (PMC3359238; doi:10.1186/1471-2105-13-25)
Supplement: Additional file 3 — Predictions for all tissues. This file includes predictions for 72 human tissues and cell types. It includes the tissue-specific genes, the predicted signatures, and the putative CRMs. This file also contains predictions for the heart and the CD4+ T cells. We obtained these predictions by searching a larger set of parameters. [file 1471-2105-13-25-S3.ZIP › resultsAllTissues/n0/adipocyte/CRMs.txt]

chr14:74148610-74148986	75.1089
chr11:809382-809626	128.6589
chr14:22383829-22384299	27.1458
chr19:9979063-9979379	64.0697
chr2:241586560-241586740	57.0811
chr12:52710013-52710768	72.2380
chr12:6995555-6995838	45.1811
chr17:43469396-43469647	30.6014
chr5:168660291-168660465	48.7693
chr7:128166424-128166742	133.0318
chr12:52701734-52702757	36.9087
chr3:13590890-13591221	27.5502
chr7:100330965-100331159	47.9631
chr14:22385088-22385245	36.1517
chr7:100325511-100325770	64.2283
chr19:9980118-9980256	28.9777
chr11:63029991-63030296	45.2271
chr7:154720236-154720478	143.2303
chr19:9982102-9982313	56.6231
chr1:168903925-168904612	29.9769
chr13:109757375-109757712	122.2409
chr17:45633873-45634267	103.3654
chr17:45633193-45633488	77.7576
chr11:62189102-62189398	93.9991
chr12:107515129-107515382	121.5882
chr12:52708972-52709448	36.4799
chr14:22377246-22377689	83.0551
chr12:48790805-48791044	27.4788
chr17:45635385-45636068	69.5496
chr19:9979659-9980074	27.2409
chr14:74147358-74147546	29.9769
chr7:100330156-100330270	28.9777
chr12:48791511-48791611	49.3244
chr12:52709482-52709705	25.5993
chr12:52710788-52711291	38.8986
chr17:45626807-45626932	24.9808
chr12:52707909-52708094	27.9979
chr4:185963577-185964138	55.8171
chr1:168899277-168899829	28.9063
chr5:168660511-168661013	63.5701
chr6:129245905-129246008	55.9926
chr15:72004031-72004402	35.5579
chr7:73079832-73080178	149.7895
chr13:109757718-109757974	37.4712
chr17:45636170-45636884	27.9071
chr6:75972405-75973226	55.9569
chr12:52698813-52700018	159.1057
chr11:86426469-86426652	37.4156
chr2:27571050-27571344	38.9700
chrX:37962771-37963383	27.4788
chr15:39310492-39310794	135.6813
chr3:13576428-13576893	43.7672
chr12:6996458-6996571	49.2478
chr5:168653661-168654184	27.2707
chr1:114326813-114327072	47.6776
chr14:74156116-74156527	26.4796
chr12:52706609-52707196	83.4284
chr19:9980983-9981343	102.6584
chr7:100328536-100328721	28.9361
chr7:73075484-73075595	35.9723
chr11:815932-816199	46.9767
chr20:42776747-42776982	26.8682
chr12:107507152-107507259	38.3471
chr2:19422304-19422541	23.9815
chr12:107511482-107511691	35.9862
chr1:168899872-168899983	27.4788
chr19:18763078-18763279	114.7601
chr12:107516182-107516434	26.8841
chr14:22377718-22378063	29.9769
chr1:219026723-219026829	73.9106
chr7:73074182-73074518	36.3609
chr2:241580417-241580548	29.9769
chr12:52711371-52711779	36.2221
chr11:61339220-61339336	30.6907
chr7:128166957-128167256	29.9769
chr3:12175340-12175567	54.6246
chr9:35781688-35782200	109.0906
chr19:9978055-9978295	94.0833
chr2:241579797-241580226	64.1728
chr14:22375264-22375866	55.0846
chr17:45632942-45633190	28.9777
chr1:168897438-168897950	34.6204
chr15:88023467-88023805	27.5142
chr7:100330579-100330954	72.4518
chr11:76182121-76182701	64.0697
chr17:43469787-43469954	29.1442
chr12:48784141-48784377	47.9631
chr20:42782168-42782329	48.2962
chr17:45641848-45642297	115.1336
chr12:107515969-107516161	48.8513
chr2:27571638-27572023	43.6331
chr11:810053-810231	37.0964
chr7:100331176-100331638	101.4989
chrX:109923444-109924543	36.9715
chr12:52703764-52704522	26.1049
chr7:100332074-100332355	59.6684
chr17:45642808-45642975	25.8848
chr11:61340831-61341089	46.7002
chr1:168897182-168897338	97.6629
chr5:127901364-127902450	122.1223
chr1:114323149-114323661	87.6904
chr5:127895657-127896265	45.4729
chr10:128066418-128066519	25.9800
chr19:16048148-16048343	28.3115
chr7:100332738-100332891	36.4847
chr2:19421185-19422119	47.8501
chr12:52707294-52707662	26.6462
chr20:32927608-32927903	56.3257
chr12:52704803-52706582	26.8841
chr3:12165200-12165843	28.9777
chr2:19413804-19414004	63.6316
chr2:19415097-19415516	28.3115
chr17:45632624-45632859	64.8190
chr6:52548839-52549552	46.0895
chr12:48789895-48790483	57.1782
chr15:72009766-72010274	46.5118
chr3:13586145-13586290	28.9777
chr15:72003725-72004008	28.1450
chr10:95350865-95351154	89.8881
chr10:128066802-128067429	120.8305
chrX:109925470-109926386	83.0600
chr14:74153040-74153276	29.8183
chr15:72005548-72006177	103.7336
chr12:6995989-6996435	143.0863
chr11:811246-811627	24.9391
chr14:22376570-22377085	54.6246
chr19:18761241-18761421	56.3808
chr3:126797088-126797229	67.4322
chr11:62189450-62189666	36.1388
chr14:22375974-22376094	28.1034
chr15:72002082-72002588	103.3579
chr15:39310939-39311168	28.6030
chr3:121652744-121652920	85.9387
chr6:52546117-52546542	30.5321
chrX:37964989-37965287	57.9554
chr1:114327400-114327776	84.8642
chr3:121650991-121652095	34.3069
chr12:48784987-48785393	43.3000
chr12:1610861-1610997	27.48
chr17:38166287-38166472	25.44
chr2:119323631-119324670	63.86
chr12:52673203-52674328	28.31
chr4:78089811-78090080	46.26
chr5:149504394-149504619	64.32
chr11:10283123-10283524	26.49
chr9:36027095-36027231	85.06
chr9:138702122-138702286	29.69
chr11:65841179-65841358	35.32
chr5:149498418-149498886	38.30
chr1:53300766-53301007	28.31
chr19:47619277-47619648	27.98
chr17:72035407-72035589	25.16
chr12:52674349-52676464	157.86
chr11:47246823-47247359	26.73
chr17:72037088-72037387	64.20
chr12:1609024-1609627	54.35
chr4:78090401-78090825	67.88
chr17:72045287-72045828	64.81
chr17:72036703-72036910	38.23
chr17:38166521-38166805	28.43
chr19:47623235-47623562	26.33
chr11:65841808-65842182	46.23
chr11:10286035-10286505	29.42
chr13:100902730-100903185	56.15
chr17:77649943-77650175	79.94
chr11:65837323-65837793	52.95
chr15:83002440-83002545	26.59
chr11:47232504-47233289	34.99
chr19:47615269-47615590	35.76
chr2:119318825-119319332	37.90
chr10:102096597-102096894	28.73
chr11:10282690-10282868	48.09
chr12:52669552-52671187	46.22
chr11:65836979-65837299	29.45
chr11:44926155-44926321	36.99
chr11:10283574-10283823	47.26
chr11:10285646-10285905	28.15
chr12:52671418-52672267	38.30
chr2:119317300-119317465	65.97
chr3:156280339-156281412	76.44
chr4:185963577-185964138	55.82
chr2:119316609-119316934	29.14
chr11:47235507-47236311	134.82
chr5:149500580-149500823	28.31
chr12:52662230-52662844	29.98
chr12:52666153-52667478	83.18
chr2:119321803-119322260	59.12
chr2:119840830-119841045	48.25
chr7:64975432-64975659	66.97
chr17:37328687-37328931	45.88
chr22:17543038-17543642	47.42
chr9:33392858-33393014	34.81
chr22:17545978-17546092	46.63
chr3:61523880-61524549	27.72
chr12:55817899-55818126	39.41
chr21:27258797-27258980	27.55
chr22:35906277-35906536	27.31
chr1:1283747-1284014	27.76
chr22:17546209-17546486	124.69
chr17:38256517-38256740	36.91
chr12:55815396-55816452	110.90
chr12:55807328-55808284	27.45
chr12:55813943-55814329	35.65
chr15:46724855-46724991	35.88
chr11:111288857-111288993	27.98
chr21:27260892-27261737	46.03
chr12:55810013-55810497	45.31
chrX:47323838-47324190	75.68
chr12:55809081-55809704	74.08
chr10:53743783-53744125	28.31
chr12:4421106-4421404	47.13
chr17:37328953-37329175	27.72
chr15:46724311-46724623	36.47
chrX:47322082-47322249	27.48
chr11:111288278-111288763	55.27
chr3:61521140-61521763	81.97
chrX:47325612-47325975	27.82
chr2:216654801-216655367	36.31
chr12:55808529-55809014	52.70
