# Supplementary material for: Predicting tissue specific cis-regulatory modules in the human genome using pairs of co-occurring motifs
Source: BMC Bioinformatics. 2012 Feb 7;13:25. doi: 10.1186/1471-2105-13-25 (PMC3359238; doi:10.1186/1471-2105-13-25)
Supplement: Additional file 3 — Predictions for all tissues. This file includes predictions for 72 human tissues and cell types. It includes the tissue-specific genes, the predicted signatures, and the putative CRMs. This file also contains predictions for the heart and the CD4+ T cells. We obtained these predictions by searching a larger set of parameters. [file 1471-2105-13-25-S3.ZIP › resultsAllTissues/n0/adipocyte/genes.txt]

NM_022094
NM_003251
NM_138712
NM_004797
NM_022746
NM_002666
NM_001093
NM_020376
NM_000095
NM_005276
NM_033101
NM_020404
NM_004000
NM_003881
NM_000426
NM_004104
NM_002905
NM_000396
NM_001076552
NM_004791
NM_012242
NM_001995
NM_000501
NM_001170
NM_017750
NM_005063
NM_173517
NM_000902
NM_002332
NM_006902
NM_004370
NM_005693
NM_032348
NM_032797
NM_175569
NM_015516
NM_199512
NM_198336
NM_030775
NM_003734
NM_004169
NM_001937
NM_003480
NM_015194
NM_004318
NM_001353
NM_002395
NM_013402
NM_001848
NM_000138
NM_199512
NM_001096
NM_145693
NM_032947
NM_001004019
NM_001037161
NM_002317
NM_004117
NM_152304
NM_001914
NM_005357
NM_015719
NM_021077
NM_145792
NM_013363
NM_001995
NM_021111
NM_001007792
NM_007236
NM_006307
NM_002510
NM_002461
NM_018004
NM_024090
NM_001541
NM_153703
NM_022776
NM_003256
NM_012288
NM_012190
NM_145234
NM_001122
NM_004099
NM_003474
NM_001999
NM_003918
NM_020190
NM_031850
NM_198320
NM_181724
NM_001354
NM_005576
NM_002422
NM_001014796
NM_001079862
NM_000903
NM_003290
NM_005768
NM_017409
NM_003847
NM_001801
NM_033135
NM_002841
NM_007085
NM_001846
NM_005984
NM_004995
NM_006412
NM_053276
NM_001080437
NM_022823
NM_004447
NM_001031726
NM_182486
NM_007038
NM_003062
NM_018243
NM_003068
NM_001219
NM_001076785
NM_000163
NM_016429
NM_002508
NM_006486
NM_022918
NM_000665
NM_018441
NM_003995
NM_148169
NM_001426
NM_134268
NM_000393
NM_005854
NM_032587
NM_006034
NM_003739
NM_024099
NM_203379
NM_000088
NM_001124
NM_001159
NM_006832
NM_153693
NM_032367
NM_000090
NM_004614
NM_006714
NM_002609
NM_000428
NM_020996
NM_019046
NM_006206
NM_004460
NM_182729
NM_003254
NM_145260
NM_031476
NM_006744
NM_058175
NM_003943
