# Supplementary material for: Predicting tissue specific cis-regulatory modules in the human genome using pairs of co-occurring motifs
Source: BMC Bioinformatics. 2012 Feb 7;13:25. doi: 10.1186/1471-2105-13-25 (PMC3359238; doi:10.1186/1471-2105-13-25)
Supplement: Additional file 3 — Predictions for all tissues. This file includes predictions for 72 human tissues and cell types. It includes the tissue-specific genes, the predicted signatures, and the putative CRMs. This file also contains predictions for the heart and the CD4+ T cells. We obtained these predictions by searching a larger set of parameters. [file 1471-2105-13-25-S3.ZIP › resultsAllTissues/n0/adipocyte/signature.txt]

V_SP1_Q6=V_TAL1ALPHAE47_01
V_MUSCLE_INI_B=V_NFY_01
V_SRF_Q5_01=V_FPM315_01
V_CACCCBINDINGFACTOR_Q6=V_HNF4_01
V_MOVOB_01=V_NURR1_Q3
V_CREB_02=V_CACBINDINGPROTEIN_Q6
V_LXR_DR4_Q3=V_PUR1_Q4
V_AP2_Q6_01=V_IK2_01
V_TFIIA_Q6=V_HIC1_02
V_MOVOB_01=V_NRSE_B
V_MOVOB_01=V_TAL1ALPHAE47_01
V_ZFP281_01=V_TRF1_01
V_ISRE_01=V_BARBIE_01
V_SP2_01=V_ZBED6_01
V_CMYB_01=V_ZFX_01
V_CTCF_01=V_AHRARNT_01
V_SP2_01=V_GLI_Q2
V_SPZ1_01=V_TBX5_Q5
V_TAL1_01=V_DEAF1_01
V_RP58_01=V_GKLF_02
V_AP2ALPHA_03=V_SP3_Q3
V_R_01=V_PAX5_02
V_E2F1_Q4_01=V_SP4_Q5
V_SP2_01=V_LXR_Q3
V_AP2_Q6_01=V_ALPHACP1_01
V_ACAAT_B=V_SREBP_Q6
V_CACD_01=V_ZFP206_01
V_NFMUE1_Q6=V_SP1_Q4_01
V_YY1_02=V_WT1_Q6
V_STAT3_02=V_ZBED6_01
V_SP1SP3_Q4=V_ISRE_01
V_EGR_Q6=V_E2F1_Q3_01
V_MEF3_B=V_ETF_Q6
V_ZF5_01=V_GLI_Q2
V_SP1SP3_Q4=V_TAL1ALPHAE47_01
V_SPZ1_01=V_TAL1BETAE47_01
V_SP1SP3_Q4=V_RORBETA_Q2
V_EGR_Q6=V_NURR1_Q3
V_CACCCBINDINGFACTOR_Q6=V_ZBED6_01
V_PR_02=V_WT1_Q6
V_SMAD_Q6=V_SP4_Q5
V_NURR1_Q3=V_SP1_Q6_01
V_GCM_Q2=V_VDR_Q3
V_NRSF_Q4=V_P50RELAP65_Q5_01
V_AP2_Q6_01=V_EGR1_01
V_MUSCLE_INI_B=V_NFY_Q6
V_ZF5_01=V_AHRARNT_02
V_AP2ALPHA_01=V_CP2_01
V_SMAD4_Q6=V_SMAD_Q6_01
V_SREBP_Q6=V_TAL1ALPHAE47_01
V_AP1_Q2_01=V_LTF_Q6
V_IRF_Q6_01=V_CTCF_01
V_STAT6_02=V_LRF_Q2
V_CNOT3_01=V_E2F4DP2_01
V_PAX4_01=V_PAX5_01
V_SP1SP3_Q4=V_GCM_Q2
V_MTATA_B=V_CKROX_Q2
V_TAL1BETAITF2_01=V_SP1_Q4_01
V_AP2ALPHA_01=V_GABP_B
V_HOX13_01=V_CKROX_Q2
V_SP1_Q6=V_NFY_01
V_NFY_01=V_GKLF_02
V_ACAAT_B=V_SP1_02
V_STAT3STAT3_Q3=V_MINI19_B
V_FPM315_01=V_NF1_Q6_01
V_AP2ALPHA_02=V_SMAD4_Q6
V_RNF96_01=V_PAX5_02
V_TAL1BETAITF2_01=V_SP1_02
V_WT1_Q6=V_SRF_02
V_SP1SP3_Q4=V_YY1_Q6_02
V_MOVOB_01=V_MYOGNF1_01
V_LMO2COM_01=V_SREBP1_02
V_HEN1_02=V_DEAF1_01
V_SP1SP3_Q4=V_P300_01
V_GLI3_Q5_01=V_SP2_01
V_MOVOB_01=V_HNF4_01_B
V_BARBIE_01=V_CKROX_Q2
V_EGR_Q6=V_NFMUE1_Q6
V_MOVOB_01=V_NFKAPPAB_01
V_SPZ1_01=V_AR_03
V_NFY_Q6=V_GC_01
V_SRF_Q4=V_SP1_01
V_RNF96_01=V_CP2_01
V_SPZ1_01=V_TERALPHA_Q6
V_MOVOB_01=V_SMAD_Q6
V_ZNF219_01=V_STAT6_02
V_ZBED6_01=V_PPARA_02
V_SP1_Q6_01=V_SREBP1_02
V_DR4_Q2=V_MAZ_Q6
V_AP2GAMMA_01=V_PAX6_Q2
V_TAL1_01=V_ETF_Q6
V_ZID_01=V_SP1_01
V_EBF_Q6=V_KLF15_Q2
V_ZNF219_01=V_TAL1ALPHAE47_01
V_SPZ1_01=V_AREB6_03
V_T3R_01=V_MAZ_Q6
V_GKLF_02=V_ZBED6_01
V_HOX13_01=V_PPARA_02
V_SP1SP3_Q4=V_ACAAT_B
V_NFKAPPAB_01=V_COUPTF_Q6
V_HIC1_03=V_E2F1_Q3_01
V_CAAT_C=V_KROX_Q6
V_MOVOB_01=V_EAR2_Q2
V_OLF1_01=V_NFKB_Q6_01
V_SP3_Q3=V_LXR_DR4_Q3
V_AP2GAMMA_01=V_GABP_B
V_PAX9_B=V_PAX5_02
V_SREBP2_Q6=V_SRF_02
V_AP2_Q6_01=V_IRF2_01
V_FXR_IR1_Q6=V_WT1_Q6
V_PR_01=V_CACCCBINDINGFACTOR_Q6
V_AP2_Q6_01=V_SRF_02
V_ZNF219_01=V_AR_01
V_IRF_Q6=V_NFKB_Q6_01
V_FXR_IR1_Q6=V_UF1H3BETA_Q6
V_GATA4_Q3=V_OLF1_01
V_CP2_02=V_HNF4_01
V_RORA_Q4=V_FPM315_01
