# Supplementary material for: Predicting tissue specific cis-regulatory modules in the human genome using pairs of co-occurring motifs
Source: BMC Bioinformatics. 2012 Feb 7;13:25. doi: 10.1186/1471-2105-13-25 (PMC3359238; doi:10.1186/1471-2105-13-25)
Supplement: Additional file 3 — Predictions for all tissues. This file includes predictions for 72 human tissues and cell types. It includes the tissue-specific genes, the predicted signatures, and the putative CRMs. This file also contains predictions for the heart and the CD4+ T cells. We obtained these predictions by searching a larger set of parameters. [file 1471-2105-13-25-S3.ZIP › resultsAllTissues/n0/adrenal_cortex/CRMs.txt]

chr3:49188238-49188698	36.0001
chr16:65766908-65767259	31.8141
chr10:89412039-89412519	72.9571
chr19:632708-632852	34.3257
chr20:534642-534905	75.6003
chr8:143693881-143694023	68.2328
chrX:11596416-11597386	54.8374
chr1:201324483-201324629	31.1443
chr1:78284180-78284366	64.1724
chr7:55054041-55054285	33.0699
chr1:201325447-201326078	54.9212
chr19:56204615-56204810	32.8606
chr13:109236482-109236623	30.6420
chr2:198072710-198073257	271.0117
chr3:49186260-49186551	66.1398
chr9:126314921-126315248	42.1118
chr3:15348468-15348653	31.8978
chr3:50279834-50280344	187.1170
chr16:65767645-65767970	33.6560
chr1:177529689-177530229	162.8379
chr20:45415965-45416639	33.4885
chr1:201321712-201322284	87.9073
chrX:148434686-148434834	64.8003
chr14:20609306-20609414	30.0201
chr2:169369019-169369298	43.5351
chr19:625367-625577	136.2624
chr2:169367154-169367402	64.8840
chr2:198072017-198072316	64.0468
chr14:20607560-20607776	152.3309
chr13:74953904-74954110	32.6513
chr10:115989094-115989218	31.8978
chr9:126314248-126314686	116.4563
chr8:38130563-38131080	156.3076
chr1:3596910-3597461	130.3540
chr20:45417961-45418445	97.5353
chr20:45421335-45421670	31.8141
chr1:177529424-177529599	46.4653
chr20:536609-536769	38.6314
chr14:20608737-20609140	90.4190
chr10:116008189-116008496	28.8001
chr16:65767997-65768214	86.2329
chr7:75430164-75430459	57.5165
chr9:126309166-126309978	144.7541
chr8:143690802-143691262	119.5540
chr13:109236884-109237072	45.2095
chr20:45418821-45419328	189.1204
chr4:977195-977389	30.9769
chr9:126300381-126300679	106.7446
chr9:126303701-126303882	50.4839
chr8:143698102-143698357	63.9272
chr20:5879091-5879358	109.6749
chr9:126298555-126298768	34.7443
chr3:50277671-50278007	53.3305
chr8:143695366-143695569	88.0748
chr8:143700276-143700578	88.7027
chr2:169367429-169367791	31.8141
chr9:126313835-126314006	40.1862
chr20:45422556-45423361	145.2564
chr20:45413067-45414311	122.9028
chr17:2187280-2187582	156.3076
chr2:169376408-169376633	33.4885
chr6:70648365-70648778	33.4885
chr11:65595009-65595347	51.4049
chr11:2425536-2425644	42.1596
chr9:126297819-126297938	63.7956
chr14:20608398-20608593	86.7831
chr8:143694437-143694682	58.7723
chrX:148852997-148853145	76.5212
chr13:109239697-109240108	35.1629
chr15:64644501-64644639	35.1629
chr7:122624805-122625389	52.5770
chr20:536097-536406	65.8049
chr7:128615589-128616055	135.7182
chr3:50277004-50277186	31.4792
chr7:55054696-55054861	63.6282
chr2:37425647-37425857	72.0003
chr7:86941118-86941558	33.4885
chr20:45420948-45421106	46.8839
chr3:50282930-50283324	165.7681
chr9:126307012-126307261	42.6978
chr12:4427539-4428444	54.0002
chr8:143957849-143957992	42.3988
chr10:35464980-35465096	31.1862
chr3:50281071-50281676	206.7915
chr19:628227-628521	107.4981
chr11:2425653-2425807	107.1632
chr12:4429952-4430587	32.2327
chr9:126300936-126301197	151.9541
chr11:128289022-128289269	61.6189
chr7:128616559-128616790	45.0420
chr11:2423927-2424083	30.4267
chr7:55055784-55056133	33.3211
chr3:50289141-50289351	44.3723
chr11:65594304-65594445	54.5863
chr7:128614982-128615380	41.9802
chr9:126305722-126305969	86.0655
chr3:15346684-15347014	30.9769
chr1:3593537-3593696	32.8187
chr8:143689731-143690272	131.8610
chr20:45419342-45420450	174.3077
chr1:201326756-201327077	46.8839
chr13:74954191-74954678	110.4284
chr3:50277187-50277609	183.4811
chr11:64635687-64635935	33.4885
chr1:3594108-3594307	34.4932
chr8:143690454-143690675	36.4188
chr1:201318811-201319466	82.0468
chr20:540349-541029	43.1165
chr10:89410974-89411117	35.1629
chr12:4421106-4421404	85.5631
chr3:49187045-49187178	43.5351
chr12:4422683-4422795	33.6560
chr14:20609478-20610034	204.4055
chr8:143995886-143996019	33.1895
chr19:15583453-15583987	63.3292
chr10:115989444-115989546	53.7909
chr19:56202049-56202216	32.1490
chr3:49185693-49186106	179.8333
chr9:126306283-126306448	30.3490
chr8:143692788-143693030	100.4655
chr7:128617662-128618044	30.9769
chr17:23714506-23714963	55.9258
chr3:49183507-49184404	290.8477
chr20:45414611-45415316	162.9216
chr12:4424997-4425692	172.2984
chr3:50281784-50282302	64.4654
chr20:45415463-45415950	68.6514
chr17:7998160-7998870	265.93
chr2:236740639-236740830	97.03
chr2:26764311-26764560	57.10
chr11:47160854-47161421	79.54
chr12:79853791-79854603	40.02
chr11:47164350-47164712	34.66
chr3:39158291-39158674	62.49
chr10:76831183-76831642	55.26
chr3:39168053-39168208	31.65
chr2:236736053-236736668	33.07
chr3:39164388-39164531	31.40
chr3:39168781-39169656	35.16
chr10:76832040-76832797	76.10
chr11:47165058-47165305	44.54
chr3:39159309-39159549	38.22
chr11:2149592-2149835	66.98
chr3:39170676-39170957	31.10
chr3:39164568-39164858	55.26
chr7:27144831-27145465	35.16
chr17:78071472-78071635	63.29
chr7:72670705-72670901	33.15
chr17:7986878-7987308	40.19
chr12:79855083-79855550	85.40
chr17:7995783-7996060	63.80
chr16:4837267-4837611	173.05
chr11:47163670-47164087	65.47
chr10:76827132-76827777	74.68
chr17:46073482-46073718	54.42
chr2:236741697-236742004	133.16
chr7:27150031-27151480	120.27
chr6:27939811-27940331	44.87
chr13:110009839-110009992	43.54
chr11:47162217-47162373	33.15
chr10:76826210-76826361	32.48
chr7:149669088-149669250	43.54
chr2:236732930-236733199	76.86
chr7:27141873-27143000	45.54
chr11:47165318-47165538	65.39
chr5:90714665-90714997	34.66
chr19:40738076-40738181	34.33
chr3:39169850-39170273	164.14
chr7:27145857-27146118	51.28
chr2:236741413-236741668	54.42
chr7:133794354-133794572	88.83
chr7:27148229-27149189	155.76
chr3:39158096-39158281	32.15
chr7:27146179-27147245	55.26
chr2:236732651-236732901	39.35
chr7:72676813-72676954	41.86
chr11:103539975-103540206	35.08
chr17:7995038-7995523	210.60
chr7:72675841-72676050	33.32
chr17:35077352-35077564	87.07
chr7:72675202-72675737	100.55
chr2:236745043-236746051	54.84
chr2:236742281-236743839	194.86
chr2:236746693-236746946	40.02
chr17:7996240-7996755	80.62
chr10:79355617-79355980	41.36
chr2:198072710-198073257	271.01
chr5:90711547-90712051	105.08
chr2:236739819-236740253	70.66
chr2:236737924-236738311	126.88
chr17:7997540-7997894	55.09
chr2:236743873-236744880	34.07
chr11:47163346-47163573	40.73
chr10:28997705-28997984	31.19
chr17:7996980-7997441	52.24
chr2:26769530-26770240	131.99
chr16:4836971-4837229	51.57
chr12:50725805-50726275	95.78
chr1:40141385-40141605	32.65
chr2:28469343-28470091	182.13
chr9:101625822-101626322	41.94
chr2:28468549-28469071	152.54
chr12:50732516-50732958	74.09
chr2:28471726-28472223	46.47
chr13:99421930-99422333	45.38
chr13:99418268-99418628	128.09
chr9:101627683-101628405	72.38
chr2:27571050-27571344	34.33
chr19:7244902-7245108	32.57
chr1:101134126-101134406	145.76
chr9:103540330-103541200	121.48
chr1:55125380-55125689	42.91
chr3:52202172-52202932	56.93
chr8:95343639-95344171	75.94
chr1:40134625-40135630	128.93
chr3:64648784-64649083	56.09
chr9:101621942-101622628	76.77
chr11:125782824-125782980	33.37
chr9:101636017-101636380	43.87
chr2:28470964-28471136	33.91
chr13:99423879-99425037	32.65
chr12:50731115-50731764	252.92
chr17:7069284-7069907	85.65
chr12:113606088-113606959	33.99
chr8:95342230-95342613	34.33
chr9:101622648-101625800	264.10
chr19:7245303-7245558	35.16
chr9:101626342-101627670	171.50
chr19:2114659-2115022	31.81
chr1:40140205-40140710	46.80
chr2:28466545-28467813	202.78
chr12:50735575-50736080	52.91
chr3:64648373-64648592	67.06
chr12:50738995-50739507	95.78
chr11:125789152-125789816	75.18
chr12:50741786-50742246	98.96
chr7:81243246-81244449	32.82
chr7:81237223-81237852	31.40
chr3:64648051-64648212	32.82
chr3:64646003-64646417	45.38
chr11:6450774-6451173	30.14
chr11:125781731-125781958	32.82
chr11:125789991-125790608	53.16
chr11:6451194-6451831	54.96
chr16:1974114-1974220	30.85
chr1:40137091-40137840	33.49
chr12:50730843-50731100	73.34
chr2:27571638-27572023	42.70
chr9:101621009-101621799	117.21
chr13:99419169-99419363	70.24
chr6:64340235-64340590	45.21
chr12:50744085-50744633	133.70
chr3:143078174-143078333	43.87
chr19:7244527-7244666	59.27
