# Supplementary material for: Predicting tissue specific cis-regulatory modules in the human genome using pairs of co-occurring motifs
Source: BMC Bioinformatics. 2012 Feb 7;13:25. doi: 10.1186/1471-2105-13-25 (PMC3359238; doi:10.1186/1471-2105-13-25)
Supplement: Additional file 3 — Predictions for all tissues. This file includes predictions for 72 human tissues and cell types. It includes the tissue-specific genes, the predicted signatures, and the putative CRMs. This file also contains predictions for the heart and the CD4+ T cells. We obtained these predictions by searching a larger set of parameters. [file 1471-2105-13-25-S3.ZIP › resultsAllTissues/n0/adrenal_cortex/genes.txt]

NM_006981
NM_000500
NM_000497
NM_018555
NM_000102
NM_000198
NM_000349
NM_032470
NM_000498
NM_001628
NM_183013
NM_032470
NM_001229
NM_019102
NM_018242
NM_004197
NM_000688
NM_004109
NM_018298
NM_173157
NM_003786
NM_001086
NM_199050
NM_004110
NM_014762
NM_001039891
NM_001679
NM_000529
NM_198271
NM_001902
NM_001083885
NM_194298
NM_007157
NM_002246
NM_173546
NM_199293
NM_001013845
NM_032482
NM_022823
NM_000927
NM_000787
NM_138364
NM_133439
NM_001159
NM_000890
NM_001512
NM_001014796
NM_000704
NM_018026
NM_018392
NM_001126242
NM_003463
NM_002686
NM_033135
NM_018327
NM_002157
NM_004959
NM_007253
NM_002889
NM_018561
NM_182850
NM_002616
NM_022337
NM_001015880
NM_178124
NM_001485
NM_000695
NM_003749
NM_005631
NM_022115
NM_016569
NM_000134
NM_015227
NM_019602
NM_002479
NM_005376
NM_000218
NM_018128
NM_032772
NM_025181
NM_003856
NM_012315
NM_033027
NM_207338
NM_004747
NM_017655
NM_004609
NM_015193
NM_015922
NM_000941
NM_005597
NM_019014
NM_004291
NM_203289
NM_001017424
NM_015939
NM_001039724
NM_004844
NM_024312
NM_005253
NM_024959
NM_005384
NM_181702
NM_001005914
NM_005860
NM_020682
NM_030891
NM_032623
NM_017817
NM_001031806
NM_016223
NM_018071
NM_000624
NM_003585
NM_000748
NM_024684
NM_052957
NM_012342
NM_000112
NM_022444
NM_014832
NM_033132
NM_002156
NM_000587
NM_006458
NM_201284
NM_002842
NM_133496
NM_006278
NM_000208
NM_001080837
NM_012413
NM_001858
NM_018849
NM_198496
NM_020801
NM_004942
NM_000018
NM_006125
NM_032569
NM_003511
NM_004514
NM_152445
NM_001008496
NM_004664
NM_003101
NM_005553
NM_005262
NM_152869
NM_032329
NM_003273
NM_020996
NM_032954
NM_003946
NM_000601
NM_133445
NM_001025104
NM_183048
NM_182920
NM_134425
