# Supplementary material for: Predicting tissue specific cis-regulatory modules in the human genome using pairs of co-occurring motifs
Source: BMC Bioinformatics. 2012 Feb 7;13:25. doi: 10.1186/1471-2105-13-25 (PMC3359238; doi:10.1186/1471-2105-13-25)
Supplement: Additional file 3 — Predictions for all tissues. This file includes predictions for 72 human tissues and cell types. It includes the tissue-specific genes, the predicted signatures, and the putative CRMs. This file also contains predictions for the heart and the CD4+ T cells. We obtained these predictions by searching a larger set of parameters. [file 1471-2105-13-25-S3.ZIP › resultsAllTissues/n0/adrenal_cortex/signature.txt]

V_P53_01=V_STAT_Q6
V_CACD_01=V_ATF_01
V_GCM_Q2=V_NFKB_Q6
V_P50P50_Q3=V_GABP_B
V_SPZ1_01=V_CEBP_C
V_GLI1_Q2=V_STAT5A_02
V_GCM_Q2=V_PAX5_01
V_CETS168_Q6=V_ZBED6_01
V_ZF5_01=V_HEN1_01
V_MAF_Q6_01=V_PAX5_02
V_GATA1_04=V_RNF96_01
V_CEBP_Q2_01=V_BCL6_Q3
V_MTATA_B=V_ZBED6_01
V_ZNF515_01=V_PITX3_01
V_NFY_C=V_SMAD3_Q6
V_ZF5_01=V_MTF1_01
V_ELK1_01=V_YY1_02
V_EGR_Q6=V_E2F1_Q3
V_REST_01=V_E2F1_Q6_01
V_HMX3_02=V_PITX1_01
V_NFY_Q6_01=V_CNOT3_01
V_SRF_Q4=V_MYOGNF1_01
V_CNOT3_01=V_MTF1_01
V_PSX1_01=V_GBX1_01
V_CREB_02=V_GABP_B
V_E2F_Q6=V_E2F1_Q3_01
V_DOBOX5_01=V_SP1_Q6
V_SPIB_01=V_CETS1P54_03
V_SPZ1_01=V_NFE2_01
V_SMAD4_Q6=V_STAT5A_02
V_HEN1_01=V_ATF1_Q6
V_ACAAT_B=V_MTERF_01
V_SREBP_Q3=V_RFX_Q6
V_MEIS1BHOXA9_02=V_STAT3_02
V_AP2_Q6=V_AR_01
V_E2F1DP1_01=V_MTF1_Q4
V_NFKB_Q6_01=V_PITX3_01
V_CREBP1_Q2=V_SP2_01
V_TBR2_01=V_CEBP_Q2
V_DR3_Q4=V_SRF_02
V_EVI1_06=V_LUN1_01
V_PAX9_B=V_ZEC_01
V_P53_04=V_P50P50_Q3
V_MTATA_B=V_SP4_Q5
V_ALPHACP1_01=V_NGFIC_01
V_AP2_Q3=V_E2F1_Q6
V_EFC_Q6=V_BEL1_B
V_PAX4_01=V_HNF4_01_B
V_PPARG_01=V_RORBETA_Q2
V_CETS168_Q6=V_PR_02
V_TATA_C=V_REX1_01
V_P53_04=V_ZFP206_01
V_AP1_Q2=V_PAX5_02
V_NURR1_Q3=V_PPARG_Q6
V_P300_01=V_CMAF_01
V_GATA1_04=V_REST_01
V_AP2_Q3=V_TATA_01
V_CACD_01=V_P63_01
V_NMYC_01=V_LTF_Q6
V_RFX1_02=V_ETS1_B
V_FOXO4_02=V_EVI1_05
V_ISL2_01=V_AR_03
V_PPARG_02=V_RNF96_01
V_LBP9_01=V_YY1_Q6_02
V_UF1H3BETA_Q6=V_CREBATF_Q6
V_SP1SP3_Q4=V_CDP_03
V_NGFIC_01=V_LRH1_Q5
V_HNF4_01=V_BCL6_Q3
V_OTX3_01=V_IK_Q5
V_P53_04=V_TFIII_Q6
V_STAT3STAT3_Q3=V_CNOT3_01
V_PAX4_04=V_DR3_Q4
V_TAXCREB_01=V_PAX4_01
V_SPZ1_01=V_NFAT2_02
V_ZIC3_01=V_STAT5A_02
V_HMEF2_Q6=V_SP1_01
V_XPF1_Q6=V_ZF5_01
V_HEN1_01=V_ZF5_B
V_PR_02=V_EBF_Q6
V_AP1_01=V_PPARA_02
V_ATF4_Q2=V_MTF1_Q4
V_LFA1_Q6=V_CEBP_C
V_HMEF2_Q6=V_LRF_Q2
V_MUSCLE_INI_B=V_SRF_03
V_P53_04=V_ZF5_01
V_TAL1BETAITF2_01=V_EBOX_Q6_01
V_MAZ_Q6=V_ATF_01
V_ZF5_01=V_EBF_Q6
V_ERALPHA_01=V_CP2_01
V_SPZ1_01=V_P53_04
V_ERALPHA_01=V_SP1_Q6_01
V_ERALPHA_01=V_ZFX_01
V_SMAD4_Q6=V_AHRARNT_02
V_OLF1_01=V_HSF1_01
V_SPIB_01=V_GABP_B
V_EVI1_03=V_FREAC4_01
V_P53_05=V_ALPHACP1_01
V_REX1_01=V_CP2_01
V_GCM_Q2=V_CNOT3_01
V_STAT3_03=V_TFIII_Q6
V_EGR_Q6=V_STAT5A_03
V_PAX5_02=V_GLI2_01
V_PR_02=V_ZFX_01
V_CETS1P54_02=V_PAX5_01
V_SPIB_01=V_EGR_Q6
V_TFIII_Q6=V_DEAF1_02
V_GATA1_04=V_MINI19_B
V_PAX_Q6=V_GABP_B
V_FPM315_01=V_LMO2COM_02
V_GAF_Q6=V_FLI1_Q6
V_CETS1P54_02=V_HIC1_02
V_PAX4_04=V_ZBED6_01
V_BEN_01=V_EGR1_01
V_TR4_01=V_LUN1_01
V_AR_03=V_ARP1_01
V_E2F6_01=V_AP2GAMMA_01
V_DMRT7_01=V_VDR_Q6
V_P50P50_Q3=V_AHRARNT_02
V_P53_04=V_TEF_01
V_NURR1_Q3=V_PAX6_Q2
V_MOVOB_01=V_P53_04
V_IK1_01=V_SP2_01
V_IK_Q5=V_PITX3_01
V_CMYB_01=V_ZFP206_01
V_MZF1_01=V_NURR1_Q3
V_PR_02=V_ETS2_B
V_RREB1_01=V_ATF_01
V_AREB6_04=V_BARBIE_01
V_TERALPHA_Q6=V_DEAF1_02
V_ZNF219_01=V_CREBATF_Q6
V_ELK1_01=V_MTF1_Q4
V_PR_01=V_ZFX_01
V_EBF_Q6=V_CNOT3_01
V_CNOT3_01=V_ELK1_01
V_PUR1_Q4=V_STAT5A_02
V_E2F1_Q3_01=V_GLI2_01
V_REST_01=V_RFX1_02
V_MINI19_B=V_MYB_Q3
V_PU1_01=V_SP2_01
V_PEBP_Q6=V_NF1_Q6_01
V_MTF1_Q4=V_STAT5A_02
V_ER_Q6=V_STAT6_02
V_P53_04=V_E2F1_Q3_01
V_MZF1_02=V_REX1_01
V_AR_03=V_HAND1E47_01
V_TAL1BETAE47_01=V_MYOGNF1_01
