# Supplementary material for: Predicting tissue specific cis-regulatory modules in the human genome using pairs of co-occurring motifs
Source: BMC Bioinformatics. 2012 Feb 7;13:25. doi: 10.1186/1471-2105-13-25 (PMC3359238; doi:10.1186/1471-2105-13-25)
Supplement: Additional file 3 — Predictions for all tissues. This file includes predictions for 72 human tissues and cell types. It includes the tissue-specific genes, the predicted signatures, and the putative CRMs. This file also contains predictions for the heart and the CD4+ T cells. We obtained these predictions by searching a larger set of parameters. [file 1471-2105-13-25-S3.ZIP › resultsAllTissues/n0/adrenal_gland/CRMs.txt]

chr7:27148229-27149189	90.7423
chr11:75596370-75596830	85.0338
chr1:226261633-226261794	58.2302
chr2:69093693-69093892	58.2452
chr14:76563888-76564294	97.1326
chr11:75597325-75597497	37.7187
chr1:55125380-55125689	75.1564
chr10:103990048-103990689	104.4510
chr2:61146249-61146749	241.3045
chr12:52104951-52105215	55.1422
chr11:2156750-2156940	52.8268
chr3:49183507-49184404	181.6025
chr1:226263348-226263580	53.7343
chr7:27150031-27151480	131.2279
chr1:226261042-226261170	52.7747
chr11:75590068-75590336	60.6677
chr7:27145857-27146118	44.5336
chr11:75597136-75597309	54.7593
chr8:77772730-77774173	45.5008
chr8:143958231-143958366	36.4006
chr11:75598417-75598692	100.1018
chr1:226259445-226259607	46.7161
chr11:75599355-75599676	46.7079
chrX:48256184-48256648	36.4006
chr11:60857016-60857328	121.9803
chr17:46298396-46298803	109.5343
chr14:99774521-99774991	233.2498
chr7:120285132-120285846	193.4697
chr17:46299737-46300088	54.6010
chr11:60856378-60856565	35.8951
chr5:113726087-113726284	39.0007
chr20:6051665-6051843	39.3618
chr16:19990736-19990997	44.9531
chr1:226269751-226269967	38.9285
chr18:42591589-42591926	104.5383
chr1:226262871-226263202	71.6121
chr17:46297363-46298083	72.8452
chr1:226262483-226262789	103.0226
chr7:27146179-27147245	57.8029
chr2:220145016-220145340	55.6580
chr11:2149592-2149835	48.5342
chr10:104587108-104587389	44.6161
chr16:65781324-65781747	54.1732
chr1:159357708-159358560	58.3024
chr21:42513465-42513810	38.5914
chr16:65776894-65777057	43.0994
chr17:44044012-44045056	195.6683
chr10:61112285-61112625	63.1956
chr17:1679903-1680137	115.1381
chr7:27145605-27145812	45.5876
chrX:154146767-154147101	45.4446
chr10:103979761-103980260	37.9091
chr14:99774056-99774228	57.6434
chr16:19992687-19992880	40.4452
chr22:40288955-40289260	37.5803
chr14:76564318-76565414	228.6545
chr17:44043279-44043789	142.9833
chr21:42527975-42528180	165.0742
chr7:27144196-27144789	45.5008
chr22:40301606-40301885	38.2784
chr17:44042219-44042726	89.4140
chr7:27144831-27145465	38.4229
chr5:113730461-113730965	37.5803
chr11:75595124-75595273	87.7766
chr17:44042008-44042170	37.3155
chr5:113724443-113726067	304.8640
chr3:52207090-52207288	48.9836
chr21:42512134-42512267	75.9584
chrX:48252688-48253152	50.5564
chr11:2145096-2145240	37.4895
chr7:149669088-149669250	61.8233
chr1:159363991-159364504	44.0563
chr11:60857389-60857656	48.0286
chr3:49185693-49186106	142.9178
chr18:42585865-42585973	46.0786
chr14:76569056-76569997	102.7032
chr14:76573216-76573612	44.4897
chr2:220144343-220144909	111.4597
chr1:226267607-226267920	93.2225
chr7:27141873-27143000	93.2454
chr10:103979037-103979748	72.3314
chrX:154142360-154143281	46.5119
chr3:49188238-49188698	38.2544
chr14:99776641-99776835	68.2728
chr11:75598695-75598877	36.9784
chr8:77770015-77771891	57.6343
chr22:40287515-40288281	99.7462
chr7:133794354-133794572	119.6251
chr3:52203517-52204056	114.8053
chr10:103990840-103991580	160.4592
chr21:42524259-42524359	39.4340
chrX:48252143-48252660	147.3920
chr11:61352953-61353075	67.61
chr20:61398452-61398647	35.59
chr2:20511298-20511784	63.79
chr14:20608737-20609140	44.56
chr19:50107960-50108309	53.23
chr16:620729-620983	34.16
chr5:45732098-45732442	67.59
chr9:94986837-94987032	59.60
chr12:113608941-113609512	37.99
chr9:115900184-115900532	87.05
chr5:141040662-141040994	48.15
chr7:101055573-101055895	35.88
chr19:13877784-13877947	37.66
chr2:27966969-27967447	94.23
chr16:619861-620173	35.39
chr14:20609478-20610034	95.28
chr9:94986130-94986685	85.73
chr5:150004847-150005285	40.45
chr6:41636223-41636928	183.62
chr2:37425647-37425857	35.87
chr5:45731410-45731527	44.35
chr6:41637668-41638817	84.85
chr5:150000932-150001330	46.51
chr16:620366-620550	37.13
chr2:20509852-20510400	155.00
chr2:20511813-20512761	34.72
chr12:113606088-113606959	108.71
chr5:141041739-141042173	56.59
chr6:41631273-41631783	40.45
chr5:45730526-45731124	40.45
chr11:61351785-61352438	240.91
chr17:71023526-71023760	36.81
chr16:4836971-4837229	57.41
chr2:26769530-26770240	47.09
chr20:1395578-1395732	75.23
chr2:3620397-3620653	68.41
chr10:104253462-104253899	137.89
chr18:18002294-18002674	85.01
chr12:56424878-56425204	49.11
chr12:4424997-4425692	54.55
chr10:104254081-104254494	47.13
chr20:1394770-1395364	90.28
chr18:18002922-18003687	175.51
chr10:80777114-80777222	37.78
chr18:17999120-17999632	58.21
chr20:56318138-56318402	88.98
chr18:18000206-18000406	38.87
chr2:159021197-159021662	97.91
chr17:71022422-71023465	220.81
chr17:71021952-71022344	53.37
chr10:80778575-80778837	43.01
chr18:18003699-18004358	49.99
chr2:159361436-159362055	35.22
chr18:18001614-18001988	54.94
chr17:71015448-71015814	39.99
chr20:5839997-5840158	36.98
chr16:4837267-4837611	117.03
