# Supplementary material for: Predicting tissue specific cis-regulatory modules in the human genome using pairs of co-occurring motifs
Source: BMC Bioinformatics. 2012 Feb 7;13:25. doi: 10.1186/1471-2105-13-25 (PMC3359238; doi:10.1186/1471-2105-13-25)
Supplement: Additional file 3 — Predictions for all tissues. This file includes predictions for 72 human tissues and cell types. It includes the tissue-specific genes, the predicted signatures, and the putative CRMs. This file also contains predictions for the heart and the CD4+ T cells. We obtained these predictions by searching a larger set of parameters. [file 1471-2105-13-25-S3.ZIP › resultsAllTissues/n0/adrenal_gland/genes.txt]

NM_000787
NM_000497
NM_000198
NM_000500
NM_000102
NM_000847
NM_000349
NM_004109
NM_013305
NM_003167
NM_001628
NM_052884
NM_199293
NM_001512
NM_014762
NM_003786
NM_003273
NM_006648
NM_173546
NM_004110
NM_001086
NM_000498
NM_002686
NM_020682
NM_000688
NM_181645
NM_001015880
NM_018242
NM_019102
NM_032623
NM_002246
NM_000112
NM_002191
NM_152869
NM_004891
NM_016143
NM_017671
NM_194298
NM_005029
NM_001310
NM_016569
NM_000120
NM_015533
NM_032470
NM_001098497
NM_002889
NM_199050
NM_203436
NM_145740
NM_001159
NM_203473
NM_213599
NM_018555
NM_020469
NM_001014796
NM_206922
NM_178516
NM_003403
NM_012413
NM_024112
NM_017817
NM_021100
NM_032470
NM_053284
NM_032569
NM_000218
NM_005749
NM_152347
NM_171998
NM_017655
NM_003603
NM_024959
NM_152740
NM_152755
NM_004197
NM_138424
NM_153212
NM_000624
NM_015206
NM_022481
NM_018298
NM_198580
NM_020882
NM_031219
NM_199235
NM_033120
NM_020547
NM_021072
NM_001040457
NM_020996
NM_001645
NM_033135
NM_138288
NM_153361
NM_207628
NM_024323
NM_145792
NM_012338
NM_018071
NM_181873
NM_014460
NM_015584
NM_001004312
NM_032506
NM_001006939
NM_006278
NM_024684
NM_021614
NM_005257
NM_138403
NM_022337
NM_199193
NM_138801
NM_003101
NM_005116
NM_001008723
NM_004626
NM_001109974
NM_212461
NM_000587
NM_001017920
NM_019012
NM_001002911
NM_031850
NM_153211
NM_001039999
NM_003585
NM_001010862
NM_144671
NM_001031806
NM_138803
NM_001819
NM_000927
NM_024721
NM_018153
NM_020673
NM_005729
NM_004502
NM_004265
NM_152723
NM_052928
NM_005600
NM_020753
NM_207186
NM_004040
NM_005981
NM_138434
NM_001080209
NM_145214
NM_000704
NM_194284
NM_002906
NM_152620
NM_033131
NM_000890
NM_001012426
NM_001004474
NM_016169
NM_024496
NM_153611
