# Supplementary material for: Predicting tissue specific cis-regulatory modules in the human genome using pairs of co-occurring motifs
Source: BMC Bioinformatics. 2012 Feb 7;13:25. doi: 10.1186/1471-2105-13-25 (PMC3359238; doi:10.1186/1471-2105-13-25)
Supplement: Additional file 3 — Predictions for all tissues. This file includes predictions for 72 human tissues and cell types. It includes the tissue-specific genes, the predicted signatures, and the putative CRMs. This file also contains predictions for the heart and the CD4+ T cells. We obtained these predictions by searching a larger set of parameters. [file 1471-2105-13-25-S3.ZIP › resultsAllTissues/n0/adrenal_gland/signature.txt]

V_ETS2_Q6=V_AHR_Q5
V_HOXA1_01=V_SP4_Q5
V_MZF1_01=V_AHRARNT_02
V_MEF3_B=V_EGR1_01
V_GCM_Q2=V_NRSE_B
V_AP2ALPHA_03=V_NUR77_Q5
V_PLAG1_01=V_CREB_Q4_01
V_E2F_Q6_01=V_RNF96_01
V_MINI20_B=V_NRF1_Q6
V_ZBED6_01=V_NKX61_02
V_SP2_01=V_NFY_Q6
V_NFY_Q6_01=V_GABP_B
V_MYCMAX_B=V_NFY_01
V_ZFP281_01=V_CREBATF_Q6
V_CREB_Q4_01=V_RNF96_01
V_AP2_Q3=V_NRF1_Q6
V_HIF1_Q5=V_SZF11_01
V_PNR_01=V_TAL1ALPHAE47_01
V_SPZ1_01=V_TAL1BETAITF2_01
V_ZF5_01=V_P300_01
V_E2F_Q3_01=V_E2F1_Q3_01
V_NFKAPPAB_01=V_ZF5_01
V_CAAT_01=V_HIC1_03
V_HOXA2_01=V_SP4_Q5
V_ZFP281_01=V_NRF1_Q6
V_WHN_B=V_SP1_02
V_RREB1_01=V_ZFP206_01
V_SP1SP3_Q4=V_TAACC_B
V_EGR1_01=V_EGR3_01
V_SP4_Q5=V_PITX3_01
V_ZBRK1_01=V_FOXO3_01
V_SF1_Q6=V_ETF_Q6
V_LYF1_01=V_E2F_Q3_01
V_NFY_Q6_01=V_PAX5_02
V_AP2_Q3=V_PAX4_04
V_PAX8_B=V_IRF3_Q3
V_EGR_Q6=V_SOX10_Q6
V_SP1SP3_Q4=V_GATA1_04
V_KLF15_Q2=V_BRACH_01
V_EGR1_01=V_AHR_01
V_AHR_Q5=V_MAZ_Q6
V_CAAT_01=V_NMYC_01
V_ERALPHA_01=V_RSRFC4_Q2
V_NKX63_01=V_DLX3_01
V_NFKB_Q6_01=V_PITX3_01
V_MINI20_B=V_CREB_Q2
V_SREBP_Q6=V_GATA2_01
V_DBP_Q6=V_OCT1_05
V_LBP1_Q6=V_MTERF_01
V_GBX1_01=V_HOXB5_01
V_HOXA10_01=V_SP1_02
V_MZF1_02=V_HB9_01
V_TR4_Q2=V_NF1_Q6_01
V_ZBRK1_01=V_DEAF1_01
V_CAAT_01=V_PU1_01
V_NFE2_01=V_DEAF1_01
V_ETS2_Q6=V_BEN_01
V_NFKB_Q6=V_BEN_01
V_NKX11_01=V_SP1_Q6
V_HIC1_02=V_NF1_Q6_01
V_BEN_01=V_RNF96_01
V_MINI20_B=V_NFY_Q6_01
V_ZF5_01=V_MATH1_Q2
V_NRF1_Q6=V_HIC1_03
V_AP2_Q3=V_GCM_Q2
V_HIC1_02=V_STAF_01
V_MINI19_B=V_BEN_01
V_BEN_01=V_DEAF1_01
V_NFY_Q6_01=V_HIC1_03
V_BEN_01=V_IK_Q5
V_SEF1_C=V_NRSE_B
V_MZF1_Q5=V_OCT1_08
V_AP2_Q6=V_GRE_C
V_NFY_Q6_01=V_NRSE_B
V_CACD_01=V_ZF5_B
V_AP2_Q3=V_MYB_Q5_01
V_AP4_Q5=V_GFI1_01
V_NERF_Q2=V_NFY_01
V_AP1_Q2_01=V_NUR77_Q5
V_NKX63_01=V_MSX2_01
V_AP2_Q6=V_SF1_Q6
V_BEL1_B=V_HFH8_01
V_EGR_Q6=V_GATA2_01
V_PAX9_B=V_NRF2_01
V_TTF1_Q6=V_NKX32_02
V_HIC1_03=V_CBF_01
V_RSRFC4_01=V_SP1_Q6_01
V_LYF1_01=V_CNOT3_01
V_SP1SP3_Q4=V_HIF1_Q5
V_TAXCREB_01=V_MYF_01
V_TAXCREB_01=V_CNOT3_01
V_ZNF219_01=V_SRF_Q6
V_LRF_Q2=V_P53_DECAMER_Q2
V_ZBRK1_01=V_CNOT3_01
V_GCM_Q2=V_WT1_Q6
V_NRSE_B=V_NF1_Q6_01
V_GATA1_04=V_MAZR_01
V_MZF1_Q5=V_HOXA7_02
V_WT1_Q6=V_SF1_Q6_01
V_ZF5_01=V_ZF5_B
V_SP1_Q6=V_NURR1_Q3
V_HFH8_01=V_ACAAT_B
V_TFIII_Q6=V_MYCMAX_02
V_SRY_02=V_KLF15_Q2
V_USF_Q6_01=V_AHR_01
V_CDX1_01=V_ZFX_01
V_MZF1_01=V_CNOT3_01
V_COUPTF_Q6=V_ATF_B
V_NKX52_01=V_WT1_Q6
V_MYCMAX_B=V_NF1_Q6
V_P53_04=V_FAC1_01
V_ZNF219_01=V_EVI1_02
V_HMX1_01=V_GLI2_01
V_HIF1_Q5=V_CTCF_02
V_VMAF_01=V_E2F1_Q3_01
V_CBF_02=V_PAX6_Q2
V_GATA2_01=V_SZF11_01
V_ERALPHA_01=V_SMAD_Q6_01
V_SRY_01=V_NMYC_01
V_ROAZ_01=V_SZF11_01
V_DLX3_01=V_HOXB3_01
V_AP1_Q2_01=V_ZIC3_01
V_SPZ1_01=V_HNF3A_01
V_GATA2_02=V_NF1_Q6_01
V_NFAT2_Q5=V_PPARA_02
V_AP4_Q6=V_HOXA7_01
V_MAF_Q6_01=V_ZIC1_01
V_SF1_Q6=V_TR4_Q2
V_FOXP3_01=V_CREL_01
