# Supplementary material for: Predicting tissue specific cis-regulatory modules in the human genome using pairs of co-occurring motifs
Source: BMC Bioinformatics. 2012 Feb 7;13:25. doi: 10.1186/1471-2105-13-25 (PMC3359238; doi:10.1186/1471-2105-13-25)
Supplement: Additional file 3 — Predictions for all tissues. This file includes predictions for 72 human tissues and cell types. It includes the tissue-specific genes, the predicted signatures, and the putative CRMs. This file also contains predictions for the heart and the CD4+ T cells. We obtained these predictions by searching a larger set of parameters. [file 1471-2105-13-25-S3.ZIP › resultsAllTissues/n0/amygdala/CRMs.txt]

chr19:40327894-40328108	70.3079
chrX:102771162-102771500	58.9166
chr9:139463106-139463666	47.2398
chr1:201281065-201281399	35.7240
chr1:77520094-77520267	55.8565
chr1:110559162-110559426	35.6169
chr20:17157396-17157611	69.0481
chr1:201283874-201284550	78.9595
chr9:139463764-139463871	35.2244
chr13:52323520-52324380	47.2573
chr11:65807644-65808327	69.2879
chr6:108593186-108594578	92.1274
chrX:102780332-102780530	47.1086
chr6:108592870-108593167	70.5304
chr19:40960089-40960386	57.4443
chr19:9974035-9974197	45.6873
chr10:83624308-83624838	185.5306
chr16:24174423-24175109	92.3937
chr19:47188214-47188570	94.3474
chr10:16602124-16602365	60.2381
chr17:27838571-27838707	46.9658
chr11:65802624-65802874	82.0684
chr1:153323455-153324041	70.4538
chr17:27841385-27841486	35.9444
chr17:27837592-27837731	92.1385
chr14:104708460-104708778	44.2178
chr1:39920300-39920794	58.6779
chr1:153325042-153325227	79.7124
chr20:17155555-17155950	83.4935
chr11:45636852-45637147	80.0958
chr1:201284598-201284774	36.2236
chr1:39929179-39930129	243.5634
chr16:19087484-19087599	80.2240
chr6:108603644-108603872	35.6169
chr11:123030198-123030626	105.4283
chr13:52320572-52321128	61.3553
chr19:47189917-47190062	81.5115
chr16:964639-965162	93.3193
chr6:108585336-108585942	69.2274
chr1:221604449-221604560	35.8830
chrX:137620831-137621233	35.1133
chr13:52329405-52330177	36.7589
chr15:75010946-75011054	48.3537
chr5:140786025-140788463	47.5249
chrX:100222502-100222781	35.3909
chr19:9980983-9981343	59.0685
chr21:33364169-33364470	197.7648
chr1:3531176-3531335	105.1589
chr8:107739358-107739652	81.6015
chr10:16603070-16603333	46.6882
chr2:142604240-142604686	36.0452
chr2:236067014-236067358	35.1728
chr8:107738902-107739037	91.8928
chr19:40957973-40958223	107.9999
chr19:40958252-40958400	80.7059
chr18:11679349-11679449	35.1078
chr9:102275146-102275487	139.8182
chr19:541684-541811	103.8609
chr19:9980118-9980256	59.2069
chr9:139473514-139473643	59.1831
chr11:65804567-65805050	211.0811
chr19:55834031-55835037	189.2177
chr1:153321175-153321607	149.2575
chr19:40326267-40326528	45.7984
chr19:40325920-40326077	199.6611
chr12:47678861-47679128	35.2521
chr1:153317797-153318016	151.2020
chr21:33319795-33320287	60.5670
chr20:17156703-17156966	68.6290
chr1:39930160-39930260	46.3277
chr12:47679175-47680031	267.1904
chr14:104713515-104713756	108.7066
chr21:33318029-33318410	93.9640
chr14:104714153-104714344	58.1006
chr18:22688458-22688887	35.8073
chr19:539298-539486	36.0848
chrX:100221414-100222030	36.4734
chr16:19087743-19088074	45.6057
chr20:17155070-17155450	70.0377
chr19:541829-541976	58.0235
chrX:47364071-47364721	302.0373
chr6:108597497-108597904	58.2076
chr1:153325305-153325512	82.9598
chr21:33361316-33361598	84.7240
chr19:40958584-40958794	94.0196
chr8:144312440-144312743	69.8420
chr1:201287628-201287928	71.4559
chr11:65806374-65806779	185.9506
chr19:47262110-47262426	68.7000
chr9:102275933-102276127	80.5921
chr19:47187065-47187434	92.2744
chr8:59220943-59221343	45.5426
chr2:236068232-236068392	130.5144
chr21:33316976-33317465	59.9425
chr3:47595851-47596011	58.0184
chr9:139472336-139472656	45.4233
chr19:47265108-47266669	350.0933
chr1:66771583-66772020	45.7167
chr9:139467819-139468003	35.5991
chr14:64508216-64508375	35.2244
chr2:10969737-10969902	44.1547
chr19:9982102-9982313	82.5943
chr1:153325728-153326732	116.7308
chr11:65802893-65803143	46.0062
chrX:102780640-102780865	35.1688
chr1:66772061-66772629	70.4487
chr19:40967059-40967694	186.2221
chr8:144310617-144311041	35.9183
chr1:153318756-153320464	417.4299
chrX:100220767-100221391	48.1316
chr1:221603564-221604227	100.7863
chr1:77521292-77521403	47.2001
chr19:9979063-9979379	59.2902
chr21:33319337-33319449	35.1078
chr13:52314641-52315016	34.9745
chr6:108595619-108595967	58.9016
chr19:52215481-52216059	140.7757
chr15:72071617-72071717	129.1079
chr1:200379078-200379932	91.9608
chr1:200380323-200380520	80.8334
chr19:47190068-47190465	221.6412
chr19:47188849-47189452	91.8339
chr8:144312755-144313484	314.0766
chr2:10971734-10972038	35.0578
chr20:1921049-1921374	47.0055
chrX:102766369-102766571	47.1086
chr3:47595580-47595837	57.1132
chr1:110554028-110555364	360.4278
chr19:52216555-52216708	83.2454
chr9:102276152-102276275	45.6040
chr6:108596668-108597144	46.6446
chr12:47674876-47675734	126.6224
chr10:16603385-16603657	45.1471
chr2:142604852-142605374	36.6400
chr12:63801435-63801589	81.5730
chr20:19140678-19140871	82.25
chr16:65579861-65580093	47.64
chrX:21302092-21302234	80.72
chr16:56233621-56233956	45.89
chr3:197097435-197097923	36.40
chr17:76616246-76616587	60.19
chr9:139039783-139040247	46.95
chr3:185462023-185462215	94.31
chr9:139162027-139162238	58.33
chr5:140844046-140844924	58.76
chr17:28644124-28644908	60.06
chr14:90352024-90352158	68.10
chrX:152694052-152694181	35.33
chr9:139162279-139163281	57.98
chr15:24664257-24664788	91.41
chr9:139034825-139034966	45.63
chr20:61573579-61573771	116.08
chr17:50854363-50854569	118.25
chr10:71505114-71505420	70.31
chr17:76624126-76624501	46.76
chr3:197104396-197105161	68.99
chr19:59078260-59078684	93.46
chr17:76055205-76057747	58.60
chr17:76064113-76064397	45.23
chr1:99502815-99503236	58.65
chr17:28642332-28642538	45.74
chr17:76064914-76065093	45.32
chr9:139042020-139042171	57.35
chr17:76065123-76065329	115.14
chr19:54638612-54638841	35.97
chrX:152683355-152684184	45.38
chr19:60490281-60490393	116.21
chr17:28643449-28644118	81.66
chr3:185460339-185460496	80.07
chr9:139154442-139154592	56.79
chr16:29930215-29930375	35.72
chr9:139160956-139161187	35.44
chr17:76063014-76063314	36.62
chr3:185463054-185463317	57.43
chr7:28964187-28965192	45.51
chr19:60490753-60491293	94.14
chr17:76623930-76624078	35.19
chr3:185462829-185463039	68.32
chr3:185459650-185460288	58.21
chr4:166348106-166348213	45.60
chr9:139143721-139143950	46.08
chr3:185461251-185461598	58.09
chr15:24664023-24664171	47.05
chr19:60487279-60487622	91.24
chr3:185460709-185461011	45.80
chr2:128119547-128120301	59.68
chr16:683542-683654	35.58
chr7:123176024-123176447	36.47
chr19:59623243-59623535	58.45
chr2:155262770-155263533	89.77
chr8:132985450-132985571	46.68
chr16:695303-695977	138.68
chr10:106391702-106391958	34.89
chr20:1225523-1225788	70.85
chr14:23610010-23611413	57.31
chr10:106389964-106390356	149.50
chr1:200365554-200365777	36.14
chr22:30671284-30671421	35.01
chr16:683671-684153	186.75
chr1:31993351-31993880	47.04
chr5:140844046-140844924	58.76
chr20:61573579-61573771	116.08
chr9:103289188-103289444	36.24
chr15:71828194-71828486	59.44
chr1:32000737-32003619	218.93
chr11:1368492-1368738	90.90
chr16:51138167-51138349	45.34
chr22:30670334-30670719	139.22
chr5:133734928-133735063	46.30
chr1:31996945-31997385	35.01
chr19:59623546-59623750	44.45
chr7:121300390-121300633	35.21
chr2:192767641-192768382	116.63
chr1:31998710-31998893	80.26
chr3:6879201-6879447	70.28
chr1:200366097-200366452	58.29
chr10:106390451-106391075	91.28
chr16:693503-693733	45.93
chr20:1224769-1225015	47.26
chr15:71830524-71832111	127.95
chr19:773053-773173	69.96
chr1:32003704-32004573	35.92
