# Supplementary material for: Predicting tissue specific cis-regulatory modules in the human genome using pairs of co-occurring motifs
Source: BMC Bioinformatics. 2012 Feb 7;13:25. doi: 10.1186/1471-2105-13-25 (PMC3359238; doi:10.1186/1471-2105-13-25)
Supplement: Additional file 3 — Predictions for all tissues. This file includes predictions for 72 human tissues and cell types. It includes the tissue-specific genes, the predicted signatures, and the putative CRMs. This file also contains predictions for the heart and the CD4+ T cells. We obtained these predictions by searching a larger set of parameters. [file 1471-2105-13-25-S3.ZIP › resultsAllTissues/n0/amygdala/genes.txt]

NM_002739
NM_001039614
NM_153350
NM_182553
NM_001010908
NM_080617
NM_032291
NM_015537
NM_198082
NM_002347
NM_017450
NM_004028
NM_003269
NM_005291
NM_003654
NM_014839
NM_001010848
NM_145282
NM_021165
NM_032092
NM_012431
NM_182767
NM_015460
NM_178539
NM_001008213
NM_000810
NM_020689
NM_174858
NM_178537
NM_002590
NM_030965
NM_003337
NM_004767
NM_015086
NM_001006640
NM_003586
NM_000832
NM_006539
NM_015719
NM_018649
NM_020309
NM_014293
NM_006032
NM_014723
NM_003957
NM_021648
NM_002088
NM_016257
NM_133625
NM_183377
NM_172107
NM_000529
NM_004455
NM_001297
NM_007191
NM_173815
NM_002902
NM_001033556
NM_023943
NM_004386
NM_001037131
NM_014705
NM_032298
NM_181874
NM_018712
NM_003130
NM_153763
NM_022006
NM_003178
NM_017982
NM_182978
NM_033259
NM_006157
NM_022832
NM_018912
NM_014700
NM_014575
NM_004114
NM_012305
NM_025141
NM_001010854
NM_001703
NM_014927
NM_001040151
NM_003692
NM_016524
NM_002522
NM_001003809
NM_198991
NM_001194
NM_005682
NM_032101
NM_015053
NM_002588
NM_015236
NM_002851
NM_003885
NM_005393
NM_022773
NM_003931
NM_018557
NM_001173
NM_152296
NM_014978
NM_012329
NM_139136
NM_001080430
NM_014817
NM_000857
NM_001079535
NM_005456
NM_001682
NM_152643
NM_032027
NM_002594
NM_021637
NM_172109
NM_020659
NM_006574
NM_002517
NM_147189
NM_003405
NM_007246
NM_052948
NM_005806
NM_032430
NM_014048
NM_018170
NM_015634
NM_020194
NM_005249
NM_003941
NM_032403
NM_002245
NM_006822
NM_212533
NM_181354
NM_002867
NM_032342
NM_016192
NM_004952
NM_002069
NM_005781
NM_024411
NM_020445
NM_133499
NM_015423
NM_138795
NM_004466
NM_002236
NM_030623
NM_177533
NM_002239
NM_004809
NM_015137
NM_024888
NM_138983
NM_006477
NM_182752
NM_198686
