# Supplementary material for: Predicting tissue specific cis-regulatory modules in the human genome using pairs of co-occurring motifs
Source: BMC Bioinformatics. 2012 Feb 7;13:25. doi: 10.1186/1471-2105-13-25 (PMC3359238; doi:10.1186/1471-2105-13-25)
Supplement: Additional file 3 — Predictions for all tissues. This file includes predictions for 72 human tissues and cell types. It includes the tissue-specific genes, the predicted signatures, and the putative CRMs. This file also contains predictions for the heart and the CD4+ T cells. We obtained these predictions by searching a larger set of parameters. [file 1471-2105-13-25-S3.ZIP › resultsAllTissues/n0/amygdala/signature.txt]

V_AP1_C=V_AREB6_03
V_EAR2_Q2=V_AP1_C
V_MYCMAX_B=V_GLI3_02
V_NFY_01=V_HIC1_02
V_LTF_Q6=V_E2F1_Q3_01
V_MOVOB_01=V_LXR_DR4_Q3
V_AP2_Q6=V_NFY_Q6_01
V_COMP1_01=V_RNF96_01
V_HEN1_01=V_BEN_01
V_AHR_Q5=V_AP4_01
V_MZF1_01=V_E2F1_Q3_01
V_SP2_01=V_IRF3_Q3
V_E2_Q6_01=V_WT1_Q6
V_SP2_01=V_SREBP1_02
V_AHRARNT_02=V_GLI2_01
V_PKNOX2_01=V_MATH1_Q2
V_MIF1_01=V_NGFIC_01
V_MEIS2_01=V_AP2GAMMA_01
V_SP1SP3_Q4=V_E2_01
V_ALPHACP1_01=V_GLI2_01
V_AP2_Q6=V_PREP1_01
V_CNOT3_01=V_RFX1_02
V_USF_01=V_LRF_Q2
V_ETF_Q6=V_NFY_Q6
V_E2F1_Q4_01=V_PAX4_03
V_R_01=V_E2F1_Q3_01
V_E2F1_Q3_01=V_GKLF_02
V_GLI1_01=V_ETF_Q6
V_AP2_Q6_01=V_TGIF_01
V_AP2_Q6_01=V_TGIF_02
V_MYCMAX_B=V_NRSE_B
V_MOVOB_01=V_PAX4_01
V_ZF5_01=V_GLI1_01
V_E2F_Q6_01=V_SP1_01
V_ZIC2_01=V_NMYC_01
V_RNF96_01=V_IRF3_Q3
V_E2F1_Q4=V_SP1_01
V_PXR_Q2=V_MINI20_B
V_ZNF515_01=V_ZFP206_01
V_GLI3_Q5_01=V_AP1_C
V_ZNF219_01=V_XVENT1_01
V_AP2_Q3=V_NFY_Q6
V_NERF_Q2=V_SP2_01
V_SP2_01=V_GLI2_01
V_BEN_01=V_AP4_01
V_ZFP206_01=V_TFIII_Q6
V_MAZ_Q6=V_GATA2_01
V_ETF_Q6=V_ATF3_Q6
V_MAF_Q6=V_LXR_Q3
V_ZNF515_01=V_NGFIC_01
V_ETS2_Q6=V_ETF_Q6
V_AHR_Q5=V_FPM315_01
V_AHR_Q5=V_MINI19_B
V_PAX9_B=V_AHRARNT_02
V_AP2_Q3=V_AHRARNT_01
V_SP2_01=V_YY1_02
V_PKNOX2_01=V_GC_01
V_GLI1_01=V_WT1_Q6
V_MINI20_B=V_RFX1_02
V_EGR1_01=V_R_01
V_PAX9_B=V_ZIC1_01
V_CACD_01=V_E2F1_Q3_01
V_SP2_01=V_SREBP2_Q6
V_ZFP281_01=V_E2F1_Q3_01
V_AP2_Q3=V_PPARA_Q6
V_PAX4_03=V_RFX_Q6
V_TBX5_02=V_GLI2_01
V_GCM_Q2=V_ETF_Q6
V_SP1_Q6=V_BRCA_01
V_PAX9_B=V_GFI1_01
V_MYCMAX_B=V_ERR2_01
V_CACCCBINDINGFACTOR_Q6=V_E2F1_Q6_01
V_T3R_01=V_DEAF1_01
V_AP2ALPHA_01=V_MEF2_05
V_ARNT_02=V_AP2GAMMA_01
V_HIC1_03=V_HNF4ALPHA_Q6
V_P53_01=V_LUN1_01
V_SP3_Q3=V_ARNT_02
V_BRCA_01=V_WT1_Q6
V_RFX_Q6=V_ETF_Q6
V_SP3_Q3=V_USF_01
V_E2F1_Q6_01=V_SREBP_Q6
V_ZF5_01=V_AHR_01
V_MUSCLE_INI_B=V_NKX25_03
V_MOVOB_01=V_AP1FJ_Q2
V_ZFP206_01=V_MAZR_01
V_MUSCLE_INI_B=V_RFX1_02
V_GCM_Q2=V_RNF96_01
V_PAX9_B=V_PAX4_01
V_MRG2_01=V_AP2GAMMA_01
V_CACCCBINDINGFACTOR_Q6=V_MYC_Q2
V_RFX3_01=V_SZF11_01
V_EGR1_01=V_GLI1_Q2
V_RREB1_01=V_NRF1_Q6
V_AP1_Q6=V_MINI20_B
V_PLAG1_01=V_E2F1_Q3_01
V_E2F1_Q3_01=V_WT1_Q6
V_SP1SP3_Q4=V_ZFP206_01
V_EGR1_01=V_STAT3_03
V_GLI3_Q5_01=V_PAX5_02
V_PAX4_03=V_SP2_01
