# Supplementary material for: Predicting tissue specific cis-regulatory modules in the human genome using pairs of co-occurring motifs
Source: BMC Bioinformatics. 2012 Feb 7;13:25. doi: 10.1186/1471-2105-13-25 (PMC3359238; doi:10.1186/1471-2105-13-25)
Supplement: Additional file 3 — Predictions for all tissues. This file includes predictions for 72 human tissues and cell types. It includes the tissue-specific genes, the predicted signatures, and the putative CRMs. This file also contains predictions for the heart and the CD4+ T cells. We obtained these predictions by searching a larger set of parameters. [file 1471-2105-13-25-S3.ZIP › resultsAllTissues/n0/appendix/CRMs.txt]

chr2:176736000-176736473	16.5803
chr1:213242166-213243018	15.6334
chr9:21792505-21792675	16.3421
chr17:36869263-36869737	24.0129
chr12:99055535-99055818	16.0086
chr3:171557555-171557967	48.8893
chr19:55913361-55913811	32.1005
chr2:104834091-104835108	31.3501
chr4:167014828-167015093	16.4671
chr19:55914041-55914507	47.9661
chr20:36556914-36557106	15.5083
chr2:60841731-60842218	24.0129
chr2:104832437-104833345	24.6799
chr15:70739677-70739926	31.7670
chr18:42751396-42751588	16.3421
chr7:21432793-21433744	48.5319
chr15:70734302-70734442	31.3739
chr12:3852508-3852890	39.7117
chr4:91041970-91042159	16.0086
chr2:104844661-104845371	38.7350
chr4:167005315-167005478	55.5297
chr1:203866678-203866833	15.0080
chr19:55912199-55912679	47.5731
chr3:171556074-171556597	23.8461
chr12:20418307-20418862	54.8627
chr1:203869202-203869766	15.0080
chr1:203867412-203867653	16.1336
chr12:40125302-40125750	24.0129
chr19:55912993-55913358	15.3654
chr3:171558285-171558680	47.8828
chr18:42747409-42747581	16.0086
chr2:176751144-176751521	32.0171
chr17:6273414-6273562	16.2587
chr1:43575831-43576106	24.1379
chr10:46506011-46506152	16.3421
chr2:104827480-104828688	104.1629
chr2:176731363-176732298	48.0495
chr7:20336370-20337031	40.0452
chr17:7558911-7560648	72.3006
chr2:176746354-176748276	56.3218
chr14:33489073-33489352	23.8461
chr7:21434687-21434819	24.3464
chr2:176738561-176739012	24.1796
chr2:176737886-176738559	15.3654
chr17:7560650-7561661	64.1593
chr4:167012823-167014185	23.9712
chr12:20411025-20411559	15.5083
chr13:50695349-50695901	15.8418
chr1:224145292-224145449	16.7590
chr2:176733245-176734651	47.5552
chr3:171558726-171558914	16.6756
chr17:16413141-16413495	23.6377
chrX:68751292-68752654	47.1919
chr2:104845386-104846010	31.4990
chr1:43568421-43568950	70.9963
chr4:167014675-167014796	16.1336
chr18:41467542-41468111	16.0086
chr2:104836789-104837075	15.8418
chr2:176745248-176746149	16.3421
chr2:104840018-104840402	24.3464
chr2:104836169-104836583	23.8461
chr2:176734727-176734925	15.6334
chr2:104842767-104843689	16.0086
chr18:41460230-41460920	47.0252
chr12:40118882-40120234	16.0086
chr2:60837134-60837598	24.1796
chr7:10980365-10980630	16.1991
chr3:87413796-87414999	23.6377
chr7:21433753-21434125	16.1336
chr12:40117261-40118013	23.8461
chr15:70738033-70738284	16.3421
chr2:104843692-104844398	63.5340
chr12:40116111-40117238	48.0257
chrX:44616991-44617548	64.67
chr3:107070080-107070411	24.18
chrX:44618559-44619761	23.01
chrX:119385104-119386058	16.34
chr4:147778613-147778877	32.04
chr4:147779083-147779334	24.14
chr12:52060602-52060899	15.51
chr4:147779368-147779576	15.51
chr4:147775951-147777700	24.14
chr10:100983493-100984065	15.37
chr8:142438177-142438444	23.51
chr12:52061961-52062160	16.47
chr5:95092449-95092577	15.01
chrX:44617902-44618113	16.34
chr5:39109204-39109674	24.18
chrX:44616316-44616654	24.35
chr7:81237223-81237852	17.33
chr2:73973181-73973890	32.87
chrX:44618254-44618533	30.87
chr12:31633671-31634056	16.34
chr1:172103964-172104389	40.11
chr3:107070454-107071391	15.51
chr5:39110017-39110187	16.13
chr4:147781966-147782458	16.01
chrX:44616663-44616962	23.37
chr12:52059423-52060342	39.93
chr12:52051449-52051559	15.51
chr12:111340994-111341298	15.84
chr3:107058690-107059411	24.01
chr12:42232310-42232427	16.13
chr2:40505382-40505978	32.02
chr11:66896702-66896887	15.51
chr12:112393686-112394478	40.69
chr22:31722812-31723048	17.33
chr11:66894364-66894715	31.71
chr11:66893511-66893622	15.01
chr12:112400536-112400895	16.13
chr8:70909381-70910013	39.34
chr16:46745549-46745806	15.84
chr2:216943228-216943570	23.01
chr11:66891673-66891865	16.13
chr22:45307993-45308187	16.34
chr11:66893751-66894159	31.02
chr16:964639-965162	31.02
chr2:216944053-216945586	71.52
chr8:70907666-70909044	16.47
chr11:66890468-66891506	40.31
chr12:112398079-112398556	16.44
chr11:66898107-66898405	31.85
chr3:102980607-102980833	15.51
chr1:200177509-200177825	24.76
chr11:66898437-66899878	24.18
chr17:40336396-40338275	23.99
chr11:66903606-66903923	23.51
