# Supplementary material for: Predicting tissue specific cis-regulatory modules in the human genome using pairs of co-occurring motifs
Source: BMC Bioinformatics. 2012 Feb 7;13:25. doi: 10.1186/1471-2105-13-25 (PMC3359238; doi:10.1186/1471-2105-13-25)
Supplement: Additional file 3 — Predictions for all tissues. This file includes predictions for 72 human tissues and cell types. It includes the tissue-specific genes, the predicted signatures, and the putative CRMs. This file also contains predictions for the heart and the CD4+ T cells. We obtained these predictions by searching a larger set of parameters. [file 1471-2105-13-25-S3.ZIP › resultsAllTissues/n0/appendix/genes.txt]

NM_023919
NM_001077
NM_001077182
NM_020653
NM_003555
NM_014246
NM_024672
NM_022363
NM_001079821
NM_016307
NM_014899
NM_004921
NM_002367
NM_199047
NM_022894
NM_025047
NM_012464
NM_007366
NM_145037
NM_021828
NM_020208
NM_015078
NM_017790
NM_000745
NM_032088
NM_001615
NM_021097
NM_020814
NM_152385
NM_213607
NM_018693
NM_002667
NM_018327
NM_005408
NM_002834
NM_012134
NM_000053
NM_139056
NM_001125
NM_025041
NM_002214
NM_003839
NM_030958
NM_033277
NM_007345
NM_133478
NM_213597
NM_004671
NM_016148
NM_021140
NM_020336
NM_033226
NM_001033080
NM_014468
NM_020909
NM_170662
NM_012368
NM_003490
NM_000551
NM_003112
NM_002172
NM_001039659
NM_001040462
NM_005414
NM_006085
NM_022073
NM_178034
NM_020328
NM_002986
NM_145720
NM_006239
NM_001526
NM_012352
NM_007231
NM_032522
NM_022773
NM_025003
NM_199357
NM_000949
NM_198714
NM_013246
NM_152756
NM_058197
NM_005193
NM_004575
NM_001005217
NM_013942
NM_001080512
NM_174981
NM_030911
NM_003742
NM_022093
NM_005373
NM_001285
NM_001077639
NM_014479
NM_007125
NM_001004751
NM_001937
NM_016559
NM_005972
NM_007163
NM_001973
NM_144973
NM_175613
NM_001017424
NM_015054
NM_021153
NM_004680
NM_145647
NM_020877
NM_006991
NM_018652
NM_001005610
NM_001079935
NM_025169
NM_152406
NM_006898
NM_000921
NM_145019
NM_172218
NM_007028
NM_006269
NM_014358
NM_033151
NM_012069
NM_176883
NM_022375
NM_016442
NM_138473
NM_020367
NM_020940
NM_005293
NM_014336
NM_014660
NM_173656
NM_020164
NM_005366
NM_002445
NM_005367
NM_182533
NM_175861
NM_020997
NM_007351
NM_001005216
NM_006236
NM_014421
NM_002451
NM_002278
NM_002548
NM_031848
NM_013377
NM_000306
NM_138964
NM_017741
NM_175743
NM_201545
NM_153447
NM_021088
NM_001010934
