# Supplementary material for: Predicting tissue specific cis-regulatory modules in the human genome using pairs of co-occurring motifs
Source: BMC Bioinformatics. 2012 Feb 7;13:25. doi: 10.1186/1471-2105-13-25 (PMC3359238; doi:10.1186/1471-2105-13-25)
Supplement: Additional file 3 — Predictions for all tissues. This file includes predictions for 72 human tissues and cell types. It includes the tissue-specific genes, the predicted signatures, and the putative CRMs. This file also contains predictions for the heart and the CD4+ T cells. We obtained these predictions by searching a larger set of parameters. [file 1471-2105-13-25-S3.ZIP › resultsAllTissues/n0/appendix/signature.txt]

V_ERR2_01=V_CACCCBINDINGFACTOR_Q6
V_HOX13_01=V_SP1_01
V_CAAT_C=V_HIC1_03
V_CAAT_C=V_E2F1_Q3_01
V_ATF5_01=V_WT1_Q6
V_MUSCLE_INI_B=V_E2F_Q3_01
V_SP1SP3_Q4=V_FOXO1_Q5
V_HIC1_02=V_ATF5_01
V_SP1_02=V_POLY_C
V_NFKAPPAB65_01=V_FOXO1_Q5
V_TAL1_01=V_E2F1_Q3_01
V_MZF1_01=V_ZF5_01
V_SPZ1_01=V_E2F1_Q3_01
V_AP2_Q3=V_PR_02
V_MINI19_B=V_RFX1_02
V_BRN4_01=V_NKX61_03
V_LRF_Q2=V_HNF4_01_B
V_OBOX1_01=V_MAZR_01
V_DLX1_01=V_NKX61_02
V_AP2_Q3=V_BCL6_Q3
V_ATF5_01=V_BACH2_01
V_BACH1_01=V_VDR_Q3
V_FOXO1_01=V_MAZR_01
V_CACD_01=V_HSF_Q6
V_E2F1_Q4_01=V_CNOT3_01
V_OBOX1_01=V_ZNF219_01
V_AP1_Q4=V_WT1_Q6
V_MZF1_02=V_AP1_Q2
V_PLAG1_01=V_AP1_Q6
V_DLX1_01=V_S8_01
V_NKX63_01=V_MSX1_02
V_HOX13_01=V_HNF4_01
V_BARX2_01=V_NKX61_01
V_HNF1_C=V_XFD2_01
V_BRN3C_01=V_LHX3_01
V_DBX2_01=V_OCTAMER_02
V_NKX3A_02=V_ETS2_B
V_HNF4_01_B=V_MTF1_Q4
V_CAAT_C=V_RNF96_01
V_ERG_01=V_SP1_Q4_01
V_CAAT_C=V_LRF_Q2
V_MUSCLE_INI_B=V_FOXO1_Q5
V_ATF5_01=V_PIT1_01
V_AP1_Q4=V_VDR_Q3
V_IRF_Q6_01=V_PROP1_02
V_SP1_Q6=V_STAT5A_03
V_AP1_Q4_01=V_VDR_Q3
V_MAF_Q6=V_ETF_Q6
V_E2F6_01=V_SP4_Q5
V_LMAF_Q2=V_ETF_Q6
V_P50P50_Q3=V_SREBP2_Q6
