# Supplementary material for: Predicting tissue specific cis-regulatory modules in the human genome using pairs of co-occurring motifs
Source: BMC Bioinformatics. 2012 Feb 7;13:25. doi: 10.1186/1471-2105-13-25 (PMC3359238; doi:10.1186/1471-2105-13-25)
Supplement: Additional file 3 — Predictions for all tissues. This file includes predictions for 72 human tissues and cell types. It includes the tissue-specific genes, the predicted signatures, and the putative CRMs. This file also contains predictions for the heart and the CD4+ T cells. We obtained these predictions by searching a larger set of parameters. [file 1471-2105-13-25-S3.ZIP › resultsAllTissues/n0/atrioventricular_node/CRMs.txt]

chr1:208473436-208473606	49.6888
chr1:3596910-3597461	103.5897
chr7:27114864-27114976	27.4859
chr10:20146187-20146450	31.6504
chr1:208472607-208472917	44.8103
chr12:47769463-47769610	22.7502
chrX:111809271-111810098	54.2817
chr16:22151699-22151853	42.8114
chr21:36993426-36993644	30.2345
chr17:1870539-1871145	24.6540
chr4:74700406-74700531	54.6386
chr12:47774562-47775306	110.8095
chr16:65999332-65999516	34.3990
chr17:1874909-1875392	112.0799
chr7:27116784-27117243	37.1238
chr7:27119836-27120598	75.1103
chr4:153917310-153917468	38.2185
chr10:20144135-20144571	49.9744
chr11:108798684-108798891	23.0834
chr11:108796646-108796766	40.5625
chr8:37943181-37943318	29.5087
chr1:94355095-94355560	38.0579
chr16:65989475-65989615	24.0261
chr12:47771534-47772593	175.4841
chr11:117909132-117909344	23.0834
chr16:65992038-65992258	23.6545
chr1:3597752-3597930	23.2420
chr16:65997947-65998378	48.7845
chr12:87060109-87060461	44.2273
chr2:20075999-20076114	25.2252
chr20:61955782-61955909	31.7337
chr7:27109574-27111080	134.0741
chr16:31314452-31314629	34.3435
chr17:1872476-1872892	37.1476
chr15:40628156-40628362	57.3991
chr22:42650893-42651033	61.8016
chr7:27111828-27112480	21.8524
chr1:158652004-158652251	31.7932
chr5:140767604-140767796	29.8180
chr6:90653921-90654337	71.6835
chr1:158656961-158657465	45.3220
chr9:132801724-132801842	24.3511
chr15:40627734-40627840	42.8947
chr12:47773721-47774121	31.6266
chr7:27123698-27123918	29.0962
chr1:208472169-208472404	39.3910
chr21:36988256-36988668	29.4849
chr16:65991617-65991722	25.1121
chr19:19233655-19233809	25.1300
chr11:108800430-108800835	23.9877
chr11:117910665-117911286	58.1844
chr1:3596725-3596868	26.3674
chr17:1875464-1876024	102.8547
chr1:158653693-158653903	30.4844
chr5:56817259-56817377	25.1538
chr6:90652868-90653589	89.6603
chr5:79651432-79651722	39.9140
chr1:23567085-23567305	55.5667
chr20:34938024-34938194	29.6277
chr11:108797773-108798665	77.6189
chr11:108800939-108801989	46.0002
chr1:158643738-158644108	34.6489
chr1:3590385-3590496	51.4081
chr7:27119137-27119447	27.3312
chr20:61962394-61962684	106.8088
chr8:37947653-37947912	48.6893
chr1:23567339-23567542	24.9872
chr22:36833684-36833804	33.0307
chr1:23567560-23567700	37.3558
chr4:47718850-47719409	50.7002
chr19:19228255-19228585	52.8895
chr11:117910054-117910190	30.4606
chr1:94359993-94360164	29.2231
chr1:94354823-94355051	30.9365
chr1:208473879-208474155	25.4869
chr11:117910280-117910431	22.3219
chr14:91658280-91658458	36.6479
chr21:36990087-36990328	25.7606
chr17:31103982-31104318	65.0527
chr20:61960384-61960776	71.1421
chr21:36992885-36993411	116.7204
chr17:31099543-31099683	55.2217
chr17:1872915-1873708	48.1009
chr20:34937686-34937945	22.0125
chr1:158647129-158647928	92.9866
chr20:61956796-61957023	50.1831
chrX:111797217-111798134	47.1690
chr17:1866783-1867246	39.2894
chr17:1874468-1874813	79.1023
chr12:47772667-47773281	67.1030
chr7:27121064-27121786	35.1605
chr1:158656598-158656824	32.5785
chr7:27112818-27113960	83.9478
chr7:27121905-27122151	27.3669
chr16:65988840-65989187	118.0888
chr11:111556486-111556756	37.8680
chr19:63044805-63045864	28.7353
chr21:36993752-36993916	39.7296
chr8:37938728-37939471	26.7720
chr20:61959802-61960094	31.7099
chr1:158653440-158653628	32.2930
chr12:442345-442876	54.3055
chr5:140400866-140401244	52.2589
chr16:66007469-66007787	100.0110
chr16:65995748-65995848	32.3168
chr17:1873774-1874438	141.6243
chr11:117907016-117907185	42.9779
chr9:132802721-132803278	65.8829
chr10:20144932-20145283	46.9110
chr9:132808563-132809184	38.8610
chr6:55147567-55147699	22.7978
chr5:68425466-68425838	82.5648
chr7:27115584-27116258	62.8011
chr8:144366225-144366517	41.8595
chr10:20146687-20146878	36.8529
chr17:1876071-1876297	52.3065
chr7:27123923-27125290	143.3550
chr1:3594108-3594307	38.6111
chr1:158661792-158662228	39.4084
chr20:24986773-24986896	22.9049
chr7:27122331-27123471	108.3849
chr17:1867265-1867991	31.7694
chr8:37953131-37953478	39.4143
chr7:27119470-27119804	52.9238
chr17:1869168-1869712	36.1719
chr8:96356019-96356281	30.7937
chr19:48730291-48730414	25.99
chr3:138967039-138967958	44.38
chr3:138965267-138966316	76.35
chr3:114642911-114643024	23.99
chr1:29320927-29321981	184.47
chr7:36159282-36159567	52.26
chr4:170428538-170428856	64.92
chr2:69097743-69098014	21.80
chr4:170427352-170428333	96.77
chr11:117528598-117528940	26.65
chr1:200435125-200435404	62.66
chr7:36165828-36166105	23.56
chr3:138968691-138969675	45.24
chr19:55705689-55706106	100.55
chr1:200434954-200435066	27.05
chr1:200436157-200436807	47.24
chr7:36153860-36154174	27.49
chr1:200429241-200429740	47.06
chr2:112612354-112612514	38.90
chr7:36163441-36163620	22.16
chr3:138973579-138975078	29.63
chr1:29319419-29319629	27.15
chr11:629262-629432	29.78
chr14:30746254-30746823	40.99
chr3:138964582-138964980	31.85
chr19:55701069-55701175	34.65
chr19:6284562-6284782	23.02
chr3:138972700-138973245	49.85
chr9:138560458-138560679	29.75
chr6:18263740-18263938	21.89
chr4:189264631-189265124	27.57
chr2:208842337-208842974	48.58
chr22:29082781-29083138	83.54
chr1:11171546-11172046	47.67
chr1:6459142-6459450	31.78
chr9:138558782-138559234	31.83
chr11:65415439-65416049	59.03
chr2:208839025-208839451	56.08
chr1:180295603-180296018	38.91
chr22:29088099-29088246	33.58
chr1:6467967-6468197	42.73
chr19:61876058-61876724	22.08
chr11:82583014-82583360	40.96
