# Supplementary material for: Predicting tissue specific cis-regulatory modules in the human genome using pairs of co-occurring motifs
Source: BMC Bioinformatics. 2012 Feb 7;13:25. doi: 10.1186/1471-2105-13-25 (PMC3359238; doi:10.1186/1471-2105-13-25)
Supplement: Additional file 3 — Predictions for all tissues. This file includes predictions for 72 human tissues and cell types. It includes the tissue-specific genes, the predicted signatures, and the putative CRMs. This file also contains predictions for the heart and the CD4+ T cells. We obtained these predictions by searching a larger set of parameters. [file 1471-2105-13-25-S3.ZIP › resultsAllTissues/n0/atrioventricular_node/genes.txt]

NM_174934
NM_139285
NM_080608
NM_001017437
NM_001009992
NM_152385
NM_198215
NM_133463
NM_138327
NM_176816
NM_173523
NM_033185
NM_030636
NM_138454
NM_207407
NM_133492
NM_032823
NM_031938
NM_001128326
NM_023002
NM_144625
NM_052923
NM_207645
NM_021044
NM_182603
NM_001042665
NM_052962
NM_173593
NM_005272
NM_001017403
NM_173553
NM_145007
NM_138334
NM_001004705
NM_024809
NM_009586
NM_021080
NM_020870
NM_032602
NM_000350
NM_013340
NM_001010872
NM_001080209
NM_013304
NM_015382
NM_001080481
NM_032780
NM_174945
NM_001128931
NM_001031665
NM_178568
NM_006505
NM_133326
NM_144966
NM_021146
NM_030634
NM_080628
NM_001002915
NM_207404
NM_001005167
NM_017617
NM_006553
NM_182702
NM_024055
NM_002381
NM_153270
NM_025225
NM_024753
NM_016169
NM_153260
NM_198459
NM_032828
NM_001005850
NM_032608
NM_153042
NM_153632
NM_175878
NM_025187
NM_173351
NM_152737
NM_032128
NM_004189
NM_013937
NM_017437
NM_181783
NM_005325
NM_001001954
NM_002920
NM_001017992
NM_032501
NM_004771
NM_183242
NM_025045
NM_001004733
NM_013302
NM_152533
NM_001004481
NM_001004482
NM_020761
NM_177965
NM_032843
NM_018153
NM_080622
NM_020771
NM_014386
NM_178172
NM_018338
NM_001126242
NM_032567
NM_032100
NM_053285
NM_144577
NM_182973
NM_021057
NM_000797
NM_017431
NM_001040177
NM_153216
NM_152666
NM_001004727
NM_152778
NM_000025
NM_031282
NM_032812
NM_019605
NM_052882
NM_020641
NM_213599
NM_145007
NM_006848
NM_001004064
NM_001006938
NM_005353
NM_172374
NM_138780
NM_177532
NM_181709
NM_001004485
NM_001040157
NM_015040
NM_153214
NM_014106
NM_145720
NM_207330
NM_018076
NM_205864
NM_080876
NM_001017995
NM_033401
NM_002422
NM_020335
NM_080874
NM_002794
NM_001526
NM_021153
NM_001042625
NM_001003682
NM_001001956
NM_001004712
NM_178175
