# Supplementary material for: Predicting tissue specific cis-regulatory modules in the human genome using pairs of co-occurring motifs
Source: BMC Bioinformatics. 2012 Feb 7;13:25. doi: 10.1186/1471-2105-13-25 (PMC3359238; doi:10.1186/1471-2105-13-25)
Supplement: Additional file 3 — Predictions for all tissues. This file includes predictions for 72 human tissues and cell types. It includes the tissue-specific genes, the predicted signatures, and the putative CRMs. This file also contains predictions for the heart and the CD4+ T cells. We obtained these predictions by searching a larger set of parameters. [file 1471-2105-13-25-S3.ZIP › resultsAllTissues/n0/atrioventricular_node/signature.txt]

V_BRF1_01=V_SP1SP3_Q4
V_EAR2_Q2=V_ATF4_Q2
V_NFAT2_02=V_GLI3_01
V_AP2_Q3=V_BDP1_01
V_OTX_Q1=V_BCL6_Q3
V_MINI20_B=V_MIF1_01
V_OLF1_01=V_IK2_01
V_CNOT3_01=V_ATF5_01
V_AP2_Q6_01=V_RFX1_01
V_AP2_Q3=V_GATA2_01
V_HOXB9_01=V_CDX2_01
V_SPIB_01=V_MINI19_B
V_HNF4_Q6_01=V_ALPHACP1_01
V_ETS_Q6=V_ETF_Q6
V_SPZ1_01=V_BEN_01
V_TBX5_01=V_WT1_Q6
V_GCM_Q2=V_SP2_01
V_SPIB_01=V_LRF_Q2
V_HEN1_02=V_BEN_01
V_BLIMP1_Q6=V_ETF_Q6
V_LYF1_01=V_HNF4ALPHA_Q6
V_LYF1_01=V_SP3_Q3
V_EBF_Q6=V_NFKB_Q6_01
V_NURR1_Q3=V_CACCCBINDINGFACTOR_Q6
V_MUSCLE_INI_B=V_ZEC_01
V_ETS_Q6=V_LBP9_01
V_STAT6_02=V_CNOT3_01
V_BEN_01=V_ETF_Q6
V_SOX9_Q4=V_LRF_Q2
V_BEL1_B=V_HNF4_01_B
V_AP2_Q3=V_NFAT2_02
V_MAZR_01=V_MIF1_01
V_PLAG1_01=V_ATF4_Q2
V_USF_Q6=V_CKROX_Q2
V_PXRRXR_01=V_IK2_01
V_AP2_Q6=V_COUP_DR1_Q6
V_HOXB9_01=V_HOXA9_01
V_SP3_Q3=V_IK2_01
V_TAL1BETAITF2_01=V_CNOT3_01
V_HEN1_01=V_MATH1_Q2
V_TAL1BETAITF2_01=V_ZFX_01
V_AP2_Q6_01=V_ATF_01
V_SP1SP3_Q4=V_TEF_01
V_KROX_Q6=V_GATA2_01
V_CACCCBINDINGFACTOR_Q6=V_HNF4_01_B
V_NRSE_B=V_IK_Q5
V_PPARA_Q6=V_GC_01
V_FOXJ2_01=V_AP1_Q4_01
V_NRSF_Q4=V_CMAF_01
V_PU1_Q4=V_CDX1_01
V_PLAG1_01=V_NFAT2_02
V_IK1_01=V_SP3_Q3
V_ZID_01=V_GLI3_01
V_SOX9_Q4=V_HSF_Q6
V_NFAT_Q6=V_KROX_Q6
V_SP1SP3_Q4=V_NFAT2_02
V_AP2_Q6_01=V_RXRLXRB_01
V_MEF3_B=V_SP2_01
V_KLF15_Q2=V_GEN_INI3_B
V_PTF1BETA_Q6=V_ETF_Q6
V_HNF4_01_B=V_HMGIY_Q6
V_R_01=V_TAL1_Q6
V_MUSCLE_INI_B=V_MIF1_01
V_HFH1_01=V_HNF4_01_B
V_SP1SP3_Q4=V_HELIOSA_02
V_LUN1_01=V_PAX5_01
V_AR_01=V_CKROX_Q2
V_ZFP281_01=V_RFX_Q6
V_ZNF515_01=V_NUR77_Q5
V_REX1_01=V_SP4_Q5
V_SP1SP3_Q4=V_MIF1_01
V_NURR1_Q3=V_LMO2COM_01
V_NF1_Q6=V_ZBED6_01
V_AP2ALPHA_02=V_LBP1_Q6
V_NRSF_01=V_PPARA_01
V_OLF1_01=V_E2F1_Q3_01
V_GAF_Q6=V_KROX_Q6
V_USF_Q6=V_WT1_Q6
V_LYF1_01=V_HNF4_DR1_Q3
V_NFKAPPAB_01=V_HEN1_01
V_SEF1_C=V_UF1H3BETA_Q6
V_SP1SP3_Q4=V_CETS1P54_01
V_SP1_01=V_HNF4ALPHA_Q6
V_SPZ1_01=V_SP3_Q3
V_SP3_Q3=V_NFAT_Q4_01
V_AP2ALPHA_02=V_GABP_B
V_MEF3_B=V_REST_01
V_PLAG1_01=V_EBNA1_01
V_CTCF_02=V_NFAT2_02
V_SP3_Q3=V_IK3_01
V_NFAT3_Q3=V_SREBP1_Q5
V_HNF4_Q6_01=V_MINI20_B
V_MATH1_Q2=V_GABP_B
V_MOVOB_01=V_STAT1STAT1_Q3
V_STAT1STAT1_Q3=V_ZFX_01
V_KLF15_Q2=V_HMGIY_Q3
V_HEN1_01=V_ZF5_B
V_MOVOB_01=V_STAT3_02
V_XPF1_Q6=V_NRSF_01
V_HNF4_Q6_01=V_LYF1_01
V_AREB6_04=V_SP1_01
V_MATH1_Q2=V_EBOX_Q6_01
V_ETF_Q6=V_MYF_01
V_ESE1_Q3=V_GLI3_02
V_AP4_Q5=V_TAL1BETAITF2_01
V_PU1_Q4=V_OBOX2_01
V_AP2_Q6=V_PXR_Q2
V_STAT3STAT3_Q3=V_PUR1_Q4
V_RREB1_01=V_NKX26_01
V_MIF1_01=V_NEUROD_02
V_AP2_Q3=V_TAL1_01
V_SPZ1_01=V_HSF_Q6
V_SRY_01=V_ZNF219_01
V_P50P50_Q3=V_LRF_Q2
V_MINI19_B=V_GR_Q6_01
V_CTCF_01=V_IRF3_Q3
V_AR_Q6=V_TFIII_Q6
V_HEN1_01=V_ZBED6_01
V_IRF3_Q3=V_NEUROD_02
V_P53_04=V_PU1_Q4
V_LBP1_Q6=V_AP4_01
V_LUN1_01=V_SP1_02
V_TEF_01=V_MAZR_01
V_MZF1_02=V_NFAT3_Q3
V_TAL1_01=V_CNOT3_01
V_MOVOB_01=V_EBF_Q6
V_NF1_Q6=V_ZBRK1_01
V_TAL1_Q6=V_TAL1ALPHAE47_01
V_REST_01=V_EGR1_01
V_PLAG1_01=V_GABP_B
V_ZNF219_01=V_BCL6_Q3
V_RBPJK_01=V_PXRRXR_01
V_GAF_Q6=V_ZNF219_01
V_WT1_Q6=V_COUP_DR1_Q6
