# Supplementary material for: Predicting tissue specific cis-regulatory modules in the human genome using pairs of co-occurring motifs
Source: BMC Bioinformatics. 2012 Feb 7;13:25. doi: 10.1186/1471-2105-13-25 (PMC3359238; doi:10.1186/1471-2105-13-25)
Supplement: Additional file 3 — Predictions for all tissues. This file includes predictions for 72 human tissues and cell types. It includes the tissue-specific genes, the predicted signatures, and the putative CRMs. This file also contains predictions for the heart and the CD4+ T cells. We obtained these predictions by searching a larger set of parameters. [file 1471-2105-13-25-S3.ZIP › resultsAllTissues/n0/BM-CD105+_endothelial/CRMs.txt]

chr10:44193169-44193483	31.9877
chr11:64522857-64523014	21.2973
chr4:48180101-48180221	27.5703
chr10:44190530-44190783	22.4332
chr20:3697022-3697187	50.2616
chr16:66397940-66398339	39.1018
chr10:120830178-120830465	112.3361
chr1:170023992-170024121	30.1570
chr5:68498526-68498785	31.9459
chr4:77288551-77288802	45.7466
chr14:23662358-23662923	35.7795
chr19:50890417-50890534	31.6904
chr5:79986064-79986173	25.5568
chr7:150299338-150299663	72.3836
chr7:150300028-150300384	23.0011
chr20:5047984-5048150	47.2800
chr14:23653804-23654300	125.9372
chr5:79986539-79986645	29.2077
chr11:66384242-66384597	62.6708
chr17:58958588-58958776	35.8525
chr11:66381120-66381281	55.9693
chr16:23673571-23673871	69.7265
chr4:184662380-184662591	49.8899
chr10:44200626-44200746	27.8418
chr12:116938751-116938920	83.1588
chr1:2512105-2512288	27.3457
chr11:57038856-57039048	66.5887
chr15:89301737-89301837	21.2973
chr11:57037839-57038006	44.4688
chr17:3407051-3407390	50.1614
chr10:120829617-120829822	60.0433
chr11:118460721-118460871	21.9788
chr12:13044115-13044237	36.8869
chr11:66380969-66381093	23.5690
chr11:57038160-57038494	60.7941
chr17:58960739-58961183	50.6876
chr17:58952605-58953301	50.5030
chr1:2508247-2508389	31.5200
chr16:84280036-84280150	25.5568
chr9:134850060-134850244	21.2973
chr19:3136714-3136968	49.1232
chr4:184663900-184664259	161.7896
chr12:2856479-2856743	23.0011
chr9:19092885-19093066	40.2945
chr17:36898177-36898419	23.7678
chr17:58945021-58945272	29.4187
chr10:44199326-44199865	133.0371
chr8:8788142-8788696	31.6904
chr17:3407682-3408055	194.6289
chr1:94147307-94147741	92.0313
chr19:10260453-10260620	34.5016
chr17:58959374-58959577	32.0879
chr11:66383369-66383547	39.8685
chr11:67191551-67191685	31.1199
chr20:3682087-3682704	129.9695
chr1:2517695-2517795	21.4677
chr4:184663075-184663266	87.4743
chr19:10260904-10261238	52.1358
chr20:3696304-3696500	134.1304
chr11:64520962-64521247	21.7232
chr5:79986197-79986302	65.9054
chr4:184662639-184663045	147.1067
chr20:3683924-3684115	23.8530
chr4:184663579-184663871	26.3084
chr11:57039656-57040016	37.8970
chr11:66381379-66381791	97.5294
chr20:3688747-3688894	23.0011
chr11:111142623-111143051	21.2973
chr17:58950653-58950953	29.2625
chr3:48204871-48205105	66.0216
chr4:184664382-184664593	23.0011
chr11:66380482-66380831	102.1108
chr4:79916516-79916721	72.6934
chr15:89300249-89300356	29.2057
chr14:104238390-104238527	31.52
chrX:152889485-152890640	101.24
chr6:157725854-157725958	29.93
chrX:109448093-109448201	82.60
chr17:42642565-42642946	26.94
chr4:56197164-56197348	21.20
chr14:64362550-64362654	21.98
chrX:109448301-109448850	24.28
chr19:11355226-11355388	67.03
chr2:33025331-33025645	31.83
chr2:33027516-33027673	27.84
chrX:37429941-37430133	40.32
chr2:33026511-33026820	24.02
chr14:64359757-64359975	31.26
chr1:47473624-47473965	27.84
chr6:157721498-157721601	40.28
chr6:157721941-157722695	93.13
chr19:11355883-11356108	37.90
chr1:47470043-47470275	28.86
chr2:33025667-33025846	33.98
chr14:64361930-64362475	32.20
chrX:152887222-152887787	55.12
chr19:47498767-47499144	30.57
chr1:47467370-47468025	29.12
chrX:37429782-37429918	29.02
chr19:34994596-34995279	48.48
chr11:113815093-113815460	22.15
chr16:66535505-66536185	52.70
chr19:34994069-34994282	28.25
chr8:27687831-27687942	44.20
chr8:42368889-42369043	28.42
chr16:66534778-66535227	39.02
chr7:142369415-142369776	30.14
chr7:100077068-100077475	52.04
chr6:24883443-24883606	31.95
chrX:16874506-16874775	60.40
chr8:42368440-42368654	38.54
chr7:2360892-2361082	39.68
