# Supplementary material for: Predicting tissue specific cis-regulatory modules in the human genome using pairs of co-occurring motifs
Source: BMC Bioinformatics. 2012 Feb 7;13:25. doi: 10.1186/1471-2105-13-25 (PMC3359238; doi:10.1186/1471-2105-13-25)
Supplement: Additional file 3 — Predictions for all tissues. This file includes predictions for 72 human tissues and cell types. It includes the tissue-specific genes, the predicted signatures, and the putative CRMs. This file also contains predictions for the heart and the CD4+ T cells. We obtained these predictions by searching a larger set of parameters. [file 1471-2105-13-25-S3.ZIP › resultsAllTissues/n0/BM-CD105+_endothelial/genes.txt]

NM_000609
NM_172056
NM_006681
NM_005331
NM_001910
NM_004088
NM_006563
NM_016633
NM_172057
NM_004260
NM_001238
NM_001078
NM_015969
NM_000519
NM_000190
NM_138717
NM_001025248
NM_138731
NM_000791
NM_002692
NM_032714
NM_000374
NM_003189
NM_015523
NM_138456
NM_080663
NM_020478
NM_152679
NM_015365
NM_001003938
NM_001789
NM_004726
NM_197978
NM_153746
NM_017488
NM_145068
NM_002716
NM_003627
NM_016124
NM_001002841
NM_002915
NM_138617
NM_001024858
NM_138618
NM_020164
NM_001039140
NM_022110
NM_004900
NM_000097
NM_152487
NM_007036
NM_145061
NM_023078
NM_012145
NM_176869
NM_001042551
NM_007128
NM_003045
NM_016095
NM_138285
NM_003126
NM_014321
NM_015895
NM_015987
NM_017645
NM_017443
NM_021083
NM_000121
NM_000148
NM_016417
NM_004188
NM_000053
NM_006452
NM_024629
NM_014291
NM_020485
NM_014288
NM_005662
NM_002061
NM_002100
NM_017659
NM_014264
NM_033544
NM_020850
NM_181578
NM_003227
NM_007057
NM_022786
NM_024057
NM_007192
NM_003771
NM_178177
NM_004111
NM_139048
NM_025230
NM_001316
NM_000712
NM_017915
NM_032848
NM_181573
NM_015935
NM_000229
NM_003579
NM_182649
NM_020070
NM_000420
NM_005334
NM_015942
NM_004526
NM_001813
NM_021067
NM_173685
NM_024051
NM_012245
NM_022097
NM_152371
NM_024036
NM_018101
NM_030919
NM_017426
NM_003739
NM_018048
NM_002853
NM_005956
NM_020169
NM_004225
NM_018691
NM_022782
NM_024814
NM_030779
NM_032992
NM_015140
NM_006253
NM_014750
NM_001564
NM_030821
NM_032302
NM_003751
NM_206943
NM_005496
NM_001034
NM_198949
NM_020170
NM_022754
NM_001017420
NM_019042
NM_202002
NM_007295
NM_018290
NM_152329
NM_003750
NM_003981
NM_001761
NM_002573
NM_000695
NM_017593
NM_016936
NM_030928
NM_031966
NM_001039132
