# Supplementary material for: Predicting tissue specific cis-regulatory modules in the human genome using pairs of co-occurring motifs
Source: BMC Bioinformatics. 2012 Feb 7;13:25. doi: 10.1186/1471-2105-13-25 (PMC3359238; doi:10.1186/1471-2105-13-25)
Supplement: Additional file 3 — Predictions for all tissues. This file includes predictions for 72 human tissues and cell types. It includes the tissue-specific genes, the predicted signatures, and the putative CRMs. This file also contains predictions for the heart and the CD4+ T cells. We obtained these predictions by searching a larger set of parameters. [file 1471-2105-13-25-S3.ZIP › resultsAllTissues/n0/BM-CD105+_endothelial/signature.txt]

V_SP1_Q6=V_E2F1DP1_01
V_FPM315_01=V_AHR_01
V_AREB6_02=V_SP1_Q4_01
V_CTCF_01=V_ALPHACP1_01
V_CTCF_01=V_HES1_Q2
V_DR3_Q4=V_AP4_01
V_GLI3_Q5_01=V_LMO2COM_01
V_ZNF219_01=V_STAF_02
V_KROX_Q6=V_E2F4DP2_01
V_CNOT3_01=V_STAF_01
V_SP1SP3_Q4=V_ALPHACP1_01
V_UF1H3BETA_Q6=V_USF_Q6
V_AP2_Q6=V_EGR1_01
V_ZF5_01=V_CACCCBINDINGFACTOR_Q6
V_MAZ_Q6=V_EGR3_01
V_NFY_Q6=V_GC_01
V_AP4_Q6=V_CNOT3_01
V_UF1H3BETA_Q6=V_CTF1_01
V_CACCCBINDINGFACTOR_Q6=V_GLI_Q2
V_NERF_Q2=V_AP2ALPHA_02
V_MOVOB_01=V_MZF1_01
V_HIF1_Q3=V_SP1_Q2_01
V_MAZ_Q6=V_NRF1_Q6
V_GEN_INI_B=V_ZFP281_01
V_MATH1_Q2=V_HNF4_01
V_SP1_Q2_01=V_PAX5_02
V_AP2_Q6_01=V_ETS_Q6
V_SMAD4_Q6=V_E2F1_Q3_01
V_KROX_Q6=V_ETS_Q6
V_HES1_Q2=V_ZFX_01
V_HNF4_Q6=V_ZFP281_01
V_AHR_01=V_E2F1_Q3_01
V_MIF1_01=V_GKLF_02
V_CMYB_01=V_MAZR_01
V_EGR1_01=V_IK_Q5
V_LXR_DR4_Q3=V_HIC1_02
V_AREB6_03=V_E2A_Q2
V_PLAG1_01=V_USF_Q6_01
V_HIC1_03=V_STAF_02
V_ETS_Q6=V_UF1H3BETA_Q6
V_KLF15_Q2=V_ZF5_B
V_PAX5_02=V_CKROX_Q2
V_ETS_Q6=V_PUR1_Q4
V_SPZ1_01=V_GLI_Q2
V_SREBP1_Q5=V_MTF1_Q4
V_ZF5_01=V_ZBED6_01
V_RREB1_01=V_ZFX_01
V_STAF_02=V_STAF_01
V_ZF5_01=V_HIC1_02
V_MYOD_01=V_ZFX_01
V_ZBRK1_01=V_UF1H3BETA_Q6
V_AP2_Q6=V_MOVOB_01
V_RNF96_01=V_AHR_01
V_MZF1_Q5=V_MYF_01
V_ZNF219_01=V_ETS_Q6
V_ZF5_01=V_ZF5_B
V_SMAD4_Q6=V_SP1_01
V_DR3_Q4=V_GKLF_02
V_FPM315_01=V_MINI20_B
V_E2A_Q2=V_MTF1_Q4
