# Supplementary material for: Predicting tissue specific cis-regulatory modules in the human genome using pairs of co-occurring motifs
Source: BMC Bioinformatics. 2012 Feb 7;13:25. doi: 10.1186/1471-2105-13-25 (PMC3359238; doi:10.1186/1471-2105-13-25)
Supplement: Additional file 3 — Predictions for all tissues. This file includes predictions for 72 human tissues and cell types. It includes the tissue-specific genes, the predicted signatures, and the putative CRMs. This file also contains predictions for the heart and the CD4+ T cells. We obtained these predictions by searching a larger set of parameters. [file 1471-2105-13-25-S3.ZIP › resultsAllTissues/n0/BM-CD33+_myeloid/CRMs.txt]

chr11:72771510-72771793	32.7066
chr11:62323289-62324369	77.9002
chr8:126521731-126522073	22.1023
chr16:31178686-31178886	22.0189
chr11:72785103-72785359	21.4470
chr11:62329404-62329661	44.5382
chr1:148166920-148167075	22.1023
chr19:44546139-44546828	78.0670
chr12:88271859-88272090	52.5451
chr13:109236884-109237072	22.0189
chr5:176258982-176259132	32.8615
chr12:88269947-88271159	120.6035
chr3:53181283-53181384	22.1023
chr12:110331481-110331665	20.8512
chr7:76667061-76667246	23.7704
chr11:72772492-72772919	41.0352
chr19:59424673-59425314	74.7427
chr17:31433259-31433433	22.1023
chr14:77158714-77158977	33.5288
chr2:96294965-96295117	23.4487
chr20:35013460-35013613	23.2700
chr19:8473475-8473621	43.2871
chr9:132990721-132990912	22.5193
chr10:99084319-99084602	90.2560
chr14:77152675-77152892	53.5459
chr14:102664812-102664993	33.7790
chr20:23014895-23015153	22.2691
chr17:7402613-7403080	69.5597
chr17:26271361-26271656	21.0180
chr2:201709713-201710357	33.7790
chr17:19222141-19222437	35.0301
chr7:149100944-149101370	42.5365
chr2:85482591-85482756	33.2785
chr19:41092104-41092287	56.6319
chr1:156414350-156414489	22.5193
chr14:102658299-102658442	33.3620
chr17:31433821-31433929	22.5193
chr16:31178914-31179131	22.1023
chr17:7402323-7402608	66.1401
chr3:53183777-53184078	22.2691
chr10:99068892-99069110	45.7893
chr19:41090970-41091158	33.1117
chr7:149101561-149101813	57.2277
chr2:113315983-113316084	22.8529
chr1:148090647-148090840	32.5279
chr19:7647758-7647948	23.2700
chr2:96295271-96295687	31.2768
chr11:72777450-72777623	22.0189
chr1:17507130-17507304	23.2700
chr2:96289942-96290199	23.7704
chr10:99078536-99078881	21.4470
chr19:59470613-59470781	22.5193
chr11:72775998-72776104	24.5210
chr19:44545214-44545721	21.2682
chr1:156413308-156413672	21.0180
chr1:45038452-45038662	32.8615
chr12:110332021-110332268	43.7161
chr14:102664395-102664548	23.5202
chr11:72774086-72774349	21.2682
chr12:88265915-88267161	21.2682
chr10:99150978-99151145	42.5365
chr19:59437566-59437713	22.5193
chr12:88263917-88264929	33.6956
chr2:85491298-85491460	22.5193
chr1:45043937-45044261	21.2682
chr10:99070111-99071850	101.0152
chr10:105982034-105982163	53.9749
chr7:128376779-128376963	23.3534
chr1:45040544-45041018	21.2682
chr3:53189973-53190262	46.0514
chr1:159453639-159454166	21.0180
chr11:72778658-72779063	32.2777
chr1:221342999-221343745	23.2700
chr14:102668448-102668715	43.3705
chr11:62322623-62323097	66.3903
chr2:85489272-85489425	31.0266
chr17:31441517-31441994	21.0180
chr2:96290347-96290601	21.2682
chr3:53178412-53178649	24.5210
chr11:72773908-72774060	88.1590
chr12:88263675-88263898	22.0189
chr6:31690817-31691019	44.1212
chrX:47370156-47370400	43.1203
chr12:110332283-110332393	31.8607
chr3:53179472-53179655	65.0558
chr11:72784545-72784714	32.2777
chr15:89234512-89234634	45.7893
chr14:102662355-102662547	23.4487
chr1:45039766-45039880	22.2691
chr1:45042760-45042908	54.6302
chr22:36307454-36307781	22.0189
chr7:149100281-149100653	69.3095
chr8:126513769-126514352	34.8632
chr1:159451458-159451735	77.5665
chr2:113306309-113306424	23.5202
chr19:59424673-59425314	74.7427
chr12:110331696-110331943	21.2682
chr5:40715616-40716323	52.5451
chr11:72784737-72785071	32.2777
chr14:102665062-102665244	42.1195
chr8:126510560-126512247	285.9119
chr1:45045486-45045783	80.0687
chr8:31621032-31622027	43.7876
chr2:85482317-85482418	22.8529
chr19:8473006-8473141	35.7807
chr3:145179629-145179760	43.3705
chr8:31616741-31617042	22.1023
chr17:7402032-7402318	44.5382
chr15:89228444-89228809	57.0489
chr19:44535194-44535488	22.0189
chr3:14457651-14458162	22.02
chr15:38385935-38386184	56.63
chr11:73856209-73856389	57.05
chr22:15946119-15946301	35.03
chr10:3813557-3813832	22.52
chr3:46224724-46225051	22.28
chr19:13124730-13124892	23.27
chr17:7402032-7402318	44.54
chr3:14469283-14469842	22.85
chr2:196733114-196733519	35.78
chr11:73850768-73851071	45.87
chr15:61582519-61582804	23.77
chr5:172130795-172131058	55.55
chr19:13126607-13126797	22.10
chr10:3811257-3811730	44.54
chr3:14465860-14466063	32.11
chr19:13122061-13122196	22.02
chr15:61583722-61583991	30.03
chr10:3817518-3817722	21.27
chr11:67532366-67532854	47.54
chr2:228044952-228045243	21.27
chr3:46225069-46225223	24.52
chr19:59437566-59437713	22.52
chr15:38387165-38387443	23.35
chr11:67534131-67534481	24.52
chr10:3808583-3808894	22.85
chr1:59022198-59022752	68.31
chr17:7402323-7402608	66.14
chr5:172132042-172132206	24.52
chr15:38388492-38388699	21.85
chr7:139170207-139170587	24.52
chr1:59019519-59020334	23.27
chr20:3641094-3641352	34.11
chr19:13126153-13126327	30.03
chr20:3636092-3636238	22.52
chr17:7402613-7403080	69.56
chr15:38381842-38381961	22.10
chr1:59021330-59021858	35.78
chr4:84676335-84676519	22.02
chr17:75381945-75382594	55.38
chr12:97563688-97564049	32.86
chr3:158363091-158363744	21.27
chr1:20788027-20788209	22.52
chr17:6958759-6959248	32.11
chr2:69995327-69995773	22.52
chr16:2022606-2022890	42.54
chr9:109292219-109292405	21.27
chr3:158359536-158359887	21.27
chr17:75385550-75385901	21.27
chr3:158360577-158360779	34.53
chr10:64248067-64248732	22.02
chr17:75379598-75379768	33.28
chr17:75385910-75386358	76.57
chr16:2026505-2026729	24.52
chr12:8177568-8178061	22.27
chr17:75380951-75381495	42.54
chr16:2025522-2025910	22.52
chr3:157874905-157875243	31.28
chr19:59437566-59437713	22.52
chr16:2022992-2023310	21.27
chr16:2021322-2021698	33.78
chr10:64246381-64247211	44.54
chr2:218832157-218832488	32.71
chr8:32525033-32525513	31.28
chr17:75387346-75387690	32.11
chr9:109291130-109292028	77.32
chr1:46842208-46842603	31.28
