# Supplementary material for: Predicting tissue specific cis-regulatory modules in the human genome using pairs of co-occurring motifs
Source: BMC Bioinformatics. 2012 Feb 7;13:25. doi: 10.1186/1471-2105-13-25 (PMC3359238; doi:10.1186/1471-2105-13-25)
Supplement: Additional file 3 — Predictions for all tissues. This file includes predictions for 72 human tissues and cell types. It includes the tissue-specific genes, the predicted signatures, and the putative CRMs. This file also contains predictions for the heart and the CD4+ T cells. We obtained these predictions by searching a larger set of parameters. [file 1471-2105-13-25-S3.ZIP › resultsAllTissues/n0/BM-CD33+_myeloid/genes.txt]

NM_000081
NM_015179
NM_020649
NM_002115
NM_003043
NM_052960
NM_170699
NM_001081450
NM_024829
NM_138636
NM_181873
NM_183008
NM_018325
NM_002003
NM_006864
NM_018404
NM_024318
NM_002934
NM_020415
NM_006682
NM_025145
NM_006291
NM_000952
NM_022746
NM_004334
NM_005621
NM_012387
NM_022162
NM_023068
NM_000651
NM_004536
NM_152851
NM_002621
NM_012252
NM_032152
NM_006669
NM_006498
NM_003264
NM_145256
NM_002029
NM_013252
NM_145201
NM_172089
NM_182548
NM_012072
NM_017740
NM_174918
NM_021059
NM_033292
NM_001295
NM_001010915
NM_000310
NM_006865
NM_018290
NM_152649
NM_000694
NM_000250
NM_207336
NM_004504
NM_015508
NM_004573
NM_006866
NM_012083
NM_000632
NM_003749
NM_004666
NM_022570
NM_024816
NM_018643
NM_001031716
NM_033397
NM_183234
NM_139033
NM_152222
NM_174896
NM_002200
NM_003332
NM_002005
NM_006332
NM_177534
NM_002432
NM_024318
NM_001766
NM_001623
NM_017849
NM_000584
NM_005479
NM_016184
NM_024318
NM_012198
NM_004235
NM_006931
NM_002110
NM_005475
NM_138554
NM_002000
NM_002983
NM_004863
NM_004073
NM_172088
NM_025195
NM_001785
NM_000262
NM_181657
NM_032717
NM_001061
NM_002357
NM_018028
NM_032812
NM_001946
NM_173552
NM_002228
NM_004907
NM_004106
NM_005874
NM_002659
NM_152762
NM_021960
NM_013229
NM_001040280
NM_014880
NM_015474
NM_002001
NM_005849
NM_020307
NM_078625
NM_007199
NM_003879
NM_004226
NM_023914
NM_000576
NM_004665
NM_033535
NM_006537
NM_001736
NM_018353
NM_006504
NM_013961
NM_013962
NM_006362
NM_005472
NM_001300
NM_014339
NM_003268
NM_002033
NM_004417
NM_004785
NM_000958
NM_001079821
NM_003851
NM_000760
NM_004079
NM_005085
NM_006254
NM_198973
NM_022355
NM_001223
NM_080914
NM_000399
NM_001747
