# Supplementary material for: Predicting tissue specific cis-regulatory modules in the human genome using pairs of co-occurring motifs
Source: BMC Bioinformatics. 2012 Feb 7;13:25. doi: 10.1186/1471-2105-13-25 (PMC3359238; doi:10.1186/1471-2105-13-25)
Supplement: Additional file 3 — Predictions for all tissues. This file includes predictions for 72 human tissues and cell types. It includes the tissue-specific genes, the predicted signatures, and the putative CRMs. This file also contains predictions for the heart and the CD4+ T cells. We obtained these predictions by searching a larger set of parameters. [file 1471-2105-13-25-S3.ZIP › resultsAllTissues/n0/BM-CD33+_myeloid/signature.txt]

V_P53_04=V_NRF2_Q4
V_SP2_01=V_LRH1_Q5
V_MTATA_B=V_IK_Q5
V_AML_Q6=V_SP4_Q5
V_SPIB_01=V_AP2GAMMA_01
V_SP1SP3_Q4=V_MTF1_01
V_GEN_INI2_B=V_MAF_Q6
V_PAX4_01=V_E47_02
V_ETF_Q6=V_NFY_Q6
V_RNF96_01=V_ATF_01
V_NRF2_Q4=V_NFAT2_02
V_NRF2_Q4=V_LFA1_Q6
V_AP2ALPHA_02=V_SF1_Q6_01
V_PEBP_Q6=V_SP1_Q6_01
V_PU1_Q6=V_STAT5A_02
V_GR_Q6=V_HAND1E47_01
V_AP2_Q6=V_PEA3_Q6
V_BRF1_01=V_ZNF219_01
V_ELK1_02=V_ETS1_B
V_ZF5_01=V_P300_01
V_PEA3_Q6=V_REST_01
V_PEA3_Q6=V_SMAD_Q6_01
V_MAZ_Q6=V_SOX9_B1
V_AR_01=V_MTF1_Q4
V_ATF3_Q6=V_WT1_Q6
V_TAXCREB_01=V_HEN1_01
V_ELK1_02=V_PU1_Q6
V_CETS1P54_03=V_SZF11_01
V_NRSE_B=V_AR_01
V_GEN_INI_B=V_ZID_01
V_ZF5_01=V_CAAT_C
V_ETS_Q6=V_STAT5A_02
V_PEA3_Q6=V_EBF_Q6
V_MZF1_02=V_DEAF1_01
V_ESE1_Q3=V_STAT1_01
V_PBX1_03=V_IK_Q5
V_AMEF2_Q6=V_MRG2_01
V_FPM315_01=V_TBX22_01
V_STAT1_02=V_SF1_Q6
V_SP1_Q6_01=V_ATF_01
V_SRF_Q5_02=V_AP4_01
V_PPARG_03=V_CACD_01
V_SREBP_Q3=V_E2F1_Q3_01
V_MAZR_01=V_HAND1E47_01
V_AP2ALPHA_02=V_MZF1_02
V_PPAR_DR1_Q2=V_CNOT3_01
V_NFKB_Q6=V_AP4_01
V_MINI19_B=V_IRF2_01
V_ALPHACP1_01=V_LRF_Q2
V_CETS1P54_03=V_MTF1_Q4
V_PU1_01=V_MAFA_Q4_01
V_GLI3_Q5_01=V_ZF5_01
V_ZBRK1_01=V_POLY_C
V_AP1_Q2_01=V_ZFX_01
V_ESE1_Q3=V_CNOT3_01
V_EAR2_Q2=V_NRSE_B
V_EHF_01=V_PU1_01
V_AREB6_04=V_HNF4_DR1_Q3
V_SP2_01=V_NFY_01
V_MZF1_01=V_SOX10_Q6
V_CETS1P54_02=V_GADP_01
V_ERG_01=V_CKROX_Q2
V_CACD_01=V_E2F1_Q4
