# Supplementary material for: Predicting tissue specific cis-regulatory modules in the human genome using pairs of co-occurring motifs
Source: BMC Bioinformatics. 2012 Feb 7;13:25. doi: 10.1186/1471-2105-13-25 (PMC3359238; doi:10.1186/1471-2105-13-25)
Supplement: Additional file 3 — Predictions for all tissues. This file includes predictions for 72 human tissues and cell types. It includes the tissue-specific genes, the predicted signatures, and the putative CRMs. This file also contains predictions for the heart and the CD4+ T cells. We obtained these predictions by searching a larger set of parameters. [file 1471-2105-13-25-S3.ZIP › resultsAllTissues/n0/BM-CD34+/CRMs.txt]

chr3:50181688-50182090	119.6380
chr12:11692884-11693072	53.0286
chr3:37878773-37879033	115.2083
chr16:84204167-84204498	151.1275
chr3:50168137-50168313	52.5428
chr17:36779528-36779885	50.5114
chr16:84280036-84280150	45.4836
chr6:135545860-135546504	102.7145
chr6:30793235-30793596	129.4370
chr16:84206136-84206423	79.1590
chr16:84205768-84206079	86.2644
chr3:50170995-50171469	70.2370
chr2:27177364-27177645	52.0457
chr3:49041787-49041949	98.2744
chr6:33354878-33355030	59.6505
chr16:84207405-84208155	52.4293
chr15:48345112-48345331	42.5683
chr3:50172927-50173285	101.7434
chr12:11694174-11694328	60.5278
chr3:50163695-50163978	75.3176
chr5:79986064-79986173	72.2022
chr19:54860605-54860865	41.1672
chr21:42807507-42807833	120.3136
chr3:50166771-50167067	41.7486
chr1:45822820-45823063	205.9239
chr10:44816313-44816438	113.1950
chr6:135543947-135544159	107.9056
chr3:134863287-134863570	230.4714
chr8:144728250-144728476	50.5580
chr4:75449383-75449673	60.6521
chr12:11694361-11694682	58.2258
chr3:50180301-50180609	42.1208
chr1:206142577-206142875	42.2167
chr3:49041565-49041689	120.3855
chr1:45821684-45821970	95.0132
chr20:30830945-30831311	52.5448
chr16:84201536-84201835	96.3241
chr3:50180893-50181666	178.5169
chr17:56032152-56032557	220.5783
chr15:63701178-63701575	42.6402
chr7:92302215-92302510	71.3191
chr3:37878381-37878501	63.1599
chr7:137795039-137795658	145.1563
chr6:135544508-135544981	95.5090
chr6:33364925-33365094	57.8662
chr16:1068575-1068795	53.6999
chr3:37880844-37881039	60.0767
chr17:76811298-76811528	44.7845
chr3:131186448-131187135	42.1927
chr16:84198338-84198738	88.4581
chr17:39822690-39823087	42.0965
chr7:92302690-92303337	96.3837
chr14:19995789-19996557	129.0771
chr8:143748315-143748492	77.7023
chr3:50170358-50170732	69.0603
chr2:27171306-27171635	87.0705
chr7:92301053-92301880	259.5079
chr2:27170983-27171171	42.9991
chr3:48204871-48205105	125.2308
chr12:56425267-56425533	101.5803
chr3:50179822-50180229	104.4687
chr1:198856424-198856583	133.2744
chr7:92303504-92303637	43.9248
chr3:49037706-49038115	121.9574
chr1:46478475-46478766	61.4797
chrX:100756568-100757363	87.2333
chrX:83329847-83330306	62.9811
chr3:49815665-49815823	87.3647
chr16:84202184-84202415	44.1998
chrX:100759236-100760049	182.4061
chr6:135545149-135545364	97.1615
chr3:50175019-50175350	59.7411
chr9:115212394-115212577	172.6248
chr3:49815880-49816235	107.5592
chr3:50179093-50179436	67.6915
chr1:45822561-45822805	141.2833
chr15:82998509-82998612	40.5546
chr9:130526193-130526479	123.4282
chr3:50166556-50166750	61.5753
chr1:43568421-43568950	96.2999
chrX:100758617-100759187	66.3773
chr17:31160269-31160686	159.4644
chr3:131176107-131176287	125.9978
chr16:84202817-84203146	192.6145
chr12:11693251-11693480	52.6812
chr12:56431910-56432746	379.2656
chr16:84287890-84288323	52.3456
chr3:49038185-49038704	119.9793
chr7:92303678-92303983	72.3403
chr3:140789441-140789842	50.8470
chr16:84203342-84203684	69.8529
chr7:64975432-64975659	179.9403
chr2:100985037-100985282	61.5107
chr17:31160693-31161017	141.7433
chr3:50173375-50174124	161.6452
chr17:56033176-56033564	41.7672
chr16:84197938-84198231	61.5935
chrX:64112982-64113581	76.1404
chr6:30792706-30793132	121.4830
chr1:206159379-206160247	52.8608
chr3:50169104-50170296	265.7617
chr3:50163249-50163679	89.7700
chr2:112357930-112358165	78.8091
chr3:50167088-50168018	239.2026
chr3:37877071-37877284	96.1926
chrX:100549722-100550503	228.8894
chr3:50177992-50178367	54.3711
chr1:45822163-45822405	124.5470
chr3:48204543-48204758	62.1929
chr3:129694663-129694959	45.24
chr6:43592597-43592760	42.55
chr17:3766385-3766729	49.97
chr3:129698380-129698590	90.42
chr14:54101657-54101855	43.94
chr3:129697957-129698346	68.85
chr3:129687966-129688335	87.41
chr22:28993610-28993879	58.79
chr22:28991828-28992040	36.84
chr5:134761478-134761988	86.28
chr14:54102077-54102855	201.49
chr13:27572850-27573000	44.78
chr10:102745014-102745320	42.88
chr3:129683184-129683351	59.27
chr11:788175-788364	61.84
chr22:28996886-28997236	36.42
chr12:108020293-108020399	121.72
chr22:28983565-28983895	42.79
chr2:173927734-173927851	62.94
chr5:134762323-134762511	45.00
chr3:129688686-129688834	44.81
chr3:129689163-129689716	207.34
chr19:55916133-55916385	42.22
chr10:102737190-102737398	77.34
chr22:28992788-28993147	70.65
chr19:46561808-46562033	58.51
chr3:129684426-129685392	86.95
chr14:54103819-54104321	113.39
chr19:55918213-55918477	43.75
chr3:129690532-129691030	140.92
chr14:54102952-54103097	61.96
chr22:28989261-28989695	53.11
chr3:129690060-129690237	70.95
chr13:27572647-27572830	52.00
chr3:129693376-129694236	169.26
chr1:6181814-6182208	158.97
chr12:108019662-108019794	107.83
chr14:54103266-54103804	106.39
chr9:139596305-139596815	96.28
chr3:9809808-9809987	96.07
chr10:96295447-96295566	63.03
chr3:9808757-9809260	148.72
chr11:124241311-124241493	41.45
chr5:32747439-32747639	64.20
chr12:116938751-116938920	53.63
chr19:4859857-4860041	53.29
chr19:4860589-4860795	53.74
chr12:92489813-92490804	175.30
chr11:46678292-46678869	166.42
chr17:43373614-43374040	122.74
chr2:38831647-38831874	45.07
chr12:92488157-92488366	36.13
chr4:15693267-15693411	52.67
chr5:32746791-32747044	60.61
chr16:2457843-2458186	52.27
chr19:4860882-4861093	215.82
chr12:92488611-92489309	307.07
chr7:27171601-27172403	131.39
chr16:2457702-2457818	60.91
chr7:27169985-27171021	105.61
chr17:23996201-23996358	72.15
chr2:38831902-38832288	143.76
chr21:35182073-35183231	276.97
chr12:121577353-121577640	70.56
chr17:33706499-33706668	36.75
chr19:4860344-4860526	157.58
chr7:27166990-27168045	128.98
