# Supplementary material for: Predicting tissue specific cis-regulatory modules in the human genome using pairs of co-occurring motifs
Source: BMC Bioinformatics. 2012 Feb 7;13:25. doi: 10.1186/1471-2105-13-25 (PMC3359238; doi:10.1186/1471-2105-13-25)
Supplement: Additional file 3 — Predictions for all tissues. This file includes predictions for 72 human tissues and cell types. It includes the tissue-specific genes, the predicted signatures, and the putative CRMs. This file also contains predictions for the heart and the CD4+ T cells. We obtained these predictions by searching a larger set of parameters. [file 1471-2105-13-25-S3.ZIP › resultsAllTissues/n0/BM-CD34+/genes.txt]

NM_003724
NM_000419
NM_152739
NM_002279
NM_000250
NM_004088
NM_007128
NM_014641
NM_005373
NM_001009905
NM_031942
NM_145061
NM_014496
NM_001972
NM_020070
NM_024662
NM_018659
NM_002934
NM_001099693
NM_172164
NM_005375
NM_001001890
NM_001870
NM_006138
NM_001025248
NM_001700
NM_203370
NM_004119
NM_006963
NM_001008215
NM_032139
NM_024051
NM_006354
NM_032638
NM_022370
NM_004260
NM_001828
NM_138807
NM_024563
NM_032656
NM_001025109
NM_002001
NM_024678
NM_007117
NM_007192
NM_002777
NM_030578
NM_003537
NM_018684
NM_001259
NM_181578
NM_001789
NM_001053
NM_024741
NM_006569
NM_032351
NM_018230
NM_006452
NM_032799
NM_022070
NM_001008392
NM_003852
NM_173517
NM_014288
NM_002692
NM_178177
NM_006802
NM_014347
NM_002619
NM_002033
NM_001031684
NM_145201
NM_000169
NM_019602
NM_015589
NM_138639
NM_014038
NM_000983
NM_001048201
NM_001033002
NM_199441
NM_138462
NM_024837
NM_014680
NM_006892
NM_025108
NM_018063
NM_018964
NM_198400
NM_021931
NM_003877
NM_007243
NM_001105247
NM_002915
NM_015462
NM_001007027
NM_005646
NM_022662
NM_002558
NM_005452
NM_032856
NM_018129
NM_004186
NM_032436
NM_006681
NM_000884
NM_001432
NM_003579
NM_145887
NM_006017
NM_000075
NM_021830
NM_003487
NM_003920
NM_003489
NM_003427
NM_018101
NM_019007
NM_000908
NM_007027
NM_001003686
NM_003620
NM_003436
NM_002894
NM_017443
NM_016095
NM_176869
NM_014875
NM_004727
NM_002975
NM_203290
NM_019042
NM_052902
NM_032848
NM_172057
NM_018256
NM_001641
NM_012463
NM_007057
NM_014264
NM_002112
NM_002791
NM_000791
NM_004629
NM_138610
NM_001987
NM_014615
NM_080911
NM_002656
NM_020530
NM_014984
NM_032730
NM_021114
NM_032992
NM_014708
NM_007371
NM_018390
NM_198494
NM_001040424
NM_015384
