# Supplementary material for: Predicting tissue specific cis-regulatory modules in the human genome using pairs of co-occurring motifs
Source: BMC Bioinformatics. 2012 Feb 7;13:25. doi: 10.1186/1471-2105-13-25 (PMC3359238; doi:10.1186/1471-2105-13-25)
Supplement: Additional file 3 — Predictions for all tissues. This file includes predictions for 72 human tissues and cell types. It includes the tissue-specific genes, the predicted signatures, and the putative CRMs. This file also contains predictions for the heart and the CD4+ T cells. We obtained these predictions by searching a larger set of parameters. [file 1471-2105-13-25-S3.ZIP › resultsAllTissues/n0/BM-CD34+/signature.txt]

V_ZFP206_01=V_SP4_Q5
V_NFY_Q6=V_SP1_Q6_01
V_KLF15_Q2=V_NFY_Q6
V_CNOT3_01=V_E2F1_Q6
V_MOVOB_01=V_DR3_Q4
V_EGR_Q6=V_E2F1_Q3
V_NFY_Q6_01=V_ZFX_01
V_PAX2_02=V_HIC1_02
V_HEN1_02=V_STAT1_02
V_MINI19_B=V_CETS1P54_02
V_CETS1P54_02=V_AP2GAMMA_01
V_E2F_Q4=V_ETF_Q6
V_OLF1_01=V_EGR1_01
V_MEF3_B=V_ETF_Q6
V_CMYB_01=V_HIC1_03
V_USF_C=V_MINI20_B
V_FPM315_01=V_E2F_Q6
V_EHF_01=V_SP2_01
V_AHRARNT_02=V_DEAF1_01
V_MOVOB_01=V_PPARA_01
V_SP1SP3_Q4=V_MYB_Q3
V_RREB1_01=V_USF_01
V_MTF1_01=V_HIC1_03
V_ZNF515_01=V_BEN_01
V_MUSCLE_INI_B=V_MYCMAX_03
V_CREB_Q2_01=V_VDR_Q3
V_SP3_Q3=V_E2F1_Q6_01
V_RREB1_01=V_ARNT_01
V_KROX_Q6=V_ARNT_01
V_AP2ALPHA_01=V_NRF1_Q6
V_ZF5_01=V_GLI3_02
V_USF_C=V_TFIII_Q6
V_STAT1_02=V_AP2GAMMA_01
V_PLAG1_01=V_ARNT_01
V_ALPHACP1_01=V_HIC1_02
V_STAT1_01=V_PPARA_02
V_AP2_Q6_01=V_MTF1_01
V_NFY_C=V_SP1_Q2_01
V_STAT1_03=V_MYOD_Q6_01
V_ETF_Q6=V_PAX5_01
V_SP1_Q6=V_E2F1_Q3_01
V_AP2_Q6=V_E2F1_Q3_01
V_MUSCLE_INI_B=V_TEL2_Q6
V_NRF1_Q6=V_ETF_Q6
V_MZF1_Q5=V_ETF_Q6
V_AP2_Q6=V_TFIIA_Q6
V_NERF_Q2=V_LHX3_01
V_KLF15_Q2=V_STAT3_01
V_OBOX2_01=V_SP1_Q6_01
V_ARNT_02=V_WT1_Q6
V_AP2_Q3=V_MYB_Q5_01
V_AP2ALPHA_03=V_GLI3_02
V_CACD_01=V_TAACC_B
V_BACH1_01=V_MATH1_Q2
V_PARP_Q3=V_SP1_01
V_ELK1_02=V_MATH1_Q2
V_SP1SP3_Q4=V_SREBP1_01
V_RREB1_01=V_P53_03
V_CTCF_01=V_IRF1_01
V_EGR_Q6=V_MYB_Q6
V_MZF1_02=V_E2F1_Q4_01
V_CACBINDINGPROTEIN_Q6=V_E4F1_Q6
V_MUSCLE_INI_B=V_HNF3A_01
V_PUR1_Q4=V_SRF_01
V_NRSF_01=V_STAT1_03
V_NRF1_Q6=V_SP1_Q6_01
V_TBR2_01=V_ETS_Q4
V_OCT_C=V_ZFX_01
V_SREBP1_Q6=V_CNOT3_01
V_ELK1_04=V_SP4_Q5
V_HEN1_02=V_MYB_Q3
V_MOVOB_01=V_SPIB_01
V_E2_01=V_SP3_Q3
V_CAAT_C=V_GADP_01
V_GLI3_Q5_01=V_ALPHACP1_01
V_IRF_Q6_01=V_HIC1_02
V_EBF_Q6=V_STAT1_02
V_ZBRK1_01=V_IK2_01
V_AP2_Q6=V_SRY_01
V_SP1_Q2_01=V_TATA_01
V_CTCF_02=V_SOX10_Q6
V_ZIC2_01=V_NFAT3_Q3
V_NERF_Q2=V_ATF4_Q2
V_SOX2_Q6=V_CTCF_01
V_AP2ALPHA_03=V_PAX5_01
V_ZFP281_01=V_STAT3_01
V_TFIII_Q6=V_PAX5_02
V_AP2ALPHA_01=V_AHRARNT_02
V_SP1_Q6=V_GLI2_01
V_AP2_Q3=V_NURR1_Q3
V_KLF15_Q2=V_E2F1DP1_01
V_E2A_Q2=V_HSF1_Q6
V_MOVOB_01=V_TAL1ALPHAE47_01
V_AP2_Q3=V_ALPHACP1_01
V_GLI1_Q2=V_LUN1_01
V_NFY_C=V_CACCCBINDINGFACTOR_Q6
V_ZFP206_01=V_E2A_Q2
V_NRF1_Q6=V_SP1_01
V_AP2_Q6_01=V_E2F6_01
V_MINI19_B=V_PITX3_01
V_NRSE_B=V_AP2GAMMA_01
V_SP2_01=V_E2F1DP1_01
V_EBF_Q6=V_ATF4_Q2
V_CTCF_01=V_FOXO1_01
V_HIC1_03=V_IK2_01
V_AP2_Q6_01=V_CBF_01
V_NFY_C=V_AP4_Q6_01
V_SP3_Q3=V_FOXO1_01
V_MOVOB_01=V_PITX3_01
V_NRSF_01=V_STAT_Q6
V_ZIC2_01=V_TAL1ALPHAE47_01
V_SIRT6_01=V_SP1_Q4_01
V_ETS2_Q6=V_PAX4_02
V_HOXA9_01=V_GR_Q6_01
V_KROX_Q6=V_DEAF1_01
V_NRSE_B=V_DEAF1_01
V_CAAT_C=V_LXR_Q3
V_ISRE_01=V_PAX5_01
V_MINI20_B=V_USF_02
V_ZIC2_01=V_SF1_Q6_01
V_P53_03=V_SREBP2_Q6
V_SP1_Q6=V_HFH3_01
V_HELIOSA_01=V_DR3_Q4
V_AP4_Q6=V_PLZF_02
V_SRF_Q5_02=V_SP4_Q5
V_MAF_Q6_01=V_TEL2_Q6
V_SP1_Q6=V_LHX8_01
V_DR1_Q3=V_LXR_DR4_Q3
V_GTF2IRD1_01=V_TFIII_Q6
V_CAAT_01=V_CMAF_01
V_EBF_Q6=V_BLIMP1_01
V_KROX_Q6=V_VDR_Q6
V_SREBP_Q6=V_NFY_Q6
V_ZFP281_01=V_HOXA7_01
V_SP1_Q2_01=V_SOX_Q6
V_EGR2_01=V_CMYC_02
V_COUPTF_Q6=V_SRF_01
V_PLAG1_01=V_PITX1_01
V_PLAG1_01=V_FOXO1_02
V_NFY_C=V_PAX_Q6
V_ETS_Q6=V_HOXB3_01
V_GFI1_Q6=V_T3R_Q6
V_EGR3_01=V_SP1_Q6_01
V_MAZ_Q6=V_MYB_Q5_01
V_PAX9_B=V_ISRE_01
V_MZF1_02=V_SEF1_C
V_CACCCBINDINGFACTOR_Q6=V_DEAF1_02
V_BDP1_01=V_UF1H3BETA_Q6
V_STAT1_02=V_SREBP_Q6
V_EBF_Q6=V_RELBP52_01
V_SP2_01=V_STAT3_02
V_ALPHACP1_01=V_STAT3_02
V_AP4_Q5=V_ALPHACP1_01
V_GR_Q6=V_CP2_01
V_EHF_01=V_MAZ_Q6
V_STAT1_01=V_GKLF_02
V_STAT1_02=V_UF1H3BETA_Q6
V_ACAAT_B=V_P300_01
V_ETF_Q6=V_GLI_Q2
V_ISRE_01=V_WT1_Q6
