# Supplementary material for: Predicting tissue specific cis-regulatory modules in the human genome using pairs of co-occurring motifs
Source: BMC Bioinformatics. 2012 Feb 7;13:25. doi: 10.1186/1471-2105-13-25 (PMC3359238; doi:10.1186/1471-2105-13-25)
Supplement: Additional file 3 — Predictions for all tissues. This file includes predictions for 72 human tissues and cell types. It includes the tissue-specific genes, the predicted signatures, and the putative CRMs. This file also contains predictions for the heart and the CD4+ T cells. We obtained these predictions by searching a larger set of parameters. [file 1471-2105-13-25-S3.ZIP › resultsAllTissues/n0/BM-CD71+_early_erythroid/CRMs.txt]

chr1:47470549-47470811	64.5925
chr14:21014871-21015277	37.3294
chr14:64353711-64354002	28.2817
chr16:2419592-2419740	28.2817
chr9:129717990-129718175	26.4242
chr3:20058097-20058339	62.8055
chr16:559857-560125	123.0973
chr5:131375181-131375395	145.4590
chr9:35094598-35094857	40.2655
chr1:94147307-94147741	150.9815
chr19:12859317-12859570	41.5238
chr22:36532686-36533449	62.5792
chr1:144322200-144322501	85.0548
chrX:37429941-37430133	60.5180
chr1:149604144-149604288	50.4996
chr9:35100535-35101881	239.6100
chr17:45192199-45192663	28.5214
chr4:145052809-145052959	52.6806
chr5:159781988-159782293	39.1749
chr3:49711542-49711693	31.8768
chr5:131373351-131373651	66.8574
chr19:12920366-12920499	128.6143
chr14:64353337-64353708	37.6091
chr22:39677133-39677348	132.2409
chr14:102921336-102921842	159.8794
chr9:35094104-35094533	77.5110
chr4:79916516-79916721	56.6233
chr1:43063702-43063907	33.1351
chr16:152899-153244	134.2182
chr19:12924944-12925537	67.1091
chr22:39676958-39677099	27.0534
chr19:12925676-12926021	26.5081
chr17:45196448-45196683	163.9979
chr3:49701267-49701701	80.7406
chr17:42641066-42641787	70.7587
chr9:35104582-35105534	95.2110
chr1:203463531-203463790	68.5631
chr22:39677426-39677747	42.0630
chr19:11355883-11356108	119.8622
chr12:60940302-60940462	60.1585
chr1:47470043-47470275	36.4906
chr14:64354693-64354901	38.7555
chr9:134859767-134859946	36.1855
chr9:35093393-35093695	41.5238
chr1:204483972-204484199	27.6825
chr3:49701894-49702321	57.1266
chr1:45250870-45251089	71.7228
chr9:34116429-34116817	131.2822
chr9:123368722-123369288	131.8694
chr10:111959086-111961491	409.2377
chr8:23446675-23446775	44.4598
chr11:57038160-57038494	67.8082
chr19:11355226-11355388	62.6631
chr16:142536-142908	145.2912
chr11:64522731-64522847	34.4773
chr2:74611740-74611973	57.0427
chr9:134849540-134849662	60.8176
chr18:43825635-43825841	28.5214
chr10:111957830-111958159	55.8683
chr2:74611147-74611251	26.4242
chr9:88087193-88087363	91.3163
chr14:64359757-64359975	71.5976
chr9:34122368-34123692	43.0617
chr8:23452438-23452719	56.6233
chr3:48204871-48205105	111.2638
chr16:70053578-70053704	50.5835
chr9:134850060-134850244	28.9408
chr9:35098460-35099527	82.3230
chr22:36530237-36531255	343.0453
chrX:37429782-37429918	40.3798
chr4:79914560-79915061	30.6185
chr17:45195917-45196184	56.2878
chr12:60940551-60940730	38.3780
chr11:57039656-57040016	152.5054
chr9:35102409-35102759	27.2631
chr8:23442670-23442876	31.8768
chr1:47454489-47455056	39.1749
chr11:57038856-57039048	102.0897
chr1:25465782-25465917	36.2389
chr19:12917864-12918022	27.8503
chr8:23443690-23443859	30.1991
chr3:48204543-48204758	33.1351
chr1:203473753-203474096	28.1858
chr16:570069-570183	27.6825
chr17:1499848-1500012	65.4314
chr18:43830152-43830456	71.2615
chr1:47467370-47468025	70.0451
chr10:111958186-111958727	80.2373
chr2:74610264-74610454	44.8792
chr8:23442060-23442460	93.7490
chr16:66397940-66398339	81.7892
chr1:45250289-45250489	58.9002
chr9:35105547-35106486	210.6746
chr5:131366973-131367417	47.9950
chr2:74617106-74617343	42.7820
chr1:47473624-47473965	39.8460
chr4:79916056-79916279	73.3167
chrX:85188364-85189143	27.2631
chr9:35104088-35104538	100.5683
chr5:176671959-176672161	66.69
chr8:23452438-23452719	56.62
chrX:107221722-107222171	45.30
chr19:14053597-14053876	26.54
chr1:162794995-162795473	46.14
chr1:162794658-162794874	85.56
chr2:219791737-219791903	41.52
chr6:108688120-108688489	35.48
chr1:23732661-23733018	27.68
chr20:4100914-4101101	84.31
chr22:18354570-18354793	35.65
chr8:23442060-23442460	93.75
chr20:41729057-41729224	95.75
chr22:18353993-18354121	41.10
chr17:39757575-39757877	60.82
chr6:37333308-37333671	145.42
chr7:139825620-139825801	51.09
chr1:23730264-23730516	29.36
chr8:23442670-23442876	31.88
chr22:18366600-18366883	27.26
chr8:23443690-23443859	30.20
chr6:108688900-108689203	60.82
chr19:1156700-1156999	164.88
chr19:14059832-14060011	26.84
chr19:1156423-1156588	30.20
chr19:10515540-10515666	30.62
chr22:18358317-18358589	42.66
chr8:41636720-41637249	27.05
chr1:23729872-23730114	59.98
chr19:14057065-14057267	42.78
chr1:23723954-23724533	35.35
chr12:97433067-97433776	104.47
chr12:92295725-92296053	49.91
chr22:29427806-29428231	31.88
chr8:23446675-23446775	44.46
chr6:41116301-41116723	35.35
chr6:37250083-37250947	44.88
chr19:10260904-10261238	74.66
chr6:37246411-37246526	76.52
chr1:47431262-47431446	35.41
chr17:58058276-58058572	84.93
chr20:55406975-55407178	63.08
chr10:103103975-103104775	66.79
chr6:16346707-16346823	70.46
chr7:139523342-139523703	165.17
chr7:139522414-139522587	110.06
chr10:103103271-103103927	39.43
chr14:23653804-23654300	124.15
chr16:65783434-65783614	71.22
chr8:117955571-117955719	56.50
chr11:118463762-118464062	58.30
chr8:117955948-117956412	61.42
chr19:10260453-10260620	73.40
chr6:37245184-37246057	94.50
chr16:65783766-65784004	54.08
chr1:20985662-20986520	185.04
chr12:52984102-52984912	51.94
chr13:113286859-113287002	33.14
chr4:99798874-99799014	49.91
chr14:67018958-67019092	28.10
chr6:37244541-37244993	31.88
chr8:117955794-117955928	89.76
chr14:67006735-67007290	39.92
chr16:65790079-65790464	104.23
chr7:139521246-139522065	27.26
chr11:118461431-118461545	28.10
chr17:58059077-58059321	64.38
chr6:41123713-41124608	45.30
chr12:52977740-52978278	41.27
