# Supplementary material for: Predicting tissue specific cis-regulatory modules in the human genome using pairs of co-occurring motifs
Source: BMC Bioinformatics. 2012 Feb 7;13:25. doi: 10.1186/1471-2105-13-25 (PMC3359238; doi:10.1186/1471-2105-13-25)
Supplement: Additional file 3 — Predictions for all tissues. This file includes predictions for 72 human tissues and cell types. It includes the tissue-specific genes, the predicted signatures, and the putative CRMs. This file also contains predictions for the heart and the CD4+ T cells. We obtained these predictions by searching a larger set of parameters. [file 1471-2105-13-25-S3.ZIP › resultsAllTissues/n0/BM-CD71+_early_erythroid/genes.txt]

NM_004437
NM_030758
NM_001010987
NM_138618
NM_032552
NM_020850
NM_052828
NM_032846
NM_020485
NM_001910
NM_000190
NM_000455
NM_001010873
NM_022064
NM_003126
NM_005331
NM_031300
NM_138617
NM_003542
NM_000374
NM_138352
NM_004535
NM_025230
NM_197978
NM_015256
NM_003059
NM_080821
NM_006563
NM_016633
NM_001128921
NM_004091
NM_003189
NM_199186
NM_012179
NM_057178
NM_030919
NM_052936
NM_007111
NM_014858
NM_004099
NM_001024858
NM_019556
NM_020421
NM_016124
NM_130439
NM_016016
NM_001017922
NM_018447
NM_001002841
NM_138456
NM_002100
NM_000519
NM_037370
NM_152487
NM_182526
NM_001289
NM_017943
NM_006313
NM_001077350
NM_207315
NM_001498
NM_021071
NM_198682
NM_033637
NM_001003938
NM_017495
NM_017879
NM_020640
NM_020478
NM_018145
NM_004188
NM_005318
NM_002648
NM_138492
NM_025182
NM_014413
NM_030940
NM_001039360
NM_025182
NM_015397
NM_175842
NM_017593
NM_000420
NM_005723
NM_006163
NM_017772
NM_003944
NM_001813
NM_015431
NM_004681
NM_016417
NM_138717
NM_021083
NM_173804
NM_002585
NM_001004692
NM_199040
NM_030973
NM_198591
NM_002436
NM_014864
NM_030802
NM_144563
NM_004260
NM_005689
NM_001012271
NM_007331
NM_003863
NM_178177
NM_005332
NM_006039
NM_018101
NM_052828
NM_001761
NM_178450
NM_001789
NM_000390
NM_175039
NM_016004
NM_001008708
NM_004219
NM_004827
NM_030647
NM_005053
NM_014248
NM_016612
NM_003884
NM_001950
NM_005764
NM_002101
NM_178526
NM_000097
NM_007308
NM_013446
NM_001670
NM_014455
NM_000121
NM_031430
NM_018045
NM_002061
NM_003627
NM_016348
NM_004323
NM_173872
NM_001039132
NM_145074
NM_016287
NM_014924
NM_016612
NM_018425
NM_001032284
NM_015635
NM_006265
NM_002466
NM_145911
NM_001080435
NM_006877
NM_004204
NM_003795
NM_032885
