# Supplementary material for: Predicting tissue specific cis-regulatory modules in the human genome using pairs of co-occurring motifs
Source: BMC Bioinformatics. 2012 Feb 7;13:25. doi: 10.1186/1471-2105-13-25 (PMC3359238; doi:10.1186/1471-2105-13-25)
Supplement: Additional file 3 — Predictions for all tissues. This file includes predictions for 72 human tissues and cell types. It includes the tissue-specific genes, the predicted signatures, and the putative CRMs. This file also contains predictions for the heart and the CD4+ T cells. We obtained these predictions by searching a larger set of parameters. [file 1471-2105-13-25-S3.ZIP › resultsAllTissues/n0/BM-CD71+_early_erythroid/signature.txt]

V_REX1_03=V_SP1_01
V_NFY_Q6_01=V_GKLF_02
V_REX1_03=V_ETF_Q6
V_GATA1_04=V_SP1_Q4_01
V_GLI3_Q5_01=V_COUP_DR1_Q6
V_NFY_01=V_CACBINDINGPROTEIN_Q6
V_PAX4_04=V_KROX_Q6
V_SP1_01=V_DEAF1_02
V_ZNF515_01=V_PAX5_02
V_CACBINDINGPROTEIN_Q6=V_ZTA_Q2
V_EGR_Q6=V_BEN_01
V_NRF1_Q6=V_SP1_02
V_MINI20_B=V_ZFP206_01
V_NRF1_Q6=V_SP4_Q5
V_EGR_Q6=V_PAX4_04
V_E2F1_Q3_01=V_PAX5_01
V_PKNOX2_01=V_ETF_Q6
V_AP2ALPHA_01=V_E2F1_Q3_01
V_BLIMP1_Q6=V_GLI_Q2
V_AP1_01=V_KROX_Q6
V_ZBRK1_01=V_SP1_01
V_STRA13_01=V_ZFX_01
V_GATA1_04=V_KROX_Q6
V_BEL1_B=V_HIC1_03
V_LBP1_Q6=V_CNOT3_01
V_NFY_Q6_01=V_SP1_02
V_GATA2_02=V_SP4_Q5
V_SP1_Q6=V_GATA1_01
V_AP2_Q3=V_CETS168_Q6
V_PAX2_01=V_ZNF219_01
V_TTF1_Q6=V_SREBP1_02
V_R_01=V_ETF_Q6
V_SP1_Q6=V_ZTA_Q2
V_GATA1_01=V_SP1_Q6_01
V_SP4_Q5=V_YY1_Q6_02
V_GATA1_04=V_ZFP281_01
V_ZTA_Q2=V_WT1_Q6
V_ARNT_02=V_SP1_Q6_01
V_RFX1_02=V_SP1_Q4_01
V_MOVOB_01=V_ATF5_01
V_PU1_01=V_ZBED6_01
V_SP1SP3_Q4=V_NFY_Q6
V_RFX1_02=V_SP1_Q6_01
V_ZIC1_01=V_MAF_Q6
V_MAZ_Q6=V_MYCMAX_02
V_SMAD4_Q6=V_E2F1_Q3_01
V_AP2_Q3=V_ETS2_Q6
V_SMAD_Q6=V_MAZ_Q6
V_ZNF219_01=V_HFH3_01
V_MZF1_02=V_VMAF_01
V_SP1_Q6=V_CREB_Q2_01
V_HMX1_01=V_SP1_Q4_01
V_AP2ALPHA_01=V_SMAD4_Q6
V_RREB1_01=V_LUN1_01
V_ZFP281_01=V_MYCMAX_02
V_AP2_Q3=V_ATF5_01
V_COUP_01=V_CKROX_Q2
V_EGR1_01=V_ZFX_01
V_AP2_Q6_01=V_PU1_Q4
V_GATA1_01=V_SP1_Q4_01
V_CMYB_01=V_CACBINDINGPROTEIN_Q6
V_ZNF219_01=V_CETS1P54_01
V_AP2_Q3=V_BEN_01
V_SP1_Q4_01=V_FOXO1_Q5
V_EHF_01=V_AP2_Q6_01
V_AP2ALPHA_01=V_AP4_01
V_SMAD4_Q6=V_ETF_Q6
V_REX1_03=V_SP4_Q5
V_AP4_Q5=V_SP4_Q5
V_HEN1_02=V_ZTA_Q2
V_AP2ALPHA_02=V_MZF1_02
V_KLF15_Q2=V_NFY_Q6
V_EGR_Q6=V_PU1_01
V_ZNF515_01=V_R_01
V_GLI3_Q5_01=V_HNF4_01
V_GATA1_02=V_ZFP281_01
V_UF1H3BETA_Q6=V_TRF1_01
V_AHRHIF_Q6=V_SP4_Q5
V_RNF96_01=V_DEAF1_02
V_AP4_Q6=V_CACD_01
V_MAZR_01=V_DEAF1_02
V_SP1SP3_Q4=V_CETS168_Q6
V_MOVOB_01=V_MYOGNF1_01
V_GLI3_Q5_01=V_HNF4_Q6_01
V_VDR_Q3=V_R_01
