# Supplementary material for: Predicting tissue specific cis-regulatory modules in the human genome using pairs of co-occurring motifs
Source: BMC Bioinformatics. 2012 Feb 7;13:25. doi: 10.1186/1471-2105-13-25 (PMC3359238; doi:10.1186/1471-2105-13-25)
Supplement: Additional file 3 — Predictions for all tissues. This file includes predictions for 72 human tissues and cell types. It includes the tissue-specific genes, the predicted signatures, and the putative CRMs. This file also contains predictions for the heart and the CD4+ T cells. We obtained these predictions by searching a larger set of parameters. [file 1471-2105-13-25-S3.ZIP › resultsAllTissues/n0/bronchial_epithelial_cells/CRMs.txt]

chr5:139702041-139702403	28.5198
chr3:12775493-12775976	29.0688
chr14:74497242-74497655	37.7404
chr9:112057602-112057807	88.3959
chr18:59591839-59592115	29.4447
chr5:139697901-139698829	66.9083
chr17:71890585-71890960	194.5826
chr6:47775928-47776247	88.7516
chr9:100050942-100051185	48.4801
chr2:151042141-151042653	173.5805
chr5:139708023-139708399	48.7761
chr14:74491698-74491909	29.0688
chr10:75336739-75337040	29.0688
chr18:27285606-27286042	38.8419
chr6:83129839-83130414	76.0967
chr12:64505870-64506096	59.4263
chr5:175775678-175775783	29.6856
chr1:54184439-54185331	59.1399
chr1:54195515-54195972	47.1114
chr11:66579162-66579391	56.6340
chr11:62067014-62067263	29.0688
chrX:48221555-48221780	58.5134
chr11:65424386-65424808	203.1220
chr17:37041861-37042140	137.2638
chr13:72529860-72531339	59.1399
chr17:37038804-37039102	27.5652
chr5:139707127-139707521	29.3552
chr20:14262825-14264396	63.5670
chr17:37027494-37027690	67.8436
chr13:72533039-72533430	56.4894
chr13:72532227-72532871	46.7296
chr5:139704415-139704959	173.5328
chr14:74495441-74495763	27.2669
chr20:61803141-61803355	58.0288
chr2:207736243-207736884	56.5862
chr12:28011108-28011385	48.0303
chr14:74490661-74491608	55.3810
chr2:207747187-207748017	29.2358
chr5:175776099-175776232	49.1162
chr6:83130489-83130709	39.3789
chr9:112058626-112058817	28.3528
chr1:151272160-151272433	27.1893
chr14:22519565-22520118	47.3978
chr2:31217749-31218287	29.3001
chr6:47774362-47774573	28.3528
chr14:74492574-74492721	29.0688
chr15:58472053-58472682	74.0727
chr11:2908099-2908307	154.2789
chr12:28011847-28012731	28.8182
chr20:14257022-14258029	28.4005
chr14:74489756-74490359	67.9882
chr15:58473069-58473199	29.0688
chr17:37038043-37038340	39.3789
chr1:67925039-67925358	37.7500
chr17:37031996-37032132	57.5110
chr1:207893033-207893314	76.5593
chr2:151052254-151052663	47.7283
chr6:83129432-83129630	29.0688
chr2:31205563-31206199	48.1496
chr1:184916099-184916375	30.0711
chr14:22909303-22909721	143.6801
chr2:207736957-207738435	83.6980
chr12:54497833-54498211	47.3978
chr17:71892845-71892948	38.8419
chr2:151049918-151050320	27.8158
chr12:54500941-54501618	48.4002
chr17:37043593-37044071	87.9806
chr2:31213902-31214210	38.0066
chr10:75338730-75339387	114.5755
chr10:75346403-75346955	65.3212
chr2:151050508-151050763	28.1022
chr5:175775487-175775646	29.3552
chr2:228386497-228386851	26.7299
chr11:62065397-62065611	86.1204
chr17:36996612-36997082	38.0901
chr3:100103206-100103848	74.3783
chr11:65423131-65423636	182.2048
chr12:64506449-64507607	65.9059
chr10:47207510-47207762	39.4684
chr12:64504169-64504463	48.5673
chr17:37030062-37030313	77.6452
chr12:28011108-28011385	48.0303
chr1:199635181-199635586	38.3765
chr10:53738196-53738584	65.1899
chr14:74498369-74498706	26.8134
chr17:37035327-37035758	105.9337
chr7:24748677-24748907	28.6392
chr10:53743783-53744125	68.4476
chr6:138470219-138470352	29.6856
chr14:74501575-74502193	48.2809
chr1:151263543-151263779	38.4660
chr3:184464995-184465145	27.8158
chr20:25177355-25177587	38.1259
chr1:54190733-54191335	48.1138
chr17:37005474-37005691	40.0948
chr3:12776026-12776135	97.0662
chr3:45171258-45171366	29.0688
chr6:83129648-83129829	37.0877
chr17:37034287-37034700	49.4026
chr8:95722263-95722722	47.2785
chr2:207739083-207739337	58.1375
chr14:22915541-22915957	38.0066
chr12:64506128-64506431	28.2335
chr17:36998216-36998492	30.0711
chr1:94779905-94780209	167.3097
chr12:28013694-28014334	47.5649
chr11:62063318-62063601	96.3502
chr19:43486536-43486682	105.1402
chr6:83131003-83131397	29.0688
chr1:199632900-199633320	118.0265
chr18:27273934-27274288	29.0688
chr1:67915215-67915887	37.5889
chr12:28013694-28014334	47.5649
chr9:100053758-100053887	29.3001
chr17:36995550-36995759	37.8395
chr12:28011847-28012731	28.8182
chr10:47210196-47210470	59.7567
chr2:207733622-207735142	58.6805
chr11:65415439-65416049	28.3528
chr1:207881578-207882207	88.2445
chr11:62069458-62070270	118.2605
chr18:18775939-18776415	27.8158
chr11:66586653-66586828	185.9922
chr17:62792821-62792989	49.35
chr12:4251159-4251948	29.07
chr11:72626667-72626847	29.07
chr12:28011108-28011385	48.03
chr7:48094625-48094798	87.77
chr1:153207934-153208235	48.40
chr1:151853048-151853785	27.82
chr12:28011847-28012731	28.82
chr1:151850060-151850361	69.54
chr1:151773580-151773795	40.09
chr17:45829677-45830016	38.09
chr1:208049683-208049895	57.34
chr12:28013694-28014334	47.56
chr8:11697407-11697671	48.11
chr1:151847871-151848337	78.03
chr12:4252092-4252497	28.07
chr1:151773002-151773134	38.32
chr17:62793097-62793294	27.10
chr1:153292168-153292516	68.53
chr12:4259955-4260543	65.14
chr1:151851532-151852479	56.87
chr1:153209626-153209997	126.05
chr1:151849550-151849979	48.09
chr6:34620210-34620385	29.07
chr4:75699559-75699728	40.09
chr1:153293088-153293190	29.69
chr10:76640290-76640922	27.82
chr19:50623796-50624253	146.86
chr12:51204624-51205044	57.14
chr4:30327592-30328433	29.07
chr12:50916130-50916370	28.07
chr6:83959636-83959921	47.56
chr1:153213107-153213845	192.66
chr17:71228882-71229244	175.59
chr12:45761007-45761330	30.07
chr7:98761369-98761615	27.10
chr1:113048736-113049197	107.00
chr1:151805747-151805908	88.67
chr17:71235181-71235326	49.40
chr14:66950740-66950887	59.37
chr11:44073851-44074022	29.24
chr1:151804810-151805147	40.09
chr1:153209626-153209997	126.05
chr2:173002265-173002752	28.07
chrX:149902019-149902969	28.07
chr1:113049285-113049781	30.07
chr3:13895994-13896142	29.36
chr1:151807854-151808082	39.09
chr1:153207934-153208235	48.40
chr17:7432025-7432228	87.96
chr4:30331071-30332142	48.40
chr1:151806891-151807327	28.05
chr3:13894725-13895063	28.64
