# Supplementary material for: Predicting tissue specific cis-regulatory modules in the human genome using pairs of co-occurring motifs
Source: BMC Bioinformatics. 2012 Feb 7;13:25. doi: 10.1186/1471-2105-13-25 (PMC3359238; doi:10.1186/1471-2105-13-25)
Supplement: Additional file 3 — Predictions for all tissues. This file includes predictions for 72 human tissues and cell types. It includes the tissue-specific genes, the predicted signatures, and the putative CRMs. This file also contains predictions for the heart and the CD4+ T cells. We obtained these predictions by searching a larger set of parameters. [file 1471-2105-13-25-S3.ZIP › resultsAllTissues/n0/bronchial_epithelial_cells/genes.txt]

NM_006942
NM_005268
NM_198129
NM_000422
NM_005130
NM_004004
NM_001017402
NM_006142
NM_001630
NM_020672
NM_017671
NM_005978
NM_012116
NM_198966
NM_001040147
NM_001657
NM_005555
NM_025217
NM_014578
NM_021158
NM_198964
NM_002862
NM_012242
NM_000494
NM_005554
NM_002820
NM_032945
NM_002564
NM_002658
NM_023915
NM_173630
NM_000903
NM_024728
NM_003484
NM_181847
NM_033386
NM_005139
NM_018306
NM_000401
NM_181597
NM_033520
NM_012223
NM_000213
NM_003029
NM_002575
NM_000424
NM_005975
NM_006513
NM_005558
NM_024009
NM_014297
NM_024060
NM_000526
NM_001122825
NM_000210
NM_000852
NM_022842
NM_001457
NM_001047160
NM_004625
NM_006350
NM_153838
NM_004462
NM_012391
NM_173481
NM_022337
NM_002816
NM_178865
NM_005168
NM_177439
NM_203473
NM_001353
NM_006993
NM_198086
NM_016445
NM_020947
NM_003897
NM_003068
NM_000245
NM_207197
NM_017821
NM_001983
NM_005342
NM_001080976
NM_005438
NM_000671
NM_080388
NM_031905
NM_015969
NM_002863
NM_003129
NM_000405
NM_001032998
NM_144777
NM_003506
NM_021972
NM_006670
NM_032047
NM_000247
NM_005245
NM_003375
NM_002898
NM_014182
NM_003311
NM_000963
NM_080927
NM_003125
NM_030925
NM_001730
NM_052940
NM_014624
NM_182767
NM_024572
NM_172314
NM_001197
NM_015599
NM_001944
NM_004403
NM_022121
NM_024090
NM_002589
NM_006404
NM_003329
NM_001759
NM_001005465
NM_012341
NM_004591
NM_001945
NM_007097
NM_018421
NM_005792
NM_006408
NM_003584
NM_002894
NM_003979
NM_002632
NM_175867
NM_001993
NM_018509
NM_001002857
NM_024508
NM_000804
NM_006147
NM_004138
NM_001924
NM_005556
NM_144717
NM_020648
NM_006409
NM_080655
NM_203403
NM_006096
NM_015368
NM_001354
NM_198391
NM_016539
NM_003709
NM_005213
NM_001042679
NM_183001
