# Supplementary material for: Predicting tissue specific cis-regulatory modules in the human genome using pairs of co-occurring motifs
Source: BMC Bioinformatics. 2012 Feb 7;13:25. doi: 10.1186/1471-2105-13-25 (PMC3359238; doi:10.1186/1471-2105-13-25)
Supplement: Additional file 3 — Predictions for all tissues. This file includes predictions for 72 human tissues and cell types. It includes the tissue-specific genes, the predicted signatures, and the putative CRMs. This file also contains predictions for the heart and the CD4+ T cells. We obtained these predictions by searching a larger set of parameters. [file 1471-2105-13-25-S3.ZIP › resultsAllTissues/n0/bronchial_epithelial_cells/signature.txt]

V_ETF_Q6=V_CEBP_C
V_HOXC13_01=V_P50RELAP65_Q5_01
V_MINI20_B=V_E4F1_Q6
V_ATF4_Q2=V_AP1_Q6_01
V_FRA1_Q5=V_R_01
V_MTATA_B=V_PUR1_Q4
V_GLI1_01=V_CDX2_Q5
V_AP1_Q4=V_ATF4_Q2
V_AP2_Q6=V_BDP1_01
V_AHR_01=V_SOX10_Q6
V_HOXA1_01=V_SP3_Q3
V_LHX8_01=V_GC_01
V_SP1SP3_Q4=V_E4F1_Q6
V_AP1_C=V_HAND1E47_01
V_HIF1_Q3=V_ZNF515_01
V_FRA1_Q5=V_EBOX_Q6_01
V_DOBOX5_01=V_STAT3_02
V_HOXB9_01=V_DEAF1_01
V_AP1_C=V_VDRRXR_01
V_MUSCLE_INI_B=V_MTATA_B
V_MZF1_01=V_AP1_Q4
V_AP1_C=V_CACCCBINDINGFACTOR_Q6
V_TEL2_Q6=V_E2F1_Q3_01
V_CETS1P54_01=V_USF_Q6_01
V_AP1_C=V_SP1_01
V_AP1_Q4=V_CP2_01
V_AP1_01=V_ATF4_Q2
V_BACH1_01=V_HIC1_02
V_BACH1_01=V_OCTAMER_02
V_AP1_C=V_ZFX_01
V_AP1_C=V_KLF15_Q2
V_SRF_Q4=V_CNOT3_01
V_ETS2_Q6=V_EGR1_01
V_SP3_Q3=V_LHX61_02
V_AP1_C=V_DR3_Q4
V_RREB1_01=V_HLF_01
V_ZFX_01=V_PITX3_01
V_AP1_Q4=V_NGFIC_01
V_AP1_01=V_XVENT1_01
V_CACD_01=V_CREB_Q4
V_P63_01=V_MAZR_01
V_NKX21_01=V_BRN2_01
V_MINI19_B=V_TATA_01
V_AP1_Q2=V_HIC1_02
V_AP1_C=V_STAT1_05
V_PAX4_04=V_ETF_Q6
V_GATA1_03=V_ZFX_01
V_AP1_Q4=V_HIC1_03
V_GSH2_01=V_LUN1_01
V_SRF_02=V_PAX5_02
V_STAT1_02=V_FLI1_Q6
V_MTATA_B=V_PAX4_03
V_NFY_Q6_01=V_BACH2_01
V_AP1_Q6=V_NFKB_Q6_01
V_AP2REP_01=V_TATA_01
V_AP1_Q4_01=V_SP4_Q5
V_AP1_Q6=V_VMAF_01
V_AP1_01=V_EBOX_Q6_01
V_AP1_01=V_P300_01
V_CETS168_Q6=V_EGR2_01
V_BACH1_01=V_SP4_Q5
V_MTATA_B=V_UF1H3BETA_Q6
V_CMYB_01=V_TCF4_03
V_BACH1_01=V_CP2_01
V_P300_01=V_AP1FJ_Q2
V_AP2_Q6=V_GEN_INI3_B
V_VDRRXR_01=V_SMAD_Q6_01
V_AP4_Q5=V_HMGIY_Q6
V_PAX4_03=V_MYB_Q3
V_MIF1_01=V_MATH1_Q2
V_ZNF515_01=V_CETS1P54_02
V_AP1_Q4=V_CACCCBINDINGFACTOR_Q6
V_NFY_Q6=V_ZFX_01
V_ZNF515_01=V_BACH1_01
V_IK3_01=V_AP1_Q6_01
V_CREL_01=V_AP1_Q6_01
V_MAZR_01=V_EMX2_01
V_LHX4_01=V_CACD_01
V_AHR_Q5=V_CNOT3_01
V_TBX5_02=V_ETF_Q6
V_HFH8_01=V_AML2_01
V_TBR2_01=V_PAX5_01
V_XPF1_Q6=V_ATF4_Q2
V_TBP_Q6=V_SP4_Q5
V_HMX1_02=V_MTF1_Q4
V_VAX1_01=V_SP3_Q3
V_CNOT3_01=V_STAT1STAT1_Q3
V_OTX2_01=V_STAT3_02
V_DOBOX5_01=V_AP2_Q6_01
V_AP1_Q6=V_HOXA9_01
V_NFKB_Q6=V_HOXD3_01
V_STAT1_01=V_NGFIC_01
V_ETS2_B=V_PAX5_02
V_HEN1_02=V_CRX_Q4
V_P53_03=V_MAZR_01
V_GAF_Q6=V_BACH1_01
V_ZNF515_01=V_BACH2_01
V_HNF3A_01=V_SP2_01
V_LYF1_01=V_PAX3_01
V_SOX5_01=V_HNF4_01
V_AP1_Q4_01=V_TAACC_B
V_SP1SP3_Q4=V_ELK1_04
V_BRF1_01=V_NFKAPPAB50_01
V_ZIC2_01=V_HFH4_01
V_ZF5_01=V_ARP1_01
V_HOXC8_01=V_AR_03
V_PPARG_Q6=V_SREBP2_Q6
V_MAZR_01=V_GBX1_01
V_ZNF219_01=V_CDP_03
V_HOXC5_01=V_CMYC_01
V_PAX4_02=V_HMX1_01
V_AREB6_03=V_AHRARNT_01
