# Supplementary material for: Predicting tissue specific cis-regulatory modules in the human genome using pairs of co-occurring motifs
Source: BMC Bioinformatics. 2012 Feb 7;13:25. doi: 10.1186/1471-2105-13-25 (PMC3359238; doi:10.1186/1471-2105-13-25)
Supplement: Additional file 3 — Predictions for all tissues. This file includes predictions for 72 human tissues and cell types. It includes the tissue-specific genes, the predicted signatures, and the putative CRMs. This file also contains predictions for the heart and the CD4+ T cells. We obtained these predictions by searching a larger set of parameters. [file 1471-2105-13-25-S3.ZIP › resultsAllTissues/n0/cardiac_myocytes/CRMs.txt]

chr2:56010227-56010725	29.3428
chr22:35906277-35906536	32.1932
chr3:71887054-71887452	29.3428
chr10:53743783-53744125	41.8344
chr15:61121662-61121849	65.0092
chr12:53238413-53238613	39.0678
chr2:56010227-56010725	29.3428
chr15:46724311-46724623	21.3783
chr8:119189344-119189569	36.5527
chr4:74953856-74953997	43.5112
chr15:64785767-64786100	41.0679
chr5:131591079-131591213	53.6554
chr9:132530280-132531255	56.6196
chr1:165957783-165957969	42.6728
chr19:11166699-11166987	28.0852
chr14:80755304-80756080	80.1896
chr2:56002240-56002476	49.7151
chr17:45633193-45633488	93.9748
chr15:64784149-64784344	56.3661
chr5:146812021-146812440	34.4448
chr10:48036858-48037276	49.5474
chr17:45632338-45632607	32.8220
chr1:41719451-41719792	58.9251
chr17:45641848-45642297	40.0619
chr1:41722859-41723189	42.8824
chr15:61128564-61129168	35.1155
chr5:146813511-146813723	35.1155
chr17:45636170-45636884	27.2888
chr9:38059410-38059534	28.5044
chr5:179712930-179713152	82.7467
chr17:39189986-39190125	21.3783
chr6:52543757-52544325	30.3009
chr2:56002240-56002476	49.7151
chr16:672490-672794	57.3322
chr5:121440738-121440948	60.7815
chr17:29603687-29603935	38.3852
chr2:189547080-189547460	39.0678
chr14:80757050-80757301	50.6792
chr5:121441579-121441981	21.3783
chr2:56011957-56012128	30.1812
chr5:38908087-38908231	21.3783
chr9:132526250-132526784	113.9438
chr14:80757422-80757587	27.1630
chr9:38056879-38057138	32.6962
chr9:132529098-132529658	149.1332
chr9:132524908-132525044	53.5236
chr7:128166957-128167256	39.6128
chr15:61124594-61125203	62.4942
chr9:35800679-35800879	29.3428
chr17:71174778-71175047	113.7662
chr11:74818662-74819015	83.7806
chr1:44171674-44172900	157.4690
chr14:80756481-80756585	39.6547
chr8:119193155-119193384	72.6743
chr10:104016388-104016871	38.2295
chr17:71975108-71975358	49.4636
chr11:44910306-44910601	22.1328
chr8:119194472-119194952	27.3307
chr12:53229265-53229525	21.3783
chr1:168897182-168897338	62.0670
chr17:45642808-45642975	28.3367
chr15:64782115-64782650	147.1271
chr9:38058767-38058961	29.5524
chr11:113347475-113348088	29.1751
chr17:45635385-45636068	51.2660
chr5:146812763-146812990	91.7112
chr22:37187357-37187778	39.6128
chr15:64781515-64782088	143.7797
chr15:61123907-61124203	54.8291
chr15:46725132-46725607	91.3758
chr5:146813000-146813251	78.8902
chr7:128183154-128183892	29.1751
chr7:98761369-98761615	22.6359
chr22:37193956-37194184	114.0456
chr17:39184328-39184678	121.3115
chr11:74819113-74819369	72.2112
chr22:18191433-18191895	39.2515
chr9:80100867-80101012	31.8579
chr7:128166424-128166742	152.6524
chr19:16048148-16048343	80.9023
chr17:37213209-37213467	92.3280
chr15:64781034-64781314	30.6003
chr11:44922938-44923183	28.0254
chr1:41731345-41731831	40.4930
chr1:168899277-168899829	63.6200
chr5:146811663-146811946	28.6242
chr5:121442030-121442558	99.4122
chr17:55324786-55325327	30.1812
chr17:39189122-39189465	21.3783
chr8:119192466-119193077	36.7204
chr7:128181745-128182134	32.6962
chr1:41712834-41713426	73.3031
chr2:56011957-56012128	30.1812
chr12:53233500-53233789	27.7379
chr15:64786485-64787149	50.6672
chr9:132525447-132525899	101.3025
chr15:61121327-61121578	40.2415
chr1:168903925-168904612	98.9690
chr15:61127550-61127788	32.6962
chr6:52548839-52549552	40.4930
chr15:64780343-64780767	80.3094
chr12:53230036-53230618	49.4636
chr17:39191635-39192095	27.7499
chr5:131585222-131585876	27.1630
chr17:45632942-45633190	29.6302
chr19:11159021-11159212	28.1691
chr14:80756615-80757022	74.6984
chr12:55678823-55679169	52.9368
chr3:71885134-71885431	30.8798
chr3:113845017-113845164	31.4387
chr10:104013829-104015131	88.2380
chr17:45633873-45634267	125.2378
chr1:41728788-41729494	66.4405
chr3:100982168-100983000	31.4387
chr4:85641634-85641794	30.18
chr9:37024991-37026219	44.88
chr3:100103206-100103848	166.37
chr8:11597711-11597932	40.94
chr5:95092449-95092577	22.13
chr4:74928846-74929157	21.38
chr19:54722967-54723106	39.40
chr2:15997367-15997749	31.02
chr1:114257081-114257423	28.03
chr11:62115738-62115979	31.44
chr4:85639179-85639748	62.71
chr4:85639759-85640282	53.49
chr22:27993895-27994270	29.62
chr9:37017380-37018024	120.01
chr17:37222437-37222812	26.49
chr9:37030208-37030960	29.18
chr4:85638724-85638999	29.46
chr2:15997840-15998777	135.26
chr7:100156552-100156754	82.70
chr9:37026241-37026628	41.54
chr12:105165823-105166077	21.38
chr19:56028219-56028474	29.43
chr9:37024123-37024569	108.61
chr8:11598921-11599204	21.38
chr7:100156094-100156329	31.19
chr9:37015443-37017334	124.53
chr9:37027722-37028017	28.17
chr1:113050683-113050864	30.81
chr7:45929438-45929559	32.82
chr1:114258497-114258726	28.17
chr11:32068895-32069156	112.09
chr1:152569641-152569914	23.14
chr3:113845017-113845164	31.44
chr14:22375264-22375866	44.73
chr4:145788410-145789469	26.32
chr11:32069572-32069698	53.66
chr16:66614606-66614876	28.50
chr6:132315789-132316356	27.33
chr14:38641497-38641803	21.80
chr4:145786498-145787080	82.58
chr2:151052254-151052663	33.45
chr1:152567871-152568269	23.06
chr14:22376570-22377085	49.72
chr14:22385631-22385889	21.38
chr9:136672904-136673554	101.78
chr6:132314102-132314409	115.89
chr9:136676263-136676692	48.46
chr2:151042141-151042653	27.67
chr8:22158350-22158685	62.71
chr9:124172929-124173184	62.04
chr15:72005548-72006177	68.28
chrX:37964729-37964830	21.38
chr1:228270433-228270533	30.43
chr15:37660268-37660505	51.27
chr5:172684162-172684268	26.45
chr14:22383829-22384299	40.78
chr14:23623537-23623872	40.49
chr5:172688649-172688961	36.92
chr2:151049918-151050320	26.83
chr15:72009766-72010274	36.79
chr5:172689058-172689550	84.26
chr1:152567596-152567860	96.66
chr14:38642010-38642270	48.04
chrX:152414091-152414234	27.61
chrX:152418544-152418989	30.00
