# Supplementary material for: Predicting tissue specific cis-regulatory modules in the human genome using pairs of co-occurring motifs
Source: BMC Bioinformatics. 2012 Feb 7;13:25. doi: 10.1186/1471-2105-13-25 (PMC3359238; doi:10.1186/1471-2105-13-25)
Supplement: Additional file 3 — Predictions for all tissues. This file includes predictions for 72 human tissues and cell types. It includes the tissue-specific genes, the predicted signatures, and the putative CRMs. This file also contains predictions for the heart and the CD4+ T cells. We obtained these predictions by searching a larger set of parameters. [file 1471-2105-13-25-S3.ZIP › resultsAllTissues/n0/cardiac_myocytes/genes.txt]

NM_025237
NM_003714
NM_001884
NM_021619
NM_002318
NM_002317
NM_006475
NM_024656
NM_002421
NM_022475
NM_005585
NM_002987
NM_000138
NM_173562
NM_018380
NM_005420
NM_000302
NM_021939
NM_006034
NM_014371
NM_000127
NM_080591
NM_003999
NM_001219
NM_002901
NM_004481
NM_020648
NM_005576
NM_057091
NM_000676
NM_005824
NM_001088
NM_003137
NM_182943
NM_020553
NM_005535
NM_001003716
NM_003246
NM_032509
NM_199512
NM_006528
NM_182729
NM_004995
NM_000088
NM_172312
NM_006364
NM_002982
NM_017509
NM_182486
NM_003028
NM_015859
NM_005110
NM_025218
NM_000393
NM_000706
NM_199512
NM_002297
NM_001387
NM_020650
NM_002403
NM_002550
NM_016261
NM_024032
NM_003953
NM_006653
NM_001017962
NM_014830
NM_001850
NM_058195
NM_006307
NM_005378
NM_016734
NM_002993
NM_006455
NM_032011
NM_013356
NM_004105
NM_018968
NM_080927
NM_001711
NM_015493
NM_001901
NM_001017973
NM_174975
NM_173663
NM_182904
NM_017675
NM_005771
NM_001008505
NM_001956
NM_001903
NM_181427
NM_001012271
NM_053004
NM_007115
NM_021143
NM_006177
NM_005402
NM_024524
NM_005082
NM_012288
NM_001039348
NM_030907
NM_001511
NM_012293
NM_003434
NM_005189
NM_080758
NM_020452
NM_007250
NM_001039548
NM_001084
NM_058179
NM_006825
NM_000869
NM_003290
NM_005168
NM_006216
NM_006150
NM_000924
NM_001722
NM_000128
NM_001018004
NM_021010
NM_003596
NM_001013398
NM_006409
NM_020435
NM_012242
NM_001004019
NM_001005920
NM_022830
NM_002052
NM_000799
NM_004126
NM_019619
NM_012265
NM_014588
NM_022836
NM_001243
NM_014229
NM_006855
NM_004318
NM_014899
NM_001042679
NM_016204
NM_020121
NM_006902
NM_018971
NM_004237
NM_006168
NM_138492
NM_032089
NM_004193
NM_000090
NM_004128
NM_000093
NM_030925
NM_016219
NM_002935
