# Supplementary material for: Predicting tissue specific cis-regulatory modules in the human genome using pairs of co-occurring motifs
Source: BMC Bioinformatics. 2012 Feb 7;13:25. doi: 10.1186/1471-2105-13-25 (PMC3359238; doi:10.1186/1471-2105-13-25)
Supplement: Additional file 3 — Predictions for all tissues. This file includes predictions for 72 human tissues and cell types. It includes the tissue-specific genes, the predicted signatures, and the putative CRMs. This file also contains predictions for the heart and the CD4+ T cells. We obtained these predictions by searching a larger set of parameters. [file 1471-2105-13-25-S3.ZIP › resultsAllTissues/n0/cardiac_myocytes/signature.txt]

V_KROX_Q6=V_TATA_01
V_MUSCLE_INI_B=V_NFY_01
V_AREB6_04=V_CNOT3_01
V_TATA_01=V_SP1_01
V_E2F_Q6_01=V_CACD_01
V_EGR3_01=V_FLI1_Q6
V_NFY_01=V_NRSE_B
V_SP1_Q6=V_VSX1_01
V_CREL_01=V_DEAF1_01
V_AP2_Q6=V_ATF1_Q6
V_MECP2_01=V_TFIII_Q6
V_KROX_Q6=V_CDX2_01
V_E2F4DP1_01=V_CNOT3_01
V_E2F_02=V_MINI19_B
V_SRF_Q5_02=V_PAX5_01
V_RP58_01=V_PAX4_01
V_AP1_01=V_AP1_Q2_01
V_CNOT3_01=V_XBP1_02
V_SP1SP3_Q4=V_AREB6_04
V_NFY_Q6_01=V_CNOT3_01
V_HES1_Q2=V_TCF3_01
V_SMAD4_Q6=V_PAX5_02
V_PUR1_Q4=V_NRF1_Q6
V_NRF1_Q6=V_GADP_01
V_E2F_Q6_01=V_MINI20_B
V_ATF4_Q2=V_SREBP2_Q6
V_NRF1_Q6=V_ZBED6_01
V_LTF_Q6=V_FRA1_Q5
V_POU6F1_02=V_AP2GAMMA_01
V_VJUN_01=V_ZFX_01
V_SP1SP3_Q4=V_MEF2_02
V_AREB6_04=V_CP2_01
V_CREB_Q4_01=V_SP1_01
V_ATF6_01=V_CNOT3_01
V_IK1_01=V_AREB6_03
V_CTCF_02=V_E2F_Q6_01
V_AP1_Q2_01=V_NFE2_01
V_ZF5_01=V_TAL1BETAITF2_01
V_MUSCLE_INI_B=V_NKX61_03
V_EBF_Q6=V_E2F1DP2_01
V_ZF5_01=V_RELBP52_01
V_AHR_Q5=V_MINI20_B
V_E2F_Q4=V_SMAD4_Q6
V_CACD_01=V_NFY_01
V_LYF1_01=V_EGR1_01
V_S8_01=V_GKLF_02
V_SIX6_01=V_SP1_01
V_NFKAPPAB65_01=V_CREL_01
V_E2F_Q4_01=V_GKLF_02
V_HOXC13_01=V_KROX_Q6
V_EAR2_Q2=V_AIRE_02
V_ER_Q6=V_STAT3_02
V_NERF_Q2=V_BRN3C_01
V_MECP2_01=V_AP2GAMMA_01
V_CREB_Q4=V_ZFX_01
V_ELF5_01=V_KLF15_Q2
V_AP2_Q6=V_OSF2_Q6
V_NFY_01=V_E2F1_Q3_01
V_HEN1_02=V_ATF6_01
V_NANOG_02=V_CNOT3_01
V_PTF1BETA_Q6=V_ZF5_B
V_ELF5_01=V_WT1_Q6
V_MUSCLE_INI_B=V_PBX1_02
V_PSX1_01=V_STAT5B_01
V_SP1SP3_Q4=V_HP1SITEFACTOR_Q6
V_NFKAPPAB65_01=V_RORA1_01
V_STAT5B_01=V_GBX1_01
V_CNOT3_01=V_E2F1DP1_01
V_CACD_01=V_E2F1DP1_01
V_CACCCBINDINGFACTOR_Q6=V_ZFP206_01
V_ALPHACP1_01=V_CNOT3_01
V_RP58_01=V_CART1_01
V_AREB6_04=V_KLF15_Q2
V_CREB_02=V_SP1_01
V_EGR_Q6=V_ATF6_01
V_SP1_Q4_01=V_HOXD10_01
V_CDX_Q5=V_CKROX_Q2
V_AP2ALPHA_01=V_ATF6_01
V_NFY_C=V_MZF1_02
V_AIRE_02=V_GKLF_02
V_NANOG_01=V_TCF3_01
V_COMP1_01=V_NF1_Q6_01
V_AIRE_02=V_MAZ_Q6
V_TCF11MAFG_01=V_AP2_Q6_01
V_IK1_01=V_AREB6_02
V_ISRE_01=V_AR_03
V_FAC1_01=V_MATH1_Q2
V_GCM_Q2=V_E2F1_Q3_01
V_IK1_01=V_TCF4_03
V_NKX61_01=V_WT1_Q6
V_AP2ALPHA_01=V_TEF_01
V_STAT3_02=V_PTF1BETA_Q6
V_MOVOB_01=V_HNF3_Q6_01
V_RNF96_01=V_P53_DECAMER_Q2
V_AP2_Q6=V_HNF3_Q6_01
V_DUXL_01=V_NEUROD_02
V_MOVOB_01=V_IK3_01
V_MEF2_Q6_01=V_TFIII_Q6
V_SMAD4_Q6=V_RSRFC4_Q2
V_LEF1TCF1_Q4=V_MTF1_Q4
V_GCNF_01=V_GKLF_02
V_HES1_Q2=V_BLIMP1_Q6
V_PITX3_Q2=V_GKLF_02
V_AP2_Q3=V_NFY_Q6_01
V_GLI1_Q2=V_HNF3B_01
V_CACD_01=V_MEF2_02
V_MEIS1BHOXA9_02=V_KROX_Q6
V_P53_04=V_FOXO1_Q5
V_MYCMAX_01=V_GC_01
