# Supplementary material for: Predicting tissue specific cis-regulatory modules in the human genome using pairs of co-occurring motifs
Source: BMC Bioinformatics. 2012 Feb 7;13:25. doi: 10.1186/1471-2105-13-25 (PMC3359238; doi:10.1186/1471-2105-13-25)
Supplement: Additional file 3 — Predictions for all tissues. This file includes predictions for 72 human tissues and cell types. It includes the tissue-specific genes, the predicted signatures, and the putative CRMs. This file also contains predictions for the heart and the CD4+ T cells. We obtained these predictions by searching a larger set of parameters. [file 1471-2105-13-25-S3.ZIP › resultsAllTissues/n0/caudate_nucleus/CRMs.txt]

chr22:23149765-23149964	28.9222
chr1:154657810-154658068	28.8399
chr10:105716765-105717376	28.7280
chr16:695303-695977	86.4395
chr11:65802893-65803143	38.3573
chr7:287140-287337	28.7789
chr11:65804567-65805050	28.8915
chr19:60383213-60383647	67.0130
chr15:31390589-31390958	28.6341
chrX:69373823-69373923	19.5935
chr17:35472211-35474652	67.2221
chr17:35481621-35483229	76.6183
chr9:139242818-139243411	19.4388
chr2:75279958-75280553	28.8856
chr10:104160263-104160604	86.4764
chr7:28964187-28965192	76.6293
chr16:683671-684153	57.8527
chr3:45242711-45242953	28.8207
chr17:35484540-35485271	29.0159
chr15:35178528-35178737	57.4334
chr1:21819678-21819944	28.7367
chr8:57521719-57521936	38.4812
chr15:35180211-35182122	86.8593
chr10:85944274-85944496	28.7461
chr4:102487209-102487495	48.1267
chr1:21826141-21826481	19.4388
chr17:35480257-35480865	58.0230
chr16:29895852-29896594	28.7519
chr14:99221009-99221284	38.6997
chr19:40958584-40958794	38.4002
chr8:22604940-22606098	105.8033
chr15:35175352-35175781	28.7978
chr8:22603430-22603930	57.8122
chr11:61273654-61274203	57.9125
chr17:35035718-35036791	47.9713
chr19:18175726-18175913	38.6806
chr6:108593186-108594578	86.6856
chr11:61285120-61285428	38.3204
chr2:45014401-45015096	28.7737
chr10:104168224-104168663	57.4926
chr17:76616246-76616587	38.4816
chr17:35031431-35032013	28.5719
chr10:26545496-26545744	76.7423
chr19:60382468-60382695	28.5021
chr12:47674876-47675734	86.7762
chr20:8061397-8062030	28.7461
chr19:40958252-40958400	28.5795
chr10:25503041-25503509	38.4370
chr1:21819112-21819213	57.8097
chr1:154215402-154215530	19.4440
chr11:360113-360307	28.7737
chr5:173404993-173405969	38.5542
chr1:154205147-154205478	48.1667
chr1:153417713-153417954	28.5097
chr1:21821329-21821548	28.4958
chr6:108594687-108595374	28.7191
chr16:29892142-29893513	105.5186
chr4:102486006-102486772	57.8781
chr11:65807644-65808327	38.9689
chr10:104158492-104159099	38.8077
chr16:24174423-24175109	48.2610
chr20:35578737-35580341	29.0127
chr17:35474722-35475616	96.0184
chr8:72436183-72437669	28.5795
chr1:154214747-154215142	47.8078
chr17:35478950-35479499	28.9476
chr19:40960089-40960386	48.0718
chr12:47679175-47680031	28.7467
chr20:8060900-8061212	28.9372
chr14:99219790-99220200	38.6379
chr1:21818314-21818465	47.8183
chr8:22609142-22609420	28.7574
chr19:59623243-59623535	57.5368
chr10:26544966-26545307	66.8471
chr11:65850499-65850919	38.7149
chr19:40967059-40967694	57.8389
chr9:139237622-139237745	28.7280
chr8:22607538-22609124	134.5343
chr17:35041599-35041743	29.1291
chr10:104168688-104169806	86.7538
chr12:51759384-51759701	38.2370
chr20:35584254-35584482	38.5582
chr2:45015751-45016667	28.8946
chr6:108595619-108595967	28.8888
chr15:35179821-35180060	28.8888
chr4:102488294-102488480	29.0074
chr15:31389988-31390407	28.5045
chr19:59618189-59618368	28.9237
chr1:153413440-153413901	114.6761
chr6:110405829-110406069	29.0159
chr2:45017883-45018712	76.9100
chr11:65806374-65806779	58.0911
chr17:35028052-35028519	38.8069
chr1:154214079-154214375	28.8686
chr12:47678861-47679128	57.4332
chr17:35483866-35484267	37.9966
chr19:18515234-18515558	28.6593
chr1:154204004-154204611	38.2428
chr17:35500481-35501410	38.18
chr1:203291810-203292497	28.93
chr3:47587975-47588279	19.43
chr17:35501437-35502798	38.85
chr1:35802164-35802466	28.81
chr7:142262648-142263439	67.18
chr3:49881350-49882482	48.13
chrX:152683355-152684184	47.90
chr12:63801435-63801589	38.22
chr17:62392667-62392854	28.76
chr16:82560062-82560187	38.53
chr18:53253327-53253709	38.62
chr14:76569056-76569997	28.75
chr17:35508728-35509405	96.35
chr16:82559955-82560057	28.70
chr11:63810046-63810572	28.55
chr17:35509873-35510956	38.47
chr14:76563888-76564294	28.67
chr1:35802473-35802816	19.44
chr19:7822150-7822268	19.53
chr2:27382709-27382827	28.72
chr11:63809702-63810031	77.08
chr17:2153764-2154000	57.55
chr2:171279730-171280268	28.83
chr17:62391788-62392292	48.36
chr17:4683165-4683287	28.95
chrX:152687418-152687596	28.75
chr7:111632201-111632852	29.07
chr1:207825625-207825939	19.50
chr1:35794115-35796378	66.91
chrX:152694052-152694181	28.98
chr7:111633429-111633863	28.82
chr2:171276648-171277337	28.94
chr14:76564318-76565414	28.76
chr1:158334886-158335067	38.26
chr1:33123934-33124317	29.10
chr12:6921204-6921649	38.48
chr3:54130864-54131076	38.38
chr20:35584254-35584482	38.56
chr1:17318453-17318565	38.27
chr2:10969337-10969581	29.07
chr2:10969737-10969902	67.17
chr20:59262226-59262409	57.72
chr1:40554958-40555182	28.75
chr20:35578737-35580341	29.01
chr17:69869553-69870143	47.79
chr9:34512631-34513363	28.61
chr12:6904679-6905527	28.60
chr11:72706114-72706392	19.59
chr15:39572683-39573022	29.01
chr11:72703790-72704657	38.31
chr11:72696781-72697331	86.35
chr12:48218903-48219367	38.36
chr12:6907609-6908299	57.67
chr7:124192266-124193469	58.08
chr11:112337596-112339294	106.00
chr3:54131604-54131780	28.72
chr20:59260580-59260850	28.89
chr22:26526531-26526926	28.79
chr12:48217737-48218123	28.78
chr7:27107609-27108253	48.09
chr3:54130210-54130492	28.64
chr14:30413329-30413584	28.73
chr1:33124428-33126154	96.16
chr3:54131902-54132579	28.37
chr10:35971038-35971551	29.15
chr20:3682087-3682704	28.87
chr1:33130948-33131241	47.98
chr5:174803725-174803983	47.79
chr19:60482788-60483340	38.35
