# Supplementary material for: Predicting tissue specific cis-regulatory modules in the human genome using pairs of co-occurring motifs
Source: BMC Bioinformatics. 2012 Feb 7;13:25. doi: 10.1186/1471-2105-13-25 (PMC3359238; doi:10.1186/1471-2105-13-25)
Supplement: Additional file 3 — Predictions for all tissues. This file includes predictions for 72 human tissues and cell types. It includes the tissue-specific genes, the predicted signatures, and the putative CRMs. This file also contains predictions for the heart and the CD4+ T cells. We obtained these predictions by searching a larger set of parameters. [file 1471-2105-13-25-S3.ZIP › resultsAllTissues/n0/caudate_nucleus/genes.txt]

NM_006661
NM_022049
NM_152286
NM_004086
NM_153350
NM_016300
NM_033100
NM_006211
NM_000794
NM_003250
NM_005284
NM_032192
NM_024411
NM_002143
NM_012261
NM_017575
NM_182978
NM_019065
NM_001039140
NM_001081955
NM_005539
NM_145245
NM_182553
NM_000868
NM_003269
NM_001014839
NM_005684
NM_006668
NM_015086
NM_003106
NM_000503
NM_153271
NM_004929
NM_006198
NM_024791
NM_144642
NM_174924
NM_015727
NM_014786
NM_199001
NM_018712
NM_002430
NM_021724
NM_002885
NM_001007026
NM_000818
NM_014405
NM_014695
NM_000675
NM_018398
NM_198991
NM_004650
NM_023073
NM_024046
NM_198255
NM_153447
NM_025058
NM_024496
NM_178537
NM_004080
NM_031275
NM_017450
NM_005413
NM_015980
NM_014705
NM_001039796
NM_014565
NM_005076
NM_020439
NM_018310
NM_014979
NM_020752
NM_014720
NM_002220
NM_006365
NM_001794
NM_021948
NM_004028
NM_004723
NM_004292
NM_006553
NM_170675
NM_000795
NM_002544
NM_006698
NM_007365
NM_004245
NM_005959
NM_001218
NM_170587
NM_031866
NM_005386
NM_183041
NM_022103
NM_207299
NM_015444
NM_014820
NM_002236
NM_004430
NM_153361
NM_001682
NM_004123
NM_198573
NM_007191
NM_001013579
NM_020884
NM_003353
NM_004445
NM_006480
NM_203397
NM_001080466
NM_001002796
NM_020155
NM_000840
NM_020927
NM_152375
NM_170663
NM_020445
NM_052868
NM_001102612
NM_001003845
NM_018712
NM_052948
NM_020659
NM_014817
NM_006480
NM_016248
NM_007246
NM_004852
NM_032289
NM_002779
NM_003180
NM_139278
NM_012181
NM_001852
NM_012267
NM_000706
NM_016138
NM_182734
NM_006735
NM_021020
NM_032646
NM_000944
NM_004466
NM_006539
NM_005393
NM_001127392
NM_001076682
NM_016151
NM_002866
NM_181481
NM_020223
NM_032840
NM_020711
NM_012284
NM_181741
NM_001036
NM_005302
NM_006574
NM_212467
