# Supplementary material for: Predicting tissue specific cis-regulatory modules in the human genome using pairs of co-occurring motifs
Source: BMC Bioinformatics. 2012 Feb 7;13:25. doi: 10.1186/1471-2105-13-25 (PMC3359238; doi:10.1186/1471-2105-13-25)
Supplement: Additional file 3 — Predictions for all tissues. This file includes predictions for 72 human tissues and cell types. It includes the tissue-specific genes, the predicted signatures, and the putative CRMs. This file also contains predictions for the heart and the CD4+ T cells. We obtained these predictions by searching a larger set of parameters. [file 1471-2105-13-25-S3.ZIP › resultsAllTissues/n0/caudate_nucleus/signature.txt]

V_SP1SP3_Q4=V_STAT3_03
V_ZNF515_01=V_NGFIC_01
V_DR3_Q4=V_ETF_Q6
V_EGR_Q6=V_ATF5_01
V_ZF5_01=V_NEUROD_02
V_STAT3STAT3_Q3=V_CKROX_Q2
V_ZF5_01=V_MYF_01
V_E2F_Q6_01=V_KROX_Q6
V_SP1SP3_Q4=V_E2F_Q4_01
V_HEB_Q6=V_E2F1_Q3_01
V_SP1SP3_Q4=V_HIF1_Q5
V_MZF1_02=V_ZFP206_01
V_FPM315_01=V_BEN_01
V_HIF1_Q5=V_UF1H3BETA_Q6
V_MZF1_02=V_SP1_01
V_SREBP_Q3=V_ETF_Q6
V_E2F_Q4_01=V_HIC1_02
V_EGR_Q6=V_MAF_Q6
V_HIF1_Q5=V_SP1_Q6_01
V_SP3_Q3=V_DEAF1_01
V_GLI3_Q5_01=V_FLI1_Q6
V_MIF1_01=V_WT1_Q6
V_EGR1_01=V_EGR3_01
V_ELK1_02=V_KLF15_Q2
V_ZFP206_01=V_MTF1_Q4
V_RFX1_02=V_HIC1_03
V_BEN_01=V_SP1_02
V_R_01=V_TFIII_Q6
V_AHR_Q5=V_AP2_Q6_01
V_ZTA_Q2=V_WT1_Q6
V_SP1_Q2_01=V_PITX3_01
V_PPARG_02=V_SP1_Q2_01
V_EGR2_01=V_EGR3_01
V_TERALPHA_Q6=V_ETF_Q6
