# Supplementary material for: Predicting tissue specific cis-regulatory modules in the human genome using pairs of co-occurring motifs
Source: BMC Bioinformatics. 2012 Feb 7;13:25. doi: 10.1186/1471-2105-13-25 (PMC3359238; doi:10.1186/1471-2105-13-25)
Supplement: Additional file 3 — Predictions for all tissues. This file includes predictions for 72 human tissues and cell types. It includes the tissue-specific genes, the predicted signatures, and the putative CRMs. This file also contains predictions for the heart and the CD4+ T cells. We obtained these predictions by searching a larger set of parameters. [file 1471-2105-13-25-S3.ZIP › resultsAllTissues/n0/cerebellum/CRMs.txt]

chr12:55767249-55767524	28.9725
chr2:72223688-72224088	72.1690
chr17:1874468-1874813	21.8106
chr17:69939875-69940157	36.0236
chr17:45994061-45995259	43.6231
chr2:72226120-72226652	28.6175
chr13:99421930-99422333	51.2690
chr13:99425376-99425771	28.8079
chr5:98137320-98137556	21.8899
chr5:98135405-98136316	35.9602
chr5:173407456-173407736	36.5287
chr16:69277452-69277655	36.2088
chr17:1867265-1867991	36.2906
chrX:152457919-152458111	21.9338
chr2:72227009-72227342	58.1175
chr17:7458934-7459249	72.8327
chr14:56331746-56332276	22.1630
chr13:99419928-99420301	28.9915
chr6:34210492-34210823	28.7315
chrX:117847361-117847781	36.4494
chr16:65774444-65775432	58.6576
chr17:1874909-1875392	57.9240
chr17:69938874-69939250	93.5182
chr2:72224850-72225154	36.1129
chr20:20298561-20299737	50.6969
chr13:99415299-99415609	57.6279
chr3:185579276-185579883	28.8617
chr14:56344487-56345231	121.9900
chr1:39930379-39930838	21.7529
chr5:98136717-98136909	29.0490
chr12:55774771-55775334	21.6677
chr17:28642332-28642538	57.9194
chr7:154943566-154943833	43.7995
chrX:117841666-117842104	44.0428
chr2:10484754-10485181	21.6942
chr14:56348081-56349110	115.5263
chr17:46002866-46003214	28.8713
chr17:28644124-28644908	101.2118
chr17:45993195-45993620	65.2184
chr5:98132952-98133406	36.2995
chr17:1873774-1874438	159.3369
chr5:98133544-98134270	21.8293
chr20:20296552-20296911	58.4572
chrX:152792216-152792567	86.2104
chr7:29201419-29202251	21.8847
chr7:13997459-13997861	51.0305
chr19:54632015-54632631	22.0230
chr5:173404993-173405969	21.8293
chr15:41669234-41669917	58.4928
chrX:48545689-48545829	36.7192
chr12:55768478-55768896	65.1468
chr7:35263333-35263649	35.9806
chr12:55766633-55766904	28.7027
chrX:152446033-152446452	86.2104
chr20:20295762-20295903	43.5793
chr3:148619647-148619965	21.6942
chr12:3184479-3184808	107.6242
chr3:185580085-185580724	36.3600
chr2:72225853-72226088	29.0022
chr14:56342213-56343068	79.6419
chr17:45991127-45991548	50.4597
chr17:45992508-45993141	87.2069
chr13:99413069-99415261	21.9058
chr2:72227363-72227755	21.8037
chr17:69939368-69939772	21.7532
chr14:56350320-56350800	28.8903
chr12:117903381-117903804	65.0319
chr1:39915251-39915527	35.8747
chr19:52664194-52664443	35.8747
chr10:104254081-104254494	43.2592
chr7:154953668-154954090	29.0420
chr7:13995202-13996194	36.0840
chr11:8009649-8010231	50.4906
chr1:39929179-39930129	65.1173
chr10:104253462-104253899	65.6013
chrX:152449273-152449810	28.8079
chr1:24614635-24614995	64.8792
chr7:154942775-154943504	86.8703
chr12:117902964-117903215	57.8449
chr17:45991781-45991932	21.6942
chr13:99418268-99418628	58.0638
chr2:72218783-72219319	28.6522
chr16:69276499-69276910	36.2456
chr7:35260188-35260409	36.0525
chr13:34948510-34949313	28.7377
chr3:148609566-148610032	44.0113
chr12:79624871-79625629	29.0420
chr17:1875464-1876024	21.6578
chr20:20296229-20296477	65.4573
chr5:98137187-98137294	21.8772
chr17:69938290-69938859	21.8899
chr12:3179082-3180245	217.2603
chr3:148616327-148616786	28.9887
chr1:201283874-201284550	58.1838
chr8:41650019-41650358	22.0042
chr13:34942784-34943108	64.6509
chr1:31426539-31426925	28.82
chr2:202606004-202606270	21.84
chr2:202607192-202607478	43.35
chr20:44093589-44094389	57.83
chr17:45009003-45009552	36.18
chr17:45008175-45008580	36.53
chr10:129425468-129426095	21.69
chr20:44091986-44092854	43.49
chr17:53963562-53963768	21.72
chr10:73517284-73517675	21.70
chr8:140784931-140785842	72.52
chr6:30402554-30403258	86.92
chr20:44090769-44091390	35.96
chr10:73518092-73518382	21.69
chr20:5839997-5840158	28.78
chr17:45015222-45015761	28.92
chr20:44098974-44099300	50.40
chr17:76064914-76065093	28.92
chr22:40288955-40289260	28.81
chr19:18918839-18919064	64.61
chr17:76064113-76064397	36.34
chr7:119699359-119701478	72.57
chr20:44091442-44091904	43.23
chr17:53961534-53962313	36.58
chr22:40287515-40288281	42.86
chr10:73518403-73519065	29.06
chr22:35937912-35938115	43.20
chr10:73517724-73517903	50.40
chr3:12168555-12168773	21.69
chr17:23928035-23928320	36.01
chr12:56289987-56291125	64.91
chrX:136477576-136478155	28.82
chrX:46962394-46962622	43.59
chr5:140786025-140788463	50.32
chr17:35022153-35022694	21.70
chr16:47873346-47873564	58.61
chr12:6800697-6801069	21.93
chrX:136473333-136473750	35.95
chrX:136475575-136476255	72.60
chr13:79812714-79814255	36.53
chr1:242277971-242278310	43.93
chrX:136484165-136484851	65.23
chr1:144183808-144184685	72.29
chr3:48675955-48676668	86.76
chr1:33099868-33101093	21.88
chr1:144180988-144181823	22.19
chr17:35006811-35007561	72.07
chr17:35006406-35006691	21.98
chr17:35017284-35018535	36.35
chr13:79814847-79815235	21.82
chr1:33110747-33111239	36.23
chr5:140780635-140780978	22.16
chr7:103417065-103417374	36.15
chr12:52173003-52173332	28.97
chr9:86473104-86473727	29.05
chr8:106400695-106401132	43.44
chr16:47871528-47871814	21.79
chr2:39737982-39738506	22.16
chr8:106400385-106400588	28.86
chrX:46962635-46963729	50.66
chrX:136483663-136484079	58.05
chr5:111121717-111121888	29.05
chr4:53422990-53423250	36.57
