# Supplementary material for: Predicting tissue specific cis-regulatory modules in the human genome using pairs of co-occurring motifs
Source: BMC Bioinformatics. 2012 Feb 7;13:25. doi: 10.1186/1471-2105-13-25 (PMC3359238; doi:10.1186/1471-2105-13-25)
Supplement: Additional file 3 — Predictions for all tissues. This file includes predictions for 72 human tissues and cell types. It includes the tissue-specific genes, the predicted signatures, and the putative CRMs. This file also contains predictions for the heart and the CD4+ T cells. We obtained these predictions by searching a larger set of parameters. [file 1471-2105-13-25-S3.ZIP › resultsAllTissues/n0/cerebellum/genes.txt]

NM_005071
NM_004065
NM_001427
NM_004352
NM_000835
NM_003253
NM_201548
NM_003412
NM_153815
NM_005584
NM_004535
NM_005407
NM_138356
NM_006301
NM_020919
NM_002245
NM_005117
NM_000841
NM_001051
NM_181794
NM_015063
NM_015053
NM_021012
NM_019885
NM_002854
NM_138383
NM_001346
NM_004956
NM_004056
NM_003256
NM_003413
NM_001932
NM_003320
NM_144628
NM_033188
NM_004929
NM_001018065
NM_001042758
NM_006690
NM_012082
NM_006658
NM_001040715
NM_005539
NM_001077653
NM_015353
NM_178568
NM_024979
NM_005045
NM_172226
NM_173079
NM_021080
NM_020448
NM_003507
NM_004772
NM_138282
NM_152390
NM_012121
NM_019604
NM_178037
NM_152268
NM_004067
NM_006160
NM_007148
NM_153756
NM_015065
NM_016257
NM_001080447
NM_003741
NM_002522
NM_018000
NM_006998
NM_003178
NM_032507
NM_172337
NM_012305
NM_005967
NM_024522
NM_020781
NM_152718
NM_173798
NM_005177
NM_002149
NM_032092
NM_016169
NM_207426
NM_080416
NM_020478
NM_002515
NM_001819
NM_172016
NM_020708
NM_019858
NM_001004715
NM_207421
NM_152335
NM_198376
NM_003221
NM_033018
NM_004838
NM_001010854
NM_016601
NM_006675
NM_022036
NM_014767
NM_002690
NM_001039888
NM_000425
NM_001098484
NM_002196
NM_021648
NM_014011
NM_014460
NM_001077397
NM_015206
NM_001001331
NM_012281
NM_020927
NM_001446
NM_001024593
NM_002469
NM_032436
NM_032402
NM_001012761
NM_004885
NM_014659
NM_015042
NM_024871
NM_001111270
NM_030623
NM_005165
NM_020116
NM_203403
NM_138783
NM_194286
NM_133625
NM_012166
NM_001008487
NM_007225
NM_004860
NM_007018
NM_023940
NM_020645
NM_024893
NM_004028
NM_015232
NM_015980
NM_006044
NM_144642
NM_138338
NM_005842
NM_001080533
NM_020309
NM_020689
NM_001407
NM_017666
NM_173822
NM_021949
NM_183377
NM_006352
NM_033132
