# Supplementary material for: Predicting tissue specific cis-regulatory modules in the human genome using pairs of co-occurring motifs
Source: BMC Bioinformatics. 2012 Feb 7;13:25. doi: 10.1186/1471-2105-13-25 (PMC3359238; doi:10.1186/1471-2105-13-25)
Supplement: Additional file 3 — Predictions for all tissues. This file includes predictions for 72 human tissues and cell types. It includes the tissue-specific genes, the predicted signatures, and the putative CRMs. This file also contains predictions for the heart and the CD4+ T cells. We obtained these predictions by searching a larger set of parameters. [file 1471-2105-13-25-S3.ZIP › resultsAllTissues/n0/cerebellum/signature.txt]

V_SP1_Q2_01=V_NRF1_Q6
V_NFY_01=V_SP1_02
V_NFY_Q6=V_SP1_Q6_01
V_NFY_Q6_01=V_SP1_Q2_01
V_LBP1_Q6=V_ZF5_01
V_ETF_Q6=V_TAL1ALPHAE47_01
V_CNOT3_01=V_VDR_Q6
V_AP2_Q6=V_E2F_Q4_01
V_EGR1_01=V_PTF1BETA_Q6
V_ZNF219_01=V_OBOX3_01
V_E2F1_Q3=V_SP1_Q6_01
V_MZF1_01=V_MYCMAX_B
V_KLF15_Q2=V_E2F1_Q6
V_ZBRK1_01=V_ZF5_B
V_MUSCLE_INI_B=V_E2F1_Q6
V_AP2_Q6=V_NFAT_Q4_01
V_BRF1_01=V_IK_Q5
V_CRX_02=V_SP1_02
V_BARX1_01=V_SP4_Q5
V_CETS168_Q6=V_EGR1_01
V_EGR_Q6=V_OCTAMER_02
V_ZF5_01=V_LUN1_01
V_AP2ALPHA_01=V_E2F_Q3
V_R_01=V_HNF3B_01
V_IPF1_06=V_RNF96_01
V_NMYC_01=V_E2F1_Q3_01
V_EGR_Q6=V_HOXA2_01
V_EGR_Q6=V_HOXD3_01
V_SP1SP3_Q4=V_GSH2_01
V_AP2_Q3=V_CREBP1_Q2
V_PAX9_B=V_E2F6_01
V_LHX8_01=V_MAZ_Q6
V_NFY_01=V_ZIC3_01
V_E2F_Q4_01=V_REST_01
V_SPZ1_01=V_AP2ALPHA_03
V_BRF1_01=V_WT1_Q6
V_HIC1_02=V_CREB_Q2
V_NKX11_01=V_MYOD_Q6_01
V_AHR_Q5=V_ZBRK1_01
V_NKX11_01=V_PAX5_01
V_AP2_Q6=V_NFAT2_Q5
V_NKX26_01=V_LRF_Q2
V_GSH2_01=V_SP3_Q3
V_NKX11_01=V_NKX25_Q5
V_SP1_02=V_VAX2_01
V_SP1SP3_Q4=V_ISX_01
V_MINI20_B=V_DLX2_01
V_TERALPHA_Q6=V_LHX61_01
V_RAX_01=V_MOX1_01
V_FOXO4_01=V_HES1_Q2
V_E4F1_Q6=V_ZFX_01
V_AP2ALPHA_01=V_PITX3_Q2
V_EGR_Q6=V_EN1_01
V_EGR_Q6=V_HB9_01
V_IPF1_03=V_AP2_Q6_01
V_CACBINDINGPROTEIN_Q6=V_NRF1_Q6
V_DUXL_01=V_CP2_01
V_EGR_Q6=V_GATA2_01
V_AP2_Q6_01=V_P63_01
V_CREBP1_Q2=V_GLI3_01
V_MOX1_01=V_CP2_02
V_AP2_Q6=V_E2F1_Q4
V_MEF3_B=V_BEN_01
V_P63_01=V_HIC1_02
V_CTCF_01=V_DLX2_01
V_OBOX6_01=V_NEUROD_02
V_IPF1_01=V_REST_01
V_NFAT2_02=V_E2F1_Q3_01
V_ATF_B=V_NEUROD_02
V_E2F_Q6_01=V_NFKB_Q6_01
V_TBX15_02=V_E2F1_Q3_01
V_RBPJK_01=V_ETF_Q6
V_AP1_C=V_CRX_Q4
V_CRX_02=V_MINI20_B
V_SEF1_C=V_DEAF1_01
V_AP2_Q6_01=V_PITX1_01
