# Supplementary material for: Predicting tissue specific cis-regulatory modules in the human genome using pairs of co-occurring motifs
Source: BMC Bioinformatics. 2012 Feb 7;13:25. doi: 10.1186/1471-2105-13-25 (PMC3359238; doi:10.1186/1471-2105-13-25)
Supplement: Additional file 3 — Predictions for all tissues. This file includes predictions for 72 human tissues and cell types. It includes the tissue-specific genes, the predicted signatures, and the putative CRMs. This file also contains predictions for the heart and the CD4+ T cells. We obtained these predictions by searching a larger set of parameters. [file 1471-2105-13-25-S3.ZIP › resultsAllTissues/n0/cerebellum_peduncles/CRMs.txt]

chr10:25503041-25503509	43.6655
chr19:54314091-54314689	124.3934
chr5:148501122-148501851	52.7391
chr13:99418268-99418628	54.0487
chr17:35008263-35009180	44.0432
chr2:72223688-72224088	217.8745
chr13:99421930-99422333	102.7892
chr13:99413069-99415261	68.5472
chr7:154942775-154943504	165.1189
chr2:232507178-232507432	45.7755
chr17:76072161-76072436	27.1023
chr2:72218783-72219319	61.5198
chr12:3179082-3180245	244.9006
chr1:242278470-242278790	35.0191
chr2:232503569-232503957	78.9514
chr7:119699359-119701478	235.9637
chr19:6410681-6410958	86.4359
chr13:21143043-21144051	68.8950
chr19:45664441-45664665	98.3551
chr18:21184612-21184868	79.0923
chr8:26779828-26780224	42.0565
chr17:35006406-35006691	61.1104
chr2:86800829-86801301	27.2822
chr19:40213003-40213473	79.5660
chr19:54314731-54315121	27.1956
chr13:99419169-99419363	27.3075
chr17:76063014-76063314	69.4302
chr2:232503058-232503405	35.9005
chrX:136471363-136471733	33.5781
chr8:26778403-26778662	52.7009
chr8:106398668-106399630	52.1179
chr8:41649587-41650000	34.3196
chrX:136477576-136478155	35.0891
chr15:41673333-41673708	53.6953
chr22:40288955-40289260	52.7895
chr5:175989261-175989734	79.1552
chr1:27599500-27599775	26.7665
chrX:136475575-136476255	105.9260
chr16:47871528-47871814	35.8699
chr18:21183957-21184190	130.6002
chr13:46026542-46027033	96.8577
chr5:175980032-175980417	62.2122
chr8:26780450-26780833	43.6515
chr13:21144957-21145800	86.2117
chr13:99419928-99420301	43.5955
chr17:35009191-35009552	51.3215
chr2:72224850-72225154	51.6702
chr17:35013293-35014747	166.2743
chr3:148607916-148608915	87.0635
chr12:6800697-6801069	43.4686
chr12:52173003-52173332	140.8129
chrX:136484165-136484851	122.4829
chr10:25503537-25504355	96.2558
chr16:87765579-87765740	60.5470
chr13:99425376-99425771	35.9715
chr17:76064113-76064397	62.4256
chr12:3184479-3184808	36.2913
chr1:6456916-6457097	34.3768
chr17:35016378-35016816	44.6842
chr1:6454284-6454404	44.1132
chr2:232498743-232498972	35.1610
chr8:26779246-26779694	53.8232
chr16:47873346-47873564	63.2107
chr2:47651109-47652410	175.5846
chr17:70367384-70367761	70.4443
chrX:136473333-136473750	105.1528
chr19:45664704-45665149	79.0244
chr17:76055205-76057747	94.8031
chr13:21147198-21147603	80.2929
chr1:201279030-201279287	34.7956
chr7:154944518-154944652	36.0005
chr7:154953668-154954090	77.0467
chr1:201283874-201284550	36.0125
chr1:242277971-242278310	88.7694
chr3:148609566-148610032	140.3235
chr2:72227009-72227342	131.5704
chr7:154943566-154943833	35.4502
chr7:128615589-128616055	43.3690
chr17:35016838-35017279	61.7960
chr5:111121717-111121888	60.7803
chr4:151724711-151725539	33.8179
chr2:72225853-72226088	61.1540
chr3:148609119-148609487	35.5927
chr15:41672321-41672817	35.8996
chr17:35017284-35018535	113.6433
chr17:70368752-70368962	34.8792
chr17:35006811-35007561	52.7895
chr13:21146035-21146565	88.4196
chr22:40287515-40288281	27.5051
chr8:41641907-41642091	34.9212
chr17:35014772-35015114	34.2776
chr13:21147751-21148073	34.2076
chr1:6453531-6453636	34.5174
chr8:106400385-106400588	44.9360
chr1:201287628-201287928	69.8547
chr7:133652155-133652332	44.4350
chr1:27591372-27591936	159.2026
chr2:72226120-72226652	33.7040
chr3:148619647-148619965	42.3383
chr1:242279180-242280349	60.1047
chr1:27590574-27591331	148.9722
chr17:35501437-35502798	35.09
chr2:202607192-202607478	80.47
chr2:202606330-202606719	36.12
chr2:202605526-202605977	34.25
chrX:152889485-152890640	113.91
chr9:134446940-134447416	96.96
chr13:34948510-34949313	51.98
chr17:21263530-21263843	36.18
chr6:72653611-72654433	44.78
chr7:13986958-13987640	27.25
chr7:13997459-13997861	61.12
chr17:35509873-35510956	67.56
chr12:56299452-56300270	59.66
chr1:24614635-24614995	43.20
chr17:7495673-7496367	96.94
chr17:35517886-35518455	95.20
chr11:779849-780164	43.81
chr9:134455127-134455543	34.87
chr17:35505866-35506043	33.90
chr7:13995202-13996194	33.76
chr20:3091370-3093099	26.95
chr20:3101750-3102370	61.70
chr17:7494763-7495561	87.94
chr17:35508728-35509405	149.19
chr1:31426539-31426925	35.23
chr22:35542995-35543198	44.00
chr9:134447433-134448005	36.35
chr17:69938874-69939250	34.32
chr17:69934728-69935122	35.22
chr17:32367966-32369394	107.05
chr17:45561559-45562694	62.50
chr17:69938290-69938859	60.79
chr7:127046547-127047929	52.84
chr16:65774444-65775432	60.57
chr7:100332074-100332355	34.71
chr17:32367342-32367769	35.42
chr11:64448584-64449178	98.65
chr17:40193155-40193692	26.77
chr22:35428669-35429737	69.74
chr17:32366546-32366649	35.87
chr11:8982315-8982516	53.53
chrX:46962635-46963729	103.88
chr17:40192205-40192615	35.23
chr8:22517929-22519060	146.62
chr7:100331176-100331638	35.09
chr11:69342739-69342973	42.00
chr7:44330627-44331238	77.96
chr4:185064242-185064937	61.87
chr20:33278277-33278571	36.12
chr17:69939368-69939772	95.62
chr17:45527493-45527798	60.16
