# Supplementary material for: Predicting tissue specific cis-regulatory modules in the human genome using pairs of co-occurring motifs
Source: BMC Bioinformatics. 2012 Feb 7;13:25. doi: 10.1186/1471-2105-13-25 (PMC3359238; doi:10.1186/1471-2105-13-25)
Supplement: Additional file 3 — Predictions for all tissues. This file includes predictions for 72 human tissues and cell types. It includes the tissue-specific genes, the predicted signatures, and the putative CRMs. This file also contains predictions for the heart and the CD4+ T cells. We obtained these predictions by searching a larger set of parameters. [file 1471-2105-13-25-S3.ZIP › resultsAllTissues/n0/cerebellum_peduncles/genes.txt]

NM_003253
NM_000835
NM_002390
NM_001427
NM_001080466
NM_003412
NM_201548
NM_004352
NM_005071
NM_199205
NM_000462
NM_000841
NM_020919
NM_001030311
NM_181794
NM_031474
NM_005568
NM_172226
NM_006690
NM_005584
NM_024979
NM_006301
NM_004933
NM_004796
NM_004067
NM_031501
NM_022780
NM_001040715
NM_004065
NM_015353
NM_006675
NM_021012
NM_005045
NM_000352
NM_133489
NM_138356
NM_021724
NM_033018
NM_206909
NM_004956
NM_138282
NM_001042758
NM_002149
NM_015053
NM_014989
NM_002854
NM_152361
NM_003507
NM_015063
NM_005334
NM_002522
NM_019604
NM_024971
NM_001858
NM_024409
NM_006160
NM_003413
NM_015966
NM_003256
NM_002245
NM_153756
NM_001819
NM_015461
NM_002611
NM_022055
NM_174920
NM_015116
NM_019885
NM_015065
NM_004028
NM_003660
NM_022036
NM_020407
NM_000496
NM_006244
NM_003741
NM_001678
NM_144642
NM_014632
NM_014460
NM_172078
NM_014945
NM_021026
NM_175062
NM_020478
NM_000665
NM_021808
NM_020064
NM_020990
NM_004772
NM_006078
NM_024103
NM_032013
NM_001163
NM_005407
NM_025163
NM_199037
NM_053280
NM_024871
NM_033132
NM_020225
NM_001080421
NM_172214
NM_001040142
NM_033304
NM_012281
NM_152390
NM_019858
NM_006352
NM_020927
NM_017970
NM_002930
NM_020752
NM_001042631
NM_032821
NM_024522
NM_004588
NM_033663
NM_001005747
NM_005539
NM_003957
NM_148970
NM_014338
NM_006998
NM_001080534
NM_012082
NM_016564
NM_005631
NM_005281
NM_004929
NM_001843
NM_006439
NM_080626
NM_001125
NM_001077349
NM_014732
NM_152335
NM_015232
NM_032342
NM_201284
NM_020448
NM_024887
NM_032826
NM_001001502
NM_006646
NM_021936
NM_001039580
NM_012419
NM_175636
NM_006193
NM_014731
NM_022169
NM_001541
NM_002010
NM_005247
NM_020971
NM_020645
NM_015253
NM_014682
NM_001446
