# Supplementary material for: Predicting tissue specific cis-regulatory modules in the human genome using pairs of co-occurring motifs
Source: BMC Bioinformatics. 2012 Feb 7;13:25. doi: 10.1186/1471-2105-13-25 (PMC3359238; doi:10.1186/1471-2105-13-25)
Supplement: Additional file 3 — Predictions for all tissues. This file includes predictions for 72 human tissues and cell types. It includes the tissue-specific genes, the predicted signatures, and the putative CRMs. This file also contains predictions for the heart and the CD4+ T cells. We obtained these predictions by searching a larger set of parameters. [file 1471-2105-13-25-S3.ZIP › resultsAllTissues/n0/cerebellum_peduncles/signature.txt]

V_E2F1_Q3_01=V_NFY_Q6
V_ATF4_Q2=V_PAX5_02
V_ATF4_Q2=V_ZFP206_01
V_MUSCLE_INI_B=V_E2F_01
V_ARNT_02=V_ZBED6_01
V_USF_C=V_AHRARNT_02
V_NERF_Q2=V_AML2_01
V_LDSPOLYA_B=V_E2F1_Q3_01
V_ZF5_01=V_CBF_01
V_PLAG1_01=V_VMYB_02
V_CMYB_01=V_E2F_Q6_01
V_PU1_01=V_ATF3_Q6
V_NRF1_Q6=V_PTF1BETA_Q6
V_SAP1A_01=V_MTF1_Q4
V_MINI20_B=V_HOXB8_01
V_SPZ1_01=V_BRN4_01
V_CMYC_02=V_E2F1_Q3_01
V_SP2_01=V_NFY_Q6
V_LHX8_01=V_E47_01
V_SRY_01=V_DEAF1_02
V_HIC1_03=V_CBF_02
V_E12_Q6=V_CREB_Q2
V_ZF5_01=V_IRF1_01
V_SP1SP3_Q4=V_XBP1_01
V_MOVOB_01=V_AHRARNT_02
V_HOXD3_01=V_HIC1_02
V_RREB1_01=V_E2F1_Q3_01
V_AP1_Q2=V_E2F1_Q3_01
V_HMX1_01=V_E2F1_Q3_01
V_CIZ_01=V_DEAF1_02
V_MOVOB_01=V_E2F4DP1_01
V_FPM315_01=V_MECP2_02
V_AHR_Q5=V_ZNF515_01
V_MAZ_Q6=V_MECP2_02
V_ARNT_02=V_GKLF_02
V_AP1_01=V_ZF5_01
V_AP1_Q4=V_ETF_Q6
V_NKX11_01=V_E2F1_Q3_01
V_E2_01=V_E2F1_Q3_01
V_PKNOX2_01=V_ATF4_Q2
V_PAX4_01=V_RFX1_02
V_MYOD_Q6=V_E4F1_Q6
V_NRF1_Q6=V_EBOX_Q6_01
V_ZEC_01=V_CNOT3_01
V_EAR2_Q2=V_CREB_Q2
V_KROX_Q6=V_EN1_02
V_NGFIC_01=V_CBF_01
V_USF_01=V_LRF_Q2
V_E2F_Q6_01=V_LRF_Q2
V_MEIS2_02=V_ETF_Q6
V_MYCMAX_B=V_NF1_Q6
V_AHRARNT_02=V_ETF_Q6
V_SP1SP3_Q4=V_AP1_Q2
V_P300_01=V_NRF1_Q6
V_AHR_Q5=V_EGR_Q6
V_RREB1_01=V_ZF5_01
V_ZNF515_01=V_AHRARNT_02
V_AHR_Q5=V_WT1_Q6
V_SP1SP3_Q4=V_CHOP_01
V_MEF3_B=V_ZF5_B
V_ZFP206_01=V_CMYC_02
V_SP1SP3_Q4=V_PIT1_01
V_OLF1_01=V_AHRARNT_01
V_AHR_Q5=V_ZF5_B
V_CACCCBINDINGFACTOR_Q6=V_CREB_Q4
V_DAX1_01=V_DEAF1_02
V_MZF1_01=V_ARNT_02
V_LRF_Q2=V_IRF2_01
V_DLX1_01=V_KROX_Q6
V_STAT3_02=V_AHRARNT_02
V_MTATA_B=V_NRSF_Q4
V_SP1_01=V_E4F1_Q6
V_SP2_01=V_CBF_01
V_EGR_Q6=V_MYCMAX_01
V_EAR2_Q2=V_CREB_Q4
V_ROAZ_01=V_EGR3_01
V_SPZ1_01=V_E2_01
V_BARBIE_01=V_DEAF1_02
V_AHRARNT_02=V_IRF2_01
V_SP1SP3_Q4=V_HOXA13_03
V_AP2_Q6_01=V_PIT1_01
V_TAL1ALPHAE47_01=V_ATF3_Q6
V_HIC1_03=V_IRF2_01
V_HIC1_03=V_NFY_Q6
V_KLF15_Q2=V_ZF5_B
V_EGR3_01=V_NF1_Q6_01
V_SP1_01=V_MYCMAX_03
V_AP2_Q6=V_CBF_01
V_SREBP1_Q5=V_HMX1_01
V_E2F_Q4_01=V_PU1_Q4
V_NFY_Q6_01=V_GABP_B
V_ACAAT_B=V_DEAF1_02
V_PPARG_01=V_PMX2B_01
V_CNOT3_01=V_NFAT2_Q5
V_SP1_Q2_01=V_ARNT_02
V_P300_01=V_E2F1_Q3
V_E2F_Q4_01=V_GLI3_02
V_PU1_Q4=V_E2F1_Q4
V_AP2_Q3=V_XFD3_01
V_CREB_02=V_ARP1_01
V_USF_C=V_ACAAT_B
V_PPARG_01=V_OG2_02
V_STAT3_01=V_DEAF1_02
V_LTF_Q6=V_E2F1_Q3_01
V_CDXA_01=V_HMX1_01
V_MINI20_B=V_RSRFC4_01
V_ZNF515_01=V_AHRARNT_01
