# Supplementary material for: Predicting tissue specific cis-regulatory modules in the human genome using pairs of co-occurring motifs
Source: BMC Bioinformatics. 2012 Feb 7;13:25. doi: 10.1186/1471-2105-13-25 (PMC3359238; doi:10.1186/1471-2105-13-25)
Supplement: Additional file 3 — Predictions for all tissues. This file includes predictions for 72 human tissues and cell types. It includes the tissue-specific genes, the predicted signatures, and the putative CRMs. This file also contains predictions for the heart and the CD4+ T cells. We obtained these predictions by searching a larger set of parameters. [file 1471-2105-13-25-S3.ZIP › resultsAllTissues/n0/ciliary_ganglion/CRMs.txt]

chr1:3596910-3597461	60.3330
chrX:134306103-134307287	235.2057
chr22:49332149-49332398	169.7371
chr11:14951267-14951595	40.8859
chr14:104142123-104142348	203.1314
chr5:141009287-141009597	107.6781
chr7:3306499-3306712	59.3411
chr11:107304028-107304459	154.7838
chr5:141011303-141011694	42.2278
chr19:19228255-19228585	38.3294
chr10:13316328-13316584	76.3456
chr1:3590385-3590496	35.5618
chr22:49332444-49332550	35.4428
chr9:135390465-135390643	46.2671
chr11:113356990-113357134	39.5637
chr1:23567339-23567542	32.2845
chr5:180564935-180565278	104.6212
chr1:148520574-148521128	90.1894
chr1:3587767-3587879	39.5792
chr1:3587498-3587633	42.3290
chr7:3306773-3307558	291.5175
chr11:113350982-113351257	46.0297
chr14:88328667-88329033	215.9012
chr7:36159282-36159567	114.3952
chr19:59154096-59155143	138.6893
chr22:49331491-49331838	44.6858
chr17:38833232-38833366	37.4449
chr11:107304826-107305165	46.5477
chr1:3594108-3594307	32.1019
chr19:59155419-59155669	42.3825
chr6:105414363-105414538	78.7895
chr1:148521185-148521681	183.9498
chr8:35212426-35212596	73.1136
chr14:88329052-88329169	87.6240
chr5:141010155-141010571	34.1473
chr17:38831761-38831955	70.5227
chr1:3591434-3591572	44.4743
chr7:36159762-36159901	49.8736
chr4:186175268-186177076	458.5239
chr5:68425466-68425838	53.2813
chr5:180564716-180564878	39.4867
chr11:101290875-101291180	89.2686
chr1:148521691-148521876	35.1214
chr9:135389416-135389775	88.2874
chr19:59153365-59153720	49.0366
chr1:3593537-3593696	48.2807
chr8:35212797-35212984	61.4363
chr1:50261829-50262229	273.5055
chr22:49332793-49332962	39.7110
chr10:103524659-103524876	44.58
chr15:42274736-42275152	69.84
chr8:22080972-22081303	56.39
chr19:54267754-54267883	58.30
chr10:43420014-43421717	39.81
chr1:115630003-115630213	33.77
chr10:103524026-103524478	71.54
chr20:36786040-36786207	39.82
chr10:103525647-103525864	55.56
chr15:42273337-42274173	48.39
chr1:32054198-32054431	36.55
chr21:33065232-33065368	38.33
chr20:36777734-36778272	46.62
chr18:55515554-55515724	34.73
chr17:18848777-18848941	87.38
chr18:55515815-55516109	47.85
chr10:103520366-103521045	66.46
chr4:154929437-154929943	126.15
chr21:33066191-33066447	46.51
chr7:44891637-44891757	65.33
chr20:36786572-36786781	46.32
chr19:54062689-54063069	91.08
chr9:126945537-126946006	38.95
chr20:36786303-36786567	83.98
chr8:22082148-22082293	32.37
chr10:103526048-103526229	103.83
chr20:36790696-36791472	56.77
chr7:154995204-154995755	113.22
chr19:54260977-54261395	32.43
chr5:176006961-176007222	93.32
chr11:63440504-63440748	35.16
chr11:63434334-63435221	132.05
chr4:147662934-147663373	76.26
chr16:19032640-19032994	39.19
chr11:63439306-63439602	56.09
chr16:70217461-70217633	155.15
chr11:63439659-63440171	94.66
chr11:73856209-73856389	72.17
chr8:25958471-25959073	69.45
chr18:33400868-33401194	127.21
chr13:38158997-38159215	44.14
chr18:33397102-33399316	55.57
chr22:29082781-29083138	45.77
chr11:63443264-63443722	194.79
chr13:92677870-92678398	111.95
chr18:33400274-33400659	55.61
chr9:132802721-132803278	45.38
chr5:140400866-140401244	33.60
chr16:19033068-19033263	39.15
chr11:63444204-63444680	48.46
chr11:63440249-63440377	134.77
chr9:132803984-132804100	85.25
chr11:111556486-111556756	76.36
chr19:45587649-45588162	83.05
chr11:76526818-76527153	127.71
chr11:63440761-63443008	414.93
