# Supplementary material for: Predicting tissue specific cis-regulatory modules in the human genome using pairs of co-occurring motifs
Source: BMC Bioinformatics. 2012 Feb 7;13:25. doi: 10.1186/1471-2105-13-25 (PMC3359238; doi:10.1186/1471-2105-13-25)
Supplement: Additional file 3 — Predictions for all tissues. This file includes predictions for 72 human tissues and cell types. It includes the tissue-specific genes, the predicted signatures, and the putative CRMs. This file also contains predictions for the heart and the CD4+ T cells. We obtained these predictions by searching a larger set of parameters. [file 1471-2105-13-25-S3.ZIP › resultsAllTissues/n0/ciliary_ganglion/genes.txt]

NM_032787
NM_001004481
NM_001080438
NM_148959
NM_001005323
NM_001001663
NM_133326
NM_003013
NM_014694
NM_020917
NM_177995
NM_033164
NM_032892
NM_145007
NM_002666
NM_144569
NM_176816
NM_031895
NM_006269
NM_005708
NM_052962
NM_001128326
NM_033342
NM_182607
NM_152407
NM_032091
NM_144648
NM_018338
NM_032785
NM_031886
NM_145314
NM_001033953
NM_032823
NM_032507
NM_031894
NM_001039999
NM_144979
NM_020771
NM_004179
NM_006128
NM_001127179
NM_001004738
NM_001080535
NM_152315
NM_000728
NM_173545
NM_001103176
NM_022659
NM_020802
NM_080664
NM_144697
NM_001011547
NM_183387
NM_000513
NM_001499
NM_001005217
NM_181265
NM_001005850
NM_001018113
NM_017576
NM_006073
NM_152485
NM_030634
NM_198428
NM_052848
NM_152547
NM_005272
NM_033067
NM_023002
NM_032567
NM_013340
NM_001017971
NM_173690
NM_080473
NM_178544
NM_139247
NM_001004064
NM_001012975
NM_001128211
NM_052860
NM_001126242
NM_012171
NM_031913
NM_133459
NM_001017437
NM_032843
NM_182973
NM_005472
NM_058191
NM_030636
NM_001006938
NM_052923
NM_080872
NM_020904
NM_153368
NM_018661
NM_145312
NM_172138
NM_207379
NM_033185
NM_080552
NM_000869
NM_017516
NM_001025089
NM_203349
NM_181617
NM_207330
NM_033224
NM_023070
NM_001008224
NM_012378
NM_207361
NM_024055
NM_181783
NM_001661
NM_002506
NM_152512
NM_001017928
NM_006914
NM_013306
NM_018323
NM_001004705
NM_024809
NM_001034841
NM_001002915
NM_180990
NM_152791
NM_152476
NM_001013615
NM_021228
NM_052858
NM_004797
NM_152385
NM_130777
NM_175724
NM_001029998
NM_138691
NM_022480
NM_152676
NM_001039361
NM_138433
NM_152744
NM_020882
NM_138780
NM_152695
NM_033449
NM_024753
NM_198124
NM_182606
NM_001031665
NM_001007249
NM_031938
NM_031889
NM_001005239
NM_174959
NM_021571
NM_144685
NM_201269
NM_001029887
NM_173587
