# Supplementary material for: Predicting tissue specific cis-regulatory modules in the human genome using pairs of co-occurring motifs
Source: BMC Bioinformatics. 2012 Feb 7;13:25. doi: 10.1186/1471-2105-13-25 (PMC3359238; doi:10.1186/1471-2105-13-25)
Supplement: Additional file 3 — Predictions for all tissues. This file includes predictions for 72 human tissues and cell types. It includes the tissue-specific genes, the predicted signatures, and the putative CRMs. This file also contains predictions for the heart and the CD4+ T cells. We obtained these predictions by searching a larger set of parameters. [file 1471-2105-13-25-S3.ZIP › resultsAllTissues/n0/ciliary_ganglion/signature.txt]

V_SP1_Q6=V_NRF1_Q6
V_NFY_01=V_CACBINDINGPROTEIN_Q6
V_PAX4_01=V_EGR1_01
V_PAX9_B=V_AP4_01
V_NF1_Q6=V_LBP1_Q6
V_SP1_Q6=V_STRA13_01
V_MAF_Q6_01=V_PAX4_03
V_AP2ALPHA_03=V_PAX5_01
V_HES1_Q2=V_AP4_01
V_PAX4_01=V_MINI20_B
V_BEN_01=V_ETF_Q6
V_ZF5_01=V_PAX4_01
V_HES1_Q2=V_SP2_01
V_NRF1_Q6=V_SP1_Q4_01
V_EGR_Q6=V_HES1_Q2
V_MYCMAX_B=V_EGR_Q6
V_KROX_Q6=V_E2F1DP1_01
V_AP2ALPHA_03=V_CNOT3_01
V_KROX_Q6=V_AHRARNT_02
V_MYCMAX_B=V_ZNF219_01
V_MEF3_B=V_KROX_Q6
V_CMYC_02=V_WT1_Q6
V_SP1_Q6=V_CMYC_02
V_AP2_Q6=V_STAF_02
V_TAL1_01=V_HIC1_02
V_OLF1_01=V_STAF_02
V_MEF3_B=V_SP1_02
V_BEN_01=V_MAZR_01
V_PAX4_01=V_AP2GAMMA_01
V_ZFP281_01=V_CMYC_02
V_HES1_Q2=V_GC_01
V_HES1_Q2=V_CACBINDINGPROTEIN_Q6
V_MUSCLE_INI_B=V_MEF3_B
V_ALPHACP1_01=V_KROX_Q6
V_CTCF_02=V_PAX4_01
V_MZF1_02=V_TFIII_Q6
V_OLF1_01=V_CNOT3_01
V_EGR_Q6=V_TAL1_01
V_KROX_Q6=V_E2F1_Q3_01
V_HES1_Q2=V_HIC1_02
V_HES1_Q2=V_TFIII_Q6
V_CNOT3_01=V_R_01
V_HEN1_02=V_HIC1_03
V_AP2_Q6=V_STAT3STAT3_Q3
V_KROX_Q6=V_CMYC_02
V_RREB1_01=V_MAF_Q6_01
V_MINI19_B=V_PAX6_Q2
V_NRSF_01=V_MYOD_Q6_01
V_CAAT_01=V_SP1_02
V_PAX4_01=V_TFIII_Q6
V_REX1_03=V_RNF96_01
V_AP2ALPHA_03=V_EGR_Q6
V_HEN1_02=V_SP1_01
V_EAR2_Q2=V_TFIII_Q6
V_SP1_Q2_01=V_ISRE_01
V_SP3_Q3=V_DR1_Q3
V_ZNF219_01=V_EGR1_01
V_SP1SP3_Q4=V_PPARA_02
V_SP3_Q3=V_TFIII_Q6
V_ZNF219_01=V_E2F1_Q3_01
V_HEB_Q6=V_HIC1_03
V_FPM315_01=V_ALPHACP1_01
V_ZNF219_01=V_PAX4_04
V_ZF5_01=V_ZFX_01
V_ZF5_01=V_CNOT3_01
V_CACBINDINGPROTEIN_Q6=V_LUN1_01
V_SP1SP3_Q4=V_LBP9_01
V_CACBINDINGPROTEIN_Q6=V_HNF4_01_B
V_MAF_Q6_01=V_MZF1_Q5
V_PU1_Q4=V_MYOGNF1_01
V_P300_01=V_GLI1_Q2
V_ETS2_Q6=V_ETS1_B
V_HIC1_03=V_DEAF1_01
V_ACAAT_B=V_WT1_Q6
V_CNOT3_01=V_USF_Q6_01
V_MUSCLE_INI_B=V_PAX4_01
V_SP1SP3_Q4=V_AHR_01
V_PU1_Q4=V_GC_01
V_OLF1_01=V_HIC1_03
V_R_01=V_GKLF_02
V_MAF_Q6=V_TFIII_Q6
V_TFIII_Q6=V_WT1_Q6
V_SP1SP3_Q4=V_HIC1_03
V_SP1_Q6=V_ACAAT_B
V_SP1_Q4_01=V_TFIII_Q6
V_DEC_Q1=V_SP1_02
V_PAX4_01=V_HIC1_02
V_ZNF515_01=V_EBF_Q6
V_VDR_Q3=V_STAF_02
V_CP2_02=V_MTF1_Q4
V_EGR_Q6=V_NURR1_Q3
V_FPM315_01=V_TFIII_Q6
V_SP1_Q2_01=V_TFIII_Q6
V_TFIII_Q6=V_SREBP2_Q6
V_AP2_Q3=V_AREB6_03
V_DR1_Q3=V_VDR_Q3
V_MUSCLE_INI_B=V_MTF1_Q4
V_CACBINDINGPROTEIN_Q6=V_HSF_Q6
V_KLF15_Q2=V_CP2_01
V_EGR_Q6=V_GC_01
V_MYOD_Q6_01=V_MTF1_Q4
V_MAF_Q6_01=V_SP1_02
