# Supplementary material for: Predicting tissue specific cis-regulatory modules in the human genome using pairs of co-occurring motifs
Source: BMC Bioinformatics. 2012 Feb 7;13:25. doi: 10.1186/1471-2105-13-25 (PMC3359238; doi:10.1186/1471-2105-13-25)
Supplement: Additional file 3 — Predictions for all tissues. This file includes predictions for 72 human tissues and cell types. It includes the tissue-specific genes, the predicted signatures, and the putative CRMs. This file also contains predictions for the heart and the CD4+ T cells. We obtained these predictions by searching a larger set of parameters. [file 1471-2105-13-25-S3.ZIP › resultsAllTissues/n0/cingulate_cortex/CRMs.txt]

chr1:45081471-45081796	41.3542
chr1:235273059-235273521	35.5178
chr3:50687412-50687626	47.2097
chr17:7495673-7496367	76.5926
chr2:102602320-102602580	29.5320
chr2:222142998-222143439	41.3254
chr19:1815844-1815946	29.4545
chr8:143551305-143551673	35.3878
chr17:43988894-43989778	29.5358
chr17:34604905-34605191	53.2713
chr17:34606610-34607190	70.8562
chrX:53327200-53327402	29.4234
chr19:53832063-53832949	59.1021
chr10:88709002-88709319	35.3921
chr5:78845592-78845758	29.5486
chr14:73148981-73149490	35.4814
chr17:71228882-71229244	76.8261
chr17:34606046-34606561	47.3036
chr1:35794115-35796378	100.3540
chr5:175980032-175980417	70.8329
chr19:1811133-1811288	29.4598
chr15:86608666-86609190	29.5089
chr16:1252520-1253023	29.4994
chr19:51942021-51942470	29.4598
chrX:70284781-70285498	47.1432
chr11:20647040-20647330	53.1996
chr12:52618490-52618800	41.3918
chr19:1815042-1815337	41.3576
chr16:1251297-1251776	76.7918
chr19:1813427-1813722	41.3973
chr3:50687891-50688046	29.4234
chr1:201363241-201364437	82.5530
chrX:70290682-70291788	35.4274
chrX:53333278-53333880	29.5642
chr1:35803851-35804817	64.7261
chr5:175989261-175989734	35.5034
chr1:35956827-35957119	35.4287
chr17:43994136-43995319	47.3199
chr2:102601966-102602270	70.8316
chr19:40213779-40213993	35.4872
chr9:139162027-139162238	35.5034
chr12:52615706-52616185	35.5034
chr5:78844584-78845197	35.5034
chr2:222141749-222142953	65.1040
chr19:61344358-61344602	29.5820
chr9:139143721-139143950	35.3422
chr6:13595101-13595479	41.2825
chr19:40213003-40213473	53.2876
chr19:12810002-12810321	59.0314
chr17:34603135-34603469	29.4994
chr15:86601529-86602958	70.8264
chrX:70289364-70290051	41.3555
chr12:52619767-52620142	35.4295
chr17:34607642-34607982	41.2996
chr17:43986957-43988505	47.1679
chr19:12810469-12811234	41.3810
chr5:78845952-78846546	70.8062
chr12:32151745-32152243	29.4598
chr9:115900184-115900532	59.0837
chr19:54634886-54635301	29.5358
chrX:47364071-47364721	76.6507
chr1:35946041-35946292	58.9898
chr9:130006098-130006758	58.9876
chr7:145443560-145444222	53.1014
chr15:86599738-86600012	35.3691
chr17:7494763-7495561	64.8255
chr17:43983542-43983912	41.3973
chr1:235272165-235272378	59.0186
chr5:175988942-175989140	29.5016
chr5:172594692-172594958	41.2687
chr3:38512732-38512862	47.2858
chr2:222145212-222145493	47.2225
chrX:70280937-70283340	100.5458
chr7:145444264-145444901	47.2042
chr1:35796640-35797178	35.4857
chr9:139162279-139163281	76.6624
chr16:70217461-70217633	29.5104
chr15:81165354-81165891	29.4278
chr12:47674876-47675734	53.1644
chr19:1807864-1808191	88.5632
chr1:35963504-35964197	35.3932
chr20:47532460-47532998	47.2095
chr12:47679175-47680031	88.6007
chr1:50347457-50348262	29.4663
chr2:27571638-27572023	53.06
chr10:71231363-71231896	35.50
chr3:135097219-135097440	47.28
chr8:22913695-22914674	29.46
chr9:100508888-100509310	35.39
chr1:33123934-33124317	29.58
chr1:201279030-201279287	35.52
chr1:33124428-33126154	88.56
chr1:201287628-201287928	35.32
chr9:100511181-100511683	58.99
chr8:22913183-22913653	35.42
chr5:137802940-137803234	29.58
chr1:41722859-41723189	29.54
chr1:33130948-33131241	41.40
chr12:117903381-117903804	41.38
chr4:185064242-185064937	47.28
chr22:36245497-36245731	41.32
chr22:36245153-36245376	29.53
chr1:33122856-33123166	29.46
chr12:119571030-119571785	35.39
chr1:33120493-33120923	35.46
chr19:52665974-52666159	35.31
chr2:175578366-175578518	35.36
chrX:56275972-56276492	29.46
chr9:139463106-139463666	41.37
chr9:100511025-100511141	29.54
chr11:6451194-6451831	41.36
chr3:135096209-135096673	53.20
chr9:139472336-139472656	35.38
chr1:201283874-201284550	70.91
chr1:41712834-41713426	35.42
chr17:35517886-35518455	35.45
chr19:50449220-50449567	29.50
chr19:50439441-50439812	29.46
chr8:21963364-21964157	29.46
chr10:12431496-12431654	35.47
chr10:75304519-75304955	41.37
chr2:172670167-172670565	41.33
chr10:106389964-106390356	70.87
chr11:73149861-73150160	29.54
chr5:139472338-139473511	53.17
chr5:139468126-139468583	41.37
chr1:6162670-6163293	82.64
chr19:50446466-50446637	47.29
chr19:50440430-50440822	29.50
chr5:149644154-149644500	35.44
chr15:39574218-39574511	47.21
chr2:172671850-172672250	47.20
chr15:39575453-39575819	35.43
chr5:139466716-139467163	29.56
chr17:35500481-35501410	35.43
chr1:221603564-221604227	41.43
chr1:8300639-8300999	29.54
chr2:172667358-172667570	35.35
chr10:12431915-12432529	76.87
chr5:139467472-139468100	41.28
chr10:75295541-75296050	35.42
chr16:88179462-88179595	29.56
chr17:35509873-35510956	29.61
chr1:148155687-148156409	35.48
chr17:35501437-35502798	47.19
chr2:172672975-172673204	29.47
chr5:149649381-149650116	29.52
chr10:106390451-106391075	35.50
chr10:106391702-106391958	35.41
chr20:41569659-41569862	41.24
chr2:172669620-172670119	29.54
chr10:12430914-12431470	53.06
chr10:75303724-75303973	59.08
chr7:100156094-100156329	35.50
chr17:35508728-35509405	58.91
