# Supplementary material for: Predicting tissue specific cis-regulatory modules in the human genome using pairs of co-occurring motifs
Source: BMC Bioinformatics. 2012 Feb 7;13:25. doi: 10.1186/1471-2105-13-25 (PMC3359238; doi:10.1186/1471-2105-13-25)
Supplement: Additional file 3 — Predictions for all tissues. This file includes predictions for 72 human tissues and cell types. It includes the tissue-specific genes, the predicted signatures, and the putative CRMs. This file also contains predictions for the heart and the CD4+ T cells. We obtained these predictions by searching a larger set of parameters. [file 1471-2105-13-25-S3.ZIP › resultsAllTissues/n0/cingulate_cortex/genes.txt]

NM_021954
NM_031417
NM_031918
NM_001005747
NM_000832
NM_001956
NM_194286
NM_001012338
NM_024301
NM_000766
NM_001080421
NM_014293
NM_004321
NM_020225
NM_014588
NM_004438
NM_001037162
NM_032940
NM_004999
NM_002918
NM_014723
NM_020439
NM_017410
NM_001794
NM_015178
NM_005649
NM_006157
NM_005189
NM_032090
NM_130808
NM_014434
NM_006701
NM_004975
NM_016102
NM_006458
NM_016606
NM_012217
NM_000621
NM_002240
NM_004760
NM_207421
NM_003048
NM_134425
NM_012231
NM_017774
NM_005203
NM_001001331
NM_172109
NM_001678
NM_020546
NM_000799
NM_007250
NM_002866
NM_002338
NM_016577
NM_001005619
NM_024979
NM_021724
NM_005107
NM_022823
NM_000538
NM_003834
NM_001030004
NM_005458
NM_005639
NM_004644
NM_017982
NM_003385
NM_001033677
NM_004796
NM_002146
NM_014954
NM_152570
NM_004405
NM_021165
NM_004947
NM_019065
NM_012306
NM_015075
NM_020397
NM_001014839
NM_198407
NM_032935
NM_133499
NM_004588
NM_002143
NM_153635
NM_172232
NM_018337
NM_018977
NM_005859
NM_003738
NM_015297
NM_004212
NM_152374
NM_001005336
NM_013358
NM_001702
NM_014848
NM_015537
NM_000812
NM_004387
NM_015232
NM_002176
NM_003867
NM_018988
NM_014849
NM_015053
NM_018723
NM_199037
NM_001080397
NM_000723
NM_002220
NM_021952
NM_014141
NM_014427
NM_007157
NM_003087
NM_001822
NM_024043
NM_014975
NM_015271
NM_138424
NM_015063
NM_002506
NM_203289
NM_203468
NM_006983
NM_024333
NM_013259
NM_001039580
NM_020309
NM_005822
NM_153361
NM_014978
NM_015458
NM_018315
NM_171825
NM_017641
NM_014979
NM_172171
NM_001217
NM_016571
NM_052858
NM_032107
NM_000674
NM_014332
NM_007153
NM_001035
NM_032041
NM_002869
NM_003381
NM_001001502
NM_014550
NM_000273
NM_001714
NM_015086
NM_004272
NM_015557
NM_015133
