# Supplementary material for: Predicting tissue specific cis-regulatory modules in the human genome using pairs of co-occurring motifs
Source: BMC Bioinformatics. 2012 Feb 7;13:25. doi: 10.1186/1471-2105-13-25 (PMC3359238; doi:10.1186/1471-2105-13-25)
Supplement: Additional file 3 — Predictions for all tissues. This file includes predictions for 72 human tissues and cell types. It includes the tissue-specific genes, the predicted signatures, and the putative CRMs. This file also contains predictions for the heart and the CD4+ T cells. We obtained these predictions by searching a larger set of parameters. [file 1471-2105-13-25-S3.ZIP › resultsAllTissues/n0/cingulate_cortex/signature.txt]

V_AP2_Q3=V_NKX61_01
V_EGR_Q6=V_GTF2IRD1_01
V_ZFP206_01=V_SREBP1_02
V_AP1_Q6=V_CNOT3_01
V_HIF1_Q3=V_ZIC3_01
V_HIF2A_01=V_ZFX_01
V_ZFP206_01=V_UF1H3BETA_Q6
V_MOVOB_01=V_DEAF1_01
V_ZF5_01=V_TAL1_01
V_PAX4_04=V_PAX5_02
V_CETS1P54_03=V_E2F1_Q3_01
V_SP1_Q6=V_HOXA7_02
V_MOVOB_01=V_CEBP_C
V_PAX9_B=V_STAT5A_02
V_MZF1_01=V_MYCMAX_B
V_CTCF_01=V_MEF2_03
V_ZF5_01=V_HMX1_01
V_PAX4_01=V_ZFP206_01
V_XPF1_Q6=V_PAX5_02
V_HIF2A_01=V_CACD_01
V_EGR_Q6=V_E2F4DP2_01
V_SP1_Q6=V_NKX61_03
V_SP1_Q6_01=V_NKX61_03
V_RREB1_01=V_E2F1_Q4_01
V_MAZR_01=V_WT1_Q6
V_SP1SP3_Q4=V_WT1_Q6
V_GLI3_Q5_01=V_DEAF1_01
V_P53_05=V_ZNF219_01
V_AP2ALPHA_02=V_BEN_01
V_MYCMAX_B=V_SP1_01
V_CACBINDINGPROTEIN_Q6=V_RFX1_02
V_KAISO_01=V_HIC1_02
V_SP1SP3_Q4=V_BARBIE_01
V_AP2ALPHA_01=V_AHRARNT_02
V_AP2ALPHA_01=V_ZFP206_01
V_KROX_Q6=V_WT1_Q6
V_AP1_Q6_01=V_LRF_Q2
V_MYCMAX_B=V_HNF4_DR1_Q3
V_LRF_Q2=V_MYB_Q3
V_AP2_Q6=V_NKX25_03
V_GATA3_01=V_HNF4_DR1_Q3
V_TAXCREB_01=V_ETF_Q6
V_ZF5_B=V_CTF1_01
V_CRX_02=V_COUPTF_Q6
V_BARBIE_01=V_NFKAPPAB50_01
V_SMAD4_Q6=V_EGR3_01
V_NURR1_Q3=V_LRF_Q2
