# Supplementary material for: Predicting tissue specific cis-regulatory modules in the human genome using pairs of co-occurring motifs
Source: BMC Bioinformatics. 2012 Feb 7;13:25. doi: 10.1186/1471-2105-13-25 (PMC3359238; doi:10.1186/1471-2105-13-25)
Supplement: Additional file 3 — Predictions for all tissues. This file includes predictions for 72 human tissues and cell types. It includes the tissue-specific genes, the predicted signatures, and the putative CRMs. This file also contains predictions for the heart and the CD4+ T cells. We obtained these predictions by searching a larger set of parameters. [file 1471-2105-13-25-S3.ZIP › resultsAllTissues/n0/fetal_brain/CRMs.txt]

chr1:199256891-199257160	39.5494
chrX:147389540-147389848	50.8346
chr9:34976430-34976990	33.9144
chr11:66383369-66383547	33.8436
chr19:47498767-47499144	39.5494
chrX:147390356-147390683	45.1874
chr1:153318169-153318734	33.9144
chr1:153323455-153324041	56.4220
chr2:200030180-200032004	84.6411
chr1:199258664-199259093	79.0345
chr15:72208386-72208863	39.5382
chr17:7558911-7560648	50.7969
chr11:19324497-19324825	45.1730
chr5:81082617-81082841	56.4615
chr1:44223659-44223775	45.1977
chr2:200035070-200035622	45.1109
chr6:108585336-108585942	56.4130
chr4:5942768-5943102	33.8913
chr16:56078041-56078168	33.9014
chr22:26526531-26526926	33.8588
chr2:5749722-5750094	39.5445
chr17:24944959-24945794	39.4700
chr4:5940454-5940824	79.0345
chr12:47493893-47494149	33.9144
chr9:34987256-34988605	39.5431
chr15:72215264-72215607	39.5478
chr2:144998322-144998921	67.7759
chr3:79149872-79150246	33.9067
chr22:26527934-26528206	39.5622
chr1:153317797-153318016	56.4824
chr17:24943958-24944354	73.4122
chr17:7552782-7553209	33.9144
chr6:3173737-3173922	39.5521
chr19:48815445-48815721	33.8699
chr1:153321175-153321607	39.5220
chrX:69582859-69583614	33.9144
chr4:5945653-5945999	45.1978
chr17:24942594-24943463	33.8740
chr6:108594687-108595374	33.8444
chr11:66380482-66380831	56.4759
chr2:144981465-144987077	39.5003
chr2:5750145-5750304	50.8269
chrX:54538590-54538761	39.5276
chr1:153325728-153326732	45.1780
chr9:34981145-34982111	39.5431
chr16:56070609-56070854	39.5249
chr11:19323153-19323609	45.1600
chr1:46042331-46042842	33.8765
chrX:54539143-54539539	84.6639
chr5:81082934-81083399	67.7399
chr12:47498674-47498911	67.7486
chr6:108593186-108594578	67.6353
chr1:199260270-199260693	33.8966
chr19:48815735-48816101	62.0694
chr2:144990721-144991027	62.1112
chr11:35596485-35596760	33.8612
chr5:81082177-81082555	79.0047
chrX:69582133-69582755	45.1732
chr12:51860440-51861046	67.7114
chr4:105633981-105636300	79.0101
chrX:54964928-54965259	45.1911
chr1:153320753-153321096	33.9028
chr16:51137444-51137801	56.4468
chr6:108597497-108597904	62.0933
chr6:3172776-3173164	50.7680
chr1:153325042-153325227	50.8422
chr2:144991548-144994432	62.0986
chrX:69580972-69581321	39.5523
chr17:7555864-7556955	45.1833
chr12:15366582-15366927	39.5345
chr2:144989032-144990667	90.2592
chr22:26528882-26529315	33.8966
chrX:137621336-137621625	33.9212
chr12:47498355-47498622	45.1852
chr6:3172215-3172467	33.9028
chr2:144996624-144998235	50.7689
chr9:34982328-34982682	33.9140
chr6:3174397-3174683	39.5122
chr1:153325305-153325512	45.1780
chr15:72209605-72210171	45.1915
chr2:144994518-144996219	33.9144
chrX:147393617-147394183	45.1746
chr9:34978394-34978791	45.1818
chr1:199257377-199257859	39.5427
chr4:5941445-5941590	45.1505
chrX:110540304-110540637	33.9144
chr6:99388791-99389160	79.0151
chr12:47494358-47494704	45.1254
chr9:102275933-102276127	67.7534
chr1:44217302-44218044	67.7773
chr4:5940894-5941244	56.4644
chr9:34979229-34979984	90.2700
chr9:102275146-102275487	39.5266
chr19:47498591-47498732	39.5532
chr4:105632082-105633965	33.9144
chr19:12810002-12810321	73.3914
chrX:69591372-69591999	67.7146
chr3:79150301-79151185	67.7332
chr17:7553866-7555521	39.4748
chr19:12810469-12811234	79.0369
chr1:153318756-153320464	107.1959
chr20:52525560-52525892	45.2031
chr2:200029005-200029309	39.5494
chr17:7549096-7549641	73.3958
chr2:200032022-200032795	56.4533
chr4:53422990-53423250	45.15
chr2:60629052-60631288	67.72
chr1:149381721-149383653	39.56
chr13:87122117-87122762	79.02
chr17:19711322-19711972	73.39
chr1:6242647-6242924	50.85
chr2:60632146-60632933	45.18
chr20:35584575-35585248	33.85
chr20:35583219-35583707	56.46
chr2:172657697-172658651	50.83
chr19:51829779-51829934	39.55
chr19:51830080-51830383	33.89
chr2:172663670-172663938	39.48
chr1:117011268-117011550	39.53
chr3:6877758-6878075	62.12
chr2:60634512-60635925	79.01
chr13:34414264-34414500	45.17
chr2:60631299-60631766	67.77
chr1:149384522-149385261	33.84
chr5:43592881-43593107	45.19
chr2:172656445-172657621	50.74
chr2:172667358-172667570	33.90
chr11:65802893-65803143	33.91
chr1:6243224-6243858	50.85
chr8:79740763-79740938	33.91
chr20:33278277-33278571	45.17
chr11:65807644-65808327	39.54
chr22:42150674-42150935	39.55
chr19:51831140-51831384	33.90
chr19:11327045-11327596	50.83
chr5:6686401-6686683	62.10
chr18:53863417-53864483	50.83
chr20:42318988-42319206	33.85
chr1:143643154-143643605	33.88
chr5:43592125-43592440	45.16
chr11:65802624-65802874	33.90
chr19:11336055-11336869	45.20
chr4:53424359-53424738	33.90
chr1:149385496-149386230	56.47
chr11:65806374-65806779	33.91
chr1:143643668-143643876	33.90
chr20:35578737-35580341	39.54
chr5:43593146-43593390	33.84
chr22:42150263-42150626	33.89
chr18:53862304-53862419	39.54
chr13:87123479-87124210	39.54
chr16:88518435-88518874	39.54
chr17:62391788-62392292	33.86
chr19:51834456-51834888	50.83
chr2:60633083-60633607	45.19
chr13:87123145-87123464	45.18
chr20:35584254-35584482	50.81
chr16:73589919-73590225	33.92
chr10:94823870-94824054	39.58
chr20:19140678-19140871	39.54
chr7:150415402-150415683	73.41
chr19:43405188-43405344	45.18
chr2:172667358-172667570	33.90
chr10:94821316-94822002	45.17
chr19:52223052-52223477	33.88
chr2:172672975-172673204	33.88
chr19:19186059-19186395	33.83
chr2:172670167-172670565	39.55
chr10:94823201-94823681	50.83
chr16:73590739-73591070	50.83
chr19:43411656-43412446	73.39
chr4:5104313-5104491	50.78
chrX:51944611-51944807	39.55
chr20:255961-256345	56.46
chr19:52215481-52216059	50.77
chr4:4439476-4439841	62.09
chr19:43410878-43411198	50.85
chr1:242277971-242278310	67.71
chr22:44446256-44446465	33.92
chr19:43399612-43400151	39.54
chr20:252993-253223	50.84
chrX:68301933-68302590	39.51
chrX:68301083-68301586	39.55
chr20:254247-254442	45.16
chr20:255516-255941	73.37
chr7:150414411-150414682	73.39
chr19:40967059-40967694	50.85
chr1:86943371-86943477	33.91
chr19:52214850-52215190	45.19
chr1:242279180-242280349	50.82
chr9:139891985-139892142	45.15
chr4:126455877-126456176	33.91
chr9:139892554-139892984	56.43
chr19:43406206-43406593	56.48
chr8:80687767-80687906	33.91
chr3:47595580-47595837	39.55
chr2:172669620-172670119	45.17
chr8:80686143-80686916	73.39
chr2:172671850-172672250	45.19
