# Supplementary material for: Predicting tissue specific cis-regulatory modules in the human genome using pairs of co-occurring motifs
Source: BMC Bioinformatics. 2012 Feb 7;13:25. doi: 10.1186/1471-2105-13-25 (PMC3359238; doi:10.1186/1471-2105-13-25)
Supplement: Additional file 3 — Predictions for all tissues. This file includes predictions for 72 human tissues and cell types. It includes the tissue-specific genes, the predicted signatures, and the putative CRMs. This file also contains predictions for the heart and the CD4+ T cells. We obtained these predictions by searching a larger set of parameters. [file 1471-2105-13-25-S3.ZIP › resultsAllTissues/n0/fetal_brain/genes.txt]

NM_000555
NM_015011
NM_003108
NM_001081461
NM_020762
NM_021992
NM_033258
NM_018401
NM_022728
NM_014405
NM_001406
NM_017596
NM_001012513
NM_018431
NM_001446
NM_001002811
NM_001047
NM_006690
NM_004405
NM_002073
NM_014702
NM_004709
NM_015265
NM_016651
NM_015361
NM_023943
NM_014812
NM_006922
NM_030809
NM_020214
NM_004952
NM_018092
NM_057157
NM_006734
NM_024582
NM_044472
NM_000909
NM_004386
NM_006823
NM_007212
NM_001313
NM_004463
NM_015655
NM_002848
NM_001080430
NM_181874
NM_001542
NM_004647
NM_014636
NM_015678
NM_207299
NM_021813
NM_178120
NM_016377
NM_024034
NM_001111018
NM_005233
NM_017737
NM_016300
NM_025212
NM_024522
NM_207013
NM_014839
NM_033181
NM_198401
NM_178012
NM_004772
NM_177556
NM_015989
NM_001098800
NM_032268
NM_182553
NM_002606
NM_024036
NM_006727
NM_002430
NM_153832
NM_001321
NM_152345
NM_001044370
NM_014903
NM_182498
NM_005249
NM_033508
NM_000216
NM_003269
NM_018110
NM_006574
NM_000718
NM_032967
NM_016009
NM_031946
NM_052948
NM_020738
NM_018014
NM_002397
NM_022737
NM_006086
NM_016608
NM_012266
NM_016010
NM_014344
NM_006943
NM_005071
NM_018712
NM_015267
NM_014683
NM_001040214
NM_019845
NM_207370
NM_016188
NM_015277
NM_002851
NM_053064
NM_032042
NM_002573
NM_003780
NM_020851
NM_023940
NM_018667
NM_020843
NM_021120
NM_020783
NM_015025
NM_004114
NM_005604
NM_198935
NM_030795
NM_182767
NM_031501
NM_030913
NM_020689
NM_014975
NM_000725
NM_005386
NM_002517
NM_003885
NM_183323
NM_133631
NM_003692
NM_014809
NM_003931
NM_175636
NM_148896
NM_014795
NM_007029
NM_002025
NM_015567
NM_015236
NM_022368
NM_006266
NM_013236
NM_006009
NM_006352
NM_014392
NM_012446
NM_031411
NM_032447
NM_015112
NM_006017
