# Supplementary material for: Predicting tissue specific cis-regulatory modules in the human genome using pairs of co-occurring motifs
Source: BMC Bioinformatics. 2012 Feb 7;13:25. doi: 10.1186/1471-2105-13-25 (PMC3359238; doi:10.1186/1471-2105-13-25)
Supplement: Additional file 3 — Predictions for all tissues. This file includes predictions for 72 human tissues and cell types. It includes the tissue-specific genes, the predicted signatures, and the putative CRMs. This file also contains predictions for the heart and the CD4+ T cells. We obtained these predictions by searching a larger set of parameters. [file 1471-2105-13-25-S3.ZIP › resultsAllTissues/n0/fetal_brain/signature.txt]

V_SP1_Q6=V_EGR_Q6
V_EGR_Q6=V_WT1_Q6
V_SP1_Q2_01=V_WT1_Q6
V_ZF5_01=V_IK_Q5
V_PAX4_01=V_E2F1_Q3_01
V_SP1SP3_Q4=V_EGR_Q6
V_SP3_Q3=V_AHR_01
V_MOVOB_01=V_SP1_01
V_RREB1_01=V_ZF5_01
V_MYCMAX_B=V_STAF_02
V_AP2ALPHA_01=V_AHRHIF_Q6
V_AP2ALPHA_01=V_AHR_Q5
V_FPM315_01=V_E2F1DP1_01
V_CACD_01=V_E2F1_Q6_01
V_MZF1_02=V_ZNF219_01
V_CNOT3_01=V_NGFIC_01
V_MYCMAX_B=V_GKLF_02
V_NGFIC_01=V_AP2GAMMA_01
V_ZF5_01=V_ZNF219_01
V_CAAT_C=V_MAZR_01
V_NFY_01=V_HIC1_02
V_E2F_Q6_01=V_REST_01
V_AP2_Q6=V_STAT_01
