# Supplementary material for: Predicting tissue specific cis-regulatory modules in the human genome using pairs of co-occurring motifs
Source: BMC Bioinformatics. 2012 Feb 7;13:25. doi: 10.1186/1471-2105-13-25 (PMC3359238; doi:10.1186/1471-2105-13-25)
Supplement: Additional file 3 — Predictions for all tissues. This file includes predictions for 72 human tissues and cell types. It includes the tissue-specific genes, the predicted signatures, and the putative CRMs. This file also contains predictions for the heart and the CD4+ T cells. We obtained these predictions by searching a larger set of parameters. [file 1471-2105-13-25-S3.ZIP › resultsAllTissues/n0/fetal_lung/CRMs.txt]

chr17:56832120-56832231	118.4809
chr14:36060713-36060918	27.4570
chr5:158570081-158570267	29.1210
chr17:7997540-7997894	34.1132
chr17:35424393-35424661	40.2702
chr6:41816775-41816879	40.7694
chr17:38168624-38169070	123.2651
chr16:85104515-85104747	28.2890
chr20:23023670-23024028	28.7050
chr2:191854300-191854932	28.2890
chr17:71017480-71017792	67.1074
chr17:7988328-7988455	52.0018
chr8:13034860-13035045	60.7381
chr17:7996240-7996755	263.8641
chr17:56832797-56833061	28.2890
chr17:56829224-56829775	239.1472
chr17:56831779-56832093	94.0193
chr2:192418120-192418760	26.2921
chr19:51498547-51498764	37.8573
chr4:25266423-25266689	59.9061
chr7:73080658-73080760	34.2796
chr22:17892853-17893170	283.3474
chr4:5763722-5763861	44.9755
chr20:23014895-23015153	35.9020
chr17:38166521-38166805	113.5997
chr14:36055258-36056233	171.1067
chr16:85100641-85100860	48.2577
chr17:71023526-71023760	39.2345
chr1:27559446-27559561	54.6270
chr17:71019442-71019944	71.9705
chr16:64962688-64962924	34.5886
chr22:17894975-17895354	50.7538
chr17:56835494-56835888	29.4538
chr16:772957-773142	26.2089
chr5:158568228-158568552	49.5473
chr17:56842296-56842433	40.1038
chr16:152899-153244	38.9390
chr16:85099926-85100280	98.1794
chr5:138822439-138822691	108.7366
chr9:12766339-12766518	29.9530
chr9:38414421-38414588	103.0052
chr18:55038167-55038477	91.1072
chr16:64974155-64974321	28.7050
chr6:41815662-41815783	41.1022
chr17:71016138-71016418	158.2978
chr1:153429258-153429418	130.9613
chr1:43538842-43539329	116.1096
chr7:150415732-150416147	59.9061
chr17:38166049-38166166	29.9530
chr9:136674248-136674629	49.0897
chr22:17891952-17892074	29.1210
chr17:56833260-56833373	49.0897
chr17:7990180-7990414	26.6249
chr19:51493154-51493658	119.0673
chr9:136673596-136673829	85.6617
chr12:55200178-55200563	36.1933
chr3:159940430-159940651	29.1210
chr12:113330787-113331252	94.2966
chr6:134255583-134255982	39.8542
chr7:116752293-116752601	44.7632
chr17:35426999-35427182	30.3691
chr14:36056976-36057121	142.4060
chr1:17173534-17173823	103.1716
chr17:56828409-56828819	138.1072
chr19:50146265-50146673	60.8629
chr3:159928154-159928331	47.4256
chr12:113317081-113317439	73.6762
chr11:116205651-116205966	29.4538
chr17:71015448-71015814	46.3067
chr19:51494121-51494451	47.8417
chr7:116750409-116750708	85.6990
chr7:116740240-116740840	26.6249
chr14:36059085-36059388	78.5435
chr1:153429688-153430112	144.4861
chr21:38800501-38800634	37.6077
chr17:71021952-71022344	80.3740
chr5:158568811-158569300	157.3826
chr17:71021480-71021927	57.4100
chr6:131939757-131939976	26.6249
chr5:138819503-138819704	37.3858
chr17:56830865-56831751	254.2680
chr7:129913189-129913488	48.6737
chr2:192426987-192427703	32.8651
chr14:36059398-36060666	137.4733
chr5:138821574-138821772	36.2349
chr2:20053257-20053484	129.7965
chr13:109757375-109757712	193.1733
chr7:116751316-116751577	34.9452
chr17:7986878-7987308	86.6046
chr7:73075484-73075595	91.1904
chr1:153425636-153425802	58.5748
chr17:71021217-71021386	74.5498
chr11:116205051-116205228	77.2123
chr7:73079832-73080178	103.5503
chr1:17177747-17178130	103.7167
chr1:153428213-153428463	80.2908
chr19:51495787-51496283	179.8473
chr1:27562099-27562519	36.6093
chr14:36057684-36057940	37.8573
chr12:113328604-113328890	86.5904
chr1:17175876-17175978	34.5292
chr8:13032685-13033435	27.4570
chr1:27568795-27569075	26.9577
chr18:55047650-55048098	29.1210
chr14:36058326-36058767	119.4793
chr19:51491864-51492173	86.3646
chr3:159923673-159924107	50.3377
chr12:113333986-113334223	45.9280
chr2:228386497-228386851	46.1776
chr6:160032155-160032499	42.4335
chr17:7998160-7998870	204.0594
chr5:138822188-138822299	30.7851
chr7:150414411-150414682	75.9269
chr7:116751602-116751990	61.6992
chr1:3518562-3518681	29.1210
chr4:75122757-75122870	39.9374
chr5:158567385-158567808	86.5310
chr17:38161749-38162121	40.7694
chr17:38168396-38168596	36.6093
chr16:773344-773577	35.7772
chr21:38792452-38792577	34.1132
chr19:51499288-51499424	74.4986
chr17:56834233-56834428	46.5936
chr3:159923673-159924107	50.3377
chr8:13031613-13032268	29.1210
chr17:71022422-71023465	343.5074
chr9:136676804-136676998	29.4538
chr17:7988474-7988684	56.1619
chr1:43540566-43540820	29.1210
chr1:153424307-153424649	97.8466
chr9:136672904-136673554	264.7420
chr17:7996980-7997441	40.7694
chr7:94902199-94902302	29.9530
chr1:17173850-17174001	44.9296
chr7:129919041-129919253	51.5762
chr19:51492312-51492431	85.2734
chr17:7995038-7995523	220.1175
chr12:113327398-113328293	112.5124
chr16:82959533-82959722	54.2110
chr2:192410783-192411124	30.4523
chr17:56841033-56841924	94.9804
chr1:43547471-43547585	73.8426
chr1:3517348-3517515	48.9233
chr3:159928154-159928331	47.4256
chr17:71016872-71017107	37.4413
chr12:113330058-113330529	34.1132
chr2:101987514-101987834	43.2655
chr1:3510209-3510341	29.1210
chr4:75083242-75083480	43.6815
chr7:150415240-150415383	39.9374
chr3:159940430-159940651	29.1210
chr7:150414049-150414149	62.4022
chr7:73074182-73074518	161.7685
chr20:23021529-23021684	29.1210
chr1:13782664-13782887	54.08
chrX:13497393-13497673	40.09
chr12:119642218-119642380	39.69
chr5:141313411-141313718	32.45
chr16:142536-142908	67.64
chr22:28979311-28979725	41.21
chr11:6418769-6419012	66.56
chr5:1069347-1069717	30.45
chr22:28974738-28975159	28.29
chr20:22978207-22978551	47.43
chr22:28972107-28972366	51.17
chr5:176446701-176447001	58.72
chr9:71625406-71625615	61.74
chr11:7472380-7472529	34.95
chr16:2307122-2307284	28.29
chr5:176441531-176441797	34.11
chr2:189751770-189751941	30.79
chr2:21123229-21123973	27.46
chr6:1335004-1335133	38.69
chr14:102664812-102664993	32.45
chr9:138677000-138677274	29.12
chr5:176457980-176458384	75.30
chr8:80842453-80842787	75.43
chr6:1334176-1334409	73.69
chr8:80839233-80839977	26.34
chr9:138673549-138673683	26.21
chr2:21119331-21119636	29.12
chr22:28972432-28972665	39.58
chr14:102668448-102668715	37.44
chr18:19523410-19523557	26.21
chr11:118716701-118716990	84.03
chr8:80842965-80843069	66.15
chr16:70217461-70217633	55.91
chr2:66513679-66514416	130.46
chr17:19222141-19222437	83.04
chr11:61942669-61943040	27.25
chr13:112392509-112392692	42.31
chrX:132950837-132952632	36.23
chr1:28792744-28792898	32.45
chr10:81691537-81691689	34.57
chr7:105713018-105713320	57.74
chr6:64340235-64340590	26.62
chrX:132947481-132948150	44.10
chrX:132944937-132946552	27.73
chr1:28791566-28791887	44.10
chr6:64348038-64348869	39.06
chr10:95350865-95351154	66.56
chr2:66514813-66515516	46.31
chr1:1559570-1559689	102.22
chr2:66510396-66511782	31.62
chr17:19231061-19231229	63.73
