# Supplementary material for: Predicting tissue specific cis-regulatory modules in the human genome using pairs of co-occurring motifs
Source: BMC Bioinformatics. 2012 Feb 7;13:25. doi: 10.1186/1471-2105-13-25 (PMC3359238; doi:10.1186/1471-2105-13-25)
Supplement: Additional file 3 — Predictions for all tissues. This file includes predictions for 72 human tissues and cell types. It includes the tissue-specific genes, the predicted signatures, and the putative CRMs. This file also contains predictions for the heart and the CD4+ T cells. We obtained these predictions by searching a larger set of parameters. [file 1471-2105-13-25-S3.ZIP › resultsAllTissues/n0/fetal_lung/genes.txt]

NM_198843
NM_000501
NM_001002026
NM_004591
NM_172219
NM_201553
NM_152795
NM_000040
NM_176813
NM_002630
NM_001643
NM_003019
NM_015507
NM_005823
NM_000384
NM_005994
NM_198474
NM_002456
NM_001012513
NM_001134
NM_024574
NM_006424
NM_005143
NM_000508
NM_002218
NM_172197
NM_001639
NM_004139
NM_005332
NM_000488
NM_000039
NM_006408
NM_005854
NM_000483
NM_003317
NM_003979
NM_005424
NM_001136
NM_003856
NM_000860
NM_203403
NM_001029859
NM_198392
NM_000559
NM_000638
NM_002888
NM_004633
NM_000583
NM_004942
NM_000559
NM_000361
NM_021870
NM_001451
NM_001042500
NM_030820
NM_004672
NM_015464
NM_001127707
NM_022115
NM_001003938
NM_031457
NM_198389
NM_000584
NM_080914
NM_004617
NM_033120
NM_015529
NM_006475
NM_006291
NM_001795
NM_002898
NM_002403
NM_001409
NM_003665
NM_177524
NM_004657
NM_015425
NM_002982
NM_002309
NM_001846
NM_000426
NM_003357
NM_013389
NM_152304
NM_003391
NM_012302
NM_001452
NM_001511
NM_001353
NM_003277
NM_198129
NM_007191
NM_001085462
NM_052858
NM_000393
NM_000045
NM_002398
NM_002404
NM_014861
NM_001872
NM_016580
NM_024563
NM_004484
NM_001080537
NM_003463
NM_001077693
NM_002011
NM_001025190
NM_002090
NM_017576
NM_024116
NM_000893
NM_201446
NM_002994
NM_023943
NM_006419
NM_005564
NM_000765
NM_000093
NM_002423
NM_000090
NM_012223
NM_006744
NM_003963
NM_181486
NM_016242
NM_000482
NM_006983
NM_001089
NM_178456
NM_024780
NM_000608
NM_001006657
NM_014220
NM_001040708
NM_001007563
NM_015645
NM_006094
NM_206963
NM_000133
NM_002614
NM_182918
NM_005420
NM_012072
NM_031946
NM_020753
NM_153717
NM_000245
NM_015205
NM_016354
NM_002508
NM_001080533
NM_000613
NM_001996
NM_144726
NM_005746
NM_000636
NM_001010940
NM_002616
NM_001018161
