# Supplementary material for: Predicting tissue specific cis-regulatory modules in the human genome using pairs of co-occurring motifs
Source: BMC Bioinformatics. 2012 Feb 7;13:25. doi: 10.1186/1471-2105-13-25 (PMC3359238; doi:10.1186/1471-2105-13-25)
Supplement: Additional file 3 — Predictions for all tissues. This file includes predictions for 72 human tissues and cell types. It includes the tissue-specific genes, the predicted signatures, and the putative CRMs. This file also contains predictions for the heart and the CD4+ T cells. We obtained these predictions by searching a larger set of parameters. [file 1471-2105-13-25-S3.ZIP › resultsAllTissues/n0/fetal_lung/signature.txt]

V_HOXA7_01=V_GKLF_02
V_CACD_01=V_HOXA7_01
V_NRSE_B=V_LXR_Q3
V_MTATA_B=V_MAZ_Q6
V_MTATA_B=V_SP1_Q4_01
V_STAT6_01=V_STAF_02
V_NFY_01=V_NFY_Q6
V_KROX_Q6=V_MECP2_02
V_AP1FJ_Q2=V_SP1_Q6_01
V_EGR_Q6=V_OCT1_Q6
V_DR4_Q2=V_NRSE_B
V_SPIB_01=V_SREBP_Q6
V_STAT1_01=V_LRF_Q2
V_AP2ALPHA_02=V_AP1FJ_Q2
V_MOVOB_01=V_HOX13_01
V_STAT1_01=V_TFIII_Q6
V_DR4_Q2=V_NRSF_01
V_STAT4_01=V_PAX4_03
V_SRF_Q5_02=V_NRSF_Q4
V_STAT1_05=V_P50RELAP65_Q5_01
V_NANOG_02=V_WT1_Q6
V_NFY_C=V_AP2ALPHA_01
V_AP2ALPHA_03=V_ZNF515_01
V_CAAT_01=V_NFY_Q6
V_SAP1A_01=V_AP2_Q6_01
V_NFKAPPAB65_01=V_MTF1_Q4
V_FREAC3_01=V_MYOD_Q6_01
V_STAT3STAT3_Q3=V_TFIII_Q6
V_MOVOB_01=V_XVENT1_01
V_ZF5_01=V_ETS1_B
V_PAX4_03=V_E2F1_Q3_01
V_NFKAPPAB65_01=V_SMAD4_Q6
V_AP2ALPHA_03=V_ZF5_01
V_CNOT3_01=V_KAISO_01
V_SP2_01=V_ATF3_Q6
V_TEL2_Q6=V_MYB_Q3
V_ETF_Q6=V_LUN1_01
V_SP1SP3_Q4=V_MTATA_B
V_LXR_DR4_Q3=V_PAX5_01
V_AP2_Q6_01=V_NFY_Q6
V_EGR_Q6=V_STAT1_02
V_ETF_Q6=V_CTF1_01
V_EGR_Q6=V_ER_Q6
V_AP2ALPHA_03=V_PAX5_01
V_PAX4_01=V_SP2_01
V_IK_Q5=V_NF1_Q6_01
V_AP2ALPHA_03=V_AP4_01
V_SP1_Q6=V_AR_04
V_ELK1_02=V_LRF_Q2
V_STAT1_01=V_CACBINDINGPROTEIN_Q6
V_AP2ALPHA_03=V_CACD_01
V_ZNF219_01=V_NFY_Q6
V_PLAG1_01=V_NURR1_Q3
V_MOVOB_01=V_STAT1_02
V_P50P50_Q3=V_DR3_Q4
V_P53_04=V_SP2_01
V_CREL_01=V_CACD_01
V_MYB_Q3=V_SP4_Q5
V_CNOT3_01=V_PAX6_Q2
V_MTATA_B=V_CACBINDINGPROTEIN_Q6
V_CTCF_02=V_PR_Q2
V_SP1_Q4_01=V_NFY_Q6
V_SP1SP3_Q4=V_SOX9_Q4
V_PAX9_B=V_LRH1_Q5
V_BEN_01=V_TFIII_Q6
V_KAISO_01=V_ETF_Q6
V_RELBP52_01=V_CNOT3_01
V_PAX9_B=V_SREBP1_02
V_P53_01=V_GLI2_01
V_RNF96_01=V_PAX6_Q2
V_SP2_01=V_NFY_01
V_GADP_01=V_GABP_B
V_GR_Q6=V_HIC1_03
V_MINI20_B=V_NFY_Q6_01
V_CETS168_Q6=V_NFKB_Q6_01
V_ELK1_01=V_HIC1_03
V_PUR1_Q4=V_EGR3_01
V_AP2_Q3=V_NFY_Q6
V_PAX6_Q2=V_PAX5_01
V_PR_01=V_MAZR_01
V_SPZ1_01=V_LFA1_Q6
V_SPZ1_01=V_SMAD1_01
V_PAX4_03=V_ETF_Q6
V_CETS168_Q6=V_HIC1_03
V_NRSF_01=V_E2F1_Q3_01
V_AP2_Q3=V_SMAD_Q6
V_MAZR_01=V_GR_01
V_ZFX_01=V_BARBIE_01
V_FPM315_01=V_PAX4_01
V_CREL_01=V_WT1_Q6
V_MOVOB_01=V_ZFP206_01
V_AP2ALPHA_03=V_MATH1_Q2
V_NFY_C=V_CAAT_01
V_NRF1_Q6=V_EGR1_01
V_ELK1_02=V_SZF11_01
V_GEN_INI_B=V_STAT3_03
V_MOVOB_01=V_TAL1ALPHAE47_01
V_E12_Q6=V_P300_01
V_P50P50_Q3=V_MYOGENIN_Q6
V_P53_02=V_KLF15_Q2
V_MINI19_B=V_AP1_Q2
V_SP2_01=V_CTF1_01
V_COUPTF_Q6=V_STAT4_01
V_SRF_Q5_02=V_T3R_Q6
V_TAL1_01=V_AP1_Q6_01
V_NFAT3_Q3=V_SP1_Q4_01
V_HMX1_01=V_HIC1_03
V_AP2_Q6_01=V_SIRT6_01
V_E47_01=V_SREBP1_02
V_ZNF515_01=V_E47_02
V_ZNF219_01=V_LEF1TCF1_Q4
V_NRSE_B=V_PU1_Q6
V_FOXO1_Q5=V_ZFX_01
V_NANOG_02=V_DEAF1_01
V_RBPJK_01=V_IK_Q5
V_HIC1_02=V_TRF1_01
V_PKNOX2_01=V_SP2_01
V_MAZR_01=V_AR_04
V_SREBP_Q6=V_VDR_Q6
V_HIC1_03=V_GADP_01
V_MAF_Q6=V_COUP_DR1_Q6
V_SP1SP3_Q4=V_MTF1_02
V_CACCCBINDINGFACTOR_Q6=V_HOXA7_01
V_STAT1_02=V_PAX5_01
V_NURR1_Q3=V_MTF1_Q4
V_AR_04=V_SP1_02
V_SP2_01=V_CKROX_Q2
V_CETS1P54_01=V_CACBINDINGPROTEIN_Q6
V_SP2_01=V_LRH1_Q5
V_SREBP2_Q6=V_PAX5_02
V_SMAD4_Q6=V_P50RELAP65_Q5_01
V_TAXCREB_01=V_ZFX_01
V_NUR77_Q5=V_HFH4_01
V_EAR2_Q2=V_SP3_Q3
V_PREP1_01=V_CACBINDINGPROTEIN_Q6
V_STAT6_02=V_SREBP2_Q6
V_ZNF219_01=V_SOX9_Q4
V_MZF1_02=V_TERALPHA_Q6
V_HNF3_Q6_01=V_SF1_Q6_01
V_CACBINDINGPROTEIN_Q6=V_NFY_Q6
V_KLF15_Q2=V_E2F1_Q3_01
V_ZBRK1_01=V_RNF96_01
V_TGIF_01=V_SP1_01
V_PAX4_04=V_SP1_Q6_01
V_GRE_C=V_ZNF219_01
V_AP2_Q6=V_NURR1_Q3
V_STAT6_01=V_STAT5A_03
V_AP2_Q6=V_HNF4_01
V_TBR2_01=V_MAZR_01
