# Supplementary material for: Predicting tissue specific cis-regulatory modules in the human genome using pairs of co-occurring motifs
Source: BMC Bioinformatics. 2012 Feb 7;13:25. doi: 10.1186/1471-2105-13-25 (PMC3359238; doi:10.1186/1471-2105-13-25)
Supplement: Additional file 3 — Predictions for all tissues. This file includes predictions for 72 human tissues and cell types. It includes the tissue-specific genes, the predicted signatures, and the putative CRMs. This file also contains predictions for the heart and the CD4+ T cells. We obtained these predictions by searching a larger set of parameters. [file 1471-2105-13-25-S3.ZIP › resultsAllTissues/n0/fetal_thyroid/CRMs.txt]

chr14:79742538-79743404	57.9377
chr11:2113604-2113844	26.2169
chr4:998512-998874	34.6906
chr4:167014828-167015093	51.6326
chr2:113756639-113757045	25.2064
chr17:24973449-24973925	145.4155
chr22:29846226-29846447	24.5207
chr10:33664481-33664662	24.6612
chr10:33663094-33663243	25.0930
chr12:50916130-50916370	34.0620
chr15:61122295-61122707	34.0023
chr9:99660155-99660398	24.7290
chr14:36055258-36056233	76.3238
chr16:56393079-56393420	33.9029
chr17:24968887-24969933	169.7613
chr17:18105158-18105271	25.8867
chr12:50913102-50913347	32.6966
chr15:61121662-61121849	43.3886
chr5:138821574-138821772	25.8588
chr2:110231694-110231953	24.7290
chr2:113748966-113749493	141.8774
chr2:113752834-113753331	25.6201
chr14:36059085-36059388	24.9915
chr17:24971425-24971729	25.7872
chr9:34655544-34656155	68.4949
chr17:69938874-69939250	83.7467
chr2:85834236-85834693	84.0352
chr11:67047429-67047736	33.6562
chr7:73075484-73075595	26.2765
chr17:24964789-24966061	42.3448
chr3:39209017-39209343	58.8174
chr17:71648538-71649203	110.4768
chr7:73078023-73078233	25.6500
chr11:2115991-2116584	26.0259
chr14:36058326-36058767	117.7312
chr9:34654832-34655463	25.6080
chr3:42700567-42700797	58.8055
chr1:227633557-227633782	33.5195
chr2:113757219-113757589	75.6808
chr15:61121327-61121578	24.9118
chr17:24970514-24970699	33.3524
chr2:179371049-179371599	25.0632
chrX:54964928-54965259	25.2064
chr11:2108267-2108836	41.9238
chr2:113744358-113744929	33.3221
chr17:24964107-24964276	26.3163
chr4:167012823-167014185	34.1391
chr1:227636391-227636777	162.2084
chr2:113748966-113749493	141.8774
chr14:36064595-36064770	25.9831
chr6:149109790-149109963	25.3019
chr2:113747515-113748168	59.0973
chr17:69939875-69940157	50.3563
chr10:33664157-33664335	25.9583
chr11:2114889-2115415	119.9015
chr6:26272330-26272950	25.9583
chr17:71640260-71640527	50.8061
chr17:24973956-24974125	59.6416
chr17:69934267-69934417	26.1621
chr22:29844915-29845455	33.3657
chr17:71646710-71647048	41.6764
chr16:56393689-56393984	33.8899
chrX:54963701-54964238	34.2778
chr17:69938290-69938859	100.9262
chr16:31312015-31312182	25.5107
chr1:201732994-201733363	50.2695
chr3:42701835-42702114	118.6912
chr11:129535165-129535310	42.2443
chr2:241586560-241586740	41.9689
chr7:73079832-73080178	34.1336
chr2:113744358-113744929	33.3221
chr2:113747515-113748168	59.0973
chr17:18105318-18105525	42.3441
chr20:42417309-42417858	33.5043
chr10:92607479-92607792	33.5148
chr2:113757219-113757589	75.6808
chr17:69932260-69932734	83.6104
chr2:113751345-113751695	34.0740
chr8:126510560-126512247	210.6461
chr19:50518696-50518939	75.8524
chr17:18104690-18104874	34.3081
chr11:2116620-2117410	75.2171
chr10:33665015-33665288	50.4524
chr17:71648071-71648312	51.3357
chr15:61127550-61127788	66.5865
chr10:99322227-99322454	25.2064
chr14:36059398-36060666	98.8280
chr1:201734297-201734431	34.1608
chr14:36057684-36057940	42.2869
chr4:995797-996177	93.5049
chr16:56386614-56386882	34.7955
chr17:69939368-69939772	33.3239
chr3:39209898-39210102	34.1416
chr17:71642680-71643212	25.3019
chr2:241587470-241587595	25.1905
chr15:83002440-83002545	41.4416
chr10:33659816-33661812	75.1079
chr17:71645907-71646179	26.2169
chr2:113751345-113751695	34.0740
chr2:113752834-113753331	25.6201
chr17:69940200-69940459	77.2983
chr14:104523082-104523219	58.9131
chr7:143683314-143684111	84.7562
chr3:39207113-39207394	66.5845
chr17:71644398-71644770	50.7410
chr22:29850892-29851826	110.8591
chr11:2111471-2111620	24.3948
chr8:126512800-126513138	25.0333
chr15:61124594-61125203	41.7068
chr16:30293266-30293679	101.5465
chr17:72234152-72234405	42.0377
chr10:92606504-92606869	33.0416
chr4:996989-997581	178.4931
chr19:50517990-50518353	103.2188
chr15:61123907-61124203	84.6478
chr6:149109347-149109724	26.1373
chr2:113756639-113757045	25.2064
chr4:995286-995456	76.1271
chr10:104667633-104668227	50.58
chr16:71544039-71544476	25.18
chr10:92670764-92671543	25.27
chr16:56626128-56626523	25.72
chrX:68754163-68754697	25.29
chr7:87401281-87401557	75.58
chr16:56621326-56621426	25.27
chr16:56617256-56617755	24.78
chr15:43209750-43210051	25.57
chr12:70119693-70119942	42.27
chrX:68751292-68752654	33.63
chr14:54102077-54102855	109.47
chr1:201413075-201413624	33.49
chr1:179718458-179719214	33.66
chrX:135106406-135107107	24.76
chr14:54103819-54104321	33.66
chr1:179719769-179721529	93.71
chr20:42417309-42417858	33.50
chr16:71553319-71553814	33.08
chr12:70120927-70121299	25.75
chr9:138916750-138916992	25.21
chrX:68753321-68754039	33.53
chr14:51605572-51605749	34.60
chr19:3672640-3672795	26.46
chrX:135118819-135119521	25.06
chr14:54103266-54103804	69.03
chr22:18132797-18133024	25.98
chr4:141709570-141709679	51.50
chr12:113608941-113609512	33.79
chr22:18121183-18121581	25.48
chr5:53642066-53642371	51.82
chr19:5780099-5780267	59.35
chr8:21703103-21703278	33.54
chr6:19947103-19949303	26.14
chr1:116722033-116722426	33.45
chr1:116709298-116709999	33.11
chr5:141311339-141311569	24.85
chr20:43888408-43888774	25.18
chr8:21697578-21698035	25.12
chr1:116718049-116718654	50.30
chr11:66898437-66899878	84.35
chr16:672490-672794	25.69
chr12:113606088-113606959	51.37
chr20:43889294-43889657	60.45
chr6:19945430-19945637	24.73
chr5:76542238-76542385	58.89
chr3:49019663-49019868	33.86
chr22:18126078-18126939	51.20
chr22:18131181-18131374	42.36
chr1:56817368-56818176	83.93
chr6:19946838-19947092	25.29
chr8:21702596-21702770	25.54
chr11:66890468-66891506	58.91
chr11:66894364-66894715	33.32
chr11:66888133-66888910	34.24
chr15:32874974-32875613	195.32
chr1:116717122-116717372	58.54
chr11:66903606-66903923	25.79
