# Supplementary material for: Predicting tissue specific cis-regulatory modules in the human genome using pairs of co-occurring motifs
Source: BMC Bioinformatics. 2012 Feb 7;13:25. doi: 10.1186/1471-2105-13-25 (PMC3359238; doi:10.1186/1471-2105-13-25)
Supplement: Additional file 3 — Predictions for all tissues. This file includes predictions for 72 human tissues and cell types. It includes the tissue-specific genes, the predicted signatures, and the putative CRMs. This file also contains predictions for the heart and the CD4+ T cells. We obtained these predictions by searching a larger set of parameters. [file 1471-2105-13-25-S3.ZIP › resultsAllTissues/n0/fetal_thyroid/genes.txt]

NM_003235
NM_000547
NM_013952
NM_001018036
NM_052832
NM_001018036
NM_002428
NM_000315
NM_003667
NM_000501
NM_001005920
NM_003466
NM_003226
NM_003719
NM_003317
NM_181809
NM_004158
NM_014080
NM_032854
NM_174891
NM_006033
NM_001002837
NM_015026
NM_020349
NM_000559
NM_032679
NM_005159
NM_000872
NM_004558
NM_001005612
NM_024672
NM_004473
NM_006885
NM_021833
NM_001030004
NM_004997
NM_000559
NM_018658
NM_203395
NM_018031
NM_001100
NM_152381
NM_021026
NM_021063
NM_001039355
NM_003393
NM_018312
NM_000721
NM_016242
NM_017434
NM_138350
NM_013292
NM_014428
NM_001015045
NM_002989
NM_005353
NM_148962
NM_012464
NM_031310
NM_001007023
NM_004065
NM_016580
NM_001080437
NM_005498
NM_001081461
NM_013230
NM_005715
NM_003979
NM_024781
NM_199427
NM_015589
NM_001546
NM_139162
NM_003603
NM_022076
NM_005949
NM_013250
NM_000090
NM_014326
NM_213593
NM_016366
NM_005435
NM_032090
NM_014359
NM_182943
NM_079422
NM_007052
NM_002962
NM_021978
NM_032827
NM_005556
NM_001495
NM_199077
NM_152373
NM_004614
NM_005434
NM_007361
NM_152228
NM_000367
NM_002084
NM_000612
NM_147783
NM_001080440
NM_198271
NM_014780
NM_181697
NM_014893
NM_005202
NM_004669
NM_019087
NM_005550
NM_021721
NM_022150
NM_138786
NM_138731
NM_016196
NM_021923
NM_001454
NM_015441
NM_021138
NM_001098484
NM_016134
NM_177414
NM_213605
NM_014391
NM_001004747
NM_000187
NM_013246
NM_018029
NM_016569
NM_133378
NM_001018005
NM_152393
NM_021077
NM_025195
NM_001824
NM_014714
NM_052956
NM_000218
NM_080647
NM_001323
NM_022036
NM_001030003
NM_003455
NM_001039705
NM_000701
NM_180989
NM_001024628
NM_153703
NM_001449
NM_134266
NM_194293
NM_001559
NM_016445
NM_003279
NM_001017970
NM_001077693
NM_033410
NM_001029871
NM_006664
