# Supplementary material for: Predicting tissue specific cis-regulatory modules in the human genome using pairs of co-occurring motifs
Source: BMC Bioinformatics. 2012 Feb 7;13:25. doi: 10.1186/1471-2105-13-25 (PMC3359238; doi:10.1186/1471-2105-13-25)
Supplement: Additional file 3 — Predictions for all tissues. This file includes predictions for 72 human tissues and cell types. It includes the tissue-specific genes, the predicted signatures, and the putative CRMs. This file also contains predictions for the heart and the CD4+ T cells. We obtained these predictions by searching a larger set of parameters. [file 1471-2105-13-25-S3.ZIP › resultsAllTissues/n0/fetal_thyroid/signature.txt]

V_BEN_01=V_MINI20_B
V_AP1_C=V_KROX_Q6
V_ZF5_01=V_CAAT_C
V_ZFP281_01=V_LHX3_01
V_BEN_01=V_SREBP2_Q6
V_EGR_Q6=V_ELK1_02
V_MINI19_B=V_E2F1_Q4
V_AP2ALPHA_01=V_CAAT_01
V_ETF_Q6=V_HSF1_Q6
V_AP2ALPHA_01=V_SRF_Q5_02
V_SRF_Q5_02=V_SP1_Q6
V_MOVOB_01=V_NRF2_01
V_MEF2_Q6_01=V_CACCCBINDINGFACTOR_Q6
V_CAAT_C=V_NFKAPPAB50_01
V_SRF_Q5_02=V_ZFX_01
V_P53_04=V_GAF_Q6
V_MZF1_02=V_LH2_01
V_E2F_Q6_01=V_PAX5_01
V_SP1_Q6_01=V_SRF_01
V_EGR_Q6=V_HMEF2_Q6
V_SRF_Q5_02=V_SP3_Q3
V_MYOD_Q6_01=V_NFY_Q6
V_UF1H3BETA_Q6=V_DLX5_01
V_AP2ALPHA_03=V_HNF4_DR1_Q3
V_LEF1TCF1_Q4=V_SP1_01
V_EGR_Q6=V_SRF_Q6
V_RREB1_01=V_PSX1_01
V_AP2_Q3=V_GATA2_01
V_AP2_Q6=V_MTERF_01
V_SRF_Q5_01=V_HIC1_03
V_E2F_Q4=V_SP1_Q6_01
V_MINI19_B=V_IRF7_01
V_AP2_Q3=V_MTATA_B
V_HEN1_02=V_BEN_01
V_EGR_Q6=V_ERG_01
V_AP2_Q3=V_AP1_01
V_ZNF515_01=V_NFE2_01
V_GEN_INI_B=V_ETF_Q6
V_SPZ1_01=V_MYCMAX_B
V_SP1SP3_Q4=V_DLX1_01
V_MYCMAX_B=V_LBP9_01
V_MTATA_B=V_ZFX_01
V_POU6F1_02=V_HOXB5_01
V_CEBPB_01=V_DEAF1_01
V_HOXA3_02=V_EN1_02
V_EAR2_Q2=V_USF_02
V_EVX2_01=V_UF1H3BETA_Q6
V_HNF3_Q6_01=V_RNF96_01
V_ZBRK1_01=V_ELK1_02
V_VAX1_01=V_PLAG1_01
V_NKX62_Q2=V_EMX2_01
V_PPAR_DR1_Q2=V_LXR_DR4_Q3
V_E2F1_Q6=V_AP2GAMMA_01
V_AP4_Q6=V_PITX3_01
V_AP2ALPHA_03=V_NFE2_01
V_MTATA_B=V_SP1_Q4_01
V_HIC1_02=V_RSRFC4_Q2
V_ERG_01=V_SREBP_Q6
V_AMEF2_Q6=V_RBPJK_Q4
V_CEBP_Q2_01=V_HIC1_03
V_FOXJ2_01=V_SREBP_Q6
V_P53_04=V_HOX13_01
V_HOXC8_01=V_LH2_01
V_MSX3_01=V_MAZR_01
V_DLX1_01=V_HOXA4_01
V_CNOT3_01=V_CBF_02
V_SRF_Q6=V_SREBP2_Q6
V_NFKB_Q6=V_ZF5_B
V_SP1_Q6=V_MEF2_05
V_ZNF219_01=V_MEF2_05
V_AP2_Q6=V_NFMUE1_Q6
V_DBX2_01=V_SP3_Q3
V_BEN_01=V_CP2_01
V_MECP2_01=V_SP1_Q4_01
V_SRF_Q5_02=V_HNF4_DR1_Q3
V_ERG_01=V_CNOT3_01
V_E2F_Q4_01=V_HEB_Q6
V_PSX1_01=V_SP1_02
V_MOVOB_01=V_ZIC2_01
V_ZF5_01=V_ZF5_B
V_HIC1_02=V_ZF5_B
V_MOVOB_01=V_MYCMAX_02
V_HNF4_DR1_Q3=V_DEAF1_02
V_NF1_Q6_01=V_LXR_Q3
V_REST_01=V_CREB_Q2
V_FREAC3_01=V_RNF96_01
V_SPZ1_01=V_HOXD3_01
V_HELIOSA_01=V_MTF1_Q4
V_CREBP1_Q2=V_PLAG1_01
V_RSRFC4_01=V_GATA_C
V_IPF1_06=V_ESX1_01
V_EAR2_Q2=V_HOXA7_03
V_MTF1_01=V_AP1FJ_Q2
V_AP2_Q3=V_DBP_Q6
V_GFI1_Q6=V_NFAT2_Q5
