# Supplementary material for: Predicting tissue specific cis-regulatory modules in the human genome using pairs of co-occurring motifs
Source: BMC Bioinformatics. 2012 Feb 7;13:25. doi: 10.1186/1471-2105-13-25 (PMC3359238; doi:10.1186/1471-2105-13-25)
Supplement: Additional file 3 — Predictions for all tissues. This file includes predictions for 72 human tissues and cell types. It includes the tissue-specific genes, the predicted signatures, and the putative CRMs. This file also contains predictions for the heart and the CD4+ T cells. We obtained these predictions by searching a larger set of parameters. [file 1471-2105-13-25-S3.ZIP › resultsAllTissues/n0/globus_pallidus/CRMs.txt]

chr3:159297482-159298348	16.8416
chr1:1839730-1839990	17.0930
chr3:98014732-98014959	17.8471
chr5:140330805-140331481	16.9673
chr7:27122331-27123471	52.2844
chr1:27590574-27591331	103.5514
chr11:85246296-85247270	16.8416
chr19:40958584-40958794	25.7651
chr7:27115584-27116258	24.4664
chr2:172676903-172677453	17.0930
chr8:22916646-22916821	17.5957
chr7:27112818-27113960	50.9857
chr16:68765037-68765633	16.9673
chr16:1974114-1974220	34.8443
chr2:172671850-172672250	52.1587
chr14:74459705-74459888	69.5868
chr1:57527366-57528122	17.8471
chr15:74091620-74092097	25.8908
chr1:226462167-226462540	18.3857
chr1:208472607-208472917	25.6395
chr1:27591372-27591936	104.6526
chr1:208475284-208475867	17.5957
chr12:87060109-87060461	44.0731
chr9:132804918-132805117	26.3936
chr7:27119836-27120598	17.1768
chr17:2187280-2187582	79.7672
chr8:22917297-22917631	25.0110
chr3:159292974-159294418	17.5957
chr19:19228255-19228585	60.6513
chr3:15443999-15444121	26.3936
chr3:159304007-159304695	50.8181
chr14:74456669-74456891	17.3803
chr17:23759175-23759303	18.0984
chr14:74454905-74455088	18.0147
chr1:113066637-113066948	34.4373
chr2:172672975-172673204	60.9147
chr15:40813918-40814079	17.8471
chr8:22913183-22913653	53.5412
chr7:154997941-154998754	34.4373
chr5:140329188-140329506	17.5957
chr1:113073914-113074160	17.5957
chr9:132802721-132803278	34.6468
chrX:131930009-131930502	25.8908
chr1:110950248-110951259	77.5049
chr9:27519061-27519228	25.8070
chr12:51293538-51293670	26.2140
chrX:131919191-131919337	17.8471
chr7:27114864-27114976	18.0984
chr7:27109574-27111080	77.4211
chr14:30746254-30746823	17.5957
chr14:30745727-30745930	33.3900
chr5:65052547-65053323	17.5957
chrX:131922923-131923134	18.0984
chr2:38457424-38457788	16.9673
chr1:226473603-226473940	24.8854
chr1:208473436-208473606	25.8070
chr17:23749669-23749826	17.5957
chr9:139062304-139062492	34.4373
chr7:27116784-27117243	35.2273
chr16:68767002-68767265	35.2752
chr19:40967059-40967694	87.0389
chr19:61876058-61876724	17.8471
chr9:27518407-27518768	34.5929
chr16:68775318-68775441	17.5957
chr9:132808563-132809184	43.2352
chr14:74450600-74450849	34.5630
chr1:110946007-110947427	17.5957
chr7:27123923-27125290	44.0731
chr2:172669620-172670119	68.9465
chr2:172675843-172676015	26.3936
chr6:150242745-150244397	17.5957
chr19:40957973-40958223	35.9814
chr15:40807523-40807693	17.2606
chr1:110937636-110939741	60.9027
chr9:107247330-107247628	17.0930
chr17:23748166-23748308	18.0147
chr5:65053330-65053708	25.7113
chr1:27599500-27599775	26.6449
chr1:110949380-110949984	17.0930
chr1:110951309-110952281	95.2981
chr2:172670167-172670565	43.4865
chrX:131922063-131922292	35.1914
chr10:51687711-51687841	17.5957
chr3:159301553-159302380	35.1076
chr7:154995204-154995755	77.7443
chr8:22923186-22923443	18.0984
chr7:27119470-27119804	17.5957
chr1:110940960-110941220	16.8416
chr1:110939971-110940667	17.5957
chr7:94952611-94953219	25.6395
chr1:27578328-27578620	26.0584
chr2:172668354-172668639	17.5957
chrX:131919036-131919166	18.0984
chr19:40958252-40958400	35.0238
chr1:226462758-226463086	78.0316
chr15:40813224-40813364	26.4654
chr22:42650893-42651033	43.7379
chr1:27578642-27579042	26.9322
chr1:208477444-208477928	35.1914
chr2:38457906-38458021	26.6449
chr22:27498557-27498837	34.8443
chr5:140326259-140326535	69.6587
chr8:8596797-8596923	17.09
chr16:24172103-24172309	17.18
chr2:175578366-175578518	25.97
chr19:55834031-55835037	16.97
chr4:165331841-165332208	17.09
chr4:165329469-165331291	18.13
chr22:36245153-36245376	17.60
chr11:107304826-107305165	17.85
chr3:9720947-9721061	17.60
chr11:65415439-65416049	26.23
chr11:82582306-82582508	17.60
chr16:69272940-69273359	17.09
chr11:107305615-107306131	16.84
chrX:21586335-21586648	16.97
chr16:69276499-69276910	25.97
chr11:107304028-107304459	60.29
chr11:117909586-117909781	16.42
chr22:36238458-36238731	17.60
chr2:234320595-234320921	16.97
chr16:69270136-69270533	16.84
chr17:6887628-6888179	17.39
chr16:24175167-24175576	26.18
chr8:678065-678179	17.43
chr16:24176252-24177302	16.84
chr1:149521693-149522529	43.49
chr17:7935392-7935810	26.64
chr18:33390634-33391188	16.84
chr17:9665761-9666257	17.85
chr17:76055205-76057747	43.49
chr12:50497891-50498374	16.09
chr3:141137176-141137662	16.84
chrX:53331475-53331585	17.60
chr12:50494122-50494922	25.01
chr17:76064113-76064397	17.43
chr1:149522550-149522782	17.18
chr3:115149898-115150339	26.23
chr12:50499563-50499936	16.84
chr17:76064914-76065093	26.14
chr19:46542340-46542491	16.84
chr1:149520302-149520913	42.48
chr18:33395130-33396999	44.41
chr18:33401254-33401357	16.97
chr20:36786040-36786207	16.55
chr20:13923918-13924409	25.77
chr17:7931648-7931994	43.61
chr1:149521033-149521690	16.84
chr1:53381890-53382060	17.60
chr3:141136528-141136906	52.24
chr20:36790696-36791472	51.49
chr18:33400274-33400659	35.02
chr18:33400868-33401194	34.17
chr16:31068857-31069476	17.60
chr17:76069824-76069995	16.84
