# Supplementary material for: Predicting tissue specific cis-regulatory modules in the human genome using pairs of co-occurring motifs
Source: BMC Bioinformatics. 2012 Feb 7;13:25. doi: 10.1186/1471-2105-13-25 (PMC3359238; doi:10.1186/1471-2105-13-25)
Supplement: Additional file 3 — Predictions for all tissues. This file includes predictions for 72 human tissues and cell types. It includes the tissue-specific genes, the predicted signatures, and the putative CRMs. This file also contains predictions for the heart and the CD4+ T cells. We obtained these predictions by searching a larger set of parameters. [file 1471-2105-13-25-S3.ZIP › resultsAllTissues/n0/globus_pallidus/genes.txt]

NM_178310
NM_183375
NM_153336
NM_032298
NM_207404
NM_139165
NM_174929
NM_001040179
NM_032347
NM_031464
NM_181265
NM_080866
NM_153632
NM_153255
NM_002427
NM_023002
NM_024889
NM_178177
NM_052858
NM_001003809
NM_031883
NM_175861
NM_001001965
NM_022374
NM_001012968
NM_183238
NM_053281
NM_138573
NM_001024682
NM_080552
NM_175872
NM_032753
NM_173570
NM_032260
NM_001103176
NM_017516
NM_001007214
NM_015382
NM_178516
NM_177998
NM_152677
NM_020124
NM_198459
NM_178837
NM_205850
NM_198946
NM_032522
NM_018128
NM_182603
NM_001163
NM_001005169
NM_000134
NM_019072
NM_173619
NM_052843
NM_031435
NM_032554
NM_021080
NM_006539
NM_175068
NM_020550
NM_001139
NM_001013690
NM_173657
NM_012403
NM_080669
NM_020725
NM_001004485
NM_002170
NM_139174
NM_033510
NM_001080481
NM_173547
NM_014438
NM_001080505
NM_004974
NM_032507
NM_024993
NM_001025089
NM_001080448
NM_145872
NM_207407
NM_001040142
NM_006671
NM_207397
NM_175067
NM_030624
NM_025225
NM_001004064
NM_020832
NM_206894
NM_001031734
NM_014695
NM_001099676
NM_017724
NM_022131
NM_032780
NM_138383
NM_032843
NM_005281
NM_001005850
NM_080660
NM_001001394
NM_001128931
NM_173556
NM_014550
NM_001004481
NM_033083
NM_015178
NM_178469
NM_194255
NM_018712
NM_153357
NM_138441
NM_199047
NM_031919
NM_177995
NM_004246
NM_001077188
NM_032816
NM_152770
NM_001037763
NM_006959
NM_173502
NM_006848
NM_002522
NM_153635
NM_003053
NM_052948
NM_181783
NM_033631
NM_003385
NM_080676
NM_182765
NM_153270
NM_004405
NM_018561
NM_020893
NM_178545
NM_014907
NM_001004059
NM_173510
NM_014478
NM_203468
NM_001822
NM_019605
NM_207332
NM_001004440
NM_001012990
NM_001008505
NM_152737
NM_019893
NM_173806
NM_194284
NM_003030
NM_138477
NM_000660
NM_000743
NM_015075
NM_005262
