# Supplementary material for: Predicting tissue specific cis-regulatory modules in the human genome using pairs of co-occurring motifs
Source: BMC Bioinformatics. 2012 Feb 7;13:25. doi: 10.1186/1471-2105-13-25 (PMC3359238; doi:10.1186/1471-2105-13-25)
Supplement: Additional file 3 — Predictions for all tissues. This file includes predictions for 72 human tissues and cell types. It includes the tissue-specific genes, the predicted signatures, and the putative CRMs. This file also contains predictions for the heart and the CD4+ T cells. We obtained these predictions by searching a larger set of parameters. [file 1471-2105-13-25-S3.ZIP › resultsAllTissues/n0/globus_pallidus/signature.txt]

V_EGR2_01=V_EGR3_01
V_TGIF_02=V_SP1_Q4_01
V_P53_04=V_ERR2_01
V_EGR_Q6=V_REX1_01
V_CREBP1_Q2=V_SP1_Q4_01
V_CREBP1_Q2=V_SP1SP3_Q4
V_ESE1_Q3=V_RELBP52_01
V_AP2_Q3=V_BACH2_01
V_CACCCBINDINGFACTOR_Q6=V_GR_01
V_MIF1_01=V_KLF15_Q2
V_CETS1P54_02=V_SP1_Q2_01
V_STAT1_05=V_BARBIE_01
V_GFI1_01=V_PAX5_01
V_PLAG1_01=V_AP1_Q2
V_E2A_Q2=V_PITX3_01
V_PLAG1_01=V_E2F1DP1_01
V_CMYB_01=V_CACCCBINDINGFACTOR_Q6
V_PAX9_B=V_TCF3_01
V_AP2ALPHA_03=V_GLI3_01
V_MAF_Q6_01=V_STAF_01
V_SP1_Q6=V_E2F1_Q3
V_ZID_01=V_NFMUE1_Q6
V_DBP_Q6=V_GC_01
V_RSRFC4_01=V_MAFA_Q4_01
V_NFY_Q6=V_IRF2_01
V_AP1_01=V_WT1_Q6
V_ICSBP_Q6=V_RELBP52_01
V_NRSE_B=V_RFX1_02
V_AP2ALPHA_01=V_ATF6_01
V_RXRG_01=V_PNR_01
V_HOXA4_Q2=V_BARHL1_01
V_SREBP1_Q5=V_ATF_01
V_RFX3_01=V_ETF_Q6
V_HOXB9_01=V_NKX3A_02
V_NRF2_01=V_GABP_B
V_CEBP_Q2_01=V_OBOX5_02
V_REX1_01=V_CNOT3_01
V_SP2_01=V_REX1_01
V_IPF1_02=V_OCT1_07
V_NRF2_Q4=V_STAT3_02
V_STAT3STAT3_Q3=V_ETF_Q6
V_SP4_Q5=V_CMAF_01
V_STAT3STAT3_Q3=V_SP1_01
V_HNF3_Q6_01=V_ZFX_01
V_ERR2_01=V_NRSE_B
V_TAL1BETAITF2_01=V_AHR_01
V_NFY_Q6=V_AP2GAMMA_01
V_HSF_Q6=V_E47_02
V_SREBP_Q6=V_ATF1_Q6
V_OBOX3_01=V_CKROX_Q2
V_AP2_Q6=V_NFAT3_Q3
V_GSC_01=V_CKROX_Q2
V_RNF96_01=V_STAF_01
V_AP2ALPHA_03=V_P53_01
V_MUSCLE_INI_B=V_OCT1_05
V_OBOX2_01=V_CKROX_Q2
V_PAX9_B=V_USF_Q6
V_ZEC_01=V_MINI19_B
V_COUP_01=V_TR4_03
V_CTCF_02=V_NFMUE1_Q6
V_CACCCBINDINGFACTOR_Q6=V_NFMUE1_Q6
V_SREBP_Q6=V_EGR3_01
V_AP2_Q3=V_RFX1_02
V_KLF15_Q2=V_STAT1STAT1_Q3
V_ETS_Q6=V_ETF_Q6
V_AP2_Q6_01=V_NFAT3_Q3
V_CNOT3_01=V_STAF_01
V_NRSF_01=V_STAF_01
V_PAX4_01=V_ZBED6_01
V_P53_04=V_CTCF_02
V_RREB1_01=V_HOXB9_01
V_FOXM1_01=V_ZFX_01
V_HNF3ALPHA_Q6=V_OTP_01
V_AP2_Q6=V_IK2_01
V_HELIOSA_02=V_P50RELAP65_Q5_01
V_ATF1_Q6=V_SP4_Q5
V_MINI19_B=V_YY1_01
V_SOX4_01=V_SP1_01
V_HNF3A_01=V_SOX_Q6
V_TAL1BETAITF2_01=V_SMAD_Q6_01
V_AP2_Q3=V_HNF4_DR1_Q3
