# Supplementary material for: Predicting tissue specific cis-regulatory modules in the human genome using pairs of co-occurring motifs
Source: BMC Bioinformatics. 2012 Feb 7;13:25. doi: 10.1186/1471-2105-13-25 (PMC3359238; doi:10.1186/1471-2105-13-25)
Supplement: Additional file 3 — Predictions for all tissues. This file includes predictions for 72 human tissues and cell types. It includes the tissue-specific genes, the predicted signatures, and the putative CRMs. This file also contains predictions for the heart and the CD4+ T cells. We obtained these predictions by searching a larger set of parameters. [file 1471-2105-13-25-S3.ZIP › resultsAllTissues/n0/heart/CRMs.txt]

chrX:152887222-152887787	60.1856
chr10:88418055-88418428	136.9634
chr20:33506026-33506418	94.3161
chr19:50518696-50518939	94.1087
chr12:54388695-54389106	102.6264
chrX:152525164-152526344	25.9318
chr12:54383498-54383813	51.6041
chr5:170781640-170782033	42.8971
chr2:219990305-219990661	25.8018
chr17:35074727-35075138	34.3492
chr10:88424544-88424890	60.2168
chr19:50974620-50974875	34.2845
chr19:50517113-50517303	60.0705
chr10:88426813-88427054	25.7213
chr17:35075888-35076221	34.3498
chr17:4780644-4780956	43.0865
chr1:46426724-46427528	25.7069
chr10:88421190-88421385	34.2845
chrX:68643426-68644160	77.1816
chr22:49363877-49364050	42.9268
chr7:150322680-150322890	25.9318
chr2:233096314-233096579	51.2842
chr2:73313826-73314095	25.7069
chr1:35030509-35030618	51.3490
chr15:32873506-32873865	25.8496
chr19:50591150-50591265	25.7213
chr20:31718543-31718964	77.1854
chr3:49183507-49184404	85.7333
chr20:31485036-31485474	42.8412
chrX:152523231-152524040	51.6991
chr15:32869423-32869904	34.2845
chr5:170779226-170779695	68.6682
chr12:52715888-52716956	34.3498
chr3:124645048-124645260	25.6421
chr5:170781295-170781617	51.3670
chr19:50600013-50600366	34.2548
chr5:170782658-170783238	25.8018
chrX:152885492-152885732	25.6421
chr12:54379549-54379844	25.6124
chr2:233092798-233093063	34.3020
chr14:93489991-93490249	34.3334
chr7:150320497-150321237	60.0057
chr22:49354294-49354632	68.7781
chr10:88417039-88417717	128.9030
chr17:4784205-4784949	59.8773
chr10:88418055-88418428	136.9634
chr3:49185693-49186106	111.6025
chr14:23670208-23670596	68.6184
chrX:152889485-152890640	119.9827
chr1:31620206-31620719	59.9336
chr10:88422096-88422327	34.3190
chr11:63690042-63690290	42.8664
chr10:88417039-88417717	128.9030
chr5:170780052-170780291	43.1688
chr20:31721859-31722053	42.8022
chr16:1940687-1940845	34.1895
chrX:68647132-68647391	59.9192
chr12:54386313-54386624	25.8018
chr12:52717359-52718578	94.2636
chr5:170780616-170781210	77.3726
chr5:141275700-141275879	34.3190
chr20:31495087-31495287	51.6042
chr1:46436212-46436835	42.8016
chr3:124659228-124659671	25.6421
chr3:9809368-9809560	68.4437
chr2:219999243-219999401	25.7371
chr15:32878782-32879437	77.3034
chr22:49363600-49363860	34.1895
chr1:46428776-46428978	25.6421
chr19:50598856-50599214	68.4810
chr3:48570491-48570819	42.9024
chrX:46317839-46318310	34.4617
chr17:22936702-22937030	34.1895
chr10:88426813-88427054	25.7213
chr12:54380233-54380949	60.3414
chr9:133154795-133155100	25.7767
chr2:233094680-233094905	60.0561
chr2:233093084-233093458	103.0722
chr5:145306012-145306441	25.7069
chr3:124651435-124652117	85.5385
chr10:88424544-88424890	60.2168
chr12:54386021-54386306	42.6653
chr2:219981647-219981881	59.8545
chr14:93493031-93493478	102.5845
chr17:4781132-4781780	51.5137
chr2:219991115-219991366	25.7069
chrX:68646791-68647046	59.9022
chr5:170788448-170788746	25.6124
chr2:233093474-233093848	77.0861
chr2:233096718-233097129	102.9288
chr16:1944633-1944809	34.3334
chr3:124650710-124651257	59.9611
chr16:31347147-31347359	25.9143
chr19:50975821-50976150	102.6444
chr17:44324600-44325778	145.7394
chr14:36119473-36119675	34.2123
chrX:68640311-68641294	137.1772
chr2:233095421-233095910	94.2303
chr1:31619136-31619269	77.0702
chr19:50599327-50599685	59.9192
chr12:52712902-52713173	34.1057
chr19:50976670-50976908	68.7636
chr2:233098904-233099169	42.8808
chr22:49354079-49354259	42.8318
chr12:54389679-54390084	60.0561
chr15:32874974-32875613	282.5414
chr19:8272895-8273210	34.1476
chr17:4783950-4784178	34.3586
chr2:242224797-242224897	42.9110
chr12:54391865-54392601	25.7546
chr3:9808757-9809260	59.9611
chr19:50517990-50518353	179.8749
chr15:32876188-32876660	42.8664
chr1:31627035-31627410	43.2467
chr20:33520667-33521022	25.6817
chr9:138862978-138863143	25.6421
chrX:46320852-46321517	25.6002
chr7:150321543-150321824	34.3190
chr1:46435500-46435860	34.1179
chr3:124650082-124650663	60.0088
chr10:88421190-88421385	34.2845
chrX:68648835-68649626	42.8547
chr9:138863456-138863703	51.3490
chrX:68643079-68643415	59.8550
chr12:52713627-52714328	34.3195
chr2:73313547-73313729	43.0234
chr3:9809808-9809987	34.3020
chrX:68645424-68645799	42.8966
chr2:73309210-73309430	25.7069
chr17:35076235-35076789	77.0931
chr3:49188238-49188698	25.6421
chr1:143706088-143706555	25.6916
chr1:31618475-31618643	25.7069
chr2:233098091-233098429	34.4710
chr10:88422096-88422327	34.3190
chr17:22928365-22928683	102.9532
chrX:46327619-46327969	34.3794
chr12:54383880-54384357	34.2542
chr5:132230053-132230269	25.6421
chr2:42836308-42836463	25.6421
chr1:18028424-18029022	77.3222
chr11:111289829-111290471	51.35
chr2:219433868-219434241	25.56
chr3:52461703-52462222	111.52
chr8:11597997-11598382	34.32
chr10:99322227-99322454	34.46
chr2:219431626-219432145	60.12
chr19:1191203-1191466	51.44
chrX:21685782-21686492	42.77
chr3:38650626-38651025	34.22
chr17:40283552-40284065	25.60
chr15:61124594-61125203	68.51
chr7:140049279-140049380	25.66
chr2:219429194-219429563	25.83
chr1:11830328-11831050	120.08
chr3:9933545-9933844	34.17
chr17:40280531-40280828	25.64
chr3:50638518-50638721	34.25
chr2:219438839-219439295	42.90
chr8:145699008-145699308	51.60
chr9:33397438-33397812	25.71
chr8:145697589-145697710	25.79
chr2:219430292-219430954	25.91
chr15:61122295-61122707	34.28
chr14:49848624-49848826	25.61
chr19:54188181-54188500	25.64
chr19:14447050-14447552	25.77
chr19:54350887-54351169	77.00
chr17:45527493-45527798	59.83
chr15:61121662-61121849	51.31
chr17:45603837-45604323	42.87
chr1:22852044-22852413	25.64
chr9:33398098-33398436	25.75
chr7:44071653-44071859	25.94
chr2:219437604-219438248	51.51
chr3:38642853-38643580	42.90
chr1:26274942-26275274	25.60
chr8:11609244-11609869	25.64
chr3:52460583-52460799	42.80
chr2:219441295-219441486	25.79
chr3:52459076-52459507	68.57
chr2:219434948-219435235	34.40
chr2:219440084-219440637	42.80
chr11:111288278-111288763	34.35
chr2:175754367-175754875	77.35
chr15:61123907-61124203	51.51
chr5:150818345-150818546	60.09
chr20:534642-534905	51.51
chr19:60816702-60820082	180.10
chr20:536097-536406	42.71
chr17:40275282-40275549	42.88
chr19:54184975-54185241	42.71
chr3:38653005-38653307	60.25
chr17:45596276-45596471	34.25
chr19:5780099-5780267	60.04
chr8:142500941-142501460	68.70
chr3:39209017-39209343	68.76
chr11:835901-836098	25.91
chr19:50623796-50624253	111.22
chr7:44146911-44147084	25.72
chr5:172594692-172594958	34.44
chr11:833931-834291	85.62
chr14:22974386-22975302	25.71
chr8:40810661-40811013	42.80
chr14:22977013-22977559	94.13
chr3:39209898-39210102	25.61
chr3:46878163-46878352	42.88
chr3:46883270-46883529	25.80
chr3:46886881-46887212	34.41
chr9:34601676-34601858	42.69
chr19:40939749-40939904	34.34
chr6:33792237-33792730	25.71
chr3:46874382-46874483	34.19
chr4:186301073-186301520	42.87
chr19:50618750-50618920	25.72
chr3:51714443-51715611	59.97
chr3:51717176-51717455	25.61
chr3:46879884-46880178	85.55
chr8:142497043-142497243	68.67
chr2:219232540-219232986	42.80
chr11:63830140-63830509	85.73
chr3:46885548-46885884	34.36
chr11:67152032-67152351	25.80
chr3:51717586-51718039	25.60
chr3:42718638-42719505	94.32
chr11:47556729-47557219	34.19
chr1:199613338-199613862	188.66
chr8:142495190-142495387	25.71
chr7:44147429-44147692	68.59
chr1:227636391-227636777	145.65
chr22:37432312-37432447	34.16
chr14:22969712-22969949	25.80
chr3:39206347-39206643	25.75
chr1:149236126-149236341	34.38
chr3:46881334-46881911	60.02
chr14:22982511-22982854	34.25
chr3:46884029-46884411	34.30
chr8:142497258-142497409	25.80
chr14:104259459-104259664	25.79
chr17:42641066-42641787	85.55
chr3:39207113-39207394	111.20
chr11:63840014-63840908	42.83
chr17:42642565-42642946	85.79
