# Supplementary material for: Predicting tissue specific cis-regulatory modules in the human genome using pairs of co-occurring motifs
Source: BMC Bioinformatics. 2012 Feb 7;13:25. doi: 10.1186/1471-2105-13-25 (PMC3359238; doi:10.1186/1471-2105-13-25)
Supplement: Additional file 3 — Predictions for all tissues. This file includes predictions for 72 human tissues and cell types. It includes the tissue-specific genes, the predicted signatures, and the putative CRMs. This file also contains predictions for the heart and the CD4+ T cells. We obtained these predictions by searching a larger set of parameters. [file 1471-2105-13-25-S3.ZIP › resultsAllTissues/n0/heart/signature.txt]

V_MINI19_B=V_NF1_Q6_01
V_NF1_Q6=V_MYF_01
V_HNF4_01_B=V_MYF_01
V_DR1_Q3=V_E2A_Q6
V_ZIC3_01=V_AP4_Q6_01
V_RREB1_01=V_AP2ALPHA_03
V_MYOD_Q6_01=V_NF1_Q6_01
V_MYOD_Q6_01=V_PAX5_02
V_SRF_Q5_02=V_SP3_Q3
V_AP2ALPHA_02=V_CMYB_01
V_MINI19_B=V_SRF_03
V_CTCF_02=V_ZBED6_01
V_ZIC3_01=V_EBOX_Q6_01
V_MAZ_Q6=V_RSRFC4_01
V_ZFP206_01=V_E2F1_Q3_01
V_GATA1_04=V_MAZ_Q6
V_MUSCLE_INI_B=V_E2F_Q4_01
V_ZNF219_01=V_SF1_Q6_01
V_SP1SP3_Q4=V_SF1_Q6_01
V_SRF_03=V_E47_01
V_MTF1_01=V_NRSF_Q4
V_MTATA_B=V_RNF96_01
V_SREBP1_Q6=V_NRSE_B
V_SP1_Q2_01=V_PITX3_01
V_E2F1DP2_01=V_CACBINDINGPROTEIN_Q6
V_P53_04=V_ERR2_01
V_GATA3_01=V_VDR_Q3
V_GCNF_01=V_STAF_02
V_MYC_Q2=V_SP1_01
V_MAX_01=V_SP1_Q2_01
V_CETS1P54_03=V_GABP_B
V_CACD_01=V_E2_Q6
V_VDR_Q3=V_CBF_01
V_GKLF_02=V_RSRFC4_Q2
V_MEIS2_02=V_MAFA_Q4_01
V_LBP1_Q6=V_GATA1_01
V_MOVOB_01=V_PARP_Q3
V_CACCCBINDINGFACTOR_Q6=V_STAT1_01
V_AP2ALPHA_01=V_AREB6_04
V_AP2_Q6_01=V_AP1_Q2
V_NUR77_Q5=V_GKLF_02
V_AP2ALPHA_01=V_COUP_DR1_Q6
V_NFKB_Q6_01=V_PAX5_02
V_OLF1_01=V_SRF_C
V_ZNF515_01=V_SRF_Q4
V_MYCMAX_02=V_WT1_Q6
V_SP3_Q3=V_SRF_02
V_E2F1DP2_01=V_MAZR_01
V_FRA1_Q5=V_GLI_Q2
V_AP2ALPHA_01=V_SRF_Q5_02
V_LTF_Q6=V_ARP1_01
V_RNF96_01=V_ATF_01
V_NKX21_01=V_E2A_Q2
V_SRF_Q5_01=V_KROX_Q6
V_E2F1_Q4_01=V_CACD_01
V_SRF_Q5_02=V_YY1_02
V_EHF_01=V_SREBP1_Q5
V_NFKB_Q6=V_PPARA_01
V_CLOCKBMAL_Q6=V_PAX4_03
V_RFX_Q6=V_STAF_02
V_HEN1_01=V_COMP1_01
V_AP4_Q5=V_SRF_C
V_SP1_Q6_01=V_ATF_01
V_MINI19_B=V_PITX2_Q2
V_SRF_Q4=V_ZIC3_01
V_E2_01=V_SREBP_Q6
V_HEN1_02=V_AP1_Q4
V_AP2ALPHA_01=V_TCF4_Q5
V_AP1_Q6_01=V_RNF96_01
V_SRF_Q5_02=V_MYF_01
V_KROX_Q6=V_MYCMAX_01
V_CACD_01=V_SRF_01
V_STAT1_02=V_GADP_01
V_MOVOB_01=V_SRF_Q4
V_SRF_Q4=V_CAAT_C
V_EGR1_01=V_VDR_Q6
V_MZF1_02=V_HEN1_01
V_SRF_Q5_02=V_FPM315_01
V_MAZ_Q6=V_SRF_03
