# Supplementary material for: Predicting tissue specific cis-regulatory modules in the human genome using pairs of co-occurring motifs
Source: BMC Bioinformatics. 2012 Feb 7;13:25. doi: 10.1186/1471-2105-13-25 (PMC3359238; doi:10.1186/1471-2105-13-25)
Supplement: Additional file 3 — Predictions for all tissues. This file includes predictions for 72 human tissues and cell types. It includes the tissue-specific genes, the predicted signatures, and the putative CRMs. This file also contains predictions for the heart and the CD4+ T cells. We obtained these predictions by searching a larger set of parameters. [file 1471-2105-13-25-S3.ZIP › resultsAllTissues/n0/hypothalamus/CRMs.txt]

chr8:53289744-53291318	16.6740
chr15:72071617-72071717	30.4608
chr20:61579403-61579851	69.6797
chr20:35588472-35588854	18.1899
chr20:35583219-35583707	55.0989
chr9:107047246-107048478	94.3859
chr14:36795686-36795992	21.8952
chr10:25052664-25053012	16.6740
chr19:35635675-35636047	73.7125
chr15:40432129-40432430	26.1299
chr16:1323563-1323781	39.4522
chr3:50580072-50580450	87.4685
chr4:134288681-134288873	38.6174
chr7:75348845-75349082	23.5794
chrX:54963701-54964238	29.7089
chr8:91164172-91164493	30.8217
chr3:48446057-48446216	65.9131
chrX:54964928-54965259	21.8952
chr8:91163692-91163855	15.6635
chrX:152690393-152690512	16.2109
chr2:44441325-44441645	21.5343
chr19:48832114-48832326	30.4608
chr11:73034611-73035011	31.5195
chr21:33365238-33365461	16.4815
chrX:152687418-152687596	46.1724
chr11:72703790-72704657	81.5355
chr15:48337269-48337485	16.3131
chr11:73037484-73037704	67.4951
chr14:23610010-23611413	35.5223
chr20:35578737-35580341	65.3006
chr19:35618937-35619540	23.2426
chr10:121466333-121466438	30.8217
chr2:192767641-192768382	121.8539
chr19:35624847-35625365	22.4005
chr2:172252763-172252974	24.9028
chr16:65981136-65981577	16.3612
chr4:134289197-134290283	56.1444
chr9:128129937-128130353	22.2729
chr16:1329065-1329165	30.6954
chr18:22686029-22686623	25.7690
chr20:35588864-35589141	21.5343
chrX:152694052-152694181	20.6922
chrX:100220767-100221391	21.5343
chr19:48830937-48831482	66.4796
chr14:36785420-36786305	18.1899
chr4:134293436-134294278	23.7479
chr3:48445249-48446052	102.0934
chrX:152683166-152683346	54.1131
chr11:72696781-72697331	48.1053
chr3:116825256-116826281	38.1201
chr5:141974027-141974420	29.5946
chr6:70563551-70563684	20.2109
chr20:3013320-3013615	29.3649
chr1:154855589-154855832	29.7089
chr3:48441024-48441379	16.0424
chr9:34510906-34511356	22.4005
chr1:17320908-17321324	32.1932
chrX:100221414-100222030	31.3270
chr2:101680299-101680410	23.3738
chr13:20186067-20186336	23.5794
chr3:131176107-131176287	45.7092
chr20:56863783-56864713	84.3567
chr8:53297051-53297706	39.8144
chr3:48446304-48447046	32.7466
chr9:35781688-35782200	23.9163
chr20:35589318-35589797	23.9404
chr20:35584575-35585248	29.7550
chr16:1326056-1326278	29.6848
chr19:48832494-48833091	37.8955
chr20:19140307-19140579	23.5794
chr11:73035048-73035301	32.0568
chr20:35580426-35580726	22.8817
chr16:1323914-1324025	16.9227
chr11:17991133-17991244	46.0401
chr11:56768487-56769267	46.1483
chrX:100222502-100222781	16.6740
chr16:65984499-65985158	28.6590
chr7:28968086-28968685	23.8461
chr20:56864741-56865000	23.2426
chr21:33361316-33361598	24.3975
chr11:73041567-73041667	45.4746
chr8:9450558-9450859	85.5837
chrX:100224941-100225481	16.6740
chr21:33364169-33364470	83.3702
chr7:28964187-28965192	52.7971
chr10:74925653-74926061	16.0244
chr11:73036167-73036686	78.3823
chr3:48442691-48443283	24.6972
chr11:56761054-56761771	28.9871
chr11:111556486-111556756	21.1734
chr20:35588116-35588464	17.1793
chr19:48830312-48830921	99.5417
chrX:152683355-152684184	92.4511
chr10:25053288-25053701	21.2636
chr15:72070666-72070796	15.6635
chr20:19140678-19140871	21.6655
chr1:203181434-203181738	30.1480
chr20:35582818-35583147	32.8989
chr9:34512631-34513363	39.0284
chr19:35630805-35633228	29.7587
chr11:72705717-72705885	16.2109
chr14:23616779-23617571	38.8426
chrX:100220346-100220647	16.1688
chr11:72696274-72696417	22.0957
chr4:134290359-134290745	30.5270
chr9:107046372-107046609	22.4666
chr16:65982515-65983409	84.0278
chr2:172659827-172660037	16.00
chr16:1323563-1323781	39.45
chr3:148609119-148609487	17.35
chr16:82398964-82399182	36.54
chr2:172656445-172657621	29.68
chr5:76971002-76972010	23.60
chr19:56164459-56164767	23.47
chr13:29322849-29323411	21.77
chr2:172663670-172663938	23.24
chr3:148607916-148608915	21.71
chr2:172665952-172667349	28.49
chr2:133143975-133144460	29.83
chr4:52405395-52405577	30.69
chr5:76972670-76973788	52.55
chr17:46552129-46552631	22.96
chr16:1329065-1329165	30.70
chr15:100007887-100008161	15.93
chr16:1326056-1326278	29.68
chr11:2151126-2151268	20.69
chr5:76960211-76961578	54.34
chrX:51944611-51944807	22.97
chrX:117841666-117842104	32.00
chr6:163754893-163755311	23.58
chr11:2156750-2156940	23.24
chr1:221603564-221604227	46.34
chr2:172657697-172658651	23.46
chr2:133143641-133143923	18.08
chr1:116183879-116186125	15.66
chr3:148609566-148610032	46.32
chr8:144994802-144995230	31.90
chr8:144993057-144993815	43.89
chr16:82560062-82560187	21.62
chr2:172667358-172667570	16.00
chr17:37381927-37382276	21.21
chr4:52403669-52404165	23.07
chr16:1323914-1324025	16.92
chr1:170077713-170078015	24.73
chr1:33099868-33101093	15.66
chr1:154649898-154650379	23.92
chr1:199731640-199731942	29.62
chr16:19086784-19086929	16.51
chr16:19087484-19087599	22.47
chr2:171388428-171388542	16.00
chr15:88619345-88619588	24.00
chr17:7551500-7552000	22.88
chr1:154643831-154644233	35.40
chr7:124192266-124193469	40.60
chr7:150413574-150413793	15.66
chr1:154649031-154649830	29.35
chr15:41669234-41669917	22.10
chr7:100332738-100332891	15.93
chr5:171366385-171366746	17.03
chr7:100330579-100330954	28.30
chr1:154482665-154482929	23.22
chrX:102749922-102750266	22.15
chr17:7549096-7549641	53.08
chr15:88608729-88609561	31.05
chr16:19091041-19091147	22.33
chr7:150414411-150414682	45.12
chr17:7558911-7560648	53.83
chr17:7553866-7555521	28.75
chr15:88610112-88610398	16.02
chr2:171381278-171381967	23.72
chr1:154657810-154658068	23.94
chr1:33110747-33111239	21.78
chr7:100331176-100331638	22.79
chr7:100332074-100332355	17.08
chr17:7552782-7553209	23.32
