# Supplementary material for: Predicting tissue specific cis-regulatory modules in the human genome using pairs of co-occurring motifs
Source: BMC Bioinformatics. 2012 Feb 7;13:25. doi: 10.1186/1471-2105-13-25 (PMC3359238; doi:10.1186/1471-2105-13-25)
Supplement: Additional file 3 — Predictions for all tissues. This file includes predictions for 72 human tissues and cell types. It includes the tissue-specific genes, the predicted signatures, and the putative CRMs. This file also contains predictions for the heart and the CD4+ T cells. We obtained these predictions by searching a larger set of parameters. [file 1471-2105-13-25-S3.ZIP › resultsAllTissues/n0/hypothalamus/genes.txt]

NM_002674
NM_000915
NM_000490
NM_001524
NM_001445
NM_007117
NM_002112
NM_004675
NM_031938
NM_004291
NM_006876
NM_182767
NM_003995
NM_003747
NM_020346
NM_001537
NM_003577
NM_004861
NM_177556
NM_020689
NM_173798
NM_020711
NM_005291
NM_003933
NM_014937
NM_003469
NM_017651
NM_014817
NM_173088
NM_021226
NM_001079535
NM_005161
NM_021817
NM_001742
NM_198406
NM_025141
NM_052944
NM_199293
NM_153756
NM_020815
NM_001077490
NM_198573
NM_000868
NM_024786
NM_006998
NM_014786
NM_172109
NM_000320
NM_015236
NM_003971
NM_015345
NM_002234
NM_001098800
NM_020824
NM_145296
NM_000665
NM_170672
NM_024306
NM_016524
NM_005599
NM_015101
NM_144586
NM_000216
NM_138731
NM_001011703
NM_138284
NM_033133
NM_001012965
NM_004028
NM_003933
NM_032649
NM_031946
NM_033644
NM_001882
NM_001040092
NM_004627
NM_212467
NM_032109
NM_020927
NM_173872
NM_016140
NM_001033088
NM_139072
NM_044472
NM_004476
NM_005407
NM_000409
NM_176824
NM_014717
NM_012139
NM_001040402
NM_007365
NM_002544
NM_017982
NM_006183
NM_001048210
NM_001012978
NM_032547
NM_016210
NM_019895
NM_001492
NM_138983
NM_152665
NM_024979
NM_001406
NM_033296
NM_015090
NM_178120
NM_178564
NM_019065
NM_000800
NM_003898
NM_005302
NM_002673
NM_001008229
NM_014659
NM_016192
NM_033053
NM_004809
NM_015149
NM_006032
NM_014682
NM_007106
NM_006365
NM_005393
NM_015569
NM_001018161
NM_020133
NM_001014283
NM_006210
NM_001040457
NM_004929
NM_004411
NM_001040153
NM_006359
NM_006198
NM_000969
NM_000756
NM_017641
NM_004078
NM_001378
NM_003412
NM_021637
NM_006698
NM_013445
NM_006036
NM_153696
NM_001693
NM_016529
NM_004834
NM_206855
NM_018368
NM_001006933
NM_018685
NM_021200
NM_003628
NM_152913
NM_080546
NM_021132
NM_002045
