# Supplementary material for: Predicting tissue specific cis-regulatory modules in the human genome using pairs of co-occurring motifs
Source: BMC Bioinformatics. 2012 Feb 7;13:25. doi: 10.1186/1471-2105-13-25 (PMC3359238; doi:10.1186/1471-2105-13-25)
Supplement: Additional file 3 — Predictions for all tissues. This file includes predictions for 72 human tissues and cell types. It includes the tissue-specific genes, the predicted signatures, and the putative CRMs. This file also contains predictions for the heart and the CD4+ T cells. We obtained these predictions by searching a larger set of parameters. [file 1471-2105-13-25-S3.ZIP › resultsAllTissues/n0/hypothalamus/signature.txt]

V_GATA1_01=V_RNF96_01
V_CNOT3_01=V_BLIMP1_Q6
V_ALPHACP1_01=V_WT1_Q6
V_CAAT_C=V_FLI1_Q6
V_NKX25_Q5=V_MINI20_B
V_SPZ1_01=V_LTF_Q6
V_STAT_Q6=V_GLI_Q2
V_NCX_02=V_HOXC6_01
V_BRN3C_01=V_FOXO1_02
V_FOX_Q2=V_ESX1_01
V_MYOGNF1_01=V_AP2GAMMA_01
V_AP2_Q6=V_TCF4_03
V_SP1_Q4_01=V_NFY_Q6
V_PLAG1_01=V_E2F1_Q6_01
V_MINI19_B=V_NFY_Q6_01
V_PAX4_01=V_SP1_01
V_SP1_01=V_GFI1_01
V_ZEC_01=V_SP1_Q4_01
V_NRF2_Q4=V_MAZR_01
V_HEN1_01=V_P53_DECAMER_Q2
V_SAP1A_01=V_SP4_Q5
V_NKX25_Q5=V_CAAT_C
V_AP2ALPHA_01=V_GATA1_01
V_ZF5_01=V_NRF1_Q6
V_SOX4_01=V_SP1_02
V_HEB_Q6=V_LUN1_01
V_EGR_Q6=V_MYB_Q6
V_TAL1BETAITF2_01=V_EGR_Q6
V_TEF_01=V_RNF96_01
V_ZNF219_01=V_AP1_Q4
V_AP4_Q5=V_SOX9_Q4
V_CAP_01=V_IRF_Q6
V_MOVOB_01=V_LTF_Q6
V_COUPTF_Q6=V_GATA1_01
V_EGR_Q6=V_REX1_01
V_SP3_Q3=V_GTF2IRD1_01
V_IK_Q5=V_GADP_01
V_VAX1_01=V_SMAD1_01
V_CACD_01=V_NRF1_Q6
V_CTCF_02=V_IRF_Q6
V_HIC1_03=V_GADP_01
V_ZIC2_01=V_ETF_Q6
V_FOXJ2_02=V_NCX_02
V_TAXCREB_01=V_SP1_Q6_01
V_FPM315_01=V_BCL6_02
V_NFAT2_02=V_SP1_Q2_01
V_NRSF_01=V_R_01
V_NANOG_02=V_EBOX_Q6_01
V_KROX_Q6=V_NFY_01
V_SOX4_01=V_NEUROD_02
V_ALPHACP1_01=V_CACCCBINDINGFACTOR_Q6
V_E2F6_01=V_IK_Q5
V_LBP1_Q6=V_ISRE_01
V_E2F1_Q6_01=V_RNF96_01
V_NERF_Q2=V_PAX4_01
V_FOXJ2_01=V_OCT1_Q6
V_SAP1A_01=V_ZFX_01
V_IK_Q5=V_E2F1_Q3_01
V_MAZ_Q6=V_ATF3_Q6
V_KROX_Q6=V_YY1_Q6
V_SRY_01=V_KROX_Q6
V_CACBINDINGPROTEIN_Q6=V_GFI1_01
V_CEBP_01=V_CACBINDINGPROTEIN_Q6
V_REX1_03=V_SP4_Q5
V_GATA1_01=V_MINI19_B
V_MZF1_02=V_LFA1_Q6
V_ZNF219_01=V_NFE2_01
V_CP2_01=V_MTF1_Q4
V_MEIS2_02=V_WT1_Q6
V_GATA3_03=V_ZFP281_01
V_E2F1_Q6_01=V_MAZR_01
V_NFAT2_02=V_MAZ_Q6
V_NF1_Q6=V_CP2_02
V_PAX4_03=V_LBP9_01
V_CETS1P54_03=V_SP1_Q4_01
V_PAX4_03=V_BARBIE_01
V_AP2_Q3=V_ZID_01
V_ZNF515_01=V_SREBP1_02
V_ZNF219_01=V_NRF2_01
V_PAX4_03=V_RELBP52_01
V_NERF_Q2=V_ZF5_01
V_MOVOB_01=V_MYF_01
V_UF1H3BETA_Q6=V_PITX1_01
V_GKLF_02=V_HAND1E47_01
V_ALPHACP1_01=V_KROX_Q6
V_CETS168_Q6=V_EBF_Q6
V_SPZ1_01=V_CETS1P54_01
V_VDR_Q3=V_CEBPB_01
V_ZNF219_01=V_ALPHACP1_01
V_STAT6_02=V_NKX61_01
V_KROX_Q6=V_RFX1_02
V_LBP1_Q6=V_NFAT3_Q3
V_SP1SP3_Q4=V_ZID_01
V_ZNF219_01=V_GFI1_01
V_MTF1_02=V_SP4_Q5
V_RFX1_02=V_CKROX_Q2
V_TEF_01=V_OCT4_01
V_ZNF515_01=V_ETS_Q4
V_MYOGENIN_Q6=V_PITX3_01
V_MECP2_01=V_WT1_Q6
V_HMX1_01=V_PPARA_02
