# Supplementary material for: Predicting tissue specific cis-regulatory modules in the human genome using pairs of co-occurring motifs
Source: BMC Bioinformatics. 2012 Feb 7;13:25. doi: 10.1186/1471-2105-13-25 (PMC3359238; doi:10.1186/1471-2105-13-25)
Supplement: Additional file 3 — Predictions for all tissues. This file includes predictions for 72 human tissues and cell types. It includes the tissue-specific genes, the predicted signatures, and the putative CRMs. This file also contains predictions for the heart and the CD4+ T cells. We obtained these predictions by searching a larger set of parameters. [file 1471-2105-13-25-S3.ZIP › resultsAllTissues/n0/kidney/CRMs.txt]

chr22:49272001-49272143	32.9291
chr16:66025352-66025748	23.6850
chr12:6349456-6349603	23.0941
chr13:99050732-99051316	21.9366
chrX:128709857-128709994	23.8226
chr8:37679008-37679286	30.7679
chr12:48636324-48636481	24.9154
chr16:66015573-66016100	33.0748
chr1:144456539-144456680	23.6041
chr14:22684801-22685412	32.6377
chr11:117207784-117208036	69.5009
chr12:6354687-6355127	39.7226
chr5:72513912-72514359	30.4036
chr1:242887005-242887224	25.0611
chr1:110735084-110735310	31.9578
chr5:32747439-32747639	31.7635
chr7:30913955-30914232	22.2199
chr20:23909131-23909510	64.6684
chr22:29343213-29343316	33.8034
chr16:66019743-66019912	71.6541
chr7:30924648-30924852	48.1552
chr1:242883665-242884065	30.2336
chr16:66023832-66024134	47.6546
chr10:71006209-71008366	326.1095
chr16:68767002-68767265	94.9397
chr12:6354211-6354339	38.9941
chr7:138106283-138106415	29.9746
chr12:120779932-120780045	41.4771
chr11:117208098-117208442	64.8181
chr8:37676255-37676810	63.4096
chr12:236698-236858	36.3957
chr1:19101802-19101982	24.8183
chr10:5406437-5406680	24.0412
chr2:88208651-88208945	85.6680
chr1:16221038-16221297	65.9069
chr16:68765037-68765633	124.4496
chr11:117200624-117200961	78.2917
chr18:59364845-59365383	33.2206
chr1:16228882-16229046	22.2442
chr8:37672300-37672483	48.7623
chr5:32743084-32743576	22.4627
chr11:64107316-64107754	72.7792
chr22:23333019-23333232	22.7299
chr18:59370882-59371151	30.9864
chr7:27669228-27669571	31.7790
chr12:6352907-6353181	23.5191
chr11:117205414-117205521	22.7359
chr7:30921145-30921602	46.7379
chr12:48633293-48633541	21.7342
chr11:62508738-62509215	56.1690
chr22:29333060-29333204	23.6041
chr12:48629680-48629869	30.7679
chrX:128703392-128703764	23.0698
chr15:43451865-43452705	31.2778
chr7:30920787-30921099	62.4990
chr11:64077642-64077897	39.2673
chr9:103235306-103235741	73.3378
chr19:10558907-10559100	31.5389
chr12:6355643-6355967	61.7637
chr8:37672934-37673235	31.2535
chr14:22685590-22685987	76.9480
chr12:48638365-48638825	48.6571
chr11:117202681-117202949	22.0985
chr5:140033311-140033494	57.6503
chr2:84543657-84543948	24.9154
chr22:23224922-23225390	65.1452
chr22:23221475-23221621	24.8911
chr1:19102284-19102593	33.0782
chr1:19100402-19100533	45.3383
chr7:30927356-30927517	40.4572
chr5:32746471-32746653	46.5768
chr1:110759068-110759283	30.7436
chr7:30917838-30918049	47.6007
chr11:88868863-88869292	25.2554
chr1:110731890-110732135	38.1097
chr5:72506147-72506266	24.4783
chr10:70999935-71000218	54.7119
chrX:128708449-128708878	57.8688
chr16:66028544-66029076	32.7106
chr5:72506410-72506597	48.9809
chr15:43465918-43466119	41.4528
chr8:37669663-37670119	23.7983
chr15:43456988-43457339	61.6726
chr10:71003153-71003507	110.8687
chr7:30912678-30912993	39.6713
chr22:23327859-23328097	40.3601
chr7:30926873-30927119	41.4043
chr11:64121970-64122134	22.8209
chr16:66016429-66016835	23.3127
chr7:30917534-30917798	54.6633
chr1:242883280-242883453	47.4267
chr20:23914611-23914712	40.0929
chr1:110756635-110756924	24.4054
chr11:27033182-27033553	47.7120
chr8:37666213-37666468	32.1278
chr1:242882959-242883238	30.6586
chr8:9956732-9956842	23.0941
chr12:48630476-48630880	111.7328
chr7:141353604-141353752	23.1751
chr11:62501004-62501192	23.1184
chr5:72503423-72503831	31.2778
chr10:71004444-71004551	23.9441
chr5:32746791-32747044	31.3507
chr16:20271547-20271951	55.4404
chr7:27668406-27668581	24.0081
chr9:103237767-103238127	58.2088
chr10:17211856-17212109	31.6178
chr10:5396836-5397276	32.7106
chr1:19100402-19100533	45.3383
chr12:120782512-120782684	23.1184
chr9:103239987-103240486	30.9803
chr10:70992385-70993167	46.6435
chr1:19102284-19102593	33.0782
chrX:128700919-128701054	22.9484
chr16:68773607-68773771	22.6651
chr10:71001180-71001665	23.7012
chr1:169551934-169552127	38.0288
chr6:3074532-3074820	24.9154
chr8:37675416-37675677	39.4798
chrX:128700395-128700704	24.4783
chr8:37673268-37673706	85.9445
chr8:37679402-37680658	196.7188
chr16:66023521-66023764	47.6250
chrX:128698917-128699199	23.4584
chr8:37671735-37672040	23.0941
chr12:6351908-6352168	24.6726
chr1:19101802-19101982	24.8183
chr7:30919672-30919943	74.5277
chr10:61112285-61112625	40.8457
chr22:23333364-23333718	45.8240
chr1:47419503-47419853	37.88
chrX:48545689-48545829	24.82
chr16:65505816-65505950	25.06
chr2:71023881-71024295	33.05
chr19:18316370-18316763	23.28
chr7:27245585-27245810	24.48
chr17:23824588-23824857	32.71
chr2:169927155-169927468	23.38
chr1:169488318-169488654	32.13
chr1:47430805-47431191	40.47
chr22:29366905-29367111	48.01
chrX:49573631-49574254	52.86
chr17:23822289-23822424	24.55
chr1:169493584-169493850	25.16
chr2:169925307-169926023	21.37
chr7:27248467-27249076	22.61
chr16:65510202-65510548	52.99
chr11:128212825-128213268	39.26
chr16:78192935-78193918	40.70
chrX:48545372-48545672	23.46
chr20:35240729-35241039	40.97
chr12:7165778-7165930	24.19
chr7:27249901-27250427	25.06
chr10:76825323-76825752	22.95
chr11:128211002-128211546	31.62
chr1:65386823-65387042	30.11
chrX:49584497-49584624	23.60
chr12:7168212-7168343	24.65
chr2:71016843-71016971	23.31
chr2:169926293-169926722	47.40
chr3:51991523-51991751	56.75
chr17:23823236-23823532	24.16
chr22:23333364-23333718	45.82
chr22:23333019-23333232	22.73
chr16:65511070-65511270	32.75
chr19:15874391-15875104	47.62
chr7:27258749-27259402	25.06
chr16:78189220-78189979	30.74
chrX:152863253-152863400	22.73
chr7:27253630-27254175	23.46
chr2:71017546-71017691	47.60
chr19:18320049-18320270	24.48
chr1:54786336-54786570	48.36
chr10:76831183-76831642	23.68
chrX:48545146-48545340	23.88
chr1:169487943-169488247	38.90
chr16:78191652-78192499	23.09
chr22:23327859-23328097	40.36
chr2:169928632-169928770	23.46
chr11:614902-615091	30.71
chr10:76832040-76832797	71.73
chr22:23333019-23333232	22.73
chr9:132316982-132317113	25.40
chr1:54138169-54138403	22.59
chr9:33382409-33382720	32.38
chr7:128571506-128572025	54.91
chr11:71577996-71578468	23.97
chr2:31205563-31206199	40.87
chr2:31206356-31206808	47.28
chr3:46890640-46891473	77.70
chr2:31218356-31219105	23.28
chr22:23333364-23333718	45.82
chr1:45804947-45805127	23.09
chr9:132308006-132308117	31.76
chr9:132309378-132309530	23.31
chr1:6456916-6457097	65.70
chr3:46892924-46893484	39.99
chr11:62541485-62542145	23.60
chr21:43465459-43465670	32.18
chr17:38305958-38306419	24.19
chr15:55511771-55512470	24.48
chr3:187927196-187927327	23.03
chr11:118063866-118064168	38.69
chr7:128574926-128575164	23.60
chr9:33392473-33392806	23.60
chr22:23327859-23328097	40.36
chr3:46894557-46895025	31.84
chr3:46898953-46899638	39.05
chr4:84676335-84676519	24.82
chr17:38299820-38300129	32.20
chr3:46895475-46895628	40.48
chr11:118055546-118055747	32.07
chr2:31214456-31214747	37.54
