# Supplementary material for: Predicting tissue specific cis-regulatory modules in the human genome using pairs of co-occurring motifs
Source: BMC Bioinformatics. 2012 Feb 7;13:25. doi: 10.1186/1471-2105-13-25 (PMC3359238; doi:10.1186/1471-2105-13-25)
Supplement: Additional file 3 — Predictions for all tissues. This file includes predictions for 72 human tissues and cell types. It includes the tissue-specific genes, the predicted signatures, and the putative CRMs. This file also contains predictions for the heart and the CD4+ T cells. We obtained these predictions by searching a larger set of parameters. [file 1471-2105-13-25-S3.ZIP › resultsAllTissues/n0/kidney/genes.txt]

NM_003361
NM_004254
NM_017584
NM_201648
NM_003960
NM_000220
NM_004062
NM_031491
NM_021603
NM_016076
NM_021027
NM_019076
NM_018484
NM_000316
NM_153276
NM_014039
NM_053039
NM_001005783
NM_005764
NM_005838
NM_205862
NM_022129
NM_001091
NM_176782
NM_024572
NM_002150
NM_021232
NM_000893
NM_012331
NM_033110
NM_002021
NM_022829
NM_020665
NM_017614
NM_004169
NM_021924
NM_080658
NM_019101
NM_004795
NM_014464
NM_002614
NM_000196
NM_019093
NM_003986
NM_005218
NM_182728
NM_018401
NM_019101
NM_001218
NM_007180
NM_001082
NM_024791
NM_003399
NM_000666
NM_003058
NM_000486
NM_000151
NM_080474
NM_015974
NM_004070
NM_178562
NM_182848
NM_013430
NM_203464
NM_013430
NM_001692
NM_032717
NM_000355
NM_138809
NM_001081
NM_000035
NM_003645
NM_000394
NM_006044
NM_022568
NM_170726
NM_016347
NM_194249
NM_002022
NM_001443
NM_173619
NM_000277
NM_003748
NM_020631
NM_004525
NM_013430
NM_031900
NM_001076780
NM_206808
NM_016931
NM_014700
NM_147161
NM_001010969
NM_018242
NM_016327
NM_152503
NM_152403
NM_138801
NM_020041
NM_022444
NM_213593
NM_000187
NM_000050
NM_153676
NM_025069
NM_153217
NM_000692
NM_001979
NM_153378
NM_002910
NM_016724
NM_004332
NM_001040177
NM_017898
NM_003984
NM_001080532
NM_006402
NM_000908
NM_001127898
NM_152565
NM_004092
NM_001170
NM_006498
NM_053049
NM_198098
NM_017931
NM_000537
NM_032866
NM_033412
NM_022449
NM_000019
NM_194298
NM_001914
NM_001482
NM_001989
NM_152351
NM_006066
NM_130841
NM_004696
NM_138326
NM_003849
NM_005498
NM_017712
NM_153283
NM_032772
NM_014298
NM_005836
NM_016615
NM_005360
NM_152740
NM_145740
NM_004668
NM_033429
NM_001038
NM_012369
NM_020999
NM_176825
NM_178312
NM_001001479
NM_000191
