# Supplementary material for: Predicting tissue specific cis-regulatory modules in the human genome using pairs of co-occurring motifs
Source: BMC Bioinformatics. 2012 Feb 7;13:25. doi: 10.1186/1471-2105-13-25 (PMC3359238; doi:10.1186/1471-2105-13-25)
Supplement: Additional file 3 — Predictions for all tissues. This file includes predictions for 72 human tissues and cell types. It includes the tissue-specific genes, the predicted signatures, and the putative CRMs. This file also contains predictions for the heart and the CD4+ T cells. We obtained these predictions by searching a larger set of parameters. [file 1471-2105-13-25-S3.ZIP › resultsAllTissues/n0/kidney/signature.txt]

V_EAR2_Q2=V_PAX6_Q2
V_CEBPGAMMA_Q6=V_SP1_02
V_AP2ALPHA_01=V_AP1_01
V_AP1_C=V_CACCCBINDINGFACTOR_Q6
V_SP2_01=V_BARBIE_01
V_MATH1_Q2=V_HNF4ALPHA_Q6
V_AP1_01=V_HNF4_DR1_Q3
V_TFIII_Q6=V_GFI1_01
V_SP1_Q2_01=V_NFY_Q6
V_NFY_Q6_01=V_MAZ_Q6
V_AMEF2_Q6=V_SP1_Q4_01
V_AP2_Q3=V_TBX15_02
V_TBX15_02=V_SP1_Q4_01
V_NF1_Q6=V_NURR1_Q3
V_CACD_01=V_BCL6_Q3
V_VDRRXR_01=V_SP1_01
V_SP1_Q6=V_OBOX5_01
V_DAX1_01=V_LBP9_01
V_AP1_C=V_GLI3_01
V_TAL1BETAITF2_01=V_COUP_DR1_Q6
V_ALPHACP1_01=V_GLI3_02
V_COUPTF_Q6=V_NFY_Q6_01
V_CMYC_02=V_LUN1_01
V_GLI3_02=V_SF1_Q6_01
V_MUSCLE_INI_B=V_CRX_Q4
V_AREB6_01=V_LRF_Q2
V_ALPHACP1_01=V_DAX1_01
V_TGIF_01=V_GFI1_01
V_CPHX_01=V_SP1_Q2_01
V_ETS2_Q6=V_HMGIY_01
V_PPAR_DR1_Q2=V_HNF1_Q6
V_LFA1_Q6=V_AP1FJ_Q2
V_OBOX3_01=V_HNF4_01
V_HNF4_01_B=V_CMAF_01
V_NFY_Q6_01=V_ZFX_01
V_PPARG_03=V_LRF_Q2
V_PPARG_03=V_E2A_Q6
V_REST_01=V_HNF4ALPHA_Q6
V_MINI19_B=V_NFY_Q6_01
V_KROX_Q6=V_BARBIE_01
V_RREB1_01=V_IRF7_01
V_HNF4_Q6_01=V_ALX4_01
V_DUXL_01=V_TAL1_01
V_ZFP281_01=V_SREBP1_01
V_PPARG_03=V_ERR1_Q2
V_ZFP281_01=V_NKX23_01
V_TFIII_Q6=V_SRF_02
V_IPF1_05=V_EGR_Q6
V_TAL1BETAITF2_01=V_PPARG_03
V_PARP_Q3=V_TBR2_01
V_CRX_Q4=V_PPAR_DR1_Q2
V_MEF3_B=V_GC_01
V_SF1_Q6=V_MAF_Q6
V_ZNF515_01=V_BARBIE_01
V_HNF4_DR1_Q3=V_TAL1BETAE47_01
V_HEN1_02=V_PPARG_03
V_HNF1_Q6=V_ETS1_B
V_PROP1_01=V_ESX1_01
V_MYOD_Q6_01=V_GFI1_01
V_PNR_01=V_AP4_01
V_TR4_01=V_ZBRK1_01
V_PU1_Q6=V_DEAF1_01
V_HFH8_01=V_GC_01
V_MINI19_B=V_PXR_Q2
V_SRF_02=V_E47_01
V_HIF1_Q3=V_COUPTF_Q6
V_PNR_01=V_PPARG_01
V_SP1_Q6=V_MEF3_B
V_PAX4_04=V_ETS_Q4
V_TAL1BETAITF2_01=V_VDR_Q3
V_TBX15_02=V_GLI1_Q2
V_PPAR_DR1_Q2=V_FRA1_Q5
V_HNF4_DR1_Q3=V_AP1FJ_Q2
V_CTCF_01=V_VDRRXR_01
V_HNF4_01_B=V_HNF4_01
V_COUPTF_Q6=V_PNR_01
V_MEF3_B=V_PPARA_02
V_NUR77_Q5=V_HNF1_Q6_01
V_NFAT_Q6=V_REX1_01
V_DAX1_01=V_LUN1_01
V_IK_Q5=V_GFI1_01
V_HNF1_01=V_CACBINDINGPROTEIN_Q6
V_GATA1_04=V_SP1_Q4_01
V_PPARG_01=V_TR4_Q2
V_MINI19_B=V_BARBIE_01
V_EAR2_Q2=V_PXR_Q2
V_HEB_Q6=V_GEN_INI3_B
V_MEF3_B=V_HIC1_02
V_USF_Q6_01=V_MTF1_Q4
V_KAISO_01=V_GLI_Q2
V_CACD_01=V_BCL6_02
V_CTCF_01=V_PXRRXR_01
V_NERF_Q2=V_TBX15_02
V_AP1_Q2_01=V_E2A_Q2
V_NFY_Q6_01=V_CACBINDINGPROTEIN_Q6
V_MYOD_Q6_01=V_FOXO1_Q5
V_LRH1_Q5=V_CP2_01
V_CTCF_02=V_TGIF_01
V_REX1_03=V_LUN1_01
V_GCM_Q2=V_TAL1_Q6
V_FPM315_01=V_GATA1_04
V_PTF1BETA_Q6=V_CP2_02
V_MAZ_Q6=V_PBX_Q3
V_SP1_Q2_01=V_BCL6_02
V_GEN_INI_B=V_HEB_Q6
V_SOX9_Q4=V_DAX1_01
V_AP2_Q6=V_NF1_Q6
V_TCF4_Q5=V_SP1_01
V_HNF3_Q6_01=V_KROX_Q6
V_AP2_Q6_01=V_EBNA1_01
V_CTCF_02=V_SMAD3_Q6
V_PAX_Q6=V_ZIC3_01
V_SPZ1_01=V_SMAD_Q6_01
V_AP2ALPHA_03=V_KROX_Q6
V_BEL1_B=V_COUP_DR1_Q6
V_AREB6_01=V_WT1_Q6
V_GCM_Q2=V_MZF1_Q5
V_PPARA_01=V_PAX5_01
V_CHOP_01=V_KROX_Q6
V_TCF11_01=V_AP4_Q5
V_LMAF_Q2=V_FOX_Q2
V_KAISO_01=V_CP2_01
V_HNF1_01=V_CEBPB_01
V_VDRRXR_01=V_MAF_Q6
