# Supplementary material for: Predicting tissue specific cis-regulatory modules in the human genome using pairs of co-occurring motifs
Source: BMC Bioinformatics. 2012 Feb 7;13:25. doi: 10.1186/1471-2105-13-25 (PMC3359238; doi:10.1186/1471-2105-13-25)
Supplement: Additional file 3 — Predictions for all tissues. This file includes predictions for 72 human tissues and cell types. It includes the tissue-specific genes, the predicted signatures, and the putative CRMs. This file also contains predictions for the heart and the CD4+ T cells. We obtained these predictions by searching a larger set of parameters. [file 1471-2105-13-25-S3.ZIP › resultsAllTissues/n0/liver/CRMs.txt]

chr11:113680188-113680632	41.5021
chr19:1441931-1442031	40.1730
chr2:127901912-127902098	30.4469
chr6:43373554-43373723	118.8277
chr15:56511160-56511338	66.3067
chr11:116168248-116168587	50.7449
chr17:18206673-18206841	38.3970
chr14:20224580-20224693	47.6640
chr17:6958759-6959248	61.2322
chr9:103239987-103240486	72.3598
chr16:70645730-70646052	40.5959
chr11:47225481-47225767	47.7848
chr13:112814445-112814684	174.2846
chr13:112815049-112815220	94.3614
chr2:127892250-127892583	51.7598
chr2:88208651-88208945	100.6441
chr9:103235306-103235741	80.5998
chr19:40995636-40995758	47.7002
chr13:112813990-112814298	146.7978
chr21:46400225-46400414	46.3953
chr1:57206224-57206364	104.6191
chr7:100077068-100077475	74.0876
chr19:50137183-50137374	85.5052
chr22:17546209-17546486	76.3348
chr1:57199841-57200673	75.2716
chr13:112832923-112834375	87.4141
chr17:23719419-23719668	60.3502
chr7:44543066-44543166	39.9193
chr16:1784913-1785050	36.6692
chr3:195553248-195553484	48.0868
chr2:27575579-27575767	39.9193
chr17:1592730-1593152	52.1827
chr17:1586482-1586746	61.5342
chr22:17543038-17543642	88.7190
chr21:46398034-46398141	40.9342
chr11:47226594-47226802	46.4316
chr19:50131015-50131209	123.6484
chr13:112814855-112814994	160.3297
chr19:1448380-1448481	35.9081
chr16:1784222-1784396	47.7002
chr2:27573088-27573275	38.9044
chr15:38485127-38485320	57.5109
chr5:132236824-132237285	40.6805
chr6:43383612-43383789	37.8050
chr17:23721458-23721645	48.2077
chr9:135586824-135586956	51.5907
chr17:71271938-71272049	58.4895
chr14:23633869-23634136	46.2624
chr7:44547383-44547548	57.9338
chr12:120779932-120780045	36.2464
chr17:76619652-76619865	40.60
chr17:76626029-76626436	38.82
chr12:54399971-54400599	34.25
chr14:23846975-23847125	71.43
chr3:51991523-51991751	37.94
chr1:11029851-11030054	37.51
chr2:85638802-85639073	36.79
chr12:7171807-7171996	39.07
chr17:38303844-38304095	52.52
chr17:38305958-38306419	40.17
chr6:43039644-43039824	40.60
chr22:35835436-35835906	49.98
chr19:46079955-46080209	32.98
chr12:7165778-7165930	39.33
chr12:7167047-7167166	45.13
chr17:24393598-24394369	87.62
chr17:4630517-4630832	39.83
chr3:46514301-46514484	64.02
chr16:66534778-66535227	61.40
chr11:116205051-116205228	61.28
chr19:40223745-40224031	34.98
chr19:38475840-38476401	37.30
chr1:120118084-120118190	73.41
chr11:116205651-116205966	84.45
chr3:127361042-127361367	160.83
chr22:19458231-19458524	34.13
chr19:38482573-38483324	79.75
