# Supplementary material for: Predicting tissue specific cis-regulatory modules in the human genome using pairs of co-occurring motifs
Source: BMC Bioinformatics. 2012 Feb 7;13:25. doi: 10.1186/1471-2105-13-25 (PMC3359238; doi:10.1186/1471-2105-13-25)
Supplement: Additional file 3 — Predictions for all tissues. This file includes predictions for 72 human tissues and cell types. It includes the tissue-specific genes, the predicted signatures, and the putative CRMs. This file also contains predictions for the heart and the CD4+ T cells. We obtained these predictions by searching a larger set of parameters. [file 1471-2105-13-25-S3.ZIP › resultsAllTissues/n0/liver/genes.txt]

NM_000773
NM_000429
NM_002218
NM_000106
NM_000761
NM_006843
NM_012203
NM_000764
NM_001646
NM_000764
NM_139208
NM_006512
NM_001080451
NM_000608
NM_004970
NM_000412
NM_006215
NM_206920
NM_002150
NM_000561
NM_001528
NM_012254
NM_001639
NM_000934
NM_021924
NM_000488
NM_000770
NM_031440
NM_000229
NM_000613
NM_003057
NM_021175
NM_080914
NM_000848
NM_004139
NM_201648
NM_001082
NM_052968
NM_138432
NM_000185
NM_000040
NM_032648
NM_016327
NM_001017366
NM_016518
NM_000312
NM_000236
NM_052971
NM_001010969
NM_001097577
NM_000483
NM_021232
NM_053039
NM_003963
NM_000154
NM_000638
NM_000562
NM_153609
NM_004092
NM_001643
NM_002302
NM_006657
NM_005143
NM_207117
NM_019076
NM_004169
NM_005258
NM_018960
NM_000191
NM_004558
NM_021027
NM_153211
NM_000063
NM_000131
NM_002151
NM_001025195
NM_004617
NM_019101
NM_000767
NM_006684
NM_000039
NM_000136
NM_021870
NM_000151
NM_005518
NM_000893
NM_000048
NM_000137
NM_000035
NM_001756
NM_013389
NM_001443
NM_000715
NM_001115131
NM_000066
NM_014430
NM_019101
NM_002216
NM_001080513
NM_000524
NM_205862
NM_145201
NM_002905
NM_000504
NM_018663
NM_012140
NM_145870
NM_021871
NM_000583
NM_001607
NM_014375
NM_052972
NM_003665
NM_000667
NM_006944
NM_020995
NM_003748
NM_001872
NM_005835
NM_015974
NM_014298
NM_001013841
NM_012190
NM_001486
NM_181755
NM_005666
NM_033013
NM_015533
NM_138809
NM_001018073
NM_000340
NM_138393
NM_014234
NM_005984
NM_000160
NM_000277
NM_000669
NM_004364
NM_003049
NM_148173
NM_005989
NM_001638
NM_007256
NM_031491
NM_014291
NM_153320
NM_007101
NM_003227
NM_000508
NM_018487
NM_000666
NM_000940
NM_006645
NM_005240
NM_004108
NM_001610
NM_000821
NM_006169
NM_006340
NM_002225
