# Supplementary material for: Predicting tissue specific cis-regulatory modules in the human genome using pairs of co-occurring motifs
Source: BMC Bioinformatics. 2012 Feb 7;13:25. doi: 10.1186/1471-2105-13-25 (PMC3359238; doi:10.1186/1471-2105-13-25)
Supplement: Additional file 3 — Predictions for all tissues. This file includes predictions for 72 human tissues and cell types. It includes the tissue-specific genes, the predicted signatures, and the putative CRMs. This file also contains predictions for the heart and the CD4+ T cells. We obtained these predictions by searching a larger set of parameters. [file 1471-2105-13-25-S3.ZIP › resultsAllTissues/n0/liver/signature.txt]

V_PPARG_03=V_ER_Q6_02
V_GATA1_03=V_CKROX_Q2
V_BEL1_B=V_EBF_Q6
V_HNF1_Q6_01=V_SP4_Q5
V_PPARA_Q6=V_ERR2_01
V_AML_Q6=V_HNF4_01_B
V_SP1_Q4_01=V_HNF1_Q6_01
V_NFY_Q6_01=V_SP4_Q5
V_SP3_Q3=V_FOXP3_Q4
V_DR1_Q3=V_CMAF_01
V_GCM_Q2=V_ERR2_01
V_AML1_Q4=V_NUR77_Q5
V_HNF4_DR1_Q3=V_HNF4_01_B
V_PPARG_Q6=V_HNF4_01_B
V_ER_Q6=V_COUP_DR1_Q6
V_PPARA_01=V_COUP_DR1_Q6
V_PPARA_Q6=V_ER_Q6_02
V_SP1_Q6=V_NFY_Q6_01
V_PPAR_DR1_Q2=V_HNF4_DR1_Q3
V_RNF96_01=V_SRF_02
V_HNF3A_01=V_HNF4_DR1_Q3
V_AP4_01=V_CEBPB_01
V_ERR2_01=V_TBX5_01
V_ER_Q6=V_SIX4_01
V_TBX5_02=V_ER_Q6
V_TBX5_01=V_TR4_Q2
V_GATA1_03=V_CACBINDINGPROTEIN_Q6
V_HNF4_Q6_01=V_OLF1_01
V_OLF1_01=V_HNF4_01
V_ER_Q6_02=V_CACCCBINDINGFACTOR_Q6
V_PPARG_03=V_TR4_Q2
V_ER_Q6_02=V_SREBP_Q6
V_FOXP3_Q4=V_SP1_Q2_01
V_HNF4_Q6_01=V_LUN1_01
V_SRF_Q5_02=V_SP1_Q2_01
V_TERALPHA_Q6=V_PPARG_01
V_AP4_01=V_HNF4_01
V_SP1_Q6=V_GFI1_01
V_PR_02=V_VDR_Q3
V_LDSPOLYA_B=V_ERR2_01
V_TBX5_02=V_SREBP2_Q6
V_HNF4_DR1_Q3=V_LUN1_01
V_HNF4ALPHA_Q6=V_AP4_01
V_GRE_C=V_AP4_01
V_TBX5_02=V_SREBP1_02
V_MAZ_Q6=V_PEBP_Q6
V_HNF4_DR1_Q3=V_PPARA_01
V_HNF4_Q6_01=V_AP4_01
V_IK_Q5=V_HNF4ALPHA_Q6
V_HNF4_01_B=V_COREBINDINGFACTOR_Q6
V_GCM_Q2=V_ER_Q6_02
V_NFKAPPAB65_01=V_SP3_Q3
