# Supplementary material for: Predicting tissue specific cis-regulatory modules in the human genome using pairs of co-occurring motifs
Source: BMC Bioinformatics. 2012 Feb 7;13:25. doi: 10.1186/1471-2105-13-25 (PMC3359238; doi:10.1186/1471-2105-13-25)
Supplement: Additional file 3 — Predictions for all tissues. This file includes predictions for 72 human tissues and cell types. It includes the tissue-specific genes, the predicted signatures, and the putative CRMs. This file also contains predictions for the heart and the CD4+ T cells. We obtained these predictions by searching a larger set of parameters. [file 1471-2105-13-25-S3.ZIP › resultsAllTissues/n0/lung/CRMs.txt]

chr16:53529955-53530344	58.8125
chr17:39788520-39789552	130.9595
chr10:99780638-99781190	132.0894
chr16:53522153-53522571	88.4113
chr8:22499077-22499396	88.8326
chr17:19231571-19231838	44.5968
chr16:752457-752557	43.3932
chr17:71023526-71023760	42.6249
chr17:38168624-38169070	75.8327
chr11:113436823-113437211	87.9900
chr16:52882499-52882819	42.7453
chr11:67534131-67534481	87.1134
chr8:22495154-22495377	60.0342
chr16:52878095-52878578	147.6428
chr1:152014303-152014406	43.4675
chr19:44350032-44350241	88.2264
chr17:7402032-7402318	103.5297
chr17:71022422-71023465	322.4556
chr6:166960497-166960659	43.5336
chr11:118715920-118716024	88.4113
chr16:53521513-53521991	44.6570
chr14:36058878-36059008	45.4996
chr17:7279476-7279726	88.7259
chr17:56830865-56831751	87.7914
chr20:22505247-22505788	88.0502
chr17:38256517-38256740	90.1567
chr12:50597843-50598165	57.7915
chr12:6354351-6354541	44.6570
chr17:38167046-38167150	44.6570
chr17:56831779-56832093	60.6662
chr12:6354687-6355127	86.8125
chr1:41099433-41099757	105.4436
chr12:50593401-50593609	44.4885
chr17:39783471-39783584	58.6440
chr4:24410964-24411197	44.6570
chr17:38166521-38166805	58.0782
chr1:153424307-153424649	58.8125
chr20:22507654-22508162	89.3743
chr17:71015448-71015814	117.6567
chr11:113435258-113436792	337.4292
chr15:38842690-38842790	44.4885
chr1:43538842-43539329	147.0914
chr17:7402613-7403080	101.1565
chr17:56833260-56833373	44.4885
chr16:52877026-52877196	43.9348
chr19:44361502-44361962	60.6662
chr6:166960687-166960819	74.8216
chr19:44349341-44349532	73.9790
chr17:39777947-39778505	103.4214
chr1:152018824-152018925	44.6570
chr16:52880987-52881888	59.1014
chr17:19222494-19222667	43.2990
chr17:38166287-38166472	44.3101
chr14:36056976-36057121	89.3562
chr21:42512134-42512267	132.9600
chr12:50592229-50592525	44.6570
chr1:153429258-153429418	117.2037
chr5:159280342-159281366	44.4885
chr8:22493050-22493454	44.7774
chr17:56829224-56829775	117.4846
chr1:202340053-202340567	58.9328
chr20:22513066-22513263	43.4734
chr17:7282376-7282809	42.3962
chr16:52874617-52875070	44.2357
chr1:201723519-201723710	105.3232
chr16:53531191-53531669	72.7790
chr11:118716317-118716483	42.6910
chr14:36058326-36058767	59.7634
chr1:27349895-27350259	44.5804
chr3:42518963-42519151	86.9449
chr12:50587400-50587607	43.8582
chr11:71577996-71578468	90.0801
chr17:56838393-56838860	43.6459
chr17:71016138-71016418	59.6551
chr17:56842296-56842433	42.4564
chr5:179153484-179153653	59.6551
chr1:27353673-27354413	105.3232
chr1:202344326-202344976	44.0251
chr17:39786556-39788149	147.2920
chr16:85100641-85100860	88.8928
chr10:49152675-49152829	44.4885
chr21:42527975-42528180	164.0755
chr1:41100645-41100782	118.5759
chr7:30917534-30917798	135.6563
chr17:39785692-39786076	43.5857
chr17:39783234-39783335	45.4996
chr16:53522860-53523910	89.3743
chr11:67532366-67532854	102.8698
chr8:22913183-22913653	102.4945
chr17:19228804-19229004	58.0080
chr20:22512266-22512829	72.3540
chr16:52877656-52877868	73.3049
chr14:36055258-36056233	90.1567
chr16:53525286-53526834	72.9475
chr17:71017795-71017958	44.6570
chr16:64962688-64962924	58.9208
chr1:41100409-41100572	58.8125
chr20:3641094-3641352	58.8125
chr1:153428213-153428463	44.6570
chr8:22494280-22494730	44.5804
chr17:56828409-56828819	116.3791
chr14:36059085-36059388	43.7543
chr17:19222141-19222437	75.8327
chr16:85099926-85100280	74.1475
chr7:75977384-75977597	57.7313
chr1:153429688-153430112	103.3513
chr10:88703498-88703685	43.4774
chr20:43532639-43532921	103.3332
chr6:1332679-1333382	59.7634
chr7:30921728-30921874	45.4996
chr14:36059398-36060666	159.0960
chr6:1335004-1335133	56.7804
chr17:39786085-39786523	134.6769
chr8:22492397-22492749	130.6329
chr17:7402323-7402608	74.2679
chr20:3636092-3636238	43.6777
chr17:40275282-40275549	59.6551
chr17:19231061-19231229	43.7543
chr1:22835553-22835813	58.6340
chr17:56841033-56841924	130.5827
chr7:30917838-30918049	72.8235
chr17:56832797-56833061	42.4564
chr17:71021952-71022344	177.6973
chr12:50590788-50591072	73.6321
chr6:1328863-1329385	74.1475
chr10:99779322-99780195	190.2595
chr14:36057684-36057940	87.5227
chr16:1227292-1227438	43.75
chr17:43328658-43328990	73.08
chr3:50513210-50514016	43.22
chr19:45798588-45798981	74.09
chr12:50687470-50687705	45.50
chr1:153368160-153368578	104.52
chr1:22842408-22842715	44.31
chr19:45794714-45794885	44.66
chr12:50695250-50695546	44.60
chr12:50687883-50688379	87.58
chr1:153368898-153369275	44.24
chr11:1740265-1740439	43.65
chr17:43328136-43328651	104.31
chr17:7402032-7402318	103.53
chr3:50523562-50523889	43.39
chr12:50682981-50683369	60.67
chr1:153373254-153374450	44.24
chr12:50695581-50696149	72.80
chr8:80842453-80842787	130.82
chr22:17892853-17893170	59.82
chr16:1230557-1230803	43.33
chr16:1239012-1239158	43.75
chr22:23329047-23329176	57.80
chr3:50515362-50515652	58.70
chr17:7401391-7401621	88.41
chr1:153366289-153366702	73.63
chr12:50690181-50690599	103.34
chr19:45797923-45798582	103.12
chr17:60985200-60985555	91.00
chr9:12766138-12766242	44.58
chr15:64785767-64786100	60.67
chr11:61935329-61935549	43.39
chr17:60987968-60988603	43.65
chr10:115793400-115793646	43.59
chr17:7402323-7402608	74.27
chr17:7402032-7402318	103.53
chr11:129803565-129804019	235.95
chr16:73841738-73841891	44.60
chr15:64780343-64780767	45.50
chr15:38925452-38925696	43.39
chr5:176446447-176446630	56.90
chr3:39158751-39158889	57.84
chr17:31103982-31104318	59.66
chr16:73845547-73845822	59.94
chr3:50330178-50330563	44.66
chr5:176457980-176458384	58.56
chr3:39169850-39170273	71.22
chr16:73836312-73836844	87.53
chr5:176446701-176447001	88.12
chr20:23909131-23909510	73.73
chr3:195835423-195835559	43.21
chr1:32488137-32488520	74.09
chr17:7401391-7401621	88.41
chr15:38923314-38923579	72.60
chr17:60986840-60987895	74.09
chr22:23329047-23329176	57.80
chr19:53935518-53935840	44.38
chr17:7402613-7403080	101.16
chr1:27211769-27212237	208.07
chr3:50335141-50335446	42.62
chr10:115793709-115793881	72.23
chr1:27210216-27210403	103.89
chr16:73841491-73841706	44.60
chr15:64782115-64782650	44.78
chr17:24077884-24078237	72.46
chr11:61942669-61943040	42.20
chr2:85834236-85834693	88.05
