# Supplementary material for: Predicting tissue specific cis-regulatory modules in the human genome using pairs of co-occurring motifs
Source: BMC Bioinformatics. 2012 Feb 7;13:25. doi: 10.1186/1471-2105-13-25 (PMC3359238; doi:10.1186/1471-2105-13-25)
Supplement: Additional file 3 — Predictions for all tissues. This file includes predictions for 72 human tissues and cell types. It includes the tissue-specific genes, the predicted signatures, and the putative CRMs. This file also contains predictions for the heart and the CD4+ T cells. We obtained these predictions by searching a larger set of parameters. [file 1471-2105-13-25-S3.ZIP › resultsAllTissues/n0/lung/genes.txt]

NM_003019
NM_006770
NM_198843
NM_001002026
NM_017625
NM_033197
NM_002630
NM_007037
NM_002456
NM_172197
NM_003357
NM_018058
NM_005823
NM_001136
NM_182684
NM_006424
NM_003665
NM_016438
NM_007268
NM_005258
NM_001032278
NM_003979
NM_178518
NM_145867
NM_004058
NM_002483
NM_033120
NM_033158
NM_174918
NM_005994
NM_024336
NM_003881
NM_005803
NM_015178
NM_021784
NM_024164
NM_013430
NM_000691
NM_004672
NM_005424
NM_013430
NM_003317
NM_024756
NM_006006
NM_017821
NM_017805
NM_001009568
NM_013430
NM_005686
NM_001042467
NM_003294
NM_001451
NM_133467
NM_002149
NM_004624
NM_003277
NM_001909
NM_001039966
NM_172369
NM_021797
NM_000715
NM_000774
NM_005854
NM_000428
NM_003047
NM_203403
NM_000694
NM_018414
NM_001014440
NM_001014831
NM_213646
NM_178312
NM_207628
NM_198392
NM_001089
NM_001011655
NM_001323
NM_002725
NM_005532
NM_002252
NM_000960
NM_000336
NM_016724
NM_014312
NM_002988
NM_005853
NM_003064
NM_003278
NM_001452
NM_002404
NM_015645
NM_001040708
NM_005007
NM_016580
NM_006030
NM_000478
NM_001795
NM_000020
NM_003573
NM_002087
NM_004469
NM_001003794
NM_172088
NM_021135
NM_198552
NM_006005
NM_033246
NM_144626
NM_021946
NM_003734
NM_003809
NM_023068
NM_001914
NM_000491
NM_032827
NM_006103
NM_020753
NM_015991
NM_001496
NM_016582
NM_001038
NM_182566
NM_018421
NM_138358
NM_005434
NM_007256
NM_002898
NM_052943
NM_002011
NM_004655
NM_003102
NM_001424
NM_198042
NM_023935
NM_004428
NM_152395
NM_000684
NM_005585
NM_003110
NM_152428
NM_181711
NM_015379
NM_144767
NM_198098
NM_002189
NM_032800
NM_014567
NM_181642
NM_017814
NM_172089
NM_032648
NM_003974
NM_024330
NM_138463
NM_139285
NM_024768
NM_033027
NM_000679
NM_001460
NM_017966
