# Supplementary material for: Predicting tissue specific cis-regulatory modules in the human genome using pairs of co-occurring motifs
Source: BMC Bioinformatics. 2012 Feb 7;13:25. doi: 10.1186/1471-2105-13-25 (PMC3359238; doi:10.1186/1471-2105-13-25)
Supplement: Additional file 3 — Predictions for all tissues. This file includes predictions for 72 human tissues and cell types. It includes the tissue-specific genes, the predicted signatures, and the putative CRMs. This file also contains predictions for the heart and the CD4+ T cells. We obtained these predictions by searching a larger set of parameters. [file 1471-2105-13-25-S3.ZIP › resultsAllTissues/n0/lung/signature.txt]

V_SP1_Q6=V_NFKAPPAB65_01
V_PTF1BETA_Q6=V_RNF96_01
V_VDR_Q6=V_ETF_Q6
V_AHRHIF_Q6=V_AP2GAMMA_01
V_AP2_Q6=V_CAAT_01
V_PAX4_01=V_BLIMP1_Q6
V_SP1_Q6_01=V_STAT5A_02
V_ETS2_Q6=V_E2F1_Q3_01
V_GLI3_Q5_01=V_LBP9_01
V_SP1_Q4_01=V_NFY_Q6
V_KLF15_Q2=V_GFI1_01
V_GFI1_01=V_SP4_Q5
V_SP1_Q6=V_AP1_Q2
V_UF1H3BETA_Q6=V_NFY_Q6
V_GLI1_Q2=V_HNF4_01_B
V_SPZ1_01=V_ATF4_Q2
V_MUSCLE_INI_B=V_NFY_01
V_LYF1_01=V_HIC1_02
V_ZFP206_01=V_NRSE_B
V_EAR2_Q2=V_PTF1BETA_Q6
V_SP1SP3_Q4=V_LYF1_01
V_ALPHACP1_01=V_MAF_Q6
V_STAF_02=V_SREBP2_Q6
V_SRF_Q4=V_KROX_Q6
V_CTCF_01=V_HOX13_01
V_UF1H3BETA_Q6=V_SRF_C
V_MZF1_02=V_ZF5_B
V_ZNF219_01=V_GFI1_01
V_SREBP_Q3=V_AP4_Q6_01
V_MTATA_B=V_SP1_Q6_01
V_CTCF_01=V_CAAT_C
V_TRF1_01=V_CKROX_Q2
V_GLI3_02=V_GLI2_01
V_IRF_Q6=V_CKROX_Q2
V_MZF1_02=V_CAAT_C
V_GEN_INI2_B=V_ZFX_01
V_PU1_01=V_NRSF_Q4
V_ALPHACP1_01=V_CKROX_Q2
V_STAT_Q6=V_NFKB_Q6_01
V_LFA1_Q6=V_ZFP206_01
V_AP2_Q6_01=V_AP1_Q2
V_MTF1_02=V_SP1_Q4_01
V_GFI1_Q6=V_KLF15_Q2
V_NRF1_Q6=V_WT1_Q6
V_TEL2_Q6=V_GKLF_02
V_SEF1_C=V_EGR_Q6
V_RBPJK_01=V_WT1_Q6
V_SPZ1_01=V_DEAF1_01
V_ZFP281_01=V_AR_03
V_KROX_Q6=V_ZTA_Q2
V_NRSF_Q4=V_FLI1_Q6
V_ALPHACP1_01=V_GLI1_Q2
V_PU1_01=V_PAX5_01
V_CMYC_01=V_PAX5_01
V_MYOGENIN_Q6=V_ZF5_B
V_YY1_02=V_VDR_Q3
V_PKNOX2_01=V_AP2_Q6_01
V_SP1_Q6_01=V_PBX_Q3
V_SP1_Q6=V_MTF1_02
V_GCM_Q2=V_IK_Q5
V_LYF1_01=V_ETF_Q6
V_P53_04=V_KLF15_Q2
V_CNOT3_01=V_LBP9_01
V_AP2_Q3=V_LBP9_01
V_BEN_01=V_CNOT3_01
V_ETS_Q4=V_GKLF_02
V_E2F1_Q3_01=V_TFIII_Q6
V_SPZ1_01=V_P50P50_Q3
V_ZFP206_01=V_MAZR_01
V_SOX9_Q4=V_CKROX_Q2
V_NRSE_B=V_AP4_01
V_TAL1_01=V_ETF_Q6
V_HES1_Q2=V_NRSF_Q4
V_RNF96_01=V_PAX5_01
V_MZF1_01=V_ZF5_01
V_PAX4_03=V_PAX5_01
V_MZF1_02=V_SP1_Q6_01
V_AP4_Q5=V_WT1_Q6
V_AP2_Q6_01=V_PPARA_01
V_NFY_Q6_01=V_SP1_02
V_LBP9_01=V_HIC1_02
V_CACCCBINDINGFACTOR_Q6=V_CTF1_01
V_PAX9_B=V_TFIII_Q6
V_ALPHACP1_01=V_KLF15_Q2
V_TAXCREB_01=V_ZFX_01
V_AP2ALPHA_01=V_CP2_02
V_TFIII_Q6=V_PAX5_01
V_AP1_01=V_KROX_Q6
V_SOX9_Q4=V_CACD_01
