# Supplementary material for: Predicting tissue specific cis-regulatory modules in the human genome using pairs of co-occurring motifs
Source: BMC Bioinformatics. 2012 Feb 7;13:25. doi: 10.1186/1471-2105-13-25 (PMC3359238; doi:10.1186/1471-2105-13-25)
Supplement: Additional file 3 — Predictions for all tissues. This file includes predictions for 72 human tissues and cell types. It includes the tissue-specific genes, the predicted signatures, and the putative CRMs. This file also contains predictions for the heart and the CD4+ T cells. We obtained these predictions by searching a larger set of parameters. [file 1471-2105-13-25-S3.ZIP › resultsAllTissues/n0/lymph_node/CRMs.txt]

chr9:34677950-34678276	35.2397
chr7:74882699-74883062	71.2393
chr7:74877498-74877734	58.8437
chr16:29923729-29923916	58.9268
chr5:131434145-131434613	70.9781
chr19:7711335-7712098	34.9073
chr13:50695349-50695901	46.5430
chr5:131436934-131437415	82.2814
chr10:44193558-44193766	34.9073
chr2:97701870-97702383	60.1735
chr9:139229794-139229931	36.0708
chrX:135562574-135563079	24.9338
chr9:34705728-34706167	24.4351
chr10:71498657-71498924	46.5430
chr9:130749851-130750066	34.6698
chrX:24575143-24575613	35.7384
chr1:100956752-100957051	58.0957
chr20:39431921-39432545	47.2079
chrX:48659476-48660001	69.7314
chr10:44208447-44209031	165.0733
chr5:131438712-131438906	58.5112
chr11:63864144-63864314	61.3370
chr1:205703692-205703921	34.9073
chr16:28843989-28844155	35.6553
chr7:23248424-23248800	46.8755
chr7:74884301-74884797	35.7384
chr8:24207314-24207607	58.7724
chr11:6541436-6541977	46.5430
chr9:138560458-138560679	72.6403
chrX:24569946-24570332	35.0022
chrX:135563407-135563626	34.4917
chr10:44199326-44199865	58.4281
chr10:44208447-44209031	165.0733
chr1:149296642-149297597	35.5722
chr16:55604774-55605106	34.9073
chrX:48282788-48283129	165.8332
chr5:132194121-132194391	72.9728
chrX:48661055-48661538	211.6282
chr12:9804725-9805119	59.7579
chrX:70759198-70759437	82.7919
chr9:34681136-34681466	35.2397
chr20:39428765-39429065	35.7384
chr19:60816702-60820082	471.4380
chr2:97707781-97707986	34.6698
chr10:44199326-44199865	58.4281
chr3:150072134-150072470	36.0708
chr11:6534419-6535400	46.8755
chr9:34681663-34682164	24.4351
chrX:24574738-24575026	48.2053
chr9:138558782-138559234	48.1222
chr10:44193558-44193766	34.9073
chr3:49818602-49818982	94.6889
chr1:149295921-149296217	34.4917
chr20:44074359-44074472	36.1539
chr11:64905998-64906203	59.1049
chrX:48283556-48283858	34.9073
chr7:74882059-74882501	35.3228
chrX:24575665-24576002	34.9073
chr16:29924264-29925007	34.9073
chr11:6535440-6536198	36.5695
chr6:160690258-160690544	24.4351
chr3:49823528-49823709	24.4351
chr5:131433416-131433567	47.7066
chr20:44070258-44070534	59.6748
chr20:44179771-44179986	48.0390
chr7:74884886-74885641	58.5943
chr9:122733655-122734159	82.8751
chr16:29914939-29915132	58.7724
chr20:39428094-39428495	35.7384
chr20:39418516-39418790	46.8755
chr11:6536664-6537150	34.9073
chr12:102497864-102498212	59.0099
chr7:2517688-2517841	70.41
chr19:47077092-47077532	35.74
chr17:46073482-46073718	35.74
chr7:2524381-2524617	46.13
chr1:208009261-208009676	59.10
chr7:2528541-2528792	34.43
chr20:3641094-3641352	34.82
chr17:46064029-46064156	24.44
chr7:2530966-2531227	83.03
chr12:55621187-55621538	35.24
chr1:205163147-205163450	57.68
chr5:40940443-40941035	35.74
chr2:1401375-1401658	24.44
chr7:2534004-2534393	35.24
chr17:3545424-3545649	24.93
chr1:32511775-32512517	82.04
chr1:163591904-163592787	49.04
chr17:7426061-7426338	59.44
chr7:2522419-2522598	36.33
chr1:154170788-154171090	35.50
chr7:2524881-2525352	129.43
chr5:138752173-138752384	46.07
chr11:118259517-118259860	36.07
chr11:60468590-60468771	46.88
chr11:126378149-126378681	36.07
chr8:95342230-95342613	35.74
chr11:64658032-64658682	58.27
chr14:102644961-102645088	35.24
chr11:126365847-126366313	36.07
chr11:126375178-126375560	36.07
chr8:95343639-95344171	34.91
chr11:74818662-74819015	70.49
chr11:118272396-118273061	58.93
chr14:102637767-102638049	24.44
chr11:126375615-126376873	70.74
chr5:138756233-138756917	94.50
