# Supplementary material for: Predicting tissue specific cis-regulatory modules in the human genome using pairs of co-occurring motifs
Source: BMC Bioinformatics. 2012 Feb 7;13:25. doi: 10.1186/1471-2105-13-25 (PMC3359238; doi:10.1186/1471-2105-13-25)
Supplement: Additional file 3 — Predictions for all tissues. This file includes predictions for 72 human tissues and cell types. It includes the tissue-specific genes, the predicted signatures, and the putative CRMs. This file also contains predictions for the heart and the CD4+ T cells. We obtained these predictions by searching a larger set of parameters. [file 1471-2105-13-25-S3.ZIP › resultsAllTissues/n0/lymph_node/genes.txt]

NM_214678
NM_021155
NM_002989
NM_006770
NM_214678
NM_006419
NM_001006658
NM_023068
NM_004994
NM_006274
NM_172236
NM_014265
NM_033012
NM_024553
NM_002416
NM_152866
NM_000887
NM_001013618
NM_017564
NM_014479
NM_012400
NM_001078
NM_002988
NM_015900
NM_052832
NM_172230
NM_006398
NM_002510
NM_133456
NM_003578
NM_002536
NM_031281
NM_002120
NM_181776
NM_144691
NM_030956
NM_001077594
NM_018649
NM_001002264
NM_031491
NM_001770
NM_002990
NM_000732
NM_172347
NM_016459
NM_203374
NM_003235
NM_004833
NM_033439
NM_000074
NM_001077241
NM_006875
NM_148897
NM_017881
NM_001242
NM_182962
NM_015483
NM_052995
NM_002122
NM_003786
NM_178544
NM_022136
NM_002561
NM_182492
NM_015354
NM_172208
NM_018689
NM_005658
NM_199047
NM_017662
NM_198040
NM_017617
NM_018530
NM_000609
NM_025228
NM_005409
NM_173618
NM_138738
NM_024781
NM_001040167
NM_000573
NM_001409
NM_000587
NM_001040059
NM_004845
NM_001032726
NM_006189
NM_021601
NM_032178
NM_005449
NM_015512
NM_001010919
NM_015308
NM_032531
NM_030769
NM_006300
NM_001039575
NM_001775
NM_032251
NM_006291
NM_014434
NM_001038707
NM_213605
NM_006725
NM_032206
NM_032962
NM_173629
NM_173799
NM_005356
NM_001033053
NM_002438
NM_000147
NM_001018036
NM_148896
NM_052941
NM_144666
NM_007048
NM_001250
NM_001870
NM_001039548
NM_177398
NM_001192
NM_000200
NM_001007231
NM_001039999
NM_007360
NM_018169
NM_021977
NM_001033886
NM_001504
NM_130464
NM_014949
NM_145019
NM_032738
NM_001781
NM_138371
NM_145006
NM_016582
NM_019863
NM_001079
NM_052846
NM_003335
NM_004619
NM_005214
NM_032966
NM_001005285
NM_181702
NM_181786
NM_014153
NM_198996
NM_000758
NM_001009881
NM_000909
NM_001002275
NM_198924
NM_001005176
NM_000547
NM_024816
NM_002463
NM_080923
