# Supplementary material for: Predicting tissue specific cis-regulatory modules in the human genome using pairs of co-occurring motifs
Source: BMC Bioinformatics. 2012 Feb 7;13:25. doi: 10.1186/1471-2105-13-25 (PMC3359238; doi:10.1186/1471-2105-13-25)
Supplement: Additional file 3 — Predictions for all tissues. This file includes predictions for 72 human tissues and cell types. It includes the tissue-specific genes, the predicted signatures, and the putative CRMs. This file also contains predictions for the heart and the CD4+ T cells. We obtained these predictions by searching a larger set of parameters. [file 1471-2105-13-25-S3.ZIP › resultsAllTissues/n0/lymph_node/signature.txt]

V_SP1_Q2_01=V_XFD2_01
V_AP2ALPHA_02=V_HIF1_Q5
V_TR4_03=V_PPARG_01
V_PPARG_01=V_ELK1_01
V_CETS1P54_03=V_ETS_Q6
V_NMYC_01=V_MYOD_Q6
V_AP2_Q3=V_POU2F3_01
V_PAX9_B=V_STAT3_01
V_P53_05=V_SP1_01
V_CREL_01=V_PAX6_Q2
V_CAP_01=V_DEAF1_01
V_ACAAT_B=V_RNF96_01
V_CETS1P54_01=V_TBX5_Q5
V_AP2ALPHA_03=V_OLF1_01
V_SPZ1_01=V_ELK1_03
V_PLAG1_01=V_ELK1_03
V_AP1_Q6_01=V_NFKB_Q6_01
V_NFKAPPAB65_01=V_PU1_01
V_CETS168_Q6=V_ZFP206_01
V_AP2_Q3=V_POU5F1_01
V_PEA3_Q6=V_ZFX_01
V_MYCMAX_B=V_FLI1_Q6
V_SP1_Q4_01=V_CEBP_C
V_NERF_Q2=V_ZFP206_01
V_HOXC9_01=V_PAX5_01
V_CRX_02=V_SP1_Q6
V_FXR_IR1_Q6=V_AP1_Q6
V_ELK1_04=V_LRF_Q2
V_CETS1P54_01=V_PPARG_01
V_CDXA_02=V_ETF_Q6
V_TCF4_03=V_MYC_Q2
V_TAXCREB_01=V_STAT1_02
V_TCF4_Q5=V_SREBP2_Q6
V_NRF2_01=V_SREBP1_02
V_GCNF_01=V_AHR_01
V_NGFIC_01=V_IRF3_Q3
V_SP3_Q3=V_CEBPB_02
V_CTF1_01=V_CDX2_Q5_01
V_OCT1_Q6=V_PAX5_01
V_GSH2_01=V_SP1_Q4_01
V_PAX4_01=V_NKX23_01
V_SPIB_01=V_XPF1_Q6
V_VDR_Q6=V_ARNT_02
V_SP1_Q6=V_HOXA2_01
V_LRF_Q2=V_OCT_Q6
V_ELK1_03=V_GC_01
V_AP1_Q6=V_OCT1_06
V_USF_01=V_KLF15_Q2
V_GLI1_01=V_MYB_Q6
V_OLF1_01=V_FOXM1_01
V_FOXO4_01=V_HOX13_01
V_TAXCREB_01=V_GLI_Q2
V_SP1SP3_Q4=V_FOXP3_Q4
V_AP2ALPHA_03=V_AR_01
V_TBX5_01=V_CETS1P54_03
V_FXR_Q3=V_HNF3_Q6_01
V_AR_Q6=V_MTF1_02
V_HES1_Q2=V_OCT1_01
V_NFKAPPAB65_01=V_AP1_Q6
V_AP4_Q5=V_BACH2_01
V_CAAT_C=V_AP1_Q6_01
V_LBP9_01=V_NRF2_01
V_CAAT_C=V_AP1_Q4_01
V_CMYB_01=V_SMAD_Q6
V_ZEC_01=V_HIC1_02
V_RXRLXRB_01=V_R_01
V_MTF1_02=V_MYB_Q6
V_AP2_Q6_01=V_IPF1_Q4
V_GATA1_05=V_AP2_Q6_01
V_NRF2_01=V_CEBP_C
V_RXRG_01=V_NRSE_B
V_GATA1_04=V_ELK1_01
V_CETS168_Q6=V_ERG_01
V_RFX_Q6=V_MATH1_Q2
V_AP2_Q6=V_NFAT3_Q3
V_AP1_Q6=V_VMAF_01
V_XFD1_01=V_SP1_Q6
V_USF_02=V_HIC1_03
V_STAT3STAT3_Q3=V_GRE_C
V_AP2_Q6=V_OCT4_01
V_OCT1_06=V_AP1FJ_Q2
V_CETS1P54_03=V_GC_01
V_ELK1_02=V_VDR_Q3
V_AREB6_03=V_NRF2_01
V_DAX1_01=V_ZFP206_01
V_ACAAT_B=V_CNOT3_01
V_PEA3_Q6=V_AP2GAMMA_01
V_GATA1_04=V_PEA3_Q6
V_ZFP206_01=V_FLI1_Q6
V_NFKAPPAB65_01=V_FLI1_Q6
