# Supplementary material for: Predicting tissue specific cis-regulatory modules in the human genome using pairs of co-occurring motifs
Source: BMC Bioinformatics. 2012 Feb 7;13:25. doi: 10.1186/1471-2105-13-25 (PMC3359238; doi:10.1186/1471-2105-13-25)
Supplement: Additional file 3 — Predictions for all tissues. This file includes predictions for 72 human tissues and cell types. It includes the tissue-specific genes, the predicted signatures, and the putative CRMs. This file also contains predictions for the heart and the CD4+ T cells. We obtained these predictions by searching a larger set of parameters. [file 1471-2105-13-25-S3.ZIP › resultsAllTissues/n0/medulla_oblongata/CRMs.txt]

chr5:139467316-139467452	52.1822
chr12:119556696-119557070	42.0409
chr1:201283874-201284550	120.1091
chr10:25503041-25503509	33.4030
chr1:33123934-33124317	34.1047
chr2:238814163-238814465	51.4943
chr5:149649381-149650116	49.8560
chr5:149641766-149642170	35.1359
chr17:37381927-37382276	50.4841
chr16:682422-683407	67.2482
chr7:30140795-30140936	35.0939
chr9:86474612-86474801	42.5209
chr20:8061397-8062030	60.5410
chr8:22604940-22606098	216.0829
chr14:99220626-99220858	51.2073
chr16:49147312-49148000	51.2925
chr1:50348305-50349390	42.2921
chr9:90984093-90985291	76.5002
chr3:194118317-194119048	181.6162
chr5:175988942-175989140	50.6681
chr1:33122856-33123166	84.3624
chr17:62389100-62389307	43.3286
chr1:201287628-201287928	69.1850
chr17:25282331-25282887	32.7330
chr15:86599738-86600012	94.7341
chr5:95092449-95092577	34.7150
chr9:86474133-86474570	43.0897
chr9:86473104-86473727	60.2838
chr15:39582656-39583100	42.1983
chr1:6767146-6767321	34.0850
chr1:6767380-6768095	241.7934
chr17:62391788-62392292	76.2834
chr19:52664805-52664982	51.0518
chr14:99219790-99220200	136.5914
chr8:22614301-22614641	32.7050
chr16:49142014-49142990	65.6271
chr19:47188849-47189452	51.5482
chr19:47187065-47187434	112.0089
chr8:22609142-22609420	35.4125
chr16:695303-695977	155.3372
chr1:33124428-33126154	193.6762
chr5:149651651-149652071	34.2963
chr19:51098145-51098390	84.3879
chr16:49138981-49139203	42.0390
chr15:86601529-86602958	136.4723
chr12:119562617-119562720	33.7080
chr19:51097474-51097804	42.7004
chr1:201281065-201281399	33.2507
chr3:194117261-194117683	58.9338
chr19:40326267-40326528	33.7728
chr19:54638612-54638841	86.1091
chr5:149640168-149640437	34.2220
chr15:39574218-39574511	102.6155
chr1:201279564-201279929	33.9229
chr19:47191990-47192365	33.6510
chr5:139472338-139473511	128.4189
chr1:50346221-50347448	32.4938
chr20:47532460-47532998	127.7501
chr8:22603430-22603930	172.4670
chr19:40327244-40327707	33.2116
chr15:39575278-39575434	43.0100
chr19:47190068-47190465	164.4277
chr14:99221009-99221284	42.2401
chr8:22607538-22609124	274.5937
chr1:50347457-50348262	41.6222
chr13:46366453-46366595	42.7946
chr1:6218595-6218741	120.1589
chr16:690900-691180	60.6062
chr19:47188214-47188570	84.1112
chr2:175578366-175578518	43.1120
chr9:90982549-90982721	50.0980
chr7:30142388-30142659	50.8766
chr22:37152199-37152745	42.1127
chr10:25503537-25504355	77.0939
chr5:175989261-175989734	94.1249
chr12:119571030-119571785	69.3055
chr4:76774655-76774903	52.4016
chr17:25281271-25281812	196.2338
chr20:47529997-47530415	42.6804
chr19:54635364-54635604	32.4938
chr5:139467472-139468100	137.6189
chr19:40325920-40326077	172.7254
chr1:155095534-155095745	112.1848
chr20:8060649-8060879	33.9773
chr16:683671-684153	154.3748
chr5:175980032-175980417	33.6135
chr1:195436903-195437200	59.7435
chr19:41051786-41052408	92.6883
chr19:51097810-51098004	33.8597
chr5:149644154-149644500	86.1975
chr16:49144707-49145217	41.3350
chr2:238813366-238813616	33.9036
chr19:40327894-40328108	58.5836
chr1:6768748-6770090	86.1432
chr17:25280245-25281081	95.1404
chr15:86601199-86601501	43.1317
chr15:39575453-39575819	32.8347
chr3:194115394-194116243	40.9941
chr20:1921049-1921374	34.1263
chr19:54632015-54632631	42.7946
chr19:18515234-18515558	69.55
chr2:216944053-216945586	198.39
chr8:57521719-57521936	93.90
chr19:53559221-53559493	102.93
chr17:76065123-76065329	51.96
chr16:4836478-4836809	34.60
chr3:170863562-170863817	34.18
chr1:35803851-35804817	68.60
chr5:173404993-173405969	34.06
chr1:27578328-27578620	51.51
chr3:170862605-170863540	164.36
chr20:54012634-54012980	33.72
chr16:4837267-4837611	103.92
chr17:35045841-35046520	32.49
chr17:76064113-76064397	103.09
chr17:35027464-35027719	42.99
chr17:35028052-35028519	69.14
chr17:35028799-35029166	51.22
chr15:41596647-41598354	83.48
chr17:76058972-76059207	69.23
chr10:33664157-33664335	34.24
chr17:35033637-35033781	34.65
chr10:33663626-33664066	42.39
chr21:33364169-33364470	85.11
chr3:170864112-170864279	33.72
chr3:170869635-170870217	68.93
chr17:35031431-35032013	50.65
chr20:54013375-54013646	33.90
chr17:76055205-76057747	33.47
chr10:33665015-33665288	33.63
chr16:4836971-4837229	34.16
chr10:33662204-33663051	34.00
chr17:35035718-35036791	51.53
chr1:203291810-203292497	34.20
chr10:33664481-33664662	34.60
chr1:35794115-35796378	129.62
chr14:104142123-104142348	51.42
chr3:6877758-6878075	52.00
chr18:53863417-53864483	42.00
chr3:6879201-6879447	50.78
chr2:219882298-219882802	33.46
chr11:20576309-20576519	69.47
chr20:3101750-3102370	111.49
chr3:180272189-180272368	51.45
chr8:22913183-22913653	112.14
chr9:139039783-139040247	59.52
chr11:20579787-20580035	69.49
chr8:17315172-17315600	197.97
chr20:3091370-3093099	59.33
chrX:152690393-152690512	34.96
chr5:134222858-134223345	32.83
chr20:9444272-9444591	34.78
chr18:53862304-53862419	42.77
chr2:219881394-219881748	42.71
chr12:56229964-56230321	43.48
chr18:53861461-53862055	42.99
chr11:119712057-119712542	111.89
chrX:152683355-152684184	61.01
chr19:40213003-40213473	34.76
chr6:12825596-12826193	41.84
chr3:42281186-42281459	42.86
chr11:20574482-20574904	95.74
