# Supplementary material for: Predicting tissue specific cis-regulatory modules in the human genome using pairs of co-occurring motifs
Source: BMC Bioinformatics. 2012 Feb 7;13:25. doi: 10.1186/1471-2105-13-25 (PMC3359238; doi:10.1186/1471-2105-13-25)
Supplement: Additional file 3 — Predictions for all tissues. This file includes predictions for 72 human tissues and cell types. It includes the tissue-specific genes, the predicted signatures, and the putative CRMs. This file also contains predictions for the heart and the CD4+ T cells. We obtained these predictions by searching a larger set of parameters. [file 1471-2105-13-25-S3.ZIP › resultsAllTissues/n0/medulla_oblongata/genes.txt]

NM_022049
NM_145178
NM_001012643
NM_153350
NM_002170
NM_016449
NM_015178
NM_012139
NM_005393
NM_080617
NM_016300
NM_173505
NM_002143
NM_181747
NM_024325
NM_001012338
NM_006553
NM_198459
NM_199138
NM_152409
NM_207379
NM_004802
NM_173355
NM_016848
NM_001080447
NM_004981
NM_001018065
NM_032569
NM_032192
NM_004430
NM_014979
NM_138983
NM_004984
NM_002220
NM_198991
NM_018273
NM_020711
NM_181775
NM_004686
NM_012181
NM_199037
NM_001822
NM_002031
NM_014215
NM_153263
NM_178496
NM_020814
NM_032649
NM_138702
NM_024592
NM_014405
NM_012166
NM_015718
NM_021020
NM_006661
NM_024411
NM_001033677
NM_001039580
NM_001014839
NM_000320
NM_006651
NM_015271
NM_004999
NM_207397
NM_001001502
NM_002420
NM_015277
NM_004991
NM_212533
NM_004975
NM_181874
NM_006300
NM_030948
NM_018723
NM_015980
NM_003948
NM_005639
NM_138403
NM_032265
NM_033389
NM_003947
NM_017666
NM_182734
NM_001167
NM_012261
NM_031462
NM_012405
NM_198428
NM_080600
NM_152793
NM_015215
NM_006338
NM_001008229
NM_003385
NM_001001331
NM_005076
NM_006211
NM_024969
NM_020309
NM_054113
NM_015458
NM_001024594
NM_014594
NM_005166
NM_006668
NM_020808
NM_021952
NM_033119
NM_005822
NM_022784
NM_020752
NM_017774
NM_005249
NM_171825
NM_173084
NM_054024
NM_002373
NM_000621
NM_014899
NM_015313
NM_001024628
NM_181876
NM_000015
NM_139278
NM_015025
NM_018967
NM_000840
NM_004211
NM_016232
NM_014682
NM_014954
NM_015564
NM_022470
NM_152296
NM_022006
NM_013259
NM_000729
NM_033133
NM_031435
NM_003922
NM_014848
NM_015053
NM_019895
NM_212467
NM_199478
NM_018645
NM_183238
NM_005859
NM_022808
NM_032260
NM_002846
NM_080597
NM_014731
NM_017422
NM_194314
NM_002544
NM_170587
NM_002522
NM_015063
NM_032041
