# Supplementary material for: Predicting tissue specific cis-regulatory modules in the human genome using pairs of co-occurring motifs
Source: BMC Bioinformatics. 2012 Feb 7;13:25. doi: 10.1186/1471-2105-13-25 (PMC3359238; doi:10.1186/1471-2105-13-25)
Supplement: Additional file 3 — Predictions for all tissues. This file includes predictions for 72 human tissues and cell types. It includes the tissue-specific genes, the predicted signatures, and the putative CRMs. This file also contains predictions for the heart and the CD4+ T cells. We obtained these predictions by searching a larger set of parameters. [file 1471-2105-13-25-S3.ZIP › resultsAllTissues/n0/medulla_oblongata/signature.txt]

V_ALPHACP1_01=V_ETF_Q6
V_MZF1_01=V_LXR_DR4_Q3
V_ZF5_01=V_SZF11_01
V_EGR2_01=V_PAX4_01
V_CNOT3_01=V_NF1_Q6_01
V_E2F_Q3_01=V_ETF_Q6
V_E2F1_Q4=V_ZFX_01
V_HIF1_Q5=V_CNOT3_01
V_GATA1_03=V_SP1_Q6_01
V_RFX1_02=V_ETF_Q6
V_AHR_Q5=V_ETF_Q6
V_LBP1_Q6=V_ZFP206_01
V_MZF1_02=V_ZFP206_01
V_HIF1_Q3=V_PAX4_01
V_E2F1_Q4_01=V_SP2_01
V_EGR2_01=V_TBX5_Q5
V_CACCCBINDINGFACTOR_Q6=V_NRF1_Q6
V_AHR_Q5=V_SP1_Q2_01
V_GATA1_03=V_MAZ_Q6
V_MOVOB_01=V_IK2_01
V_MOVOB_01=V_STAF_01
V_ZF5_01=V_PAX4_01
V_ATF5_01=V_ETF_Q6
V_SP1SP3_Q4=V_RFX3_01
V_PAX4_01=V_NFKB_Q6_01
V_EGR2_01=V_CNOT3_01
V_EGR2_01=V_HIC1_03
V_AP2_Q6=V_EGR2_01
V_PAX4_03=V_LXR_DR4_Q3
V_AHR_Q5=V_KLF15_Q2
V_E2F_03=V_SP1_02
V_E2F_Q3_01=V_AP4_01
V_AP4_Q6=V_EGR2_01
V_CAAT_C=V_ALPHACP1_01
V_HIF1_Q5=V_MINI20_B
V_BEL1_B=V_E2F1_Q3_01
V_CNOT3_01=V_E2F1_Q6_01
V_ZF5_01=V_HES1_Q2
V_CAAT_01=V_CNOT3_01
V_LXR_Q3=V_HNF4_01
V_MUSCLE_INI_B=V_HIF1_Q5
V_PAX9_B=V_GATA1_01
V_CMYB_01=V_PAX4_01
V_BEL1_B=V_PPARA_02
V_EGR1_01=V_STAF_01
V_STAT3STAT3_Q3=V_PAX5_01
V_E2F1_Q3_01=V_GLI2_01
V_TCF3_01=V_ETF_Q6
V_E2F_01=V_SP1_Q4_01
V_AHR_Q5=V_ZNF219_01
V_ZFP206_01=V_STAT3_03
V_NERF_Q2=V_NRF1_Q6
V_HES1_Q2=V_NFKAPPAB50_01
V_MAZR_01=V_ATF_01
V_SP1_Q6=V_GATA1_03
V_HEN1_02=V_ZFP206_01
V_E2F1_Q3_01=V_CTF1_01
V_MAZR_01=V_CDX1_01
V_AHRHIF_Q6=V_TAL1_Q6
V_AR_04=V_PAX5_01
V_MZF1_01=V_E2F_Q3_01
V_SP1SP3_Q4=V_RFX1_02
V_TBX15_02=V_ETF_Q6
V_E2F_01=V_SP1_Q6_01
V_AP1_C=V_RNF96_01
V_SP1_Q4_01=V_RHOX11_01
V_SPZ1_01=V_MYB_Q6
V_VJUN_01=V_PAX4_03
V_LHX3_01=V_UF1H3BETA_Q6
V_AP2_Q6=V_HOX13_01
V_E2F1_Q4_01=V_E2F1_Q3_01
V_EGR1_01=V_LXR_Q3
V_BEN_01=V_MYOD_Q6_01
V_RREB1_01=V_DEAF1_02
V_CNOT3_01=V_R_01
V_RFX1_02=V_PAX5_01
V_P50RELAP65_Q5_01=V_ZF5_B
V_HIF1_Q3=V_AP4_01
V_MYOD_Q6_01=V_MYB_Q6
V_AP2_Q6_01=V_BARX2_01
V_SPZ1_01=V_NFKAPPAB50_01
V_KROX_Q6=V_VMYB_01
V_HNF4_DR1_Q3=V_RORBETA_Q2
V_IK1_01=V_CTF1_01
V_E2F1DP1RB_01=V_PLAG1_01
V_FOXD3_01=V_GADP_01
V_OBOX3_01=V_MYOD_Q6
V_MAZ_Q6=V_HOXC9_01
V_AHRARNT_02=V_LXR_Q3
V_NRF1_Q6=V_AP4_Q6_01
V_MYCMAX_B=V_CAAT_C
V_DLX5_01=V_HB24_01
V_LBP1_Q6=V_LBX2_01
V_E2_01=V_LRF_Q2
V_HNF4_Q6_01=V_NKX25_01
V_WT1_Q6=V_RSRFC4_Q2
V_PAX9_B=V_TBX22_01
V_MZF1_01=V_AHR_Q5
V_NRSE_B=V_RFX3_01
V_SREBP1_Q5=V_RFX1_02
V_HOXD1_01=V_CTCF_02
V_MYOGENIN_Q6=V_P63_01
V_HOXB8_01=V_WT1_Q6
V_IK3_01=V_LRF_Q2
V_AP4_Q5=V_RFX_Q6
V_XVENT1_01=V_AP2GAMMA_01
V_ZF5_01=V_BARBIE_01
