# Supplementary material for: Predicting tissue specific cis-regulatory modules in the human genome using pairs of co-occurring motifs
Source: BMC Bioinformatics. 2012 Feb 7;13:25. doi: 10.1186/1471-2105-13-25 (PMC3359238; doi:10.1186/1471-2105-13-25)
Supplement: Additional file 3 — Predictions for all tissues. This file includes predictions for 72 human tissues and cell types. It includes the tissue-specific genes, the predicted signatures, and the putative CRMs. This file also contains predictions for the heart and the CD4+ T cells. We obtained these predictions by searching a larger set of parameters. [file 1471-2105-13-25-S3.ZIP › resultsAllTissues/n0/olfactory_bulb/CRMs.txt]

chr21:46849592-46849830	54.2020
chr10:99042142-99042318	31.1727
chr6:32244477-32245030	62.8481
chr5:92943941-92944923	39.0736
chr1:201711161-201711763	16.2148
chr7:20336370-20337031	161.4921
chr7:20337374-20337922	31.8111
chr16:45476371-45476649	37.1153
chr2:176733245-176734651	69.9320
chr3:64645686-64645908	53.1116
chr11:111289829-111290471	52.0742
chr20:60919090-60919241	29.8663
chr1:223908351-223908521	22.4996
chr15:63151398-63151867	22.3968
chr3:64646521-64646817	30.2120
chr2:176746354-176748276	268.0693
chr17:71021217-71021386	31.8012
chr14:22915962-22916191	23.6309
chr17:40346775-40346921	23.6309
chr3:148609119-148609487	31.5318
chr3:148614028-148614491	28.8024
chr22:36245497-36245731	22.9845
chr17:40348380-40348580	38.3613
chr6:32238859-32240208	62.6207
chr17:71015961-71016109	23.4872
chrX:31200002-31200765	31.1547
chr11:111288278-111288763	45.8432
chr1:203186188-203186422	46.7411
chr11:73037484-73037704	37.5832
chr5:92950313-92952855	69.3070
chr16:73366154-73366294	39.2591
chr3:148609566-148610032	52.7655
chr9:123107763-123108096	38.3553
chr13:19666574-19666795	31.5318
chr1:11171546-11172046	37.8525
chr2:128119547-128120301	38.5708
chr5:92955304-92956165	23.3186
chr16:46738413-46738595	22.7690
chr2:176745248-176746149	53.5776
chr9:123101715-123101960	52.7206
chr16:45485434-45485802	52.3615
chr1:223907015-223907341	61.8875
chr11:111287658-111288003	23.1730
chr17:71017795-71017958	68.2431
chr5:92945222-92945638	23.1281
chr16:23673571-23673871	37.3816
chr16:73365646-73365884	30.0235
chr3:64648784-64649083	24.0749
chr5:92946948-92948497	130.9984
chr5:92946001-92946254	38.3553
chr18:59138632-59138765	37.7752
chr17:71019199-71019367	38.3553
chr16:46747318-46747554	30.7746
chr11:124241311-124241493	31.1727
chr11:111286511-111287037	23.4872
chr20:55718243-55718668	61.1561
chr17:71015448-71015814	51.8397
chr1:201727738-201728049	23.1281
chr20:60923607-60923792	22.8947
chr17:71021952-71022344	54.9293
chr5:92943602-92943921	22.7690
chr17:40349610-40350158	46.8847
chrX:13753252-13753741	31.5318
chrX:67855515-67855662	23.6309
chr2:176738561-176739012	39.5764
chr17:40338473-40338594	38.3553
chr17:71023526-71023760	45.9963
chr19:9232620-9233392	23.1281
chr15:63150653-63151060	46.8039
chr11:73035048-73035301	54.2500
chr1:45081471-45081796	83.4378
chr2:182464664-182464844	30.2334
chr22:36238033-36238145	22.3111
chr17:40339106-40339215	23.1281
chr20:55717293-55717867	60.3791
chrX:67851813-67852158	21.8940
chr18:12647845-12648007	23.1281
chr1:144237350-144237717	23.6309
chr13:19664843-19665219	22.3968
chr2:176731363-176732298	60.9806
chr1:160960761-160960944	22.2662
chr18:59138318-59138563	44.6625
chr1:144236112-144236422	60.5707
chr17:71022422-71023465	166.6588
chr14:22915541-22915957	45.6736
chr18:59136879-59138242	115.3533
chr17:71019442-71019944	47.4473
chr20:55719138-55719388	23.6309
chr1:201722825-201723259	38.3972
chr1:47647623-47647924	22.2662
chr11:68427854-68427996	22.8996
chr11:124240359-124240683	44.8915
chr1:229065910-229066059	22.7690
chrX:31194711-31194847	23.1880
chr15:47042922-47044004	71.3775
chr3:64648373-64648592	52.8512
chr17:71016138-71016418	38.7145
chr1:45077804-45078437	46.7590
chr10:97184464-97184838	24.1337
chr2:176741872-176742088	29.9616
chr2:176751144-176751521	76.8543
chr20:60921157-60921725	38.6965
chr6:32240272-32240431	23.0303
chr1:47657567-47657723	23.1281
chr8:109868840-109869142	30.6699
chr6:160697366-160697596	30.6699
chr2:176736000-176736473	61.3847
chr11:73036167-73036686	74.4670
chr1:47650616-47651334	137.8660
chr22:29819186-29819911	61.75
chr22:29808407-29809130	22.54
chr17:9665761-9666257	22.63
chr22:29813779-29813950	22.31
chr12:51777359-51777768	30.44
chr11:62063318-62063601	22.81
chr11:56758484-56758662	30.36
chr12:54389679-54390084	46.82
chr22:29807107-29807608	29.46
chr16:45338949-45339129	22.04
chr15:78951344-78951446	23.55
chr13:20612533-20612748	23.13
chr12:54383880-54384357	23.99
chr19:54062689-54063069	23.08
chr22:29808022-29808323	23.25
chr19:40318017-40318244	38.66
chr17:4741358-4742170	82.95
chr12:54380233-54380949	44.76
chr22:36709793-36710533	37.85
chr11:56768487-56769267	39.35
chr11:62069458-62070270	121.24
chr12:32151745-32152243	22.50
chr22:36708462-36708755	23.27
chr12:51778659-51778891	29.95
chr20:30258482-30259289	92.98
chr7:30142388-30142659	45.21
chr2:27382709-27382827	23.13
chr16:45348645-45349308	22.77
chr4:24640992-24641216	23.63
chr12:51779494-51779718	23.85
chr12:54388695-54389106	38.70
chr22:29816166-29816624	89.11
chr22:29818324-29818660	21.76
chr6:31903635-31905689	46.15
chr12:51782232-51782439	23.13
chr22:29803712-29803923	23.13
chr11:56761054-56761771	45.39
chr2:27384267-27384879	46.86
chr16:85157455-85158081	52.75
chr6:1546453-1546857	21.77
chr1:158447073-158447523	82.86
chr2:241579797-241580226	23.40
chr12:52704803-52706582	46.40
chr6:1560057-1560284	30.95
chr6:1554975-1555218	46.03
chr12:52703764-52704522	31.17
chr5:148743264-148743556	22.77
chr8:144993057-144993815	45.52
chr12:52698813-52700018	90.35
chr2:241587470-241587595	22.27
chr1:158441591-158442636	61.31
chr12:52710788-52711291	23.91
chr3:50277671-50278007	22.40
chr15:47116892-47117079	23.99
chr3:50279834-50280344	30.94
chr3:50289141-50289351	38.53
chr10:20144932-20145283	37.39
chr6:1559560-1559976	30.59
chr1:158449900-158450768	61.34
chr12:52701734-52702757	31.03
chr3:50281071-50281676	22.81
chr2:241586560-241586740	39.13
chr8:144993824-144994433	38.21
chr10:20145350-20145829	21.59
chr5:135189759-135189972	22.04
chr7:103417712-103417954	22.40
chr1:158442830-158443102	23.13
chr1:158450898-158451558	22.67
chr6:163756937-163757456	23.99
chr5:148738771-148738960	22.50
chr19:45611000-45611291	53.31
chr5:135193226-135193352	22.77
chr8:144994802-144995230	29.73
chr3:50282930-50283324	37.92
chr19:45607966-45608151	30.17
chr1:158445232-158445571	30.31
chr19:45612347-45612693	46.18
chr16:30815490-30815799	30.53
chr8:25958471-25959073	59.67
chr15:64645344-64645471	23.17
chr12:52706609-52707196	52.67
chr6:163754893-163755311	23.63
chr8:25963516-25963832	22.57
chr6:1557341-1559289	47.12
chr6:149110023-149110259	23.17
chr16:30815905-30816078	23.35
chr5:148738981-148739486	38.34
chr2:47651109-47652410	75.69
