# Supplementary material for: Predicting tissue specific cis-regulatory modules in the human genome using pairs of co-occurring motifs
Source: BMC Bioinformatics. 2012 Feb 7;13:25. doi: 10.1186/1471-2105-13-25 (PMC3359238; doi:10.1186/1471-2105-13-25)
Supplement: Additional file 3 — Predictions for all tissues. This file includes predictions for 72 human tissues and cell types. It includes the tissue-specific genes, the predicted signatures, and the putative CRMs. This file also contains predictions for the heart and the CD4+ T cells. We obtained these predictions by searching a larger set of parameters. [file 1471-2105-13-25-S3.ZIP › resultsAllTissues/n0/olfactory_bulb/genes.txt]

NM_020904
NM_001037763
NM_145282
NM_012186
NM_020208
NM_014443
NM_018649
NM_172236
NM_014550
NM_022055
NM_002677
NM_031474
NM_014701
NM_003527
NM_001029864
NM_153717
NM_001080437
NM_006096
NM_003738
NM_021153
NM_152666
NM_005715
NM_001014796
NM_181882
NM_003637
NM_133443
NM_005161
NM_000800
NM_002922
NM_001039796
NM_001453
NM_000080
NM_006941
NM_014057
NM_002055
NM_006272
NM_005346
NM_004133
NM_004058
NM_022126
NM_000657
NM_007226
NM_001004699
NM_001024682
NM_017888
NM_006617
NM_153322
NM_018689
NM_198252
NM_001008493
NM_033226
NM_006751
NM_183013
NM_001853
NM_006898
NM_020553
NM_003353
NM_000015
NM_015693
NM_020753
NM_022097
NM_022832
NM_004273
NM_030652
NM_006701
NM_005086
NM_001012659
NM_014031
NM_014629
NM_012224
NM_002206
NM_020683
NM_178564
NM_021977
NM_182493
NM_001714
NM_022659
NM_018176
NM_006553
NM_005244
NM_020148
NM_032900
NM_033646
NM_020182
NM_134424
NM_021146
NM_139284
NM_005045
NM_007168
NM_207338
NM_016559
NM_005654
NM_032812
NM_001647
NM_001620
NM_002367
NM_022370
NM_001025081
NM_003412
NM_021200
NM_004015
NM_020917
NM_000969
NM_152793
NM_001080408
NM_203349
NM_001001957
NM_002725
NM_002214
NM_005870
NM_005291
NM_024767
NM_001001995
NM_014588
NM_002178
NM_020650
NM_001885
NM_014725
NM_005545
NM_005251
NM_004004
NM_138284
NM_014483
NM_003528
NM_139046
NM_206855
NM_134269
NM_004616
NM_023073
NM_004183
NM_006885
NM_001330
NM_001079935
NM_182920
NM_138460
NM_016563
NM_001013698
NM_052885
NM_021110
NM_153015
NM_021081
NM_004246
NM_016122
NM_153693
NM_015642
NM_138731
NM_153839
NM_002180
NM_001009608
NM_003768
NM_001034957
NM_007177
NM_005108
NM_015090
NM_024306
NM_032801
NM_006205
NM_032800
NM_001005914
NM_001541
