# Supplementary material for: Predicting tissue specific cis-regulatory modules in the human genome using pairs of co-occurring motifs
Source: BMC Bioinformatics. 2012 Feb 7;13:25. doi: 10.1186/1471-2105-13-25 (PMC3359238; doi:10.1186/1471-2105-13-25)
Supplement: Additional file 3 — Predictions for all tissues. This file includes predictions for 72 human tissues and cell types. It includes the tissue-specific genes, the predicted signatures, and the putative CRMs. This file also contains predictions for the heart and the CD4+ T cells. We obtained these predictions by searching a larger set of parameters. [file 1471-2105-13-25-S3.ZIP › resultsAllTissues/n0/olfactory_bulb/signature.txt]

V_WT1_Q6=V_PAX5_02
V_CMYB_01=V_KLF15_Q2
V_BEL1_B=V_CP2_02
V_ZIC3_01=V_DEAF1_01
V_SP3_Q3=V_NFAT_Q4_01
V_EGR3_01=V_ZF5_B
V_CMYB_01=V_E2F1_Q3_01
V_NRF1_Q6=V_GC_01
V_PR_01=V_SP1_02
V_EGR_Q6=V_FOXO3A_Q1
V_GATA3_03=V_UF1H3BETA_Q6
V_MYCMAX_B=V_GLI1_01
V_CETS1P54_03=V_STAT_Q6
V_ZNF219_01=V_SRF_03
V_TBP_01=V_SOX9_Q4
V_AP2ALPHA_02=V_SMAD1_01
V_MUSCLE_INI_B=V_CEBP_01
V_E2F1_Q3_01=V_STAF_02
V_ZIC2_01=V_MYCMAX_B
V_GLI3_Q5_01=V_CEBP_Q3
V_FOXO1_01=V_MAF_Q6
V_EGR_Q6=V_MYB_Q6
V_SOX9_Q4=V_HNF1_C
V_RFX1_02=V_ZFX_01
V_LDSPOLYA_B=V_FLI1_Q6
V_AP2_Q6_01=V_E2F1_01
V_HNF4_01_B=V_COUP_DR1_Q6
V_HOXB8_01=V_SP4_Q5
V_CACBINDINGPROTEIN_Q6=V_ATF_01
V_PAX4_04=V_OSF2_Q6
V_SP1_Q2_01=V_TBX22_01
V_KROX_Q6=V_IRF1_Q6
V_AP2_Q6=V_STAT3STAT3_Q3
V_SRY_01=V_EGR_Q6
V_OCT1_01=V_SP4_Q5
V_SRF_Q4=V_ZIC1_01
V_SOX9_Q4=V_NGFIC_01
V_MUSCLE_INI_B=V_MMEF2_Q6
V_ETS_Q4=V_ELK1_01
V_E2F_Q4_01=V_MAZ_Q6
V_ZID_01=V_PAX4_04
V_SP1_Q2_01=V_PITX1_01
V_BEN_01=V_SREBP_Q6
V_NFY_Q6=V_WT1_Q6
V_SP1_Q6=V_AP1_Q4_01
V_ZIC1_01=V_PTF1BETA_Q6
V_AP4_Q5=V_CMAF_01
V_ISRE_01=V_RNF96_01
V_MAZR_01=V_PBX_Q3
V_AP2_Q6=V_AREB6_03
V_P300_01=V_CP2_01
V_AP4_Q6=V_NGFIC_01
V_SRY_01=V_WT1_Q6
V_PAX4_04=V_SP1_01
V_TAXCREB_01=V_RNF96_01
V_SREBP1_Q6=V_SREBP1_02
V_SMAD1_01=V_ZFX_01
V_CTCF_01=V_P50RELAP65_Q5_01
V_SP1_Q6=V_LPOLYA_B
V_MATH1_Q2=V_GFI1_01
V_ZF5_01=V_ZBRK1_01
V_TTF1_Q6=V_VMAF_01
V_OCT1_B=V_SP1_02
V_AP1_C=V_MAZ_Q6
V_SRF_Q5_01=V_MAZ_Q6
V_AP2_Q6=V_GEN_INI3_B
V_ZNF219_01=V_NFAT2_Q5
V_MUSCLE_INI_B=V_SRF_03
V_MUSCLE_INI_B=V_SF1_Q6_01
V_UF1H3BETA_Q6=V_SRF_02
V_ZIC1_01=V_HIC1_03
V_TR4_01=V_OCT_Q6
V_AP4_Q5=V_ZIC1_01
V_SP1_Q6=V_POLY_C
V_OCT1_04=V_P50RELAP65_Q5_01
V_ZF5_01=V_BEN_01
V_MZF1_02=V_PAX5_02
V_GLI3_Q5_01=V_SOX9_Q4
V_GEN_INI_B=V_ZBRK1_01
V_AP2_Q6=V_ALPHACP1_01
V_NRSF_01=V_STAT1_05
V_CMYB_01=V_VDR_Q3
V_SREBP1_Q6=V_CNOT3_01
V_SP1_Q6=V_BRN3C_01
V_PAX9_B=V_ZIC1_01
V_OBOX1_01=V_PLAG1_01
V_CAAT_C=V_RNF96_01
V_CTCF_02=V_P50RELAP65_Q5_01
V_SP1SP3_Q4=V_MIF1_01
V_NRSE_B=V_WT1_Q6
V_PAX4_04=V_SP1_02
V_SP1_Q6=V_SIRT6_01
V_SPZ1_01=V_PAX5_02
V_CEBP_Q3=V_SP4_Q5
V_HEN1_02=V_PAX4_04
V_E2F_Q4_01=V_ZFP281_01
V_SP3_Q3=V_ACAAT_B
V_TERALPHA_Q6=V_CNOT3_01
V_PAX9_B=V_BEN_01
V_HNF1_C=V_LEF1TCF1_Q4
V_COUPTF_Q6=V_BEN_01
V_SRF_Q5_01=V_CKROX_Q2
V_OBOX1_01=V_CACBINDINGPROTEIN_Q6
V_RBPJK_01=V_RNF96_01
V_CMYB_01=V_GKLF_02
V_FPM315_01=V_TRF1_01
V_MOVOB_01=V_GEN_INI3_B
V_MUSCLE_INI_B=V_SMAD1_01
V_MUSCLE_INI_B=V_AREB6_02
V_NRSE_B=V_SREBP_Q6
V_TAXCREB_02=V_TFIII_Q6
V_HES1_Q2=V_SP2_01
V_REX1_01=V_SP4_Q5
