# Supplementary material for: Predicting tissue specific cis-regulatory modules in the human genome using pairs of co-occurring motifs
Source: BMC Bioinformatics. 2012 Feb 7;13:25. doi: 10.1186/1471-2105-13-25 (PMC3359238; doi:10.1186/1471-2105-13-25)
Supplement: Additional file 3 — Predictions for all tissues. This file includes predictions for 72 human tissues and cell types. It includes the tissue-specific genes, the predicted signatures, and the putative CRMs. This file also contains predictions for the heart and the CD4+ T cells. We obtained these predictions by searching a larger set of parameters. [file 1471-2105-13-25-S3.ZIP › resultsAllTissues/n0/pancreas/CRMs.txt]

chr10:88116609-88116787	33.9874
chr19:12802235-12802531	53.8967
chr20:33487244-33487735	71.9139
chr16:3644727-3644901	42.1868
chr6:39403594-39403867	41.9012
chr1:15646142-15646273	58.9571
chrX:15435184-15435758	33.9874
chr8:95720825-95721025	50.6896
chr6:42336407-42336688	54.5632
chr12:50025928-50026187	66.8086
chr12:51583652-51583902	99.0852
chr10:88113916-88114298	42.0261
chr17:60976875-60977165	42.6925
chr17:34810783-34811139	102.7953
chr6:39403312-39403574	33.3210
chr2:238723325-238723440	29.2392
chr16:73818030-73818154	33.1929
chr20:43368693-43368976	78.5543
chr17:34811642-34811781	35.1537
chr12:51593166-51593511	85.7818
chr10:76665692-76665892	34.9871
chr7:142170745-142171138	55.3129
chr19:56012392-56012696	76.5102
chr17:34811212-34811622	191.4260
chr21:31106788-31107217	76.8882
chr10:72102646-72102781	92.4896
chr1:1839730-1839990	41.6037
chrX:118417270-118417394	92.5075
chr19:52223052-52223477	63.8097
chr10:72101984-72102291	44.6502
chr10:71833800-71834071	82.3445
chr10:76665258-76665379	31.3079
chr11:119701057-119701358	116.7068
chr10:76668658-76669156	46.9826
chr20:43370305-43370836	71.3070
chr1:209730578-209730854	50.9811
chr8:95724085-95724302	42.6509
chr19:54556657-54557043	52.3556
chr17:60982745-60982976	43.5672
chr17:60990688-60990897	51.4810
chr20:43373713-43373892	34.5705
chr10:72094478-72094892	30.8219
chr17:60981069-60981835	32.9045
chr19:56016040-56016168	45.0191
chr7:142186307-142187139	42.4751
chr12:51585032-51585267	52.8495
chr1:26245197-26245375	139.6773
chr10:88115291-88115905	143.0689
chr12:51586426-51586842	62.3103
chr19:12805468-12805633	61.0397
chr8:95723488-95723641	31.9049
chr17:60985200-60985555	44.8168
chrX:118418666-118419171	57.4787
chr1:179149134-179149254	33.3210
chr20:43378396-43378530	55.6461
chr10:88113257-88113455	45.7331
chrX:118418174-118418366	74.5387
chr20:43369128-43369585	44.1503
chr20:928106-928233	40.9015
chr11:2133441-2133629	58.0024
chr19:56012863-56013220	74.0083
chr2:238714040-238714188	42.4843
chr8:144861264-144862202	300.8054
chr8:95720470-95720667	43.3173
chr16:68773607-68773771	49.0441
chr19:54557176-54557612	80.4254
chr10:72103419-72103952	64.3929
chr8:95722263-95722722	218.2526
chr17:60987968-60988603	55.1014
chr7:116907131-116907384	76.2218
chr17:34812255-34812565	58.7283
chr19:52218050-52218478	42.7620
chr9:115900184-115900532	104.5863
chr1:179148472-179148684	34.1540
chr10:88115929-88116050	45.8548
chr19:38237386-38237738	30.8219
chr1:179148855-179149002	53.3136
chr20:33494189-33494758	30.2388
chr10:71835003-71835413	32.3491
chr17:60986840-60987895	217.3152
chr20:939913-940299	44.9834
chr2:162711333-162711778	33.3210
chr17:60991447-60992079	31.0996
chr6:42351838-42352233	39.6520
chr19:52214850-52215190	80.8419
chr10:88114715-88115182	51.0922
chr10:71834740-71834940	45.3404
chr19:12805754-12806598	318.6389
chr3:142277183-142277296	34.1540
chr9:115900990-115901333	46.6494
chr17:60986016-60986433	85.8016
chr12:50026531-50026654	42.1868
chr19:56018816-56018962	30.6137
chr17:60986436-60986664	42.9841
chr1:22175937-22176119	41.6513
chr1:209725673-209725956	39.9376
chr20:33485995-33486157	33.1929
chr12:51587317-51587516	56.2292
chr11:2134831-2134952	24.2410
chr6:25760119-25760377	32.3214
chr19:52215481-52216059	195.9105
chr16:68767002-68767265	91.0735
chr10:88117041-88117371	32.3214
chr17:34811858-34812222	43.4839
chr8:95284733-95285218	33.3210
chr17:68600279-68600598	150.1350
chr6:42338845-42339035	103.7632
chr10:88110866-88111132	31.9049
chr8:95721749-95721903	35.1537
chr10:88116129-88116292	31.6966
chr2:238716962-238717140	39.8186
chr19:54556501-54556644	33.1544
chr1:15637348-15637547	31.6550
chr11:2132703-2132887	62.9767
chr19:52216555-52216708	41.3181
chr20:33483091-33483950	95.9474
chr11:119701417-119701603	64.5146
chr1:26244528-26244692	85.5517
chr16:68765037-68765633	194.2583
chr11:57037839-57038006	24.49
chr9:111121143-111121490	61.14
chr11:57038160-57038494	59.35
chr2:95307564-95307849	32.90
chr7:129810266-129810467	34.57
chr11:57039656-57040016	60.31
chr9:111117037-111117212	30.24
chr6:43036299-43036483	47.15
chr2:95308259-95308459	32.49
chr16:30907987-30908921	121.21
chr17:43382858-43383219	29.41
chr10:115989094-115989218	33.32
chr17:43389928-43390597	32.82
chr3:45162783-45162949	45.90
chr11:57038721-57038834	24.66
chr7:129813091-129813232	33.32
chr16:30903691-30903809	31.65
chr15:61679879-61680263	35.82
chr10:46096366-46096628	29.41
chr11:57038856-57039048	43.19
chr10:118376499-118376635	31.41
chr17:43390609-43390771	35.82
chr11:117305232-117305472	32.49
chr11:57037331-57037665	32.24
chr17:43389288-43389643	32.49
chr10:115989444-115989546	30.99
chr9:111116330-111116452	24.99
chr2:124499473-124499697	48.82
chr7:127453910-127454564	34.57
chr10:103981537-103981709	31.65
chr9:132526250-132526784	32.53
chr20:22505247-22505788	86.88
chr1:36688557-36688776	34.90
chr19:50433590-50434170	113.71
chr7:127454703-127455691	24.99
chr10:103990840-103991580	104.54
chr19:50429238-50429807	67.85
chr19:47498767-47499144	76.06
chr7:127448276-127449113	33.32
chr9:132529098-132529658	61.69
chr7:127458369-127458585	84.50
chr17:75808770-75808908	80.38
chr20:22513066-22513263	74.35
chr10:103979761-103980260	34.15
chr2:124500263-124500838	53.98
chr4:3434703-3434857	35.19
chr7:129700253-129700617	55.56
chr4:3435112-3435272	54.98
chr19:19239602-19239794	29.66
chr20:22507654-22508162	61.89
chr20:22512266-22512829	57.48
chr10:103984409-103985073	30.49
chr16:66520161-66520415	29.99
chr7:127459107-127459508	36.32
chr10:103990048-103990689	79.43
chr9:132525447-132525899	78.89
chr4:3433107-3433444	92.05
chr10:103985793-103986091	33.65
chr19:50430655-50430978	79.66
chr9:132538180-132538411	34.15
chr20:22519841-22520021	31.46
chr8:124821988-124822285	31.65
chr1:22200573-22200754	62.89
