# Supplementary material for: Predicting tissue specific cis-regulatory modules in the human genome using pairs of co-occurring motifs
Source: BMC Bioinformatics. 2012 Feb 7;13:25. doi: 10.1186/1471-2105-13-25 (PMC3359238; doi:10.1186/1471-2105-13-25)
Supplement: Additional file 3 — Predictions for all tissues. This file includes predictions for 72 human tissues and cell types. It includes the tissue-specific genes, the predicted signatures, and the putative CRMs. This file also contains predictions for the heart and the CD4+ T cells. We obtained these predictions by searching a larger set of parameters. [file 1471-2105-13-25-S3.ZIP › resultsAllTissues/n0/pancreas/genes.txt]

NM_001869
NM_007272
NM_001907
NM_005396
NM_005747
NM_001007240
NM_015849
NM_033440
NM_001832
NM_001868
NM_007352
NM_000936
NM_000928
NM_001906
NM_001871
NM_006229
NM_022034
NM_002770
NM_001042376
NM_001169
NM_002909
NM_003122
NM_000415
NM_138938
NM_152321
NM_002257
NM_021258
NM_006217
NM_001001959
NM_006849
NM_000492
NM_002054
NM_139155
NM_001008221
NM_138424
NM_138568
NM_130773
NM_175857
NM_032450
NM_178470
NM_001080997
NM_006149
NM_139021
NM_145887
NM_173660
NM_133463
NM_152228
NM_144676
NM_198448
NM_198956
NM_001570
NM_001001524
NM_001005163
NM_198082
NM_014420
NM_080603
NM_004063
NM_173593
NM_019010
NM_178545
NM_152284
NM_199285
NM_058186
NM_203373
NM_152418
NM_033029
NM_020950
NM_014276
NM_033502
NM_012166
NM_001077511
NM_054112
NM_003786
NM_203281
NM_144707
NM_001122825
NM_032435
NM_133459
NM_173490
NM_006418
NM_004616
NM_004655
NM_001039361
NM_032115
NM_183059
NM_001001663
NM_201553
NM_000557
NM_181709
NM_139177
NM_032044
NM_173626
NM_001029871
NM_145047
NM_145305
NM_031432
NM_022143
NM_198496
NM_021619
NM_138788
NM_001003954
NM_182702
NM_001042525
NM_006998
NM_004363
NM_001004684
NM_198719
NM_080652
NM_031947
NM_032875
NM_003627
NM_021784
NM_019114
NM_144589
NM_001004705
NM_033103
NM_001077263
NM_005029
NM_001004434
NM_144671
NM_017763
NM_018960
NM_033088
NM_182548
NM_145894
NM_177998
NM_198271
NM_138573
NM_182551
NM_198559
NM_173619
NM_000567
NM_004096
NM_001004725
NM_152311
NM_181617
NM_025251
NM_003598
NM_001030015
NM_022842
NM_080862
NM_174926
NM_001004478
NM_001009568
NM_020782
NM_017551
NM_024320
NM_173623
NM_001005167
NM_004999
NM_001971
NM_002517
NM_005223
NM_005140
NM_006408
NM_032709
NM_002273
NM_198582
NM_025193
NM_014256
