# Supplementary material for: Predicting tissue specific cis-regulatory modules in the human genome using pairs of co-occurring motifs
Source: BMC Bioinformatics. 2012 Feb 7;13:25. doi: 10.1186/1471-2105-13-25 (PMC3359238; doi:10.1186/1471-2105-13-25)
Supplement: Additional file 3 — Predictions for all tissues. This file includes predictions for 72 human tissues and cell types. It includes the tissue-specific genes, the predicted signatures, and the putative CRMs. This file also contains predictions for the heart and the CD4+ T cells. We obtained these predictions by searching a larger set of parameters. [file 1471-2105-13-25-S3.ZIP › resultsAllTissues/n0/pancreas/signature.txt]

V_ROAZ_01=V_PAX5_01
V_ZF5_01=V_AP4_Q6_01
V_ZNF219_01=V_ROAZ_01
V_RREB1_01=V_AHRHIF_Q6
V_STAT_Q6=V_SREBP_Q6
V_AHRHIF_Q6=V_MAZR_01
V_MOVOB_01=V_VDR_Q6
V_SP1SP3_Q4=V_LEF1_Q2_01
V_ZFP206_01=V_MATH1_Q2
V_ERR2_01=V_EBOX_Q6_01
V_AP2ALPHA_03=V_R_01
V_MZF1_02=V_GLI3_02
V_HIF1_Q3=V_SP1_Q6_01
V_MOVOB_01=V_LXR_Q3
V_MAF_Q6=V_HIC1_03
V_MATH1_Q2=V_E47_02
V_ZF5_01=V_MYOGNF1_01
V_E2F_Q6_01=V_DEAF1_01
V_MOVOB_01=V_TERALPHA_Q6
V_CTCF_02=V_HDX_01
V_PAX4_01=V_REX1_03
V_LEF1TCF1_Q4=V_ZBED6_01
V_GEN_INI_B=V_AP4_Q5
V_SPZ1_01=V_SRF_Q5_01
V_SP2_01=V_PAX6_Q2
V_DBP_Q6=V_OCT4_02
V_VDR_Q3=V_FOXJ3_01
V_CACCCBINDINGFACTOR_Q6=V_BCL6_02
V_HES1_Q2=V_NF1_Q6_01
V_CAAT_01=V_PLAG1_01
V_GFI1_Q6=V_MYOGENIN_Q6
V_TCF4_Q5=V_CKROX_Q2
V_MZF1_02=V_HOXA10_01
V_GATA1_04=V_KROX_Q6
V_ETF_Q6=V_USF_Q6
V_NURR1_Q3=V_R_01
V_BEL1_B=V_SOX9_Q4
V_ATF4_Q2=V_MATH1_Q2
V_GAF_Q6=V_SP3_Q3
V_RREB1_01=V_USF_02
V_ZF5_01=V_TAL1ALPHAE47_01
V_AREB6_03=V_LMO2COM_02
V_ATF1_Q6=V_GC_01
V_ISRE_01=V_GC_01
V_TCF4_01=V_EGR_Q6
V_GATA1_04=V_SP1_Q4_01
V_CRX_Q4=V_SP1_Q2_01
V_USF_01=V_SP1_Q4_01
V_AP2ALPHA_02=V_E2F1_Q3
V_ZFP206_01=V_ETF_Q6
V_ROAZ_01=V_DR3_Q4
V_AREB6_01=V_WT1_Q6
V_AP2ALPHA_03=V_HEN1_02
V_HNF4_Q6_01=V_NFKAPPAB50_01
V_EN1_02=V_HMGIY_Q3
V_TTF1_Q6=V_GABP_B
V_MIF1_01=V_E2F1_Q3_01
V_NFE2_01=V_LRF_Q2
V_LBP1_Q6=V_ELK1_01
V_NKX11_01=V_SP1_Q6_01
V_HOX13_01=V_MATH1_Q2
V_VJUN_01=V_AP4_Q6
V_LBP1_Q6=V_SRF_02
V_MOVOB_01=V_ZF5_01
V_SP2_01=V_STAT_Q6
V_HFH8_01=V_VDR_Q3
V_ELF1_Q6=V_YY1_02
V_MOVOB_01=V_AREB6_01
V_SP1_Q4_01=V_SOX10_Q6
V_AP2_Q6=V_HAND1E47_01
V_MINI20_B=V_CBF_01
V_SP1_Q2_01=V_ATF1_Q6
V_TCF4_01=V_MTF1_Q4
V_SP1_Q6=V_NFY_01
V_SP3_Q3=V_RNF96_01
V_ZIC2_01=V_NGFIC_01
V_MUSCLE_INI_B=V_NFY_01
V_PLAG1_01=V_USF_02
V_GATA3_01=V_SP1_Q4_01
V_AREB6_01=V_SP1_Q2_01
V_ERR2_01=V_SREBP2_Q6
V_MINI19_B=V_ISRE_01
V_AP2ALPHA_03=V_MYOD_Q6
V_AP2_Q6=V_HNF4_Q6_01
V_AP2ALPHA_03=V_AP2ALPHA_02
V_PAX4_01=V_MAZ_Q6
V_LRF_Q2=V_ZF5_B
V_AP2_Q3=V_DEAF1_01
V_EHF_01=V_MAZR_01
V_MYCMAX_B=V_TCF4_03
V_AREB6_01=V_MAZ_Q6
V_FXR_Q3=V_MYOD_Q6
V_AP2_Q3=V_PR_02
V_HNF4_DR1_Q3=V_HNF4_01
V_AP1_Q2_01=V_SP3_Q3
V_ELF1_Q6=V_ZFX_01
V_CACBINDINGPROTEIN_Q6=V_HMX1_02
V_AP2_Q6=V_LXR_DR4_Q3
V_CHOP_01=V_MINI20_B
V_SF1_Q6_01=V_E47_01
V_RBPJK_01=V_SP1_01
V_TCF4_Q5=V_PAX5_01
V_NANOG_02=V_AP4_01
V_ATF4_Q2=V_ETS1_B
V_TAL1BETAE47_01=V_STAF_01
V_TCF4_01=V_RNF96_01
V_AP1_Q4=V_GLI3_01
V_GLI3_Q5_01=V_HES1_Q2
V_GLI3_Q5_01=V_GLI1_01
V_AP4_Q5=V_SOX9_Q4
V_PLAG1_01=V_AP1_Q4
V_AHR_Q5=V_HIC1_02
V_LTF_Q6=V_AP4_Q6_01
V_CHOP_01=V_E47_01
V_ZIC3_01=V_ETS1_B
V_SP3_Q3=V_SREBP_Q3
V_COUPTF_Q6=V_DEAF1_01
V_DAX1_01=V_SREBP2_Q6
V_EBOX_Q6_01=V_STAF_02
V_CTCF_02=V_PAX5_02
V_ZNF219_01=V_FOXO1_01
V_SREBP_Q3=V_PPARA_02
V_ISRE_01=V_SP1_Q6_01
V_RBPJK_Q4=V_MAZR_01
V_AP2_Q6_01=V_ISRE_01
V_PEA3_Q6=V_HFH4_01
V_PAX4_01=V_DR3_Q4
V_RREB1_01=V_ATF1_Q6
V_AREB6_01=V_VDR_Q3
V_RNF96_01=V_ETS1_B
V_GEN_INI_B=V_LFA1_Q6
V_PU1_01=V_PAX5_01
V_RREB1_01=V_HSF_Q6
V_LEF1TCF1_Q4=V_ZFX_01
