# Supplementary material for: Predicting tissue specific cis-regulatory modules in the human genome using pairs of co-occurring motifs
Source: BMC Bioinformatics. 2012 Feb 7;13:25. doi: 10.1186/1471-2105-13-25 (PMC3359238; doi:10.1186/1471-2105-13-25)
Supplement: Additional file 3 — Predictions for all tissues. This file includes predictions for 72 human tissues and cell types. It includes the tissue-specific genes, the predicted signatures, and the putative CRMs. This file also contains predictions for the heart and the CD4+ T cells. We obtained these predictions by searching a larger set of parameters. [file 1471-2105-13-25-S3.ZIP › resultsAllTissues/n0/pancreatic_islets/CRMs.txt]

chr1:24342159-24342497	44.8894
chr15:38925452-38925696	98.7826
chr20:20292874-20293216	50.2200
chr1:31852636-31853087	33.8115
chr1:41029720-41029957	24.3642
chr1:31864866-31864977	36.2976
chr17:76626029-76626436	40.1926
chr7:129696244-129696610	24.6956
chr1:51568756-51568955	22.8725
chr17:39372849-39373008	33.8115
chr1:41021837-41022008	98.2793
chr13:52508903-52510161	26.1045
chr1:35030509-35030618	25.3586
chr8:29249984-29250461	77.4018
chr2:219881882-219882082	44.2533
chr2:162714089-162714750	29.5560
chr5:95794502-95795064	27.3475
chr10:33664481-33664662	90.8062
chr1:112335119-112335364	41.7464
chr15:38923056-38923278	29.6798
chr10:33664157-33664335	21.0493
chr8:29266463-29266773	46.8775
chr8:29263879-29263994	28.8027
chr2:219882298-219882802	28.1762
chr17:39368970-39369308	28.7149
chr9:111131524-111131873	67.0429
chr10:33663626-33664066	103.3435
chr1:31865423-31865923	20.7480
chr7:142186307-142187139	32.4328
chr17:76619652-76619865	28.4525
chr8:29262196-29262651	49.8175
chr7:95064061-95064307	24.5062
chr1:112325482-112325663	30.2480
chr16:70217461-70217633	69.1818
chr1:41024602-41024904	49.3084
chr12:56452541-56452774	67.4809
chr17:39371738-39371951	22.0201
chr17:39374847-39374954	23.1211
chr19:47498031-47498155	32.3198
chr9:111121143-111121490	29.5168
chr14:94150407-94150531	20.9250
chr6:64348038-64348869	22.8725
chr20:20298561-20299737	57.3469
chr9:111122876-111123369	39.7721
chr19:47498767-47499144	51.4907
chr15:38923314-38923579	120.3844
chr1:51553376-51553564	27.9724
chr10:33664893-33665007	30.7453
chr17:76615419-76615675	31.9356
chrX:48977187-48977913	104.4946
chr1:31855412-31855593	32.3198
chr9:111119604-111120265	30.5795
chr1:112333929-112334735	98.3621
chrX:48976521-48976690	31.6568
chr9:111122620-111122729	27.8448
chr2:131073589-131073848	57.6370
chr10:33663094-33663243	70.0263
chr1:31864609-31864795	28.5906
chr13:52500555-52500972	23.1211
chr10:33659816-33661812	62.6507
chr5:95793095-95793371	55.1094
chr7:142172419-142172544	23.0382
chr1:112327119-112327639	25.6072
chrX:48974015-48974255	64.2371
chr17:39371065-39371332	100.0795
chr17:76616246-76616587	48.0930
chr5:50710083-50710251	33.3261
chr16:2225872-2226153	56.9213
chr10:118376499-118376635	31.9883
chr9:12766339-12766518	35.0546
chr1:31854021-31854158	29.7626
chr1:51567791-51568034	28.2867
chr10:33665015-33665288	23.6183
chr1:41030404-41030607	34.3087
chr20:20296552-20296911	113.1961
chr7:129700253-129700617	23.1211
chr2:219881394-219881748	136.2404
chr8:29265531-29265647	24.3642
chr1:112328638-112328857	23.5355
chr1:31855775-31855947	48.2035
chrX:48969475-48969622	30.5243
chr8:29264271-29264546	23.7012
chr5:50722439-50722640	23.6183
chr1:31856001-31856190	29.6981
chr1:41022666-41022939	58.2704
chr19:47498301-47498494	25.6072
chr5:50717598-50717862	25.1100
chr5:50714782-50715262	52.0984
chr1:41017080-41017372	31.3254
chr1:41019614-41019882	24.1156
chr1:31863590-31863732	22.7067
chr8:37819052-37819153	23.8393
chr20:20296229-20296477	73.7555
chr17:76623930-76624078	36.2976
chr5:50714431-50714645	29.5022
chr8:29254840-29255107	24.7785
chr1:41020594-41021058	80.3747
chr8:29265243-29265521	29.8573
chr1:112333162-112333902	223.1091
chr1:112335540-112335846	57.7850
chrY:14323639-14323769	58.26
chr10:46413023-46413227	39.96
chr20:21451375-21452073	25.83
chr20:21444370-21445031	32.99
chr22:49043209-49043396	31.02
chr1:149955120-149956343	69.43
chr11:117203938-117204219	32.35
chr9:37027722-37028017	34.81
chr22:27526512-27526678	25.26
chr7:156496013-156496167	35.63
chr1:149950939-149951417	21.66
chr2:26770331-26770890	24.03
chr10:89409440-89409615	25.94
chr7:156505064-156505705	21.96
chr1:149960606-149960842	32.43
chr2:219566382-219566710	80.20
chr9:2611382-2611665	37.29
chr7:156489611-156489814	31.98
chr10:46417100-46417275	35.08
chr10:46413559-46413833	23.43
chr10:76665692-76665892	24.12
chr9:37024991-37026219	51.71
chr9:37022040-37022349	22.40
chr20:21447093-21447433	23.26
chr2:219569928-219570175	48.27
chr10:46412799-46412991	20.99
chr7:156503130-156503454	29.18
chr9:37017380-37018024	48.65
chr6:83959636-83959921	34.06
chr9:37030208-37030960	21.25
chr20:21450361-21450634	29.90
chr20:21436949-21437691	32.40
chr9:37024123-37024569	42.03
chr9:37015058-37015419	24.86
chr7:156489175-156489489	38.28
chr9:2612271-2612896	38.51
chr2:26769530-26770240	46.95
chr20:21435153-21435914	38.03
chr20:21442830-21443587	30.99
chr7:156499406-156499626	24.86
chr10:72102646-72102781	43.60
chr9:37015443-37017334	22.44
chr22:49050491-49050732	26.35
chr20:56863783-56864713	57.54
chr2:124499473-124499697	25.52
chr1:11788115-11788242	40.44
chr1:198272715-198272819	22.04
chr8:95720470-95720667	25.11
chr19:56012392-56012696	24.94
chr3:45162783-45162949	63.99
chr15:30721100-30721222	26.35
chr11:2137474-2137605	33.31
chr20:22512266-22512829	41.85
chr8:95722263-95722722	30.69
chr2:47450641-47450866	19.89
chr18:54957858-54958160	39.81
chr8:95720825-95721025	43.37
chr6:78229839-78230807	32.79
chr1:109457972-109458328	78.49
chr6:35873948-35874089	34.56
chr20:56860965-56861441	23.04
chr1:11788613-11788906	66.08
chr12:119247856-119248046	24.53
chr7:105712813-105713004	32.82
chr2:47449868-47449994	31.26
chr11:2133441-2133629	46.91
chr1:205293125-205293227	23.65
