# Supplementary material for: Predicting tissue specific cis-regulatory modules in the human genome using pairs of co-occurring motifs
Source: BMC Bioinformatics. 2012 Feb 7;13:25. doi: 10.1186/1471-2105-13-25 (PMC3359238; doi:10.1186/1471-2105-13-25)
Supplement: Additional file 3 — Predictions for all tissues. This file includes predictions for 72 human tissues and cell types. It includes the tissue-specific genes, the predicted signatures, and the putative CRMs. This file also contains predictions for the heart and the CD4+ T cells. We obtained these predictions by searching a larger set of parameters. [file 1471-2105-13-25-S3.ZIP › resultsAllTissues/n0/pancreatic_islets/genes.txt]

NM_138938
NM_001042376
NM_002054
NM_198448
NM_002722
NM_001906
NM_002909
NM_000415
NM_003122
NM_000567
NM_002770
NM_005747
NM_001868
NM_000492
NM_057094
NM_007352
NM_000928
NM_001869
NM_001871
NM_033440
NM_007272
NM_006998
NM_001832
NM_000936
NM_005183
NM_002423
NM_006418
NM_000352
NM_006229
NM_052858
NM_006987
NM_022034
NM_004617
NM_005396
NM_001048
NM_001907
NM_002407
NM_182702
NM_002257
NM_001085
NM_005564
NM_021784
NM_032545
NM_005515
NM_014622
NM_006398
NM_144676
NM_002202
NM_006149
NM_001007240
NM_000583
NM_021603
NM_000439
NM_022842
NM_021258
NM_199285
NM_001039361
NM_002612
NM_018178
NM_015849
NM_019114
NM_173851
NM_002751
NM_004980
NM_002196
NM_058186
NM_007364
NM_031422
NM_004751
NM_205860
NM_139314
NM_145894
NM_005218
NM_003275
NM_030640
NM_001024465
NM_001077490
NM_002421
NM_139155
NM_002354
NM_130773
NM_201553
NM_001015880
NM_144589
NM_003577
NM_015599
NM_001040147
NM_002829
NM_203403
NM_001011547
NM_003020
NM_213662
NM_032219
NM_003383
NM_003463
NM_021800
NM_001122825
NM_005080
NM_201548
NM_057158
NM_003943
NM_181642
NM_001819
NM_004202
NM_018310
NM_006217
NM_000204
NM_014696
NM_002980
NM_003897
NM_001024628
NM_001018053
NM_206914
NM_145887
NM_001077263
NM_017451
NM_002509
NM_012116
NM_139322
NM_002846
NM_001127707
NM_007185
NM_000863
NM_181361
NM_017853
NM_002888
NM_002060
NM_007193
NM_002670
NM_005746
NM_002716
NM_003946
NM_014420
NM_003786
NM_032181
NM_148897
NM_005957
NM_016734
NM_006849
NM_001525
NM_032404
NM_005423
NM_001374
NM_005750
NM_004700
NM_001017366
NM_173075
NM_002993
NM_020775
NM_001080494
NM_001005172
NM_001008221
NM_033280
NM_000636
NM_015077
NM_002246
NM_001001524
NM_019027
NM_013338
NM_013243
