# Supplementary material for: Predicting tissue specific cis-regulatory modules in the human genome using pairs of co-occurring motifs
Source: BMC Bioinformatics. 2012 Feb 7;13:25. doi: 10.1186/1471-2105-13-25 (PMC3359238; doi:10.1186/1471-2105-13-25)
Supplement: Additional file 3 — Predictions for all tissues. This file includes predictions for 72 human tissues and cell types. It includes the tissue-specific genes, the predicted signatures, and the putative CRMs. This file also contains predictions for the heart and the CD4+ T cells. We obtained these predictions by searching a larger set of parameters. [file 1471-2105-13-25-S3.ZIP › resultsAllTissues/n0/pancreatic_islets/signature.txt]

V_MYCMAX_B=V_ZF5_01
V_NRSF_01=V_R_01
V_SP1_Q6=V_STAT3_01
V_EGR2_01=V_WT1_Q6
V_ZNF219_01=V_AP1_Q6
V_ZF5_01=V_STAT3_02
V_ETS_Q6=V_CEBPB_01
V_MAZ_Q6=V_IK2_01
V_NKX21_01=V_CACBINDINGPROTEIN_Q6
V_PAX9_B=V_MYCMAX_B
V_VDR_Q3=V_STAT5A_01
V_ZF5_01=V_AHRARNT_02
V_E2F1_Q3_01=V_MTF1_Q4
V_COUPTF_Q6=V_ZFP206_01
V_MAZ_Q6=V_NRF1_Q6
V_CAP_01=V_UF1H3BETA_Q6
V_AP1_01=V_CKROX_Q2
V_BACH2_01=V_SP4_Q5
V_MZF1_01=V_EBOX_Q6_01
V_MUSCLE_INI_B=V_AR_04
V_E2F_Q6_01=V_SP1_01
V_IRF_Q6=V_STAT3_03
V_STAT1_05=V_TFIII_Q6
V_GLI3_Q5_01=V_LFA1_Q6
V_DR1_Q3=V_FRA1_Q5
V_NMYC_01=V_SP1_01
V_ISRE_01=V_MYOGNF1_01
V_AP2_Q3=V_MIF1_01
V_NURR1_Q3=V_MYOD_01
V_PLAG1_01=V_AP1_Q2
V_RORA2_01=V_PU1_Q4
V_FRA1_Q5=V_PAX5_01
V_FREAC3_01=V_UF1H3BETA_Q6
V_ETS2_B=V_LEF1TCF1_Q4
V_ETS2_Q6=V_STAT1_05
V_NERF_Q2=V_EGR3_01
V_PAX4_01=V_E2F1_Q3_01
V_P53_04=V_P53_01
V_NGFIC_01=V_EGR3_01
V_MEIS2_02=V_AREB6_01
V_SP3_Q3=V_AHR_01
V_CEBPDELTA_Q6=V_DBX1_01
V_GCM_Q2=V_AP2ALPHA_01
V_MYCMAX_B=V_PUR1_Q4
V_ZFP281_01=V_BRACH_01
V_STAT3_03=V_GADP_01
V_SREBP1_Q5=V_TR4_01
V_FPM315_01=V_FRA1_Q5
V_E2F4DP1_01=V_SP4_Q5
V_SPZ1_01=V_AP1FJ_Q2
V_MAZR_01=V_PXRRXR_02
V_STAT1_05=V_STAT3_02
V_HNF3ALPHA_Q6=V_DAX1_01
V_NRF1_Q6=V_NEUROD_02
V_AP1_Q2_01=V_SP1_Q6_01
V_FOXO4_01=V_CACBINDINGPROTEIN_Q6
V_ZF5_01=V_TAL1_Q6
V_NERF_Q2=V_AHR_01
V_ETF_Q6=V_LXR_Q3
V_FPM315_01=V_NKX25_Q5
V_PAX9_B=V_MTF1_Q4
V_NRSF_Q4=V_AHR_01
V_NKX25_Q5=V_AP2_Q6_01
V_MINI19_B=V_PAX5_02
V_SP3_Q3=V_NF1_Q6_01
V_ATF5_01=V_ETF_Q6
V_DEC_Q1=V_PUR1_Q4
V_MZF1_02=V_STAT3_02
V_ZNF219_01=V_STAT1_05
V_NFE2_01=V_TAL1_01
V_MYCMAX_B=V_ZF5_B
V_STAT1_05=V_CACBINDINGPROTEIN_Q6
V_ZFP281_01=V_USF_02
V_SMAD1_01=V_MEF2_05
V_AP1_Q2_01=V_ZFP281_01
V_PAX9_B=V_ZBED6_01
V_STAT1_05=V_KLF15_Q2
V_SP1_Q6=V_DEC_Q1
V_SP1_Q6=V_NFKAPPAB65_01
V_GLI1_Q2=V_RNF96_01
V_ZF5_01=V_DEAF1_01
V_AP2ALPHA_01=V_MYOD_01
V_POU1F1_Q6=V_NFAT_Q6
V_HEN1_01=V_DR3_Q4
V_STAT3_01=V_CKROX_Q2
V_NGFIC_01=V_HIC1_02
V_AP1_Q4=V_SP1_Q2_01
V_STAT6_02=V_TFIII_Q6
V_ZIC1_01=V_TAL1_Q6
V_ZF5_01=V_LXR_Q3
V_ERR2_01=V_PAX4_03
V_CNOT3_01=V_AHR_01
V_FOXO3A_Q1=V_TAL1_01
V_FRA1_Q5=V_SP1_02
V_ER_Q6=V_UF1H3BETA_Q6
V_TBX5_02=V_AP2_Q6_01
V_T3R_01=V_CACD_01
V_PTF1BETA_Q6=V_GKLF_02
V_SP1SP3_Q4=V_BARBIE_01
V_SP3_Q3=V_HSF1_Q6
V_AP1_Q2_01=V_CACD_01
V_EAR2_Q2=V_TR4_01
V_MZF1_02=V_E2F1_Q3_01
V_PLAG1_01=V_AP1_Q6
V_PAX2_02=V_IK_Q5
V_MZF1_01=V_CTF1_01
V_IK_Q5=V_FOXD3_01
V_SOX4_01=V_IK_Q5
V_STAT_01=V_ATF5_01
V_TATA_C=V_HOXB9_01
V_SEF1_C=V_RNF96_01
V_IK_Q5=V_OCT_C
V_ISL2_01=V_MEF2_05
V_P300_01=V_TAL1_Q6
V_HIC1_02=V_MTF1_Q4
V_ETS_Q4=V_CEBPB_01
V_AP1_01=V_ZFP281_01
V_NFAT3_Q3=V_CKROX_Q2
V_AHRHIF_Q6=V_SP4_Q5
V_NFKAPPAB65_01=V_MAZ_Q6
V_AP2_Q6_01=V_TBX15_02
V_AREB6_03=V_SZF11_01
V_AP2_Q3=V_LXR_Q3
V_ZIC2_01=V_AP4_01
V_ETS_Q4=V_STAT3_03
V_HEN1_01=V_PPARA_02
V_RNF96_01=V_MTF1_Q4
V_PXRRXR_02=V_SP1_02
V_SMAD4_Q6=V_AHR_01
V_AP2ALPHA_01=V_MATH1_Q2
