# Supplementary material for: Predicting tissue specific cis-regulatory modules in the human genome using pairs of co-occurring motifs
Source: BMC Bioinformatics. 2012 Feb 7;13:25. doi: 10.1186/1471-2105-13-25 (PMC3359238; doi:10.1186/1471-2105-13-25)
Supplement: Additional file 3 — Predictions for all tissues. This file includes predictions for 72 human tissues and cell types. It includes the tissue-specific genes, the predicted signatures, and the putative CRMs. This file also contains predictions for the heart and the CD4+ T cells. We obtained these predictions by searching a larger set of parameters. [file 1471-2105-13-25-S3.ZIP › resultsAllTissues/n0/parietal_lobe/CRMs.txt]

chr19:17658561-17658687	63.7310
chr14:32471636-32472277	188.8556
chr14:32486552-32487896	42.8024
chr3:44601322-44601446	39.2402
chr3:48930942-48931582	127.1003
chr11:118794031-118794218	99.3400
chr1:45081471-45081796	175.3624
chr19:54630123-54630236	70.7448
chr11:118798429-118798660	46.0763
chr17:61729966-61730300	119.4985
chr9:90983195-90983567	41.2669
chr13:111771276-111772084	34.2191
chr3:65999023-65999362	31.4900
chr12:46463309-46463483	31.8711
chr14:32477267-32477680	125.1044
chr12:46453137-46453554	44.9684
chr19:54634886-54635301	49.6008
chr19:17658980-17659182	135.4055
chr19:35630805-35633228	109.4532
chr7:150321543-150321824	71.7067
chr19:35635675-35636047	63.1239
chr16:73365646-73365884	45.4656
chr2:175578366-175578518	57.8156
chr17:61729604-61729797	61.8284
chr13:111760330-111760615	45.4656
chrX:102922077-102922924	35.1888
chr16:711118-711275	57.3818
chr1:50346221-50347448	74.2084
chr2:51110878-51113553	114.4589
chr1:203288483-203288762	58.3615
chr19:54632015-54632631	128.6277
chr13:111768692-111768967	113.7711
chr2:222141749-222142953	50.6712
chr3:39518867-39519144	92.6944
chr11:1367307-1367422	59.3938
chr19:44074366-44074645	32.8936
chr13:111775022-111775141	51.4164
chr20:43468839-43469364	136.6526
chr1:245561059-245561251	50.2313
chr20:47533051-47533200	47.7388
chr1:245561487-245562064	120.7064
chr7:6278814-6278932	128.3341
chr17:37381927-37382276	43.9500
chr20:42804542-42804782	41.2819
chr17:61728819-61728931	50.0248
chr2:236067399-236067847	56.7480
chr17:61729041-61729286	59.6458
chr8:22071746-22071931	77.8623
chr13:111765182-111765343	49.8114
chr20:43468558-43468829	184.7235
chr7:6278663-6278767	51.5596
chr2:222144770-222144966	35.0029
chr8:22069280-22069794	40.5591
chr14:32472433-32475691	620.4525
chr7:150316816-150316934	47.8648
chr5:132101010-132101335	46.2973
chr3:65999417-65999771	82.2008
chr16:73366154-73366294	52.9279
chr11:1375067-1375288	36.1650
chr1:45077804-45078437	50.5040
chr20:47532460-47532998	227.0071
chr1:50348305-50349390	31.4900
chr20:43468228-43468448	41.7467
chr14:32475898-32476205	35.6467
chr3:42281186-42281459	107.7625
chr16:712558-712770	39.6774
chr1:50347457-50348262	52.4633
chr19:55834031-55835037	219.5421
chr3:38512732-38512862	63.0220
chr14:32478134-32478273	246.5873
chr7:150320497-150321237	127.2036
chr19:44082242-44082512	87.7521
chr17:37372308-37372428	36.5666
chr5:53642066-53642371	162.8490
chr12:46458062-46458310	51.5836
chr2:236068232-236068392	121.7313
chr5:577524-577718	92.1794
chr8:27150077-27150279	79.2224
chr1:50354257-50355620	32.1498
chr11:118798989-118799210	62.7281
chr14:32478391-32478580	66.9387
chrX:102924224-102924813	43.8341
chr19:51942021-51942470	42.6205
chr9:90984093-90985291	79.3728
chr1:50343400-50345392	37.7880
chr2:165859680-165859949	40.8950
chr20:47534067-47534323	37.2842
chr19:54638612-54638841	80.0145
chr13:111774292-111774574	51.5449
chr20:43467908-43468012	35.8566
chr19:17657990-17658125	59.5866
chr14:32478880-32479688	111.3886
chr7:150316960-150317137	31.4900
chr1:27578642-27579042	44.5440
chr2:222145212-222145493	147.0103
chr6:154401995-154402186	39.1876
chr13:111769103-111769224	71.0414
chr16:714510-714681	91.5276
chr9:90982549-90982721	40.9317
chr1:203294107-203294318	32.9451
chr2:222142998-222143439	34.7090
chr17:37373008-37373376	57.8896
chr1:203186188-203186422	75.2761
chr1:45081191-45081322	34.9449
chr2:236067014-236067358	50.2520
chr8:25098922-25099068	44.9257
chr13:111769250-111769973	293.6078
chr1:27578328-27578620	45.2896
chr2:236068424-236068704	84.6631
chr11:1368492-1368738	153.6426
chr1:203291810-203292497	56.8060
chr19:44081799-44081985	45.3336
chr2:222145020-222145121	37.5576
chr20:41251136-41251498	59.66
chr12:112058340-112058577	81.81
chr8:21703383-21703696	31.43
chr12:112057982-112058082	31.49
chr12:119572237-119572823	61.30
chr10:48012302-48012583	49.38
chr3:193611013-193611210	31.74
chr20:41252060-41252461	146.54
chr12:119571030-119571785	54.10
chr12:112052190-112052434	72.41
chr7:55054696-55054861	38.77
chrX:12067052-12067698	45.85
chr3:193609626-193610590	176.99
chr12:112052762-112052905	31.97
chr6:26125939-26126093	65.29
chr8:21703103-21703278	74.78
chr16:964639-965162	118.28
chr11:6236491-6236757	43.33
chr11:119619360-119619756	56.65
chr4:607888-608048	38.52
chr3:193612034-193612329	31.91
chr10:35971038-35971551	71.19
chr3:193608961-193609543	94.72
chr20:41249077-41250530	37.51
chrX:12066734-12067011	56.35
chr7:55054041-55054285	40.86
chrX:12065902-12066691	50.77
chr10:35970823-35970995	54.78
chr11:119615814-119616010	91.95
chr11:119621998-119622367	53.71
chr12:112057293-112057415	32.31
chr8:21701697-21702264	32.14
chr5:149360354-149361031	84.14
chr10:35968010-35968278	31.47
chr5:149552222-149552641	73.16
chr1:40553092-40553524	37.44
chr7:2530966-2531227	136.48
chr7:2523325-2523527	70.40
chr5:149550297-149550448	32.26
chr7:154995204-154995755	132.32
chr19:40474648-40475018	32.73
chr11:112337596-112339294	297.57
chr1:20676242-20676760	35.77
chr12:48583842-48584065	39.03
chr1:39871210-39871720	91.01
chr1:20683765-20684167	87.66
chr7:2524881-2525352	176.47
chr7:2531727-2531844	88.21
chr10:75295541-75296050	76.64
chr1:20683223-20683623	62.88
chr1:39884397-39884847	120.00
chr1:39875263-39875983	76.06
chr1:20684782-20684896	41.40
chr10:75303724-75303973	33.77
chr1:20685831-20686337	50.24
chr5:149549714-149550083	105.97
chr19:56163785-56164025	58.45
chr3:166395290-166397744	158.28
chr2:25048277-25048521	37.25
chr2:25047939-25048190	72.89
chr1:20685169-20685552	92.26
chr5:175981202-175981571	78.32
chr1:39877987-39878266	64.22
chr7:2529631-2529935	37.48
chr5:175989261-175989734	76.94
chr4:185064242-185064937	105.73
chr5:140326259-140326535	92.91
chr19:40473477-40473723	34.83
chr7:2534004-2534393	55.23
chr6:154401995-154402186	39.19
chr7:2528541-2528792	84.00
chr16:10182575-10184944	142.41
chrX:128804159-128805844	236.93
chr22:37152199-37152745	71.19
chr10:75304519-75304955	53.19
chr7:44155983-44156092	33.99
chr18:30875166-30875403	39.35
chr7:2527388-2527874	94.88
chr1:20675316-20675788	107.21
chr7:2530099-2530641	146.06
chr12:48584130-48584253	49.16
chr1:39884997-39885422	55.71
chr10:75303558-75303699	42.99
