# Supplementary material for: Predicting tissue specific cis-regulatory modules in the human genome using pairs of co-occurring motifs
Source: BMC Bioinformatics. 2012 Feb 7;13:25. doi: 10.1186/1471-2105-13-25 (PMC3359238; doi:10.1186/1471-2105-13-25)
Supplement: Additional file 3 — Predictions for all tissues. This file includes predictions for 72 human tissues and cell types. It includes the tissue-specific genes, the predicted signatures, and the putative CRMs. This file also contains predictions for the heart and the CD4+ T cells. We obtained these predictions by searching a larger set of parameters. [file 1471-2105-13-25-S3.ZIP › resultsAllTissues/n0/parietal_lobe/genes.txt]

NM_022358
NM_001031737
NM_001002860
NM_001004312
NM_022773
NM_032298
NM_006213
NM_005986
NM_152570
NM_024867
NM_014728
NM_005304
NM_017970
NM_033133
NM_015458
NM_032752
NM_001695
NM_005924
NM_004438
NM_001080421
NM_001347
NM_006919
NM_019087
NM_015090
NM_001040153
NM_001102612
NM_032450
NM_019046
NM_005076
NM_004796
NM_172131
NM_000621
NM_005325
NM_016593
NM_018968
NM_020711
NM_015271
NM_004174
NM_173658
NM_003947
NM_080928
NM_001033677
NM_030953
NM_024306
NM_024979
NM_000232
NM_007050
NM_001040167
NM_213605
NM_003446
NM_212467
NM_002737
NM_016848
NM_000283
NM_003738
NM_004286
NM_001008504
NM_024940
NM_201284
NM_001040142
NM_173832
NM_199138
NM_031883
NM_003527
NM_020309
NM_031866
NM_016544
NM_003436
NM_032433
NM_001008222
NM_021224
NM_000840
NM_001076682
NM_017842
NM_006321
NM_181519
NM_001103176
NM_000603
NM_021032
NM_139278
NM_022784
NM_003385
NM_014717
NM_020225
NM_003455
NM_001822
NM_017771
NM_004801
NM_001098484
NM_015993
NM_000833
NM_172171
NM_014268
NM_176875
NM_015652
NM_030795
NM_004981
NM_207299
NM_001990
NM_005639
NM_004658
NM_012306
NM_024301
NM_014228
NM_001005235
NM_014351
NM_004042
NM_001002860
NM_002900
NM_173159
NM_004975
NM_003495
NM_000914
NM_080600
NM_181838
NM_001048225
NM_001012965
NM_001495
NM_000729
NM_004057
NM_001015508
NM_004680
NM_207397
NM_181789
NM_052944
NM_014848
NM_152335
NM_001008229
NM_014352
NM_006036
NM_001852
NM_033508
NM_021952
NM_030593
NM_014715
NM_000049
NM_182935
NM_015520
NM_004061
NM_014571
NM_020245
NM_014954
NM_001037131
NM_001001502
NM_003957
NM_002544
NM_005107
NM_014926
NM_019895
NM_017550
NM_080597
NM_152286
NM_007054
NM_002445
NM_199478
NM_001077263
NM_006288
NM_015350
NM_004227
NM_018584
