# Supplementary material for: Predicting tissue specific cis-regulatory modules in the human genome using pairs of co-occurring motifs
Source: BMC Bioinformatics. 2012 Feb 7;13:25. doi: 10.1186/1471-2105-13-25 (PMC3359238; doi:10.1186/1471-2105-13-25)
Supplement: Additional file 3 — Predictions for all tissues. This file includes predictions for 72 human tissues and cell types. It includes the tissue-specific genes, the predicted signatures, and the putative CRMs. This file also contains predictions for the heart and the CD4+ T cells. We obtained these predictions by searching a larger set of parameters. [file 1471-2105-13-25-S3.ZIP › resultsAllTissues/n0/parietal_lobe/signature.txt]

V_E2F6_01=V_SP1_Q6_01
V_CTCF_01=V_FOXO1_Q5
V_AP2_Q6=V_ELK1_01
V_GFI1_01=V_SP1_Q6_01
V_NERF_Q2=V_PEA3_Q6
V_MOVOB_01=V_TAXCREB_02
V_EFC_Q6=V_CACBINDINGPROTEIN_Q6
V_GADP_01=V_ZF5_B
V_TCF4_01=V_GC_01
V_AP2_Q6_01=V_NFY_Q6_01
V_OCT1_B=V_KROX_Q6
V_HIC1_02=V_IRF3_Q3
V_MOVOB_01=V_ELK1_01
V_CIZ_01=V_NFAT3_Q3
V_NRF1_Q6=V_HIC1_03
V_ELK1_01=V_HIC1_02
V_KLF15_Q2=V_EGR1_01
V_ALPHACP1_01=V_CNOT3_01
V_CNOT3_01=V_PTF1BETA_Q6
V_HEN1_02=V_IRF3_Q3
V_MZF1_02=V_CNOT3_01
V_MINI20_B=V_ZF5_B
V_CNOT3_01=V_EGR1_01
V_CNOT3_01=V_AHR_01
V_EGR1_01=V_GC_01
V_CNOT3_01=V_ZBED6_01
V_HIC1_03=V_ZF5_B
V_AP4_Q6_01=V_AP4_01
V_AP2ALPHA_01=V_PAX_Q6
V_ETS_Q4=V_NRF2_01
V_HEN1_02=V_E2F1_01
V_MOVOB_01=V_NF1_Q6
V_MUSCLE_INI_B=V_NFY_01
V_MOVOB_01=V_MYOD_Q6_01
V_ZNF219_01=V_MTF1_01
V_KROX_Q6=V_MTF1_01
V_E2F1_01=V_SP1_02
V_CAAT_01=V_VDR_Q3
V_RNF96_01=V_DEAF1_02
V_TAXCREB_02=V_CACD_01
V_LRF_Q2=V_EBOX_Q6_01
V_BEN_01=V_AP2GAMMA_01
V_COUPTF_Q6=V_NFMUE1_Q6
V_NFY_01=V_SP1_Q4_01
V_TAXCREB_02=V_EGR_Q6
V_ETS_Q4=V_ETF_Q6
V_MUSCLE_INI_B=V_IRF_Q6_01
V_E2F1_Q3_01=V_PAX5_01
V_R_01=V_SP1_Q6_01
V_MOVOB_01=V_NRSE_B
V_ZBED6_01=V_BARBIE_01
V_ZNF515_01=V_SREBP1_Q5
V_HIF1_Q3=V_SP1_02
V_CREL_01=V_SP1_Q2_01
V_GR_Q6=V_SP1_02
V_AP4_Q5=V_HEN1_01
V_CIZ_01=V_NFAT_Q6
V_ZABC1_01=V_SP4_Q5
V_MUSCLE_INI_B=V_PEA3_Q6
V_TCF3_01=V_WT1_Q6
V_MUSCLE_INI_B=V_AHR_Q5
V_FOX_Q2=V_SP4_Q5
V_AP2ALPHA_01=V_AHRARNT_02
V_NFY_01=V_UF1H3BETA_Q6
V_ZNF219_01=V_EGR1_01
V_SP1_Q2_01=V_AR_03
V_CACCCBINDINGFACTOR_Q6=V_GADP_01
V_SP1SP3_Q4=V_NANOG_02
V_HELIOSA_02=V_PLAG1_01
V_SREBP1_Q5=V_E2F1_Q3_01
V_CTCF_02=V_E2F1_Q3_01
V_NFAT3_Q3=V_MEF3_B
V_HIF1_Q5=V_ZNF219_01
V_MOVOB_01=V_PAX_Q6
V_TAXCREB_02=V_CTCF_01
V_NFAT3_Q3=V_WT1_Q6
V_ZNF515_01=V_EGR2_01
V_ERR2_01=V_IK_Q5
V_ZTA_Q2=V_RNF96_01
V_AP1_Q6=V_SP1_02
V_ZBRK1_01=V_TAL1_Q6
V_CTCF_01=V_ZF5_B
V_EGR_Q6=V_R_01
V_STAT3STAT3_Q3=V_SP1_Q6_01
V_P300_01=V_KLF15_Q2
V_ZNF515_01=V_NGFIC_01
V_ZIC3_01=V_ETF_Q6
V_SPZ1_01=V_E2F1_Q3_01
V_MAZ_Q6=V_YY1_02
V_NURR1_Q3=V_IK_Q5
V_IRF_Q6_01=V_GKLF_02
V_E2F1_01=V_SP1_Q2_01
V_SOX9_B1=V_HMGIY_Q3
V_PAX_Q6=V_SP1_01
V_ZF5_01=V_ZBED6_01
V_GKLF_02=V_ZBED6_01
V_HIC1_02=V_TAL1_Q6
V_SP2_01=V_CNOT3_01
V_SP1SP3_Q4=V_PTF1BETA_Q6
V_MEF3_B=V_KLF15_Q2
V_MZF1_02=V_ETF_Q6
V_SP1_Q6=V_ZBED6_01
V_EGR_Q6=V_TAL1_Q6
V_MZF1_02=V_EGR1_01
V_TGIF_01=V_PUR1_Q4
V_YY1_Q6=V_CKROX_Q2
V_CACBINDINGPROTEIN_Q6=V_POLY_C
V_HOXB13_01=V_NANOG_02
V_TCF4_01=V_KROX_Q6
V_PR_02=V_CKROX_Q2
V_BLIMP1_Q6=V_PTF1BETA_Q6
V_RFX1_02=V_TFIII_Q6
V_SP1_01=V_YY1_Q6_02
V_MYF_01=V_HSF1_Q6
V_NRSF_Q4=V_GADP_01
V_LUN1_01=V_PAX5_01
V_MTERF_01=V_AP4_01
V_AP2_Q6_01=V_CREB_02
V_GSC_01=V_FOXP1_01
V_PAX4_01=V_AP4_Q6_01
V_AP4_Q6=V_SP2_01
V_AP2_Q3=V_R_01
V_SP1_Q6=V_TAL1_Q6
V_MZF1_01=V_MTF1_Q4
V_CTCF_01=V_DEAF1_01
V_AP4_Q6_01=V_SMAD3_Q6
V_MEF3_B=V_SP1_01
V_SP1SP3_Q4=V_CAAT_C
V_SP1_Q6=V_NFAT3_Q3
V_SP1SP3_Q4=V_TCF3_01
V_RREB1_01=V_EGR1_01
V_ALPHACP1_01=V_SP1_02
V_CACCCBINDINGFACTOR_Q6=V_GLI3_02
V_ZF5_01=V_GLI2_01
V_COUPTF_Q6=V_HNF4_01_B
V_COUPTF_Q6=V_R_01
V_SP1SP3_Q4=V_YY1_02
V_TAL1BETAE47_01=V_CKROX_Q2
V_ELF1_Q6=V_ZFX_01
V_ISL2_01=V_IRF_Q6_01
V_PAX4_01=V_TFIII_Q6
V_SRY_01=V_VDR_Q3
V_PR_02=V_UF1H3BETA_Q6
V_SPZ1_01=V_PAX4_03
V_MZF1_02=V_CACBINDINGPROTEIN_Q6
V_E2A_Q2=V_HSF_Q6
V_MZF1_02=V_TCF4_03
V_SP3_Q3=V_SP2_01
V_SP1_Q6=V_CNOT3_01
