# Supplementary material for: Predicting tissue specific cis-regulatory modules in the human genome using pairs of co-occurring motifs
Source: BMC Bioinformatics. 2012 Feb 7;13:25. doi: 10.1186/1471-2105-13-25 (PMC3359238; doi:10.1186/1471-2105-13-25)
Supplement: Additional file 3 — Predictions for all tissues. This file includes predictions for 72 human tissues and cell types. It includes the tissue-specific genes, the predicted signatures, and the putative CRMs. This file also contains predictions for the heart and the CD4+ T cells. We obtained these predictions by searching a larger set of parameters. [file 1471-2105-13-25-S3.ZIP › resultsAllTissues/n0/PB-BDCA4+_dentritic_cells/CRMs.txt]

chr2:60631299-60631766	93.4741
chr17:23996201-23996358	25.6194
chr1:40134625-40135630	25.4455
chr2:60633083-60633607	67.8547
chr2:60634512-60635925	212.3258
chr1:40136390-40137065	25.5515
chr9:35639417-35639534	25.4455
chr16:87490681-87490980	34.0334
chr17:23903070-23903482	59.5849
chr3:135996970-135997163	42.5831
chr3:198947556-198947839	25.5515
chr10:112247333-112247776	42.6212
chr11:63771554-63771811	25.5515
chr11:63769335-63770046	84.8184
chr9:129710018-129710278	25.4455
chr14:74712541-74712810	50.9589
chr2:60632146-60632933	25.5515
chr2:60632146-60632933	25.5515
chr2:64708040-64708349	25.5515
chr3:135998001-135998350	42.5152
chr22:36011081-36011237	25.5515
chr11:72784737-72785071	33.9274
chr2:60634197-60634429	50.8910
chr15:89234512-89234634	42.5152
chr12:103894589-103895144	25.4455
chr3:25799885-25800012	34.0334
chr2:60636540-60638558	102.1001
chr3:136004509-136004961	25.4455
chr1:40140205-40140710	42.5831
chr2:60625428-60626129	25.4455
chr3:198947987-198948218	34.0334
chr17:40843309-40843737	25.4455
chr19:59438498-59438643	34.0334
chr3:53179472-53179655	25.5515
chr21:42807507-42807833	25.5515
chr2:60629052-60631288	229.3955
chr8:102286782-102287294	85.0983
chr11:72773908-72774060	33.9274
chrX:21954095-21954827	25.5515
chr2:60634197-60634429	50.8910
chr5:2808313-2808493	25.5515
chr11:63770864-63771162	59.5849
chr17:40838866-40839258	42.5152
chr2:60625428-60626129	25.4455
chr3:49732117-49732228	17.1376
chr7:150561894-150562030	33.9274
chr6:7855310-7855433	25.4455
chr18:51406146-51408230	59.4789
chr20:9444272-9444591	25.5134
chr5:138755553-138756188	59.5467
chr6:42987426-42987602	25.5134
chr3:135996528-135996904	25.5515
chr5:138756233-138756917	93.4741
chr2:60634512-60635925	212.3258
chr11:72772492-72772919	42.4092
chr1:40139693-40139962	33.9952
chr10:112252766-112253061	25.4455
chr2:55500564-55501066	42.5831
chr2:60631299-60631766	93.4741
chr13:27572850-27573000	25.4455
chr2:60636540-60638558	102.1001
chr6:7856391-7856651	25.4455
chr19:55614722-55615014	59.3729
chr2:60633083-60633607	67.8547
chr1:40139993-40140180	33.9952
chr13:30203980-30204273	25.4455
chr3:145173508-145173687	34.1012
chr17:40846597-40846909	59.4789
chr9:35637071-35637272	34.0334
chr10:112248326-112248549	33.9274
chr2:60641846-60642162	33.9274
chr18:51405345-51405566	34.0334
chr11:72777450-72777623	25.4455
chr19:55613776-55613945	34.0334
chr2:60629052-60631288	229.3955
chr17:40843873-40844211	33.9274
chr15:89228444-89228809	68.0667
chr2:60641846-60642162	33.9274
chr15:76234672-76235439	25.45
chr14:38642010-38642270	34.14
chr19:59438498-59438643	34.03
chr22:48740337-48740599	34.10
chr2:96295271-96295687	59.58
chr2:27207880-27208043	25.45
chr17:24918313-24918425	25.45
chr22:48739834-48740153	25.55
chr1:159413564-159413983	42.48
chr3:102980607-102980833	34.10
chr17:70777976-70778204	25.45
chr17:76821598-76821758	33.93
chr2:169020645-169020780	25.55
chr16:55523302-55523657	25.73
chr6:337902-338081	25.51
chr16:84390720-84390920	34.03
chr2:96294846-96294950	25.62
chr15:76228687-76228800	34.00
chr22:48743112-48743357	51.00
chr2:169021484-169022037	59.48
chr17:38916606-38916712	17.14
chr13:78081020-78081565	25.55
chr6:157721941-157722695	42.58
chr15:72538261-72538378	17.18
chr11:617143-617284	25.66
chr12:5023273-5023574	34.03
chr12:110332021-110332268	25.55
chr17:24095455-24095818	51.10
chr10:93673445-93673813	34.00
chr9:35824935-35825279	25.45
chr13:78076145-78077679	25.55
chr1:204925668-204926058	25.45
chr17:24095029-24095257	34.10
chr15:72540231-72540649	42.52
