# Supplementary material for: Predicting tissue specific cis-regulatory modules in the human genome using pairs of co-occurring motifs
Source: BMC Bioinformatics. 2012 Feb 7;13:25. doi: 10.1186/1471-2105-13-25 (PMC3359238; doi:10.1186/1471-2105-13-25)
Supplement: Additional file 3 — Predictions for all tissues. This file includes predictions for 72 human tissues and cell types. It includes the tissue-specific genes, the predicted signatures, and the putative CRMs. This file also contains predictions for the heart and the CD4+ T cells. We obtained these predictions by searching a larger set of parameters. [file 1471-2105-13-25-S3.ZIP › resultsAllTissues/n0/PB-BDCA4+_dentritic_cells/genes.txt]

NM_002183
NM_012276
NM_021920
NM_001197
NM_004944
NM_003358
NM_017949
NM_002234
NM_153611
NM_002163
NM_004441
NM_138318
NM_001033082
NM_020679
NM_005530
NM_020209
NM_004131
NM_002001
NM_152318
NM_020863
NM_003121
NM_052902
NM_004119
NM_006669
NM_001081455
NM_016616
NM_005475
NM_002460
NM_003199
NM_014322
NM_024660
NM_198722
NM_138296
NM_004419
NM_004759
NM_001039569
NM_145648
NM_016562
NM_001192
NM_006344
NM_000616
NM_130853
NM_006383
NM_152222
NM_004295
NM_173552
NM_016459
NM_152687
NM_001504
NM_006504
NM_001001852
NM_004031
NM_025204
NM_014776
NM_014325
NM_002287
NM_030930
NM_001629
NM_004106
NM_022893
NM_006808
NM_002462
NM_018445
NM_031958
NM_005167
NM_000797
NM_003828
NM_018014
NM_016446
NM_024318
NM_144679
NM_001861
NM_001081450
NM_013385
NM_004800
NM_198147
NM_006228
NM_198572
NM_014687
NM_015474
NM_199282
NM_152851
NM_022486
NM_005148
NM_002533
NM_002118
NM_014580
NM_006364
NM_024318
NM_000262
NM_031460
NM_006237
NM_138636
NM_014685
NM_175039
NM_018667
NM_152431
NM_198956
NM_006847
NM_016619
NM_006827
NM_153206
NM_021181
NM_001012642
NM_017699
NM_012261
NM_030810
NM_000444
NM_183241
NM_018297
NM_014450
NM_001765
NM_002621
NM_006120
NM_178569
NM_175931
NM_019023
NM_001105247
NM_032656
NM_006864
NM_014755
NM_004951
NM_203463
NM_018964
NM_032907
NM_014680
NM_006498
NM_003909
NM_138689
NM_002005
NM_006817
NM_013388
NM_017849
NM_015490
NM_001775
NM_001747
NM_138349
NM_002003
NM_003006
NM_003177
NM_006254
NM_001042510
NM_004941
NM_018084
NM_003332
NM_001032409
NM_003779
NM_147128
NM_201563
NM_022157
NM_012283
NM_003828
NM_153746
NM_145037
NM_018192
NM_032174
NM_020170
NM_003972
NM_004990
NM_019015
