# Supplementary material for: Predicting tissue specific cis-regulatory modules in the human genome using pairs of co-occurring motifs
Source: BMC Bioinformatics. 2012 Feb 7;13:25. doi: 10.1186/1471-2105-13-25 (PMC3359238; doi:10.1186/1471-2105-13-25)
Supplement: Additional file 3 — Predictions for all tissues. This file includes predictions for 72 human tissues and cell types. It includes the tissue-specific genes, the predicted signatures, and the putative CRMs. This file also contains predictions for the heart and the CD4+ T cells. We obtained these predictions by searching a larger set of parameters. [file 1471-2105-13-25-S3.ZIP › resultsAllTissues/n0/PB-BDCA4+_dentritic_cells/signature.txt]

V_AP2ALPHA_01=V_GABP_B
V_NANOG_02=V_KROX_Q6
V_SP1_Q6=V_E2F1_Q3_01
V_CNOT3_01=V_ZF5_B
V_P50P50_Q3=V_DEAF1_02
V_SOX5_01=V_SP4_Q5
V_SPIB_01=V_TAACC_B
V_MZF1_02=V_SRF_Q5_02
V_PAX4_01=V_FLI1_Q6
V_FOXP3_01=V_P53_02
V_ETS2_B=V_LRF_Q2
V_AP2ALPHA_01=V_E2F1_Q4_01
V_AP2_Q6=V_STAT5A_04
V_BLIMP1_01=V_RNF96_01
V_E2F1_Q3_01=V_ZFX_01
V_HIF2A_01=V_WT1_Q6
V_FPM315_01=V_SAP1A_01
V_PITX1_01=V_SP1_02
V_BEN_01=V_KLF15_Q2
V_STAT5A_02=V_WT1_Q6
V_ZF5_01=V_NRF2_01
V_MMEF2_Q6=V_WT1_Q6
V_CHX10_01=V_KLF15_Q2
V_SP2_01=V_ISRE_01
V_ZF5_01=V_GLI_Q2
V_HNF1_01=V_KROX_Q6
V_ELK1_01=V_STAT3_02
V_NFKAPPAB_01=V_EGR2_01
V_ZIC2_01=V_ETF_Q6
V_HES1_Q2=V_SZF11_01
V_STAT1_05=V_GLI2_01
V_SRF_Q5_02=V_RP58_01
V_LBP9_01=V_ZF5_B
V_MAZ_Q6=V_SOX10_Q6
V_MAFA_Q4_01=V_LMO2COM_01
V_MATH1_Q2=V_CEBPB_01
V_CEBP_01=V_ZFX_01
V_HMX1_01=V_AP4_01
V_PU1_01=V_TAACC_B
V_BEL1_B=V_NKX25_Q5
V_MZF1_02=V_GABP_B
V_SP3_Q3=V_P53_DECAMER_Q2
V_CACD_01=V_MTERF_01
V_IRF_Q6=V_CNOT3_01
V_PLAG1_01=V_CREB_Q2_01
V_PAX9_B=V_ATF6_01
V_E47_02=V_GLI2_01
V_SMAD4_Q6=V_LEF1TCF1_Q4
V_SREBP2_Q6=V_SMAD3_Q6
V_BRF1_01=V_UF1H3BETA_Q6
V_AP2ALPHA_01=V_BARBIE_01
V_MINI20_B=V_BCL6_01
V_BLIMP1_01=V_PPARA_02
V_HMX1_01=V_HIC1_03
V_CETS1P54_03=V_TFIII_Q6
V_TATA_C=V_ZNF515_01
V_AP2ALPHA_02=V_IRF_Q6
V_STAT3_03=V_STAT5A_01
V_HBP1_Q2=V_SP1_Q6_01
V_SP1SP3_Q4=V_OCT4_02
V_DBP_Q6=V_IRF7_01
V_HIF2A_01=V_CKROX_Q2
V_HIF1_Q5=V_ZNF219_01
V_EGR_Q6=V_REX1_01
V_ARNT_01=V_ZFX_01
V_CREB_Q2_01=V_MAZ_Q6
