# Supplementary material for: Predicting tissue specific cis-regulatory modules in the human genome using pairs of co-occurring motifs
Source: BMC Bioinformatics. 2012 Feb 7;13:25. doi: 10.1186/1471-2105-13-25 (PMC3359238; doi:10.1186/1471-2105-13-25)
Supplement: Additional file 3 — Predictions for all tissues. This file includes predictions for 72 human tissues and cell types. It includes the tissue-specific genes, the predicted signatures, and the putative CRMs. This file also contains predictions for the heart and the CD4+ T cells. We obtained these predictions by searching a larger set of parameters. [file 1471-2105-13-25-S3.ZIP › resultsAllTissues/n0/PB-CD19+_Bcells/CRMs.txt]

chr19:47077092-47077532	127.2165
chr20:48551972-48552203	46.5435
chr10:103524026-103524478	98.9089
chr2:60632146-60632933	56.6460
chr7:86942717-86942830	60.3803
chr15:88545455-88545573	207.3499
chr17:7093102-7093614	45.2357
chr19:43926645-43926986	44.4702
chr17:59356717-59356983	78.7985
chr12:108918412-108918706	93.2264
chr2:60629052-60631288	705.8172
chr7:86686897-86687010	94.1055
chr20:44181124-44181357	48.6591
chr17:7087514-7088227	134.2330
chr10:103520366-103521045	178.0954
chr19:55613776-55613945	65.5761
chr20:44179771-44179986	87.3504
chr10:103526048-103526229	219.9087
chr19:54535479-54535849	54.6859
chr17:7095747-7096474	261.8237
chrX:106848720-106849141	70.4499
chr1:39098068-39098358	165.5288
chr10:103524659-103524876	68.3341
chr9:111442160-111442962	254.2387
chr2:60631299-60631766	304.8136
chr2:60634512-60635925	741.5119
chrX:106851294-106852610	114.4604
chr15:88535979-88536641	188.0240
chr2:60636540-60638558	392.8974
chr20:48559993-48560180	59.1686
chr2:60625428-60626129	53.7366
chr2:60634197-60634429	82.2413
chr19:54530419-54530528	84.8361
chr10:103524963-103525166	62.8597
chrX:48812709-48813361	53.8342
chr17:7095422-7095646	49.3584
chrX:106838861-106839141	54.5828
chr5:156935378-156935579	188.7504
chrX:48797612-48798520	356.4215
chr7:148787466-148788783	292.2026
chr2:60632945-60633060	134.6887
chr12:91063497-91064075	188.8234
chr2:60636540-60638558	392.8974
chrX:106846289-106846575	247.6077
chr2:60632146-60632933	56.6460
chr1:205163147-205163450	145.7249
chr2:60625428-60626129	53.7366
chr11:9642146-9642302	219.2089
chr17:39444677-39444821	45.1895
chr22:30479781-30480045	359.4731
chr2:60634197-60634429	82.2413
chr19:54528998-54529249	105.3575
chrX:106854070-106854335	91.4007
chr20:48560183-48560471	211.8190
chr7:128572494-128572623	55.1036
chr2:60629052-60631288	705.8172
chr2:60632945-60633060	134.6887
chr3:123036426-123036691	54.1597
chrX:106845271-106845577	91.8301
chr2:60633083-60633607	109.4261
chr6:31658173-31658388	150.4397
chr22:22424525-22424839	111.9399
chr17:59362480-59362710	227.4465
chr7:148788814-148789333	133.2182
chr2:60633083-60633607	109.4261
chr20:44180714-44180946	90.7587
chr2:60631299-60631766	304.8136
chrX:48799494-48799931	51.4938
chr2:60634512-60635925	741.5119
chr19:54534785-54535033	47.3320
chr19:55614722-55615014	294.9976
chr7:128572158-128572371	57.6005
chr17:59363395-59363604	146.2433
chr11:66880460-66880654	45.65
chr3:49815880-49816235	54.47
chr20:44181124-44181357	48.66
chr2:60962224-60962479	63.14
chr11:66878620-66878919	57.57
chr11:66879364-66879911	90.06
chr11:66877446-66877737	239.11
chr1:6182418-6182596	65.60
chr21:42807507-42807833	70.57
chr14:50204576-50204934	162.55
chr1:203557470-203557690	44.35
chr3:31997839-31997948	151.36
chrX:153294783-153295012	47.38
chr2:100086635-100087189	165.56
chr20:44180714-44180946	90.76
chr20:44179771-44179986	87.35
chr6:109868486-109868599	82.57
chr9:35609813-35610078	57.49
chr7:120378314-120378453	44.00
chr9:35599739-35600169	128.92
chrX:153301627-153301744	44.85
chr16:28849635-28849852	72.66
chr6:26263631-26264597	47.31
chr2:60961607-60961795	136.05
chr10:93158497-93159366	46.54
chr1:6181814-6182208	81.99
chrX:152517623-152517805	58.61
chr1:203549547-203550153	84.46
chr22:45537141-45537347	78.37
chr2:100087890-100088036	53.97
chr2:100088109-100088550	103.32
chr3:31998013-31998363	125.68
chr16:80370336-80370550	77.37
chr3:49815665-49815823	79.92
chr11:66877745-66878185	97.12
chr16:28850646-28850822	54.87
chr11:64325805-64326041	52.70
chr17:7393353-7393514	112.83
chr11:75769668-75769924	69.74
chr11:64326169-64326286	45.43
chr19:47329170-47329658	149.19
chr6:14226058-14226159	70.62
chr6:14217288-14217390	48.66
chr11:118274047-118274333	115.15
chr10:94440241-94440938	71.71
chr12:111979508-111979739	123.47
chr19:47330569-47331259	136.79
chr11:118273588-118273897	52.02
chr10:94440084-94440209	71.84
chr11:118272396-118273061	118.47
chr12:120944612-120945633	89.57
chr19:47325317-47325997	145.60
chr11:118268320-118268724	181.01
chr19:47328403-47328641	169.91
chr17:7402032-7402318	184.38
chr10:94439550-94439723	77.93
chr12:111987195-111987423	58.61
chr11:118271622-118271760	44.61
