# Supplementary material for: Predicting tissue specific cis-regulatory modules in the human genome using pairs of co-occurring motifs
Source: BMC Bioinformatics. 2012 Feb 7;13:25. doi: 10.1186/1471-2105-13-25 (PMC3359238; doi:10.1186/1471-2105-13-25)
Supplement: Additional file 3 — Predictions for all tissues. This file includes predictions for 72 human tissues and cell types. It includes the tissue-specific genes, the predicted signatures, and the putative CRMs. This file also contains predictions for the heart and the CD4+ T cells. We obtained these predictions by searching a larger set of parameters. [file 1471-2105-13-25-S3.ZIP › resultsAllTissues/n0/PB-CD19+_Bcells/genes.txt]

NM_032738
NM_203288
NM_002002
NM_052938
NM_015694
NM_002120
NM_032369
NM_014265
NM_001715
NM_152866
NM_020210
NM_001161
NM_032966
NM_003100
NM_031409
NM_020550
NM_013378
NM_001770
NM_014346
NM_138738
NM_004579
NM_021601
NM_001782
NM_170672
NM_001040280
NM_138807
NM_004416
NM_032369
NM_015055
NM_030956
NM_006228
NM_152373
NM_001250
NM_002118
NM_152274
NM_001010919
NM_003121
NM_002827
NM_003809
NM_001008699
NM_182962
NM_000626
NM_178562
NM_001007188
NM_002561
NM_013345
NM_152854
NM_020554
NM_001005176
NM_022157
NM_033274
NM_032730
NM_005449
NM_021813
NM_198267
NM_018849
NM_002341
NM_152680
NM_153611
NM_005321
NM_018456
NM_024613
NM_000116
NM_144691
NM_001861
NM_020233
NM_006120
NM_013284
NM_017784
NM_031453
NM_147130
NM_020638
NM_001099693
NM_001765
NM_147130
NM_053016
NM_178566
NM_019059
NM_014499
NM_001774
NM_033285
NM_014886
NM_004271
NM_005320
NM_182765
NM_018014
NM_014665
NM_002624
NM_001001712
NM_018964
NM_020993
NM_203437
NM_181427
NM_139201
NM_014322
NM_001081455
NM_052848
NM_145243
NM_033626
NM_003080
NM_003756
NM_031281
NM_003073
NM_001781
NM_001192
NM_024943
NM_001778
NM_018142
NM_021818
NM_002163
NM_004833
NM_002661
NM_024731
NM_006277
NM_001005325
NM_153336
NM_018179
NM_001001342
NM_022893
NM_015680
NM_015044
NM_152351
NM_001731
NM_203370
NM_001008215
NM_053045
NM_001013618
NM_001025108
NM_002533
NM_000983
NM_017803
NM_002908
NM_024315
NM_004792
NM_015864
NM_002122
NM_002729
NM_194283
NM_032376
NM_001015881
NM_152260
NM_033164
NM_001007231
NM_021052
NM_002698
NM_017439
NM_032881
NM_015343
NM_005741
NM_020424
NM_152687
NM_004705
NM_014744
NM_021173
NM_030952
NM_016270
NM_022355
NM_017439
NM_001037663
NM_004888
