# Supplementary material for: Predicting tissue specific cis-regulatory modules in the human genome using pairs of co-occurring motifs
Source: BMC Bioinformatics. 2012 Feb 7;13:25. doi: 10.1186/1471-2105-13-25 (PMC3359238; doi:10.1186/1471-2105-13-25)
Supplement: Additional file 3 — Predictions for all tissues. This file includes predictions for 72 human tissues and cell types. It includes the tissue-specific genes, the predicted signatures, and the putative CRMs. This file also contains predictions for the heart and the CD4+ T cells. We obtained these predictions by searching a larger set of parameters. [file 1471-2105-13-25-S3.ZIP › resultsAllTissues/n0/PB-CD19+_Bcells/signature.txt]

V_CNOT3_01=V_NGFIC_01
V_CREL_01=V_ZFX_01
V_MZF1_02=V_MZF1_01
V_PAX4_03=V_ZF5_B
V_FOX_Q2=V_SP1_02
V_VDR_Q3=V_GABP_B
V_SPIB_01=V_SP1_01
V_BLIMP1_01=V_VDR_Q3
V_EGR2_01=V_PU1_Q4
V_AML_Q6=V_PU1_Q4
V_KLF15_Q2=V_GLI_Q2
V_ZFP206_01=V_GABP_B
V_ELF1_Q6=V_SP1_Q4_01
V_PU1_01=V_SP1_Q2_01
V_KROX_Q6=V_STAT1_02
V_P300_01=V_NFKAPPAB50_01
V_NF1_Q6=V_GLI2_01
V_EGR_Q6=V_LXR_Q3
V_AP2ALPHA_02=V_STAT3_02
V_ZNF515_01=V_EGR_Q6
V_CNOT3_01=V_CACBINDINGPROTEIN_Q6
V_COUPTF_Q6=V_OCT1_Q6
V_TAL1_01=V_ETF_Q6
V_FPM315_01=V_NKX61_03
V_COUPTF_Q6=V_IRF_Q6
V_VDR_Q3=V_GR_Q6_01
V_FPM315_01=V_ETF_Q6
V_MAZ_Q6=V_WT1_Q6
V_MAZ_Q6=V_GC_01
V_SP1SP3_Q4=V_MZF1_02
V_MZF1_02=V_FPM315_01
V_PLAG1_01=V_FOX_Q2
V_EGR2_01=V_VDR_Q3
V_AP2_Q6_01=V_BARBIE_01
V_OCT1_B=V_VDR_Q3
V_STAT1_02=V_GKLF_02
V_MUSCLE_INI_B=V_BCL6_01
V_SPIB_01=V_UF1H3BETA_Q6
V_SP1SP3_Q4=V_OCT1_Q5_01
V_PAX9_B=V_AP4_Q6_01
V_CTCF_01=V_CNOT3_01
V_MZF1_02=V_CKROX_Q2
V_ELF1_Q6=V_UF1H3BETA_Q6
V_RREB1_01=V_CNOT3_01
V_AP2_Q6_01=V_IRF7_01
V_MYCMAX_B=V_OLF1_01
V_PPARG_Q6=V_CTF1_01
V_HNF3A_01=V_IRF7_01
V_AP2ALPHA_01=V_GAF_Q6
V_KROX_Q6=V_STAT3_01
V_IRF_Q6=V_MYB_Q6
V_MINI19_B=V_STAT1_03
V_ZFX_01=V_POLY_C
V_HNF4_01_B=V_NEUROD_02
V_CMYB_01=V_SREBP_Q6
V_AP4_Q6=V_E2F1_Q3_01
V_AP1_Q2_01=V_KLF15_Q2
V_NFKB_Q6=V_PU1_01
V_ELF1_Q6=V_MAZ_Q6
V_ICSBP_Q6=V_MYOD_Q6_01
V_STAF_01=V_NEUROD_02
V_PITX2_01=V_ZFP281_01
V_MAF_Q6=V_NKX62_Q2
V_PEA3_Q6=V_CKROX_Q2
V_MUSCLE_INI_B=V_ELF5_01
V_AP2_Q6=V_ATF5_01
V_PAX6_Q2=V_BARBIE_01
V_TR4_01=V_STAT3_02
V_GATA3_01=V_SP1_01
V_SPIB_01=V_RREB1_01
V_SP1_Q6=V_HFH4_01
V_ZFX_01=V_ATF_01
V_PEA3_Q6=V_SP2_01
V_PAX4_03=V_CTF1_01
V_AP2_Q3=V_SMAD4_Q6
V_SP1_01=V_ATF_01
V_SREBP1_Q6=V_NGFIC_01
V_HEN1_01=V_PPAR_DR1_Q2
V_T3R_Q6=V_E47_01
V_FOXJ2_02=V_SHOX2_01
V_P53_04=V_MYCMAX_B
V_ICSBP_Q6=V_CACCCBINDINGFACTOR_Q6
V_FPM315_01=V_HNF1_01
V_CMYB_01=V_MYF_01
V_SAP1A_01=V_GC_01
V_CACD_01=V_ETS_Q6
V_STAT1STAT1_Q3=V_E47_01
V_NFAT2_02=V_SMAD1_01
V_ZFP281_01=V_CNOT3_01
V_RNF96_01=V_TFIII_Q6
V_SP1SP3_Q4=V_MAZ_Q6
V_ZFP281_01=V_KAISO_01
V_SMAD4_Q6=V_CNOT3_01
V_PU1_01=V_TAL1_Q6
V_IRF_Q6_01=V_MINI20_B
V_ATF5_01=V_SREBP2_Q6
V_BCL6_01=V_HIC1_02
V_ZFP281_01=V_IRF1_Q6
V_SREBP_Q3=V_MYF_01
V_FOX_Q2=V_AP4_Q6_01
V_MOVOB_01=V_ETS2_B
V_SP1SP3_Q4=V_GABP_B
V_PU1_01=V_CREL_01
V_PU1_01=V_MEF3_B
V_AP2ALPHA_01=V_ZF5_01
V_AP2ALPHA_01=V_PU1_Q6
V_SMAD4_Q6=V_WT1_Q6
V_POU5F1_01=V_PU1_Q4
V_SP2_01=V_PU1_Q4
V_PU1_01=V_PAX4_03
V_MINI20_B=V_BLIMP1_Q6
V_HEN1_02=V_EBF_Q6
V_BEN_01=V_KROX_Q6
V_KROX_Q6=V_GADP_01
V_KLF15_Q2=V_TFIII_Q6
V_MUSCLE_INI_B=V_MZF1_02
V_PAX4_03=V_HSF1_Q6
V_AP2ALPHA_01=V_GABP_B
V_DBP_Q6=V_CACBINDINGPROTEIN_Q6
V_SMAD4_Q6=V_STAT3_02
V_SP1_Q6=V_KAISO_01
V_TBX15_02=V_HIC1_02
V_NRSF_01=V_ETS_Q6
V_TGIF_02=V_CACBINDINGPROTEIN_Q6
V_NANOG_02=V_HIC1_03
V_KLF15_Q2=V_STAF_02
V_NRF1_Q6=V_ZFX_01
V_DR3_Q4=V_STAF_02
V_SMAD1_01=V_SREBP_Q6
V_WT1_Q6=V_YY1_Q6_02
V_CTCF_02=V_CNOT3_01
V_NRSF_01=V_LMO2COM_01
V_HIF1_Q3=V_PAX4_03
V_NKX25_Q5=V_OCT1_08
V_PU1_Q4=V_LMO2COM_01
V_PR_Q2=V_ETS_Q6
V_RREB1_01=V_PPARA_02
V_COUPTF_Q6=V_BCL6_01
V_PPARA_02=V_GR_Q6_01
V_ZIC2_01=V_SEF1_C
V_ELF1_Q6=V_EVI1_06
V_SOX4_01=V_SOX_Q6
V_MAZ_Q6=V_BARBIE_01
V_RREB1_01=V_RBPJK_Q4
V_ZNF219_01=V_MAZ_Q6
V_SMAD4_Q6=V_MAZR_01
V_VDR_Q3=V_R_01
V_EGR2_01=V_ETF_Q6
V_OCT1_B=V_PU1_Q4
V_HIC1_02=V_STAF_02
V_EGR2_01=V_HIC1_03
V_PAX9_B=V_SMAD1_01
V_VDR_Q3=V_GADP_01
V_SREBP_Q6=V_TFIII_Q6
V_AHR_01=V_ETF_Q6
V_FPM315_01=V_WT1_Q6
V_DEC_Q1=V_WT1_Q6
V_CAAT_C=V_BLIMP1_Q6
V_AP4_Q6=V_AP4_Q5
V_E2A_Q2=V_IRF7_01
V_ETS_Q4=V_TCF3_01
V_IRF_Q6=V_SREBP1_02
V_RXRG_01=V_GC_01
V_HEN1_01=V_VDR_Q3
V_SREBP_Q6=V_PU1_Q4
V_FPM315_01=V_ZNF515_01
V_SP2_01=V_SREBP_Q6
V_POU3F2_01=V_FOXJ3_01
V_POU5F1_01=V_HOXA4_01
V_HEB_Q6=V_OCT1_B
V_OLF1_01=V_MYOGNF1_01
V_DBP_Q6=V_PU1_Q4
V_MEIS2_01=V_STAF_02
