# Supplementary material for: Predicting tissue specific cis-regulatory modules in the human genome using pairs of co-occurring motifs
Source: BMC Bioinformatics. 2012 Feb 7;13:25. doi: 10.1186/1471-2105-13-25 (PMC3359238; doi:10.1186/1471-2105-13-25)
Supplement: Additional file 3 — Predictions for all tissues. This file includes predictions for 72 human tissues and cell types. It includes the tissue-specific genes, the predicted signatures, and the putative CRMs. This file also contains predictions for the heart and the CD4+ T cells. We obtained these predictions by searching a larger set of parameters. [file 1471-2105-13-25-S3.ZIP › resultsAllTissues/n0/PB-CD4+_Tcells/CRMs.txt]

chr14:98810868-98811148	40.8750
chr5:133488708-133489179	162.1346
chr14:99776641-99776835	57.6877
chr5:133478287-133478420	156.1227
chr20:39199465-39199695	127.3483
chr5:133476108-133476259	66.7710
chr20:39198947-39199135	227.1356
chr7:148952589-148952936	171.4352
chr1:32511775-32512517	225.4997
chr5:133476108-133476259	66.7710
chr2:86942716-86942822	49.2577
chr2:97697967-97698121	46.8715
chr3:130323049-130323185	76.3405
chr7:150044449-150044756	41.3351
chr17:7237879-7238146	110.5225
chr5:133488125-133488500	116.1336
chr5:133474211-133474663	125.4480
chr1:199260270-199260693	62.1996
chr11:117718532-117718860	136.9009
chr5:133479086-133479498	317.3000
chr1:150394377-150396076	150.1559
chr5:133487253-133487515	49.2531
chr3:50581842-50582039	73.6006
chr5:133474211-133474663	125.4480
chr1:113019194-113019398	156.4873
chr6:135417522-135417771	40.0852
chr14:98807421-98808606	69.9352
chr11:64268956-64269107	63.3924
chr11:64266914-64267711	469.9489
chr1:111018970-111019225	172.0039
chr1:111019309-111019409	44.2883
chr20:39207865-39208371	77.0411
chr14:99774056-99774228	54.1857
chr14:98799245-98799463	45.9950
chr11:64267934-64268312	64.6114
chr11:64269153-64269490	333.1758
chr17:35966779-35967072	66.9402
chr6:139497756-139498127	228.3972
chr5:133486225-133486360	42.0356
chr6:139498497-139498691	284.1878
chr11:60495589-60495817	91.6937
chr20:39199985-39200511	337.1257
chr11:65403780-65403901	128.8095
chr3:130321677-130322420	130.6499
chr19:54669455-54669708	124.0708
chr20:3734645-3734985	70.4946
chr20:3731619-3731754	43.4138
chr11:14621638-14622146	80.3960
chr5:133487253-133487515	49.2531
chr20:3724800-3724952	43.4320
chr1:208009261-208009676	175.2014
chr1:113018316-113019057	202.9168
chr1:199252960-199253502	110.8074
chr22:48979168-48979353	69.1169
chr17:1679903-1680137	119.9543
chr5:133488125-133488500	116.1336
chr11:65408703-65408981	46.4408
chr13:74953904-74954110	53.2246
chr1:199258664-199259093	63.4404
chr2:97701870-97702383	47.1133
chr2:219801894-219802912	136.4677
chr2:173129412-173129618	56.5840
chr5:133479086-133479498	317.3000
chr14:98798791-98799156	47.1299
chr5:49772801-49773059	113.1774
chr2:97707781-97707986	49.1806
chr17:35967418-35967674	88.6411
chr17:7238846-7239040	63.5612
chr5:133486225-133486360	42.0356
chr20:3730747-3730927	78.2244
chr17:10541549-10541683	62.6726
chr5:133476928-133477257	40.9596
chr11:64261082-64261205	53.9485
chr5:133478287-133478420	156.1227
chr13:74954191-74954678	215.5649
chr14:98813487-98814198	48.1530
chr14:98805231-98806032	119.3674
chr14:98806126-98807016	261.8507
chr5:133476928-133477257	40.9596
chr19:54669192-54669433	96.0102
chr1:199249859-199250007	62.7935
chr11:64269628-64270525	291.8517
chr17:7238265-7238602	144.8337
chr14:98809287-98809836	157.2845
chr14:99775230-99775334	63.9886
chr1:199259339-199259468	55.5156
chr1:111015547-111017226	62.7089
chr14:99774521-99774991	346.5136
chr14:98804913-98805172	93.0417
chr1:199256891-199257160	130.8172
chr14:98809995-98810365	72.7196
chr20:3728196-3728390	52.5536
chr19:10537773-10538078	117.8436
chr2:86942716-86942822	49.2577
chr1:199257377-199257859	110.4923
chr15:79304614-79304795	43.1600
chr17:7179053-7179678	54.08
chr17:7180376-7180685	122.77
chr2:42249832-42249973	103.15
chr11:66927847-66928100	79.90
chr10:102259286-102259622	48.75
chr15:64372873-64373213	121.93
chr17:74289295-74289541	96.48
chr11:107598473-107598742	97.08
chr17:73632457-73632564	40.18
chr17:76819871-76819972	68.17
chrX:11685549-11686045	68.89
chr19:47083693-47083974	98.39
chr17:76820647-76820977	67.97
chr19:47083388-47083543	60.27
chr18:59136879-59138242	105.90
chr18:59138318-59138563	54.33
chr1:20985662-20986520	227.75
chr7:150075001-150075829	40.48
chr17:73640786-73640936	46.92
chr11:279779-280157	49.51
chr2:235070115-235070298	57.12
chr17:7181025-7181217	132.39
chr19:47078920-47079391	89.86
chr9:2014914-2015366	70.58
chr17:74289576-74289774	40.72
chr11:281772-281975	53.32
chr8:67687834-67688393	149.07
chr17:73626505-73626631	88.99
chr2:235068550-235069303	57.11
chr15:58671361-58671822	135.29
chr2:42250280-42250536	49.85
chr2:42250003-42250255	45.92
chr5:39110017-39110187	77.20
chr16:30300295-30300498	42.68
chr5:175886255-175887389	45.25
chr5:175891800-175891972	44.18
chr22:38672834-38673056	104.18
chr5:175896121-175896392	52.32
chr9:35636836-35636953	47.44
chr9:35640850-35641065	40.75
chr16:28904009-28904137	94.39
chr9:35639417-35639534	136.15
chr5:175896786-175897144	116.93
chr13:113916066-113916225	42.14
chr20:44033787-44034370	89.36
chr12:54612001-54612518	144.45
chr3:107070080-107070411	112.98
chr22:30016704-30016950	79.88
chr14:60857759-60857911	48.75
chr3:107070454-107071391	40.28
chr16:30301349-30301502	42.53
chr9:35637071-35637272	115.84
chr14:60857934-60858279	56.07
chr12:54609460-54609914	71.62
chr5:175897451-175897741	74.95
chr5:175887405-175888132	72.35
chr5:175901159-175901415	51.69
chr22:30010553-30010980	68.45
chr12:54611029-54611282	83.73
chr17:31226719-31227121	64.65
chr6:31658173-31658388	117.21
chr16:30298356-30298460	46.24
chr9:35640634-35640750	56.45
chr16:28903756-28903974	229.85
