# Supplementary material for: Predicting tissue specific cis-regulatory modules in the human genome using pairs of co-occurring motifs
Source: BMC Bioinformatics. 2012 Feb 7;13:25. doi: 10.1186/1471-2105-13-25 (PMC3359238; doi:10.1186/1471-2105-13-25)
Supplement: Additional file 3 — Predictions for all tissues. This file includes predictions for 72 human tissues and cell types. It includes the tissue-specific genes, the predicted signatures, and the putative CRMs. This file also contains predictions for the heart and the CD4+ T cells. We obtained these predictions by searching a larger set of parameters. [file 1471-2105-13-25-S3.ZIP › resultsAllTissues/n0/PB-CD4+_Tcells/signature.txt]

V_LBP9_01=V_GC_01
V_ELK1_01=V_TFIII_Q6
V_SP1_Q6=V_AP1_Q4
V_EGR2_01=V_IK_Q5
V_REX1_03=V_SMAD4_Q6
V_COUPTF_Q6=V_EGR3_01
V_XPF1_Q6=V_LRF_Q2
V_AHRHIF_Q6=V_ZNF219_01
V_LBP9_01=V_MTF1_Q4
V_ETS_Q6=V_PAX5_01
V_AHRARNT_02=V_SP1_Q6_01
V_MYOGNF1_01=V_ETF_Q6
V_SP2_01=V_ETS_Q6
V_EGR3_01=V_WT1_Q6
V_AP2_Q3=V_PAX4_01
V_AP4_Q6=V_PAX4_01
V_PAX4_01=V_AHR_01
V_RBPJK_01=V_COUP_DR1_Q6
V_EAR2_Q2=V_COUP_DR1_Q6
V_NUR77_Q5=V_HNF4_DR1_Q3
V_CETS1P54_01=V_GC_01
V_NURR1_Q3=V_HNF4_DR1_Q3
V_CETS1P54_01=V_SP1_Q2_01
V_SP1_Q2_01=V_IK2_01
V_LTF_Q6=V_MAZR_01
V_TAL1BETAITF2_01=V_SP1_Q4_01
V_SP1_Q6=V_CETS1P54_03
V_COUPTF_Q6=V_SF1_Q6_01
V_AHR_01=V_WT1_Q6
V_EBF_Q6=V_SP2_01
V_HES1_Q2=V_ETF_Q6
V_AHR_01=V_SP4_Q5
V_EGR1_01=V_HIC1_02
V_PLAG1_01=V_MIF1_01
V_SP1SP3_Q4=V_NKX25_Q5
V_AP2_Q6=V_PTF1BETA_Q6
V_KROX_Q6=V_ETF_Q6
V_HEB_Q6=V_PAX4_01
V_AP2GAMMA_01=V_PAX5_02
V_NRSE_B=V_SREBP_Q6
V_AP4_Q5=V_HIC1_03
V_EAR2_Q2=V_MINI19_B
V_GCM_Q2=V_CNOT3_01
V_AP1_Q4=V_UF1H3BETA_Q6
V_SP1SP3_Q4=V_NRSE_B
V_LYF1_01=V_OLF1_01
V_CREBP1_Q2=V_SP1_Q4_01
V_ZFP281_01=V_NFY_01
V_CETS168_Q6=V_SMAD4_Q6
V_AP2_Q6=V_P300_01
V_TAL1ALPHAE47_01=V_SP1_02
V_E2F1_Q3_01=V_PAX5_01
V_AP1_01=V_SP1_Q2_01
V_SP1_Q4_01=V_GLI1_Q2
V_ZF5_01=V_STAT3_02
V_CETS1P54_03=V_CACBINDINGPROTEIN_Q6
V_FPM315_01=V_GADP_01
V_SP1_Q6=V_LBP9_01
V_COUPTF_Q6=V_SF1_Q6
V_SP1SP3_Q4=V_PAX4_01
V_AREB6_04=V_SP1_02
V_TCF4_03=V_MAZ_Q6
V_MYOGNF1_01=V_GC_01
V_SP1_Q4_01=V_AR_02
V_MAZ_Q6=V_EGR3_01
V_EGR_Q6=V_STAF_02
V_PUR1_Q4=V_FLI1_Q6
V_HIC1_02=V_E2F1_Q3_01
V_GLI2_01=V_NFKAPPAB50_01
V_EAR2_Q2=V_HNF4_Q6_01
V_TR4_Q2=V_SREBP2_Q6
V_HIC1_02=V_STAF_02
V_AR_Q6=V_FPM315_01
V_MZF1_01=V_E2A_Q2
V_KROX_Q6=V_VDR_Q6
V_CETS168_Q6=V_KROX_Q6
V_XPF1_Q6=V_AP2ALPHA_01
V_TAL1_01=V_HNF4_01
V_ETS2_Q6=V_CETS1P54_01
V_ZNF219_01=V_CMYC_02
V_EHF_01=V_CKROX_Q2
V_GC_01=V_PADS_C
V_OLF1_01=V_RELBP52_01
V_MZF1_02=V_SP3_Q3
V_TAL1BETAE47_01=V_SP1_Q6_01
V_ETS_Q6=V_HNF4_01
V_GFI1_Q6=V_ZFP281_01
V_CETS168_Q6=V_HIC1_02
V_NF1_Q6=V_CACCCBINDINGFACTOR_Q6
V_MINI19_B=V_ATF3_Q6
V_CETS1P54_01=V_ZFP281_01
V_MYOGNF1_01=V_GKLF_02
V_ZF5_01=V_DR3_Q4
V_P53_04=V_KROX_Q6
V_E2F1_01=V_MAZR_01
V_BEL1_B=V_CP2_02
V_PAX9_B=V_SP1_01
V_MINI20_B=V_AHR_01
V_ETS_Q4=V_TFIII_Q6
V_CETS168_Q6=V_CACBINDINGPROTEIN_Q6
V_ZFP281_01=V_R_01
V_REST_01=V_SREBP_Q6
V_TAXCREB_02=V_UF1H3BETA_Q6
V_AP2_Q3=V_PPAR_DR1_Q2
V_HIC1_02=V_STAT3_03
V_TTF1_Q6=V_HIC1_02
V_EGR_Q6=V_GLI_Q2
V_EAR2_Q2=V_SMAD3_Q6
V_HEB_Q6=V_COUP_DR1_Q6
V_MAF_Q6_01=V_SP1_01
V_NRSF_Q4=V_DEAF1_02
V_HEN1_01=V_E2A_Q2
V_PAX4_03=V_STAT3_02
V_MZF1_Q5=V_HOX13_01
V_ESE1_Q3=V_HIC1_03
V_LXR_DR4_Q3=V_E2A_Q2
V_CACD_01=V_GLI_Q2
V_MZF1_02=V_MAF_Q6
V_TAL1BETAITF2_01=V_ZFP281_01
V_PAX9_B=V_KLF15_Q2
V_EHF_01=V_SP1_Q6_01
V_AP2_Q6=V_CP2_01
V_XPF1_Q6=V_WT1_Q6
V_AP2ALPHA_01=V_ETS1_B
V_ZFP281_01=V_ACAAT_B
V_MTF1_Q4=V_DEAF1_01
V_SP1SP3_Q4=V_LYF1_01
V_NRSF_01=V_HIC1_03
V_MUSCLE_INI_B=V_XPF1_Q6
V_MAZ_Q6=V_SZF11_01
V_PUR1_Q4=V_R_01
V_ZF5_01=V_CTCF_01
V_AML_Q6=V_SP1_Q2_01
V_MEIS2_02=V_PAX4_03
V_SPZ1_01=V_HEN1_01
V_SP1_Q2_01=V_AR_02
V_NERF_Q2=V_TBX5_Q5
V_NRF1_Q6=V_ZFX_01
V_SP1SP3_Q4=V_MAF_Q6_01
V_AP2_Q3=V_SOX9_Q4
V_AP2ALPHA_01=V_GLI3_02
V_CACD_01=V_TFIII_Q6
V_AP2_Q6=V_MZF1_01
V_TR4_01=V_PUR1_Q4
V_HNF4_Q6_01=V_SREBP2_Q6
V_SP1_Q2_01=V_TFIII_Q6
V_COUPTF_Q6=V_HNF4_Q6_01
V_GKLF_02=V_ETS1_B
V_CREB_Q2_01=V_GC_01
V_XPF1_Q6=V_ZFP281_01
V_ETS2_B=V_SREBP_Q6
V_AP2_Q3=V_LYF1_01
V_NRF2_Q4=V_MAZ_Q6
V_NRSE_B=V_VDR_Q3
V_ACAAT_B=V_UF1H3BETA_Q6
V_AP4_Q6=V_CACD_01
V_AML_Q6=V_ZFP281_01
V_HNF4_DR1_Q3=V_BLIMP1_Q6
V_AP2_Q6_01=V_SOX9_Q4
V_CP2_01=V_AP2GAMMA_01
V_HEN1_01=V_SMAD4_Q6
V_NKX26_01=V_TCF3_01
V_CACCCBINDINGFACTOR_Q6=V_PU1_Q4
V_UF1H3BETA_Q6=V_ETS1_B
V_ETF_Q6=V_SP4_Q5
V_SP3_Q3=V_NRSE_B
V_LYF1_01=V_UF1H3BETA_Q6
V_VDR_Q3=V_SZF11_01
V_MATH1_Q2=V_HAND1E47_01
