# Supplementary material for: Predicting tissue specific cis-regulatory modules in the human genome using pairs of co-occurring motifs
Source: BMC Bioinformatics. 2012 Feb 7;13:25. doi: 10.1186/1471-2105-13-25 (PMC3359238; doi:10.1186/1471-2105-13-25)
Supplement: Additional file 3 — Predictions for all tissues. This file includes predictions for 72 human tissues and cell types. It includes the tissue-specific genes, the predicted signatures, and the putative CRMs. This file also contains predictions for the heart and the CD4+ T cells. We obtained these predictions by searching a larger set of parameters. [file 1471-2105-13-25-S3.ZIP › resultsAllTissues/n0/PB-CD56+_NKCells/CRMs.txt]

chr19:43926645-43926986	16.8698
chr8:67687834-67688393	25.3523
chr1:46962175-46962603	25.1860
chr19:1836476-1836601	33.4308
chr3:50508139-50508687	17.0362
chr3:50517883-50518531	25.3523
chr17:19222141-19222437	16.8698
chr1:65115540-65115743	16.6322
chr17:43159506-43159712	16.8698
chr16:78191652-78192499	58.3791
chr17:43157843-43158592	58.3791
chr2:235070115-235070298	17.0362
chr19:458376-458506	16.6322
chr7:115638473-115638634	33.2645
chr16:65751270-65751536	25.3523
chr16:65756011-65756215	17.0362
chr13:113914643-113914903	41.9845
chr1:46957314-46957544	25.1860
chr2:97707781-97707986	16.7986
chr7:115637632-115637878	17.1074
chr1:200434954-200435066	16.6322
chr16:78192935-78193918	75.6529
chr17:43865281-43865839	16.7986
chr20:2769473-2769929	25.1860
chr1:25127213-25128130	33.4308
chr1:144166460-144167340	33.5021
chr14:60857934-60858279	34.0723
chr14:51850810-51851016	17.1074
chr16:78192935-78193918	75.6529
chr13:113916066-113916225	25.6612
chr1:25125275-25125767	16.7986
chr15:58671361-58671822	34.1436
chr17:44642397-44643085	25.4236
chr1:200435125-200435404	41.8182
chr11:62069458-62070270	50.5382
chr19:10489109-10489375	16.6322
chr17:43865852-43866770	41.7469
chr20:2769266-2769420	17.0362
chr1:200429241-200429740	25.4236
chr2:96295271-96295687	67.3368
chr2:218834974-218835198	16.6322
chr19:10490735-10490914	16.7986
chr20:44033787-44034370	25.4236
chr2:219244937-219245235	25.1860
chr3:50506645-50506988	25.2810
chr13:113912268-113912405	16.6322
chr16:78191652-78192499	58.3791
chr16:78189220-78189979	25.3523
chr15:58671025-58671348	16.8698
chr16:78189220-78189979	25.3523
chr22:35875847-35876079	25.4236
chr2:235068550-235069303	25.4236
chr5:148187829-148188924	25.1147
chr3:50513210-50514016	33.5021
chr14:60857297-60857695	42.2221
chr1:144180988-144181823	25.1860
chr17:62804093-62804684	25.35
chr14:101345668-101346032	33.50
chr17:62803661-62804073	16.87
chr5:40715616-40716323	16.87
chr11:2245486-2245756	16.80
chr15:38834580-38834807	16.87
chr12:108399450-108399649	16.87
chr17:62805287-62805888	24.95
chr1:67168420-67168662	33.67
chr17:9419850-9420024	16.87
chr3:107070454-107071391	25.59
chr11:2247015-2247464	16.87
chr1:67163365-67163755	25.59
chr3:107070080-107070411	25.19
chr17:39936264-39936590	17.11
chr16:2460882-2461566	16.87
chr11:60953693-60954135	34.14
chr12:50004153-50004319	17.11
chr18:30875892-30876826	33.43
chr11:133599650-133599881	16.87
chr12:100748881-100749000	16.87
chr2:102401318-102401889	16.63
chr3:112743148-112743785	16.63
chr5:49999056-49999558	33.50
chr3:112740909-112741704	25.35
chr7:77005392-77006507	33.67
chr5:49997873-49998488	42.22
