# Supplementary material for: Predicting tissue specific cis-regulatory modules in the human genome using pairs of co-occurring motifs
Source: BMC Bioinformatics. 2012 Feb 7;13:25. doi: 10.1186/1471-2105-13-25 (PMC3359238; doi:10.1186/1471-2105-13-25)
Supplement: Additional file 3 — Predictions for all tissues. This file includes predictions for 72 human tissues and cell types. It includes the tissue-specific genes, the predicted signatures, and the putative CRMs. This file also contains predictions for the heart and the CD4+ T cells. We obtained these predictions by searching a larger set of parameters. [file 1471-2105-13-25-S3.ZIP › resultsAllTissues/n0/PB-CD56+_NKCells/genes.txt]

NM_005170
NM_030760
NM_012312
NM_000878
NM_014218
NM_002288
NM_013351
NM_153443
NM_007053
NM_031498
NM_000953
NM_006144
NM_033423
NM_017931
NM_032178
NM_001335
NM_004131
NM_052875
NM_016382
NM_147130
NM_002830
NM_002261
NM_016616
NM_002260
NM_003853
NM_172231
NM_002985
NM_003650
NM_147130
NM_000619
NM_006137
NM_005682
NM_002984
NM_007360
NM_005317
NM_003661
NM_002258
NM_003929
NM_022453
NM_016428
NM_007261
NM_181671
NM_001079
NM_053064
NM_015868
NM_139033
NM_003975
NM_139355
NM_004853
NM_001437
NM_006255
NM_005737
NM_017439
NM_001008215
NM_005601
NM_182524
NM_024329
NM_015374
NM_001337
NM_001015070
NM_022095
NM_032305
NM_024615
NM_198196
NM_033513
NM_024060
NM_000956
NM_170662
NM_003427
NM_024312
NM_002835
NM_004227
NM_006580
NM_017439
NM_004862
NM_032782
NM_003151
NM_004041
NM_018641
NM_000639
NM_024482
NM_134262
NM_002227
NM_017849
NM_001002909
NM_006983
NM_007368
NM_003608
NM_170712
NM_001017403
NM_016293
NM_174975
NM_153023
NM_178126
NM_014385
NM_018378
NM_000024
NM_006153
NM_004350
NM_017631
NM_019034
NM_006030
NM_002478
NM_022575
NM_052942
NM_178586
NM_017773
NM_003332
NM_000632
NM_053282
NM_004106
NM_015641
NM_003974
NM_021822
NM_198428
NM_031954
NM_032233
NM_001080416
NM_138957
NM_001031804
NM_001077702
NM_005546
NM_000887
NM_003327
NM_052848
NM_031213
NM_005391
NM_173575
NM_014371
NM_006181
NM_020830
NM_174896
NM_003243
NM_005360
NM_004252
NM_145803
NM_182566
NM_001127491
NM_003809
NM_153047
NM_000958
NM_004054
NM_001003806
NM_170699
NM_018145
NM_007047
NM_014774
NM_003726
NM_130759
NM_005105
NM_153236
NM_003328
NM_144691
NM_016113
NM_007048
NM_001004431
NM_014268
NM_005682
NM_017841
NM_001025100
