# Supplementary material for: Predicting tissue specific cis-regulatory modules in the human genome using pairs of co-occurring motifs
Source: BMC Bioinformatics. 2012 Feb 7;13:25. doi: 10.1186/1471-2105-13-25 (PMC3359238; doi:10.1186/1471-2105-13-25)
Supplement: Additional file 3 — Predictions for all tissues. This file includes predictions for 72 human tissues and cell types. It includes the tissue-specific genes, the predicted signatures, and the putative CRMs. This file also contains predictions for the heart and the CD4+ T cells. We obtained these predictions by searching a larger set of parameters. [file 1471-2105-13-25-S3.ZIP › resultsAllTissues/n0/PB-CD56+_NKCells/signature.txt]

V_ETF_Q6=V_P53_DECAMER_Q2
V_E2F_Q4_01=V_ZF5_01
V_MYB_Q5_01=V_ZFX_01
V_ETF_Q6=V_EBNA1_01
V_HEB_Q6=V_ERG_01
V_NRF1_Q6=V_ETF_Q6
V_ETF_Q6=V_HNF4ALPHA_Q6
V_MUSCLE_INI_B=V_EHF_01
V_AREB6_04=V_SP1_01
V_AHRARNT_02=V_ZBED6_01
V_PR_01=V_PAX4_01
V_MECP2_01=V_PU1_Q6
V_LBP1_Q6=V_PAX4_01
V_AP2ALPHA_03=V_GADP_01
V_SPZ1_01=V_BEN_01
V_OCT2_01=V_MINI20_B
V_FOXM1_01=V_GADP_01
V_CETS1P54_03=V_TR4_03
V_NFY_Q6_01=V_LBP9_01
V_AP2ALPHA_03=V_FLI1_Q6
V_MOVOB_01=V_AREB6_04
V_LTF_Q6=V_ELK1_02
V_CETS1P54_03=V_PAX4_04
V_CETS1P54_03=V_SIRT6_01
V_PSX1_01=V_SMAD4_Q6
