# Supplementary material for: Predicting tissue specific cis-regulatory modules in the human genome using pairs of co-occurring motifs
Source: BMC Bioinformatics. 2012 Feb 7;13:25. doi: 10.1186/1471-2105-13-25 (PMC3359238; doi:10.1186/1471-2105-13-25)
Supplement: Additional file 3 — Predictions for all tissues. This file includes predictions for 72 human tissues and cell types. It includes the tissue-specific genes, the predicted signatures, and the putative CRMs. This file also contains predictions for the heart and the CD4+ T cells. We obtained these predictions by searching a larger set of parameters. [file 1471-2105-13-25-S3.ZIP › resultsAllTissues/n0/PB-CD8+_Tcells/CRMs.txt]

chr11:62146078-62146179	46.5047
chr20:31541768-31541961	110.0911
chr5:133487253-133487515	33.2655
chr11:63413394-63413599	53.0405
chr6:135417522-135417771	53.4595
chr5:133474211-133474663	41.0582
chr12:54612001-54612518	115.9685
chr14:60857297-60857695	67.2732
chr17:10541549-10541683	38.5444
chr7:100018018-100018136	38.5444
chr19:54280131-54280306	44.4099
chr17:73632457-73632564	33.0980
chr16:88288979-88289114	27.6515
chr11:63412369-63413065	456.7457
chr19:56566901-56567005	48.5995
chr1:113018316-113019057	161.1326
chr17:7181025-7181217	175.7124
chr7:100020341-100020796	78.3458
chr11:63428195-63428297	66.4353
chr11:66933287-66933453	54.5488
chr11:107598473-107598742	146.8041
chr9:129253417-129253650	55.7219
chr1:154170788-154171090	51.8674
chr6:35373454-35373611	89.1909
chr5:133477670-133477792	47.5102
chr15:79304614-79304795	40.3879
chr12:54609460-54609914	63.5924
chr3:107070454-107071391	59.9115
chr11:66934431-66934747	62.4252
chr16:30301349-30301502	75.4131
chr14:91045827-91046234	58.0681
chr16:28903756-28903974	100.7183
chr5:133488125-133488500	61.1684
chrX:11689224-11689451	35.1928
chr11:63428671-63428833	28.9083
chr17:7180376-7180685	232.0567
chr14:98806126-98807016	274.0427
chr19:54669192-54669433	49.2699
chr19:56568001-56568151	36.4496
chr8:67687834-67688393	105.5783
chr5:133476108-133476259	28.5732
chr14:60857934-60858279	82.6611
chr14:60858301-60858537	51.6998
chr19:54280392-54281027	209.8099
chr2:235070115-235070298	131.9728
chr7:100021659-100022021	97.7856
chr8:67687627-67687811	33.9359
chr6:139498497-139498691	192.9317
chr12:54617141-54617378	35.1928
chr12:54613329-54613662	55.8057
chr17:7179053-7179678	42.4827
chr5:133476928-133477257	58.2356
chr5:39110017-39110187	58.6546
chr14:98805231-98806032	69.7152
chr8:67687455-67687607	62.4671
chr10:114196379-114196615	27.6515
chr17:71351291-71351567	77.7592
chr7:100019908-100020302	100.9577
chr16:30300295-30300498	61.1684
chr3:107070080-107070411	125.1019
chr6:139497756-139498127	273.3244
chr17:73640786-73640936	55.3029
chr1:113019615-113020033	82.8706
chr14:60858935-60859139	42.7341
chrX:11686476-11686602	49.6050
chr11:14621638-14622146	157.5714
chr10:114196629-114196761	79.1837
chr16:28904009-28904137	31.6316
chr22:38677267-38677965	32.2600
chr1:32513607-32513756	28.9083
chr9:129254096-129254260	69.9666
chr14:98809287-98809836	278.6931
chr2:86942716-86942822	50.6943
chr19:54669455-54669708	85.8871
chr12:9809031-9809271	29.3273
chr11:62139264-62139748	90.8308
chrX:11687163-11687264	27.6515
chr2:235070349-235070567	46.2533
chr12:54620773-54620893	29.1597
chr17:73626505-73626631	63.1674
chrX:11692859-11693002	31.0031
chr3:132228310-132228426	50.2754
chr14:98807421-98808606	41.2258
chr11:66927847-66928100	65.6094
chr22:30016704-30016950	163.6463
chr7:100019418-100019596	40.6393
chr6:35375606-35375753	44.8289
chr17:71611368-71611565	138.3830
chr17:40332255-40332450	73.5696
chr20:31541329-31541687	105.9972
chrX:11685549-11686045	51.6998
chr14:98797144-98797551	34.4386
chr5:133478287-133478420	52.5797
chr1:20985662-20986520	196.7443
chr7:100019712-100019873	49.0185
chr14:98804913-98805172	52.6216
chr1:113019194-113019398	42.9016
chr6:24991997-24992326	46.9237
chr11:63421418-63421869	37.3714
chr5:133479086-133479498	127.6994
chr14:91046259-91046745	46.9237
chr1:32511775-32512517	244.3383
chr11:63429214-63429552	27.6515
chr22:38672834-38673056	123.8450
chr16:30298356-30298460	47.7616
chr12:54611029-54611282	78.8844
chr5:49997873-49998488	95.44
chr5:133488125-133488500	61.17
chr5:133476108-133476259	28.57
chr5:133488708-133489179	72.98
chr1:26500102-26500210	39.21
chr20:44034372-44034541	62.01
chr5:39245771-39245977	31.00
chrX:70670334-70671104	90.29
chr5:133476928-133477257	58.24
chr2:86942716-86942822	50.69
chr5:133478287-133478420	52.58
chr10:133603690-133603876	36.03
chr20:44033787-44034370	92.51
chr1:199260270-199260693	52.79
chr11:279779-280157	27.65
chr11:280336-280738	58.77
chr6:26566432-26566626	33.52
chr17:1679903-1680137	93.89
chr1:199252960-199253502	59.66
chr15:64372873-64373213	50.69
chr11:60495589-60495817	49.61
chr3:15512555-15513170	29.33
chr5:49998777-49998992	32.68
chr20:3734645-3734985	40.12
chr5:133487253-133487515	33.27
chr5:133474211-133474663	41.06
chr1:199255265-199255779	50.10
chr11:117718532-117718860	52.45
chr1:199250079-199250292	45.25
chr2:42250003-42250255	51.74
chr15:87222041-87222204	29.83
chr20:3730747-3730927	43.87
chr5:133479086-133479498	127.70
chr1:199256891-199257160	75.74
chr2:42249832-42249973	117.14
chr1:199257377-199257859	40.46
chr5:133477670-133477792	47.51
chr9:35639417-35639534	101.98
chr2:173129412-173129618	32.68
chr2:173128949-173129124	29.16
chr2:219801894-219802912	53.59
chr9:35636836-35636953	40.01
chr9:35637071-35637272	80.44
chrX:152845694-152845874	73.74
chr20:39198947-39199135	125.35
chr9:35640850-35641065	62.84
chr6:35361963-35362076	28.91
chr18:27852706-27852824	33.94
chr20:39199465-39199695	57.65
chr11:69199309-69199418	39.21
chr1:71319585-71319686	91.25
chr20:30410296-30410416	34.44
chr20:39199985-39200511	88.90
chr10:102259286-102259622	46.55
chr5:141009287-141009597	45.67
chr14:52266466-52266756	41.05
chr2:97707781-97707986	31.00
chr2:86871459-86871636	71.22
chr20:30410527-30410932	39.72
chr20:30409380-30410033	91.50
chr5:141002839-141002999	43.57
