# Supplementary material for: Predicting tissue specific cis-regulatory modules in the human genome using pairs of co-occurring motifs
Source: BMC Bioinformatics. 2012 Feb 7;13:25. doi: 10.1186/1471-2105-13-25 (PMC3359238; doi:10.1186/1471-2105-13-25)
Supplement: Additional file 3 — Predictions for all tissues. This file includes predictions for 72 human tissues and cell types. It includes the tissue-specific genes, the predicted signatures, and the putative CRMs. This file also contains predictions for the heart and the CD4+ T cells. We obtained these predictions by searching a larger set of parameters. [file 1471-2105-13-25-S3.ZIP › resultsAllTissues/n0/PB-CD8+_Tcells/genes.txt]

NM_005810
NM_001010923
NM_014347
NM_018996
NM_020954
NM_005546
NM_001345
NM_002185
NM_002104
NM_000116
NM_015490
NM_018961
NM_003151
NM_172213
NM_003427
NM_020963
NM_007360
NM_004931
NM_052880
NM_001003656
NM_000922
NM_001004419
NM_002660
NM_138576
NM_001335
NM_018530
NM_201633
NM_002985
NM_001014987
NM_032206
NM_003202
NM_025092
NM_033423
NM_006255
NM_198058
NM_145243
NM_017773
NM_199126
NM_006725
NM_000732
NM_138292
NM_002258
NM_138371
NM_078629
NM_021873
NM_181672
NM_006144
NM_018089
NM_052942
NM_001033053
NM_001079
NM_170662
NM_198196
NM_015219
NM_000051
NM_005317
NM_024615
NM_032783
NM_018326
NM_147130
NM_004886
NM_001768
NM_033449
NM_130759
NM_001003806
NM_002603
NM_153236
NM_018029
NM_001076785
NM_153833
NM_021065
NM_002610
NM_182607
NM_012200
NM_006137
NM_004294
NM_001459
NM_004810
NM_147130
NM_001838
NM_199242
NM_001242
NM_022494
NM_001032999
NM_001012633
NM_052838
NM_032206
NM_002260
NM_020233
NM_001080416
NM_007047
NM_007049
NM_183241
NM_014716
NM_198555
NM_144566
NM_144693
NM_030793
NM_019063
NM_018556
NM_145251
NM_006620
NM_199335
NM_016217
NM_014450
NM_015338
NM_002830
NM_017831
NM_007048
NM_006994
NM_016287
NM_005356
NM_003518
NM_003070
NM_206962
NM_007267
NM_152756
NM_033081
NM_018169
NM_001781
NM_014155
NM_002319
NM_015864
NM_172217
NM_007013
NM_032560
NM_001005373
NM_033358
NM_003328
NM_133375
NM_005601
NM_005737
NM_019604
NM_052928
NM_003437
NM_001042573
NM_014949
NM_080538
NM_020912
NM_016388
NM_001039469
NM_139355
NM_178232
NM_003089
NM_004247
NM_005455
NM_014314
NM_153451
NM_003844
NM_012092
NM_052987
NM_183008
NM_198517
NM_014065
NM_001007467
NM_022095
NM_001666
NM_017596
NM_022047
NM_001042414
