# Supplementary material for: Predicting tissue specific cis-regulatory modules in the human genome using pairs of co-occurring motifs
Source: BMC Bioinformatics. 2012 Feb 7;13:25. doi: 10.1186/1471-2105-13-25 (PMC3359238; doi:10.1186/1471-2105-13-25)
Supplement: Additional file 3 — Predictions for all tissues. This file includes predictions for 72 human tissues and cell types. It includes the tissue-specific genes, the predicted signatures, and the putative CRMs. This file also contains predictions for the heart and the CD4+ T cells. We obtained these predictions by searching a larger set of parameters. [file 1471-2105-13-25-S3.ZIP › resultsAllTissues/n0/PB-CD8+_Tcells/signature.txt]

V_EGR_Q6=V_E2F1_Q6_01
V_E2F1_Q3_01=V_ETS1_B
V_CDP_03=V_MYOD_Q6
V_MAZR_01=V_NFY_Q6
V_ATF1_Q6=V_SP4_Q5
V_BLIMP1_Q6=V_USF_Q6_01
V_SP1_Q4_01=V_STAT3_01
V_STAT6_02=V_ETF_Q6
V_STAT3_01=V_SP1_02
V_MINI20_B=V_STAT3_01
V_XPF1_Q6=V_ETF_Q6
V_CREBP1_Q2=V_GKLF_02
V_ETS2_Q6=V_AP4_01
V_ATF1_Q6=V_CKROX_Q2
V_SREBP1_Q6=V_PAX5_01
V_KROX_Q6=V_NFY_Q6
V_RNF96_01=V_ATF3_Q6
V_NFAT3_Q3=V_ZFX_01
V_STAT1_05=V_HIC1_02
V_FOXO1_01=V_STAT1STAT1_Q3
V_STAT3_03=V_ETF_Q6
V_AP2_Q6_01=V_NFAT3_Q3
V_STAT1_02=V_ZFX_01
V_CETS1P54_03=V_HNF4_01
V_COUP_01=V_AP2_Q6_01
V_EGR_Q6=V_E2F_Q6_01
V_TAL1_01=V_ETF_Q6
V_E2F_Q6_01=V_SP1_Q6_01
V_CETS1P54_03=V_ETF_Q6
V_AP2_Q6_01=V_PTF1BETA_Q6
V_LBP9_01=V_HIC1_03
V_AHRHIF_Q6=V_SP1_Q6_01
V_MZF1_02=V_ELK1_01
V_E2F_Q3_01=V_SP1_01
V_CNOT3_01=V_STAT3_03
V_ELK1_01=V_RNF96_01
V_COUPTF_Q6=V_PAX4_01
V_AHRHIF_Q6=V_KROX_Q6
V_AP2_Q3=V_PTF1BETA_Q6
V_CNOT3_01=V_AHRARNT_02
V_CTCF_01=V_PAX5_02
V_PU1_Q4=V_SZF11_01
V_PEA3_Q6=V_MINI20_B
V_SAP1A_01=V_CETS1P54_01
V_SOX9_Q4=V_MAZ_Q6
V_EBF_Q6=V_SREBP_Q3
V_EGR_Q6=V_CREB_Q2_01
V_NKX25_Q5=V_SP1_01
V_TEL2_Q6=V_GKLF_02
V_NRF2_Q4=V_GC_01
V_SP1_Q6=V_NKX25_Q5
V_NKX25_Q5=V_CKROX_Q2
V_EGR_Q6=V_STAT1_05
V_AP2_Q6_01=V_IRF_Q6_01
V_PEA3_Q6=V_SP1_02
V_AP2_Q6_01=V_PPAR_DR1_Q2
V_EGR_Q6=V_ATF5_01
V_ELK1_01=V_GC_01
V_NFKAPPAB_01=V_CAP_01
V_IK1_01=V_SP4_Q5
V_E2F_Q3_01=V_HIC1_02
V_AP2_Q6_01=V_YY1_Q6
V_PLAG1_01=V_E2F_Q3_01
V_KROX_Q6=V_AP1FJ_Q2
V_HIC1_02=V_STAF_01
V_SRY_02=V_HMEF2_Q6
V_PEA3_Q6=V_MINI19_B
V_SREBP_Q3=V_TAL1_Q6
V_MINI20_B=V_LBP9_01
V_SOX4_01=V_COUPTF_Q6
V_MZF1_01=V_STAT1_02
V_MAZ_Q6=V_HSF_Q6
V_PAX4_01=V_PAX5_02
V_RREB1_01=V_CETS1P54_03
V_ZFP281_01=V_CBF_01
V_SP3_Q3=V_RELBP52_01
V_NRSE_B=V_PTF1BETA_Q6
V_LBP9_01=V_CP2_02
V_EGR_Q6=V_SREBP1_Q5
V_CETS1P54_03=V_TFIII_Q6
V_NFY_01=V_CACBINDINGPROTEIN_Q6
V_EGR_Q6=V_ETS_Q4
V_KLF15_Q2=V_TEL2_Q6
V_ELK1_01=V_TFIII_Q6
V_KROX_Q6=V_REX1_03
V_MUSCLE_INI_B=V_NKX25_Q5
V_ZBED6_01=V_MTF1_Q4
V_MZF1_02=V_NKX25_Q5
V_PUR1_Q4=V_ETF_Q6
V_AP1_01=V_SP1_Q6
V_MZF1_01=V_GADP_01
V_TTF1_Q6=V_SP1_01
V_OCT4_01=V_CDX2_Q5_01
V_NRF1_Q6=V_E2F1_Q3_01
V_MUSCLE_INI_B=V_ISRE_01
V_ETS2_Q6=V_SZF11_01
V_SP1_Q6=V_CAAT_01
V_STAT1_05=V_MAZ_Q6
V_ZF5_01=V_ETS1_B
V_NRF2_01=V_ZFX_01
V_MINI20_B=V_BLIMP1_Q6
V_EGR_Q6=V_STAT3_03
V_ETS_Q4=V_PUR1_Q4
V_SP1SP3_Q4=V_STAT3_03
V_SP1_02=V_SMAD3_Q6
V_AP2ALPHA_01=V_PPAR_DR1_Q2
V_POU3F2_01=V_STAT1STAT1_Q3
V_NERF_Q2=V_ISRE_01
V_TATA_C=V_CDC5_01
V_MINI20_B=V_OSF2_Q6
V_PAX4_01=V_ZFP206_01
V_SOX9_Q4=V_CACCCBINDINGFACTOR_Q6
V_FOXO1_02=V_SP1_Q4_01
V_STAT1_01=V_SP1_02
V_AP2_Q3=V_SOX9_Q4
V_MAF_Q6_01=V_KROX_Q6
V_NANOG_02=V_SP1_Q6_01
V_TATA_C=V_ELF1_Q6
V_PEA3_Q6=V_MYOD_Q6_01
V_TTF1_Q6=V_GC_01
V_CP2_02=V_AP2GAMMA_01
V_FPM315_01=V_PEA3_Q6
V_RNF96_01=V_CP2_01
V_MINI20_B=V_AHR_01
V_ETS_Q6=V_SZF11_01
V_NRSF_01=V_ETS_Q6
V_IK1_01=V_SP1_Q2_01
V_AP1_01=V_CACBINDINGPROTEIN_Q6
V_XPF1_Q6=V_ZFX_01
V_UF1H3BETA_Q6=V_FOXO1_Q5
V_AP2_Q3=V_YY1_02
V_ETS_Q6=V_WT1_Q6
