# Supplementary material for: Predicting tissue specific cis-regulatory modules in the human genome using pairs of co-occurring motifs
Source: BMC Bioinformatics. 2012 Feb 7;13:25. doi: 10.1186/1471-2105-13-25 (PMC3359238; doi:10.1186/1471-2105-13-25)
Supplement: Additional file 3 — Predictions for all tissues. This file includes predictions for 72 human tissues and cell types. It includes the tissue-specific genes, the predicted signatures, and the putative CRMs. This file also contains predictions for the heart and the CD4+ T cells. We obtained these predictions by searching a larger set of parameters. [file 1471-2105-13-25-S3.ZIP › resultsAllTissues/n0/pituitary_gland/CRMs.txt]

chr19:54237207-54238024	39.1212
chr22:36238033-36238145	50.9960
chr14:23905627-23906091	146.2420
chr20:56860680-56860943	30.9134
chr17:59346401-59346589	196.5327
chr17:59353017-59353205	196.5327
chrX:71442997-71443926	113.6231
chr17:59349868-59350142	176.6361
chr20:56901367-56902125	103.0446
chr11:46360038-46360183	30.9134
chr17:59346401-59346589	196.5327
chr22:45522343-45522502	50.1452
chr17:59340360-59340489	31.0934
chr4:111761211-111761768	49.8603
chr14:23907486-23907950	92.6155
chr6:26216302-26216878	124.9258
chr12:100325554-100325773	40.8855
chr5:79371248-79371655	31.1627
chr7:127038041-127038279	53.5998
chr7:129497406-129497719	82.3526
chr17:59349868-59350142	176.6361
chr5:79367204-79367454	39.8882
chr20:56900842-56901350	173.9059
chr4:111771997-111772155	43.3785
chr20:61463252-61463411	38.6341
chr17:59353017-59353205	196.5327
chr20:61462961-61463100	33.5845
chr14:79747900-79748714	29.0852
chr7:127044927-127045712	52.9350
chr20:20295335-20295720	132.5555
chr3:187308014-187308641	192.9204
chr3:195834887-195835096	44.3757
chr3:187298132-187298641	61.3836
chr2:131072123-131072374	29.2514
chr14:60271422-60271966	31.2517
chr4:71492003-71492664	111.3329
chr22:36245153-36245376	31.8948
chr20:35581858-35582061	39.8882
chr4:105633981-105636300	309.6546
chr4:111760414-111760732	102.0949
chr20:56863783-56864713	73.9456
chr5:79366775-79366941	31.6421
chr17:59353017-59353205	196.5327
chr4:111772501-111772947	51.3488
chr3:140139369-140139569	40.7512
chr14:60814256-60814681	33.4064
chr20:20296552-20296911	176.4066
chr4:105632082-105633965	102.2967
chr4:105627818-105628388	32.1599
chr14:56126118-56128077	90.6567
chr4:111767145-111767545	30.7472
chr4:111760028-111760396	28.5391
chr3:140140511-140140904	156.0054
chr3:187309493-187309953	204.1562
chr20:35584575-35585248	50.1000
chr14:23907106-23907386	91.9230
chr4:111770163-111770321	42.3813
chr17:59346401-59346589	196.5327
chr20:35589318-35589797	61.9099
chr20:20296229-20296477	65.5663
chr4:111754662-111755233	102.3798
chr17:59304706-59304981	145.4734
chr20:35578737-35580341	136.2710
chr11:46358848-46359198	80.9399
chr14:23906878-23907051	32.5338
chr17:59342288-59342562	147.5509
chr20:20298561-20299737	72.5448
chrX:130249975-130251636	224.1303
chr1:225993719-225994109	30.6285
chr4:111761974-111762426	84.5132
chr20:56897182-56899989	467.0376
chr17:59346401-59346589	196.5327
chrX:130240996-130241798	138.6255
chr22:35507980-35508350	50.7388
chr3:140145512-140146128	50.0265
chr20:20295762-20295903	72.9484
chr14:79742538-79743404	50.2758
chr16:19087743-19088074	102.3106
chr4:111756486-111756988	42.6662
chr6:26125939-26126093	64.2090
chr10:92606504-92606869	32.9909
chr16:19086955-19087230	29.1491
chrX:130240406-130240797	41.8470
chr19:54239129-54239278	32.1599
chr17:59349868-59350142	176.6361
chr20:35583219-35583707	93.1082
chr14:74663377-74663611	81.0586
chr15:73813542-73813851	29.1491
chr4:111769085-111769612	113.7669
chr14:23907971-23908246	84.7625
chr20:35584254-35584482	104.7205
chr2:25245051-25245288	30.4702
chr4:111762669-111762860	30.7472
chr20:56908286-56908982	52.3533
chr11:103542495-103542792	29.2039
chrX:48578878-48579225	69.0077
chr4:111763065-111765257	300.0788
chr17:59349868-59350142	176.6361
chr20:61466108-61466346	40.3037
chr16:1323563-1323781	60.7603
chr3:140148396-140148883	111.3553
chr7:127046547-127047929	152.9725
chr15:30730827-30731100	29.5007
chr15:73811267-73811773	61.4944
chr20:35582818-35583147	111.1133
chrX:130238102-130238531	29.9162
chr17:59353017-59353205	196.5327
chrX:71445409-71446132	29.1491
chr3:140146446-140146658	96.6320
chr14:76807033-76807179	51.1068
chr3:115556875-115557471	31.1627
chr1:149950939-149951417	31.33
chr1:149950464-149950733	62.21
chr17:59327603-59327878	134.25
chr16:1323563-1323781	60.76
chr17:59304706-59304981	145.47
chr2:45095148-45095320	30.91
chr16:27468828-27468992	94.67
chr9:138228692-138228872	30.08
chr18:12874140-12874334	31.72
chr12:47396269-47396564	31.16
chr17:59342288-59342562	147.55
chr1:109457972-109458328	30.11
chr16:2457702-2457818	30.91
chr17:59309162-59309272	52.52
chr4:4439476-4439841	62.84
chr2:45090628-45091130	50.89
chr11:76484077-76484207	29.09
chr11:18010344-18010452	30.54
chr1:149960606-149960842	49.54
chr17:59312893-59313167	138.58
chr9:138233768-138233935	30.11
chr2:45090011-45090243	71.96
chr2:45095553-45096225	29.80
chr2:224169719-224170390	39.77
chr16:2457843-2458186	38.99
chr9:138236007-138236254	30.75
chr17:59340360-59340489	31.09
chr1:36173697-36174027	32.16
chr14:88360438-88360804	28.54
chr7:94123538-94124373	102.47
chr20:57308840-57309156	61.93
chr20:57305238-57305813	81.02
chr20:5839997-5840158	50.57
chr9:138234706-138234867	43.21
chr20:57301500-57301694	30.33
chr1:149955120-149956343	62.08
chr12:107433012-107433193	63.18
chr20:56847940-56848556	33.41
chr2:219631049-219631238	28.46
chr2:45015751-45016667	52.55
chr2:219634153-219634511	31.74
chr2:219629700-219629849	32.71
chrX:132377171-132377639	71.89
chr2:45017883-45018712	176.52
chr19:51608645-51608929	49.20
chr2:45023553-45023761	40.99
chr19:48815735-48816101	31.74
chr1:166517155-166517619	41.13
chr17:59340360-59340489	31.09
chr17:59342288-59342562	147.55
chr2:45029851-45030087	30.75
chr19:51608292-51608620	52.12
chr2:219633808-219634036	49.61
chr17:59304706-59304981	145.47
chr3:49003047-49003269	29.64
chr8:72431275-72431923	41.13
chrX:132373800-132376037	166.98
chrX:48977187-48977913	30.29
chr2:45022150-45022437	29.80
chr17:59327603-59327878	134.25
chrX:132376659-132377067	137.62
chr2:219632269-219633118	40.26
chr17:59342288-59342562	147.55
chr19:48832494-48833091	51.62
chr17:59340360-59340489	31.09
chr12:4424997-4425692	53.18
chr2:45014401-45015096	37.63
chr8:72436183-72437669	82.08
chr22:44453854-44454453	30.91
chr2:45015233-45015429	32.16
