# Supplementary material for: Predicting tissue specific cis-regulatory modules in the human genome using pairs of co-occurring motifs
Source: BMC Bioinformatics. 2012 Feb 7;13:25. doi: 10.1186/1471-2105-13-25 (PMC3359238; doi:10.1186/1471-2105-13-25)
Supplement: Additional file 3 — Predictions for all tissues. This file includes predictions for 72 human tissues and cell types. It includes the tissue-specific genes, the predicted signatures, and the putative CRMs. This file also contains predictions for the heart and the CD4+ T cells. We obtained these predictions by searching a larger set of parameters. [file 1471-2105-13-25-S3.ZIP › resultsAllTissues/n0/pituitary_gland/genes.txt]

NM_001035256
NM_000948
NM_000549
NM_022561
NM_022559
NM_022560
NM_000515
NM_000735
NM_022645
NM_022641
NM_144967
NM_022580
NM_001317
NM_000510
NM_000894
NM_005149
NM_022644
NM_001009824
NM_015973
NM_020991
NM_020778
NM_001555
NM_024852
NM_022581
NM_022579
NM_014564
NM_001318
NM_001298
NM_000872
NM_000306
NM_001819
NM_014997
NM_004675
NM_018298
NM_017651
NM_014622
NM_001080837
NM_022557
NM_020775
NM_006189
NM_014500
NM_000112
NM_175881
NM_005386
NM_005413
NM_017799
NM_080680
NM_004143
NM_003248
NM_002289
NM_014392
NM_182498
NM_003933
NM_001448
NM_152323
NM_023067
NM_002196
NM_015202
NM_018717
NM_033053
NM_032545
NM_000114
NM_006917
NM_005325
NM_003430
NM_145296
NM_002670
NM_173834
NM_001010940
NM_020739
NM_015642
NM_003933
NM_025108
NM_012268
NM_004898
NM_006408
NM_001001894
NM_018555
NM_018266
NM_001079673
NM_001048210
NM_006998
NM_004179
NM_005183
NM_004791
NM_001077490
NM_006987
NM_000325
NM_025212
NM_003469
NM_001012763
NM_015068
NM_144596
NM_080422
NM_016524
NM_004042
NM_001017970
NM_003020
NM_001177
NM_006860
NM_007076
NM_015394
NM_006143
NM_003170
NM_017700
NM_021257
NM_000744
NM_018081
NM_000503
NM_001039706
NM_022090
NM_001077516
NM_023007
NM_007185
NM_145170
NM_177939
NM_014648
NM_016592
NM_002181
NM_033043
NM_016932
NM_033135
NM_001011655
NM_013271
NM_005323
NM_015354
NM_152261
NM_173481
NM_080426
NM_004454
NM_004554
NM_022766
NM_016284
NM_019012
NM_016519
NM_014550
NM_153451
NM_032040
NM_001240
NM_005553
NM_004193
NM_004609
NM_000940
NM_013236
NM_015393
NM_033116
NM_001012334
NM_007191
NM_173509
NM_013363
NM_017590
NM_001007023
NM_033348
NM_002431
NM_015347
NM_006193
NM_021179
NM_178820
NM_005286
NM_020996
