# Supplementary material for: Predicting tissue specific cis-regulatory modules in the human genome using pairs of co-occurring motifs
Source: BMC Bioinformatics. 2012 Feb 7;13:25. doi: 10.1186/1471-2105-13-25 (PMC3359238; doi:10.1186/1471-2105-13-25)
Supplement: Additional file 3 — Predictions for all tissues. This file includes predictions for 72 human tissues and cell types. It includes the tissue-specific genes, the predicted signatures, and the putative CRMs. This file also contains predictions for the heart and the CD4+ T cells. We obtained these predictions by searching a larger set of parameters. [file 1471-2105-13-25-S3.ZIP › resultsAllTissues/n0/pituitary_gland/signature.txt]

V_PAX4_04=V_HOXA7_01
V_AHR_Q5=V_ETF_Q6
V_HOXC5_01=V_FXR_Q3
V_MTATA_B=V_RNF96_01
V_AP3_Q6=V_ZFX_01
V_ETF_Q6=V_ATF3_Q6
V_SP1SP3_Q4=V_NKX61_02
V_MUSCLE_INI_B=V_LHX8_01
V_ZF5_01=V_MTERF_01
V_IPF1_06=V_AP4_Q6_01
V_SPZ1_01=V_E2F1DP1RB_01
V_POU3F2_02=V_EGR1_01
V_E2F_Q3=V_HIC1_02
V_ZF5_01=V_IRF_Q6_01
V_PKNOX2_01=V_GATA3_01
V_AP2ALPHA_02=V_HSF2_02
V_E2F_Q6_01=V_MTF1_Q4
V_SPZ1_01=V_MTATA_B
V_MAZ_Q6=V_S8_02
V_ZIC2_01=V_MEF2_04
V_TATA_C=V_NGFIC_01
V_DUXL_01=V_ETF_Q6
V_COUPTF_Q6=V_MTATA_B
V_MYCMAX_B=V_NANOG_01
V_ZIC1_01=V_MEF2_04
V_TATA_01=V_LXR_Q3
V_HMX1_02=V_SP4_Q5
V_AP2_Q6_01=V_MTATA_B
V_E2F1DP1RB_01=V_HIC1_02
V_ZF5_01=V_ARP1_01
V_ZFP206_01=V_GLI3_02
V_NRSF_01=V_NFY_01
V_E2F_Q3_01=V_DEAF1_02
V_AMEF2_Q6=V_KLF15_Q2
V_DMRT5_01=V_FXR_Q3
V_PAX9_B=V_NFY_Q6
V_XPF1_Q6=V_HMGIY_01
V_E2F1_Q6_01=V_R_01
V_E2F_Q6_01=V_PAX4_01
V_HMGIY_01=V_AR_01
V_XPF1_Q6=V_AR_01
V_DBP_Q6=V_BSX_01
V_ATF4_Q2=V_MYOGNF1_01
V_BEN_01=V_ZFP206_01
V_CREL_01=V_NKX61_03
V_BSX_01=V_NFKB_Q6_01
V_EHF_01=V_CNOT3_01
V_COUPTF_Q6=V_E2F1_Q6_01
V_DBP_Q6=V_HOXA7_02
V_SP1SP3_Q4=V_NFY_01
V_SP1SP3_Q4=V_HMGIY_Q6
V_AP2_Q6=V_NFY_Q6_01
V_ZFP281_01=V_HOXC6_01
V_POU1F1_Q6=V_MAZR_01
V_MOVOB_01=V_NFY_01
V_RREB1_01=V_E2F1_Q4_01
V_NFY_01=V_MAZR_01
V_AP2ALPHA_03=V_ZF5_01
V_AP2_Q6=V_XVENT1_01
V_E2_01=V_EGR3_01
V_CAAT_01=V_NFY_01
V_BEN_01=V_AHR_01
V_P53_04=V_AP1_Q4
V_CIZ_01=V_SP2_01
V_PIT1_Q6=V_EGR1_01
V_GATA3_01=V_TGIF2_01
V_HOXC5_01=V_HMGIY_01
V_HOXB13_01=V_HIC1_02
V_DMRT7_01=V_HEN1_01
V_AML_Q6=V_BEN_01
V_AMEF2_Q6=V_EGR1_01
V_CDXA_02=V_EGR3_01
V_CREL_01=V_HMGIY_01
V_MSX3_01=V_EVX2_01
V_GRE_C=V_PAX4_01
V_ZF5_01=V_GLI1_Q2
V_MTATA_B=V_CACCCBINDINGFACTOR_Q6
V_E2F4DP1_01=V_AP2_Q6_01
V_SP1SP3_Q4=V_DUXL_01
V_CREBP1_Q2=V_HIC1_02
V_P53_04=V_E2F1_Q4
V_TAXCREB_02=V_PIT1_Q6
V_LHX3_01=V_PPARA_02
V_NFY_Q6_01=V_P53_DECAMER_Q2
V_AP2_Q6_01=V_FOXO4_01
V_CDXA_01=V_LXR_DR4_Q3
V_P53_04=V_HOXB9_01
V_GLI3_02=V_E2F1_Q3_01
V_ZID_01=V_ZF5_01
V_PXRRXR_01=V_HNF4_01_B
V_RXRLXRB_01=V_ETF_Q6
V_ZNF219_01=V_HMX1_02
V_SP1_Q2_01=V_MECP2_02
V_NFY_01=V_P53_DECAMER_Q2
V_P53_01=V_R_01
V_ZNF515_01=V_OCT1_02
V_TATA_C=V_LXR_Q3
V_DBP_Q6=V_HOXB4_01
V_FOXO1_01=V_RNF96_01
V_ZF5_01=V_IK2_01
V_BARHL2_01=V_GKLF_02
V_NKX23_01=V_WT1_Q6
V_NFY_Q6_01=V_LRF_Q2
V_GATA1_01=V_HIC1_02
V_MTATA_B=V_AREB6_04
V_PNR_01=V_HIC1_03
V_DUXL_01=V_PAX4_03
V_ALPHACP1_01=V_HMGIY_01
V_AP2_Q6=V_BSX_01
V_NKX25_02=V_SP1_Q6_01
V_SP1_02=V_NKX61_02
V_ZFP281_01=V_PAX3_B
V_MTF1_01=V_MRF2_01
V_CREB_02=V_CNOT3_01
V_CNOT3_01=V_MECP2_02
V_COUPTF_Q6=V_LHX61_02
V_SP3_Q3=V_XVENT1_01
V_E2F1_Q6_01=V_ZBED6_01
V_PR_Q2=V_EN1_01
V_HSF2_03=V_VDRRXR_01
V_DMRT5_01=V_CREL_01
V_ZEC_01=V_REX1_03
V_LHX4_01=V_PLAG1_01
V_GTF2IRD1_01=V_RFX3_01
V_NFY_Q6_01=V_RNF96_01
V_NFY_Q6=V_SREBP1_02
V_RREB1_01=V_E2F_Q4_01
V_AP2_Q3=V_IPF1_Q4_01
V_NFY_01=V_NFY_Q6_01
V_NFY_01=V_WT1_Q6
V_BEN_01=V_NRSE_B
V_ZF5_01=V_TAL1_01
V_CNOT3_01=V_PU1_Q4
V_AP2ALPHA_03=V_BEN_01
V_BEN_01=V_ZBED6_01
V_RFX3_01=V_SREBP1_02
V_HOXB4_01=V_HMGIY_01
V_HMGIY_01=V_GATA2_03
V_AMEF2_Q6=V_HEN1_01
V_NFAT3_Q3=V_CNOT3_01
V_BSX_01=V_SP1_02
V_SP1SP3_Q4=V_HOXB9_01
V_HOXC5_01=V_GATA2_03
V_PR_01=V_MTF1_Q4
