# Supplementary material for: Predicting tissue specific cis-regulatory modules in the human genome using pairs of co-occurring motifs
Source: BMC Bioinformatics. 2012 Feb 7;13:25. doi: 10.1186/1471-2105-13-25 (PMC3359238; doi:10.1186/1471-2105-13-25)
Supplement: Additional file 3 — Predictions for all tissues. This file includes predictions for 72 human tissues and cell types. It includes the tissue-specific genes, the predicted signatures, and the putative CRMs. This file also contains predictions for the heart and the CD4+ T cells. We obtained these predictions by searching a larger set of parameters. [file 1471-2105-13-25-S3.ZIP › resultsAllTissues/n0/placenta/CRMs.txt]

chr17:59344687-59344806	18.2319
chr1:40198363-40199069	62.7422
chr6:10515063-10515702	17.8018
chrX:133533336-133535744	27.2642
chr6:10519815-10520395	26.5951
chr17:74441528-74441742	27.6405
chr17:59344687-59344806	18.2319
chr12:55696532-55696765	18.0646
chr20:39437237-39437547	18.2319
chr13:109757375-109757712	27.2920
chr2:165406659-165406929	18.2597
chr10:53743783-53744125	17.8018
chr17:59312893-59313167	82.1449
chr17:59346401-59346589	18.2319
chr2:10778623-10778805	18.3513
chr5:127898201-127899335	18.4409
chr5:141237487-141237971	17.8137
chr19:48374256-48374644	18.6082
chr7:6279366-6280141	27.3836
chr17:74432880-74433312	45.4642
chr17:59353017-59353205	18.2319
chr5:141234148-141234400	18.2319
chr15:72282010-72282296	18.4409
chr14:74487280-74487636	27.2642
chr7:55055784-55056133	26.9535
chr2:165406271-165406394	18.2319
chr6:10520791-10521507	18.5106
chr1:148801216-148801472	18.0646
chr17:59304706-59304981	99.9228
chr11:72616636-72616911	35.1973
chr3:112273195-112273322	27.4732
chr22:31529168-31529641	37.2463
chr8:22079064-22079331	44.9106
chr2:10779094-10779289	26.5832
chr3:112271983-112272160	18.2319
chr22:22451076-22451353	18.0646
chr15:72275745-72275959	26.8340
chr5:141238763-141239288	18.4409
chr5:86599673-86600024	27.5509
chr17:59342288-59342562	91.1772
chr6:10523805-10524542	26.9535
chr22:31527402-31527724	36.5752
chrX:135451181-135451837	18.4409
chr5:141242172-141242677	18.0646
chr6:10518795-10519788	45.5737
chr17:59329964-59330067	18.2319
chr11:72613754-72614328	17.6345
chr14:74491698-74491909	26.8460
chr17:36348825-36349031	18.0646
chr4:175680177-175680442	63.1942
chr6:10527669-10528115	27.5509
chr1:40193991-40194186	18.0646
chr6:10525305-10525723	36.5055
chr8:22079879-22080089	18.2319
chr20:54638251-54639024	72.0593
chr11:72616275-72616596	18.3513
chr4:89971208-89971565	27.0133
chrX:13499289-13499961	18.2319
chr11:66582847-66583044	18.0646
chr8:22080972-22081303	17.9810
chr5:127901364-127902450	90.3807
chr22:31522222-31523231	46.1810
chr17:77512183-77512708	35.8783
chr5:141242774-141243449	36.3622
chr2:232959582-232960458	45.7509
chr16:80617041-80617589	18.0646
chr12:46403192-46403396	17.5628
chr17:59349868-59350142	90.8905
chr10:79354877-79355522	18.3513
chr14:74490661-74491608	27.7600
chr1:145707752-145708038	18.3513
chr17:59315146-59315292	18.2319
chr20:39431921-39432545	27.4732
chr3:112272179-112272622	27.2223
chr17:77511877-77512110	26.8619
chr5:127901195-127901351	18.1900
chr10:7705044-7705314	27.3836
chr12:46402684-46403161	18.2319
chr22:31528524-31528963	18.3513
chr10:88703498-88703685	18.3991
chr14:74493284-74493638	27.7600
chr17:77512939-77513215	55.1595
chr5:141228085-141228317	18.4409
chr6:10528467-10528827	17.8137
chr20:39428094-39428495	63.1942
chr5:141235659-141236494	36.2546
chr17:59342288-59342562	91.1772
chr17:59331678-59332047	18.4409
chr7:45927304-45927680	27.1327
chr1:40194200-40194824	17.9212
chr2:232961196-232961631	54.1739
chr1:36721123-36721358	27.3836
chr3:72578717-72579345	63.4212
chr3:112273776-112274234	44.8150
chr17:59327603-59327878	99.9228
chr17:59316858-59317219	18.4409
chr12:55690742-55691286	18.5186
chr20:54635113-54635268	18.4409
chr5:141236531-141237437	45.1854
chr5:141238288-141238693	53.6800
chr14:74497242-74497655	27.2642
chr2:216008979-216009114	17.80
chr17:59331678-59332047	18.44
chrX:132950837-132952632	18.64
chr17:59329964-59330067	18.23
chr2:216009134-216009610	18.35
chr15:89215468-89215914	17.81
chrX:149902019-149902969	80.84
chr11:2106869-2107735	36.86
chr19:15086005-15086278	18.23
chr1:201197355-201197817	36.70
chrX:132941283-132942735	18.06
chr1:201202649-201202847	17.81
chr15:89218321-89218646	36.33
chr7:127684880-127685074	27.64
chr2:20288109-20288441	17.81
chr5:141311339-141311569	17.80
chr17:59349868-59350142	90.89
chr2:20286873-20287473	18.26
chr11:2108267-2108836	26.67
chr17:59344687-59344806	18.23
chr6:82518728-82519247	45.11
chr19:15086298-15086651	36.67
chr2:20289047-20289324	26.85
chr17:59353017-59353205	18.23
chr11:2110547-2110792	36.25
chrX:132947481-132948150	54.77
chr17:59349868-59350142	90.89
chrX:132944937-132946552	44.22
chr17:59327603-59327878	99.92
chr19:15078984-15079137	17.63
chr17:59346401-59346589	18.23
chr15:89212442-89213067	18.35
chrX:132940724-132940977	18.23
chr17:59344687-59344806	18.23
chr2:20286641-20286853	18.52
chr17:59353017-59353205	18.23
chr17:59346401-59346589	18.23
chr17:59342288-59342562	91.18
chr7:127669826-127670176	18.06
chr15:99609408-99609855	27.29
chr11:2116620-2117410	26.60
chr2:20287722-20288043	26.16
chr17:59342288-59342562	91.18
chrX:149903281-149904212	26.58
chr10:128066802-128067429	26.60
chr11:2908099-2908307	17.81
chr17:56829224-56829775	17.81
chr17:56832120-56832231	18.80
chr17:56841033-56841924	26.85
chr9:117955578-117956272	18.23
chr11:59139727-59140061	18.73
chr3:129697957-129698346	18.10
chr17:59304706-59304981	99.92
chr16:56617256-56617755	26.58
chr2:36442144-36442403	18.06
chr10:128066802-128067429	26.60
chr2:36435657-36436085	26.24
chr16:56626128-56626523	18.44
chr7:142301537-142301883	18.35
chr17:59304706-59304981	99.92
chr17:59353017-59353205	18.23
chr3:129683184-129683351	18.06
chr11:10285646-10285905	26.42
chr2:36437545-36438103	34.77
chr17:59346401-59346589	18.23
chr9:117958519-117959555	18.52
chr17:56828409-56828819	18.23
chr17:56830865-56831751	36.07
chr9:117956988-117957755	18.23
chr3:129693376-129694236	45.40
chr3:129689163-129689716	36.61
chr17:56831779-56832093	35.99
chr17:59349868-59350142	90.89
chr11:59140075-59140407	27.10
chr2:36436275-36436688	54.31
chr16:66015573-66016100	17.81
