# Supplementary material for: Predicting tissue specific cis-regulatory modules in the human genome using pairs of co-occurring motifs
Source: BMC Bioinformatics. 2012 Feb 7;13:25. doi: 10.1186/1471-2105-13-25 (PMC3359238; doi:10.1186/1471-2105-13-25)
Supplement: Additional file 3 — Predictions for all tissues. This file includes predictions for 72 human tissues and cell types. It includes the tissue-specific genes, the predicted signatures, and the putative CRMs. This file also contains predictions for the heart and the CD4+ T cells. We obtained these predictions by searching a larger set of parameters. [file 1471-2105-13-25-S3.ZIP › resultsAllTissues/n0/placenta/genes.txt]

NM_006905
NM_002256
NM_001632
NM_001031850
NM_021016
NM_006905
NM_002780
NM_001043
NM_022579
NM_201283
NM_022644
NM_021641
NM_022557
NM_000413
NM_002781
NM_005755
NM_199265
NM_022581
NM_015507
NM_000862
NM_033043
NM_203471
NM_003643
NM_003474
NM_022641
NM_001317
NM_001091
NM_002195
NM_130777
NM_001318
NM_022561
NM_022645
NM_021796
NM_022559
NM_000735
NM_022580
NM_013251
NM_031226
NM_002581
NM_130776
NM_000756
NM_006025
NM_000230
NM_025008
NM_022560
NM_000515
NM_002632
NM_007003
NM_020991
NM_004423
NM_001032280
NM_022369
NM_002728
NM_005940
NM_033025
NM_013268
NM_182832
NM_001039362
NM_001999
NM_153692
NM_000596
NM_002575
NM_198552
NM_003255
NM_001011543
NM_002785
NM_018646
NM_032793
NM_015065
NM_000196
NM_005342
NM_014289
NM_018484
NM_004696
NM_006528
NM_012234
NM_014138
NM_080819
NM_004484
NM_199186
NM_181703
NM_006129
NM_001996
NM_002153
NM_003856
NM_031850
NM_000129
NM_014899
NM_016267
NM_021095
NM_005980
NM_014918
NM_181794
NM_016243
NM_002890
NM_033386
NM_014900
NM_001125
NM_024756
NM_004227
NM_021990
NM_001124
NM_178493
NM_198951
NM_004938
NM_002898
NM_002569
NM_032420
NM_014836
NM_025243
NM_033504
NM_032817
NM_177524
NM_003047
NM_024577
NM_018324
NM_003222
NM_016441
NM_000860
NM_015878
NM_004747
NM_012242
NM_001005914
NM_000362
NM_003311
NM_032638
NM_052846
NM_001015045
NM_005994
NM_030791
NM_014038
NM_016580
NM_201563
NM_024785
NM_017729
NM_000760
NM_014578
NM_020863
NM_002556
NM_054034
NM_016733
NM_006287
NM_000612
NM_005211
NM_001013398
NM_002997
NM_002564
NM_017729
NM_138712
NM_001080837
NM_015515
NM_002571
NM_181335
NM_001084
NM_000847
NM_017633
NM_002428
NM_015480
NM_000521
NM_001846
