# Supplementary material for: Predicting tissue specific cis-regulatory modules in the human genome using pairs of co-occurring motifs
Source: BMC Bioinformatics. 2012 Feb 7;13:25. doi: 10.1186/1471-2105-13-25 (PMC3359238; doi:10.1186/1471-2105-13-25)
Supplement: Additional file 3 — Predictions for all tissues. This file includes predictions for 72 human tissues and cell types. It includes the tissue-specific genes, the predicted signatures, and the putative CRMs. This file also contains predictions for the heart and the CD4+ T cells. We obtained these predictions by searching a larger set of parameters. [file 1471-2105-13-25-S3.ZIP › resultsAllTissues/n0/placenta/signature.txt]

V_EGR1_01=V_DEAF1_01
V_AP2ALPHA_01=V_TCF4_01
V_MUSCLE_INI_B=V_AREB6_04
V_P50P50_Q3=V_SREBP1_02
V_KLF15_Q2=V_CEBP_C
V_ZFP206_01=V_MYOD_Q6
V_LUN1_01=V_STAF_01
V_MEIS2_02=V_HES1_Q2
V_IK3_01=V_AP4_01
V_RXRG_01=V_TR4_01
V_HFH8_01=V_ZFX_01
V_NFMUE1_Q6=V_STAT3_02
V_PLAG1_01=V_AP3_Q6
V_CREL_01=V_STAT1STAT1_Q3
V_SP1_Q2_01=V_TATA_01
V_AP2ALPHA_01=V_NFAT_Q4_01
V_P53_01=V_CMYB_01
V_HOXA13_02=V_GKLF_02
V_CDX2_Q5_01=V_ZFX_01
V_DBP_Q6=V_NFKB_Q6_01
V_COMP1_01=V_PPARA_02
V_STAT_01=V_MAZR_01
V_AREB6_04=V_NGFIC_01
V_STAT6_01=V_ARP1_01
V_BEL1_B=V_IK3_01
V_LBP9_01=V_CDX2_Q5_01
V_CEBPA_01=V_SP1_Q4_01
V_SP3_Q3=V_AREB6_04
V_TAL1ALPHAE47_01=V_GABP_B
V_HES1_Q2=V_NFY_Q6
V_E2_Q6=V_PPARA_02
V_SP1_Q6=V_E2F_01
V_STAT1_02=V_IRF7_01
V_MIF1_01=V_SRF_02
V_HOXA6_01=V_NKX61_03
V_HNF4_DR1_Q3=V_MIF1_01
V_SP1SP3_Q4=V_AREB6_04
V_AMEF2_Q6=V_NGFIC_01
V_BEL1_B=V_ZF5_B
V_FPM315_01=V_LHX8_01
V_HIC1_02=V_NFY_Q6
V_E2F_01=V_OLF1_01
V_AP2ALPHA_01=V_RFX1_01
V_AP2ALPHA_01=V_HIF1_Q3
V_E2F1_Q6_01=V_RNF96_01
V_ZF5_01=V_TAL1_01
V_AP2_Q6=V_NFAT3_Q3
V_CNOT3_01=V_CTF1_01
V_TGIF2_01=V_GC_01
V_TATA_01=V_SP4_Q5
V_AP2GAMMA_01=V_E2F1DP1_01
