# Supplementary material for: Predicting tissue specific cis-regulatory modules in the human genome using pairs of co-occurring motifs
Source: BMC Bioinformatics. 2012 Feb 7;13:25. doi: 10.1186/1471-2105-13-25 (PMC3359238; doi:10.1186/1471-2105-13-25)
Supplement: Additional file 3 — Predictions for all tissues. This file includes predictions for 72 human tissues and cell types. It includes the tissue-specific genes, the predicted signatures, and the putative CRMs. This file also contains predictions for the heart and the CD4+ T cells. We obtained these predictions by searching a larger set of parameters. [file 1471-2105-13-25-S3.ZIP › resultsAllTissues/n0/pons/CRMs.txt]

chr7:63668170-63668408	50.9514
chr15:86599738-86600012	63.7417
chr1:33132763-33132931	21.3870
chr1:33119427-33119723	21.3870
chr7:31077075-31077481	20.9677
chr1:154210966-154211541	40.2579
chrX:76598667-76599264	20.6881
chr3:194117782-194117961	30.1934
chr2:219140975-219141637	125.5221
chr2:104835138-104835402	21.1354
chr6:136214181-136214662	22.1059
chr22:31726635-31726829	20.1290
chr1:154204004-154204611	85.3863
chr19:47716978-47717079	19.9692
chrX:135945205-135945715	21.3870
chr5:175230965-175231414	22.1059
chr19:56274850-56274990	21.1354
chr19:53704582-53704797	41.9633
chr1:154214747-154215142	84.0164
chr19:6327288-6327495	20.1290
chr2:104836789-104837075	53.5933
chr3:194116389-194116593	20.1290
chr2:104835440-104835640	20.1290
chr16:30010015-30010550	31.4515
chr7:106597300-106597616	20.1290
chr7:31060114-31060740	20.5161
chr17:56887110-56887429	40.9768
chr2:175577631-175577758	20.1290
chr19:18515234-18515558	30.3133
chr9:86145486-86145618	21.5225
chr6:137858517-137858683	20.9677
chr14:93709962-93710098	20.1290
chr1:33122856-33123166	50.1504
chr6:137855338-137855642	60.6744
chr12:52713627-52714328	168.3763
chr6:137860883-137861234	30.1934
chr2:219141640-219141921	40.7971
chr14:93710407-93710555	21.3870
chr5:175241217-175242005	20.1290
chr15:86601529-86602958	115.7415
chr15:86599155-86599707	41.5359
chr17:56895893-56896371	52.5869
chr6:137853559-137853872	21.3870
chr2:104840018-104840402	30.9123
chr1:154208567-154208865	21.3870
chr1:154213058-154213302	20.1290
chr17:56894250-56894521	21.4070
chr2:104832437-104833345	61.6449
chr19:56277900-56278213	20.1290
chr1:33132050-33132262	32.0386
chr1:7923410-7923561	20.1290
chr7:96484232-96484816	31.1999
chr15:86604745-86605002	20.1290
chr16:87280315-87280469	22.2257
chr12:52714543-52714790	21.3870
chr15:99848779-99848987	31.4515
chrX:41186596-41186916	41.9833
chr15:99847580-99847825	75.9509
chr1:154212240-154212875	20.9677
chr12:52715888-52716956	59.8277
chr10:95773873-95774239	21.3870
chr2:104835891-104836114	21.1354
chr5:175229973-175230220	21.3870
chr16:87280508-87280667	128.5657
chr2:104846435-104846610	30.0337
chr7:4689664-4689867	30.8924
chr2:104837756-104838090	75.9708
chr7:31061090-31061341	21.1354
chr1:154205697-154206350	20.1290
chr2:96054142-96054247	21.5225
chrX:135943581-135944001	42.6220
chr1:24612780-24612981	32.4579
chr2:104845386-104846010	30.8724
chr12:52720220-52720425	22.3935
chr14:93707503-93707899	21.3870
chr2:175578366-175578518	21.1354
chr2:104836169-104836583	51.5805
chr15:99846706-99846884	21.3870
chrX:135933686-135934428	20.1290
chr16:30004753-30005046	30.5805
chr8:20149655-20149773	21.3870
chr17:56884373-56884820	42.5224
chr1:154205147-154205478	62.2320
chr2:104827480-104828688	146.9194
chr2:104844661-104845371	60.9260
chr15:86597711-86597883	20.6681
chr1:154214079-154214375	40.3455
chr7:96484906-96485008	20.1290
chr2:96060809-96061042	20.1290
chr3:194118317-194119048	155.6037
chr6:137855674-137856181	21.3870
chrX:76591224-76593548	51.5805
chr12:52714926-52715694	32.0106
chr3:194117261-194117683	20.8478
chrX:135934517-135935678	20.1290
chr19:53706682-53707446	90.9954
chr12:52717359-52718578	49.1841
chr14:93711316-93711616	20.1290
chr2:104834091-104835108	52.4192
chr1:33120493-33120923	40.2257
chr1:24612626-24612729	30.9123
chr14:93701263-93701401	32.2902
chr2:175570253-175570416	21.3870
chr1:50261829-50262229	105.6807
chrX:41196997-41197514	30.7326
chr2:120487017-120487242	20.6881
chr2:104833371-104833699	21.3870
chr15:72077204-72077397	21.1354
chr1:33124428-33126154	252.6401
chr3:194115394-194116243	20.5161
chr1:7925138-7925409	45.0385
chr8:20149139-20149264	52.1396
chr5:175243197-175243704	40.9568
chr5:175239654-175240799	72.4083
chr1:194844663-194845017	52.5869
chr6:111515524-111515648	21.39
chr2:216943588-216944013	21.95
chr10:115795775-115796946	42.37
chr7:41705196-41706109	20.13
chr2:216944053-216945586	81.83
chr7:41701889-41702363	21.39
chr4:96689031-96689335	20.69
chr15:47125788-47126097	20.69
chr16:682422-683407	31.59
chr8:105670389-105670884	64.03
chr13:45323197-45323379	20.97
chr7:41711316-41713141	43.24
chr16:683671-684153	41.36
chr6:111515256-111515417	20.85
chr8:144366225-144366517	30.19
chr4:96689556-96689772	32.21
chr18:55515815-55516109	31.20
chr16:683542-683654	20.13
chr20:41251136-41251498	33.01
chr16:690900-691180	20.97
chr16:685077-685181	29.63
chr16:31319049-31319169	20.13
chr10:115793709-115793881	30.47
chr11:128211002-128211546	20.97
chr16:695303-695977	83.96
chr8:105670072-105670222	40.55
chr4:96688314-96688414	22.65
chr10:115793400-115793646	30.12
chr7:41701179-41701813	21.39
chr5:132975310-132976289	42.73
chr17:42283868-42284003	21.14
chr11:128227502-128227736	20.13
chr20:41252060-41252461	72.55
chr10:88116609-88116787	22.11
chr15:39572683-39573022	32.29
chr10:88112955-88113137	21.39
chr12:47153401-47153812	39.84
chr16:28794258-28794724	20.13
chr3:67131715-67131936	22.65
chr1:75373943-75374704	31.66
chrX:152683355-152684184	30.73
chr10:88115291-88115905	42.95
chr15:39574218-39574511	62.75
chr17:35516484-35517285	22.65
chr16:28792287-28793092	30.02
chr17:35045841-35046520	20.13
chr1:75372262-75372647	20.97
chr17:35035718-35036791	39.84
chr12:119572237-119572823	22.39
chr1:109828769-109829374	20.69
chr17:35031431-35032013	41.10
chr17:35033913-35034570	21.77
chr17:35509662-35509842	20.69
chr10:88113257-88113455	21.14
chr1:109826987-109827947	20.13
chr11:6236491-6236757	20.85
chr16:28782531-28783468	84.98
chr17:35027464-35027719	20.34
chr1:109828225-109828717	41.54
chr17:35501437-35502798	53.29
chr1:53838336-53838581	22.65
chr17:35500481-35501410	29.44
chr12:30739848-30740209	40.89
chr9:27519707-27519879	21.69
chr17:35028799-35029166	21.52
chr10:88116129-88116292	32.17
chr17:35508728-35509405	62.23
chr1:75370695-75370980	31.45
chr9:27518407-27518768	30.19
chr15:39575453-39575819	32.21
chr3:67131025-67131556	53.86
chr17:35028052-35028519	31.03
