# Supplementary material for: Predicting tissue specific cis-regulatory modules in the human genome using pairs of co-occurring motifs
Source: BMC Bioinformatics. 2012 Feb 7;13:25. doi: 10.1186/1471-2105-13-25 (PMC3359238; doi:10.1186/1471-2105-13-25)
Supplement: Additional file 3 — Predictions for all tissues. This file includes predictions for 72 human tissues and cell types. It includes the tissue-specific genes, the predicted signatures, and the putative CRMs. This file also contains predictions for the heart and the CD4+ T cells. We obtained these predictions by searching a larger set of parameters. [file 1471-2105-13-25-S3.ZIP › resultsAllTissues/n0/pons/genes.txt]

NM_177402
NM_001140
NM_147193
NM_024768
NM_175867
NM_054021
NM_173650
NM_004296
NM_005272
NM_005645
NM_153350
NM_016300
NM_001024630
NM_172201
NM_015082
NM_178011
NM_004608
NM_022049
NM_000589
NM_207316
NM_032785
NM_005444
NM_002182
NM_001037165
NM_178310
NM_003490
NM_004158
NM_004723
NM_178172
NM_020958
NM_003555
NM_013437
NM_000529
NM_023919
NM_002220
NM_001042635
NM_020864
NM_020909
NM_014979
NM_014352
NM_005214
NM_015610
NM_022127
NM_001018113
NM_022046
NM_175873
NM_178558
NM_017738
NM_021020
NM_201284
NM_006650
NM_019855
NM_021724
NM_024411
NM_002143
NM_017970
NM_001001933
NM_018383
NM_170682
NM_019839
NM_032505
NM_020124
NM_024926
NM_021150
NM_000684
NM_214678
NM_004610
NM_024785
NM_022154
NM_004198
NM_015503
NM_198503
NM_005691
NM_018593
NM_006073
NM_145287
NM_018953
NM_004680
NM_052924
NM_016341
NM_005393
NM_006236
NM_178496
NM_002192
NM_017551
NM_001561
NM_006390
NM_001926
NM_024590
NM_130853
NM_014468
NM_001017424
NM_018948
NM_001013579
NM_022567
NM_130901
NM_000220
NM_130464
NM_032192
NM_030631
NM_012404
NM_012261
NM_001024912
NM_198714
NM_198849
NM_002944
NM_014421
NM_176875
NM_020448
NM_183013
NM_006671
NM_080819
NM_016536
NM_138715
NM_001080479
NM_001118
NM_006991
NM_012360
NM_199427
NM_001042384
NM_153340
NM_002420
NM_020814
NM_003868
NM_001080434
NM_012181
NM_033239
NM_133459
NM_052843
NM_014485
NM_012257
NM_030645
NM_181741
NM_207328
NM_001042517
NM_003728
NM_181042
NM_020813
NM_175747
NM_138320
NM_001012338
NM_021097
NM_014701
NM_018488
NM_001822
NM_020858
NM_004677
NM_152730
NM_001039361
NM_005353
NM_003396
NM_007050
NM_198075
NM_198450
NM_001033677
NM_032967
NM_024054
NM_181699
NM_005221
NM_018945
