# Supplementary material for: Predicting tissue specific cis-regulatory modules in the human genome using pairs of co-occurring motifs
Source: BMC Bioinformatics. 2012 Feb 7;13:25. doi: 10.1186/1471-2105-13-25 (PMC3359238; doi:10.1186/1471-2105-13-25)
Supplement: Additional file 3 — Predictions for all tissues. This file includes predictions for 72 human tissues and cell types. It includes the tissue-specific genes, the predicted signatures, and the putative CRMs. This file also contains predictions for the heart and the CD4+ T cells. We obtained these predictions by searching a larger set of parameters. [file 1471-2105-13-25-S3.ZIP › resultsAllTissues/n0/pons/signature.txt]

V_CAAT_01=V_NFY_Q6_01
V_EGR2_01=V_PAX4_01
V_DEC_Q1=V_AHR_01
V_ZNF219_01=V_NFAT2_Q5
V_P53_04=V_LTF_Q6
V_CEBP_C=V_MYF_01
V_SP1_Q2_01=V_PBX1_03
V_AHR_01=V_STAF_02
V_USF_Q6_01=V_LUN1_01
V_AP2_Q6=V_AHR_01
V_AHR_Q5=V_ETF_Q6
V_CMYB_01=V_RNF96_01
V_EGR1_01=V_LXR_Q3
V_E2F6_01=V_ZFX_01
V_NFY_C=V_NFY_01
V_CMYB_01=V_HEN1_02
V_MOVOB_01=V_LDSPOLYA_B
V_RREB1_01=V_NRF1_Q6
V_ZF5_01=V_ZIC3_01
V_ZF5_01=V_NFKB_Q6_01
V_ZF5_01=V_GLI2_01
V_ZF5_01=V_PAX4_01
V_ZNF219_01=V_STAT1_01
V_CNOT3_01=V_DEAF1_02
V_CNOT3_01=V_PAX5_02
V_ZFP281_01=V_DEAF1_02
V_GC_01=V_GLI2_01
V_SP1_Q6=V_HNF3_Q6_01
V_NFAT2_Q5=V_RNF96_01
V_AP2_Q6_01=V_PPARG_03
V_FOXD3_01=V_AP4_01
V_APOLYA_B=V_MAZ_Q6
V_AHR_Q5=V_SP1_Q6
V_SP1_Q4_01=V_FOXO3_01
V_PU1_Q4=V_ZFX_01
V_MUSCLE_INI_B=V_CAAT_01
V_REX1_03=V_ETF_Q6
V_MOVOB_01=V_NGFIC_01
V_RREB1_01=V_TRF1_01
V_ETS2_B=V_STAT6_01
V_FPM315_01=V_DMRT7_01
V_MOVOB_01=V_ZF5_B
V_ZNF219_01=V_HOXA9_01
V_BEL1_B=V_STAF_02
V_NFAT2_Q5=V_SP1_01
V_P53_01=V_HEN1_01
V_PAX4_04=V_CACCCBINDINGFACTOR_Q6
V_ZNF515_01=V_HES1_Q2
V_P50P50_Q3=V_AP1FJ_Q2
V_EGR_Q6=V_ATF3_Q6
V_SOX4_01=V_AP2_Q6_01
V_SP1_Q2_01=V_PBX1_02
V_PU1_Q6=V_DEAF1_01
V_CAAT_C=V_HES1_Q2
V_CNOT3_01=V_NFKB_Q6_01
V_PAX4_01=V_PU1_Q4
V_PREP1_01=V_OCT4_02
V_EGR2_01=V_LXR_Q3
V_HOXA13_03=V_HOXC13_01
V_RELBP52_01=V_DEAF1_01
V_DELTAEF1_01=V_NFKAPPAB50_01
V_MZF1_02=V_NGFIC_01
V_ZNF515_01=V_SREBP1_Q6
V_MZF1_02=V_ZF5_01
V_SP1SP3_Q4=V_HNF4_01_B
