# Supplementary material for: Predicting tissue specific cis-regulatory modules in the human genome using pairs of co-occurring motifs
Source: BMC Bioinformatics. 2012 Feb 7;13:25. doi: 10.1186/1471-2105-13-25 (PMC3359238; doi:10.1186/1471-2105-13-25)
Supplement: Additional file 3 — Predictions for all tissues. This file includes predictions for 72 human tissues and cell types. It includes the tissue-specific genes, the predicted signatures, and the putative CRMs. This file also contains predictions for the heart and the CD4+ T cells. We obtained these predictions by searching a larger set of parameters. [file 1471-2105-13-25-S3.ZIP › resultsAllTissues/n0/prefrontal_cortex/CRMs.txt]

chr2:72999526-72999923	37.1878
chr15:88610112-88610398	36.5807
chr18:53863417-53864483	55.6783
chr2:72997956-72998250	45.5799
chr19:48832494-48833091	35.3741
chr19:17658980-17659182	27.0435
chr1:39320126-39320828	64.4141
chr20:41249077-41250530	27.6987
chr10:25051598-25052027	27.5666
chr11:1367307-1367422	45.6079
chr7:73145026-73145601	36.4431
chr9:139162279-139163281	100.5529
chr20:1224769-1225015	45.9082
chr10:75303724-75303973	27.4005
chr16:56233621-56233956	36.4912
chr19:18515234-18515558	63.7491
chr19:51498547-51498764	46.1485
chr7:94375446-94376250	108.8864
chr11:124241311-124241493	46.8451
chr2:200032832-200032998	27.6433
chr4:30327592-30328433	36.3550
chr2:200035070-200035622	36.7794
chr12:105056016-105056321	73.1708
chr9:76302719-76303110	45.2136
chr19:60851297-60851724	154.3097
chr19:53825240-53825525	36.2924
chr17:34604905-34605191	63.6000
chr19:54632015-54632631	27.6987
chr17:34606610-34607190	136.4867
chr12:19174768-19174889	27.0741
chr1:35794115-35796378	145.5401
chr7:128652516-128652631	45.5700
chr11:360113-360307	36.3131
chr2:72996635-72996960	90.9637
chr17:4830913-4831772	208.7660
chr1:235271900-235272139	45.5293
chr10:119796259-119796579	36.5730
chr11:1368492-1368738	64.1475
chr11:124244325-124244429	26.9780
chrX:47364071-47364721	163.9858
chr19:48830937-48831482	36.6113
chr2:200029005-200029309	27.3624
chr1:201283874-201284550	63.5768
chr9:90982549-90982721	53.8533
chr1:35803851-35804817	99.7688
chr19:12693490-12694527	63.4812
chr19:18608074-18608196	55.3394
chr1:77521292-77521403	27.1462
chr2:200032022-200032795	91.9226
chr18:53862304-53862419	36.5472
chr9:76301947-76302060	26.9900
chr1:39320917-39321728	36.6593
chr12:54674375-54674780	26.8218
chr18:53861461-53862055	64.4781
chr10:75304519-75304955	27.7467
chr1:235273059-235273521	46.0930
chr19:53819335-53819516	54.7804
chr19:51491864-51492173	54.6293
chr10:106389964-106390356	154.9335
chr9:139162027-139162238	26.7632
chr12:46439146-46439445	64.1495
chr12:48583597-48583827	27.3790
chr19:51495787-51496283	54.5766
chr17:34607642-34607982	62.8011
chr19:54638612-54638841	45.9162
chr19:48830312-48830921	54.8849
chr14:64508943-64509072	36.0227
chr19:53820088-53820240	36.4912
chr9:139154442-139154592	27.2117
chr1:77520278-77520442	26.5576
chr20:41251136-41251498	36.9002
chr15:81037337-81037814	27.1462
chr19:51499288-51499424	27.1582
chr12:70953604-70953873	54.2202
chr17:34606046-34606561	53.9560
chr3:9264683-9265485	27.9870
chr5:139467316-139467452	27.9149
chr11:110978323-110978497	46.0844
chr8:20149139-20149264	45.3563
chr5:139472338-139473511	82.2294
chr20:41252060-41252461	128.3557
chr16:24176252-24177302	26.6537
chr22:37567410-37567529	27.1636
chr13:100124867-100125224	45.9519
chr19:51493154-51493658	36.9476
chr10:75299215-75300301	26.9900
chr10:106390451-106391075	55.3419
chr4:30330255-30330940	36.0122
chr19:60852255-60852382	26.9780
chr5:139467472-139468100	73.3827
chr19:53814212-53814369	45.5405
chr10:25053288-25053701	36.0587
chr12:70952305-70952721	119.1103
chr3:48698244-48698355	27.3340
chr7:94374751-94375298	118.2456
chr10:75298417-75299026	36.0948
chr17:34601531-34601805	27.5786
chr11:110977818-110978150	55.9259
chr12:46438699-46439097	72.9069
chr16:24174423-24175109	45.7816
chr1:77520094-77520267	45.0609
chr19:60850974-60851276	36.6934
chr10:75295541-75296050	81.1899
chr19:51494121-51494451	55.0617
chr4:30331071-30332142	72.7562
chr4:30328714-30329223	73.1933
chr5:139466716-139467163	45.1395
chr12:19174514-19174643	26.1252
chr17:4830241-4830613	27.1582
chr2:200030180-200032004	201.8328
chr1:235272492-235272753	63.7235
chr22:20252060-20252978	82.8607
chr22:20251918-20252033	72.4353
chr12:70951159-70952284	63.8535
chr18:58533328-58533514	92.44
chr15:39572683-39573022	26.54
chr19:9979063-9979379	27.82
chr10:83623672-83623925	63.93
chr12:122016947-122017102	27.41
chr9:103200855-103201024	36.38
chr1:50346221-50347448	35.96
chr15:39574218-39574511	36.05
chr6:13595101-13595479	27.70
chr8:21703103-21703278	36.52
chrX:152694052-152694181	26.76
chr18:58533530-58533964	63.66
chr18:58535066-58535194	37.02
chr12:118799424-118799750	55.03
chrX:53333278-53333880	36.02
chrX:152683355-152684184	35.88
chr18:58535250-58535432	55.56
chr11:779849-780164	45.38
chr6:13595617-13596203	26.90
chr15:39575278-39575434	27.04
chr19:9980983-9981343	27.70
chr1:6162670-6163293	136.37
chr3:23961653-23961856	36.44
chr3:23962298-23962664	135.71
chr10:83624308-83624838	36.33
chr1:6153598-6153882	27.36
chr1:109627141-109627450	55.19
chr8:21701697-21702264	54.93
chr20:59262226-59262409	27.50
chr12:122014408-122014673	36.72
chr15:39582656-39583100	35.84
chrX:152693752-152693873	27.48
chr19:9982102-9982313	64.58
chr11:777996-778126	35.77
chr9:34510906-34511356	36.95
chr17:76624126-76624501	27.70
chr1:54645206-54646719	27.42
chr7:111633429-111633863	55.58
chr17:76623930-76624078	44.88
chr22:37589986-37590609	46.24
chr11:35397430-35398271	45.31
chr12:47679175-47680031	64.60
chr17:7549763-7550397	46.14
chr20:47532460-47532998	110.09
chr11:66251720-66251842	27.11
chr6:108595619-108595967	36.76
chr6:166960687-166960819	63.04
chr9:34512631-34513363	91.88
chr1:54643191-54644113	64.42
chr11:35397089-35397365	54.41
chr12:6907609-6908299	63.35
chr12:47674876-47675734	82.24
chr3:51714443-51715611	45.04
chr22:37596561-37596952	27.45
chrX:12065902-12066691	26.93
chr17:7553866-7555521	54.68
chr6:43089866-43090418	45.49
chr1:203186188-203186422	36.03
chr17:71015448-71015814	27.33
chr22:37598528-37598845	45.90
chr20:47534067-47534323	27.22
chr6:108585336-108585942	36.46
chr1:54642156-54642622	36.95
chr22:37597497-37597642	27.33
chr17:71016138-71016418	26.81
chr6:108592870-108593167	37.01
chr17:7551500-7552000	27.41
chr17:71022422-71023465	118.14
chr11:66242427-66243037	45.60
chr1:203181434-203181738	27.16
chr22:37598260-37598459	63.65
chr6:108593186-108594578	36.27
chr11:35396412-35396685	27.32
chrX:12066734-12067011	27.82
chr17:7558911-7560648	72.89
chr12:6906806-6907358	45.72
chr6:108594687-108595374	55.40
chr1:54644395-54644539	36.92
chr17:7549096-7549641	172.86
chrX:12067052-12067698	46.15
chr11:66252118-66252808	37.30
chr17:76616246-76616587	54.26
chr17:7555864-7556955	45.03
chr9:139039783-139040247	27.45
chr19:541684-541811	36.35
chr17:7552782-7553209	27.70
chr17:71021952-71022344	44.69
chr6:43096449-43096980	27.87
