# Supplementary material for: Predicting tissue specific cis-regulatory modules in the human genome using pairs of co-occurring motifs
Source: BMC Bioinformatics. 2012 Feb 7;13:25. doi: 10.1186/1471-2105-13-25 (PMC3359238; doi:10.1186/1471-2105-13-25)
Supplement: Additional file 3 — Predictions for all tissues. This file includes predictions for 72 human tissues and cell types. It includes the tissue-specific genes, the predicted signatures, and the putative CRMs. This file also contains predictions for the heart and the CD4+ T cells. We obtained these predictions by searching a larger set of parameters. [file 1471-2105-13-25-S3.ZIP › resultsAllTissues/n0/prefrontal_cortex/genes.txt]

NM_001007026
NM_000832
NM_016848
NM_013301
NM_003269
NM_206909
NM_012231
NM_014997
NM_152795
NM_172171
NM_018967
NM_199138
NM_001495
NM_004709
NM_002868
NM_175922
NM_184231
NM_005393
NM_001035
NM_002314
NM_002589
NM_014826
NM_024969
NM_033508
NM_002240
NM_005682
NM_001702
NM_000621
NM_001079535
NM_017771
NM_022370
NM_000812
NM_004097
NM_015537
NM_014904
NM_015191
NM_001406
NM_014844
NM_015557
NM_181523
NM_004975
NM_017650
NM_001991
NM_001033677
NM_023073
NM_020439
NM_014292
NM_015133
NM_018423
NM_014728
NM_018316
NM_014048
NM_012186
NM_015090
NM_000740
NM_001014839
NM_003747
NM_012306
NM_015328
NM_003957
NM_005859
NM_003654
NM_006336
NM_021020
NM_020126
NM_019012
NM_014702
NM_007050
NM_017797
NM_001040664
NM_004809
NM_198573
NM_004809
NM_015053
NM_021135
NM_145296
NM_001194
NM_014454
NM_003834
NM_007174
NM_006727
NM_018988
NM_001040153
NM_020309
NM_139067
NM_007177
NM_013433
NM_145716
NM_004445
NM_015086
NM_015277
NM_012200
NM_012181
NM_001080421
NM_212533
NM_024043
NM_015075
NM_032813
NM_018723
NM_015551
NM_021165
NM_203444
NM_000352
NM_000723
NM_001010848
NM_016564
NM_058163
NM_194449
NM_001006636
NM_032741
NM_014293
NM_015265
NM_001794
NM_174858
NM_021952
NM_004171
NM_014937
NM_015099
NM_013381
NM_020753
NM_001015045
NM_000368
NM_014978
NM_015564
NM_014705
NM_020711
NM_198157
NM_006914
NM_004898
NM_006219
NM_001008213
NM_198686
NM_015361
NM_020824
NM_005933
NM_178537
NM_003947
NM_021033
NM_006539
NM_014840
NM_017450
NM_015178
NM_014021
NM_002220
NM_002735
NM_012090
NM_014723
NM_006105
NM_006946
NM_014772
NM_014850
NM_015719
NM_001033088
NM_057161
NM_197977
NM_004457
NM_133499
NM_032636
NM_000839
NM_005126
