# Supplementary material for: Predicting tissue specific cis-regulatory modules in the human genome using pairs of co-occurring motifs
Source: BMC Bioinformatics. 2012 Feb 7;13:25. doi: 10.1186/1471-2105-13-25 (PMC3359238; doi:10.1186/1471-2105-13-25)
Supplement: Additional file 3 — Predictions for all tissues. This file includes predictions for 72 human tissues and cell types. It includes the tissue-specific genes, the predicted signatures, and the putative CRMs. This file also contains predictions for the heart and the CD4+ T cells. We obtained these predictions by searching a larger set of parameters. [file 1471-2105-13-25-S3.ZIP › resultsAllTissues/n0/prefrontal_cortex/signature.txt]

V_NRF1_Q6=V_SP1_Q4_01
V_AP2ALPHA_02=V_MYOGNF1_01
V_SP1SP3_Q4=V_ETS_Q6
V_E2F1_Q4_01=V_SP1_Q4_01
V_CNOT3_01=V_GLI3_01
V_E2F1_Q4_01=V_SP1_Q6_01
V_ELF1_Q6=V_GKLF_02
V_NANOG_01=V_MAZR_01
V_GLI3_Q5_01=V_ETF_Q6
V_GLI3_Q5_01=V_EGR2_01
V_E2F1DP1_01=V_CKROX_Q2
V_MOVOB_01=V_MYCMAX_B
V_ETF_Q6=V_GLI_Q2
V_AP2_Q6=V_AHR_Q5
V_ZFP206_01=V_CACBINDINGPROTEIN_Q6
V_SP4_Q5=V_DEAF1_02
V_CREB_02=V_CKROX_Q2
V_HIF1_Q3=V_AP2GAMMA_01
V_TAXCREB_02=V_E47_01
V_SPZ1_01=V_EBF_Q6
V_TAL1BETAITF2_01=V_PUR1_Q4
V_MZF1_02=V_HIC1_03
V_MOVOB_01=V_LUN1_01
V_NFY_01=V_GKLF_02
V_GATA3_01=V_SP1_Q4_01
V_RREB1_01=V_DEAF1_02
V_GLI3_Q5_01=V_SMAD_Q6_01
V_PKNOX2_01=V_SP1_02
V_CAAT_C=V_RNF96_01
V_MZF1_01=V_LFA1_Q6
V_LYF1_01=V_RNF96_01
V_MAZR_01=V_TAL1BETAE47_01
V_TCF4_Q5=V_UF1H3BETA_Q6
V_CTCF_02=V_PAX4_01
V_CNOT3_01=V_EGR1_01
V_CAP_01=V_RNF96_01
V_LXR_DR4_Q3=V_LRF_Q2
V_GATA2_01=V_SP1_02
V_EBF_Q6=V_ZBRK1_01
V_PAX4_01=V_ZF5_B
V_RNF96_01=V_E2F1_Q3_01
V_EBF_Q6=V_SMAD_Q6
V_NERF_Q2=V_TR4_03
V_STAT3STAT3_Q3=V_SP1_Q6_01
V_IRF1_01=V_HSF1_Q6
V_BEL1_B=V_BEN_01
V_AP2_Q6_01=V_CBF_01
V_PAX4_03=V_NFMUE1_Q6
V_PR_02=V_EGR_Q6
V_HEN1_01=V_ACAAT_B
V_AHR_Q5=V_KROX_Q6
V_E2F6_01=V_MAZ_Q6
V_ZNF219_01=V_EGR1_01
V_NFY_01=V_VDR_Q3
V_MYOGNF1_01=V_NFKB_Q6_01
V_PAX9_B=V_E2F1_Q3_01
V_ALPHACP1_01=V_CNOT3_01
V_CTCF_02=V_AHRARNT_02
V_EGR_Q6=V_LXR_Q3
V_SPZ1_01=V_LTF_Q6
V_SP1_Q2_01=V_FOXO1_Q5
V_MTF1_02=V_NGFIC_01
V_SMAD4_Q6=V_NF1_Q6_01
V_KLF15_Q2=V_E2F1_Q4
V_E2F_01=V_SP1_02
V_CTCF_02=V_SMAD_Q6
V_BEN_01=V_CACCCBINDINGFACTOR_Q6
V_IK_Q5=V_E2F1_Q3_01
V_ETS_Q6=V_NGFIC_01
V_P53_01=V_SREBP_Q6
V_AP2_Q6_01=V_TRF1_01
V_NRSE_B=V_ARP1_01
V_MINI19_B=V_MAF_Q6
V_FPM315_01=V_DEAF1_02
V_CNOT3_01=V_PU1_Q4
V_UF1H3BETA_Q6=V_MTERF_01
V_EGR2_01=V_SREBP_Q6
V_EGR_Q6=V_CAP_01
V_PAX4_01=V_KLF15_Q2
V_SPZ1_01=V_STAT3_02
V_ALPHACP1_01=V_KLF15_Q2
V_SP1SP3_Q4=V_TEL2_Q6
V_MZF1_02=V_GABP_B
V_SP1SP3_Q4=V_ETS_Q4
V_NGFIC_01=V_MYOD_Q6_01
V_ZNF515_01=V_NGFIC_01
V_EGR_Q6=V_NRF1_Q6
V_MYCMAX_B=V_EGR3_01
V_NFKB_Q6=V_SREBP1_Q5
V_GCM_Q2=V_SP1_01
V_SREBP_Q6=V_GADP_01
V_AP2ALPHA_02=V_EGR1_01
V_GATA3_01=V_WT1_Q6
