# Supplementary material for: Predicting tissue specific cis-regulatory modules in the human genome using pairs of co-occurring motifs
Source: BMC Bioinformatics. 2012 Feb 7;13:25. doi: 10.1186/1471-2105-13-25 (PMC3359238; doi:10.1186/1471-2105-13-25)
Supplement: Additional file 3 — Predictions for all tissues. This file includes predictions for 72 human tissues and cell types. It includes the tissue-specific genes, the predicted signatures, and the putative CRMs. This file also contains predictions for the heart and the CD4+ T cells. We obtained these predictions by searching a larger set of parameters. [file 1471-2105-13-25-S3.ZIP › resultsAllTissues/n0/prostate/CRMs.txt]

chr3:129692732-129692869	36.4849
chr3:129694663-129694959	36.2078
chr16:19087743-19088074	77.7656
chr22:29808022-29808323	49.0382
chr15:38923314-38923579	63.1678
chr3:129693376-129694236	112.1200
chr14:29465864-29465981	37.4020
chr19:3046829-3047019	47.8440
chr9:94986130-94986685	164.2058
chr14:37126980-37127411	61.5055
chr9:70161058-70161374	36.5708
chr17:36929288-36929686	61.5055
chr6:43531046-43531448	151.4337
chr15:38925021-38925138	49.8693
chr11:133706990-133707165	99.3785
chr7:72787191-72787352	48.5395
chr3:46481954-46482072	36.5708
chr1:109457972-109458328	85.0243
chr14:37138405-37138764	35.7397
chr16:19086784-19086929	38.2332
chr3:129688686-129688834	73.0586
chr20:29655544-29656141	136.9716
chr11:2908099-2908307	83.9467
chr19:56065708-56065816	34.4930
chr17:36920940-36921235	49.8693
chr20:29647457-29647829	61.5055
chr20:55718243-55718668	97.9073
chr17:36922644-36922822	48.1239
chr16:19086565-19086722	35.6566
chr2:162641692-162642460	39.0643
chr6:34625701-34625847	36.4877
chr1:52218706-52219156	47.3759
chr6:26275876-26276083	36.0722
chr7:27168507-27169746	61.0899
chr22:29809375-29809674	47.4313
chr12:92489813-92490804	178.9478
chr3:115556875-115557471	34.9085
chr7:27173458-27173681	50.1989
chr8:95724085-95724302	36.5708
chr7:72787570-72787813	36.5708
chr7:27166990-27168045	110.4577
chr20:29657730-29658448	118.8552
chr17:44165318-44165824	110.5437
chr14:37134375-37134620	99.4616
chr20:29661992-29662478	47.7914
chr19:56047103-56047299	36.9033
chr22:29811463-29811897	75.3027
chr15:38925452-38925696	36.5708
chr12:92487592-92487912	100.6252
chr8:95720470-95720667	50.2018
chr14:37127683-37128567	50.2849
chr15:88034963-88035106	36.4849
chr22:29816166-29816624	84.7779
chr15:97007427-97008536	91.1501
chr22:29806757-29807043	50.7005
chr3:129684426-129685392	99.0460
chr14:29465439-29465584	37.4020
chr3:132096022-132096303	74.7209
chr22:29819186-29819911	157.6148
chr6:43527522-43527655	36.7925
chr8:95723488-95723641	51.0330
chr3:129682124-129682335	37.8176
chr16:19087484-19087599	61.8380
chr5:137638012-137638215	86.5758
chr12:113606088-113606959	61.0899
chrX:64112982-64113581	39.8955
chr7:99451023-99451335	58.8458
chr1:233557695-233558836	283.8922
chr22:29810825-29810960	124.5902
chr3:46481397-46481577	49.0936
chr3:129687966-129688335	86.9083
chr7:72795215-72795549	50.2018
chr12:92488611-92489309	312.2069
chr3:129683184-129683351	113.3113
chr7:24290153-24290434	146.2528
chr12:113601839-113602100	38.2332
chr7:72794615-72794948	37.4020
chr20:29659778-29660415	134.2288
chr14:37139265-37139617	48.5395
chr3:46489499-46489671	34.4930
chr3:129690060-129690237	37.0695
chr14:37137705-37137988	34.4930
chr14:37125422-37125587	36.0722
chr3:129689163-129689716	86.7726
chr10:104013829-104015131	84.6948
chr19:56047103-56047299	36.9033
chr15:97010427-97010753	110.8733
chr22:29807107-29807608	75.6352
chr7:27171601-27172403	74.3884
chr22:41840004-41840202	49.4538
chr20:55717293-55717867	81.6997
chr8:95722263-95722722	186.5084
chr3:129690532-129691030	100.8163
chr17:36926742-36926860	38.2332
chr22:29808407-29809130	50.2018
chr15:97008548-97009640	263.2241
chr7:27169985-27171021	87.6009
chr6:43530764-43530992	37.4020
chr20:3122658-3123385	126.2525
chr22:29810989-29811114	48.9551
chr6:43531578-43531764	49.3706
chr3:129697957-129698346	63.9990
chr20:55719138-55719388	75.1365
chr22:29815539-29815684	73.8897
chr3:132095405-132095695	72.7510
chr22:29801723-29802287	48.6197
chr15:97009805-97010121	62.5831
chr6:26275876-26276083	36.0722
chr6:111303630-111303789	63.0847
chr12:113612092-113612460	47.7914
chr14:37134793-37135380	49.7834
chr17:76616246-76616587	50.28
chr2:219558294-219558850	60.92
chr17:76624126-76624501	34.83
chr2:219558041-219558268	75.69
chr1:31659458-31659866	74.19
chr8:23596376-23596556	51.17
chr19:44350032-44350241	49.95
chr1:203895422-203895596	49.04
chr19:4289201-4289388	35.74
chr5:50710083-50710251	49.87
chr1:203904997-203905536	37.46
chr11:64903181-64903283	46.96
chr1:31650960-31651284	39.56
chr19:4289495-4289648	36.99
chr6:10795850-10795992	49.37
chr17:76623930-76624078	38.57
chr19:44355856-44355959	47.71
chr2:219557372-219557740	39.90
chr10:102821565-102822160	50.37
chr19:44349341-44349532	49.37
chr2:219557875-219557989	35.24
chr5:50714782-50715262	38.23
chr19:44361502-44361962	37.40
chr2:49234648-49234908	36.07
chr1:203895914-203896057	36.90
chr19:56221672-56221818	51.17
chr19:11511590-11511894	62.25
chr2:61551952-61552116	35.32
chr7:27176186-27178042	37.32
chr16:71544039-71544476	37.12
chr4:3434703-3434857	37.24
chr2:219990305-219990661	109.85
chr2:73973181-73973890	60.26
chr1:19843234-19843621	113.09
chr12:1609024-1609627	85.44
chr20:31541768-31541961	98.32
chr1:19843656-19843883	74.64
chr19:11512508-11512809	37.40
chr1:19844319-19845115	37.32
chr2:219991115-219991366	48.87
chr15:81412291-81412433	48.87
chr20:31541329-31541687	61.92
chr16:82959533-82959722	61.56
chr4:95591412-95592220	136.81
chr15:97462602-97462928	50.70
chr16:55523302-55523657	125.84
chr15:81412525-81412702	48.21
chr4:3433107-3433444	49.04
chr1:19845552-19845827	48.35
chr19:56221347-56221464	38.23
