# Supplementary material for: Predicting tissue specific cis-regulatory modules in the human genome using pairs of co-occurring motifs
Source: BMC Bioinformatics. 2012 Feb 7;13:25. doi: 10.1186/1471-2105-13-25 (PMC3359238; doi:10.1186/1471-2105-13-25)
Supplement: Additional file 3 — Predictions for all tissues. This file includes predictions for 72 human tissues and cell types. It includes the tissue-specific genes, the predicted signatures, and the putative CRMs. This file also contains predictions for the heart and the CD4+ T cells. We obtained these predictions by searching a larger set of parameters. [file 1471-2105-13-25-S3.ZIP › resultsAllTissues/n0/prostate/genes.txt]

NM_001030048
NM_001030050
NM_001002231
NM_006361
NM_006167
NM_198139
NM_033102
NM_017636
NM_012391
NM_002443
NM_002606
NM_017521
NM_006953
NM_007253
NM_002867
NM_030775
NM_018670
NM_001141
NM_138720
NM_021819
NM_030925
NM_130898
NM_020182
NM_003008
NM_005656
NM_003528
NM_000905
NM_025087
NM_004496
NM_001615
NM_018684
NM_014668
NM_176895
NM_015642
NM_023932
NM_006418
NM_021063
NM_032323
NM_001669
NM_001032999
NM_001185
NM_006408
NM_138793
NM_003847
NM_001040113
NM_020775
NM_006911
NM_001013841
NM_014709
NM_148912
NM_006885
NM_148169
NM_001077241
NM_013423
NM_032260
NM_013441
NM_030929
NM_018946
NM_001042467
NM_002275
NM_014861
NM_006685
NM_003877
NM_017821
NM_001634
NM_032638
NM_001011513
NM_006853
NM_012449
NM_181335
NM_004917
NM_001014831
NM_004476
NM_181642
NM_003225
NM_001299
NM_130808
NM_153696
NM_000200
NM_003524
NM_005578
NM_199330
NM_016524
NM_015261
NM_001003806
NM_017906
NM_004616
NM_003439
NM_004193
NM_134269
NM_016029
NM_002630
NM_031461
NM_182744
NM_021965
NM_001042402
NM_001375
NM_018192
NM_006142
NM_021992
NM_000875
NM_014382
NM_012134
NM_006096
NM_001197
NM_001496
NM_000145
NM_178865
NM_001918
NM_024552
NM_002159
NM_053032
NM_024081
NM_003530
NM_023935
NM_003514
NM_002165
NM_002343
NM_014685
NM_018951
NM_003154
NM_016593
NM_021151
NM_001098535
NM_002202
NM_006340
NM_003516
NM_006648
NM_015286
NM_016569
NM_001610
NM_014509
NM_021167
NM_032329
NM_019020
NM_001935
NM_152739
NM_002067
NM_032828
NM_001039966
NM_001775
NM_002513
NM_153717
NM_003311
NM_005603
NM_181719
NM_001927
NM_001091
NM_001979
NM_138805
NM_003389
NM_002742
NM_173660
NM_001037277
NM_000187
NM_004802
NM_198188
NM_000777
NM_138342
NM_001122825
