# Supplementary material for: Predicting tissue specific cis-regulatory modules in the human genome using pairs of co-occurring motifs
Source: BMC Bioinformatics. 2012 Feb 7;13:25. doi: 10.1186/1471-2105-13-25 (PMC3359238; doi:10.1186/1471-2105-13-25)
Supplement: Additional file 3 — Predictions for all tissues. This file includes predictions for 72 human tissues and cell types. It includes the tissue-specific genes, the predicted signatures, and the putative CRMs. This file also contains predictions for the heart and the CD4+ T cells. We obtained these predictions by searching a larger set of parameters. [file 1471-2105-13-25-S3.ZIP › resultsAllTissues/n0/prostate/signature.txt]

V_TFIIA_Q6=V_ZFP281_01
V_NKX26_01=V_SP4_Q5
V_NANOG_02=V_PTF1BETA_Q6
V_COUP_01=V_EGR_Q6
V_PU1_Q6=V_ETF_Q6
V_NF1_Q6_01=V_GC_01
V_MOVOB_01=V_EGR3_01
V_SP4_Q5=V_SRF_03
V_CNOT3_01=V_TR4_Q2
V_CAAT_01=V_CNOT3_01
V_MINI19_B=V_CEBPB_02
V_REST_01=V_PXRRXR_02
V_NMYC_01=V_AREB6_03
V_SP1SP3_Q4=V_HELIOSA_02
V_AP2_Q6_01=V_PXRRXR_02
V_CACCCBINDINGFACTOR_Q6=V_E47_02
V_ETS2_Q6=V_NURR1_Q3
V_LRF_Q2=V_USF_Q6
V_P53_02=V_ETS1_B
V_NERF_Q2=V_ATF1_Q6
V_MOVOB_01=V_LTF_Q6
V_HES1_Q2=V_NRSE_B
V_AP1FJ_Q2=V_SP1_02
V_ZNF219_01=V_SRF_Q4
V_MOVOB_01=V_IK3_01
V_CACCCBINDINGFACTOR_Q6=V_NFY_01
V_SP1SP3_Q4=V_PAX4_04
V_GATA3_01=V_WT1_Q6
V_NFAT3_Q3=V_SP2_01
V_KROX_Q6=V_AHRARNT_01
V_ZNF219_01=V_CREL_01
V_RNF96_01=V_USF_Q6
V_PPAR_DR1_Q2=V_CNOT3_01
V_CREL_01=V_SP1_Q6_01
V_PPARG_03=V_UF1H3BETA_Q6
V_LYF1_01=V_TFIII_Q6
V_RNF96_01=V_GADP_01
V_SOX9_Q4=V_MAZ_Q6
V_PAX4_01=V_SP2_01
V_NRSF_01=V_E2F1_Q3_01
V_ETF_Q6=V_HNF4_01_B
V_EGR_Q6=V_NFAT_Q6
V_NRSF_01=V_SP2_01
V_SP1_Q4_01=V_AHRARNT_02
V_SP1_Q6=V_AHRARNT_02
V_AHR_01=V_SP1_Q6_01
V_SP1_02=V_STAT5A_02
V_ALPHACP1_01=V_HIC1_02
V_GLI3_Q5_01=V_E47_01
V_ZNF219_01=V_EGR1_01
V_CACCCBINDINGFACTOR_Q6=V_MTF1_Q4
V_AP2_Q6=V_LBP1_Q6
V_NRSE_B=V_HIC1_02
V_MTF1_Q4=V_SREBP2_Q6
V_AP2ALPHA_01=V_E2F1_Q3_01
V_CREL_01=V_SP1_02
V_AP2ALPHA_02=V_R_01
V_PPARG_03=V_SP4_Q5
V_SP2_01=V_IK_Q5
V_MYCMAX_B=V_PAX4_03
V_NRSF_Q4=V_NFKB_Q6_01
V_SPZ1_01=V_DEAF1_01
V_CACD_01=V_EGR1_01
V_ETF_Q6=V_MTF1_Q4
V_ERR2_01=V_RBPJK_Q4
V_MAZ_Q6=V_ETF_Q6
V_LYF1_01=V_GATA3_01
V_MYOD_01=V_USF_Q6_01
V_RBPJK_Q4=V_HNF4_01_B
V_AP2ALPHA_02=V_HNF4_01_B
V_PAX2_02=V_CACD_01
V_LDSPOLYA_B=V_KLF15_Q2
V_VDR_Q3=V_TRF1_01
V_COUPTF_Q6=V_TAL1BETAITF2_01
V_STAT_Q6=V_LXR_DR4_Q3
V_NKX26_01=V_SP1_02
V_KLF15_Q2=V_BCL6_Q3
V_LDSPOLYA_B=V_AML_Q6
V_AP1_C=V_ZFP281_01
V_MINI19_B=V_SRF_02
V_SP1_Q4_01=V_EVI1_04
V_CACCCBINDINGFACTOR_Q6=V_ELK1_01
V_MZF1_02=V_GATA2_01
V_ZIC3_01=V_PU1_Q4
V_CACCCBINDINGFACTOR_Q6=V_SRF_03
V_AP2ALPHA_03=V_SP3_Q3
V_SRF_Q5_01=V_SP1_Q4_01
V_PNR_01=V_CACBINDINGPROTEIN_Q6
V_LMO2COM_01=V_PPARA_01
V_ZIC1_01=V_R_01
V_NFAT_Q6=V_CACD_01
V_AP4_Q6=V_COUP_DR1_Q6
V_KROX_Q6=V_POLY_C
V_NFAT_Q4_01=V_SP1_01
V_GR_Q6=V_SF1_Q6
V_HOXD10_01=V_SP1_01
V_P300_01=V_NF1_Q6_01
V_TAL1BETAITF2_01=V_E12_Q6
V_FPM315_01=V_PXR_Q2
V_YY1_02=V_AP4_01
V_PAX4_01=V_ATF4_Q2
V_MAZ_Q6=V_RXRLXRB_01
V_SOX4_01=V_MAZR_01
V_RREB1_01=V_AML_Q6
V_MYCMAX_B=V_REX1_03
V_IK3_01=V_ZBED6_01
V_AP1FJ_Q2=V_CKROX_Q2
V_ZNF219_01=V_RFX1_02
V_RPC155_01=V_SP2_01
V_CEBPB_02=V_ZFX_01
V_HOXA13_02=V_ETS_Q4
V_NFY_01=V_SP1_Q6_01
V_AP2_Q6_01=V_CETS1P54_02
V_NRSF_Q4=V_PAX6_Q2
V_ALPHACP1_01=V_SMAD4_Q6
V_PLAG1_01=V_MRF2_01
V_IRF_Q6=V_MINI20_B
V_MZF1_01=V_LYF1_01
V_NRSF_Q4=V_HNF4_01_B
V_SP3_Q3=V_ELK1_01
V_TFIIA_Q6=V_ZNF219_01
V_AP2GAMMA_01=V_BARBIE_01
V_PLAG1_01=V_SRF_02
V_USF_Q6=V_GC_01
V_MOVOB_01=V_TAXCREB_02
V_BRF1_01=V_ZNF219_01
V_HELIOSA_02=V_MAZR_01
V_NFAT_Q6=V_ZFX_01
