# Supplementary material for: Predicting tissue specific cis-regulatory modules in the human genome using pairs of co-occurring motifs
Source: BMC Bioinformatics. 2012 Feb 7;13:25. doi: 10.1186/1471-2105-13-25 (PMC3359238; doi:10.1186/1471-2105-13-25)
Supplement: Additional file 3 — Predictions for all tissues. This file includes predictions for 72 human tissues and cell types. It includes the tissue-specific genes, the predicted signatures, and the putative CRMs. This file also contains predictions for the heart and the CD4+ T cells. We obtained these predictions by searching a larger set of parameters. [file 1471-2105-13-25-S3.ZIP › resultsAllTissues/n0/skeletal_muscle/CRMs.txt]

chr17:34604251-34604492	24.6164
chr2:170078777-170079054	37.6782
chr12:52689771-52690200	24.4908
chr1:152421430-152421956	25.1188
chr12:52690235-52691139	62.7970
chr9:26933022-26933220	25.1188
chr11:119097224-119097737	36.5478
chr20:43890637-43891004	87.0546
chr11:66070767-66070984	24.6164
chr16:28795165-28795361	49.7352
chr15:61127550-61127788	36.6734
chr17:34601531-34601805	37.6782
chr14:80756615-80757022	25.1188
chr2:179372882-179373165	24.6164
chr15:61122295-61122707	49.2328
chr20:43888408-43888774	50.2376
chr11:119104990-119105417	49.7352
chr12:52685221-52687322	61.4573
chr10:88421190-88421385	49.8788
chr16:28802134-28802474	25.1188
chr22:29866340-29866644	24.4908
chr15:61131158-61131307	25.1188
chr10:88418055-88418428	75.3564
chr8:143851880-143852063	36.8409
chr11:66071669-66072084	62.2946
chr16:28795738-28796112	24.6164
chr16:1944633-1944809	25.1188
chr20:42239282-42239563	25.1188
chr2:176670593-176670988	25.1188
chr16:28796415-28796850	62.1690
chr16:28796971-28797493	98.6511
chr8:142497258-142497409	25.1188
chr17:45603837-45604323	62.2946
chr13:111768692-111768967	25.1188
chr9:96396225-96396344	75.3564
chr11:1902922-1903061	24.6164
chr14:22974386-22975302	37.3194
chr17:43252643-43252831	50.2376
chr3:39207113-39207394	149.2056
chr10:123346655-123347004	35.8361
chr16:28799138-28799570	24.6164
chr17:34607642-34607982	36.6734
chr3:129777433-129777725	37.6782
chr14:22982511-22982854	25.1188
chr3:42701835-42702114	99.6140
chr22:25345553-25345830	24.4908
chr20:42249083-42249518	110.5406
chr10:88417039-88417717	50.2376
chr14:22981841-22982195	37.3194
chr17:70431660-70432086	37.3194
chr21:35182073-35183231	61.4334
chr12:79626148-79626433	37.1758
chr17:45604525-45604723	24.6164
chr10:123349963-123350518	24.6164
chr15:61124594-61125203	61.4334
chr22:34343310-34343724	62.4382
chr20:42242960-42243123	162.0521
chr5:149552222-149552641	37.6782
chrX:13957736-13957966	25.1188
chr2:27358609-27358906	25.1188
chr17:34606046-34606561	50.2376
chr13:111769250-111769973	100.4752
chr16:28798540-28798732	25.1188
chr11:119103370-119104394	86.0498
chr9:26937043-26937353	24.6164
chr20:43889294-43889657	37.3194
chr11:1897174-1897603	49.7352
chr12:55931036-55931405	24.6164
chr16:28801471-28802106	74.9975
chr2:176676733-176677713	37.3194
chr13:111769103-111769224	25.1188
chr15:61123907-61124203	162.5545
chr8:142500725-142500927	60.9549
chr12:52694488-52695278	37.6782
chr15:61121662-61121849	37.6782
chr16:1940687-1940845	37.1758
chr16:31347147-31347359	87.1981
chr14:80757050-80757301	36.6734
chr10:123347580-123348202	25.1188
chr12:55921828-55923258	210.8723
chr3:39209898-39210102	49.7352
chr22:23925613-23925839	37.6782
chr17:34606610-34607190	50.2376
chr17:45593912-45594218	25.1188
chr4:186175268-186177076	49.7352
chr8:142495190-142495387	74.5191
chr17:34604905-34605191	24.4908
chr14:22977013-22977559	87.0546
chrX:13954180-13954611	24.6164
chr11:1898917-1899091	25.1188
chr7:44071653-44071859	87.5569
chr4:101331804-101332152	25.1188
chr17:34603135-34603469	87.5569
chr18:3209793-3210137	36.9605
chr3:39209017-39209343	125.2351
chr11:1904042-1904275	24.6164
chr9:96395950-96396093	37.6782
chr14:104259459-104259664	74.9975
chr3:42706122-42706236	24.6164
chr17:62470863-62471238	37.6782
chr17:62469940-62470079	37.3194
chr11:73399356-73399494	25.1188
chr13:111760330-111760615	50.2376
chr5:149549714-149550083	24.6164
chr8:142497043-142497243	137.2922
chr5:131436934-131437415	87.4134
chr17:43253206-43254678	173.9656
chr14:104262075-104262208	37.6782
chr5:149550564-149550683	36.6734
chr17:45596276-45596471	125.2351
chr5:131434145-131434613	37.6782
chr11:1903082-1903290	75.3564
chr11:73397898-73398050	74.4952
chr16:30293266-30293679	37.3194
chr10:75063829-75063934	25.12
chr10:75070896-75071479	75.00
chr4:113660348-113661083	24.62
chr3:52461703-52462222	174.97
chr16:668103-668350	36.84
chr8:75388780-75389055	36.67
chr14:71498712-71498939	36.67
chr9:35674804-35675060	35.85
chr14:93493031-93493478	99.11
chr11:75593968-75594103	25.12
chr16:666498-666672	25.12
chr11:75597325-75597497	25.12
chr9:35677996-35678305	62.80
chr17:18104690-18104874	37.68
chr15:53668141-53668247	25.12
chr1:199350659-199351332	50.24
chr3:52460583-52460799	37.68
chr9:35681229-35681490	25.12
chr17:18105318-18105525	25.12
chr20:60566334-60566692	73.99
chr9:35679814-35680028	37.18
chr8:75395504-75395698	62.29
chr10:75065589-75066075	74.85
chr1:158426541-158427183	111.17
chr20:61579403-61579851	25.12
chr20:22978207-22978551	25.12
chr7:87401281-87401557	25.12
chr15:83162042-83162242	50.24
chr4:113656555-113657376	37.18
chr10:76527649-76527881	24.62
chr10:76524198-76524439	24.49
chr4:113650164-113650628	25.12
chr1:199348090-199348450	25.12
chr20:60557701-60559033	112.17
chr12:100521322-100521541	25.12
chr17:34603135-34603469	87.56
chr19:7876036-7876271	37.68
chr13:27438758-27439247	37.68
chr1:227636391-227636777	174.61
chr17:34604251-34604492	24.62
chr19:43616513-43616861	37.18
chr19:7879657-7880130	37.32
chr19:50517990-50518353	112.17
chr17:34604905-34605191	24.49
chr13:27441378-27441782	24.62
chr17:34607642-34607982	36.67
chr17:35074727-35075138	99.61
chr1:26266648-26266982	25.12
chr10:88417039-88417717	50.24
chr17:34606610-34607190	50.24
chr1:6403335-6403533	24.62
chr2:219990305-219990661	62.44
chr6:41130988-41131213	25.12
chr5:53642066-53642371	24.76
chr7:158629675-158629775	25.12
chr3:46881334-46881911	74.37
chr11:34479646-34479969	62.44
chr2:233605026-233605289	36.34
chr8:22517929-22519060	74.35
chr3:46879884-46880178	174.11
chr2:233604891-233605012	62.44
chr19:7883316-7883698	36.05
chr17:34601531-34601805	37.68
chr10:88421190-88421385	49.88
chr13:27432921-27433196	24.62
chr10:88418055-88418428	75.36
chr19:50518696-50518939	136.79
chr7:98843860-98844094	37.18
chr19:43617013-43617833	62.44
chr17:34606046-34606561	50.24
chr19:50517113-50517303	25.12
chr3:46884782-46885292	87.41
chr17:35076235-35076789	100.12
chr8:86538107-86538390	124.23
chr3:46878163-46878352	50.24
