# Supplementary material for: Predicting tissue specific cis-regulatory modules in the human genome using pairs of co-occurring motifs
Source: BMC Bioinformatics. 2012 Feb 7;13:25. doi: 10.1186/1471-2105-13-25 (PMC3359238; doi:10.1186/1471-2105-13-25)
Supplement: Additional file 3 — Predictions for all tissues. This file includes predictions for 72 human tissues and cell types. It includes the tissue-specific genes, the predicted signatures, and the putative CRMs. This file also contains predictions for the heart and the CD4+ T cells. We obtained these predictions by searching a larger set of parameters. [file 1471-2105-13-25-S3.ZIP › resultsAllTissues/n0/skeletal_muscle/genes.txt]

NM_001104
NM_020349
NM_003063
NM_004320
NM_013292
NM_133378
NM_032588
NM_021245
NM_003837
NM_003279
NM_015715
NM_000036
NM_005963
NM_000257
NM_206819
NM_079422
NM_001042782
NM_001231
NM_002469
NM_003289
NM_018708
NM_178545
NM_003673
NM_003803
NM_001824
NM_172108
NM_032546
NM_005205
NM_000258
NM_001080116
NM_021193
NM_006789
NM_005368
NM_145244
NM_000069
NM_017533
NM_001043351
NM_000540
NM_020778
NM_006790
NM_020040
NM_025145
NM_003280
NM_003529
NM_001100
NM_152381
NM_005986
NM_020647
NM_139162
NM_005061
NM_006063
NM_000290
NM_020389
NM_001080114
NM_145064
NM_178463
NM_001437
NM_000727
NM_016364
NM_004194
NM_199247
NM_009589
NM_003967
NM_198060
NM_199248
NM_033246
NM_007354
NM_007252
NM_001018005
NM_170682
NM_004076
NM_194293
NM_005181
NM_000758
NM_000334
NM_001081472
NM_022970
NM_001265
NM_002281
NM_005108
NM_016233
NM_022803
NM_001011516
NM_007125
NM_014891
NM_001927
NM_003285
NM_001080512
NM_003961
NM_001013439
NM_015859
NM_001563
NM_015613
NM_003940
NM_145798
NM_000864
NM_023918
NM_024492
NM_005262
NM_024019
NM_004296
NM_019089
NM_203285
NM_001002231
NM_016150
NM_004190
NM_001122607
NM_022139
NM_152393
NM_020433
NM_006031
NM_001031689
NM_015893
NM_017856
NM_000361
NM_182645
NM_001077349
NM_003382
NM_000023
NM_178160
NM_001887
NM_005383
NM_001384
NM_001047605
NM_005272
NM_032681
NM_001727
NM_002550
NM_014228
NM_032611
NM_023946
NM_032957
NM_030774
NM_021738
NM_019087
NM_015617
NM_005549
NM_014653
NM_004626
NM_007035
NM_001033723
NM_022658
NM_017418
NM_005059
NM_002877
NM_021631
NM_152328
NM_003534
NM_001029887
NM_022473
NM_012403
NM_000513
NM_006213
NM_020469
NM_001422
NM_004381
NM_199205
NM_001079807
NM_002905
NM_145185
