# Supplementary material for: Predicting tissue specific cis-regulatory modules in the human genome using pairs of co-occurring motifs
Source: BMC Bioinformatics. 2012 Feb 7;13:25. doi: 10.1186/1471-2105-13-25 (PMC3359238; doi:10.1186/1471-2105-13-25)
Supplement: Additional file 3 — Predictions for all tissues. This file includes predictions for 72 human tissues and cell types. It includes the tissue-specific genes, the predicted signatures, and the putative CRMs. This file also contains predictions for the heart and the CD4+ T cells. We obtained these predictions by searching a larger set of parameters. [file 1471-2105-13-25-S3.ZIP › resultsAllTissues/n0/skeletal_muscle/signature.txt]

V_AP4_Q6=V_ZF5_01
V_RSRFC4_01=V_E47_01
V_NKX21_01=V_ZFX_01
V_CETS1P54_03=V_ETF_Q6
V_MINI20_B=V_MEF2_02
V_AMEF2_Q6=V_E47_01
V_ZNF219_01=V_SRF_01
V_SP1SP3_Q4=V_GATA2_02
V_OTX1_01=V_SP1_02
V_SP1SP3_Q4=V_SRF_03
V_AR_04=V_SP1_01
V_HEB_Q6=V_MTERF_01
V_RORA1_01=V_SP1_02
V_GLI1_Q2=V_SRF_02
V_SRF_Q5_01=V_PLAG1_01
V_RSRFC4_01=V_MYOD_Q6
V_HEB_Q6=V_PAX5_02
V_GABP_B=V_HNF4_01
V_E2F1_Q3_01=V_LMO2COM_01
V_SMAD_Q6=V_ETF_Q6
V_ZNF219_01=V_MAFA_Q4_01
V_MECP2_01=V_SP1_Q4_01
V_BEN_01=V_IK_Q5
V_GKLF_02=V_RSRFC4_Q2
V_GFI1_Q6=V_MAZ_Q6
V_MEF2_05=V_ZFX_01
V_SP1_Q2_01=V_LMO2COM_02
V_COUPTF_Q6=V_RSRFC4_Q2
V_SRF_Q5_01=V_CACD_01
V_MEF2_Q6_01=V_SP1_Q4_01
V_MEF2_Q6_01=V_SP1SP3_Q4
V_MEF2_Q6_01=V_SP4_Q5
V_LMO2COM_02=V_SP1_Q6_01
V_AP2ALPHA_01=V_MECP2_01
V_SRF_Q4=V_MAZR_01
V_ZNF219_01=V_MEF2_05
V_LMO2COM_02=V_GC_01
V_KROX_Q6=V_AR_01
V_MEF2_Q6_01=V_CP2_01
V_E2F1_Q4_01=V_PAX5_01
V_NFKB_C=V_HIC1_03
V_AP4_Q6=V_MEF2_03
V_MUSCLE_INI_B=V_RSRFC4_01
V_SP1SP3_Q4=V_COUP_DR1_Q6
V_SP1_02=V_MEF2_05
V_DR3_Q4=V_STAT3_03
V_RORA_Q4=V_SP1_Q6_01
V_SRF_Q4=V_KROX_Q6
V_NRF1_Q6=V_RNF96_01
V_SRF_Q5_02=V_SP1_02
V_MOVOB_01=V_HEN1_01
V_GATA1_01=V_SP1_01
V_CACBINDINGPROTEIN_Q6=V_TAACC_B
V_CAP_01=V_CNOT3_01
V_AMEF2_Q6=V_MAZR_01
V_CACBINDINGPROTEIN_Q6=V_E2F1DP1_01
V_SP1_Q4_01=V_SRF_C
V_RXRLXRB_01=V_VDR_Q3
V_MAZR_01=V_SMAD3_Q6
V_HEN1_01=V_SMAD3_Q6
V_AR_01=V_GLI2_01
V_AP2ALPHA_03=V_NRSF_01
