# Supplementary material for: Predicting tissue specific cis-regulatory modules in the human genome using pairs of co-occurring motifs
Source: BMC Bioinformatics. 2012 Feb 7;13:25. doi: 10.1186/1471-2105-13-25 (PMC3359238; doi:10.1186/1471-2105-13-25)
Supplement: Additional file 3 — Predictions for all tissues. This file includes predictions for 72 human tissues and cell types. It includes the tissue-specific genes, the predicted signatures, and the putative CRMs. This file also contains predictions for the heart and the CD4+ T cells. We obtained these predictions by searching a larger set of parameters. [file 1471-2105-13-25-S3.ZIP › resultsAllTissues/n0/skin/CRMs.txt]

chr8:124153955-124154190	34.6027
chr12:70120927-70121299	126.6629
chr17:36990831-36991280	73.6128
chr17:36998216-36998492	83.3643
chr17:40557408-40557524	31.2856
chr19:40696325-40696825	108.2210
chr19:48661563-48661868	93.2662
chr12:70121346-70121717	35.3942
chr21:36993426-36993644	83.2053
chr19:40697072-40697255	49.1602
chr22:29091889-29092142	51.4469
chr16:1907152-1907330	48.4271
chr7:44900044-44900176	33.4391
chr20:60431914-60432024	35.0598
chr19:50600013-50600366	57.9113
chr17:36892989-36893452	25.5513
chr1:151493825-151493992	25.4326
chr16:23673571-23673871	104.1399
chr2:208285085-208285340	55.7805
chr21:36992885-36993411	125.2378
chr15:73812262-73812429	25.5869
chr16:23106375-23106696	39.7003
chr13:50695349-50695901	35.4167
chr20:60423309-60423414	34.1720
chr2:10009118-10009413	128.9328
chr19:63205927-63206063	32.1370
chr5:65053330-65053708	66.6738
chr11:63443031-63443255	42.4121
chr11:63439306-63439602	125.5157
chr20:20641273-20641427	90.1464
chr19:50597867-50598051	33.8626
chr1:18028424-18029022	91.7340
chr11:63440761-63443008	610.4612
chr17:37005474-37005691	59.3149
chr20:20640135-20640620	42.8032
chr1:149778708-149779080	25.5572
chr2:208284341-208284630	134.2897
chr12:70120613-70120736	34.4365
chr1:149780353-149780811	25.0863
chr12:53328481-53328598	42.0848
chr19:50598856-50599214	114.8922
chr11:63195567-63195910	78.3047
chr16:23104587-23104918	25.6819
chr16:23101273-23101558	97.6507
chr19:63541026-63541431	31.5576
chr22:29088099-29088246	40.1713
chr6:31795799-31796056	40.4523
chr12:51364484-51364906	25.4326
chr19:40688507-40688680	26.1806
chr3:157006591-157006760	25.0586
chr10:5531457-5531659	71.2164
chr19:63202012-63202522	27.0533
chr16:1913773-1913879	69.0303
chr17:40557010-40557217	33.9101
chr7:44891637-44891757	79.7478
chr19:50595325-50595430	33.6429
chr19:37588339-37588746	97.8011
chr7:44887235-44890533	34.1594
chr11:63434334-63435221	132.0885
chr9:126664012-126664186	119.9833
chr11:63439659-63440171	91.1985
chr6:31797093-31797306	40.8639
chr11:63440249-63440377	40.8358
chr6:31794713-31795125	33.2175
chr21:36989906-36990073	41.6396
chr20:20640633-20640873	41.3903
chr19:13768670-13768853	27.2195
chr1:42402970-42403229	54.9401
chr12:70120339-70120565	61.0465
chr19:13766859-13767085	148.6820
chr19:40684645-40684877	58.3343
chr1:149779302-149779466	42.7051
chr7:44901164-44901671	76.4224
chr17:36997647-36997952	26.1806
chr17:36999157-36999397	48.0637
chr1:149787895-149788331	60.9218
chr2:208284707-208285075	50.8957
chr16:1913541-1913698	26.8732
chr9:126655451-126655600	73.8925
chr11:63445141-63445347	57.5133
chr1:208017668-208017831	25.1417
chr20:60435771-60435915	78.3113
chr19:63205546-63205676	25.5572
chr12:51335520-51335849	41.8612
chr22:29082781-29083138	110.9558
chr19:40673184-40673510	58.9753
chr9:126654265-126654444	32.5438
chr5:65052547-65053323	33.6852
chr19:37589754-37590482	100.8026
chr18:59591839-59592115	35.8217
chr19:50599327-50599685	25.8481
chr11:63443264-63443722	202.5380
chr9:126946565-126946879	25.6819
chr17:36996612-36997082	59.4950
chr19:50591150-50591265	26.2765
chr19:40683322-40683570	33.7439
chr1:149786282-149786677	68.5148
chr21:36993752-36993916	65.8919
chr16:1908315-1908448	25.1832
chr21:36990087-36990328	25.7096
chr15:73811267-73811773	124.8860
chr19:50593416-50593516	32.5392
chr20:60420322-60420428	25.3242
chr11:63444204-63444680	126.9135
chr9:126945537-126946006	69.0812
chr9:126645878-126646053	41.6990
chr11:63435489-63435912	64.7331
chr1:153325042-153325227	88.66
chr20:43174281-43174417	34.64
chr12:50878647-50878815	32.39
chr1:153323455-153324041	67.27
chr12:50879463-50879876	82.76
chr11:2248816-2249069	94.48
chr12:50867767-50867986	25.81
chr10:85944274-85944496	34.96
chr6:31196175-31196555	41.91
chrX:69558128-69558600	41.76
chrX:69562163-69562337	40.50
chrX:69570944-69571168	33.81
chr11:2245486-2245756	25.47
chr1:153322202-153322712	31.44
chr1:153325305-153325512	34.22
chr1:153318169-153318734	42.50
chr12:50880849-50880950	32.58
chr1:153321175-153321607	77.61
chrX:69563586-69563711	32.64
chr19:56222174-56222524	88.14
chr17:36930648-36931024	26.46
chr15:62231578-62231757	50.17
chr12:50871512-50871653	35.57
chr9:34655544-34656155	48.61
chr17:36920940-36921235	68.75
chrX:69559466-69560263	42.80
chr12:50871953-50872579	87.22
chrX:69562431-69562582	31.92
chr9:34654413-34654802	41.52
chr17:36929288-36929686	48.97
chr9:34654832-34655463	73.27
chr11:2247015-2247464	25.43
chr6:31198756-31198964	34.76
chr1:153317797-153318016	48.96
chr1:153321779-153321880	59.03
chr1:153318756-153320464	258.81
chr1:153325728-153326732	77.12
chr2:233123509-233123678	50.94
chr11:108796646-108796766	40.71
chr4:71492003-71492664	69.19
chr19:19233655-19233809	25.85
chr14:76563888-76564294	67.90
chr10:8142837-8143096	32.27
chr1:6456916-6457097	53.28
chr17:37035901-37036080	26.07
chr14:76569056-76569997	130.86
chr1:159320697-159321379	76.25
chr6:7486679-7486981	68.55
chr1:159321449-159321993	41.21
chr1:6467967-6468197	50.12
chr19:19228255-19228585	43.71
chr10:8143318-8143875	52.22
chr1:159319700-159320379	91.53
chr1:6454284-6454404	41.10
chr3:171557555-171557967	133.48
chr3:171558726-171558914	64.11
chr1:159322979-159323264	31.25
chr13:59636051-59636237	48.82
chr17:37035327-37035758	58.93
chr17:37034287-37034700	65.51
chr5:68425466-68425838	39.60
chr11:108797773-108798665	48.68
chr11:119508224-119508447	32.01
chr3:171558285-171558680	31.91
chr11:119511848-119512086	25.56
chr14:76564318-76565414	33.09
chr6:33530231-33530351	69.88
chr10:8136266-8137035	86.25
chr19:17236508-17236678	31.19
chr12:51204624-51205044	110.98
