# Supplementary material for: Predicting tissue specific cis-regulatory modules in the human genome using pairs of co-occurring motifs
Source: BMC Bioinformatics. 2012 Feb 7;13:25. doi: 10.1186/1471-2105-13-25 (PMC3359238; doi:10.1186/1471-2105-13-25)
Supplement: Additional file 3 — Predictions for all tissues. This file includes predictions for 72 human tissues and cell types. It includes the tissue-specific genes, the predicted signatures, and the putative CRMs. This file also contains predictions for the heart and the CD4+ T cells. We obtained these predictions by searching a larger set of parameters. [file 1471-2105-13-25-S3.ZIP › resultsAllTissues/n0/skin/genes.txt]

NM_053283
NM_006551
NM_000427
NM_006121
NM_002411
NM_000423
NM_001264
NM_207392
NM_023002
NM_000421
NM_022097
NM_002016
NM_001004481
NM_020893
NM_001942
NM_138574
NM_004948
NM_003695
NM_181846
NM_001126061
NM_033100
NM_017422
NM_000526
NM_175881
NM_001045476
NM_002275
NM_032823
NM_174898
NM_014552
NM_018004
NM_139167
NM_000424
NM_152523
NM_080833
NM_001009992
NM_144777
NM_005170
NM_024496
NM_006664
NM_152485
NM_002176
NM_020127
NM_014400
NM_002177
NM_015459
NM_176883
NM_024753
NM_001039
NM_033224
NM_182551
NM_006142
NM_004415
NM_181459
NM_025027
NM_152632
NM_012101
NM_175613
NM_020427
NM_145652
NM_024809
NM_175885
NM_001017437
NM_182522
NM_173657
NM_001005850
NM_001042665
NM_020819
NM_022041
NM_014227
NM_001042517
NM_024055
NM_001001956
NM_001031665
NM_182507
NM_133373
NM_017711
NM_003667
NM_024702
NM_020343
NM_025261
NM_021571
NM_001323
NM_005366
NM_173503
NM_145115
NM_032680
NM_001004705
NM_173519
NM_023072
NM_023074
NM_145647
NM_000329
NM_022112
NM_152444
NM_004952
NM_016519
NM_033553
NM_181719
NM_001009606
NM_005021
NM_009586
NM_032323
NM_031894
NM_145720
NM_031941
NM_178837
NM_002280
NM_001012990
NM_002794
NM_001004699
NM_030812
NM_198283
NM_031911
NM_001001663
NM_032438
NM_020550
NM_030916
NM_173694
NM_005414
NM_152909
NM_080831
NM_177458
NM_145019
NM_198255
NM_024798
NM_001025072
NM_001004472
NM_173587
NM_000417
NM_000494
NM_032584
NM_013306
NM_014249
NM_152735
NM_001004700
NM_001080841
NM_144625
NM_006663
NM_152476
NM_000422
NM_152533
NM_206894
NM_207325
NM_019072
NM_130901
NM_021907
NM_001004059
NM_052892
NM_013310
NM_145702
NM_207645
NM_001040147
NM_006853
NM_033514
NM_145170
NM_145292
NM_002963
NM_001002295
NM_014429
NM_173690
