# Supplementary material for: Predicting tissue specific cis-regulatory modules in the human genome using pairs of co-occurring motifs
Source: BMC Bioinformatics. 2012 Feb 7;13:25. doi: 10.1186/1471-2105-13-25 (PMC3359238; doi:10.1186/1471-2105-13-25)
Supplement: Additional file 3 — Predictions for all tissues. This file includes predictions for 72 human tissues and cell types. It includes the tissue-specific genes, the predicted signatures, and the putative CRMs. This file also contains predictions for the heart and the CD4+ T cells. We obtained these predictions by searching a larger set of parameters. [file 1471-2105-13-25-S3.ZIP › resultsAllTissues/n0/skin/signature.txt]

V_CNOT3_01=V_NFKB_Q6_01
V_ZF5_01=V_TFIII_Q6
V_NF1_Q6_01=V_ZFX_01
V_PAX9_B=V_DR3_Q4
V_SP1_Q6=V_NF1_Q6_01
V_ZBED6_01=V_MTF1_Q4
V_ZIC2_01=V_STAF_02
V_NFY_Q6_01=V_SP1_Q4_01
V_FLI1_Q6=V_PAX5_01
V_ZIC2_01=V_KAISO_01
V_NFKB_C=V_P50RELAP65_Q5_01
V_KAISO_01=V_MTF1_Q4
V_NFY_01=V_SP1_Q4_01
V_COUPTF_Q6=V_P50RELAP65_Q5_01
V_MZF1_01=V_ZF5_01
V_VDR_Q3=V_ETF_Q6
V_STAT1_01=V_RNF96_01
V_SP1_Q2_01=V_SOX9_B1
V_TAL1BETAE47_01=V_GKLF_02
V_ZNF219_01=V_NFY_01
V_GR_Q6=V_WT1_Q6
V_MYCMAX_B=V_AP2GAMMA_01
V_ZNF219_01=V_SRF_02
V_AREB6_03=V_SREBP_Q3
V_MOVOB_01=V_ZFP206_01
V_SMAD4_Q6=V_KAISO_01
V_AP2_Q6=V_TTF1_Q6
V_SOX4_01=V_AP2_Q3
V_ETF_Q6=V_SMAD_Q6_01
V_ZNF219_01=V_KAISO_01
V_NFY_C=V_SP1_Q2_01
V_CAP_01=V_E2A_Q6
V_ZF5_01=V_GKLF_02
V_NMYC_01=V_IK_Q5
V_NFY_Q6=V_ZFX_01
V_ELF1_Q6=V_MTERF_01
V_ZF5_01=V_MAF_Q6
V_TAL1BETAITF2_01=V_TR4_Q2
V_CETS1P54_01=V_AP2GAMMA_01
V_ZIC3_01=V_ISRE_01
V_AP4_Q5=V_ZF5_01
V_PLAG1_01=V_HNF3B_01
V_CETS1P54_01=V_ZBED6_01
V_FPM315_01=V_NMYC_01
V_MAZ_Q6=V_NFY_Q6
V_CHOP_01=V_SP1_Q2_01
V_RREB1_01=V_MYB_Q3
V_ZF5_01=V_KAISO_01
V_AP2ALPHA_02=V_CETS1P54_03
V_LFA1_Q6=V_TBX5_02
V_MAF_Q6_01=V_WT1_Q6
V_DR1_Q3=V_COUP_DR1_Q6
V_IPF1_05=V_TAL1_Q6
V_TBX5_02=V_NFKAPPAB50_01
V_MRG2_01=V_LMX1_01
V_CACCCBINDINGFACTOR_Q6=V_IK2_01
V_AP2_Q6_01=V_RFX3_01
V_VDR_Q3=V_MYOGNF1_01
V_MUSCLE_INI_B=V_AP1_C
V_SRF_Q5_02=V_SP4_Q5
V_RBPJK_01=V_NRSF_Q4
V_SOX4_01=V_E47_01
V_NFKAPPAB_01=V_PPARA_02
V_TAL1ALPHAE47_01=V_LMO2COM_01
V_ZBRK1_01=V_SREBP1_02
V_SOX_01=V_STAT5A_01
V_AP4_Q6=V_ACAAT_B
V_CIZ_01=V_PLAG1_01
V_AML_Q6=V_CNOT3_01
V_NRSF_Q4=V_STAT3_02
V_CMYB_01=V_MTF1_Q4
V_NF1_Q6=V_LFA1_Q6
V_AP2_Q6_01=V_TBX15_02
V_ETS_Q4=V_ELK1_04
V_PARP_Q3=V_KROX_Q6
V_NURR1_Q3=V_E47_01
V_AP2_Q6=V_ACAAT_B
V_ROAZ_01=V_PPARA_02
V_GATA2_02=V_GKLF_02
V_PPARG_03=V_HNF3B_01
V_GFI1_01=V_STAF_02
V_ZID_01=V_LRH1_Q5
V_TTF1_Q6=V_ZTA_Q2
V_LEF1_Q2_01=V_TAL1BETAITF2_01
V_COUPTF_Q6=V_ETF_Q6
V_TAL1BETAE47_01=V_SP1_02
V_SP2_01=V_TEL2_Q6
V_MZF1_02=V_CMYC_02
V_SP1_01=V_SREBP1_02
V_MZF1_01=V_SMAD3_Q6
V_EGR_Q6=V_NURR1_Q3
V_P50P50_Q3=V_ZBED6_01
V_NFY_01=V_SP1_Q2_01
V_ETF_Q6=V_FLI1_Q6
V_SOX4_01=V_ZFP281_01
V_LBP1_Q6=V_PPAR_DR1_Q2
V_EGR_Q6=V_KAISO_01
V_RELBP52_01=V_ATF5_01
V_EGR_Q6=V_TTF1_Q6
V_STAT_Q6=V_PAX5_01
V_USF_Q6_01=V_LMO2COM_01
V_PUR1_Q4=V_RFX_Q6
V_IRF_Q6=V_CACCCBINDINGFACTOR_Q6
V_FOXO1_01=V_ZFX_01
V_YY1_Q6=V_SP4_Q5
V_NFY_C=V_AP2GAMMA_01
V_ZNF219_01=V_PITX3_01
V_ARNT_01=V_CKROX_Q2
V_STRA13_01=V_CKROX_Q2
V_SOX4_01=V_TAL1BETAE47_01
V_SREBP_Q3=V_PPARA_01
V_KAISO_01=V_ZFX_01
V_POU6F1_01=V_SP1_Q2_01
V_AP2_Q6=V_TAL1_01
V_NFAT3_Q3=V_SP4_Q5
V_CAP_01=V_SMAD_Q6
V_MAZR_01=V_FLI1_Q6
V_AP2ALPHA_02=V_VDR_Q3
V_FPM315_01=V_ETF_Q6
V_MZF1_02=V_AP2REP_01
V_CNOT3_01=V_BLIMP1_Q6
V_SP1SP3_Q4=V_TTF1_Q6
V_AP2ALPHA_02=V_STAT3_03
V_KAISO_01=V_SP1_Q4_01
V_ELF1_Q6=V_RNF96_01
V_SP1_Q6=V_SIRT6_01
V_ZF5_B=V_GABP_B
V_P53_04=V_ETF_Q6
V_MYOGNF1_01=V_WT1_Q6
V_NUR77_Q5=V_CTCF_01
V_GEN_INI_B=V_R_01
V_SP1SP3_Q4=V_SOX9_Q4
V_NFKB_Q6=V_IK_Q5
V_MAF_Q6_01=V_MTF1_Q4
V_HSF_Q6=V_SMAD_Q6_01
V_LFA1_Q6=V_E2A_Q6
V_EGR_Q6=V_AREB6_01
V_AP2ALPHA_02=V_GC_01
V_SP1SP3_Q4=V_ETS_Q6
V_AP2_Q6_01=V_SOX9_Q4
V_PAX4_03=V_STAT3_02
V_MEF3_B=V_VDR_Q3
V_CACD_01=V_SMAD3_Q6
V_AP2_Q3=V_EBNA1_01
V_GLI_Q2=V_STAF_02
V_AP2_Q6=V_CTF1_01
