# Supplementary material for: Predicting tissue specific cis-regulatory modules in the human genome using pairs of co-occurring motifs
Source: BMC Bioinformatics. 2012 Feb 7;13:25. doi: 10.1186/1471-2105-13-25 (PMC3359238; doi:10.1186/1471-2105-13-25)
Supplement: Additional file 3 — Predictions for all tissues. This file includes predictions for 72 human tissues and cell types. It includes the tissue-specific genes, the predicted signatures, and the putative CRMs. This file also contains predictions for the heart and the CD4+ T cells. We obtained these predictions by searching a larger set of parameters. [file 1471-2105-13-25-S3.ZIP › resultsAllTissues/n0/smooth_muscle/CRMs.txt]

chr22:28968515-28968727	38.1082
chrX:99785661-99786204	32.2913
chr12:105164664-105165060	59.6477
chr2:33016471-33017167	23.5301
chr5:172685838-172686389	21.8136
chr1:113051132-113051438	25.0320
chr5:172689058-172689550	108.6389
chr1:178394113-178394356	50.6481
chr17:58059077-58059321	25.3896
chr2:162638510-162638731	32.6310
chr22:28973155-28973365	23.5301
chrX:99787500-99787975	25.2823
chr11:64839260-64839601	56.0717
chr8:119189948-119190799	49.6706
chr6:132314102-132314409	66.1699
chr5:172687163-172687651	99.5479
chr6:83129839-83130414	106.9908
chr4:145789993-145791631	64.3799
chr6:83129648-83129829	33.4356
chr3:132095724-132096009	31.0397
chr19:60565497-60566229	93.8819
chr17:45633873-45634267	114.9287
chr2:151045021-151045424	25.8664
chr3:132095405-132095695	24.8044
chr9:117955578-117956272	58.8371
chr17:45632338-45632607	25.9260
chr4:145788410-145789469	25.3538
chr14:74156116-74156527	23.2837
chr2:151049918-151050320	33.6422
chr15:46724311-46724623	42.7511
chr1:205137149-205137600	41.7081
chr5:172688649-172688961	51.1726
chr6:83131003-83131397	41.2313
chr22:28974738-28975159	72.8431
chr1:149047211-149047499	24.0307
chr17:58062841-58063237	23.8638
chr19:60573490-60573984	150.3311
chr1:113050077-113050309	24.2810
chrX:37962771-37963383	41.2750
chr22:28975210-28975531	32.2317
chr5:77842690-77843352	25.4492
chr19:60566262-60566511	32.0449
chr22:37200071-37200272	24.7817
chr3:132096022-132096303	32.8992
chr18:24010258-24010683	25.3896
chr6:116825915-116826590	33.3760
chr2:151052254-151052663	39.9618
chr4:158118123-158118459	23.0056
chr1:117254576-117254965	66.0050
chr3:113837472-113838014	24.3367
chr11:64841664-64841854	31.4569
chr22:37187357-37187778	59.1828
chr6:132315789-132316356	41.8869
chr22:28972432-28972665	48.1687
chr1:52225046-52225558	26.0333
chr11:64840797-64841074	26.1048
chr3:113845017-113845164	28.9656
chr14:74152141-74152526	24.0585
chr9:117956988-117957755	80.7560
chrX:37959341-37959972	56.1909
chr15:37660268-37660505	68.3601
chr4:145786498-145787080	100.0803
chrX:37965627-37966001	32.2913
chr1:17177747-17178130	24.4598
chrX:99791321-99791901	37.6065
chr5:172687910-172688248	24.8532
chr16:672490-672794	57.9312
chr18:24008862-24009538	82.7486
chr8:119193155-119193384	92.6065
chr17:45635385-45636068	96.6176
chr14:38642010-38642270	26.2836
chr17:58058276-58058572	73.7877
chr4:158116783-158117437	24.6029
chr1:117253658-117254102	25.3101
chr12:105165823-105166077	24.5135
chr17:45636170-45636884	92.6899
chr17:45641848-45642297	41.8273
chr18:24011138-24011385	32.6409
chr14:58168294-58168757	90.4668
chr2:151050508-151050763	41.6604
chr9:117958519-117959555	43.0550
chr19:54723162-54723339	26.2836
chr18:24011400-24011617	83.6347
chrX:99794634-99795292	23.7804
chr17:58057863-58058261	33.5429
chr14:74148610-74148986	99.6393
chr18:24011868-24012650	82.8122
chr1:117259245-117260168	30.1814
chr22:28971759-28971952	24.8651
chr5:172686748-172687115	73.4738
chr5:179711745-179712126	32.2913
chr4:158101578-158102238	40.1346
chr22:28979311-28979725	138.0722
chr2:33026511-33026820	39.1572
chr22:28972684-28973075	23.6016
chr22:37193956-37194184	34.0713
chr18:55177456-55177712	106.4544
chrX:99788562-99789370	85.2757
chr19:60564158-60564331	34.4190
chr1:17178994-17179154	23.5301
chr14:58175157-58175972	158.5658
chr18:45345866-45347226	95.8130
chr2:113315452-113315684	40.1406
chr14:58176072-58177097	24.2810
chr17:45633193-45633488	43.8060
chr1:117254975-117255537	24.9068
chr19:60575826-60576321	119.9033
chr14:58183605-58184450	25.8664
chr18:45342185-45342514	39.8009
chr4:158110329-158111161	47.0184
chr15:46725132-46725607	97.7241
chr18:24010002-24010226	23.7316
chr8:119192466-119193077	26.2836
chr14:58164869-58165366	41.5531
chr1:165957783-165957969	25.5088
chr18:24009762-24009918	24.7817
chr15:37658885-37659812	141.7049
chr19:60568916-60569186	38.3963
chr19:16048148-16048343	41.3266
chr4:74953856-74953997	23.1447
chr2:151042141-151042653	23.8877
chr17:35424898-35425253	41.6505
chr2:33025331-33025645	98.9241
chr15:72009766-72010274	73.20
chr10:100017787-100018072	41.38
chr5:121442030-121442558	59.00
chr3:113837472-113838014	24.34
chr15:61122295-61122707	51.14
chr15:72002082-72002588	39.16
chr1:12599429-12599745	24.14
chr3:121650991-121652095	32.98
chr11:35498467-35499080	25.68
chr10:89409440-89409615	41.65
chr9:136672904-136673554	66.33
chr3:121652744-121652920	32.27
chr14:22375264-22375866	26.10
chr11:35503709-35503992	25.87
chr19:50565783-50565923	24.80
chr17:29603687-29603935	26.03
chr6:169395844-169396338	59.38
chr1:12600471-12601169	75.52
chr19:54184975-54185241	23.92
chr9:124172929-124173184	56.66
chr15:61123907-61124203	67.24
chr15:61121662-61121849	32.62
chr1:12599940-12600106	24.78
chr5:121441579-121441981	26.28
chr10:71600011-71600418	40.21
chr14:22383829-22384299	26.28
chr1:153213107-153213845	91.25
chr9:136674248-136674629	23.42
chr3:113845017-113845164	28.97
chr15:72005548-72006177	39.76
chr22:37193956-37194184	34.07
chr7:93389180-93389385	24.78
chr15:61121662-61121849	32.62
chr15:61123907-61124203	67.24
chr5:131588108-131589280	32.68
chr22:37200071-37200272	24.78
chr22:37187357-37187778	59.18
chr17:71891484-71891760	26.28
chr5:131589364-131589919	25.69
chr2:224518245-224518387	50.51
chrX:47323072-47323294	31.77
chr9:132578711-132579527	34.04
chr11:32068895-32069156	41.66
chr11:27631403-27633893	31.08
chr2:241859961-241860248	24.67
chr9:132577963-132578698	57.04
chr2:241860845-241861055	33.52
chr7:81237223-81237852	32.79
chr8:23756787-23758227	23.15
chr7:128166424-128166742	83.59
chr17:71890585-71890960	41.15
chr11:32069572-32069698	34.15
chr15:61122295-61122707	51.14
chr6:83959636-83959921	74.50
chr7:128166957-128167256	26.28
chr5:131578941-131579268	24.36
