# Supplementary material for: Predicting tissue specific cis-regulatory modules in the human genome using pairs of co-occurring motifs
Source: BMC Bioinformatics. 2012 Feb 7;13:25. doi: 10.1186/1471-2105-13-25 (PMC3359238; doi:10.1186/1471-2105-13-25)
Supplement: Additional file 3 — Predictions for all tissues. This file includes predictions for 72 human tissues and cell types. It includes the tissue-specific genes, the predicted signatures, and the putative CRMs. This file also contains predictions for the heart and the CD4+ T cells. We obtained these predictions by searching a larger set of parameters. [file 1471-2105-13-25-S3.ZIP › resultsAllTissues/n0/smooth_muscle/genes.txt]

NM_002993
NM_172219
NM_144569
NM_001511
NM_003714
NM_002421
NM_080591
NM_002318
NM_002309
NM_182943
NM_002090
NM_021939
NM_000576
NM_020648
NM_002994
NM_013372
NM_006273
NM_016657
NM_002982
NM_000138
NM_006528
NM_002901
NM_006364
NM_005824
NM_005110
NM_002317
NM_000302
NM_002986
NM_002581
NM_000127
NM_001018004
NM_032211
NM_006850
NM_006475
NM_003953
NM_000903
NM_024656
NM_003155
NM_001084
NM_007193
NM_007115
NM_018370
NM_000401
NM_005623
NM_002867
NM_001219
NM_006855
NM_001017973
NM_020650
NM_002422
NM_006825
NM_006779
NM_012293
NM_005570
NM_001848
NM_005402
NM_018689
NM_005576
NM_032824
NM_182729
NM_000584
NM_000963
NM_002006
NM_001018020
NM_004995
NM_152304
NM_000393
NM_006307
NM_015577
NM_004460
NM_015599
NM_001015880
NM_020440
NM_003999
NM_000676
NM_003247
NM_001017962
NM_033439
NM_005779
NM_033112
NM_006033
NM_024621
NM_030968
NM_173075
NM_000088
NM_006039
NM_014382
NM_020830
NM_015430
NM_033514
NM_022842
NM_004878
NM_007313
NM_005168
NM_014933
NM_000400
NM_003995
NM_004126
NM_000710
NM_199512
NM_031302
NM_004318
NM_000601
NM_022475
NM_015920
NM_000090
NM_024420
NM_006670
NM_007270
NM_014467
NM_006555
NM_001004128
NM_001005920
NM_000961
NM_001011546
NM_199512
NM_080655
NM_001005845
NM_001042679
NM_015047
NM_007085
NM_001901
NM_170735
NM_020150
NM_016205
NM_002403
NM_024524
NM_002103
NM_017946
NM_003029
NM_001004196
NM_006455
NM_206943
NM_003254
NM_021972
NM_000396
NM_033666
NM_001797
NM_001033723
NM_001080976
NM_198400
NM_000428
NM_004753
NM_000093
NM_016651
NM_003246
NM_006834
NM_001011655
NM_001792
NM_000641
NM_003897
NM_001039348
NM_001670
NM_001935
NM_014011
NM_003290
NM_003290
NM_203346
NM_021128
NM_183001
