# Supplementary material for: Predicting tissue specific cis-regulatory modules in the human genome using pairs of co-occurring motifs
Source: BMC Bioinformatics. 2012 Feb 7;13:25. doi: 10.1186/1471-2105-13-25 (PMC3359238; doi:10.1186/1471-2105-13-25)
Supplement: Additional file 3 — Predictions for all tissues. This file includes predictions for 72 human tissues and cell types. It includes the tissue-specific genes, the predicted signatures, and the putative CRMs. This file also contains predictions for the heart and the CD4+ T cells. We obtained these predictions by searching a larger set of parameters. [file 1471-2105-13-25-S3.ZIP › resultsAllTissues/n0/smooth_muscle/signature.txt]

V_ETF_Q6=V_XBP1_02
V_ICSBP_Q6=V_CREB_Q2
V_STAT4_01=V_CNOT3_01
V_TTF1_Q6=V_E2F_Q6_01
V_TAXCREB_01=V_POU5F1_01
V_SRF_Q5_01=V_ATF3_Q6
V_HIF2A_01=V_SREBP2_Q6
V_TTF1_Q6=V_E2F1_Q4_01
V_HNF1B_01=V_P53_02
V_P50P50_Q3=V_E2F1_Q3
V_HIC1_03=V_TATA_01
V_ZIC2_01=V_AHR_Q5
V_MTF1_01=V_NRF1_Q6
V_LBP9_01=V_PITX3_01
V_ETF_Q6=V_MEF2_02
V_MOVOB_01=V_E2F_Q3
V_TAXCREB_01=V_OCT4_02
V_AP2ALPHA_01=V_GATA1_03
V_ZF5_01=V_IRF_Q6_01
V_LBP1_Q6=V_ATF_B
V_TAXCREB_01=V_MEIS2_02
V_BLIMP1_01=V_ETF_Q6
V_NKX21_01=V_CNOT3_01
V_CREB_Q4_01=V_ZIC3_01
V_HOXB4_01=V_REX1_02
V_ZF5_01=V_HAND1E47_01
V_NUR77_Q5=V_PAX3_01
V_AHR_Q5=V_LRH1_Q5
V_T3R_01=V_ELK1_02
V_IRF1_Q6=V_ETF_Q6
V_LMAF_Q2=V_E2F1_Q3
V_CNOT3_01=V_HMEF2_Q6
V_DR4_Q2=V_HOXA7_03
V_CNOT3_01=V_LEF1TCF1_Q4
V_AHR_Q5=V_ZIC3_01
V_E2F1_Q3=V_AP4_Q6_01
V_MTATA_B=V_NURR1_Q3
V_TEF_01=V_NRF1_Q6
V_STAT5B_01=V_CREB_Q4_01
V_TAXCREB_01=V_HSF1_Q6
V_BRF1_01=V_AP4_Q5
V_CNOT3_01=V_XBP1_02
V_SRF_Q5_02=V_ZF5_01
V_MIF1_01=V_MAFA_Q4_01
V_HNF4_Q6_01=V_MTATA_B
V_LBP9_01=V_PBX_Q3
V_HIF2A_01=V_RNF96_01
V_TAXCREB_01=V_TBX5_Q5
V_SRF_Q5_01=V_HES1_Q2
V_MECP2_01=V_E2F1_Q3_01
V_ATF6_01=V_NFKAPPAB65_01
V_RNF96_01=V_TATA_01
V_E2F1_Q3_01=V_HSF1_Q6
V_NFY_01=V_NRSE_B
V_NFY_01=V_ZBED6_01
V_LRF_Q2=V_XVENT1_01
V_SMAD1_01=V_CNOT3_01
V_SP1SP3_Q4=V_GATA1_03
V_RP58_01=V_CNOT3_01
V_AHR_Q5=V_RNF96_01
V_BLIMP1_01=V_ZBED6_01
V_HEN1_02=V_NFY_01
V_VJUN_01=V_SP1_01
V_MEIS1AHOXA9_01=V_TITF1_Q3
V_PAX4_03=V_FXR_Q2
V_TAXCREB_01=V_TAL1ALPHAE47_01
V_CACCCBINDINGFACTOR_Q6=V_BRN4_01
V_HEN1_02=V_CREB_Q4_01
V_TATA_01=V_COUP_DR1_Q6
V_TBP_Q6=V_SP1_Q6_01
V_HIF1_Q3=V_NFKB_Q6_01
V_E2F_01=V_WT1_Q6
V_AP2_Q3=V_CDX_Q5
V_BEL1_B=V_BEN_01
V_MINI19_B=V_OG2_02
V_TAXCREB_01=V_TBX15_02
V_ELK1_02=V_EBNA1_01
V_HIF1_Q5=V_TTF1_Q6
V_P50P50_Q3=V_SIX1_01
V_FXR_Q2=V_ZIC3_01
V_PAX4_02=V_NFY_01
V_CTCF_01=V_E4F1_Q6
V_AP2_Q6=V_PBX_Q3
V_VJUN_01=V_ZIC3_01
V_MEF2C_01=V_EBOX_Q6_01
V_ZEC_01=V_HOXC4_01
V_MECP2_01=V_STAT3_02
V_PAX1_B=V_PU1_01
V_AP2_Q3=V_NFY_Q6_01
V_PPARA_Q6=V_GLI1_01
V_SRF_Q5_02=V_PAX9_B
V_MEF3_B=V_ELK1_02
V_HIF1_Q3=V_NFKB_C
V_E2F1_Q3_01=V_TAL1ALPHAE47_01
V_TAXCREB_01=V_IRF_Q6
V_MZF1_01=V_CBF_01
V_PAX4_01=V_TR4_01
V_ICSBP_Q6=V_SREBP2_Q6
V_AP2_Q6_01=V_SIX1_01
V_ATF_B=V_P50RELAP65_Q5_01
V_ZIC2_01=V_IK2_01
V_RNF96_01=V_GATA2_01
V_MYB_Q5_01=V_MYB_Q3
V_AP2_Q3=V_SIX6_02
V_HIF1_Q3=V_RELBP52_01
V_COUPTF_Q6=V_GATA1_03
V_CETS1P54_03=V_HAND1E47_01
V_EHF_01=V_ZIC3_01
V_AHR_Q5=V_HIC1_03
V_AHR_Q5=V_AP4_Q5
V_BLIMP1_Q6=V_ZF5_B
V_AP2_Q6_01=V_TATA_01
V_TCF4_01=V_CNOT3_01
V_GFI1_Q6=V_RNF96_01
V_TFIII_Q6=V_LHX9_01
V_NFY_C=V_PITX3_01
V_LYF1_01=V_ELK1_02
V_TGIF_01=V_SRF_C
V_KLF15_Q2=V_LHX9_01
V_GLI3_02=V_ERALPHA_01
V_PAX4_03=V_LHX9_01
