# Supplementary material for: Predicting tissue specific cis-regulatory modules in the human genome using pairs of co-occurring motifs
Source: BMC Bioinformatics. 2012 Feb 7;13:25. doi: 10.1186/1471-2105-13-25 (PMC3359238; doi:10.1186/1471-2105-13-25)
Supplement: Additional file 3 — Predictions for all tissues. This file includes predictions for 72 human tissues and cell types. It includes the tissue-specific genes, the predicted signatures, and the putative CRMs. This file also contains predictions for the heart and the CD4+ T cells. We obtained these predictions by searching a larger set of parameters. [file 1471-2105-13-25-S3.ZIP › resultsAllTissues/n0/spinal_cord/CRMs.txt]

chr1:200379078-200379932	88.4325
chr17:4683766-4683955	25.3780
chr14:36122887-36123395	50.6583
chr9:107047246-107048478	94.9288
chr1:44186899-44187519	44.3138
chr10:126386541-126387365	31.7225
chr6:158322539-158322884	38.0670
chr15:91432143-91432584	25.3780
chr2:172252763-172252974	25.3033
chr1:32574221-32574577	44.3138
chr5:179155290-179155392	31.6478
chr1:158449900-158450768	75.7435
chr1:158441591-158442636	120.3731
chr12:52689771-52690200	25.3033
chr11:65850499-65850919	25.3780
chr11:17531412-17531709	31.7225
chrX:111954665-111955357	25.3780
chr2:176646264-176647220	50.7559
chr2:176655423-176656167	25.3780
chr20:13923918-13924409	56.9052
chr17:4687396-4688131	31.5815
chr19:5780099-5780267	37.9260
chr6:163754893-163755311	31.7225
chr1:203291810-203292497	31.7225
chr11:73036167-73036686	76.0363
chr19:47619277-47619648	75.9387
chr1:226462758-226463086	31.6249
chr9:34512631-34513363	101.1444
chr10:25052664-25053012	25.2370
chr2:176658131-176658948	69.5942
chr2:47651109-47652410	177.1807
chr6:124166662-124166848	37.9693
chr1:32573436-32573875	94.8975
chr1:32575587-32575810	25.2804
chr19:56164459-56164767	25.3780
chr17:4683313-4683546	25.3780
chr1:44185943-44186592	25.3780
chr17:4682723-4683138	50.5607
chr19:44082242-44082512	57.1004
chr19:63654734-63654898	25.2804
chr11:65860715-65861172	25.2804
chr7:36395845-36396100	50.7559
chr1:32571955-32572784	31.5272
chr1:44184834-44185859	113.8334
chr2:176654047-176654913	44.4114
chr17:40349610-40350158	69.4966
chr10:102780857-102781012	31.7225
chr1:158447073-158447523	25.2057
chr10:25053288-25053701	44.3138
chr6:163756937-163757456	25.3780
chr12:52685221-52687322	196.3118
chr15:91433165-91433471	38.0670
chr1:29320927-29321981	151.9004
chr10:25051598-25052027	25.2804
chr12:52690235-52691139	38.0670
chr5:113724443-113726067	133.0391
chr1:226473603-226473940	37.8717
chr12:52694488-52695278	50.6150
chr10:126132355-126133235	31.62
chr12:122318429-122318900	50.49
chr19:35630805-35633228	31.72
chr20:21436949-21437691	63.35
chr12:122319903-122320567	82.09
chr20:21435153-21435914	25.30
chr5:145702207-145702819	25.38
chr5:145698600-145698868	25.28
chr20:21447093-21447433	31.72
chr22:36708462-36708755	31.72
chr20:21450361-21450634	25.38
chr1:110327559-110329078	57.00
chr1:110321726-110322535	38.07
chr7:28964187-28965192	95.07
chr2:241579797-241580226	31.62
chr5:145700199-145700865	37.97
chr15:97462602-97462928	31.72
chrX:70389830-70391649	120.18
chrX:152683166-152683346	25.28
chr22:36709793-36710533	126.40
chr2:241583837-241584302	25.14
chr22:36711752-36712452	31.62
chr2:241586560-241586740	25.38
chr20:21444370-21445031	31.72
chrX:152683355-152684184	44.41
chr12:54380233-54380949	44.41
chr20:21451375-21452073	44.41
chr1:226404121-226404377	31.72
chr1:55125380-55125689	37.87
chr20:21447621-21448191	76.04
chrX:70386254-70386600	25.28
chr20:21442830-21443587	44.31
chr1:33319139-33319760	82.31
chr11:17531412-17531709	31.72
chr18:13377522-13377721	25.38
chr1:154658111-154658633	37.97
chr8:144993057-144993815	44.34
chr11:17990483-17990918	31.72
chr1:154651994-154652562	25.38
chr11:61285120-61285428	25.28
chr3:51972960-51973834	107.37
chr7:99903159-99903899	57.00
chr6:158322539-158322884	38.07
chr5:148738981-148739486	31.53
chr3:42718638-42719505	63.15
chr1:203754649-203755196	63.15
chr8:144993824-144994433	31.62
chr17:46553127-46553409	25.28
chr1:154643831-154644233	25.38
chr1:17311322-17311669	25.28
chr11:19323153-19323609	25.38
chr11:19324497-19324825	44.31
chr8:144994802-144995230	25.38
chr11:124871410-124871793	25.38
chr1:109627141-109627450	25.38
