# Supplementary material for: Predicting tissue specific cis-regulatory modules in the human genome using pairs of co-occurring motifs
Source: BMC Bioinformatics. 2012 Feb 7;13:25. doi: 10.1186/1471-2105-13-25 (PMC3359238; doi:10.1186/1471-2105-13-25)
Supplement: Additional file 3 — Predictions for all tissues. This file includes predictions for 72 human tissues and cell types. It includes the tissue-specific genes, the predicted signatures, and the putative CRMs. This file also contains predictions for the heart and the CD4+ T cells. We obtained these predictions by searching a larger set of parameters. [file 1471-2105-13-25-S3.ZIP › resultsAllTissues/n0/spinal_cord/genes.txt]

NM_004861
NM_005161
NM_194255
NM_001011703
NM_000286
NM_000216
NM_206895
NM_001012965
NM_170672
NM_021817
NM_001298
NM_024306
NM_032256
NM_000021
NM_002700
NM_001048210
NM_198531
NM_020711
NM_022340
NM_001616
NM_207395
NM_181718
NM_015345
NM_022126
NM_003628
NM_005393
NM_001005476
NM_001122659
NM_015101
NM_007365
NM_003768
NM_002677
NM_138460
NM_020707
NM_014817
NM_182935
NM_002596
NM_080600
NM_003898
NM_012104
NM_001887
NM_032636
NM_138284
NM_153676
NM_020683
NM_178564
NM_001080437
NM_173088
NM_007281
NM_022658
NM_004817
NM_000950
NM_002028
NM_021200
NM_001468
NM_001111018
NM_001954
NM_004642
NM_030948
NM_153368
NM_031461
NM_003898
NM_004558
NM_006918
NM_005076
NM_024827
NM_012377
NM_030935
NM_014661
NM_170774
NM_020435
NM_033133
NM_198406
NM_023009
NM_014652
NM_001040214
NM_206855
NM_005709
NM_006621
NM_001378
NM_145305
NM_004781
NM_148897
NM_000869
NM_006100
NM_018342
NM_052944
NM_012139
NM_170663
NM_001001965
NM_002509
NM_174929
NM_015286
NM_014682
NM_001852
NM_020824
NM_172232
NM_006272
NM_001492
NM_020211
NM_014035
NM_007062
NM_014360
NM_058163
NM_030593
NM_003130
NM_201599
NM_022055
NM_001990
NM_178314
NM_001040092
NM_004292
NM_001029864
NM_052998
NM_014762
NM_024895
NM_002055
NM_021614
NM_001009606
NM_002543
NM_052843
NM_198098
NM_080546
NM_003986
NM_022773
NM_006338
NM_080676
NM_020133
NM_001113490
NM_181481
NM_005103
NM_014112
NM_015483
NM_033009
NM_006491
NM_018685
NM_001013626
NM_138795
NM_003918
NM_002206
NM_014717
NM_005357
NM_006143
NM_003248
NM_015162
NM_006365
NM_145867
NM_006941
NM_032124
NM_003971
NM_001003682
NM_001954
NM_001127392
NM_198573
NM_001380
NM_002851
NM_014443
NM_001001995
NM_000800
NM_001080458
