# Supplementary material for: Predicting tissue specific cis-regulatory modules in the human genome using pairs of co-occurring motifs
Source: BMC Bioinformatics. 2012 Feb 7;13:25. doi: 10.1186/1471-2105-13-25 (PMC3359238; doi:10.1186/1471-2105-13-25)
Supplement: Additional file 3 — Predictions for all tissues. This file includes predictions for 72 human tissues and cell types. It includes the tissue-specific genes, the predicted signatures, and the putative CRMs. This file also contains predictions for the heart and the CD4+ T cells. We obtained these predictions by searching a larger set of parameters. [file 1471-2105-13-25-S3.ZIP › resultsAllTissues/n0/spinal_cord/signature.txt]

V_ER_Q6=V_NRSE_B
V_MINI20_B=V_GFI1_01
V_E2F_Q6_01=V_GKLF_02
V_ZF5_01=V_MTF1_01
V_PAX4_01=V_CP2_01
V_MECP2_01=V_IK_Q5
V_PAX4_03=V_E2_Q6
V_BEN_01=V_HAND1E47_01
V_CEBPA_01=V_MINI20_B
V_AP2ALPHA_03=V_BEL1_B
V_DR3_Q4=V_DEAF1_02
V_NRSE_B=V_E2F1_Q3_01
V_E12_Q6=V_E2F1_Q6_01
V_P53_01=V_GCNF_01
V_NFY_C=V_NFKB_C
V_CMYB_01=V_PXR_Q2
V_ZFP206_01=V_VDR_Q6
V_OBOX3_01=V_E2A_Q6
V_CMYB_01=V_ZF5_01
V_NFKAPPAB_01=V_AP2GAMMA_01
V_HEB_Q6=V_NRF1_Q6
V_NRF1_Q6=V_VDR_Q3
V_BRF1_01=V_MAZR_01
V_AP2ALPHA_03=V_NFKAPPAB65_01
V_MYOGNF1_01=V_E2F1_Q3_01
V_BDP1_01=V_NFKB_Q6_01
V_NFY_01=V_DEAF1_01
V_NFAT3_Q3=V_CNOT3_01
V_AP2_Q6=V_GATA1_03
V_ZFP206_01=V_NRF2_01
V_SP3_Q3=V_E2F1_Q6_01
V_ZFP206_01=V_LXR_Q3
V_BRF1_01=V_TFIII_Q6
V_CREB_Q2=V_MYOD_Q6_01
V_EGR1_01=V_DEAF1_01
V_E2F_03=V_NGFIC_01
V_AP2ALPHA_03=V_MINI19_B
V_AP2ALPHA_03=V_VDR_Q6
V_EGR2_01=V_ZFP206_01
V_MZF1_02=V_SP2_01
V_BRF1_01=V_KROX_Q6
V_CACD_01=V_E2F_Q3_01
V_AP2_Q6_01=V_CEBPA_01
V_E2F1_Q4=V_ZFX_01
V_CAAT_C=V_P53_DECAMER_Q2
V_E2F_Q4_01=V_BLIMP1_Q6
V_ZIC1_01=V_VMAF_01
V_AP2_Q6=V_GCM_Q2
V_E2F1_Q3_01=V_SRF_02
V_AMEF2_Q6=V_BEL1_B
V_E2_01=V_SP2_01
V_ZF5_01=V_HEN1_01
V_AP2ALPHA_03=V_MZF1_01
V_ZF5_01=V_SREBP_Q3
V_AP2_Q6=V_AML_Q6
V_ZFP206_01=V_ETS1_B
V_ZIC2_01=V_HMX1_01
V_AP2ALPHA_03=V_LXR_Q3
V_EGR1_01=V_AHR_01
V_CMYB_01=V_MAF_Q6
V_CMYB_01=V_ARP1_01
V_MEF2_04=V_ZFX_01
