# Supplementary material for: Predicting tissue specific cis-regulatory modules in the human genome using pairs of co-occurring motifs
Source: BMC Bioinformatics. 2012 Feb 7;13:25. doi: 10.1186/1471-2105-13-25 (PMC3359238; doi:10.1186/1471-2105-13-25)
Supplement: Additional file 3 — Predictions for all tissues. This file includes predictions for 72 human tissues and cell types. It includes the tissue-specific genes, the predicted signatures, and the putative CRMs. This file also contains predictions for the heart and the CD4+ T cells. We obtained these predictions by searching a larger set of parameters. [file 1471-2105-13-25-S3.ZIP › resultsAllTissues/n0/subthalamic_nucleus/CRMs.txt]

chr20:61959802-61960094	62.4504
chr12:73889219-73889748	34.9525
chr17:7766809-7767144	32.5633
chr15:86593333-86593739	41.8869
chr9:139152449-139152642	37.5491
chr15:89568243-89568454	43.3342
chr17:35486366-35486649	94.8509
chr17:35479575-35479926	33.7836
chr17:76066467-76066672	54.8566
chr10:88116129-88116292	48.2283
chr9:100050942-100051185	47.5925
chr3:138970096-138970482	89.7577
chr2:210345238-210346062	102.5325
chr15:74091620-74092097	73.0586
chr20:47533449-47533720	38.9089
chr1:154874666-154874816	67.3928
chr19:54260576-54260792	55.9420
chr12:65360723-65361152	37.1555
chr3:9570012-9570669	72.6411
chr17:35479974-35480224	45.9226
chr17:76063014-76063314	94.3380
chr9:139160723-139160950	56.4430
chr9:139162027-139162238	34.8556
chr3:135097219-135097440	98.7178
chr18:53862567-53862750	87.5229
chr10:88113916-88114298	173.6707
chr17:35483866-35484267	210.0288
chr14:36795686-36795992	46.4792
chr17:50697285-50697652	112.0189
chr20:2581577-2581713	80.6663
chr18:53863417-53864483	133.2268
chr19:54636242-54636386	49.2624
chr10:88115291-88115905	87.3363
chr17:35480257-35480865	202.8203
chr12:73888681-73889117	62.6217
chr20:2581082-2581306	148.6735
chr20:61956417-61956529	32.5633
chr17:35484540-35485271	56.8605
chr1:235272492-235272753	113.9714
chr17:7772517-7773236	35.2669
chr17:35472211-35474652	480.6701
chr19:1763127-1763331	105.7667
chr1:23287619-23287974	45.9226
chr17:35480871-35481067	47.1750
chr6:31188311-31188559	57.6119
chr15:40810254-40810414	64.8760
chr3:135095781-135096207	56.6935
chr1:6467967-6468197	87.0024
chr18:53862141-53862271	42.4772
chr20:47532460-47532998	229.0615
chr19:54630355-54630496	51.7672
chr17:35481621-35483229	224.6223
chr15:86595793-86595939	56.1090
chr3:138967039-138967958	80.9907
chr3:138968691-138969675	132.8093
chr17:50705703-50706713	104.7869
chr17:35478950-35479499	54.1008
chr15:86599155-86599707	143.2903
chr15:86599738-86600012	60.7013
chr15:86601529-86602958	379.7853
chr3:135097484-135097702	37.0720
chr12:47738355-47741343	676.4215
chr19:54260977-54261395	181.1850
chr10:88117041-88117371	38.8254
chr15:86600878-86601019	34.5216
chr17:76057898-76058138	36.0820
chr9:139162279-139163281	90.2587
chr1:235272165-235272378	46.8231
chr10:88113257-88113455	51.6241
chr1:154881564-154881917	57.4330
chr11:64520962-64521247	33.8157
chr20:61960384-61960776	85.7499
chr13:46366453-46366595	39.7439
chr18:53861461-53862055	55.7472
chr19:54634886-54635301	72.2237
chr17:35485566-35486139	41.3303
chr1:6453531-6453636	131.9147
chr20:47533051-47533200	61.3692
chr9:139143721-139143950	49.3459
chr7:97868100-97868313	35.9269
chr7:97866807-97867400	74.5615
chr20:61962394-61962684	55.3120
chr9:139160175-139160469	35.3464
chr19:54635364-54635604	47.7595
chr15:40807523-40807693	35.9627
chr10:88116609-88116787	38.4497
chr1:195436903-195437200	59.4488
chr2:17629577-17630068	32.3224
chr18:53862304-53862419	60.4508
chr9:100048642-100048833	80.5732
chr20:17460015-17460342	79.8217
chr9:35781688-35782200	119.8538
chr15:86607700-86608142	44.0401
chr9:100055938-100056155	90.7597
chr3:138965267-138966316	368.2255
chr3:138972700-138973245	109.0831
chr1:6456916-6457097	100.6360
chr20:61956796-61957023	66.3790
chr15:40808616-40808718	46.8790
chr15:40806833-40807110	31.4500
chr1:226462758-226463086	123.5734
chr9:35780526-35780812	34.9525
chr17:35474722-35475616	137.9025
chr11:64522857-64523014	33.3982
chr2:210344283-210345041	111.0888
chr10:88115929-88116050	50.7931
chr15:40813224-40813364	32.7422
chr3:9569520-9569797	34.0662
chr1:235273059-235273521	60.0333
chr17:55396806-55396995	114.5476
chr17:50698127-50698269	31.3108
chr2:44441325-44441645	72.7008
chr17:76065123-76065329	103.3654
chr7:154995204-154995755	277.8334
chr17:76064113-76064397	129.1753
chr17:50698466-50699350	84.5489
chr12:47744729-47745152	35.4260
chr19:54638612-54638841	105.7195
chr1:235271900-235272139	121.1478
chr17:35478332-35478924	77.8735
chr4:156360546-156360709	38.4080
chr3:138973298-138973486	31.4778
chr3:135096209-135096673	95.9281
chr3:138964582-138964980	47.7595
chr17:76055205-76057747	169.1299
chr19:54632015-54632631	160.1445
chr1:226473603-226473940	67.0231
chr1:6454284-6454404	66.8243
chr9:139156811-139156973	27.5535
chr12:47749835-47750311	73.5834
chr17:7773478-7774039	226.5092
chr15:86608666-86609190	32.0623
chr17:35476945-35477119	56.3595
chr1:154889562-154889957	35.6526
chr9:139154442-139154592	44.9087
chr1:226462167-226462540	92.6244
chr15:40816270-40816502	67.9534
chr12:73889884-73890214	67.3210
chr20:2582842-2582967	34.3167
chr3:188400679-188401064	35.9031
chr17:7769844-7769973	36.8215
chr13:87122117-87122762	67.13
chr16:3102448-3102659	34.21
chr19:35125411-35125637	35.57
chrX:53327428-53327644	47.55
chr18:53255996-53256391	31.45
chr6:50896482-50898188	59.70
chr15:39572683-39573022	59.74
chr8:22043406-22043686	65.08
chr7:27116784-27117243	37.57
chr8:22043998-22045729	279.94
chr4:88980047-88980198	39.24
chr19:11451216-11451710	46.09
chr4:42094531-42094716	37.78
chrX:69570944-69571168	45.54
chr7:27109574-27111080	33.19
chr19:11452643-11453048	50.46
chr12:122014251-122014398	33.82
chr12:47537748-47538045	54.37
chr13:87123145-87123464	30.89
chrX:53325879-53326203	33.82
chr18:53255444-53255631	32.56
chr7:27123923-27125290	79.80
chr19:11451792-11452181	81.62
chr1:203288483-203288762	44.36
chr12:47543466-47543802	52.60
chr15:39575278-39575434	33.82
chr20:31541768-31541961	79.02
chr19:35124947-35125149	46.84
chr8:22045774-22045951	59.28
chrX:53327200-53327402	41.08
chr6:50902279-50904290	32.06
chr18:53253327-53253709	49.35
chr7:27123698-27123918	36.91
chrX:53333278-53333880	62.83
chr16:3110327-3110588	36.21
chr7:27119836-27120598	115.72
chr8:22046360-22047197	264.21
chrX:69558128-69558600	62.62
chr18:53246322-53246634	38.20
chrX:69560567-69561269	33.82
chrX:53333901-53334530	45.67
chr8:22036128-22036247	63.71
chr11:20647717-20647845	27.55
chr2:216944053-216945586	273.38
chr12:47542683-47543301	71.97
chr7:27122331-27123471	35.96
chrX:69561381-69561559	35.07
chr2:216948517-216948806	43.42
chr19:18515234-18515558	58.45
chr1:203291810-203292497	65.96
chr2:208285085-208285340	60.20
chr12:122016947-122017102	54.21
chr12:47543342-47543449	34.65
chrX:53326211-53326713	65.51
chr22:37145972-37146170	60.53
chr22:37152199-37152745	59.75
chr15:39574218-39574511	92.12
chr15:39582656-39583100	45.92
chr7:27119470-27119804	58.07
chr18:53257175-53257352	33.82
chr20:31541329-31541687	59.25
chr2:208284341-208284630	30.56
chr3:9729512-9729658	27.55
chrX:69559466-69560263	42.47
chr2:208284707-208285075	90.69
chr7:27119137-27119447	51.77
chr2:175578366-175578518	71.39
chr10:106103330-106103645	49.35
chr16:24174423-24175109	49.44
chr4:174687152-174688428	86.78
chr7:106897425-106899824	33.82
chrX:12065902-12066691	69.72
chr12:119572237-119572823	41.33
chr16:24176252-24177302	50.51
chr16:556180-556423	47.17
chr4:30327592-30328433	87.01
chr11:108797773-108798665	101.50
chr4:30330255-30330940	132.84
chr9:94987713-94987878	47.17
chr7:100156552-100156754	89.84
chr11:108800430-108800835	77.98
chr20:36784787-36785092	37.03
chr20:36787394-36787556	73.89
chr11:64904222-64904544	52.94
chr19:48728943-48729418	46.73
chr20:534946-535086	45.31
chr12:119562617-119562720	35.51
chr20:36786572-36786781	34.32
chrX:111797217-111798134	37.57
chr11:64903181-64903283	37.82
chr19:48730910-48731020	30.89
chr9:94986130-94986685	108.18
chr1:6162670-6163293	209.27
chr14:19943253-19943398	54.11
chr4:174679855-174680278	61.54
chr4:30331071-30332142	96.82
chr11:64902602-64902780	34.65
chr1:155374726-155374865	32.45
chr9:76302719-76303110	48.84
chr16:19032640-19032994	69.09
chr7:4867967-4868230	56.49
chr4:174682801-174683060	159.31
chr12:119556696-119557070	32.56
chr1:6163620-6163826	34.27
chr4:30329395-30330129	69.47
chr1:238140561-238141040	44.84
chr20:36776496-36776794	62.04
chrX:62890917-62891953	127.83
chr16:19033068-19033263	43.90
chr20:43953037-43953251	47.91
chr20:36777734-36778272	34.19
chr20:540349-541029	34.79
chr12:119571030-119571785	84.68
chr5:179495879-179495983	34.20
chr4:30328714-30329223	74.42
chr20:36790696-36791472	138.01
chr17:9749222-9749389	30.48
chr20:13923918-13924409	75.31
chr7:100156094-100156329	49.32
