# Supplementary material for: Predicting tissue specific cis-regulatory modules in the human genome using pairs of co-occurring motifs
Source: BMC Bioinformatics. 2012 Feb 7;13:25. doi: 10.1186/1471-2105-13-25 (PMC3359238; doi:10.1186/1471-2105-13-25)
Supplement: Additional file 3 — Predictions for all tissues. This file includes predictions for 72 human tissues and cell types. It includes the tissue-specific genes, the predicted signatures, and the putative CRMs. This file also contains predictions for the heart and the CD4+ T cells. We obtained these predictions by searching a larger set of parameters. [file 1471-2105-13-25-S3.ZIP › resultsAllTissues/n0/subthalamic_nucleus/genes.txt]

NM_152444
NM_005144
NM_207645
NM_021973
NM_001034841
NM_001001965
NM_021150
NM_153632
NM_181265
NM_016125
NM_015833
NM_001080209
NM_020203
NM_134444
NM_203444
NM_001437
NM_001039580
NM_003796
NM_020144
NM_203408
NM_001794
NM_017551
NM_139136
NM_176677
NM_080552
NM_033185
NM_006671
NM_080622
NM_001040179
NM_152523
NM_203397
NM_004189
NM_005295
NM_002220
NM_080758
NM_001008723
NM_174945
NM_006648
NM_000538
NM_138456
NM_020814
NM_021635
NM_002903
NM_182587
NM_032753
NM_000910
NM_014470
NM_000621
NM_006539
NM_015075
NM_024969
NM_175743
NM_174912
NM_175068
NM_003456
NM_001040142
NM_153708
NM_198560
NM_030891
NM_006914
NM_130772
NM_052843
NM_004028
NM_138813
NM_198994
NM_001080535
NM_175613
NM_007110
NM_004975
NM_001103176
NM_004609
NM_003385
NM_138806
NM_138731
NM_004852
NM_138477
NM_001017424
NM_017711
NM_178175
NM_001822
NM_144593
NM_001032999
NM_001195
NM_001042665
NM_001005168
NM_000740
NM_175062
NM_001005235
NM_033646
NM_001033677
NM_001077241
NM_015277
NM_003250
NM_000799
NM_003221
NM_012181
NM_138573
NM_006630
NM_172168
NM_174928
NM_018842
NM_016577
NM_198443
NM_004732
NM_002589
NM_015567
NM_178840
NM_001004470
NM_012368
NM_080749
NM_018723
NM_032782
NM_194314
NM_002522
NM_020309
NM_015557
NM_018421
NM_017659
NM_001081472
NM_133467
NM_002126
NM_006959
NM_006157
NM_033631
NM_152584
NM_012452
NM_003995
NM_025087
NM_004981
NM_080676
NM_001005284
NM_001001674
NM_004921
NM_004934
NM_021948
NM_006036
NM_178469
NM_000832
NM_152565
NM_014357
NM_001035
NM_001012980
NM_031886
NM_001005190
NM_014728
NM_153635
NM_001080505
NM_033106
NM_018972
NM_004321
NM_005076
NM_014070
NM_005240
NM_032281
NM_006392
NM_001012338
NM_015576
NM_014848
NM_015185
NM_018327
