# Supplementary material for: Predicting tissue specific cis-regulatory modules in the human genome using pairs of co-occurring motifs
Source: BMC Bioinformatics. 2012 Feb 7;13:25. doi: 10.1186/1471-2105-13-25 (PMC3359238; doi:10.1186/1471-2105-13-25)
Supplement: Additional file 3 — Predictions for all tissues. This file includes predictions for 72 human tissues and cell types. It includes the tissue-specific genes, the predicted signatures, and the putative CRMs. This file also contains predictions for the heart and the CD4+ T cells. We obtained these predictions by searching a larger set of parameters. [file 1471-2105-13-25-S3.ZIP › resultsAllTissues/n0/subthalamic_nucleus/signature.txt]

V_CNOT3_01=V_PU1_Q4
V_ZF5_01=V_DEAF1_02
V_MZF1_02=V_CAAT_C
V_E2F_Q6_01=V_WT1_Q6
V_PAX4_04=V_HIC1_02
V_E2F_Q6_01=V_VDR_Q3
V_ZNF219_01=V_E2F_Q3_01
V_SREBP_Q3=V_SREBP1_02
V_AP2_Q6=V_YY1_02
V_KROX_Q6=V_OCT_C
V_AP2_Q6=V_HNF4ALPHA_Q6
V_RBPJK_01=V_WT1_Q6
V_PLAG1_01=V_OCT_C
V_SP2_01=V_AHRARNT_01
V_RREB1_01=V_CRX_02
V_MYCMAX_B=V_MZF1_Q5
V_GATA1_03=V_WT1_Q6
V_GLI3_Q5_01=V_AHRARNT_01
V_HNF4_01_B=V_DEAF1_02
V_HNF4_DR1_Q3=V_DEAF1_01
V_PXRRXR_02=V_MTF1_Q4
V_P53_04=V_R_01
V_NKX52_01=V_ATF5_01
V_MYOGENIN_Q6=V_STAT3_01
V_TCF4_03=V_GFI1B_01
V_PUR1_Q4=V_AHRARNT_01
V_MUSCLE_INI_B=V_OCT2_01
V_PITX3_01=V_SREBP1_02
V_AP2_Q6_01=V_CEBP_Q3
V_PAX4_03=V_CHOP_01
V_AHR_Q5=V_HIC1_02
V_CRX_02=V_ZFX_01
V_NRSF_01=V_STAT_Q6
V_MZF1_02=V_PITX3_01
V_E2F1_01=V_KLF15_Q2
V_TCF4_03=V_STAT3_01
V_GEN_INI_B=V_MTF1_Q4
V_SRF_Q4=V_SP1_01
V_RREB1_01=V_AR_03
V_LTF_Q6=V_SREBP_Q3
V_CEBP_01=V_SP1_Q4_01
V_MYCMAX_B=V_SREBP_Q3
V_STAT3STAT3_Q3=V_ZIC3_01
V_GATA1_03=V_SP1_02
V_GATA1_03=V_TFIII_Q6
V_PAX4_03=V_BARBIE_01
V_HFH1_01=V_MINI19_B
V_CHOP_01=V_SP1_Q6_01
V_SP1_Q6=V_OCT_C
V_TAL1_01=V_E2F1_Q3_01
V_ZFP206_01=V_HIC1_03
V_POU2F3_01=V_ZNF219_01
V_AP2_Q6=V_REX1_01
V_E2F_Q4_01=V_CACBINDINGPROTEIN_Q6
V_SPZ1_01=V_REX1_01
V_MUSCLE_INI_B=V_E2F_Q6_01
V_RREB1_01=V_XFD1_01
V_TAXCREB_01=V_AP2_Q6_01
V_GATA1_03=V_IK_Q5
V_MOVOB_01=V_ZF5_B
V_AP2_Q6_01=V_REX1_01
V_CP2_02=V_ZF5_B
V_PKNOX2_01=V_EGR_Q6
V_SP1_Q6=V_RXRLXRB_01
V_ZFP206_01=V_ZF5_B
V_CRX_02=V_ZFP281_01
V_NURR1_Q3=V_KLF15_Q2
V_AREB6_02=V_MEIS1_01
V_BEN_01=V_VDR_Q3
V_EBF_Q6=V_AHR_01
V_NFY_Q6_01=V_SP4_Q5
V_KROX_Q6=V_CEBP_C
V_CREL_01=V_DEAF1_01
V_RNF96_01=V_HNF4_01_B
V_MZF1_02=V_EGR1_01
V_AP2ALPHA_03=V_VDR_Q3
V_SP1_Q4_01=V_AHRARNT_01
V_MZF1_01=V_ZF5_B
V_HEN1_02=V_DR3_Q4
V_ZNF515_01=V_SMAD_Q6
V_BEN_01=V_TFIII_Q6
V_AP2_Q6=V_STAF_02
V_AP2ALPHA_03=V_MZF1_02
V_SPZ1_01=V_REX1_03
V_AP2ALPHA_03=V_NF1_Q6
V_VDR_Q6=V_USF_Q6_01
V_LDSPOLYA_B=V_NFAT2_Q5
V_AHR_Q5=V_PAX5_01
V_AREB6_03=V_DEAF1_02
V_TR4_03=V_HNF4_01
V_MZF1_02=V_MYB_Q5_01
V_AR_03=V_SP1_Q6_01
V_ER_Q6=V_SP1_01
V_ETS2_Q6=V_REX1_03
V_CEBP_01=V_UF1H3BETA_Q6
V_CEBP_01=V_SP1_02
V_TGIF_02=V_SP1_02
V_SPZ1_01=V_NURR1_Q3
V_TBX5_Q5=V_CP2_01
V_AP2ALPHA_01=V_TR4_03
V_TGIF2_01=V_WT1_Q6
V_NERF_Q2=V_R_01
V_TEL2_Q6=V_RNF96_01
V_AP4_Q6=V_NGFIC_01
V_CNOT3_01=V_MAF_Q6
V_AREB6_04=V_CKROX_Q2
V_SP1_Q6=V_RFX1_02
V_RREB1_01=V_DR3_Q4
V_NURR1_Q3=V_HIC1_03
V_TR4_01=V_CACD_01
V_SP2_01=V_HNF4_01
V_KROX_Q6=V_IRF3_Q3
V_HEB_Q6=V_CNOT3_01
V_TAL1_01=V_ETF_Q6
V_KROX_Q6=V_TBX5_Q5
V_SP1SP3_Q4=V_SREBP1_Q6
V_MAZ_Q6=V_ZF5_B
V_HSF2_03=V_SP1_01
V_SP1_Q6=V_TGIF_02
V_NANOG_01=V_CP2_01
V_ETS2_B=V_NFKB_Q6_01
V_MZF1_01=V_PAX6_Q2
V_NF1_Q6=V_HNF4_Q6_01
V_TR4_03=V_COUP_DR1_Q6
V_SP1_Q2_01=V_PITX3_01
V_LFA1_Q6=V_TR4_03
V_CNOT3_01=V_ATF5_01
V_AP2ALPHA_02=V_PAX5_02
V_TR4_03=V_SP4_Q5
V_PU1_Q4=V_PPARA_02
V_SPZ1_01=V_ETS2_B
V_AP4_Q6=V_STAT3_02
V_SREBP1_Q6=V_SMAD_Q6_01
V_TCF3_01=V_NFKAPPAB50_01
V_SP2_01=V_SMAD_Q6_01
V_TR4_01=V_ETF_Q6
V_FPM315_01=V_MTF1_02
V_SEF1_C=V_SP2_01
V_CEBPGAMMA_Q6=V_UF1H3BETA_Q6
V_SPZ1_01=V_RFX1_02
V_MUSCLE_INI_B=V_PARP_Q3
V_COUP_01=V_CTCF_02
V_SP1_Q2_01=V_AR_03
V_GRE_C=V_SP1_02
V_SRF_Q5_01=V_TFIII_Q6
V_GLI1_01=V_CP2_02
V_GCM_Q2=V_OLF1_01
V_SOX4_01=V_KLF15_Q2
V_IK1_01=V_CACD_01
V_PAX4_04=V_MEF3_B
V_AP2ALPHA_01=V_STAT3_03
V_DR4_Q2=V_HES1_Q2
