# Supplementary material for: Predicting tissue specific cis-regulatory modules in the human genome using pairs of co-occurring motifs
Source: BMC Bioinformatics. 2012 Feb 7;13:25. doi: 10.1186/1471-2105-13-25 (PMC3359238; doi:10.1186/1471-2105-13-25)
Supplement: Additional file 3 — Predictions for all tissues. This file includes predictions for 72 human tissues and cell types. It includes the tissue-specific genes, the predicted signatures, and the putative CRMs. This file also contains predictions for the heart and the CD4+ T cells. We obtained these predictions by searching a larger set of parameters. [file 1471-2105-13-25-S3.ZIP › resultsAllTissues/n0/temporal_lobe/CRMs.txt]

chr15:39572683-39573022	137.7568
chr2:27571638-27572023	52.9942
chr12:105518975-105519184	40.6289
chr19:18129589-18129791	37.0118
chr14:102630054-102630181	57.6206
chr14:102635143-102635417	94.3290
chr11:6443501-6443702	49.9659
chr20:17986278-17986409	36.8280
chr19:51170006-51170826	123.2024
chr15:39575453-39575819	88.5785
chr11:65804567-65805050	180.4235
chr1:33120493-33120923	78.9865
chr12:56409817-56409970	34.4883
chr11:6447007-6447259	47.2206
chr2:160627294-160627501	65.6118
chr19:54632015-54632631	163.8193
chr17:77511877-77512110	52.9101
chr18:53171941-53172089	70.5633
chr11:65802893-65803143	103.8319
chr12:51759384-51759701	223.6690
chr3:42281186-42281459	102.3132
chr8:91873131-91873290	37.4324
chr1:23285084-23286235	63.4488
chr19:18515234-18515558	228.9164
chr11:6451194-6451831	80.9278
chr18:53170169-53170900	133.6631
chr5:175981202-175981571	49.9684
chr1:33122856-33123166	54.1959
chr4:88789969-88790887	38.6942
chr4:3435112-3435272	78.2295
chr19:51167136-51167666	37.0118
chr19:17658980-17659182	124.8848
chr1:33130948-33131241	39.3250
chr15:39582656-39583100	37.0118
chr7:150847660-150848036	127.1980
chr19:54638612-54638841	109.3255
chr9:90982549-90982721	66.7654
chr2:176689188-176689807	98.7542
chr19:17658561-17658687	74.3205
chr19:40327244-40327707	44.7506
chr10:133970964-133971065	58.8569
chr7:150848206-150848351	94.6324
chr9:122515461-122515738	47.0969
chr10:103526048-103526229	163.7652
chr5:175988942-175989140	56.8942
chr5:175989261-175989734	175.7870
chr16:24176252-24177302	41.2177
chr1:33123934-33124317	113.3077
chr11:65802624-65802874	45.0871
chr19:18124722-18125043	79.0707
chr19:51167759-51168229	116.3769
chr9:76305388-76305491	83.5289
chr10:103524659-103524876	195.6183
chr19:51168246-51168364	78.5900
chr11:6450774-6451173	47.8234
chr17:77519087-77519290	40.1061
chr1:33124428-33126154	487.4458
chr15:39575278-39575434	61.6062
chr12:56415895-56416044	50.1648
chr11:119712783-119712917	47.9381
chr17:77512939-77513215	82.3272
chr10:103520366-103521045	111.7389
chr4:3433107-3433444	106.3909
chr2:176686615-176689041	216.5731
chr12:56417065-56419328	508.4852
chr9:76302719-76303110	99.5879
chr19:40325920-40326077	311.6406
chr3:13499855-13499963	62.2471
chr9:76304263-76304495	57.8730
chr1:238140561-238141040	37.6427
chr9:90984093-90985291	79.1013
chr5:170148250-170148454	35.9603
chrX:15671762-15671998	38.6942
chr9:122516599-122517121	198.8274
chr18:53171553-53171911	222.4518
chr15:39574218-39574511	114.5683
chr11:65806374-65806779	66.4530
chr3:13501658-13502025	36.5912
chr2:27571050-27571344	140.5072
chr16:24175167-24175576	35.6263
chr12:56419340-56420348	192.0714
chr19:18503739-18503978	39.5353
chr10:103524026-103524478	42.2692
chr5:175980535-175980719	40.3765
chr20:17986430-17986899	80.1413
chr1:33119427-33119723	36.1406
chr12:56408135-56408439	69.8368
chr4:3434703-3434857	144.9814
chr2:176690552-176691046	92.1930
chr12:51759112-51759361	50.8311
chr11:119712057-119712542	167.1445
chr12:103055807-103056337	50.8912
chr11:65807644-65808327	194.4597
chr5:132038665-132038962	56.0530
chr12:48584130-48584253	78.1454
chr14:73621045-73621418	194.6905
chr19:51169088-51169274	214.3160
chr12:48582875-48583309	57.8730
chr17:77512183-77512708	119.3276
chr11:119710815-119711840	48.1153
chr12:56416060-56416832	136.6913
chr19:51166455-51166705	51.8471
chr19:51171226-51171732	124.3260
chr2:107969275-107969453	102.6262
chr1:6161329-6161468	59.4177
chr18:53172092-53172515	52.1530
chr1:33132307-33132506	49.0177
chr20:17984443-17984816	80.7530
chr5:175980032-175980417	39.5353
chr16:82560062-82560187	82.7478
chr20:17985521-17985861	176.5416
chr16:24174423-24175109	121.5927
chr17:77518086-77518299	88.4919
chr2:27568180-27568813	37.0118
chr9:76301947-76302060	106.5351
chr1:33132050-33132262	130.3544
chr20:17986065-17986178	34.9534
chr1:6162670-6163293	371.9622
chr20:17985867-17986020	51.3118
chr19:40327894-40328108	53.4148
chr9:34512631-34513363	92.00
chr15:86599155-86599707	50.16
chr22:49460097-49460278	116.48
chr12:47674876-47675734	80.11
chr12:47495378-47495791	42.06
chr19:51068787-51069180	65.53
chr17:76064113-76064397	100.95
chr10:98263003-98263257	34.45
chr2:104844661-104845371	51.14
chr5:176814482-176814674	41.05
chr2:104834091-104835108	51.10
chr15:86608666-86609190	52.66
chr9:139472336-139472656	102.62
chr12:47502460-47502804	65.97
chr19:18503739-18503978	39.54
chr12:47679175-47680031	149.55
chr22:49456971-49457123	35.08
chr19:60573490-60573984	121.54
chr22:49458785-49459147	115.09
chr19:60565497-60566229	63.57
chr3:188399691-188400032	38.96
chr5:132975310-132976289	208.88
chr9:34510906-34511356	52.15
chr5:176806254-176807154	150.44
chr12:47507949-47508395	50.16
chr19:60572383-60572673	49.95
chr17:70368165-70368367	52.23
chr1:205293125-205293227	37.85
chr17:70354941-70355041	52.91
chr4:152903654-152903971	40.56
chr5:149640168-149640437	47.53
chr17:76070541-76070728	35.08
chr1:35956827-35957119	73.77
chr17:76066467-76066672	88.88
chr7:19778528-19779083	51.73
chr1:153413440-153413901	162.76
chr1:35946041-35946292	78.18
chr19:51061980-51062270	60.73
chr17:76063014-76063314	52.15
chr5:176814242-176814437	62.70
chr19:53832063-53832949	229.31
chr10:98262535-98262962	39.11
chr2:104836169-104836583	90.04
chr12:47498674-47498911	97.64
chr12:47504783-47504998	63.27
chr3:113200029-113200515	42.06
chr19:60572797-60573207	48.72
chr19:18515234-18515558	228.92
chr19:60575826-60576321	119.19
chr5:149651651-149652071	47.95
chr12:47506904-47507023	46.56
chr12:47493893-47494149	51.94
chr3:113200615-113200959	45.42
chr22:49458303-49458569	34.49
chr2:104837756-104838090	46.49
chr2:104827480-104828688	51.31
chr17:76065123-76065329	60.93
chr2:104832437-104833345	38.69
chr15:86601529-86602958	202.41
chr17:76055205-76057747	100.52
chr19:51059219-51059554	151.49
chr2:104836789-104837075	36.68
chr10:98263586-98263884	111.79
chr9:139463106-139463666	52.15
chr5:176812610-176813228	101.36
chr17:70367384-70367761	36.23
chr12:47494358-47494704	50.95
chr22:49459311-49459448	35.02
chr5:149644154-149644500	40.12
chr22:37567410-37567529	36.27
chr1:153415331-153415476	50.98
chr19:60692098-60692287	50.77
chr19:60693414-60693641	109.75
chr7:31551653-31552468	39.11
chr16:55180828-55181003	37.22
chr1:6402563-6402755	39.54
chr19:60693899-60694265	95.00
chr3:185461251-185461598	63.45
chr1:235272492-235272753	102.64
chr3:185462023-185462215	47.17
chr22:37152199-37152745	59.35
chr18:33401376-33401704	39.37
chr14:89597845-89598226	37.01
chr12:6801139-6801914	39.33
chr12:119571030-119571785	35.33
chr12:119562617-119562720	35.22
chr3:185463054-185463317	114.91
chr10:88115291-88115905	87.18
chr2:206254403-206255093	50.71
chr7:75877001-75877104	37.22
chr18:33400868-33401194	76.75
chr2:175578366-175578518	59.95
chr3:135097219-135097440	45.90
chr10:88114715-88115182	72.13
chr1:235272165-235272378	48.01
chr1:6403335-6403533	130.64
chr3:135095781-135096207	56.70
chr3:134611482-134612430	39.03
chr2:206258775-206259545	35.74
chr3:135096209-135096673	38.05
chr2:206257585-206258248	56.00
chr18:33397102-33399316	64.94
chr10:16603748-16604538	51.10
chr19:60692463-60692883	65.11
chr2:206258306-206258487	37.77
chr1:235271900-235272139	103.13
chr3:185460709-185461011	64.37
