# Supplementary material for: Predicting tissue specific cis-regulatory modules in the human genome using pairs of co-occurring motifs
Source: BMC Bioinformatics. 2012 Feb 7;13:25. doi: 10.1186/1471-2105-13-25 (PMC3359238; doi:10.1186/1471-2105-13-25)
Supplement: Additional file 3 — Predictions for all tissues. This file includes predictions for 72 human tissues and cell types. It includes the tissue-specific genes, the predicted signatures, and the putative CRMs. This file also contains predictions for the heart and the CD4+ T cells. We obtained these predictions by searching a larger set of parameters. [file 1471-2105-13-25-S3.ZIP › resultsAllTissues/n0/temporal_lobe/genes.txt]

NM_004558
NM_001080420
NM_016848
NM_001077594
NM_004407
NM_178493
NM_033277
NM_175873
NM_033631
NM_019089
NM_173660
NM_004921
NM_020396
NM_144599
NM_173575
NM_001040
NM_006914
NM_033259
NM_015082
NM_000589
NM_017551
NM_173355
NM_015086
NM_182553
NM_020208
NM_002516
NM_054024
NM_006539
NM_198573
NM_005614
NM_007220
NM_198559
NM_006683
NM_002220
NM_006458
NM_052872
NM_025058
NM_002920
NM_012181
NM_001080421
NM_022444
NM_032435
NM_201264
NM_001035
NM_021955
NM_152774
NM_032562
NM_024940
NM_020378
NM_006236
NM_007347
NM_144577
NM_201545
NM_001562
NM_002365
NM_000725
NM_007366
NM_006738
NM_003446
NM_171825
NM_002143
NM_015313
NM_012181
NM_012465
NM_002381
NM_194300
NM_014205
NM_004497
NM_002338
NM_004564
NM_001025089
NM_005027
NM_000729
NM_001122772
NM_020309
NM_005304
NM_001010908
NM_153708
NM_019607
NM_000835
NM_004738
NM_012411
NM_001005217
NM_022054
NM_014211
NM_015537
NM_019858
NM_001005216
NM_001033677
NM_022823
NM_030613
NM_133261
NM_001012338
NM_001001502
NM_014293
NM_007052
NM_024969
NM_020997
NM_006212
NM_003385
NM_002522
NM_176875
NM_001822
NM_002148
NM_000621
NM_182760
NM_130808
NM_024993
NM_005589
NM_013259
NM_003571
NM_001217
NM_015551
NM_152374
NM_001080497
NM_006863
NM_130772
NM_022041
NM_033484
NM_020297
NM_000949
NM_206909
NM_004246
NM_019065
NM_024827
NM_032840
NM_001004462
NM_021064
NM_178423
NM_016577
NM_080744
NM_000740
NM_015557
NM_032753
NM_001042682
NM_022006
NM_014848
NM_178470
NM_012306
NM_198141
NM_174924
NM_022351
NM_004981
NM_198715
NM_006166
NM_005639
NM_012170
NM_024112
NM_024585
NM_033164
NM_005954
NM_030567
NM_021220
NM_021015
NM_004432
NM_182838
NM_033056
NM_015879
NM_000641
NM_021815
