# Supplementary material for: Predicting tissue specific cis-regulatory modules in the human genome using pairs of co-occurring motifs
Source: BMC Bioinformatics. 2012 Feb 7;13:25. doi: 10.1186/1471-2105-13-25 (PMC3359238; doi:10.1186/1471-2105-13-25)
Supplement: Additional file 3 — Predictions for all tissues. This file includes predictions for 72 human tissues and cell types. It includes the tissue-specific genes, the predicted signatures, and the putative CRMs. This file also contains predictions for the heart and the CD4+ T cells. We obtained these predictions by searching a larger set of parameters. [file 1471-2105-13-25-S3.ZIP › resultsAllTissues/n0/temporal_lobe/signature.txt]

V_NFY_Q6=V_SP1_Q6_01
V_KLF15_Q2=V_VDRRXR_01
V_PAX4_04=V_AP2GAMMA_01
V_RFX1_02=V_SP1_Q4_01
V_NFY_Q6_01=V_SP1_01
V_NFKB_Q6_01=V_STAF_01
V_HEB_Q6=V_PAX4_01
V_KLF15_Q2=V_USF_Q6
V_FPM315_01=V_NFY_Q6_01
V_LXR_DR4_Q3=V_PPARA_02
V_TAL1ALPHAE47_01=V_WT1_Q6
V_RELBP52_01=V_NFKB_Q6_01
V_NFY_01=V_GKLF_02
V_AP2_Q6=V_STAT1_01
V_NGFIC_01=V_PAX5_02
V_ZNF219_01=V_RFX3_01
V_STAT3_02=V_SREBP2_Q6
V_NFMUE1_Q6=V_GC_01
V_PAX4_04=V_PAX4_03
V_MOVOB_01=V_LBP9_01
V_AP2_Q6=V_LRH1_Q5
V_EGR2_01=V_ZBED6_01
V_NFY_Q6_01=V_SP4_Q5
V_NFMUE1_Q6=V_SP1_01
V_ZF5_01=V_NFKB_Q6_01
V_EGR2_01=V_SREBP2_Q6
V_TAL1BETAITF2_01=V_WT1_Q6
V_NFAT_Q4_01=V_SP4_Q5
V_AP2_Q6_01=V_GATA2_01
V_ZF5_01=V_ZFP281_01
V_NFY_01=V_GC_01
V_SPZ1_01=V_CAP_01
V_P53_04=V_ZNF515_01
V_ZFP206_01=V_HIC1_03
V_RREB1_01=V_MEF3_B
V_KROX_Q6=V_GR_01
V_REX1_03=V_ETF_Q6
V_EGR2_01=V_TFIII_Q6
V_MZF1_02=V_EGR2_01
V_SREBP_Q6=V_EGR1_01
V_ZF5_01=V_E2A_Q2
V_SPZ1_01=V_EGR1_01
V_STAT1_01=V_AP2GAMMA_01
V_SP1_Q2_01=V_STAT1_02
V_HIF1_Q3=V_NRSF_Q4
V_BEN_01=V_ETF_Q6
V_OLF1_01=V_STAT1_01
V_REX1_03=V_CNOT3_01
V_NRF1_Q6=V_ZBED6_01
V_MAZ_Q6=V_NFY_Q6
V_ZBRK1_01=V_E2F1_Q3_01
V_ZNF219_01=V_SRF_Q6
V_MYOD_01=V_STAF_01
V_KLF15_Q2=V_SF1_Q6_01
V_NKX25_Q5=V_SREBP1_Q5
V_SEF1_C=V_WT1_Q6
V_ETF_Q6=V_NF1_Q6_01
V_MMEF2_Q6=V_WT1_Q6
V_MZF1_02=V_LRF_Q2
V_HIC1_03=V_FLI1_Q6
V_SEF1_C=V_NFKAPPAB50_01
V_ZFP281_01=V_OTX2_Q3
V_CAAT_01=V_ZNF219_01
V_SP1SP3_Q4=V_CREB_Q2_01
V_ZF5_01=V_LMO2COM_01
V_EGR_Q6=V_GATA2_01
V_ZNF515_01=V_AHR_01
V_RREB1_01=V_NFY_Q6
V_ZNF219_01=V_STAT1STAT1_Q3
V_SMAD1_01=V_SOX10_Q6
V_MYOD_01=V_NFKAPPAB50_01
V_RREB1_01=V_P53_04
V_MZF1_01=V_LRF_Q2
V_EGR_Q6=V_NFY_Q6
V_HES1_Q2=V_TAL1_Q6
V_MOVOB_01=V_AHR_01
V_MINI19_B=V_ISRE_01
V_ZFP281_01=V_NFMUE1_Q6
V_EGR_Q6=V_CP2_01
V_SP1SP3_Q4=V_SEF1_C
V_ZNF515_01=V_DEAF1_01
V_STAT1_01=V_SP1_01
V_ETS2_Q6=V_ETF_Q6
V_NFY_Q6_01=V_ZFX_01
V_CACCCBINDINGFACTOR_Q6=V_EGR1_01
V_HEB_Q6=V_CNOT3_01
V_P53_04=V_LXR_Q3
V_SAP1A_01=V_SP1_Q4_01
V_LRF_Q2=V_GABP_B
V_GLI3_02=V_GLI3_01
V_MMEF2_Q6=V_MATH1_Q2
V_NFY_C=V_E47_01
V_ETS_Q6=V_STAT1_05
V_ATF4_Q2=V_ETF_Q6
V_SP1_Q6_01=V_SREBP1_01
V_COUPTF_Q6=V_TAL1ALPHAE47_01
V_ZNF515_01=V_MAF_Q6_01
V_NANOG_02=V_SOX10_Q6
V_SEF1_C=V_AP4_Q5
V_FPM315_01=V_MEIS1AHOXA9_01
V_HES1_Q2=V_HOX13_01
V_RREB1_01=V_PPARA_Q6
V_HMEF2_Q6=V_MEF2_01
V_ZIC3_01=V_P50RELAP65_Q5_01
V_NFE2_01=V_AP2GAMMA_01
V_SEF1_C=V_MYOGENIN_Q6
V_FPM315_01=V_PPARA_Q6
V_P53_01=V_ZIC1_01
V_GR_01=V_CKROX_Q2
V_ALPHACP1_01=V_ETF_Q6
V_SF1_Q6=V_WT1_Q6
V_CNOT3_01=V_E2F_Q3_01
V_CAAT_C=V_PAX4_01
V_MAZ_Q6=V_HMEF2_Q6
V_UF1H3BETA_Q6=V_XVENT1_01
V_OCT4_02=V_AP4_Q6_01
V_ISRE_01=V_PPARA_02
V_R_01=V_YY1_Q6_02
V_PU1_01=V_STAT3_02
V_RNF96_01=V_YY1_Q6_02
V_TBX15_02=V_KROX_Q6
V_AP2_Q3=V_GCNF_01
V_SPZ1_01=V_CETS1P54_03
V_HSF_Q6=V_STAT3_02
V_STAT1_01=V_STAT3_02
V_EGR1_01=V_GKLF_02
V_CACCCBINDINGFACTOR_Q6=V_NFKAPPAB50_01
V_CACD_01=V_R_01
V_SP1_Q6=V_NFKB_Q6_01
V_GLI1_01=V_STAF_02
V_SEF1_C=V_GKLF_02
V_MOVOB_01=V_NF1_Q6
V_PAX9_B=V_CAAT_C
V_SP3_Q3=V_RELBP52_01
V_MZF1_01=V_TAL1BETAE47_01
V_MZF1_01=V_TAL1ALPHAE47_01
V_MOVOB_01=V_PAX5_02
V_ALPHACP1_01=V_MAZR_01
V_VDR_Q3=V_HSF_Q6
V_CTCF_02=V_STAT3_02
V_MOVOB_01=V_VDR_Q3
V_SP3_Q3=V_NFKAPPAB50_01
V_NGFIC_01=V_ZF5_B
V_SREBP_Q6=V_TFIII_Q6
V_AP2_Q3=V_STAT3_02
V_ZF5_01=V_CACD_01
V_AP2_Q6=V_MZF1_02
V_MZF1_02=V_EGR1_01
V_AP2ALPHA_02=V_MZF1_02
V_STAT1_01=V_WT1_Q6
V_ZNF219_01=V_NFAT_Q4_01
V_P53_01=V_NFKAPPAB50_01
V_SEF1_C=V_VDR_Q3
V_GLI1_01=V_IK_Q5
