# Supplementary material for: Predicting tissue specific cis-regulatory modules in the human genome using pairs of co-occurring motifs
Source: BMC Bioinformatics. 2012 Feb 7;13:25. doi: 10.1186/1471-2105-13-25 (PMC3359238; doi:10.1186/1471-2105-13-25)
Supplement: Additional file 3 — Predictions for all tissues. This file includes predictions for 72 human tissues and cell types. It includes the tissue-specific genes, the predicted signatures, and the putative CRMs. This file also contains predictions for the heart and the CD4+ T cells. We obtained these predictions by searching a larger set of parameters. [file 1471-2105-13-25-S3.ZIP › resultsAllTissues/n0/testis/CRMs.txt]

chr2:70271336-70271441	57.0099
chr21:36345079-36345714	57.8207
chr9:110665731-110665894	27.0968
chr8:103636772-103637010	29.6998
chr20:2744834-2745777	299.4302
chr6:35804405-35804631	54.2789
chr17:40594903-40595289	76.8525
chr6:35803740-35804031	82.1743
chr10:22667423-22668475	35.6739
chr18:42751396-42751588	47.3965
chr2:128501973-128502278	66.2271
chr17:40595695-40595943	28.6757
chr19:40714049-40714215	37.3808
chr17:53521639-53522574	95.5002
chr19:19487236-19487576	122.1780
chr2:128501708-128501845	89.4834
chr16:66258058-66258233	36.4298
chr17:40604192-40604545	27.7795
chr17:53523005-53523675	93.4519
chr9:123961777-123962021	103.9919
chr20:31721859-31722053	45.3178
chr16:2804999-2805258	66.6538
chr1:151119637-151119740	28.5903
chr17:53522622-53522750	30.7239
chr2:70271578-70271749	49.2863
chr17:27209705-27209943	39.2583
chr11:63823774-63824133	46.9471
chr17:53515476-53516075	57.0953
chr2:219244937-219245235	162.0687
chr11:3620018-3620192	65.2030
chr11:63815543-63816238	272.8532
chr20:31718543-31718964	84.0718
chr8:10558616-10558943	54.0656
chr2:128501265-128501678	133.6795
chr12:56209284-56210520	161.0019
chr12:53146188-53146858	38.9170
chr1:26577574-26578016	46.5979
chr20:2743389-2743810	83.6678
chr3:130641496-130641638	87.1364
chr11:7649165-7649332	26.9688
chr11:63015146-63015289	39.6851
chr6:36100143-36100395	48.4755
chr3:127173877-127174284	93.0984
chr1:26559124-26559325	58.0296
chr11:61015712-61016111	75.7003
chr2:96054142-96054247	26.9688
chr8:145230644-145230768	28.8463
chr17:53521179-53521501	58.8875
chr11:61004583-61005321	104.2480
chr11:3620496-3620712	29.0170
chr20:31708512-31708963	76.2080
chr17:69779617-69779859	29.2609
chr17:34810783-34811139	84.2226
chr17:69784172-69784615	73.6521
chr16:11277728-11277943	27.0968
chr6:35803229-35803517	64.0813
chr17:40604607-40604941	73.5667
chr9:134745239-134745652	48.3048
chr19:19485978-19486237	57.2538
chr8:10575845-10576285	28.1636
chr6:35812692-35812863	46.1712
chr7:98577940-98578147	83.3464
chr11:63816351-63816592	134.5452
chr6:35804110-35804392	45.2324
chr17:34811212-34811622	49.1583
chr15:95127524-95127697	29.8705
chr17:53516363-53517297	170.5178
chr6:35804780-35805051	74.2068
chr11:63821049-63821166	47.2380
chr17:53514244-53514545	47.6221
chr1:26558930-26559111	38.0208
chr3:10124809-10125088	124.4823
chrX:119143548-119143900	111.6302
chr1:36688557-36688776	48.1341
chr20:4650366-4650627	46.0859
chr11:63816800-63817066	72.1768
chr17:40594088-40594898	270.1222
chr11:63815143-63815495	123.6715
chr17:40605702-40606064	84.3628
chr2:198357932-198358363	222.9269
chr3:190404987-190405498	37.3381
chr17:34812255-34812565	119.5551
chr11:7643775-7643934	67.0379
chr1:48710370-48710471	27.6515
chr17:34811858-34812222	27.9929
chr5:121215404-121215557	47.8659
chr1:36688210-36688445	37.9859
chr12:56202012-56204164	364.5556
chr1:34435363-34435662	29.6998
chr2:198359563-198359683	46.7642
chr17:53522753-53522914	30.7239
chr5:132019985-132020199	76.30
chr22:20395033-20395233	28.68
chr14:74605184-74606052	99.08
chr3:52419662-52420353	28.68
chr19:43570829-43572566	300.07
chr14:74606067-74606250	39.50
chr3:50353510-50353665	38.83
chr5:132022081-132022333	29.02
chr17:55854493-55854977	67.34
chr5:132027539-132028015	47.62
chr9:130262426-130262658	29.70
chr9:130257986-130258412	125.97
chr9:130258959-130259505	121.96
chr7:50103336-50103509	45.19
chr19:55664653-55664797	26.97
chr22:17498615-17498912	68.45
chr9:139267715-139267843	56.37
chr5:132026962-132027184	62.47
chr7:100024936-100025438	55.30
chr7:100021659-100022021	40.97
chr5:132024369-132024792	37.21
chr1:32595705-32596173	37.64
chr5:132023071-132023231	67.59
chr9:139268065-139268194	45.92
chr5:132020527-132020712	55.77
chr4:123520051-123520264	27.78
chr19:43570535-43570812	37.64
chr4:2935240-2935356	46.85
chr1:32599356-32599757	49.50
chr3:50358014-50358205	55.43
chr1:32591776-32592030	30.72
chr22:36898916-36899068	26.97
chr17:43263876-43264010	28.80
chr19:43569976-43570492	99.67
chr15:81034825-81035151	29.70
chr15:81033452-81033816	27.14
chr10:71576443-71576620	27.74
chr15:81038493-81038749	28.68
chr1:32599868-32600351	106.16
chr22:17500732-17500854	27.65
chr4:14613223-14613601	66.40
chr2:74497434-74497927	55.94
chr12:13147736-13148010	28.80
chr2:74498231-74498517	38.23
chr17:45778397-45778500	39.50
chr17:45215356-45216269	49.25
chr4:14614098-14614445	47.12
chr7:72630815-72631037	68.70
chr19:18246745-18246909	27.14
chrX:71442997-71443926	71.40
chrX:71445409-71446132	62.56
chr16:11282596-11282868	46.81
chr11:63810046-63810572	45.40
chr4:14613059-14613186	70.76
chr17:45787544-45787727	49.93
chr1:2937944-2938191	77.15
chrX:71439067-71439357	27.78
chr4:14611939-14612203	39.26
chr17:45779405-45779898	63.48
chr12:13145416-13145602	37.89
chr4:14613858-14613976	35.72
chrX:71443928-71445174	108.25
chr1:2918295-2918840	39.94
chr2:74495012-74495425	82.96
chr11:71823166-71823437	39.94
chr2:74506438-74506877	27.65
chr17:45220630-45221195	160.53
chr17:45221210-45221851	154.30
chr11:63809702-63810031	57.69
chr2:74496244-74496969	81.80
chr2:74502133-74502505	93.41
chr17:45778765-45779271	130.51
chr4:14612846-14612961	29.44
chr17:45781301-45781643	27.78
