# Supplementary material for: Predicting tissue specific cis-regulatory modules in the human genome using pairs of co-occurring motifs
Source: BMC Bioinformatics. 2012 Feb 7;13:25. doi: 10.1186/1471-2105-13-25 (PMC3359238; doi:10.1186/1471-2105-13-25)
Supplement: Additional file 3 — Predictions for all tissues. This file includes predictions for 72 human tissues and cell types. It includes the tissue-specific genes, the predicted signatures, and the putative CRMs. This file also contains predictions for the heart and the CD4+ T cells. We obtained these predictions by searching a larger set of parameters. [file 1471-2105-13-25-S3.ZIP › resultsAllTissues/n0/testis/genes.txt]

NM_001012984
NM_014433
NM_054108
NM_024545
NM_144661
NM_173555
NM_173542
NM_007067
NM_181349
NM_198485
NM_033310
NM_139174
NM_015653
NM_020155
NM_012453
NM_144605
NM_018322
NM_177478
NM_032884
NM_031301
NM_012253
NM_173206
NM_018679
NM_080677
NM_024410
NM_015896
NM_174903
NM_022573
NM_006687
NM_015690
NM_001039464
NM_033030
NM_017481
NM_032037
NM_002761
NM_144673
NM_080431
NM_012409
NM_178552
NM_019073
NM_014364
NM_017503
NM_017880
NM_018956
NM_006686
NM_198469
NM_144594
NM_173472
NM_005543
NM_139019
NM_022661
NM_003284
NM_080825
NM_144654
NM_002762
NM_138411
NM_001012337
NM_001007259
NM_178010
NM_025249
NM_080720
NM_032875
NM_017868
NM_001477
NM_199261
NM_139282
NM_181707
NM_017573
NM_013452
NM_052897
NM_178477
NM_021114
NM_145047
NM_033413
NM_003462
NM_153437
NM_001024675
NM_020369
NM_053017
NM_001079535
NM_016483
NM_173846
NM_001040032
NM_018039
NM_030941
NM_182485
NM_053006
NM_004571
NM_173499
NM_003323
NM_145028
NM_153025
NM_030924
NM_007009
NM_012189
NM_182982
NM_031291
NM_152732
NM_030663
NM_000849
NM_178460
NM_183421
NM_030813
NM_001004353
NM_004143
NM_001039846
NM_005527
NM_152784
NM_182985
NM_031275
NM_178019
NM_020386
NM_138812
NM_001009996
NM_052985
NM_198393
NM_173574
NM_080739
NM_130897
NM_032517
NM_013313
NM_030974
NM_153823
NM_203424
NM_145017
NM_004923
NM_197955
NM_016379
NM_199346
NM_144957
NM_003296
NM_018405
NM_002188
NM_023945
NM_031451
NM_201564
NM_052841
NM_012172
NM_152616
NM_058200
NM_001007278
NM_016229
NM_001077708
NM_014205
NM_022167
NM_207328
NM_032118
NM_023036
NM_012443
NM_014037
NM_032306
NM_138718
NM_152397
NM_152657
NM_020110
NM_003560
NM_139243
NM_020113
NM_024643
NM_144608
