# Supplementary material for: Predicting tissue specific cis-regulatory modules in the human genome using pairs of co-occurring motifs
Source: BMC Bioinformatics. 2012 Feb 7;13:25. doi: 10.1186/1471-2105-13-25 (PMC3359238; doi:10.1186/1471-2105-13-25)
Supplement: Additional file 3 — Predictions for all tissues. This file includes predictions for 72 human tissues and cell types. It includes the tissue-specific genes, the predicted signatures, and the putative CRMs. This file also contains predictions for the heart and the CD4+ T cells. We obtained these predictions by searching a larger set of parameters. [file 1471-2105-13-25-S3.ZIP › resultsAllTissues/n0/testis/signature.txt]

V_ELF1_Q6=V_PPARG_01
V_CP2_01=V_GABP_B
V_SREBP_Q6=V_NRF1_Q6
V_MIF1_01=V_R_01
V_BEN_02=V_PAX5_01
V_GCM_Q2=V_HEB_Q6
V_HEN1_02=V_AHR_01
V_PR_01=V_MAZR_01
V_PITX3_Q2=V_UF1H3BETA_Q6
V_MINI20_B=V_NFY_Q6
V_AP2_Q3=V_NFY_Q6_01
V_EGR1_01=V_EGR3_01
V_AP2_Q6=V_PTF1BETA_Q6
V_TBX5_01=V_DAX1_01
V_RELBP52_01=V_HIC1_02
V_OLF1_01=V_BEN_01
V_NRF1_Q6=V_GC_01
V_SP1_Q6=V_AP1_Q2
V_CACCCBINDINGFACTOR_Q6=V_NRF2_01
V_LRF_Q2=V_STAF_01
V_HIF1_Q5=V_SP1_Q2_01
V_EBOX_Q6_01=V_STAT5A_02
V_MAZR_01=V_YY1_Q6_02
V_AR_04=V_SP1_Q6_01
V_SP1_Q6=V_AR_04
V_AML_Q6=V_REST_01
V_YY1_Q6_02=V_GLI2_01
V_HIF1_Q5=V_EGR_Q6
V_NRF1_Q6=V_PAX5_01
V_AP2_Q6=V_MTERF_01
V_HNF4_DR1_Q3=V_NF1_Q6_01
V_P53_01=V_PTF1BETA_Q6
V_ZFP206_01=V_GADP_01
V_AP2ALPHA_02=V_STAT1STAT1_Q3
V_MINI19_B=V_HAND1E47_01
V_ZNF515_01=V_HOX13_01
V_AP2_Q6_01=V_SRF_C
V_MZF1_01=V_TBX15_02
V_HEN1_02=V_NFY_Q6
V_CTCF_02=V_PAX5_02
V_CREL_01=V_FLI1_Q6
V_NRF1_Q6=V_GABP_B
V_COUP_01=V_AREB6_03
V_GCM_Q2=V_GLI3_02
V_KROX_Q6=V_YY1_Q6_02
V_NURR1_Q3=V_SREBP2_Q6
V_MTERF_01=V_STAF_02
V_SP1SP3_Q4=V_CETS1P54_01
V_NFY_Q6_01=V_RNF96_01
V_BEL1_B=V_BCL6_Q3
V_CRX_02=V_FPM315_01
V_STAT1_02=V_STAT3_03
V_AHRARNT_02=V_GKLF_02
V_CACD_01=V_YY1_Q6_02
V_USF_Q6=V_SREBP2_Q6
V_R_01=V_PPARA_02
V_BEL1_B=V_DR3_Q4
V_AP1_Q2=V_SP1_Q4_01
V_CACCCBINDINGFACTOR_Q6=V_PEBP_Q6
V_CREL_01=V_P50RELAP65_Q5_01
V_PAX4_03=V_FLI1_Q6
V_GCM_Q2=V_ZFX_01
V_PAX4_01=V_REX1_03
V_GCM_Q2=V_NFKAPPAB50_01
V_CACCCBINDINGFACTOR_Q6=V_SRF_03
V_AP1_Q4=V_SP4_Q5
V_NERF_Q2=V_GABP_B
V_RFX1_02=V_ZFX_01
V_STAT_01=V_STAF_01
V_NERF_Q2=V_GEN_INI3_B
V_CNOT3_01=V_ARP1_01
V_EGR_Q6=V_TGIF_01
V_NRSF_01=V_PAX_Q6
V_GCM_Q2=V_CTCF_02
V_CTCF_01=V_BCL6_Q3
V_GABP_B=V_DEAF1_01
V_AP2_Q3=V_CBF_01
V_AP2_Q6_01=V_YY1_Q6_02
V_HEN1_02=V_GLI1_01
V_EGR_Q6=V_SREBP1_Q6
V_AP2ALPHA_03=V_RNF96_01
V_MZF1_01=V_ELF1_Q6
V_AP2_Q3=V_TERALPHA_Q6
V_SP2_01=V_AHRARNT_02
V_HIC1_03=V_PEBP_Q6
V_EFC_Q6=V_AP4_01
V_AREB6_02=V_STAT_Q6
V_EGR2_01=V_ZFP206_01
V_STAT_01=V_P50RELAP65_Q5_01
V_CACCCBINDINGFACTOR_Q6=V_HOX13_01
V_STAT3_02=V_NFKAPPAB50_01
V_SMAD_Q6=V_TAL1_01
V_HSF2_03=V_ZFX_01
V_AP1_Q6=V_SP4_Q5
V_ETS2_Q6=V_DR4_Q2
V_SP2_01=V_PAX_Q6
V_RBPJK_01=V_ELF1_Q6
V_ETS2_Q6=V_LXR_DR4_Q3
V_ZBED6_01=V_NFKAPPAB50_01
V_MTF1_01=V_ZFX_01
V_AP2_Q6_01=V_MEF3_B
V_CETS1P54_01=V_PAX4_03
V_SPZ1_01=V_STAF_01
V_ETS_Q6=V_STAT3_03
V_HEN1_01=V_DR3_Q4
V_PLAG1_01=V_ER_Q6
V_HAND1E47_01=V_PAX5_01
V_SP1_Q4_01=V_SRF_03
V_MAZ_Q6=V_CBF_02
V_MYCMAX_B=V_AP4_Q5
V_PXRRXR_01=V_SP1_Q6_01
V_P53_03=V_HEN1_02
V_CETS1P54_01=V_TFIII_Q6
V_MINI20_B=V_RFX1_02
V_TEF_01=V_PAX_Q6
V_P53_01=V_TR4_01
V_STAT1_02=V_MTF1_Q4
