# Supplementary material for: Predicting tissue specific cis-regulatory modules in the human genome using pairs of co-occurring motifs
Source: BMC Bioinformatics. 2012 Feb 7;13:25. doi: 10.1186/1471-2105-13-25 (PMC3359238; doi:10.1186/1471-2105-13-25)
Supplement: Additional file 3 — Predictions for all tissues. This file includes predictions for 72 human tissues and cell types. It includes the tissue-specific genes, the predicted signatures, and the putative CRMs. This file also contains predictions for the heart and the CD4+ T cells. We obtained these predictions by searching a larger set of parameters. [file 1471-2105-13-25-S3.ZIP › resultsAllTissues/n0/testis_seminiferous_tubule/CRMs.txt]

chr1:210864351-210864822	163.5839
chr22:17500732-17500854	63.5234
chr11:63816800-63817066	119.5322
chr1:181194816-181195323	54.4874
chr1:181195932-181196186	33.1625
chr3:129669831-129670316	156.7922
chr8:145158429-145158937	115.8654
chrX:49855253-49855676	37.7308
chr11:63823774-63824133	110.1770
chr6:35804110-35804392	84.1088
chr11:63816351-63816592	244.5473
chr3:129655099-129655355	178.2125
chr11:61011917-61012084	50.5796
chr3:42423494-42423608	29.8208
chrX:49840278-49841035	118.6489
chr2:27130027-27130267	44.2086
chr19:19485978-19486237	49.0005
chr1:181195348-181195907	86.2745
chr20:2744834-2745777	483.6473
chr20:61572881-61573083	43.5076
chr1:40014496-40014899	257.3656
chr18:42751396-42751588	47.0426
chr11:63822017-63822157	29.6313
chr1:151120133-151120434	66.2173
chr6:35804780-35805051	138.1700
chr11:61008864-61008993	107.6676
chr13:102224009-102224211	32.1473
chr4:2935240-2935356	45.3124
chr14:104519667-104519832	46.3537
chr14:104523082-104523219	69.9264
chrX:104360816-104361128	85.0332
chr16:11282596-11282868	33.9503
chr10:135231645-135232179	183.8274
chr17:43268840-43269073	84.4449
chr10:135223612-135223834	48.4758
chr6:35812692-35812863	78.3986
chr3:52419662-52420353	184.1897
chr3:129658705-129658962	88.9247
chr11:71817675-71818153	46.5290
chr1:40016725-40017025	41.0341
chr11:71823166-71823437	111.0955
chr19:19487236-19487576	194.2056
chr17:55854493-55854977	232.4106
chr17:43263876-43264010	47.8785
chr18:46043521-46043761	32.7818
chr4:123520051-123520264	164.5474
chr2:27135841-27136178	35.8213
chr20:4650366-4650627	48.8977
chr11:61004583-61005321	75.9116
chr11:61015712-61016111	170.0618
chr11:125055885-125056267	38.9151
chr1:40015668-40015859	100.2911
chr2:27127750-27128675	312.1285
chr17:43267891-43268030	65.6119
chr3:129660767-129661020	44.0734
chr20:61579403-61579851	51.5706
chr22:17498615-17498912	128.1763
chrX:102234673-102234845	41.4954
chrX:49851579-49851919	55.0796
chrX:102228489-102228631	64.8289
chr6:35803740-35804031	196.1721
chr6:35804405-35804631	63.9401
chr1:2918295-2918840	37.2635
chr11:63818905-63819080	34.1776
chr1:2927889-2928009	62.8685
chr6:35803229-35803517	87.7751
chr2:38956559-38956765	59.9257
chr3:52430407-52430591	114.3827
chr10:135223612-135223834	48.4758
chr3:129665193-129665315	45.8099
chr3:127173877-127174284	136.3451
chr20:61573579-61573771	133.7401
chr19:40714049-40714215	60.2278
chr1:151119637-151119740	48.3478
chr1:37800097-37800268	46.0084
chr4:56152848-56153003	30.2015
chr20:61569896-61570073	60.6851
chr20:2743389-2743810	257.0756
chr11:63815543-63816238	475.7720
chr1:210871099-210871226	42.5468
chr9:110658031-110658198	40.3956
chr4:2935017-2935197	67.4912
chr15:95127524-95127697	65.4839
chr11:71821066-71821306	34.0930
chr11:63815143-63815495	167.7535
chr2:3696502-3696622	32.7757
chr14:74605184-74606052	123.75
chr3:130641496-130641638	33.77
chr11:125055885-125056267	38.92
chr19:43569976-43570492	118.19
chr9:831474-831686	35.41
chr7:128222556-128222889	42.47
chr9:134745239-134745652	30.60
chr6:35222449-35223312	30.03
chr2:198357932-198358363	103.18
chr20:21054641-21054756	29.85
chrX:71442179-71442293	33.54
chr10:32775095-32775367	29.71
chr11:125055885-125056267	38.92
chr19:43570535-43570812	30.08
chr7:128219342-128219701	54.38
chrX:71443928-71445174	93.92
chr19:43570829-43572566	264.91
chr16:72959393-72959780	84.38
chrX:71442660-71442844	31.32
chr3:50353510-50353665	30.40
chr7:128218585-128218927	50.65
chrX:71445409-71446132	74.00
chr14:74606067-74606250	66.19
chrX:71442997-71443926	137.15
chr9:130257986-130258412	124.12
chr17:37527844-37528073	87.30
chr12:13145416-13145602	63.40
chr16:11277728-11277943	29.63
chr9:130258479-130258741	55.55
chr9:130262426-130262658	29.90
chr4:80552879-80554144	29.72
chr1:48710370-48710471	38.12
chr9:130258959-130259505	101.15
chr4:14613059-14613186	62.64
chr1:158126202-158126599	68.05
chr15:66356995-66357216	43.57
chr12:13147736-13148010	37.33
chr12:13145106-13145386	37.55
chr4:14613634-14613834	40.51
chr8:145230644-145230768	39.07
chr4:14613223-14613601	146.47
chr12:53153559-53153674	46.79
chr15:66357372-66357809	133.93
chr4:14614098-14614445	96.10
chr14:75196855-75197684	174.63
chr12:53151299-53151547	48.79
chr1:158132363-158133255	78.42
chr5:55069561-55069737	44.18
chr11:125055885-125056267	38.92
