# Supplementary material for: Predicting tissue specific cis-regulatory modules in the human genome using pairs of co-occurring motifs
Source: BMC Bioinformatics. 2012 Feb 7;13:25. doi: 10.1186/1471-2105-13-25 (PMC3359238; doi:10.1186/1471-2105-13-25)
Supplement: Additional file 3 — Predictions for all tissues. This file includes predictions for 72 human tissues and cell types. It includes the tissue-specific genes, the predicted signatures, and the putative CRMs. This file also contains predictions for the heart and the CD4+ T cells. We obtained these predictions by searching a larger set of parameters. [file 1471-2105-13-25-S3.ZIP › resultsAllTissues/n0/testis_seminiferous_tubule/genes.txt]

NM_030663
NM_002762
NM_139019
NM_022573
NM_002761
NM_022661
NM_003284
NM_014068
NM_138812
NM_003447
NM_006687
NM_178552
NM_033122
NM_018679
NM_145028
NM_024415
NM_198469
NM_025211
NM_152505
NM_006584
NM_144605
NM_198393
NM_005054
NM_012253
NM_014648
NM_024410
NM_175605
NM_006686
NM_016483
NM_145205
NM_130784
NM_001077708
NM_017481
NM_178827
NM_012409
NM_001477
NM_152784
NM_144644
NM_174903
NM_173206
NM_152428
NM_139289
NM_172109
NM_003296
NM_015896
NM_032598
NM_198572
NM_015653
NM_173499
NM_173846
NM_030941
NM_145017
NM_033030
NM_144673
NM_139170
NM_080720
NM_000635
NM_014419
NM_153437
NM_007009
NM_152657
NM_033310
NM_033413
NM_020108
NM_001039846
NM_144594
NM_177478
NM_016379
NM_001881
NM_003462
NM_139173
NM_001039464
NM_153823
NM_030813
NM_013452
NM_032679
NM_153694
NM_018956
NM_139243
NM_019073
NM_145023
NM_052985
NM_130897
NM_199261
NM_021114
NM_023945
NM_020109
NM_032037
NM_022052
NM_020110
NM_152401
NM_004143
NM_198963
NM_014364
NM_001012337
NM_153606
NM_138733
NM_020113
NM_032517
NM_139199
NM_018039
NM_181707
NM_020363
NM_145250
NM_005527
NM_053006
NM_018296
NM_001018059
NM_018474
NM_153330
NM_021247
NM_030974
NM_080431
NM_001079692
NM_001464
NM_012337
NM_022120
NM_174891
NM_145170
NM_199321
NM_031301
NM_030933
NM_183421
NM_033194
NM_080739
NM_144634
NM_020411
NM_030924
NM_032930
NM_145020
NM_033328
NM_015322
NM_031274
NM_001037325
NM_182982
NM_201564
NM_139174
NM_033214
NM_021951
NM_182485
NM_020386
NM_031451
NM_000624
NM_178460
NM_022742
NM_024643
NM_018436
NM_015072
NM_000640
NM_201435
NM_022742
NM_033195
NM_145038
NM_199346
NM_138779
NM_175878
NM_152448
NM_001035507
NM_017868
NM_015668
