# Supplementary material for: Predicting tissue specific cis-regulatory modules in the human genome using pairs of co-occurring motifs
Source: BMC Bioinformatics. 2012 Feb 7;13:25. doi: 10.1186/1471-2105-13-25 (PMC3359238; doi:10.1186/1471-2105-13-25)
Supplement: Additional file 3 — Predictions for all tissues. This file includes predictions for 72 human tissues and cell types. It includes the tissue-specific genes, the predicted signatures, and the putative CRMs. This file also contains predictions for the heart and the CD4+ T cells. We obtained these predictions by searching a larger set of parameters. [file 1471-2105-13-25-S3.ZIP › resultsAllTissues/n0/testis_seminiferous_tubule/signature.txt]

V_SP1SP3_Q4=V_HIF1_Q5
V_AP4_Q6=V_R_01
V_NFKAPPAB_01=V_HEN1_01
V_HIF1_Q5=V_UF1H3BETA_Q6
V_HEN1_02=V_P300_01
V_PAX9_B=V_R_01
V_MEF3_B=V_RNF96_01
V_RFX_Q6=V_ZFX_01
V_EGR2_01=V_MTF1_Q4
V_AP2ALPHA_02=V_DEAF1_01
V_ZIC3_01=V_ETF_Q6
V_STAT3_03=V_MAFA_Q4_01
V_MINI19_B=V_E2F_Q6_01
V_TEL2_Q6=V_NFKAPPAB50_01
V_AP2ALPHA_03=V_AP4_Q6
V_HIC1_03=V_AHR_01
V_HEN1_02=V_STAT1_05
V_KROX_Q6=V_PITX3_01
V_GCM_Q2=V_HIC1_03
V_SPZ1_01=V_NFKAPPAB_01
V_STAT1STAT1_Q3=V_GKLF_02
V_AP4_Q6_01=V_PEBP_Q6
V_RP58_01=V_CP2_02
V_RNF96_01=V_STAF_01
V_GLI3_Q5_01=V_TBX5_Q5
V_TERALPHA_Q6=V_SREBP_Q3
V_MEF3_B=V_R_01
V_HEB_Q6=V_LBP9_01
V_TBX5_01=V_LMO2COM_01
V_LMAF_Q2=V_HIC1_02
V_CTCF_01=V_AHRARNT_02
V_NRSF_01=V_MATH1_Q2
V_RREB1_01=V_HFH8_01
V_SP1_02=V_SOX_Q6
V_AP2_Q6_01=V_AHR_01
V_PAX4_03=V_AP4_Q6_01
V_BEL1_B=V_MINI19_B
V_HIC1_03=V_STAF_01
V_MINI19_B=V_TEL2_Q6
V_AP4_Q5=V_HIC1_03
V_SP1_02=V_PAX5_02
V_RREB1_01=V_SRF_C
V_AREB6_03=V_STAF_01
V_TAL1ALPHAE47_01=V_E47_01
V_BEL1_B=V_PAX9_B
V_AP4_Q5=V_SREBP_Q3
V_MUSCLE_INI_B=V_PITX3_01
V_PEBP_Q6=V_E47_01
V_PEA3_Q6=V_ETS1_B
V_ARP1_01=V_MTF1_Q4
V_LMAF_Q2=V_VDR_Q3
V_HEB_Q6=V_TEL2_Q6
V_CNOT3_01=V_STAF_02
V_MINI20_B=V_SMAD4_Q6
V_KROX_Q6=V_AR_04
V_TBX5_Q5=V_MYOD_Q6_01
V_BEL1_B=V_PPARA_02
V_HEN1_02=V_AREB6_03
V_MOVOB_01=V_AP2ALPHA_02
V_ARP1_01=V_NEUROD_02
V_NRSF_01=V_HIC1_03
V_ROAZ_01=V_SP1_Q4_01
V_ZFP281_01=V_GATA2_01
V_CMYB_01=V_WT1_Q6
V_AP2_Q6_01=V_ROAZ_01
V_P53_02=V_SREBP2_Q6
V_SPIB_01=V_FOXJ3_01
V_NFKAPPAB_01=V_CP2_01
V_AP1_01=V_FPM315_01
V_SPIB_01=V_XFD2_01
V_ER_Q6=V_WT1_Q6
V_CACD_01=V_ERALPHA_01
V_ETS_Q4=V_BCL6_Q3
V_PAX2_02=V_AP4_Q6
V_PU1_01=V_AP4_Q6_01
V_SRF_Q6=V_GC_01
V_AP1_Q4_01=V_CKROX_Q2
V_ETS2_B=V_SREBP_Q3
V_ZFP281_01=V_STAT5A_01
V_AR_Q2=V_UF1H3BETA_Q6
V_AP2ALPHA_03=V_CKROX_Q2
V_AP4_Q6=V_STAF_01
V_P53_04=V_CACCCBINDINGFACTOR_Q6
V_AP2GAMMA_01=V_STAF_01
V_CACD_01=V_ARP1_01
V_HEN1_01=V_HIC1_02
V_DR4_Q2=V_HIC1_03
V_NERF_Q2=V_STAF_01
V_DR1_Q3=V_KLF15_Q2
V_IK3_01=V_STAF_02
V_AML_Q6=V_STAT3_03
V_AP2_Q3=V_STAT3_02
V_SP1_02=V_PITX3_01
V_NURR1_Q3=V_LMO2COM_01
V_TERALPHA_Q6=V_SREBP1_Q5
V_EGR_Q6=V_ARP1_01
V_AP2ALPHA_03=V_VDR_Q3
V_NERF_Q2=V_E47_02
V_SPIB_01=V_ELF1_Q6
V_MINI19_B=V_ER_Q6
V_TEL2_Q6=V_CP2_01
V_TR4_01=V_SP2_01
V_MUSCLE_INI_B=V_PXR_Q2
V_EGR_Q6=V_TAL1BETAE47_01
V_MYOD_Q6_01=V_DELTAEF1_01
V_PAX9_B=V_LMAF_Q2
V_AR_03=V_E47_01
V_T3R_Q6=V_SREBP_Q3
V_HEN1_01=V_SOX9_Q4
V_STAT3STAT3_Q3=V_AP2_Q6_01
V_MINI19_B=V_SZF11_01
V_NRF2_Q4=V_NRSF_01
V_BEN_01=V_CACD_01
V_AHR_01=V_STAF_02
V_RREB1_01=V_STAT1STAT1_Q3
V_HEN1_02=V_STAT3_03
V_IK1_01=V_LFA1_Q6
V_PEA3_Q6=V_PLAG1_01
V_BEL1_B=V_LRF_Q2
V_ZFP206_01=V_KLF15_Q2
V_MAF_Q6=V_ARP1_01
V_CTCF_02=V_MAFA_Q4_01
V_DR4_Q2=V_CP2_02
V_PAX9_B=V_HIC1_03
V_RP58_01=V_BCL6_01
V_SOX9_Q4=V_PU1_Q4
V_AP2ALPHA_02=V_CTCF_01
V_CTCF_01=V_SREBP1_Q5
V_SPZ1_01=V_NRSF_01
V_E2A_Q2=V_PPARA_02
V_HEN1_01=V_GLI3_01
V_NERF_Q2=V_AR_03
V_TBX5_01=V_ZBED6_01
V_DEC_Q1=V_MTF1_Q4
V_AML_Q6=V_PTF1BETA_Q6
V_PAX_Q6=V_GC_01
V_SPZ1_01=V_SOX2_Q6
V_PU1_Q6=V_BCL6_Q3
V_NFE2_01=V_PLAG1_01
V_AP4_Q6=V_TBX5_Q5
V_DEC_Q1=V_R_01
V_ZFP281_01=V_HOXA10_01
V_MEIS2_02=V_ZFX_01
V_TR4_01=V_STAF_02
V_SPZ1_01=V_NRF2_01
V_PLAG1_01=V_CP2_01
V_SMAD_Q6=V_PUR1_Q4
V_MZF1_01=V_GLI3_01
V_MOVOB_01=V_MYF_01
V_TAL1_01=V_SMAD4_Q6
V_ROAZ_01=V_CACBINDINGPROTEIN_Q6
V_AREB6_03=V_CACBINDINGPROTEIN_Q6
V_PKNOX2_01=V_PAX2_02
V_ELF1_Q6=V_GLI3_Q5_01
V_STAT_Q6=V_PAX5_01
V_DR1_Q3=V_SP1_01
V_SP1SP3_Q4=V_P53_02
V_ETS2_B=V_ARP1_01
V_ZBRK1_01=V_STAT3_03
V_TAL1_01=V_KAISO_01
V_MZF1_Q5=V_P50RELAP65_Q5_01
V_AP1_Q2_01=V_MZF1_Q5
V_MZF1_Q5=V_IK2_01
V_ETS_Q6=V_STAT3_03
V_GLI1_01=V_DELTAEF1_01
V_NF1_Q6=V_PLAG1_01
V_ER_Q6=V_ATF5_01
V_HNF4_DR1_Q3=V_SMAD_Q6_01
V_KAISO_01=V_ARP1_01
V_STAT6_02=V_SMAD4_Q6
V_NRSF_Q4=V_PAX6_Q2
V_ETS2_B=V_PAX4_03
V_PPARA_02=V_NEUROD_02
V_STAT6_02=V_MAZ_Q6
V_SMAD4_Q6=V_LRF_Q2
V_NERF_Q2=V_PLAG1_01
V_LMAF_Q2=V_ARP1_01
V_EBF_Q6=V_CACCCBINDINGFACTOR_Q6
V_TAL1_01=V_LPOLYA_B
V_DR4_Q2=V_HEB_Q6
V_ZNF219_01=V_PEBP_Q6
V_MZF1_Q5=V_COREBINDINGFACTOR_Q6
V_USF_Q6=V_NEUROD_02
V_TR4_01=V_PU1_Q6
V_DBP_Q6=V_GC_01
V_RNF96_01=V_PAX6_Q2
V_ZBRK1_01=V_GLI2_01
V_NERF_Q2=V_NFKB_Q6
