# Supplementary material for: Predicting tissue specific cis-regulatory modules in the human genome using pairs of co-occurring motifs
Source: BMC Bioinformatics. 2012 Feb 7;13:25. doi: 10.1186/1471-2105-13-25 (PMC3359238; doi:10.1186/1471-2105-13-25)
Supplement: Additional file 3 — Predictions for all tissues. This file includes predictions for 72 human tissues and cell types. It includes the tissue-specific genes, the predicted signatures, and the putative CRMs. This file also contains predictions for the heart and the CD4+ T cells. We obtained these predictions by searching a larger set of parameters. [file 1471-2105-13-25-S3.ZIP › resultsAllTissues/n0/thalamus/CRMs.txt]

chr2:80387151-80388140	35.7090
chr1:40878612-40879108	69.3333
chr2:236736053-236736668	36.7064
chr2:236740639-236740830	27.0148
chr7:72481515-72481836	61.5955
chr19:45016408-45016719	43.3774
chr18:58535250-58535432	34.2699
chr16:55180828-55181003	80.5583
chr2:236732930-236733199	26.1414
chr18:58533530-58533964	79.8777
chr1:202859186-202859480	50.9574
chr18:58534708-58535041	43.9476
chr11:116692075-116692394	25.5249
chr2:236739819-236740253	61.0213
chr2:31206356-31206808	33.9754
chr9:34601998-34602185	62.0328
chr5:137938906-137939125	45.3381
chr7:72488256-72488635	61.8643
chr8:67253000-67253650	26.3541
chr19:45015596-45016397	176.1646
chr11:124045604-124046137	26.0935
chr12:6703398-6703732	53.9664
chr17:76624126-76624501	35.9863
chr22:35532886-35533214	34.9749
chr19:60690651-60691054	43.3608
chr3:135095781-135096207	34.6876
chr19:47330569-47331259	34.1130
chr17:38065096-38065377	35.9875
chr2:80384455-80385246	43.1620
chr2:236746693-236746946	44.1168
chr16:73366154-73366294	34.7853
chr1:170077713-170078015	88.9645
chr3:48696895-48697274	34.6317
chr1:170077199-170077419	43.6959
chr17:45991781-45991932	35.4309
chr11:45627466-45627813	44.7978
chr11:116690313-116690688	35.5487
chr9:34590870-34591570	34.6158
chr1:221603564-221604227	133.0334
chr2:236741413-236741668	98.5162
chr19:45007683-45008194	51.9616
chr15:40439604-40439775	53.0727
chr17:76625112-76625299	26.6441
chr19:60692098-60692287	25.9179
chr2:220083665-220084094	53.7043
chr1:20751762-20752053	25.5968
chr7:72476501-72476709	43.9280
chr1:202858023-202858389	42.3560
chr19:54006076-54006206	36.6502
chr19:56164459-56164767	35.6232
chr19:60693899-60694265	89.1907
chr2:31214456-31214747	61.6269
chr2:236741697-236742004	115.5121
chr10:104464069-104464372	125.2679
chr19:54005840-54006052	78.9939
chr7:15692552-15693029	33.5146
chr2:220086591-220087309	26.1972
chr16:82398964-82399182	26.8117
chr8:40810661-40811013	60.1587
chr10:25503537-25504355	97.8027
chr2:31205563-31206199	25.3035
chr1:20753043-20753358	97.1915
chr2:31213902-31214210	34.7403
chr10:118492602-118492734	36.9777
chr19:47328403-47328641	43.9041
chr17:45991127-45991548	104.0368
chr19:47329170-47329658	71.1638
chr17:76623511-76623649	35.2701
chr2:220092864-220093393	45.3564
chr2:236743873-236744880	26.1414
chr2:220084576-220085270	85.5479
chr16:73365646-73365884	35.9165
chr22:35542995-35543198	34.8552
chr17:76623930-76624078	63.3997
chr10:118490480-118490825	26.9074
chr10:25503041-25503509	35.8606
chr19:45014347-45014564	69.3193
chr11:116691721-116692050	35.0227
chr17:45992508-45993141	77.6162
chr17:38064768-38065047	43.6827
chr17:45997100-45997751	62.1416
chr19:60691358-60692081	44.6099
chr1:170078077-170078617	53.4913
chr18:58534018-58534703	61.6269
chr1:20753630-20753839	34.1442
chr22:35544251-35544650	60.7452
chr19:60696784-60696926	26.5324
chr17:69729206-69729468	25.4444
chr19:6453291-6453467	34.1988
chr19:56163172-56163342	34.0891
chr17:45993195-45993620	116.5848
chr19:47325317-47325997	59.8730
chr1:199739311-199739531	34.3677
chr2:236737924-236738311	117.4898
chr16:31142234-31142410	26.4286
chr2:236742281-236743839	97.2002
chr18:58533328-58533514	44.5358
chr2:220085309-220086306	157.5963
chr18:58535066-58535194	18.8320
chr1:20751399-20751749	27.5734
chr7:72488049-72488247	35.4290
chr19:47318816-47319104	27.2027
chr12:46811443-46811907	24.8008
chr1:40874952-40875397	53.6233
chr19:60692463-60692883	116.2098
chr2:220095527-220095979	61.9561
chr22:35545387-35545798	35.1903
chr17:45996141-45997093	27.4058
chr7:35260188-35260409	44.2113
chr1:202852978-202853601	25.3753
chr19:54002321-54002515	45.0212
chr17:76616246-76616587	34.7028
chr17:45994061-45995259	88.5224
chr7:72486104-72486273	82.7687
chr2:220094071-220094346	27.3144
chr1:40885853-40886154	42.2795
chr19:6453660-6453769	36.5389
chr7:35268131-35268429	26.3648
chr9:34591888-34592278	26.7159
chr10:118493832-118494135	44.0210
chr3:135097219-135097440	71.7396
chr1:199724945-199725202	58.9019
chr22:28205758-28206251	113.5338
chr10:134202956-134203226	27.4341
chr1:20751048-20751341	26.0935
chr16:31132812-31133222	35.8606
chr19:60693414-60693641	59.0847
chr12:46799198-46799931	43.4166
chr20:19140307-19140579	25.8932
chr3:135096209-135096673	142.1785
chr2:220094962-220095453	35.0766
chr16:88168820-88169032	34.5200
chr17:76624599-76625021	26.4426
chr2:230287904-230288035	33.64
chr9:100511181-100511683	70.91
chr15:68971835-68972287	26.88
chr1:17311322-17311669	25.85
chr1:33110747-33111239	26.14
chr1:44184834-44185859	97.41
chrX:102749922-102750266	25.97
chr17:71861292-71861425	35.32
chr2:29997443-29998410	78.05
chr14:23611456-23611771	27.41
chr12:6677219-6677471	27.60
chr11:117985571-117985747	46.20
chr17:12633668-12633880	26.32
chr3:185019638-185019958	25.69
chr11:117989821-117990169	24.47
chr12:6679343-6680342	79.62
chr9:137581421-137581662	27.59
chr12:6672269-6672799	35.98
chr14:23610010-23611413	26.85
chrX:102749350-102749786	87.73
chr17:12633344-12633635	88.82
chr1:226462758-226463086	52.35
chr2:208284341-208284630	42.50
chr9:100511816-100512035	43.64
chr11:67028956-67029699	78.24
chr2:208284707-208285075	44.34
chr9:100508888-100509310	34.53
chr11:117984255-117984656	79.92
chr17:12633933-12634035	25.60
chr14:93710407-93710555	26.21
chr1:17318453-17318565	25.50
chr14:93711316-93711616	25.84
chr2:208285085-208285340	35.99
chr11:117997018-117997624	36.03
chr1:226473603-226473940	26.32
chr1:6242647-6242924	44.13
chr1:44185943-44186592	51.31
chr1:6243224-6243858	36.16
chr10:105026723-105026958	34.51
chr1:154095888-154096176	34.71
chr8:20098905-20099056	52.41
chr17:71861565-71861702	27.76
chr12:6673878-6674013	26.44
chr17:12634155-12635487	35.79
chrX:23835256-23835557	25.71
chr2:29997029-29997296	26.21
chr11:67028227-67028404	43.84
chr9:100509368-100509730	18.77
chr15:40473831-40474033	25.47
chr1:40553092-40553524	26.50
chr1:68469950-68470464	52.67
chrX:48942839-48943553	43.87
chr12:37585603-37585838	34.65
chr3:48568862-48569117	51.75
chrX:48943657-48943782	25.97
chrX:69563586-69563711	27.36
chrX:69570944-69571168	36.22
chr6:158322539-158322884	83.37
chr1:203288483-203288762	43.42
chr1:225571804-225572144	36.08
chr19:38867123-38868426	87.40
chr1:203291810-203292497	70.50
chrX:69559466-69560263	42.11
chr3:48570491-48570819	26.43
chr3:48565233-48565464	27.38
chr9:34512631-34513363	52.91
chr19:35125411-35125637	42.83
chr19:35124947-35125149	35.98
chr12:37584941-37585505	26.64
chrX:69566289-69566489	36.36
chr15:41678763-41679124	25.54
chr1:40554958-40555182	61.40
chr19:38873049-38873227	26.31
chr1:154484481-154484688	34.48
chr15:41673075-41673326	25.22
