# Supplementary material for: Predicting tissue specific cis-regulatory modules in the human genome using pairs of co-occurring motifs
Source: BMC Bioinformatics. 2012 Feb 7;13:25. doi: 10.1186/1471-2105-13-25 (PMC3359238; doi:10.1186/1471-2105-13-25)
Supplement: Additional file 3 — Predictions for all tissues. This file includes predictions for 72 human tissues and cell types. It includes the tissue-specific genes, the predicted signatures, and the putative CRMs. This file also contains predictions for the heart and the CD4+ T cells. We obtained these predictions by searching a larger set of parameters. [file 1471-2105-13-25-S3.ZIP › resultsAllTissues/n0/thalamus/genes.txt]

NM_153635
NM_024645
NM_024572
NM_002829
NM_020346
NM_130808
NM_003508
NM_020689
NM_004291
NM_153756
NM_003087
NM_021228
NM_002854
NM_005539
NM_001445
NM_198376
NM_207370
NM_006198
NM_001011703
NM_003796
NM_152523
NM_006658
NM_170601
NM_001852
NM_198573
NM_006338
NM_182847
NM_000756
NM_203397
NM_020958
NM_020711
NM_133373
NM_005076
NM_001003954
NM_033133
NM_022742
NM_080859
NM_004123
NM_017451
NM_022467
NM_014427
NM_001006933
NM_138439
NM_014582
NM_007174
NM_016112
NM_024325
NM_000320
NM_001012965
NM_001439
NM_014652
NM_025015
NM_021076
NM_030774
NM_001004440
NM_014747
NM_000933
NM_032649
NM_002698
NM_004875
NM_023034
NM_001537
NM_003412
NM_001077653
NM_015345
NM_001190
NM_007365
NM_148179
NM_001008274
NM_017982
NM_173088
NM_005954
NM_006484
NM_005924
NM_021165
NM_178569
NM_006876
NM_145045
NM_138981
NM_017842
NM_017691
NM_017711
NM_004304
NM_057159
NM_170672
NM_003179
NM_001378
NM_003799
NM_001485
NM_001005217
NM_014504
NM_002544
NM_032727
NM_015157
NM_004078
NM_032041
NM_207047
NM_022468
NM_002766
NM_139072
NM_031276
NM_138806
NM_012324
NM_212467
NM_006032
NM_014954
NM_016437
NM_024306
NM_004567
NM_003469
NM_052843
NM_001693
NM_052944
NM_004910
NM_004457
NM_184231
NM_020990
NM_012450
NM_153685
NM_031474
NM_015569
NM_015993
NM_001005476
NM_003455
NM_016319
NM_003898
NM_001002292
NM_012104
NM_016564
NM_012306
NM_000273
NM_020133
NM_178839
NM_005458
NM_024871
NM_004134
NM_004311
NM_181866
NM_020378
NM_014826
NM_194449
NM_020752
NM_006087
NM_207334
NM_032646
NM_016577
NM_005639
NM_015236
NM_016606
NM_003654
NM_152280
NM_001008229
NM_014859
NM_207395
NM_024122
NM_000289
NM_153634
NM_024684
NM_198406
NM_152780
