# Supplementary material for: Predicting tissue specific cis-regulatory modules in the human genome using pairs of co-occurring motifs
Source: BMC Bioinformatics. 2012 Feb 7;13:25. doi: 10.1186/1471-2105-13-25 (PMC3359238; doi:10.1186/1471-2105-13-25)
Supplement: Additional file 3 — Predictions for all tissues. This file includes predictions for 72 human tissues and cell types. It includes the tissue-specific genes, the predicted signatures, and the putative CRMs. This file also contains predictions for the heart and the CD4+ T cells. We obtained these predictions by searching a larger set of parameters. [file 1471-2105-13-25-S3.ZIP › resultsAllTissues/n0/thalamus/signature.txt]

V_R_01=V_E2F1_Q3_01
V_NRSE_B=V_EGR1_01
V_AP2ALPHA_03=V_AP2ALPHA_02
V_EGR1_01=V_DEAF1_01
V_MZF1_Q5=V_ZFP206_01
V_MYOGNF1_01=V_P50RELAP65_Q5_01
V_BEN_01=V_R_01
V_SP2_01=V_DEAF1_02
V_VDR_Q3=V_RFX3_01
V_GEN_INI2_B=V_AP2GAMMA_01
V_SP2_01=V_GEN_INI3_B
V_PAX4_03=V_MYB_Q3
V_AP2ALPHA_01=V_RFX3_01
V_BEL1_B=V_AP1_Q2
V_NRSE_B=V_USF_Q6
V_DR3_Q4=V_LBP9_01
V_GABP_B=V_SREBP1_02
V_BEN_01=V_CP2_02
V_AP4_Q5=V_AP1_Q4_01
V_AP2_Q6=V_AP2ALPHA_03
V_NFKAPPAB_01=V_E2F1_Q3_01
V_HEN1_02=V_NRF1_Q6
V_ERG_01=V_SP1_01
V_BEL1_B=V_MYCMAX_B
V_CACD_01=V_AHRARNT_02
V_AP2REP_01=V_E2F1_Q3_01
V_SP2_01=V_PEBP_Q6
V_NANOG_01=V_HES1_Q2
V_SPZ1_01=V_ELK1_02
V_NGFIC_01=V_DEAF1_02
V_FPM315_01=V_HOXA1_01
V_AP2ALPHA_03=V_ISRE_01
V_ARP1_01=V_CMYC_01
V_SP1_Q6=V_POU6F1_03
V_SRF_Q5_02=V_SRF_02
V_RREB1_01=V_TST1_02
V_AP2ALPHA_01=V_SRF_Q5_02
V_MZF1_Q5=V_E2F1_Q6_01
V_STAT1_03=V_NRSE_B
V_AP2ALPHA_01=V_SF1_Q6
V_MAZ_Q6=V_RFX1_01
V_E2F1_Q6=V_SP4_Q5
V_P300_01=V_RFX1_02
V_MINI19_B=V_MEF2_03
V_COUPTF_Q6=V_MEF2_02
V_AP2ALPHA_01=V_CREB_Q4
V_SOX2_Q6=V_AP2GAMMA_01
V_E2F_Q6=V_WT1_Q6
V_TFIIA_Q6=V_SP2_01
V_MZF1_Q5=V_STAT3_02
V_ZFP206_01=V_MYOD_Q6_01
V_PU1_01=V_ETF_Q6
V_MOVOB_01=V_BEN_01
V_NGFIC_01=V_ZF5_B
V_SREBP1_Q6=V_NGFIC_01
V_GEN_INI2_B=V_WT1_Q6
V_BEN_01=V_TFIII_Q6
V_SREBP1_Q5=V_E2F1_Q3_01
V_ZNF515_01=V_NRSE_B
V_MZF1_Q5=V_E2F1DP1_01
V_BRF1_01=V_PAX5_01
V_ETF_Q6=V_OSF2_Q6
V_NRF1_Q6=V_ZF5_B
V_BEN_01=V_MATH1_Q2
V_PUR1_Q4=V_MYCMAX_01
V_E2F1_Q3_01=V_MTF1_Q4
V_STAT3STAT3_Q3=V_SZF11_01
V_PU1_01=V_RNF96_01
V_MOVOB_01=V_MEF2_02
V_MAF_Q6_01=V_P50RELAP65_Q5_01
V_PITX2_Q2=V_TAL1_Q6
V_OCT1_B=V_KROX_Q6
V_HEN1_01=V_BEN_01
V_CACCCBINDINGFACTOR_Q6=V_COREBINDINGFACTOR_Q6
V_SP3_Q3=V_MYCMAX_02
V_BEN_01=V_MYOD_01
V_ZFP206_01=V_NRSE_B
V_AP2ALPHA_01=V_HAND1E47_01
V_ZFP206_01=V_REX1_03
V_BEL1_B=V_AP2GAMMA_01
V_STAT3_02=V_HNF4_01_B
V_AP2GAMMA_01=V_DEAF1_02
V_NRSF_01=V_EGR1_01
V_LBP9_01=V_STAT3_02
V_BEL1_B=V_GLI_Q2
V_BEL1_B=V_ZIC3_01
V_CNOT3_01=V_HOX13_01
V_PLAG1_01=V_BSX_01
V_SPZ1_01=V_RXRG_01
V_FAC1_01=V_ETF_Q6
V_UF1H3BETA_Q6=V_NCX_01
V_MINI20_B=V_OBOX2_01
V_MYOGENIN_Q6=V_BARHL1_01
V_NKX25_Q5=V_ZF5_01
V_CETS1P54_03=V_LRF_Q2
V_P53_03=V_MTF1_Q4
V_MEF2_Q6_01=V_GABP_B
V_CBF_01=V_ZBED6_01
V_MYCMAX_B=V_AML_Q6
V_E2F_Q3_01=V_IK_Q5
V_AP2_Q6_01=V_OCT1_05
V_MOVOB_01=V_AHRARNT_01
V_CTCF_01=V_BSX_01
