# Supplementary material for: Predicting tissue specific cis-regulatory modules in the human genome using pairs of co-occurring motifs
Source: BMC Bioinformatics. 2012 Feb 7;13:25. doi: 10.1186/1471-2105-13-25 (PMC3359238; doi:10.1186/1471-2105-13-25)
Supplement: Additional file 3 — Predictions for all tissues. This file includes predictions for 72 human tissues and cell types. It includes the tissue-specific genes, the predicted signatures, and the putative CRMs. This file also contains predictions for the heart and the CD4+ T cells. We obtained these predictions by searching a larger set of parameters. [file 1471-2105-13-25-S3.ZIP › resultsAllTissues/n0/thymus/CRMs.txt]

chr5:133476108-133476259	62.9326
chrX:118704377-118705202	61.9579
chr7:142262412-142262582	35.2643
chr2:95055119-95055264	60.3320
chr12:46643776-46643984	38.7277
chr16:66961412-66961781	78.5601
chr9:103540082-103540312	37.9406
chr4:101089187-101089452	62.7182
chr17:36921486-36921762	38.4353
chr4:15388915-15389110	64.1663
chrX:118711096-118711678	132.4207
chr16:84201536-84201835	26.7901
chr5:138755553-138756188	87.9033
chr12:54611029-54611282	90.8088
chr17:36930648-36931024	62.3956
chr16:66968424-66968566	28.7209
chr7:142276694-142276797	37.0383
chr5:133486110-133486213	41.8143
chr3:18438684-18440716	101.0690
chr17:36920940-36921235	57.8642
chr9:33432968-33433318	77.9266
chr17:36997978-36998202	26.9015
chr5:133485898-133485998	29.1433
chr3:18440753-18441286	103.3498
chr6:42987426-42987602	73.5400
chr1:6537680-6537953	34.2117
chr1:24842894-24843071	49.4169
chr16:84204167-84204498	68.0010
chr1:152207067-152207456	38.8577
chrX:118710474-118710851	105.0003
chr7:142264915-142265518	38.0130
chr4:101090350-101090869	151.4996
chr16:84207405-84208155	51.3175
chr3:18434469-18435368	27.0314
chr7:142261414-142262366	57.8642
chrX:70248114-70248404	122.9086
chr12:54613329-54613662	121.3004
chr5:133474211-133474663	65.2978
chr2:86871459-86871636	27.0314
chr16:84205768-84206079	28.7209
chr10:72211925-72212251	36.7459
chr9:1039984-1040400	53.0975
chr20:44070644-44070818	35.0564
chr1:152215875-152216075	39.7869
chr7:142271671-142271845	40.2093
chr20:29799096-29799475	55.4145
chr5:133476928-133477257	118.6427
chr1:152208276-152208433	42.2366
chr5:133488708-133489179	61.7500
chr16:84198338-84198738	91.1044
chr12:54609460-54609914	42.0677
chr12:51209000-51209259	37.1682
chr9:33435548-33435854	67.5786
chr16:84206136-84206423	39.2801
chr9:33437225-33437420	27.0314
chr17:36996612-36997082	86.8385
chr1:24842521-24842829	67.6631
chr5:133487253-133487515	30.4104
chr1:26106831-26107031	40.5472
chr2:97697967-97698121	27.8762
chr17:36990831-36991280	27.8762
chr5:133474211-133474663	65.2978
chr16:84203342-84203684	53.8940
chr6:26272330-26272950	46.8827
chr12:51194493-51194992	78.1378
chr3:112796994-112797117	39.5725
chr10:72214986-72215303	35.6900
chr20:43973954-43974423	185.8171
chr17:36922398-36922519	51.6252
chr1:51207471-51207852	86.5972
chr16:84197234-84197445	34.2117
chr22:15946119-15946301	122.1484
chr22:23155333-23155627	98.0312
chr5:138755317-138755495	51.6132
chr17:36998216-36998492	65.8892
chr20:42706568-42706855	29.3967
chr1:26105430-26105783	99.0872
chrX:118703851-118704357	57.4418
chrX:70244677-70244851	83.4986
chr5:138755137-138755285	81.1788
chr5:133479086-133479498	308.4964
chr16:84202184-84202415	38.0130
chr8:124256093-124256243	80.6720
chr17:23749669-23749826	28.7209
chr20:44067297-44067536	49.8392
chr5:133486225-133486360	38.4353
chr9:33443072-33443441	114.4372
chr1:178052554-178052881	28.7209
chr5:133476108-133476259	62.9326
chr5:133479086-133479498	308.4964
chr5:133487253-133487515	30.4104
chrX:70246610-70246730	28.7209
chr5:133476928-133477257	118.6427
chr20:31333192-31333427	28.7209
chr1:156414350-156414489	43.5037
chr20:43973297-43973398	39.7024
chr2:131072123-131072374	48.6144
chr5:133488125-133488500	71.3377
chr1:156412872-156413297	27.8762
chr16:84202817-84203146	62.0999
chr12:51204624-51205044	93.4757
chr2:97701870-97702383	92.0759
chr10:105823072-105823193	38.8577
chr5:138756233-138756917	162.1887
chr6:26275876-26276083	42.2366
chr6:43000781-43000892	38.4353
chr1:51206818-51207453	66.8304
chr5:133486110-133486213	41.8143
chr5:133486225-133486360	38.4353
chr20:44070258-44070534	85.4447
chr9:33440758-33441024	30.4104
chr7:142278868-142279192	63.2705
chr9:33429692-33429899	55.3722
chr20:44062248-44062428	47.3895
chr1:11663584-11663716	53.1337
chr9:33436858-33437073	91.1105
chr10:72216683-72216787	27.0314
chr20:44070865-44070972	69.2681
chr1:101134126-101134406	103.6515
chrX:118708733-118709412	62.0879
chr17:36929288-36929686	85.7404
chr20:42713422-42713629	27.8762
chr17:36991800-36992212	49.1662
chr16:84197938-84198231	53.2182
chr7:142262648-142263439	204.7331
chr20:31334464-31334690	88.5280
chr1:26104523-26104821	37.1682
chr17:37005474-37005691	63.7773
chr5:133485898-133485998	29.1433
chr9:33429185-33429505	65.8892
chr5:133478287-133478420	29.1433
chr5:133478287-133478420	29.1433
chr9:103540330-103541200	100.5654
chr1:11664085-11664226	36.7459
chr22:23160205-23160357	27.8762
chr1:51215635-51216130	81.0219
chr5:133488125-133488500	71.3377
chr17:58981202-58981770	118.4436
chr5:138752173-138752384	155.8592
chr12:54612001-54612518	166.0865
chr16:84210342-84210557	51.5287
chr2:97707781-97707986	65.0444
chr6:43001670-43001859	39.9136
chrX:70243791-70244157	49.4169
chr1:24842191-24842404	100.1612
chr8:124263834-124264157	76.9519
chr9:1032946-1033183	54.6087
chr1:51216495-51216769	34.6461
chr6:26273921-26274228	34.9265
chr1:101133885-101134020	35.0564
chr16:66677307-66677550	27.03
chr2:72228563-72228713	47.30
chr2:72225703-72225822	33.20
chr16:87497259-87497548	35.27
chr19:8023481-8023655	37.04
chr2:72234921-72235024	52.71
chr16:28903756-28903974	73.08
chr2:173927734-173927851	71.84
chr6:135545860-135546504	37.72
chr14:98806126-98807016	90.81
chr19:8021311-8021426	27.88
chr22:38677267-38677965	40.21
chr12:120945643-120946223	83.12
chr2:72236389-72236490	54.36
chr16:66676620-66676750	71.25
chr2:72227363-72227755	32.94
chr6:27899730-27899881	27.71
chr2:72224850-72225154	37.04
chr6:135554202-135554710	27.88
chr19:10537202-10537319	54.32
chr2:72228739-72229090	27.45
chr16:28904009-28904137	35.62
chr20:42007711-42007966	40.55
chr5:1061527-1061708	52.04
chr20:42011988-42012561	63.52
chr2:72220853-72221077	47.18
chr20:43953037-43953251	38.62
chr16:87490681-87490980	53.48
chr2:72235055-72235715	36.07
chr12:120944279-120944380	39.28
chr21:42060270-42060370	43.59
chr2:72221912-72222195	52.29
chr1:202751974-202752326	50.14
chr14:98809287-98809836	66.60
chr15:76210646-76210794	26.79
chr22:38681860-38682106	26.79
chr14:98798791-98799156	37.88
chr2:72235728-72236062	45.58
chr1:200397913-200398106	43.08
chr16:87493423-87493669	40.21
chr20:43953470-43953614	27.71
chr2:72223688-72224088	124.26
chr5:81082177-81082555	78.14
chr15:76208557-76208814	42.00
chr18:13377225-13377389	28.72
chr19:9790293-9790403	27.88
chr2:72227999-72228196	64.91
chr1:200396234-200396557	61.64
chr2:72218783-72219319	64.71
chr14:102635143-102635417	79.83
chr5:81082617-81082841	43.08
chr4:109312077-109312564	37.04
chr3:5204284-5204490	37.84
chr4:109312588-109313246	87.47
chr12:54417583-54418040	56.23
chr12:131974199-131974517	59.55
chr9:35639417-35639534	84.47
chr12:6771963-6772126	51.19
chr16:30301349-30301502	49.63
chr17:71611368-71611565	64.62
chr9:35637071-35637272	80.12
chr19:60693014-60693211	52.24
chr9:35640078-35640180	29.14
chr6:26273921-26274228	34.93
chr4:109308561-109310319	151.81
chrX:70067083-70067634	100.35
chr6:26272330-26272950	46.88
chr1:202702190-202702899	50.74
chr15:54997978-54998434	29.57
chr19:60693899-60694265	28.72
chr1:202696154-202696300	38.01
chr19:60692098-60692287	43.76
chr1:32511775-32512517	104.96
chr19:60690349-60690507	63.19
chr19:4860344-4860526	97.99
chr3:137396934-137397217	36.83
chr12:54425496-54426212	76.93
chr22:18191433-18191895	52.16
chr6:26275876-26276083	42.24
chr12:54424850-54425493	40.21
chr19:4859857-4860041	26.79
chr12:2856479-2856743	75.06
chr19:60693414-60693641	125.93
chr15:76696530-76696630	41.56
chr16:30298356-30298460	38.86
chr3:137397873-137398296	68.85
chr19:60692463-60692883	55.17
chr11:117718532-117718860	75.78
chr19:60690651-60691054	73.78
chr12:54424525-54424824	38.45
chr12:54423041-54423164	29.14
chr9:34681663-34682164	50.68
chr19:4860882-4861093	81.70
chr19:60691358-60692081	83.42
chr12:54429933-54430177	38.86
