# Supplementary material for: Predicting tissue specific cis-regulatory modules in the human genome using pairs of co-occurring motifs
Source: BMC Bioinformatics. 2012 Feb 7;13:25. doi: 10.1186/1471-2105-13-25 (PMC3359238; doi:10.1186/1471-2105-13-25)
Supplement: Additional file 3 — Predictions for all tissues. This file includes predictions for 72 human tissues and cell types. It includes the tissue-specific genes, the predicted signatures, and the putative CRMs. This file also contains predictions for the heart and the CD4+ T cells. We obtained these predictions by searching a larger set of parameters. [file 1471-2105-13-25-S3.ZIP › resultsAllTissues/n0/thymus/genes.txt]

NM_001042585
NM_031200
NM_005624
NM_001763
NM_005865
NM_001764
NM_020378
NM_004088
NM_080749
NM_018401
NM_001765
NM_003202
NM_001333
NM_201633
NM_017703
NM_004931
NM_014450
NM_000732
NM_000022
NM_000743
NM_005185
NM_006274
NM_003212
NM_152710
NM_022112
NM_004810
NM_001768
NM_005356
NM_016459
NM_001098798
NM_003899
NM_138576
NM_002988
NM_015219
NM_001077594
NM_002990
NM_020845
NM_002287
NM_001048201
NM_014615
NM_018393
NM_020405
NM_033120
NM_018667
NM_001979
NM_024070
NM_003537
NM_002638
NM_152282
NM_021968
NM_033197
NM_033051
NM_138697
NM_002666
NM_002971
NM_002646
NM_172213
NM_004000
NM_001775
NM_002393
NM_001345
NM_024508
NM_181481
NM_018101
NM_001042500
NM_032545
NM_003524
NM_031942
NM_133445
NM_173509
NM_032803
NM_014339
NM_004867
NM_001262
NM_001079
NM_080588
NM_001018036
NM_018063
NM_000616
NM_207036
NM_002414
NM_000675
NM_133496
NM_000424
NM_018556
NM_181872
NM_012446
NM_013284
NM_130898
NM_002185
NM_021063
NM_145799
NM_021062
NM_006398
NM_052838
NM_002275
NM_018223
NM_001014987
NM_181799
NM_006227
NM_005828
NM_018961
NM_006341
NM_019043
NM_152785
NM_173164
NM_175931
NM_002371
NM_006383
NM_004994
NM_006748
NM_138425
NM_004445
NM_006249
NM_004925
NM_030653
NM_016269
NM_014674
NM_021128
NM_006137
NM_005375
NM_005811
NM_025176
NM_025263
NM_000526
NM_053004
NM_001032726
NM_004399
NM_006725
NM_144994
NM_012112
NM_002106
NM_001039213
NM_138296
NM_001766
NM_004797
NM_003527
NM_030642
NM_080669
NM_004843
NM_198949
NM_024056
NM_139248
NM_003523
NM_019885
NM_174917
NM_138720
NM_202002
NM_207006
NM_005839
NM_000206
NM_144615
NM_015183
NM_175055
NM_000494
NM_020639
NM_018133
NM_203401
NM_020993
NM_023008
