# Supplementary material for: Predicting tissue specific cis-regulatory modules in the human genome using pairs of co-occurring motifs
Source: BMC Bioinformatics. 2012 Feb 7;13:25. doi: 10.1186/1471-2105-13-25 (PMC3359238; doi:10.1186/1471-2105-13-25)
Supplement: Additional file 3 — Predictions for all tissues. This file includes predictions for 72 human tissues and cell types. It includes the tissue-specific genes, the predicted signatures, and the putative CRMs. This file also contains predictions for the heart and the CD4+ T cells. We obtained these predictions by searching a larger set of parameters. [file 1471-2105-13-25-S3.ZIP › resultsAllTissues/n0/thymus/signature.txt]

V_SP1SP3_Q4=V_GADP_01
V_GAF_Q6=V_AP2_Q6_01
V_USF_C=V_SP1_Q6_01
V_MUSCLE_INI_B=V_SIRT6_01
V_SP1_Q2_01=V_PITX3_01
V_CAAT_01=V_CKROX_Q2
V_SP1SP3_Q4=V_ELK1_01
V_P53_04=V_PAX5_01
V_NFY_C=V_AP2ALPHA_01
V_REX1_03=V_ZBED6_01
V_AP2ALPHA_02=V_LXR_Q3
V_P53_01=V_LBP1_Q6
V_P53_04=V_ETS2_B
V_PAX9_B=V_LDSPOLYA_B
V_HEN1_01=V_SMAD3_Q6
V_CETS168_Q6=V_GKLF_02
V_LFA1_Q6=V_SP3_Q3
V_SAP1A_01=V_SP1_Q4_01
V_ZFP281_01=V_STAT5A_01
V_LTF_Q6=V_ETF_Q6
V_MAZR_01=V_ZTA_Q2
V_SP1_01=V_ZBED6_01
V_ETS_Q6=V_AP2GAMMA_01
V_LTF_Q6=V_SP1_02
V_AP2GAMMA_01=V_FLI1_Q6
V_SMAD_Q6=V_IK_Q5
V_SP1_02=V_PITX3_01
V_E2F1_Q3_01=V_EGR3_01
V_ZFP281_01=V_NFY_01
V_SP1_Q6=V_NFKAPPAB65_01
V_CACBINDINGPROTEIN_Q6=V_SRF_03
V_REST_01=V_MTERF_01
V_CNOT3_01=V_TFIII_Q6
V_FOX_Q2=V_CEBPB_01
V_UF1H3BETA_Q6=V_SRF_03
V_CETS1P54_01=V_MZF1_Q5
V_CNOT3_01=V_STAT3_02
V_NFY_C=V_NFY_Q6_01
V_PTF1BETA_Q6=V_GKLF_02
V_SPIB_01=V_AMEF2_Q6
V_MEF3_B=V_HIC1_03
V_STAT_01=V_CTCF_01
V_MZF1_Q5=V_MYB_Q6
V_IK1_01=V_KLF15_Q2
V_PLAG1_01=V_SMAD3_Q6
V_USF_01=V_KLF15_Q2
V_BACH1_01=V_KLF15_Q2
V_SP1_Q2_01=V_REX1_01
V_CETS168_Q6=V_TR4_Q2
V_NFKB_Q6=V_WT1_Q6
V_TAL1_01=V_CEBP_C
V_SP1_Q6_01=V_SRF_03
V_ZF5_01=V_MZF1_Q5
V_TAL1_01=V_ETF_Q6
V_CTF1_01=V_ETS1_B
V_RREB1_01=V_CETS1P54_03
V_IRF7_01=V_GC_01
V_LXR_DR4_Q3=V_AP4_01
V_GATA2_01=V_SP1_02
V_RREB1_01=V_IK1_01
V_BACH1_01=V_PAX4_03
V_OCT1_Q5_01=V_MOX1_01
V_SP1SP3_Q4=V_NRF2_01
V_ROAZ_01=V_WT1_Q6
V_SP3_Q3=V_ZBED6_01
V_SP1_02=V_SMAD3_Q6
V_IK1_01=V_SP4_Q5
V_SP1_Q6=V_GATA2_01
V_TR4_Q2=V_WT1_Q6
V_SMAD_Q6=V_SP1_Q6_01
V_CETS1P54_03=V_SP1_Q2_01
V_MAZR_01=V_GATA2_01
V_ZNF515_01=V_P300_01
V_ZNF219_01=V_PU1_01
V_SP1_Q4_01=V_SMAD3_Q6
V_POU5F1_01=V_UF1H3BETA_Q6
V_CNOT3_01=V_IK2_01
V_CETS1P54_03=V_SP1_01
V_NFAT3_Q3=V_SP1_02
V_PAX4_03=V_TFIII_Q6
V_WT1_Q6=V_IRF3_Q3
V_IK2_01=V_GKLF_02
V_TERALPHA_Q6=V_SP1_Q4_01
V_ETS2_Q6=V_AP2ALPHA_01
V_TR4_Q2=V_TFIII_Q6
V_LUN1_01=V_SP1_01
V_TAL1_01=V_KROX_Q6
V_ZBED6_01=V_WT1_Q6
V_SP1SP3_Q4=V_LDSPOLYA_B
V_GKLF_02=V_ZBED6_01
V_ETF_Q6=V_LXR_Q3
V_SP3_Q3=V_TR4_Q2
V_CACBINDINGPROTEIN_Q6=V_STAT5A_01
V_MOVOB_01=V_NUR77_Q5
V_ZF5_01=V_SP3_Q3
V_KAISO_01=V_GKLF_02
V_KAISO_01=V_MYF_01
V_HNF4_Q6=V_SREBP1_Q5
V_CETS168_Q6=V_GC_01
V_SOX9_Q4=V_VDR_Q3
V_SREBP1_Q5=V_NFKAPPAB65_01
V_LYF1_01=V_SREBP_Q3
V_STAT_01=V_SP1_02
V_AP1_01=V_E2A_Q2
V_HELIOSA_02=V_SP1_Q6_01
V_SPZ1_01=V_ZF5_B
V_CACD_01=V_SMAD3_Q6
V_LDSPOLYA_B=V_SP1_Q4_01
V_STAF_02=V_WT1_Q6
V_MUSCLE_INI_B=V_HNF4ALPHA_Q6
V_PLAG1_01=V_ETS_Q6
V_SMAD_Q6=V_ZFX_01
V_AHR_Q5=V_MINI20_B
V_ZFP281_01=V_KAISO_01
V_CTCF_02=V_ETS_Q6
