# Supplementary material for: Predicting tissue specific cis-regulatory modules in the human genome using pairs of co-occurring motifs
Source: BMC Bioinformatics. 2012 Feb 7;13:25. doi: 10.1186/1471-2105-13-25 (PMC3359238; doi:10.1186/1471-2105-13-25)
Supplement: Additional file 3 — Predictions for all tissues. This file includes predictions for 72 human tissues and cell types. It includes the tissue-specific genes, the predicted signatures, and the putative CRMs. This file also contains predictions for the heart and the CD4+ T cells. We obtained these predictions by searching a larger set of parameters. [file 1471-2105-13-25-S3.ZIP › resultsAllTissues/n0/thyroid/CRMs.txt]

chr8:133956985-133957368	21.9303
chr1:201586700-201587281	35.4258
chr2:179379112-179379928	21.9303
chr9:35672160-35672634	33.7389
chr9:35678422-35678682	32.0519
chr5:145876463-145876615	21.9303
chr7:90730911-90732131	63.4291
chr4:1002710-1002838	59.0430
chr17:77965722-77965933	23.6172
chr14:74498369-74498706	43.4388
chr10:94440241-94440938	32.0519
chr4:24405876-24406462	33.9076
chr6:19944377-19945054	35.4258
chr2:113762379-113763045	23.1955
chr17:69938874-69939250	78.4429
chr11:65082875-65083277	44.7040
chr11:65080734-65080997	55.6691
chr8:145692906-145693385	53.9822
chr9:35680802-35681000	53.7291
chr9:98368919-98369067	33.3171
chr11:65082157-65082655	54.8257
chr2:113747515-113748168	113.0252
chr17:69939368-69939772	54.8257
chr22:29850892-29851826	33.0641
chr14:74490661-74491608	100.5418
chr14:74491698-74491909	45.1257
chr9:35680057-35680510	118.2547
chr6:19946838-19947092	45.9692
chr14:74489756-74490359	23.1955
chr6:19945430-19945637	21.9303
chr2:113762379-113763045	23.1955
chr6:19947103-19949303	57.3561
chr1:35788382-35788604	21.9303
chr1:201591754-201591896	21.5085
chr2:113755186-113755317	23.6172
chr22:34343310-34343724	33.0641
chr8:86538107-86538390	118.6765
chr2:113752834-113753331	33.0641
chr22:29848328-29848730	21.9303
chr11:14950406-14950796	33.3171
chr8:145698378-145698594	21.9303
chr8:145699008-145699308	32.0519
chr9:98368498-98368656	35.0041
chr4:995286-995456	35.4258
chr14:74488395-74488495	47.2344
chr2:113748966-113749493	242.0763
chr22:29849105-29849322	45.1257
chr20:60919090-60919241	21.5085
chr8:97577660-97578348	21.5085
chr1:39730868-39731093	44.8727
chr2:159359949-159360130	32.0519
chr14:74498724-74498866	32.0519
chr2:159361436-159362055	21.9303
chr4:996989-997581	108.9765
chr6:19953586-19953864	21.9303
chr2:113756407-113756529	55.6691
chr19:11390768-11390921	33.7389
chr2:113757219-113757589	77.1776
chr2:113744358-113744929	47.2344
chr4:998512-998874	44.7040
chr11:14951267-14951595	67.4777
chr11:65572956-65573311	33.0641
chr4:1000561-1000751	21.9303
chr11:65075611-65075827	32.0519
chr2:113752834-113753331	33.0641
chr1:227636391-227636777	158.3196
chr3:99077057-99078034	21.9303
chr1:26501738-26501890	21.9303
chr17:69932260-69932734	68.3212
chr2:179371049-179371599	33.7389
chr8:97574385-97574656	55.6691
chr8:97576120-97576354	21.9303
chr11:65079905-65080287	56.5126
chr2:113755186-113755317	23.6172
chr10:94442489-94443385	55.6691
chr14:74501575-74502193	33.7389
chr9:35672727-35673155	21.9303
chr1:219026487-219026642	33.7389
chr6:26202484-26202731	33.3171
chr7:120291390-120291709	35.0041
chr2:113744358-113744929	47.2344
chr17:69938290-69938859	34.5823
chr2:113757866-113758195	97.4210
chr2:113748966-113749493	242.0763
chr16:56233621-56233956	53.9822
chr16:56237510-56237707	23.1955
chr20:60921157-60921725	65.3690
chrX:11182362-11182588	21.9303
chr11:118581917-118582033	34.7510
chr2:113757219-113757589	77.1776
chr2:113756407-113756529	55.6691
chr1:35794115-35796378	92.1071
chr19:11390136-11390249	21.0868
chr2:113747515-113748168	113.0252
chr12:50916130-50916370	65.1160
chr12:50913102-50913347	21.9303
chr4:995797-996177	102.0601
chr9:35680660-35680782	21.9303
chr10:94446868-94447042	21.9303
chr4:186851938-186852565	23.1955
chr9:35679814-35680028	31.6302
chr1:35792679-35792966	35.0041
chr7:120285132-120285846	86.8776
chr15:83166954-83167236	41.3301
chr1:201589017-201589528	21.9303
chr19:3046829-3047019	87.4680
chr4:1000926-1001087	35.0041
chr3:89233450-89233723	21.9303
chr2:113757866-113758195	97.4210
chr11:2424902-2425127	34.7510
chr7:128653595-128653729	23.6172
chr1:39732046-39732278	23.6172
chr8:42444061-42444295	21.9303
chr11:14945976-14946341	21.9303
chr15:83162797-83163394	33.0641
chr7:128651512-128651973	46.5596
chr8:145698094-145698229	45.5475
chr17:69939875-69940157	34.3293
chr22:34341056-34341202	23.6172
chr15:43214222-43214593	23.6172
chr4:24410964-24411197	21.5085
chr15:43209750-43210051	21.9303
chr8:42439278-42439479	35.0041
chr11:30561492-30562574	46.14
chr11:30563945-30565063	66.80
chr4:55685782-55685911	21.26
chr20:43888408-43888774	21.93
chr20:43890637-43891004	32.47
chr3:71333811-71334195	23.62
chr7:115927815-115928214	21.51
chr17:35076235-35076789	45.72
chr17:39386494-39387075	22.77
chr19:2987180-2987667	23.62
chr16:30293266-30293679	33.06
chr19:45801211-45801784	58.20
chr16:56617256-56617755	54.99
chr3:71339969-71340969	32.05
chr19:45791279-45791494	23.20
chr1:149372807-149373255	22.94
chr6:149110023-149110259	21.93
chr2:169926293-169926722	33.74
chr17:35074727-35075138	32.05
chr19:45797923-45798582	35.00
chr8:126513769-126514352	21.93
chr4:95604429-95604756	23.62
chr1:149386586-149386975	23.20
chr8:126510560-126512247	53.31
chr8:126516481-126516672	23.62
chr11:30565095-30566117	33.74
chr4:95600250-95600419	35.00
chr1:149385496-149386230	43.86
chr1:117465847-117466063	21.93
chr6:123999619-124000445	21.51
chr19:45800144-45800534	21.26
chr1:149381721-149383653	88.73
chr1:54132229-54132471	23.62
chr19:45794714-45794885	23.62
chr19:45794714-45794885	23.62
chr12:108399450-108399649	43.19
chr20:43889294-43889657	23.62
chr19:45797923-45798582	35.00
chr19:45800144-45800534	21.26
chr16:56620435-56620583	23.62
chr14:36058326-36058767	35.43
chr14:36059398-36060666	32.05
chr17:39389104-39389477	32.05
chr12:56209284-56210520	33.32
chr10:93990087-93991735	22.94
chr16:28796971-28797493	85.19
chr8:21700733-21700855	21.93
chr19:17351102-17351287	33.74
chr8:21703103-21703278	45.88
chr10:116153895-116153996	21.51
chr16:28801471-28802106	68.32
chr19:50004771-50004969	33.06
chr12:56202012-56204164	54.99
chr19:50003307-50003625	22.94
chr3:9950309-9950703	79.29
chr16:28799138-28799570	22.94
chr20:3158603-3158705	21.93
chr20:3164626-3164840	21.93
chr12:46439146-46439445	43.86
chr20:29659778-29660415	31.38
chr4:154933054-154933232	21.51
chr19:50517990-50518353	108.72
chr14:79742538-79743404	21.93
chr4:154929437-154929943	32.39
chr14:22977013-22977559	31.63
chr19:50518696-50518939	44.28
chr14:22964073-22964330	21.93
chr16:65502719-65502863	21.93
chr19:50005368-50005636	22.94
chr12:100513863-100514430	23.62
chr14:22980437-22980618	32.05
chr20:29655544-29656141	21.09
chr12:46430221-46430390	21.09
