# Supplementary material for: Predicting tissue specific cis-regulatory modules in the human genome using pairs of co-occurring motifs
Source: BMC Bioinformatics. 2012 Feb 7;13:25. doi: 10.1186/1471-2105-13-25 (PMC3359238; doi:10.1186/1471-2105-13-25)
Supplement: Additional file 3 — Predictions for all tissues. This file includes predictions for 72 human tissues and cell types. It includes the tissue-specific genes, the predicted signatures, and the putative CRMs. This file also contains predictions for the heart and the CD4+ T cells. We obtained these predictions by searching a larger set of parameters. [file 1471-2105-13-25-S3.ZIP › resultsAllTissues/n0/thyroid/genes.txt]

NM_001741
NM_000315
NM_000547
NM_000441
NM_001002837
NM_001018036
NM_052832
NM_014080
NM_003235
NM_001018036
NM_013952
NM_181809
NM_003466
NM_006105
NM_001039355
NM_004473
NM_003226
NM_005682
NM_052897
NM_001546
NM_003317
NM_002729
NM_030583
NM_213593
NM_001007023
NM_006033
NM_004062
NM_181335
NM_018658
NM_024874
NM_000200
NM_002632
NM_006685
NM_003488
NM_006063
NM_001853
NM_004320
NM_014033
NM_001001936
NM_006073
NM_194251
NM_013292
NM_013304
NM_000835
NM_001824
NM_016134
NM_203395
NM_003505
NM_004483
NM_001017920
NM_005715
NM_000218
NM_175902
NM_003279
NM_002428
NM_002354
NM_003673
NM_133378
NM_005181
NM_032034
NM_016586
NM_003573
NM_001100
NM_021151
NM_003013
NM_005556
NM_003102
NM_006987
NM_031310
NM_022746
NM_004669
NM_002159
NM_012338
NM_006749
NM_015194
NM_182492
NM_001077181
NM_003289
NM_201443
NM_024508
NM_003154
NM_000257
NM_000367
NM_032902
NM_031954
NM_022138
NM_006493
NM_147148
NM_006790
NM_004160
NM_001035223
NM_000187
NM_004525
NM_001011516
NM_005368
NM_001495
NM_013423
NM_015328
NM_018379
NM_001017970
NM_006860
NM_198060
NM_005949
NM_001584
NM_002165
NM_018191
NM_079422
NM_017434
NM_003719
NM_030913
NM_153717
NM_003603
NM_005963
NM_002253
NM_174891
NM_000943
NM_024649
NM_002998
NM_003506
NM_024299
NM_001037537
NM_014912
NM_153605
NM_001233
NM_003260
NM_002023
NM_014332
NM_004329
NM_032355
NM_022036
NM_005233
NM_005435
NM_138432
NM_021070
NM_001375
NM_004058
NM_000410
NM_013356
NM_001898
NM_138785
NM_183008
NM_021245
NM_032682
NM_001013257
NM_021923
NM_025087
NM_020778
NM_025188
NM_002067
NM_014312
NM_005958
NM_001039966
NM_001031717
NM_005188
NM_206819
NM_017750
NM_001042545
NM_033036
NM_025195
NM_018112
