# Supplementary material for: Predicting tissue specific cis-regulatory modules in the human genome using pairs of co-occurring motifs
Source: BMC Bioinformatics. 2012 Feb 7;13:25. doi: 10.1186/1471-2105-13-25 (PMC3359238; doi:10.1186/1471-2105-13-25)
Supplement: Additional file 3 — Predictions for all tissues. This file includes predictions for 72 human tissues and cell types. It includes the tissue-specific genes, the predicted signatures, and the putative CRMs. This file also contains predictions for the heart and the CD4+ T cells. We obtained these predictions by searching a larger set of parameters. [file 1471-2105-13-25-S3.ZIP › resultsAllTissues/n0/thyroid/signature.txt]

V_NFAT3_Q3=V_ZBED6_01
V_HOXA11_01=V_PEA3_Q6
V_FXR_Q3=V_COUP_DR1_Q6
V_RREB1_01=V_ALX3_01
V_MTATA_B=V_SP4_Q5
V_PEA3_Q6=V_AR_02
V_PBX1_01=V_IRF8_Q6
V_ZNF515_01=V_NFAT_Q4_01
V_PAX4_02=V_OBOX5_01
V_ZIC2_01=V_AP1_Q2_01
V_SAP1A_01=V_AP4_Q6
V_SAP1A_01=V_AP4_Q5
V_MZF1_02=V_PMX2A_01
V_GSH2_01=V_AP2GAMMA_01
V_COUP_01=V_ZBED6_01
V_AP2_Q6=V_SRF_Q6
V_YY1_01=V_HOXA2_01
V_BARHL1_01=V_HOXA2_01
V_HNF3A_01=V_MYOD_Q6_01
V_MOVOB_01=V_AP1_Q4_01
V_AP4_Q6=V_ELK1_04
V_SP1SP3_Q4=V_ARX_01
V_BEN_02=V_MINI20_B
V_TERALPHA_Q6=V_CNOT3_01
V_HOXB4_01=V_MAZR_01
V_CACD_01=V_PIT1_01
V_ZNF219_01=V_ELK1_04
V_ALPHACP1_01=V_HES1_Q2
V_NKX25_Q5=V_S8_02
V_CACD_01=V_NKX61_03
V_NKX25_Q5=V_NKX61_02
V_HOXC8_01=V_HB9_01
V_NANOG_01=V_LTF_Q6
V_MEIS1BHOXA9_02=V_NKX61_02
V_AP2ALPHA_01=V_E2F_Q4_01
V_MZF1_02=V_SOX10_Q6
V_HOXD1_01=V_MEIS1BHOXA9_02
V_STAT3STAT3_Q3=V_SP2_01
V_DBP_Q6=V_AP4_01
V_E2F_Q4_01=V_MINI20_B
V_AP1_Q2_01=V_ZIC3_01
V_ETS_Q4=V_LH2_01
V_OTX1_01=V_HNF4_01_B
V_MYOD_Q6_01=V_PITX3_01
V_VJUN_01=V_E12_Q6
V_SF1_Q6=V_HOXB3_01
V_HOXB3_01=V_MEIS1AHOXA9_01
V_CACD_01=V_SRF_03
V_ALX3_01=V_IK_Q5
V_CEBPGAMMA_Q6=V_MATH1_Q2
V_RORA_Q4=V_PLAG1_01
V_CIZ_01=V_TGIF_01
V_P53_02=V_ERR2_01
V_MYCMAX_B=V_SREBP_Q6
V_IK1_01=V_CAAT_C
V_HSF2_03=V_DAX1_01
V_AP2ALPHA_03=V_LTF_Q6
V_FOXO1_Q5=V_AP2GAMMA_01
V_PMX2B_01=V_SP1_02
V_PPARG_01=V_NFKB_C
V_AHR_Q5=V_SP1_Q6_01
V_HOXB8_01=V_HMX3_02
V_AP4_Q5=V_FOX_Q2
V_SRF_Q6=V_SREBP2_Q6
V_FREAC3_01=V_HNF4_01
V_TCF4_Q5=V_WT1_Q6
V_ETS_Q4=V_ESX1_01
V_EGR_Q6=V_LEF1TCF1_Q4
V_TAXCREB_02=V_HIC1_02
V_HSF2_03=V_MAZR_01
V_SP1SP3_Q4=V_SRF_C
V_MEIS1BHOXA9_02=V_DLX1_01
V_SOX2_Q6=V_AP1_Q4
V_UF1H3BETA_Q6=V_SRF_03
V_PAX4_01=V_MYOGNF1_01
V_SP1_Q6=V_AHRHIF_Q6
V_SPZ1_01=V_NFE2_01
V_FOXO4_01=V_MYOGENIN_Q6
V_NANOG_02=V_MINI20_B
V_SRF_Q5_01=V_KLF15_Q2
V_BSX_01=V_S8_01
V_KROX_Q6=V_SRF_02
V_RXRLXRB_01=V_P50RELAP65_Q5_01
V_MZF1_02=V_RORA1_01
V_ZIC3_01=V_DEAF1_01
V_MAZR_01=V_HOXA2_01
V_BARX1_01=V_ZFP281_01
V_NFAT_Q4_01=V_ETF_Q6
V_MYOD_01=V_SREBP_Q6
V_COUP_01=V_RXRLXRB_01
V_NRF2_Q4=V_MEIS1_01
V_NKX25_Q5=V_SREBP1_Q5
V_RELBP52_01=V_GLI3_02
V_BEL1_B=V_TEL2_Q6
V_HOXA6_01=V_NKX61_02
V_NRF2_Q4=V_P300_01
V_TCF11MAFG_01=V_LMX1_01
V_HNF3_Q6_01=V_RXRLXRB_01
V_SRF_Q6=V_AP2GAMMA_01
V_AP2ALPHA_02=V_RELBP52_01
V_HOXD1_01=V_IK_Q5
V_AP2ALPHA_03=V_E2A_Q2
V_NFKB_C=V_HNF4_01
V_DR4_Q2=V_LMO2COM_02
V_SP4_Q5=V_SRF_01
V_CTCF_01=V_TCF4_Q5
V_AP2_Q6=V_NFAT3_Q3
V_PAX4_01=V_DEAF1_01
V_P53_04=V_HES1_Q2
V_GAF_Q6=V_ETF_Q6
V_PLAG1_01=V_CRX_Q4
V_FXR_IR1_Q6=V_PPAR_DR1_Q2
V_BEL1_B=V_HNF4_01
V_MUSCLE_INI_B=V_TATA_01
V_MYOD_Q6_01=V_IRF3_Q3
