# Supplementary material for: Predicting tissue specific cis-regulatory modules in the human genome using pairs of co-occurring motifs
Source: BMC Bioinformatics. 2012 Feb 7;13:25. doi: 10.1186/1471-2105-13-25 (PMC3359238; doi:10.1186/1471-2105-13-25)
Supplement: Additional file 3 — Predictions for all tissues. This file includes predictions for 72 human tissues and cell types. It includes the tissue-specific genes, the predicted signatures, and the putative CRMs. This file also contains predictions for the heart and the CD4+ T cells. We obtained these predictions by searching a larger set of parameters. [file 1471-2105-13-25-S3.ZIP › resultsAllTissues/n0/tongue/CRMs.txt]

chr3:50163249-50163679	33.6747
chr1:151854122-151854334	22.0153
chr12:51194493-51194992	22.8119
chr12:50871953-50872579	44.7547
chr12:51904878-51904994	22.5584
chr17:35074727-35075138	79.3346
chr16:28796971-28797493	101.4646
chrX:135114852-135115242	44.9478
chr3:50175019-50175350	22.2687
chr12:46402684-46403161	33.9643
chr10:88422096-88422327	22.8119
chr12:51902770-51903809	57.1987
chr10:88417726-88417916	22.3894
chr11:62062399-62062659	22.5584
chr10:88418055-88418428	114.8439
chr4:68434179-68434511	21.9247
chr9:35671902-35672077	35.0627
chr14:22915541-22915957	33.5842
chrX:56271043-56271285	22.8119
chr19:53740221-53740352	33.8437
chr9:35677382-35677732	56.2029
chr1:23723954-23724533	182.4347
chr16:28798540-28798732	22.5584
chr17:7931648-7931994	56.1426
chr12:51897401-51897652	43.9400
chr16:4925982-4926283	44.8271
chr19:48661563-48661868	44.9478
chr12:51063409-51063582	22.6912
chr10:88418055-88418428	114.8439
chr14:23800089-23800345	22.0153
chr21:36429807-36430287	33.7954
chr15:87830878-87831033	22.3593
chr11:62060443-62060661	45.1168
chr17:37035327-37035758	22.5584
chr21:42061654-42062013	45.1168
chr17:35076235-35076789	45.1007
chr3:50167088-50168018	56.7762
chr19:46884267-46884383	22.1078
chr10:88421190-88421385	115.0853
chr9:35672160-35672634	45.9255
chr12:51900151-51901580	113.3835
chr14:23797889-23798120	69.0693
chr14:22909303-22909721	34.2178
chr10:88421190-88421385	115.0853
chr12:51174655-51174904	22.3894
chr10:88417039-88417717	68.6167
chr22:34343310-34343724	33.3930
chr12:51890547-51891149	67.8925
chr11:119514180-119514529	22.8119
chr3:50177992-50178367	56.6072
chr12:55931036-55931405	22.5584
chr11:1897174-1897603	33.9643
chr12:51909663-51910012	56.7762
chr9:35674804-35675060	56.2331
chr17:37035901-37036080	56.0722
chr1:23732661-23733018	22.8119
chr21:36424164-36424826	55.4385
chrX:135114524-135114825	22.8119
chr11:62063318-62063601	55.9796
chr11:119511848-119512086	33.9643
chr16:28796415-28796850	68.0615
chrX:56275972-56276492	45.6238
chr19:46883762-46883870	22.1360
chrX:135106406-135107107	79.8416
chr16:4933187-4933595	34.4290
chr3:50170995-50171469	22.5584
chr19:60286824-60286948	45.2496
chr19:56230099-56230229	22.5302
chr12:51177394-51177576	22.5584
chr10:88426529-88426654	22.5584
chr16:4925429-4925633	22.2687
chr9:35680802-35681000	34.1876
chr10:88422096-88422327	22.8119
chr16:28795416-28795596	22.1078
chr3:50169104-50170296	214.9889
chr13:77028426-77028678	22.5584
chr12:51901656-51902170	45.6238
chr1:148746897-148747309	22.8119
chr3:50181688-50182090	90.9639
chr11:1898917-1899091	33.9362
chr14:23802090-23802385	34.2178
chr10:88424544-88424890	22.5584
chr17:37040161-37040433	22.5584
chr7:19770959-19771182	34.2178
chr12:51897082-51897396	45.2496
chr14:23800554-23800740	33.7652
chr12:46405479-46405889	57.8746
chr16:31347147-31347359	33.9643
chr17:19592135-19592575	57.4521
chr12:55923618-55923861	68.4839
chr3:50179822-50180229	67.2166
chr10:88423255-88423412	22.8119
chr11:1904042-1904275	22.5302
chr1:158426541-158427183	102.7138
chr12:51891160-51891726	45.1591
chr11:119508224-119508447	22.5584
chrX:135118819-135119521	33.9643
chr3:50173375-50174124	34.2178
chr14:22909850-22910170	22.1360
chr12:100517263-100517577	23.2343
chr16:28795165-28795361	56.3960
chr22:36547818-36548555	22.5584
chr9:35675136-35675265	33.8437
chr17:35075888-35076221	33.9643
chr14:23799744-23800041	22.1782
chr9:35678702-35679050	22.8119
chr17:37034287-37034700	56.5771
chr16:4924163-4924299	22.2687
chr10:88426529-88426654	22.5584
chr10:88423255-88423412	22.8119
chr11:119505644-119505941	22.3894
chr12:55921828-55923258	203.8545
chr12:50869891-50870101	22.8119
chr11:1904768-1905175	45.3703
chr16:28799138-28799570	22.1360
chr12:46404637-46404836	22.8119
chr16:4934741-4935046	23.6568
chr12:51179097-51179371	22.1360
chr3:50172927-50173285	79.9019
chr12:50871512-50871653	22.5584
chr12:51894777-51895054	22.1782
chr13:77032810-77032958	22.8119
chr2:170078777-170079054	34.2178
chr12:51057217-51057466	22.0153
chr3:50166556-50166750	22.5584
chr10:88424544-88424890	22.5584
chr12:50867767-50867986	22.5302
chr1:23729872-23730114	22.8119
chr1:151145430-151145722	22.5584
chr17:37041861-37042140	67.4640
chr3:50162559-50162883	22.5584
chrX:56276499-56276949	22.5302
chr10:88417039-88417717	68.6167
chr19:40673184-40673510	57.3676
chr16:28801471-28802106	135.8031
chr17:7935392-7935810	22.3894
chr12:51898863-51900000	90.1974
chr17:37043593-37044071	68.4839
chr9:35681229-35681490	22.0153
chr9:35680057-35680510	45.2013
chr9:74958862-74959033	22.5302
chr1:151596659-151597016	34.2178
chr11:1903082-1903290	34.3989
chr12:51204624-51205044	44.9478
chr11:119523839-119523996	23.2343
chr17:37031996-37032132	79.4674
chr9:35678422-35678682	45.1168
chr16:4917399-4917801	33.9643
chr12:51069720-51069934	33.8437
chr1:100088528-100088945	22.2687
chr19:56230294-56230400	22.9809
chr2:179372882-179373165	33.9643
chr16:1909592-1909728	22.6912
chr21:36424884-36425767	45.3703
chr1:158431584-158431874	22.8119
chr12:46403486-46403912	34.0971
chr11:119515335-119515555	22.5584
chr1:151853048-151853785	55.5290
chr3:58609778-58610002	34.2178
chr10:88417726-88417916	22.3894
chr3:50170358-50170732	34.6403
chr11:119514948-119515100	22.8119
chr11:62069458-62070270	79.4755
chr1:23730264-23730516	22.5584
chr11:62068418-62068713	33.6827
chr15:61121662-61121849	57.39
chr20:43888949-43889056	45.54
chr6:7486679-7486981	33.33
chr12:51449634-51449824	22.81
chr12:13258892-13259422	22.56
chr5:37875315-37876103	45.12
chr6:7491865-7492322	22.99
chr1:150756612-150756754	22.60
chr4:151722022-151722563	22.39
chr19:50517113-50517303	34.22
chr10:75070896-75071479	22.27
chr17:34607642-34607982	45.20
chr4:151731461-151731893	23.42
chr10:35140301-35140472	33.71
chr1:201403222-201403393	22.27
chr5:37874288-37874455	22.81
chr17:36911140-36911345	35.24
chr22:36251047-36251148	46.65
chr1:199350659-199351332	45.37
chr6:41123713-41124608	23.23
chr10:75065589-75066075	22.81
chr4:15547966-15548067	34.64
chr15:61131158-61131307	22.56
chr12:13247314-13247807	34.64
chr15:61123907-61124203	79.14
chr19:50517863-50517987	22.56
chr1:199348090-199348450	44.99
chr19:50517990-50518353	113.96
chr19:50518696-50518939	56.40
chr12:51452683-51452833	22.81
chr17:34608059-34608188	22.18
chrX:153951984-153952706	57.45
chr17:34603811-34604071	57.08
chr1:109811042-109811203	22.14
chr1:150753296-150753742	44.69
chr1:201409910-201410180	22.27
chr17:36904955-36905429	22.56
chr17:34601531-34601805	22.81
chr12:13248418-13249070	22.56
chr6:41128710-41129064	44.66
chr1:201413075-201413624	68.41
chr5:37876255-37877539	23.23
chr1:169888374-169888663	22.39
chr4:151719963-151720268	33.80
chr15:61122295-61122707	34.64
chr17:34606046-34606561	56.66
chr1:152416971-152417456	23.42
chr20:43889294-43889657	91.31
chr1:109811278-109811670	33.33
chr1:109810587-109810861	46.23
chr1:201411506-201411852	33.71
chr6:31188311-31188559	22.99
chr1:152421430-152421956	22.56
chr20:939913-940299	22.39
chr5:79366775-79366941	22.81
chr17:36919806-36919962	23.23
chr11:385394-385704	45.12
chr17:36990831-36991280	34.82
chr17:34603811-34604071	57.08
chr17:36930648-36931024	22.56
chr1:151804810-151805147	23.66
chr3:52461703-52462222	92.08
chr11:384524-384752	35.24
chr16:30293266-30293679	89.79
chr19:56222174-56222524	45.62
chr11:384980-385099	22.81
chr1:227636391-227636777	90.55
chr4:95591412-95592220	22.60
chr17:34607642-34607982	45.20
chr19:43616513-43616861	22.81
chr17:37005474-37005691	22.56
chr19:56262622-56263153	33.96
chr19:43617013-43617833	45.80
chr1:27204069-27204337	22.53
chr17:36929288-36929686	34.19
chr1:148801216-148801472	33.80
chr19:56260521-56261025	91.97
chr17:34608059-34608188	22.18
chr11:386687-386813	22.39
chrX:21682329-21682763	22.27
chr1:27219251-27219368	22.39
chr17:34601531-34601805	22.81
chr14:22975946-22976347	45.37
chr1:148791438-148791545	22.39
chr20:928106-928233	22.81
chr4:26100987-26101335	22.02
chr11:383298-383523	34.39
chr1:151804579-151804767	34.22
chr1:27210216-27210403	34.82
chr1:27203188-27203444	22.27
chr14:22977013-22977559	80.37
chr17:36991800-36992212	33.67
chr1:27211769-27212237	56.52
chr17:36920940-36921235	22.56
chr17:34606046-34606561	56.66
chr19:56259821-56260084	34.22
