# Supplementary material for: Predicting tissue specific cis-regulatory modules in the human genome using pairs of co-occurring motifs
Source: BMC Bioinformatics. 2012 Feb 7;13:25. doi: 10.1186/1471-2105-13-25 (PMC3359238; doi:10.1186/1471-2105-13-25)
Supplement: Additional file 3 — Predictions for all tissues. This file includes predictions for 72 human tissues and cell types. It includes the tissue-specific genes, the predicted signatures, and the putative CRMs. This file also contains predictions for the heart and the CD4+ T cells. We obtained these predictions by searching a larger set of parameters. [file 1471-2105-13-25-S3.ZIP › resultsAllTissues/n0/tongue/genes.txt]

NM_002272
NM_015848
NM_005987
NM_016190
NM_005988
NM_020427
NM_000359
NM_003125
NM_003695
NM_002963
NM_153490
NM_207392
NM_016321
NM_032566
NM_019060
NM_177458
NM_005554
NM_133378
NM_003063
NM_004262
NM_005555
NM_079422
NM_144777
NM_013292
NM_032563
NM_005185
NM_021245
NM_014400
NM_006073
NM_003279
NM_020299
NM_004320
NM_002275
NM_005368
NM_004997
NM_005975
NM_206819
NM_006790
NM_005213
NM_012101
NM_003289
NM_145894
NM_006789
NM_001824
NM_020435
NM_004942
NM_006025
NM_001944
NM_006142
NM_000526
NM_001100
NM_001942
NM_000424
NM_177973
NM_005978
NM_000100
NM_001231
NM_000691
NM_006063
NM_002371
NM_001630
NM_015596
NM_001444
NM_003673
NM_014332
NM_001018005
NM_001042782
NM_004245
NM_000257
NM_032323
NM_172314
NM_006853
NM_001236
NM_002705
NM_000673
NM_001040709
NM_175724
NM_006681
NM_005547
NM_004425
NM_003329
NM_001080114
NM_019619
NM_001029871
NM_004415
NM_033045
NM_002964
NM_005205
NM_000231
NM_003280
NM_199248
NM_001039659
NM_001139
NM_001011516
NM_000700
NM_001449
NM_005130
NM_138805
NM_001042728
NM_002974
NM_199247
NM_004186
NM_144505
NM_052943
NM_173843
NM_007250
NM_000422
NM_020672
NM_014070
NM_000261
NM_002965
NM_017729
NM_002638
NM_018402
NM_000730
NM_006890
NM_145064
NM_130760
NM_033520
NM_003248
NM_000642
NM_000540
NM_001043351
NM_005290
NM_005431
NM_145244
NM_032330
NM_001423
NM_000069
NM_001009606
NM_152409
NM_025008
NM_001079874
NM_020639
NM_001005190
NM_182507
NM_003614
NM_173629
NM_198060
NM_006439
NM_001001713
NM_006919
NM_001004725
NM_024060
NM_001018025
NM_152774
NM_001080116
NM_199231
NM_004091
NM_022112
NM_007183
NM_005434
NM_032372
NM_014191
NM_130776
NM_012397
NM_178545
NM_032129
NM_014550
NM_020553
