# Supplementary material for: Predicting tissue specific cis-regulatory modules in the human genome using pairs of co-occurring motifs
Source: BMC Bioinformatics. 2012 Feb 7;13:25. doi: 10.1186/1471-2105-13-25 (PMC3359238; doi:10.1186/1471-2105-13-25)
Supplement: Additional file 3 — Predictions for all tissues. This file includes predictions for 72 human tissues and cell types. It includes the tissue-specific genes, the predicted signatures, and the putative CRMs. This file also contains predictions for the heart and the CD4+ T cells. We obtained these predictions by searching a larger set of parameters. [file 1471-2105-13-25-S3.ZIP › resultsAllTissues/n0/tongue/signature.txt]

V_SRF_Q5_02=V_SP3_Q3
V_GLI3_Q5_01=V_RFX1_02
V_MEIS2_02=V_HIC1_03
V_AP1_01=V_SP3_Q3
V_PAX2_02=V_SREBP1_Q6
V_SRF_Q6=V_GKLF_02
V_EHF_01=V_PAX4_03
V_CETS1P54_01=V_TR4_03
V_TBP_01=V_GKLF_02
V_CAAT_01=V_AP2GAMMA_01
V_RORA_Q4=V_SP1_Q6_01
V_RELBP52_01=V_GABP_B
V_NKX21_01=V_ZFX_01
V_AR_Q6=V_ZF5_01
V_OBOX2_01=V_ZFX_01
V_ZFX_01=V_OCT1_Q6
V_SRF_Q5_02=V_GC_01
V_MINI19_B=V_E2F_Q4
V_TBX18_01=V_SP1_Q6
V_OTX2_Q3=V_SP1_Q4_01
V_CACD_01=V_PXRRXR_01
V_STAT1_02=V_LBP9_01
V_ACAAT_B=V_NF1_Q6_01
V_SP1_Q6=V_STAT5B_01
V_GAF_Q6=V_CP2_01
V_T3R_Q6=V_POLY_C
V_BEL1_B=V_STAT3STAT3_Q3
V_HSF2_03=V_GKLF_02
V_MYB_Q6=V_NFKAPPAB50_01
V_CRX_02=V_SP3_Q3
V_MEF3_B=V_NFY_01
V_RORA2_01=V_SP1_Q2_01
V_TR4_01=V_ER_Q6
V_EGR2_01=V_TEF_01
V_SP1_Q6=V_GBX2_01
V_MZF1_01=V_AP1_Q4_01
V_ZNF219_01=V_SRF_01
V_SP1_Q4_01=V_GATA_C
V_SRF_Q5_02=V_KLF15_Q2
V_MINI20_B=V_ALX4_01
V_AP2_Q6_01=V_PITX2_01
V_E2F_Q6_01=V_MYOD_Q6_01
V_CRX_Q4=V_STAT3_02
V_HNF4_Q6_01=V_ALX4_01
V_MOVOB_01=V_REX1_01
V_DOBOX5_01=V_AP2_Q6_01
V_AP1_Q4=V_RORA1_01
V_PR_Q2=V_ETF_Q6
V_RFX3_01=V_AP4_01
V_RP58_01=V_NGFIC_01
V_MYOGENIN_Q6=V_CEBP_Q3
V_RSRFC4_01=V_NRSF_Q4
V_MTATA_B=V_CKROX_Q2
V_P63_01=V_SP1_01
V_PPARG_01=V_SP2_01
V_AR_04=V_HAND1E47_01
V_LFA1_Q6=V_AP1_C
V_SREBP1_Q5=V_NFY_01
V_PAX4_04=V_MAF_Q6
V_HELIOSA_01=V_CKROX_Q2
V_MTERF_01=V_LMO2COM_01
V_PPARG_03=V_TR4_03
V_LFA1_Q6=V_AP1_Q6_01
V_LTF_Q6=V_STAT3_02
V_AHR_Q5=V_E12_Q6
V_SREBP1_Q6=V_RFX1_02
V_PITX3_Q2=V_PLAG1_01
V_TBX15_01=V_ZFX_01
V_MZF1_Q5=V_ZF5_B
V_LFA1_Q6=V_AP1_Q4
V_HNF4_01_B=V_FLI1_Q6
V_NF1_Q6=V_ETF_Q6
V_P53_03=V_AP4_01
V_MZF1_02=V_AHRARNT_02
V_SP1_Q4_01=V_STAT5A_01
V_SRF_Q5_02=V_MYOD_Q6_01
V_PLAG1_01=V_RFX1_02
V_LFA1_Q6=V_NANOG_01
V_HIC1_03=V_BARBIE_01
V_SMAD_Q6_01=V_SREBP1_02
V_MUSCLE_INI_B=V_SRF_Q5_01
V_MZF1_01=V_LTF_Q6
V_PAX2_02=V_SREBP1_Q5
