# Supplementary material for: Predicting tissue specific cis-regulatory modules in the human genome using pairs of co-occurring motifs
Source: BMC Bioinformatics. 2012 Feb 7;13:25. doi: 10.1186/1471-2105-13-25 (PMC3359238; doi:10.1186/1471-2105-13-25)
Supplement: Additional file 3 — Predictions for all tissues. This file includes predictions for 72 human tissues and cell types. It includes the tissue-specific genes, the predicted signatures, and the putative CRMs. This file also contains predictions for the heart and the CD4+ T cells. We obtained these predictions by searching a larger set of parameters. [file 1471-2105-13-25-S3.ZIP › resultsAllTissues/n0/tonsil/CRMs.txt]

chr7:152004097-152004225	32.7806
chr17:59360567-59360671	20.1727
chr12:6430057-6430321	32.0241
chr17:78391901-78392016	22.6943
chr9:34704984-34705102	22.3504
chr11:34618484-34618699	21.8537
chr1:18828494-18828972	53.3736
chr20:44180714-44180946	21.4335
chr1:18837425-18837557	20.1727
chrX:69375916-69376234	31.7720
chr10:104144058-104144433	108.3561
chr1:18827419-18827702	31.5198
chr7:86941580-86942005	20.1727
chr1:18835755-18836118	74.5669
chr17:38977134-38977770	105.9066
chr1:202701206-202701391	21.6136
chr5:170149120-170149243	21.4335
chr16:4925429-4925633	52.9533
chr1:150398203-150398574	31.5198
chr1:151624285-151624468	20.1727
chr17:59362480-59362710	31.5198
chr3:16510595-16510942	32.9607
chr1:202702933-202703291	43.8756
chr18:59701009-59701416	32.6405
chr16:4933187-4933595	95.7482
chr17:78388101-78388644	30.7633
chr9:34700063-34700234	21.1813
chr12:51174655-51174904	31.5198
chr1:174788135-174789891	21.4335
chr10:104152315-104152946	32.7806
chr14:91046259-91046745	41.6062
chr1:150653013-150653651	54.2141
chr18:27281460-27281838	31.5198
chr1:205684357-205684762	21.4335
chr1:150394377-150396076	184.0503
chr1:18824190-18824596	41.6062
chr8:143832818-143832978	20.1727
chr17:7151006-7152722	158.5160
chr12:51176568-51176990	42.8670
chr1:151853048-151853785	75.0515
chr1:174795696-174796156	53.4576
chr21:36991159-36991410	42.8670
chr1:151855340-151855691	32.7806
chr1:150652411-150652677	21.4335
chr15:41855641-41855845	21.4335
chr9:35609813-35610078	31.2677
chr19:60287546-60287919	32.7806
chr16:4934741-4935046	65.4892
chr17:78389379-78389890	30.7633
chr1:150406563-150406824	64.3004
chr17:38985104-38985667	20.1727
chr18:27285606-27286042	20.1727
chr20:44176997-44177532	43.2872
chr19:19127321-19127498	52.9533
chr17:38975023-38975492	21.4335
chr11:34613255-34613508	21.4335
chr5:170141918-170142446	30.2590
chr1:151854821-151854928	42.9892
chr17:38978874-38979712	98.0897
chr19:60278775-60279192	74.1346
chr6:7486679-7486981	30.2590
chr1:151222893-151223260	64.4805
chr17:7152733-7153678	83.2123
chr18:59593398-59593687	43.8756
chr13:77023400-77023537	43.7915
chr1:151596659-151597016	54.0740
chr18:59705700-59705979	22.6943
chr7:86942865-86943073	21.4335
chr1:174796281-174796858	55.2227
chr8:143868241-143868475	21.0896
chr1:18829698-18830041	32.5285
chr7:86941118-86941558	20.1727
chr12:51177394-51177576	21.4335
chr21:37000744-37000967	53.9619
chr17:59363395-59363604	32.7806
chr18:27273934-27274288	21.4335
chr1:150402492-150402973	20.1727
chr1:150756396-150756504	32.5285
chr17:38974017-38974385	20.1727
chr9:34698977-34699390	32.0802
chr1:18839153-18839929	21.4335
chr17:38978511-38978828	22.6943
chr17:59359032-59359168	21.4335
chr1:151222334-151222560	53.8779
chr1:151221002-151221266	42.4849
chr17:38978261-38978375	21.6136
chr1:151635633-151635910	20.1727
chr17:38973655-38973950	20.1727
chr10:104145315-104145706	54.2141
chr1:100956752-100957051	32.7806
chr1:18831610-18832563	32.7806
chr11:34609928-34610953	53.9619
chr12:51179097-51179371	41.6062
chr20:44179771-44179986	21.4335
chr10:104144950-104145211	21.4335
chr12:51173304-51173737	20.1727
chr1:151854122-151854334	21.0896
chr3:16511372-16511800	61.7788
chr1:18840586-18841233	21.4335
chr17:7155810-7156578	32.7806
chr11:34629928-34630050	20.1727
chr9:34705728-34706167	54.4943
chr20:44183944-44184074	21.4335
chr3:46489152-46489359	21.4335
chr17:59359977-59360317	22.6943
chr9:35599739-35600169	61.9590
chr1:100949578-100949701	20.1727
chrX:70439131-70439415	20.1727
chr11:34625853-34626177	42.8670
chr20:44070258-44070534	31.52
chr1:205163147-205163450	32.78
chr4:11008987-11009128	33.71
chr5:138755137-138755285	31.77
chr1:160257845-160258481	21.85
chr12:108801365-108801547	22.36
chr20:44176997-44177532	43.29
chr5:138751816-138751977	33.03
chrX:24584901-24585697	31.73
chr9:34681663-34682164	53.83
chr1:160265272-160265894	20.68
chr19:47072897-47073058	20.17
chr20:44179771-44179986	21.43
chr18:48122298-48122553	22.69
chr11:118268320-118268724	50.43
chr1:160251781-160251943	31.73
chr20:57022738-57023096	32.53
chr20:44183944-44184074	21.43
chr11:118272396-118273061	74.57
chrX:24570596-24571253	20.73
chrX:63363283-63363460	54.88
chr11:118261466-118261744	31.94
chr2:228386497-228386851	43.23
chr5:138755553-138756188	20.17
chr10:5533275-5533631	31.52
chrX:24575143-24575613	21.43
chr1:160260228-160260491	22.69
chr11:118259517-118259860	31.52
chr19:47077092-47077532	41.61
chr8:143820805-143820931	20.17
chr4:11007974-11008326	21.94
chr18:48126443-48127255	43.53
chr20:44070865-44070972	21.43
chr11:118262733-118263034	53.88
chr11:119508224-119508447	20.17
chr9:34677950-34678276	20.17
chr10:5531457-5531659	21.09
chr20:44070644-44070818	31.52
chr19:48661563-48661868	20.17
chr20:57024017-57024419	21.43
chr11:119511848-119512086	33.71
chr20:44180714-44180946	21.43
chr17:40336396-40338275	53.41
chr1:151804810-151805147	75.58
chr19:55614722-55615014	21.43
chr1:148746897-148747309	32.78
chr2:219224385-219225584	32.44
chr17:36929288-36929686	33.38
chr17:36920940-36921235	43.88
chr12:51204624-51205044	20.17
chr17:40332739-40332920	21.18
chr1:151805747-151805908	43.05
chr12:13248418-13249070	65.49
chr17:36997647-36997952	33.28
chr1:24518213-24518628	43.88
chr12:13258892-13259422	20.17
chr19:55613776-55613945	42.73
chrX:68751292-68752654	32.02
chr11:59986126-59986372	22.86
chr17:36915328-36915704	31.52
chrX:68753321-68754039	20.17
chr17:36904955-36905429	20.17
chr17:31417573-31417871	21.59
chrX:111073240-111073660	21.43
chr17:36990831-36991280	32.02
chr9:139242345-139242688	31.94
chr9:139239249-139239519	53.96
chr1:24520120-24520541	21.18
chr17:36991800-36992212	54.21
