# Supplementary material for: Predicting tissue specific cis-regulatory modules in the human genome using pairs of co-occurring motifs
Source: BMC Bioinformatics. 2012 Feb 7;13:25. doi: 10.1186/1471-2105-13-25 (PMC3359238; doi:10.1186/1471-2105-13-25)
Supplement: Additional file 3 — Predictions for all tissues. This file includes predictions for 72 human tissues and cell types. It includes the tissue-specific genes, the predicted signatures, and the putative CRMs. This file also contains predictions for the heart and the CD4+ T cells. We obtained these predictions by searching a larger set of parameters. [file 1471-2105-13-25-S3.ZIP › resultsAllTissues/n0/tonsil/genes.txt]

NM_002272
NM_006419
NM_012400
NM_005987
NM_004591
NM_002963
NM_016321
NM_153490
NM_144777
NM_001006658
NM_005988
NM_002638
NM_002927
NM_003125
NM_016190
NM_001944
NM_152866
NM_006398
NM_006142
NM_001122965
NM_014400
NM_024794
NM_020427
NM_001770
NM_005919
NM_030956
NM_032563
NM_014479
NM_003695
NM_025165
NM_005213
NM_014211
NM_005554
NM_005555
NM_005114
NM_002988
NM_006274
NM_005185
NM_002120
NM_006152
NM_199001
NM_024816
NM_001197
NM_004994
NM_030642
NM_021601
NM_000424
NM_019060
NM_001013618
NM_031281
NM_012101
NM_004633
NM_019016
NM_002275
NM_002964
NM_020950
NM_001715
NM_031282
NM_002584
NM_003578
NM_173170
NM_001001414
NM_173843
NM_012278
NM_012131
NM_198173
NM_017422
NM_002989
NM_001986
NM_000526
NM_004833
NM_003121
NM_013362
NM_173343
NM_001040147
NM_001250
NM_005978
NM_002965
NM_002575
NM_002416
NM_001782
NM_001013579
NM_023034
NM_002343
NM_032566
NM_001765
NM_016459
NM_138738
NM_170672
NM_021777
NM_002561
NM_020672
NM_002646
NM_014581
NM_177458
NM_004845
NM_018849
NM_001078
NM_205545
NM_001077493
NM_001002264
NM_005069
NM_033274
NM_012153
NM_004363
NM_031409
NM_032966
NM_001005176
NM_014265
NM_002462
NM_172131
NM_001005615
NM_002426
NM_012143
NM_017729
NM_019111
NM_213605
NM_003177
NM_213607
NM_024009
NM_005449
NM_198082
NM_001423
NM_024702
NM_181078
NM_138702
NM_181427
NM_015833
NM_006509
NM_130388
NM_005750
NM_018176
NM_001970
NM_025181
NM_002705
NM_000626
NM_004415
NM_005431
NM_004246
NM_015150
NM_182848
NM_030773
NM_001033667
NM_002122
NM_001242
NM_032560
NM_004425
NM_016267
NM_015441
NM_032689
NM_025153
NM_152854
NM_005081
NM_000100
NM_005268
NM_012471
NM_005215
NM_021936
NM_019010
NM_016433
