# Supplementary material for: Predicting tissue specific cis-regulatory modules in the human genome using pairs of co-occurring motifs
Source: BMC Bioinformatics. 2012 Feb 7;13:25. doi: 10.1186/1471-2105-13-25 (PMC3359238; doi:10.1186/1471-2105-13-25)
Supplement: Additional file 3 — Predictions for all tissues. This file includes predictions for 72 human tissues and cell types. It includes the tissue-specific genes, the predicted signatures, and the putative CRMs. This file also contains predictions for the heart and the CD4+ T cells. We obtained these predictions by searching a larger set of parameters. [file 1471-2105-13-25-S3.ZIP › resultsAllTissues/n0/tonsil/signature.txt]

V_MZF1_Q5=V_TATA_01
V_E2F1_01=V_MAZ_Q6
V_SP1SP3_Q4=V_CEBPB_02
V_AP1_C=V_AP4_Q6_01
V_AP2_Q3=V_CAAT_01
V_AP2_Q6_01=V_MTATA_B
V_NANOG_01=V_MEF3_B
V_CRX_02=V_ZNF219_01
V_AMEF2_Q6=V_LBP9_01
V_EGR2_01=V_AHR_01
V_P50P50_Q3=V_IK2_01
V_MZF1_02=V_CEBPB_02
V_SPZ1_01=V_XVENT1_01
V_LBP1_Q6=V_PEA3_Q6
V_STAT3STAT3_Q3=V_SOX9_Q4
V_HOX13_01=V_MYOGNF1_01
V_AP2_Q6_01=V_HOXB13_01
V_VJUN_01=V_MAZR_01
V_E2F_Q4_01=V_HEN1_02
V_MUSCLE_INI_B=V_IRF1_01
V_CMYB_01=V_E2F1_Q3_01
V_CAAT_01=V_SREBP1_Q5
V_AP4_Q5=V_AP1_Q4_01
V_PUR1_Q4=V_BACH2_01
V_NURR1_Q3=V_PPARG_03
V_NFY_01=V_SREBP_Q6
V_AP1_01=V_AP4_Q5
V_PPARA_01=V_HNF4_01
V_PPARA_01=V_SF1_Q6_01
V_SMAD4_Q6=V_SF1_Q6
V_SF1_Q6=V_SF1_Q6_01
V_PPARG_03=V_SF1_Q6_01
V_COUP_01=V_IK3_01
V_PPARA_01=V_COUP_DR1_Q6
V_PPARG_03=V_SMAD3_Q6
V_SMAD3_Q6=V_HNF4_01
V_HNF4_DR1_Q3=V_P53_DECAMER_Q2
V_HOXB7_01=V_CEBP_Q3
V_AP2_Q3=V_BACH2_01
V_SF1_Q6=V_SMAD_Q6_01
V_NURR1_Q3=V_SF1_Q6
V_MOVOB_01=V_HOXB9_01
V_IK3_01=V_ZABC1_01
V_TFIIA_Q6=V_SREBP1_Q5
V_AP2_Q6_01=V_EVI1_05
V_LYF1_01=V_HOXB6_01
V_TBX5_02=V_SP3_Q3
V_ZNF515_01=V_BDP1_01
V_PAX4_04=V_COUP_DR1_Q6
V_SP1_Q6_01=V_CEBPB_02
V_ELF1_Q6=V_GATA1_01
V_EGR2_01=V_E47_02
V_STAT3_02=V_PITX3_01
V_LBP1_Q6=V_AP1_Q4_01
V_SP1_Q6=V_E2F4DP2_01
V_AP1_Q6_01=V_HIC1_02
V_SOX9_Q4=V_STAT1_01
V_DEC_Q1=V_DEAF1_01
V_NFKB_Q6=V_EVI1_05
V_ATF4_Q2=V_FOXO1_Q5
V_PEA3_Q6=V_NRF2_01
V_TAXCREB_02=V_GATA1_01
V_GLI3_Q5_01=V_HNF1_C
V_AREB6_03=V_MTERF_01
V_HOX13_01=V_DEAF1_01
V_HEN1_01=V_NFY_01
V_NURR1_Q3=V_SF1_Q6_01
V_EHF_01=V_AP4_01
V_OLF1_01=V_OSF2_Q6
V_COUP_01=V_ETF_Q6
V_HEB_Q6=V_CHOP_01
V_HOXD10_01=V_AP2GAMMA_01
V_MTATA_B=V_SREBP2_Q6
V_PPARG_03=V_RBPJK_Q4
V_MINI19_B=V_AP1_C
V_TBX5_Q5=V_PITX3_01
V_AP2_Q3=V_MTERF_01
V_CEBP_Q2_01=V_CKROX_Q2
