# Supplementary material for: Predicting tissue specific cis-regulatory modules in the human genome using pairs of co-occurring motifs
Source: BMC Bioinformatics. 2012 Feb 7;13:25. doi: 10.1186/1471-2105-13-25 (PMC3359238; doi:10.1186/1471-2105-13-25)
Supplement: Additional file 3 — Predictions for all tissues. This file includes predictions for 72 human tissues and cell types. It includes the tissue-specific genes, the predicted signatures, and the putative CRMs. This file also contains predictions for the heart and the CD4+ T cells. We obtained these predictions by searching a larger set of parameters. [file 1471-2105-13-25-S3.ZIP › resultsAllTissues/n0/trachea/CRMs.txt]

chr4:107037218-107037636	26.3610
chr11:34482380-34482637	26.7835
chr11:34473888-34474169	27.8818
chr17:73860737-73860851	34.8458
chr1:152207067-152207456	71.6901
chr17:23822289-23822424	26.6507
chr20:47327250-47327483	35.8239
chr20:31334464-31334690	76.2104
chr11:34491406-34492087	123.9495
chr6:10946497-10946845	104.7138
chr11:69601834-69602069	25.9808
chr16:51139685-51140273	34.0376
chr5:170141918-170142446	41.5693
chr16:51137444-51137801	44.1040
chr11:61937585-61937854	50.5253
chr1:158131777-158132316	35.4860
chr15:87993168-87993626	34.9790
chr16:51138788-51139003	43.4985
chr17:73873972-73874142	50.8325
chr7:99421255-99421693	25.3471
chr14:64479197-64479636	45.1179
chr10:71001180-71001665	25.6851
chr11:34482380-34482637	26.7835
chr20:47327878-47328515	218.8194
chr16:51136774-51137151	34.6768
chr15:87999620-87999873	79.0019
chr8:144862512-144862616	27.2783
chr3:13894725-13895063	51.3214
chr1:26244528-26244692	34.4299
chr3:13896381-13896607	64.2429
chr17:36929288-36929686	78.4544
chr11:61935102-61935316	26.5300
chr11:34491134-34491392	43.8505
chr1:205186233-205186522	34.0612
chr1:205036961-205037312	34.5445
chr11:119515335-119515555	71.4367
chr14:64475505-64475824	25.5885
chr17:73857829-73858061	60.8024
chr9:129951335-129951575	26.6869
chr1:26245197-26245375	34.3031
chr17:23816673-23816862	34.8101
chr3:58618485-58618607	36.4315
chr12:107501995-107502263	62.6974
chr10:71004606-71004796	25.6187
chr16:51137253-51137430	35.1173
chrX:99778347-99778607	62.7699
chr17:23821914-23822214	43.2591
chr17:73867708-73868304	218.5247
chr19:56221672-56221818	26.8961
chr15:87992471-87993049	64.5809
chr17:73867025-73867621	276.6888
chr11:34479646-34479969	43.1625
chr17:73864004-73864324	50.1144
chr17:36930648-36931024	34.0376
chr17:36925470-36925662	59.8917
chr16:51143981-51144962	34.4721
chr2:183441354-183441697	25.6851
chr10:71006209-71008366	387.0118
chr11:119523839-119523996	33.4275
chr17:73873378-73873822	132.5382
chr2:183439525-183439676	34.7691
chr1:26244751-26244902	43.6212
chr17:23823236-23823532	25.3049
chr20:3158422-3158563	26.8961
chr8:144861264-144862202	251.0855
chr11:119505644-119505941	25.4251
chrX:99779587-99780366	35.1480
chr1:205181719-205182185	44.4957
chr17:73860309-73860465	27.3266
chr5:170148250-170148454	60.9649
chr12:51204624-51205044	77.2243
chr19:56222174-56222524	43.4281
chr10:124318022-124318498	61.6780
chr4:107035860-107036157	64.5447
chr17:19592135-19592575	104.7681
chr11:34491134-34491392	43.8505
chr17:36920940-36921235	62.2855
chr10:70998711-70999012	53.4216
chr7:16471818-16472622	33.4160
chr1:152215875-152216075	25.3471
chr17:73859179-73859631	85.3826
chr10:70992385-70993167	33.1982
chr12:107515129-107515382	52.8488
chr11:34479646-34479969	43.1625
chr17:73864432-73864798	34.9549
chr20:3158603-3158705	25.0092
chr1:158132363-158133255	40.8934
chr1:205170479-205170769	26.3610
chr17:73866771-73866905	19.1371
chr17:36923956-36924096	33.3891
chr15:87993779-87994239	26.7412
chr8:23604496-23604703	32.4443
chr11:119504741-119505029	68.7752
chr10:71003153-71003507	156.4534
chr12:51194493-51194992	35.0676
chr8:23596376-23596556	69.1990
chr1:47261645-47261934	35.2687
chr16:51142977-51143939	51.1590
chr3:13895994-13896142	35.6791
chr4:15691271-15691493	42.5646
chr15:87996802-87997231	34.9951
chr17:73872391-73872633	51.6709
chr4:71087610-71087916	25.3471
chr11:34491406-34492087	123.9495
chr9:100611824-100612069	25.0092
chr12:107515969-107516161	26.8961
chr20:31058974-31059179	26.6990
chr12:12394309-12394613	215.6468
chr10:70999935-71000218	33.4582
chr12:107511482-107511691	75.9750
chr20:31333192-31333427	26.5541
chr11:34478247-34478571	26.6507
chr16:52874617-52875070	25.69
chr19:48970611-48970721	27.74
chr12:46688258-46688877	24.91
chr16:2817194-2817452	25.69
chr6:1546902-1547026	26.43
chr16:52882499-52882819	25.09
chr6:1548886-1549532	35.79
chr8:95724085-95724302	26.70
chr19:48976853-48977468	32.97
chr12:46681638-46682505	111.11
chr17:36910641-36911033	24.91
chr16:2820035-2820249	26.36
chr8:95720825-95721025	26.44
chr6:1559560-1559976	105.73
chr8:74369580-74369903	35.49
chr8:95721749-95721903	34.61
chr16:2829638-2829983	25.93
chr8:74369047-74369558	25.69
chr8:95720470-95720667	34.99
chr6:1554048-1554199	36.16
chr16:82959533-82959722	52.88
chr9:94986837-94987032	27.37
chr6:1546453-1546857	26.25
chr9:94987713-94987878	44.74
chr16:52878095-52878578	68.03
chr16:52869215-52869620	34.07
chr6:34622707-34622988	42.49
chr1:151807854-151808082	36.84
chr9:94986130-94986685	107.83
chr16:52877026-52877196	35.78
chr6:1552146-1552922	86.96
chrX:24575143-24575613	34.25
chr16:52878887-52879285	25.25
chr6:36961625-36961780	53.27
chr17:36911140-36911345	25.69
chr19:48978889-48979251	85.87
chr6:1560057-1560284	43.17
chr12:46684371-46684933	35.45
chrX:24575665-24576002	24.67
chr12:46682870-46683297	97.91
chr6:1557341-1559289	114.38
chr4:154929437-154929943	115.02
chr3:197023085-197023392	35.73
chr8:95722263-95722722	61.57
chr19:48980880-48981523	25.35
chr6:1554975-1555218	98.25
chr6:34612283-34612746	69.36
chr9:94988379-94988722	25.81
chr16:52880987-52881888	64.09
chr17:4482100-4482224	27.74
chr12:46681027-46681494	26.87
chr19:46310527-46310697	25.64
chr9:71625406-71625615	35.65
chr6:1555267-1555551	53.19
chr16:52880050-52880450	34.83
chr21:36429807-36430287	122.62
chr1:169891104-169891413	24.46
chr13:72529860-72531339	164.53
chr14:91045827-91046234	35.77
chr17:53682195-53682625	68.52
chr12:6354687-6355127	25.85
chr1:210848014-210848910	130.92
chr21:36424164-36424826	43.29
chr1:201589017-201589528	26.33
chr21:34965509-34965931	33.36
chr12:6351908-6352168	25.47
chr1:109457972-109458328	81.81
chr1:210846756-210847078	63.73
chr1:210846143-210846370	25.30
chr14:91046259-91046745	61.85
chr12:6355643-6355967	26.87
chr1:201586700-201587281	25.43
chr13:24152572-24152800	74.24
chr20:43532639-43532921	75.19
chr1:210849033-210849182	28.00
chr13:72532227-72532871	26.82
