# Supplementary material for: Predicting tissue specific cis-regulatory modules in the human genome using pairs of co-occurring motifs
Source: BMC Bioinformatics. 2012 Feb 7;13:25. doi: 10.1186/1471-2105-13-25 (PMC3359238; doi:10.1186/1471-2105-13-25)
Supplement: Additional file 3 — Predictions for all tissues. This file includes predictions for 72 human tissues and cell types. It includes the tissue-specific genes, the predicted signatures, and the putative CRMs. This file also contains predictions for the heart and the CD4+ T cells. We obtained these predictions by searching a larger set of parameters. [file 1471-2105-13-25-S3.ZIP › resultsAllTissues/n0/trachea/genes.txt]

NM_001010905
NM_025227
NM_033197
NM_024690
NM_007329
NM_002723
NM_006249
NM_018659
NM_002644
NM_199353
NM_006919
NM_031457
NM_006103
NM_000691
NM_001676
NM_152291
NM_145252
NM_138805
NM_006061
NM_006151
NM_002443
NM_002652
NM_001046
NM_003064
NM_001844
NM_018414
NM_006408
NM_002343
NM_004363
NM_031422
NM_003357
NM_002974
NM_006167
NM_003154
NM_017855
NM_012153
NM_003013
NM_001080537
NM_176813
NM_002483
NM_004751
NM_153692
NM_006952
NM_001033047
NM_001422
NM_198381
NM_003226
NM_002023
NM_000774
NM_020809
NM_014861
NM_178033
NM_005564
NM_138297
NM_002275
NM_006853
NM_001730
NM_000261
NM_004058
NM_003225
NM_024780
NM_012391
NM_032372
NM_001185
NM_001042625
NM_001039585
NM_001140
NM_006685
NM_001463
NM_006017
NM_001042467
NM_004616
NM_002272
NM_020775
NM_130898
NM_001453
NM_024642
NM_080680
NM_012390
NM_172037
NM_007210
NM_006952
NM_004845
NM_031461
NM_001010940
NM_001135
NM_001038
NM_012337
NM_001122825
NM_153758
NM_178456
NM_000200
NM_002159
NM_016724
NM_001085
NM_002083
NM_020999
NM_001080430
NM_020299
NM_198525
NM_012101
NM_001236
NM_139021
NM_000493
NM_002670
NM_005906
NM_002888
NM_000424
NM_032237
NM_002407
NM_005080
NM_013227
NM_182848
NM_002903
NM_001040701
NM_003270
NM_003984
NM_024684
NM_005823
NM_152734
NM_020834
NM_152377
NM_007335
NM_005980
NM_021035
NM_014211
NM_002250
NM_013363
NM_053277
NM_001080527
NM_005978
NM_053054
NM_138690
NM_138403
NM_032560
NM_181724
NM_000673
NM_001004434
NM_012243
NM_032930
NM_001010874
NM_018050
NM_021225
NM_198719
NM_004625
NM_001013618
NM_001030287
NM_032229
NM_025059
NM_130388
NM_017662
NM_032034
NM_003955
NM_006648
NM_015464
NM_153490
NM_031293
NM_178824
NM_024336
NM_018043
