# Supplementary material for: Predicting tissue specific cis-regulatory modules in the human genome using pairs of co-occurring motifs
Source: BMC Bioinformatics. 2012 Feb 7;13:25. doi: 10.1186/1471-2105-13-25 (PMC3359238; doi:10.1186/1471-2105-13-25)
Supplement: Additional file 3 — Predictions for all tissues. This file includes predictions for 72 human tissues and cell types. It includes the tissue-specific genes, the predicted signatures, and the putative CRMs. This file also contains predictions for the heart and the CD4+ T cells. We obtained these predictions by searching a larger set of parameters. [file 1471-2105-13-25-S3.ZIP › resultsAllTissues/n0/trachea/signature.txt]

V_MAZR_01=V_AHRARNT_02
V_AP2_Q6_01=V_FXR_Q3
V_ZBRK1_01=V_NRSE_B
V_TERALPHA_Q6=V_TEL2_Q6
V_SREBP_Q6=V_AHRARNT_02
V_MINI20_B=V_STAT1STAT1_Q3
V_ETS2_Q6=V_ZF5_01
V_NRF1_Q6=V_HIC1_03
V_NRF1_Q6=V_RNF96_01
V_ZNF219_01=V_OBOX2_01
V_E2A_Q2=V_STAT3_01
V_ZFP206_01=V_LRF_Q2
V_AREB6_03=V_PPARA_01
V_AP2_Q6=V_NRF1_Q6
V_E2F_Q6_01=V_SP4_Q5
V_E2F_Q6_01=V_UF1H3BETA_Q6
V_SP2_01=V_PTF1BETA_Q6
V_CTCF_02=V_STAT3_01
V_E2F1_Q3=V_WT1_Q6
V_MINI19_B=V_E2F1DP1_01
V_PAX1_B=V_CKROX_Q2
V_POU6F1_03=V_HOXA10_01
V_E12_Q6=V_STAT1_01
V_STAT3_03=V_E2F1_Q3_01
V_PAX1_B=V_GKLF_02
V_AP2ALPHA_02=V_STAT1STAT1_Q3
V_PREP1_01=V_SP1_01
V_ZFP206_01=V_AP4_01
V_NRSF_01=V_MTF1_02
V_XVENT1_01=V_GC_01
V_AP2_Q6_01=V_OBOX2_01
V_R_01=V_PTF1BETA_Q6
V_SP2_01=V_DELTAEF1_01
V_NURR1_Q3=V_NRSE_B
V_STAT1_01=V_CNOT3_01
V_MUSCLE_INI_B=V_SOX9_B1
V_EGR_Q6=V_FXR_Q3
V_AP2ALPHA_01=V_STAT1_03
V_STAT1_01=V_LXR_Q3
V_NERF_Q2=V_XVENT1_01
V_OBOX3_01=V_WT1_Q6
V_FOXP3_01=V_MINI19_B
V_ZID_01=V_R_01
V_SP1_02=V_XVENT1_01
V_AP2_Q6=V_FOXJ2_01
V_E2F1_Q3_01=V_SREBP2_Q6
V_STAT3_01=V_IK_Q5
V_E2F_Q6_01=V_SP1_Q6_01
V_AHRARNT_02=V_GKLF_02
V_UF1H3BETA_Q6=V_MRF2_01
V_MZF1_02=V_STAT3_01
V_E12_Q6=V_CREL_01
V_MINI19_B=V_FXR_Q3
V_PLAG1_01=V_MRF2_01
V_ALPHACP1_01=V_SREBP_Q6
V_HMX1_01=V_UF1H3BETA_Q6
V_PAX9_B=V_POLY_C
V_PEA3_Q6=V_HNF4_01_B
V_MOVOB_01=V_ATF3_Q6
V_AP2_Q6=V_HNF4_Q6
V_TCF4_01=V_E47_01
V_ZTA_Q2=V_RNF96_01
V_SP1_Q6=V_SOX10_Q6
V_AP2ALPHA_03=V_PAX5_01
V_ISRE_01=V_HIC1_02
V_HIC1_03=V_LUN1_01
V_LPOLYA_B=V_TFIII_Q6
V_GKLF_02=V_XVENT1_01
V_AP2_Q3=V_CREB_Q2_01
V_P53_01=V_ZBRK1_01
V_STAT1_05=V_ZBED6_01
V_AR_Q2=V_KROX_Q6
V_AP2_Q6=V_HAND1E47_01
V_TAL1BETAITF2_01=V_CNOT3_01
V_NRF2_01=V_WT1_Q6
V_SP1_Q6=V_NFY_Q6_01
V_AP2_Q6=V_ISRE_01
V_PUR1_Q4=V_E2F1_Q3_01
V_P50P50_Q3=V_ETF_Q6
V_HIC1_02=V_STAT1STAT1_Q3
V_CACCCBINDINGFACTOR_Q6=V_LPOLYA_B
V_SP1_Q6=V_TBX15_02
V_STAT1_05=V_WT1_Q6
V_MYOGENIN_Q6=V_CRX_Q4
V_MEIS2_01=V_SP1_01
V_BEL1_B=V_TBX5_02
V_AP2ALPHA_01=V_CEBP_C
V_CAP_01=V_CTF1_01
V_SPIB_01=V_CP2_01
V_AP2ALPHA_01=V_SOX10_Q6
V_LFA1_Q6=V_CAAT_01
V_HEN1_01=V_STAT5A_01
V_GRE_C=V_ZID_01
V_TBX5_02=V_SF1_Q6
V_ZNF219_01=V_HOXA7_01
V_E2F_Q3_01=V_GKLF_02
V_CP2_01=V_NF1_Q6_01
V_AP2ALPHA_01=V_ATF3_Q6
V_HNF3ALPHA_Q6=V_ZIC3_01
V_TR4_03=V_TEL2_Q6
V_POU6F1_02=V_MAZ_Q6
V_LMAF_Q2=V_HSF1_Q6
V_LBP9_01=V_CMYC_01
V_FOXO1_01=V_AP2GAMMA_01
V_AR_04=V_LEF1TCF1_Q4
V_SP2_01=V_VDR_Q6
V_EHF_01=V_TEL2_Q6
V_ER_Q6_02=V_TAL1BETAE47_01
V_STAT_01=V_MYOD_Q6
V_STAT1_01=V_MYF_01
V_GABP_B=V_OSF2_Q6
V_OBOX5_02=V_MYOD_Q6_01
V_BEL1_B=V_ATF4_Q2
V_STAT1_01=V_TRF1_01
V_MYOD_01=V_HFH4_01
V_E2F_03=V_KROX_Q6
V_NFY_Q6_01=V_GKLF_02
V_STAT3STAT3_Q3=V_GABP_B
