# Supplementary material for: Predicting tissue specific cis-regulatory modules in the human genome using pairs of co-occurring motifs
Source: BMC Bioinformatics. 2012 Feb 7;13:25. doi: 10.1186/1471-2105-13-25 (PMC3359238; doi:10.1186/1471-2105-13-25)
Supplement: Additional file 3 — Predictions for all tissues. This file includes predictions for 72 human tissues and cell types. It includes the tissue-specific genes, the predicted signatures, and the putative CRMs. This file also contains predictions for the heart and the CD4+ T cells. We obtained these predictions by searching a larger set of parameters. [file 1471-2105-13-25-S3.ZIP › resultsAllTissues/n0/trigeminal_ganglion/CRMs.txt]

chr2:124500263-124500838	22.6145
chr9:115264879-115265173	21.5376
chr11:119615814-119616010	58.8216
chr4:170428538-170428856	25.5460
chr16:2203497-2203729	17.0865
chr1:158643738-158644108	21.8248
chr17:27692902-27693075	20.1018
chr1:158647129-158647928	72.5538
chr2:61146249-61146749	110.3806
chr16:45485434-45485802	41.0830
chr10:99195732-99196000	20.9633
chr2:224414831-224415063	22.6703
chr9:115265654-115265903	96.4925
chr16:2204858-2204974	54.2588
chr2:206258775-206259545	89.1737
chr4:156357481-156357702	50.7530
chr7:87324111-87324376	23.6814
chr4:170436003-170436883	20.7898
chr2:206255108-206255619	24.3734
chrX:153466307-153466428	19.3403
chr10:60792226-60792445	29.1954
chr11:119617608-119617779	33.7123
chr18:18261647-18262186	39.1406
chr5:64811663-64813916	89.7480
chr9:101898920-101899337	18.5762
chr3:13495939-13496081	24.2896
chr8:35212426-35212596	70.5796
chr8:35203868-35204909	49.4886
chr9:27519061-27519228	23.1170
chr11:119619360-119619756	17.6652
chr11:14958795-14959559	38.1934
chr1:176329584-176330185	60.8002
chr11:119616290-119616500	17.5173
chr16:2205006-2205247	66.5157
chr2:206249378-206249821	26.1323
chr11:119611484-119612023	34.2970
chr10:105982034-105982163	37.8424
chr3:100982168-100983000	28.2382
chr4:88975979-88976247	17.2301
chr11:119621148-119621697	29.1954
chr5:57914536-57914792	18.0916
chr3:171070435-171070710	22.0003
chr2:124499779-124500013	20.1018
chr2:206258306-206258487	21.4419
chr2:40505382-40505978	60.0002
chr21:29186811-29187253	33.2636
chr4:170436933-170437333	23.4521
chrX:153462124-153462789	60.1458
chr4:170429474-170429738	20.2454
chr18:18245331-18246818	62.2577
chr20:1321642-1321803	19.0967
chr7:133465482-133465813	31.5885
chr12:56303571-56303885	21.3222
chr1:93070061-93070259	36.7815
chr11:14951267-14951595	18.9292
chr9:27518407-27518768	35.4772
chr3:13491184-13491343	18.0916
chr1:53833163-53833337	34.2209
chr16:45476371-45476649	22.4948
chr19:46561808-46562033	40.4070
chr9:101901026-101901250	20.1018
chr6:132994016-132994371	16.7515
chr1:33498842-33498962	19.8625
chr11:14954980-14955626	27.1853
chr5:57915549-57916273	53.7842
chr1:158656598-158656824	19.0548
chr4:170427352-170428333	40.6343
chr2:124498268-124498520	23.4521
chr9:27522808-27523369	19.9821
chr9:115267672-115267953	18.1873
chr10:60792694-60793041	36.5362
chr19:44113298-44113462	20.1018
chrX:153535212-153535343	19.3403
chr2:206253916-206254288	32.6654
chr3:13501658-13502025	55.9021
chr4:175459912-175460206	17.0706
chr12:56299452-56300270	85.1932
chr3:100991061-100991472	42.7402
chr2:206255648-206255890	21.4419
chr3:13499855-13499963	29.9133
chr5:52114882-52115486	27.6639
chr20:1320566-1320783	20.7898
chr8:35213017-35213220	19.1445
chr12:56306402-56306793	24.6486
chr11:14950406-14950796	48.4516
chr6:130413796-130414086	18.0976
chr20:1320373-1320522	29.5783
chr5:64814168-64814904	27.0955
chr2:40514459-40515101	22.7820
chr11:119621998-119622367	26.0844
chr8:35217717-35218471	25.4263
chr2:206257585-206258248	16.7515
chr5:64810369-64810956	28.4775
chr8:35212797-35212984	24.4572
chr1:158653153-158653366	19.0967
chr7:127044927-127045712	42.09
chr11:118525582-118525885	18.19
chr8:61591974-61592202	20.10
chr22:49045029-49045139	17.31
chr7:27109574-27111080	16.75
chr19:53704582-53704797	23.21
chr1:36008058-36008286	27.14
chr3:12776026-12776135	23.84
chr10:103526048-103526229	25.43
chr10:103524026-103524478	21.85
chr10:103517920-103518334	20.87
chr7:127046547-127047929	52.28
chr10:103521907-103522100	23.45
chr2:37048552-37048879	21.67
chr6:12817421-12818588	19.10
chr7:27104801-27106256	33.02
chr22:49050491-49050732	16.51
chr2:37047110-37047325	17.34
chr21:18705644-18706617	19.26
chr4:184817217-184817635	17.76
chr22:45313952-45314098	33.89
chr3:67131025-67131556	40.93
chr2:213111630-213112682	67.71
chr1:117465847-117466063	18.15
chr22:28992788-28993147	52.81
chr2:213117707-213118056	16.75
chr22:29197945-29198203	17.67
chr22:28993610-28993879	27.93
chr22:28983565-28983895	24.12
chr12:99185147-99185368	47.80
chr4:186175268-186177076	72.94
chr12:37584941-37585505	30.31
chr15:69885838-69886110	19.31
chr2:233093084-233093458	24.37
chr2:213108731-213110716	41.57
chr12:48387684-48387820	48.96
chr3:115431848-115433593	39.93
chr2:233096718-233097129	19.14
chr5:155685955-155686899	19.70
chr6:157140118-157140466	21.44
chr6:157139527-157140030	16.75
chr3:44725762-44727661	20.44
chr17:32367966-32369394	72.14
