# Supplementary material for: Predicting tissue specific cis-regulatory modules in the human genome using pairs of co-occurring motifs
Source: BMC Bioinformatics. 2012 Feb 7;13:25. doi: 10.1186/1471-2105-13-25 (PMC3359238; doi:10.1186/1471-2105-13-25)
Supplement: Additional file 3 — Predictions for all tissues. This file includes predictions for 72 human tissues and cell types. It includes the tissue-specific genes, the predicted signatures, and the putative CRMs. This file also contains predictions for the heart and the CD4+ T cells. We obtained these predictions by searching a larger set of parameters. [file 1471-2105-13-25-S3.ZIP › resultsAllTissues/n0/trigeminal_ganglion/genes.txt]

NM_001039891
NM_172208
NM_031497
NM_021097
NM_020396
NM_030581
NM_033277
NM_001029887
NM_002751
NM_138453
NM_133443
NM_176816
NM_018423
NM_031952
NM_000383
NM_138295
NM_025145
NM_152527
NM_144599
NM_005568
NM_002865
NM_006193
NM_022169
NM_147193
NM_175743
NM_181501
NM_138813
NM_025059
NM_014357
NM_033164
NM_153634
NM_003546
NM_006735
NM_003446
NM_080876
NM_198582
NM_032787
NM_002365
NM_001327
NM_000969
NM_014246
NM_020335
NM_022360
NM_022111
NM_201264
NM_006239
NM_007136
NM_012411
NM_180989
NM_000751
NM_004921
NM_020203
NM_000910
NM_018402
NM_006351
NM_004770
NM_133489
NM_032506
NM_007102
NM_152493
NM_178544
NM_001128326
NM_004488
NM_001080434
NM_001004472
NM_018843
NM_002543
NM_152682
NM_006980
NM_001010874
NM_001039569
NM_020124
NM_172241
NM_017431
NM_024730
NM_001013657
NM_014478
NM_152484
NM_000879
NM_001033953
NM_001040157
NM_002299
NM_032680
NM_198215
NM_001042371
NM_001004485
NM_024827
NM_031276
NM_017519
NM_032505
NM_198450
NM_032689
NM_030578
NM_174975
NM_080831
NM_033484
NM_005202
NM_030948
NM_015312
NM_016046
NM_145019
NM_198900
NM_017970
NM_144648
NM_022344
NM_002098
NM_001005325
NM_032438
NM_170692
NM_013240
NM_206920
NM_003162
NM_022375
NM_003381
NM_005235
NM_001009568
NM_054014
NM_031911
NM_001033080
NM_005286
NM_014352
NM_013975
NM_080872
NM_130773
NM_018937
NM_172377
NM_198595
NM_020530
NM_018306
NM_001850
NM_033348
NM_206894
NM_002427
NM_017790
NM_152584
NM_001010875
NM_133493
NM_197941
NM_000390
NM_021722
NM_006587
NM_024727
NM_172244
NM_016346
NM_025188
NM_001008496
NM_033210
NM_014155
NM_002772
NM_152317
NM_001140
NM_134470
NM_033362
NM_030973
NM_015051
NM_003408
NM_020870
NM_021571
NM_016559
NM_001004739
