# Supplementary material for: Predicting tissue specific cis-regulatory modules in the human genome using pairs of co-occurring motifs
Source: BMC Bioinformatics. 2012 Feb 7;13:25. doi: 10.1186/1471-2105-13-25 (PMC3359238; doi:10.1186/1471-2105-13-25)
Supplement: Additional file 3 — Predictions for all tissues. This file includes predictions for 72 human tissues and cell types. It includes the tissue-specific genes, the predicted signatures, and the putative CRMs. This file also contains predictions for the heart and the CD4+ T cells. We obtained these predictions by searching a larger set of parameters. [file 1471-2105-13-25-S3.ZIP › resultsAllTissues/n0/trigeminal_ganglion/signature.txt]

V_STAT1_01=V_GABP_B
V_CDXA_01=V_MEIS1AHOXA9_01
V_PEBP_Q6=V_AP4_01
V_AP2_Q6=V_NFY_Q6
V_PPARG_01=V_STAT5A_02
V_ALPHACP1_01=V_DEC_Q1
V_BEL1_B=V_ETF_Q6
V_BEN_01=V_WT1_Q6
V_GAF_Q6=V_PAX4_03
V_NRF2_01=V_CP2_02
V_ZBRK1_01=V_ZFP206_01
V_NUR77_Q5=V_FXR_Q3
V_HIC1_02=V_GFI1_01
V_HOXD13_01=V_PBX1_01
V_CP2_02=V_ZF5_B
V_HMX3_02=V_TFIII_Q6
V_STAT1_05=V_IK2_01
V_MINI20_B=V_NFY_Q6_01
V_NFKAPPAB_01=V_NFAT3_Q3
V_HMEF2_Q6=V_BRN4_01
V_MZF1_02=V_BLIMP1_01
V_OCT1_Q5_01=V_EBF_Q6
V_DOBOX5_01=V_SOX_01
V_AP2_Q6_01=V_NFY_Q6
V_EGR_Q6=V_GFI1_01
V_IPF1_05=V_MYOGENIN_Q6
V_ICSBP_Q6=V_GC_01
V_HOXD3_01=V_LPOLYA_B
V_AP2ALPHA_02=V_CAAT_C
V_MYOGNF1_01=V_GABP_B
V_NRF2_Q4=V_PPAR_DR1_Q2
V_REX1_03=V_R_01
V_NFY_Q6_01=V_WT1_Q6
V_IPF1_05=V_UNCX4.1_01
V_PAX4_04=V_RNF96_01
V_PARP_Q3=V_TR4_Q2
V_MZF1_Q5=V_HSF_Q6
V_GFI1B_01=V_MAZ_Q6
V_POU3F2_02=V_HB24_01
V_GFI1B_01=V_SP1_02
V_NFY_01=V_HIC1_02
V_HIC1_02=V_NFY_Q6
V_MUSCLE_INI_B=V_NFY_Q6
V_NFAT_Q6=V_SP1_Q4_01
V_TEF_01=V_OLF1_01
V_SP1SP3_Q4=V_NFAT2_Q5
V_MZF1_02=V_NFAT_Q6
V_AREB6_04=V_E47_01
V_POU3F2_02=V_PIT1_01
V_XPF1_Q6=V_WT1_Q6
V_AP2ALPHA_03=V_MZF1_02
V_NFAT_Q6=V_GC_01
V_HEB_Q6=V_IRF_Q6
V_SP1_Q6=V_ER_Q6
V_HOXB13_01=V_NKX61_01
V_POU3F2_01=V_HMEF2_Q6
V_ALPHACP1_01=V_PU1_Q4
V_PAX4_04=V_NEUROD_02
V_DBX2_01=V_BARHL1_01
V_TBX5_02=V_ETS_Q4
V_STAT3_02=V_TFIII_Q6
V_EBF_Q6=V_OCT_Q6
V_SMAD1_01=V_OCT1_08
V_RORA1_01=V_TCF3_01
V_NKX11_01=V_MINI20_B
V_SATB1_01=V_TEF_Q6
V_PLAG1_01=V_CMYC_01
V_NKX61_01=V_HSF1_Q6
V_AP2_Q3=V_T3R_01
V_GFI1B_01=V_KROX_Q6
V_LMX1B_01=V_HOXD3_01
V_HOXD3_01=V_OCT1_08
V_NRF1_Q6=V_SP1_Q6_01
V_KROX_Q6=V_IK2_01
V_ZF5_01=V_MYF_01
V_HEB_Q6=V_P300_01
V_SP3_Q3=V_LEF1TCF1_Q4
V_MUSCLE_INI_B=V_GFI1B_01
V_SOX4_01=V_GLI3_Q5_01
V_HOXB9_01=V_EVI1_01
V_SOX5_01=V_HP1SITEFACTOR_Q6
V_MZF1_Q5=V_IK2_01
V_XPF1_Q6=V_MZF1_02
V_SOX_01=V_NKX25_03
V_NFAT2_Q5=V_WT1_Q6
V_PEBP_Q6=V_E47_01
V_NANOG_02=V_OCT1_08
V_HNF6_Q6=V_POU3F2_01
V_EGR_Q6=V_IRF3_Q3
V_LIM1_01=V_TAL1_01
V_OCT2_01=V_PROP1_01
V_HOXD13_01=V_EVI1_04
V_MOVOB_01=V_NFKB_Q6
V_IPF1_05=V_POU3F2_01
V_IPF1_05=V_HNF1_C
V_NFAT3_Q3=V_GEN_INI3_B
V_SPIB_01=V_UF1H3BETA_Q6
V_T3R_01=V_AP2_Q6_01
V_OLF1_01=V_CTF1_01
V_PPARA_Q6=V_PUR1_Q4
