# Supplementary material for: Predicting tissue specific cis-regulatory modules in the human genome using pairs of co-occurring motifs
Source: BMC Bioinformatics. 2012 Feb 7;13:25. doi: 10.1186/1471-2105-13-25 (PMC3359238; doi:10.1186/1471-2105-13-25)
Supplement: Additional file 3 — Predictions for all tissues. This file includes predictions for 72 human tissues and cell types. It includes the tissue-specific genes, the predicted signatures, and the putative CRMs. This file also contains predictions for the heart and the CD4+ T cells. We obtained these predictions by searching a larger set of parameters. [file 1471-2105-13-25-S3.ZIP › resultsAllTissues/n0/uterus_corpus/CRMs.txt]

chr2:176689188-176689807	42.5491
chr1:243383053-243384026	165.7033
chr14:26134833-26136044	40.4633
chr1:38282246-38282841	51.7263
chr5:170670583-170670836	30.5908
chr9:101622648-101625800	437.9815
chr9:101621009-101621799	80.0923
chr22:28992788-28993147	30.0346
chr5:131622768-131622987	30.0346
chr5:135728511-135729377	42.4299
chr9:101621942-101622628	91.2361
chr1:38282882-38283582	83.5252
chr11:74120048-74120435	72.1665
chr4:96689798-96690360	41.4367
chr1:38285337-38285706	30.7497
chr3:48930942-48931582	133.4439
chr1:243384029-243384278	52.5606
chr3:69870518-69871438	61.9166
chr5:131614763-131615321	50.0577
chr4:108174884-108175324	61.4597
chr4:108176197-108176560	30.8689
chr5:170671504-170671988	73.1995
chr1:38280112-38280408	30.0346
chr21:35180241-35180687	50.8920
chr5:170677915-170678141	30.0346
chr12:1609024-1609627	30.7497
chr4:96689556-96689772	52.5173
chr14:81069841-81070207	72.6794
chr14:54103266-54103804	42.0886
chr2:176686615-176689041	266.9943
chr1:243387082-243387733	30.7497
chr7:94945226-94945931	30.9448
chr3:48931716-48931896	31.5840
chr22:28989261-28989695	30.0346
chr9:101627683-101628405	40.8805
chr14:54102077-54102855	125.8359
chr12:79626148-79626433	30.8689
chr22:28996886-28997236	50.9679
chr2:75279958-75280553	112.3517
chr9:101626342-101627670	113.0037
chr2:162808083-162808482	30.0346
chr14:54103819-54104321	63.4064
chr2:151052254-151052663	30.0346
chr1:38281427-38281849	40.0462
chr21:35182073-35183231	111.3784
chr5:170667994-170668974	135.3346
chr9:101625822-101626322	32.1204
chr1:243384576-243385349	175.5957
chr5:151284303-151284632	31.43
chr5:170779226-170779695	83.43
chr21:27260892-27261737	41.60
chr7:45927304-45927680	40.88
chr14:80756615-80757022	62.99
chr4:30331071-30332142	124.03
chr4:30327592-30328433	72.58
chr7:106088578-106089085	30.45
chr19:48830937-48831482	30.87
chrX:119268723-119269147	41.60
chr14:80755304-80756080	61.74
chr4:30330255-30330940	42.62
chr4:30328714-30329223	42.73
chr7:27189172-27189837	30.03
chr2:176676733-176677713	51.73
chr19:1238605-1238902	30.75
chr8:95343639-95344171	51.73
chr5:151284778-151285575	62.57
chr7:27191288-27192524	62.67
chr7:27186356-27186947	40.88
chr8:22517929-22519060	132.95
chr7:27189917-27190579	73.22
chr5:170780616-170781210	62.57
chr11:35503709-35503992	30.87
chr15:50865014-50865475	32.42
chr17:7560650-7561661	91.36
chr1:110950248-110951259	81.52
chr1:110937636-110939741	124.39
chr17:4841821-4843279	103.43
chr1:110951309-110952281	73.39
chr7:120415574-120416040	53.91
chr11:44287359-44287492	40.96
chr15:50870727-50871244	30.03
chr19:15078984-15079137	41.71
chr5:149360354-149361031	93.74
chr15:50864332-50864869	63.29
chr22:39545291-39545432	40.76
chr7:19122028-19122860	41.30
chr7:19123668-19124283	40.05
chr13:111764130-111764631	30.03
chr14:22376570-22377085	40.76
chr3:170867641-170868870	40.05
chr15:50876809-50877673	102.62
chr13:111771276-111772084	31.58
chr15:50869566-50870101	51.03
chr1:153413440-153413901	40.96
chr13:111769250-111769973	52.82
chr3:170869635-170870217	41.71
chr17:7558911-7560648	50.06
chr15:50878231-50878406	51.73
chr3:170862605-170863540	94.30
chr19:6230921-6231235	40.88
chr13:111774292-111774574	32.54
chr14:22383829-22384299	50.89
