# Supplementary material for: Predicting tissue specific cis-regulatory modules in the human genome using pairs of co-occurring motifs
Source: BMC Bioinformatics. 2012 Feb 7;13:25. doi: 10.1186/1471-2105-13-25 (PMC3359238; doi:10.1186/1471-2105-13-25)
Supplement: Additional file 3 — Predictions for all tissues. This file includes predictions for 72 human tissues and cell types. It includes the tissue-specific genes, the predicted signatures, and the putative CRMs. This file also contains predictions for the heart and the CD4+ T cells. We obtained these predictions by searching a larger set of parameters. [file 1471-2105-13-25-S3.ZIP › resultsAllTissues/n0/uterus_corpus/genes.txt]

NM_003240
NM_002425
NM_181702
NM_005460
NM_015424
NM_000396
NM_004771
NM_003862
NM_175884
NM_006243
NM_000867
NM_021926
NM_181747
NM_080928
NM_005934
NM_012098
NM_001039891
NM_145872
NM_003529
NM_018012
NM_000864
NM_024492
NM_004196
NM_005523
NM_004991
NM_025052
NM_000730
NM_020877
NM_001051
NM_020554
NM_024781
NM_004974
NM_015430
NM_134428
NM_002903
NM_001031737
NM_007038
NM_001058
NM_015589
NM_012342
NM_015985
NM_016519
NM_005055
NM_004160
NM_001563
NM_004995
NM_003140
NM_002877
NM_003159
NM_001099218
NM_002699
NM_016346
NM_025145
NM_003906
NM_001129828
NM_000172
NM_001122607
NM_001007023
NM_018847
NM_004137
NM_016568
NM_017741
NM_181775
NM_020374
NM_004460
NM_003305
NM_014990
NM_018176
NM_174975
NM_019851
NM_002148
NM_030876
NM_020530
NM_000474
NM_030775
NM_005065
NM_003728
NM_000948
NM_000171
NM_020389
NM_003215
NM_001080437
NM_001012763
NM_032028
NM_012444
NM_003687
NM_181532
NM_004055
NM_005986
NM_001105533
NM_017451
NM_001037165
NM_001405
NM_145296
NM_005293
NM_003882
NM_199205
NM_001013398
NM_198159
NM_014361
NM_012240
NM_006189
NM_004174
NM_213602
NM_004498
NM_002510
NM_004138
NM_030953
NM_015312
NM_001031716
NM_058195
NM_018939
NM_004145
NM_002469
NM_033025
NM_015859
NM_003057
NM_173199
NM_021990
NM_016240
NM_006514
NM_031422
NM_006321
NM_024592
NM_020528
NM_005168
NM_007337
NM_016580
NM_021193
NM_032456
NM_033246
NM_016138
NM_006928
NM_004076
NM_002918
NM_020373
NM_003839
NM_003247
NM_002042
NM_006491
NM_019556
NM_020358
NM_018122
NM_006612
NM_198215
NM_006564
NM_006777
NM_025058
NM_019062
NM_021025
NM_020144
NM_018028
NM_153708
NM_016943
NM_003521
NM_002280
NM_000451
NM_006358
NM_145910
NM_014421
