# Supplementary material for: Predicting tissue specific cis-regulatory modules in the human genome using pairs of co-occurring motifs
Source: BMC Bioinformatics. 2012 Feb 7;13:25. doi: 10.1186/1471-2105-13-25 (PMC3359238; doi:10.1186/1471-2105-13-25)
Supplement: Additional file 3 — Predictions for all tissues. This file includes predictions for 72 human tissues and cell types. It includes the tissue-specific genes, the predicted signatures, and the putative CRMs. This file also contains predictions for the heart and the CD4+ T cells. We obtained these predictions by searching a larger set of parameters. [file 1471-2105-13-25-S3.ZIP › resultsAllTissues/n0/uterus_corpus/signature.txt]

V_P50RELAP65_Q5_01=V_ZF5_B
V_E2F_Q6=V_PAX5_01
V_E2F1_Q4_01=V_VDR_Q3
V_E2F_Q4_01=V_ZNF515_01
V_ZF5_01=V_STAT3_02
V_ZFP206_01=V_PTF1BETA_Q6
V_CNOT3_01=V_BCL6_01
V_ETF_Q6=V_HSF1_Q6
V_NFKAPPAB65_01=V_ZF5_B
V_E2_Q6=V_FOX_Q2
V_CMYB_01=V_NRF1_Q6
V_CNOT3_01=V_CREB_Q4
V_BEN_01=V_DEAF1_01
V_MINI19_B=V_OBOX3_01
V_OBOX3_01=V_SP3_Q3
V_AHR_Q5=V_SMAD4_Q6
V_BEN_01=V_MYOGNF1_01
V_MOVOB_01=V_E2F_Q6
V_EHF_01=V_ZF5_B
V_AP2ALPHA_02=V_E2F_Q4_01
V_SP2_01=V_ATF_B
V_ZF5_01=V_PU1_Q4
V_TAXCREB_01=V_POU5F1_01
V_AP2ALPHA_02=V_E2F4DP1_01
V_ZF5_01=V_E2F1_Q3
V_RNF96_01=V_IPF1_Q4_01
V_BEN_01=V_STAT5A_01
V_E2F1DP1_01=V_STAF_02
V_AHRHIF_Q6=V_SREBP2_Q6
V_CRX_02=V_HSF_Q6
V_NFE2_01=V_NRF1_Q6
V_CRX_02=V_ATF3_Q6
V_ICSBP_Q6=V_ETF_Q6
V_ATF4_Q2=V_STAT1_01
V_E2_Q6=V_ZF5_B
V_MTATA_B=V_FREAC7_01
V_NRSE_B=V_MECP2_01
V_TATA_C=V_E2_01
V_GATA2_01=V_SRF_02
V_E2F1_Q3_01=V_NFY_Q6
V_CRX_02=V_NFE2_01
V_TAXCREB_01=V_STAF_02
V_CREBP1_Q2=V_ZBED6_01
V_SOX_01=V_ETF_Q6
V_TCF4_Q5=V_GATA2_01
V_E2F_Q4_01=V_LBP1_Q6
V_NFKAPPAB65_01=V_WHN_B
V_FOXO4_02=V_ELK1_02
V_POU5F1_01=V_AML2_01
V_HNF3ALPHA_Q6=V_E2_Q6
V_BEN_01=V_DR3_Q4
V_BEN_01=V_FREAC4_01
V_WHN_B=V_MAZR_01
V_CREB_Q2_01=V_ETS_Q4
V_CRX_Q4=V_PAX5_01
V_STAT3STAT3_Q3=V_BEN_01
V_TGIF_01=V_ZF5_B
V_MOVOB_01=V_HOXA7_03
