# Supplementary material for: Predicting tissue specific cis-regulatory modules in the human genome using pairs of co-occurring motifs
Source: BMC Bioinformatics. 2012 Feb 7;13:25. doi: 10.1186/1471-2105-13-25 (PMC3359238; doi:10.1186/1471-2105-13-25)
Supplement: Additional file 3 — Predictions for all tissues. This file includes predictions for 72 human tissues and cell types. It includes the tissue-specific genes, the predicted signatures, and the putative CRMs. This file also contains predictions for the heart and the CD4+ T cells. We obtained these predictions by searching a larger set of parameters. [file 1471-2105-13-25-S3.ZIP › resultsAllTissues/n0/whole_blood/CRMs.txt]

chr17:35740111-35740996	73.8181
chr17:35733351-35733777	36.9091
chr1:20787844-20788021	36.9091
chr14:102658465-102658591	49.4530
chr5:131859761-131859972	50.1759
chr5:133734558-133734856	37.3950
chr1:203554778-203554991	60.0531
chr16:28130406-28130930	86.0118
chrX:47374202-47374403	37.8445
chr20:44070258-44070534	85.7789
chr16:31280098-31280549	36.6661
chr16:56259507-56259698	97.4320
chr7:142797996-142798337	37.6319
chr7:142793538-142793845	36.6661
chr6:31665085-31665226	47.6853
chr17:35743896-35744186	74.5552
chr19:19615021-19615174	135.1915
chr22:29974123-29974702	62.8616
chr1:159451458-159451735	61.8391
chr5:131854251-131854657	36.3259
chr10:99070111-99071850	88.0771
chrX:16874506-16874775	36.7714
chr9:21021589-21021760	36.2004
chrX:47374693-47374851	38.2698
chr7:142788149-142788628	110.9114
chr6:10946497-10946845	98.9607
chr17:35730550-35731333	74.4701
chr7:142788994-142789462	48.2017
chr17:35741767-35742468	87.4251
chr14:102660944-102661091	75.6648
chr16:28413006-28413503	125.0753
chr1:203549547-203550153	74.2008
chr17:35750980-35751643	62.5680
chr19:41092104-41092287	37.7595
chr17:35732335-35732998	75.0209
chr17:35733799-35734196	50.2366
chrX:47367968-47368107	74.8143
chr5:133735229-133735385	49.4227
chr17:24243894-24244298	36.9091
chr17:24248718-24248958	85.8700
chr20:44067297-44067536	49.3255
chr17:35731389-35732041	74.8812
chr19:6621080-6621344	62.5680
chr7:149100281-149100653	47.9891
chr12:93066586-93066787	49.0177
chr5:131861443-131861687	37.7595
chr12:93069380-93070688	62.1387
chr17:4570516-4570629	35.29
chr1:112077861-112078386	49.10
chr17:23903070-23903482	36.14
chr2:96290347-96290601	49.93
chr2:96295271-96295687	60.01
chr17:4566077-4566190	37.84
chr17:4560788-4562111	62.42
chr19:8548193-8548454	61.80
chr3:126797088-126797229	37.40
chr5:137700797-137703449	122.49
chr7:73826173-73826314	37.99
chr19:8546639-8546751	62.65
chr17:23900366-23900772	62.63
chr1:112082525-112082881	49.42
chr19:59470613-59470781	37.12
chr17:4565087-4565317	36.33
chr11:59279684-59280200	61.19
chr17:23900941-23901228	48.91
chr17:4560500-4560765	36.33
chr7:142797996-142798337	37.63
chr1:27026804-27026953	37.11
chr19:50701622-50701860	50.15
chr7:105713018-105713320	50.52
chr20:30103628-30103766	36.91
chr19:50710322-50710480	50.18
chr7:142793538-142793845	36.67
chr19:50711512-50711659	36.91
chr11:47356480-47356895	49.14
chr2:25954595-25954977	62.91
chr7:142788149-142788628	110.91
chr9:122515461-122515738	49.96
chr19:50704439-50704647	49.81
chr1:33562319-33563052	37.18
chr20:62181299-62181556	49.75
chr19:50702317-50702869	61.90
chr19:50703549-50704202	61.63
chr20:62178989-62179141	74.23
chr11:74740935-74741101	62.42
chr7:142788994-142789462	48.20
chr19:50701925-50702059	111.95
