# Supplementary material for: Predicting tissue specific cis-regulatory modules in the human genome using pairs of co-occurring motifs
Source: BMC Bioinformatics. 2012 Feb 7;13:25. doi: 10.1186/1471-2105-13-25 (PMC3359238; doi:10.1186/1471-2105-13-25)
Supplement: Additional file 3 — Predictions for all tissues. This file includes predictions for 72 human tissues and cell types. It includes the tissue-specific genes, the predicted signatures, and the putative CRMs. This file also contains predictions for the heart and the CD4+ T cells. We obtained these predictions by searching a larger set of parameters. [file 1471-2105-13-25-S3.ZIP › resultsAllTissues/n0/whole_blood/genes.txt]

NM_000634
NM_001040462
NM_001557
NM_023914
NM_004668
NM_012083
NM_012198
NM_002029
NM_022468
NM_003263
NM_002619
NM_003841
NM_138636
NM_001081450
NM_000478
NM_130782
NM_022570
NM_024318
NM_001005738
NM_001080547
NM_000419
NM_002155
NM_005091
NM_000760
NM_006864
NM_004427
NM_017849
NM_004665
NM_021642
NM_005746
NM_145256
NM_002881
NM_005625
NM_005479
NM_004041
NM_001295
NM_001736
NM_015171
NM_015364
NM_003337
NM_003141
NM_006866
NM_005621
NM_000804
NM_005085
NM_201563
NM_001040108
NM_003534
NM_002432
NM_018643
NM_002621
NM_003004
NM_001549
NM_052966
NM_170776
NM_002003
NM_018295
NM_002704
NM_002110
NM_032283
NM_006682
NM_007161
NM_000887
NM_178329
NM_013439
NM_019886
NM_021250
NM_003370
NM_001005411
NM_001186
NM_000964
NM_005849
NM_004177
NM_170699
NM_181641
NM_003338
NM_003512
NM_022051
NM_205837
NM_152919
NM_022355
NM_002243
NM_000952
NM_001995
NM_001828
NM_005906
NM_207336
NM_005148
NM_003461
NM_003264
NM_018690
NM_022162
NM_002863
NM_002115
NM_005761
NM_006291
NM_000896
NM_004994
NM_004633
NM_145699
NM_004475
NM_001785
NM_205837
NM_019099
NM_002198
NM_020152
NM_030952
NM_001623
NM_004726
NM_001042500
NM_015864
NM_024829
NM_024318
NM_002620
NM_002463
NM_001007231
NM_001010972
NM_016733
NM_004106
NM_004334
NM_205839
NM_016184
NM_001080497
NM_005873
NM_004862
NM_001010915
NM_003810
NM_003003
NM_203281
NM_016605
NM_003775
NM_022776
NM_006669
NM_005980
NM_012335
NM_015255
NM_000628
NM_003332
NM_018263
NM_018169
NM_024298
NM_005874
NM_153029
NM_004345
NM_000265
NM_003043
NM_153206
NM_006748
NM_172014
NM_001024465
NM_002659
NM_016573
NM_138774
NM_144649
NM_016332
NM_024576
NM_004313
NM_002985
NM_024075
NM_005119
