# Supplementary material for: Predicting tissue specific cis-regulatory modules in the human genome using pairs of co-occurring motifs
Source: BMC Bioinformatics. 2012 Feb 7;13:25. doi: 10.1186/1471-2105-13-25 (PMC3359238; doi:10.1186/1471-2105-13-25)
Supplement: Additional file 3 — Predictions for all tissues. This file includes predictions for 72 human tissues and cell types. It includes the tissue-specific genes, the predicted signatures, and the putative CRMs. This file also contains predictions for the heart and the CD4+ T cells. We obtained these predictions by searching a larger set of parameters. [file 1471-2105-13-25-S3.ZIP › resultsAllTissues/n0/whole_blood/signature.txt]

V_PLAG1_01=V_PU1_01
V_MAF_Q6=V_MATH1_Q2
V_T3R_01=V_MZF1_01
V_ZNF219_01=V_GEN_INI3_B
V_CTCF_02=V_NFKB_Q6_01
V_CETS1P54_01=V_PAX4_03
V_STAT6_02=V_PU1_Q4
V_STAT3STAT3_Q3=V_ZFX_01
V_SP1_01=V_ETS1_B
V_TBX5_01=V_SP1_Q4_01
V_PU1_01=V_SP1_01
V_LTF_Q6=V_SP1_02
V_HNF4_Q6=V_IK_Q5
V_ESE1_Q3=V_UF1H3BETA_Q6
V_PEA3_Q6=V_CKROX_Q2
V_SP1_Q4_01=V_SMAD_Q6_01
V_SP1_Q4_01=V_TRF1_01
V_SPIB_01=V_SP1_Q6_01
V_SPIB_01=V_MZF1_Q5
V_LBP1_Q6=V_ZBED6_01
V_ETS_Q4=V_SP1_Q4_01
V_CTCF_01=V_PU1_Q6
V_KLF15_Q2=V_GADP_01
V_ZNF219_01=V_GADP_01
V_AP2_Q6=V_GADP_01
V_RELBP52_01=V_SP1_Q4_01
V_PUR1_Q4=V_SREBP1_02
V_P53_04=V_FPM315_01
V_EGR_Q6=V_PAX6_Q2
V_CREL_01=V_SP1_Q2_01
V_MZF1_01=V_MAZ_Q6
V_P50P50_Q3=V_SP1_Q4_01
V_ELF1_Q6=V_SP1_Q6_01
V_ZNF219_01=V_TEL2_Q6
V_ZFP281_01=V_GABP_B
V_PLAG1_01=V_PU1_Q6
V_MINI19_B=V_MZF1_Q5
V_ZF5_01=V_E2F1_Q3_01
V_ELF1_Q6=V_TFIII_Q6
V_HEN1_01=V_R_01
