# Supplementary material for: Predicting tissue specific cis-regulatory modules in the human genome using pairs of co-occurring motifs
Source: BMC Bioinformatics. 2012 Feb 7;13:25. doi: 10.1186/1471-2105-13-25 (PMC3359238; doi:10.1186/1471-2105-13-25)
Supplement: Additional file 3 — Predictions for all tissues. This file includes predictions for 72 human tissues and cell types. It includes the tissue-specific genes, the predicted signatures, and the putative CRMs. This file also contains predictions for the heart and the CD4+ T cells. We obtained these predictions by searching a larger set of parameters. [file 1471-2105-13-25-S3.ZIP › resultsAllTissues/n0/whole_brain/CRMs.txt]

chr17:3729944-3730219	29.1987
chr7:127459107-127459508	58.1607
chr16:683671-684153	65.7396
chr1:39930379-39930838	87.7599
chr2:27340325-27340939	72.8322
chr13:52323520-52324380	43.6270
chr22:30670334-30670719	65.5082
chr14:99219790-99220200	87.5871
chr9:86474612-86474801	36.2046
chr11:66381379-66381791	29.1128
chr11:65804567-65805050	87.2587
chr13:52320572-52321128	43.6840
chr16:690900-691180	51.0271
chr2:128119547-128120301	108.9323
chr11:66380482-66380831	65.6597
chr16:24174423-24175109	43.5798
chr11:65802624-65802874	36.4900
chr6:108592870-108593167	36.5760
chr16:69392366-69392654	50.7098
chr19:48815735-48816101	29.0642
chr2:27339278-27339587	43.9276
chr9:86474133-86474570	58.4078
chr2:27338206-27338666	80.2628
chr17:7555864-7556955	73.0053
chr17:7549096-7549641	87.5202
chrX:129131947-129132959	109.2793
chr2:172656128-172656421	29.4224
chr17:77584994-77585429	65.4198
chr11:8982058-8982186	36.3782
chr3:47595580-47595837	29.2495
chr17:7553866-7555521	58.4999
chr2:27341454-27341661	50.9763
chr1:39929179-39930129	124.0505
chr16:55180828-55181003	36.2626
chr17:7551500-7552000	94.7140
chr1:35946041-35946292	29.1737
chr2:172657697-172658651	72.7806
chr3:51714443-51715611	65.3864
chr12:50687470-50687705	29.2660
chr17:3740135-3740396	43.8066
chr8:22913183-22913653	36.3045
chr2:172660040-172660363	29.4223
chr17:7549763-7550397	29.0351
chr2:10969337-10969581	50.9154
chr17:3738681-3738892	65.7012
chr2:27330907-27331395	29.2245
chr17:38204225-38204611	58.2568
chr14:99220626-99220858	51.1113
chr9:90983195-90983567	29.1888
chr1:77520780-77521060	50.8355
chr1:66772061-66772629	87.4680
chr17:7558911-7560648	109.1857
chr1:35956827-35957119	80.4076
chr13:87123479-87124210	36.3336
chr17:7552782-7553209	36.5761
chr9:86473104-86473727	29.1150
chr16:693503-693733	72.7526
chr8:22913695-22914674	65.2905
chr7:127459899-127460213	29.1636
chr17:38202232-38203494	50.8264
chr6:108593186-108594578	138.3117
chr12:50689330-50689581	29.1447
chr11:8982315-8982516	50.8257
chr2:172665952-172667349	58.0949
chr1:77520094-77520267	36.3866
chr19:60851297-60851724	43.8179
chr11:66380969-66381093	36.5252
chr9:34605034-34605405	29.0834
chr9:90984093-90985291	72.9242
chr2:172656445-172657621	58.1228
chr19:48815445-48815721	36.3358
chr6:108585336-108585942	58.0879
chr20:1225523-1225788	36.2981
chr17:3742186-3742752	102.3023
chr6:108596668-108597144	51.1173
chr1:35963504-35964197	36.4745
chr11:65806374-65806779	58.4991
chr12:52173003-52173332	130.9695
chr13:87122117-87122762	51.1132
chr7:127458621-127458939	36.4441
chr12:50695581-50696149	36.4672
chr12:50695250-50695546	43.7969
chr17:7553619-7553853	29.1987
chr8:27152504-27152838	29.3613
chr1:144183808-144184685	51.0460
chr16:695303-695977	94.7328
chr5:99898807-99899045	36.2587
chr2:27571638-27572023	58.2026
chr9:34512631-34513363	43.52
chr1:3531176-3531335	29.17
chr16:22740159-22740699	36.71
chr11:62232442-62232617	28.90
chr16:55964748-55965256	29.11
chr9:139463106-139463666	29.02
chr9:139469228-139469511	36.50
chr7:150385868-150386165	29.30
chr10:75298417-75299026	29.26
chr17:40190432-40190959	29.16
chr15:88610112-88610398	43.52
chr10:75304519-75304955	36.44
chr19:40325920-40326077	58.34
chr11:62231084-62232003	43.55
chr6:5953899-5954196	43.73
chr6:5952664-5953017	50.84
chr19:54314731-54315121	58.46
chr12:47674876-47675734	29.14
chr12:47678861-47679128	43.58
chr6:5942112-5942990	87.40
chr15:88619345-88619588	29.02
chr19:54314091-54314689	72.94
chr8:21703103-21703278	43.84
chr10:75303724-75303973	43.71
chr1:200379078-200379932	87.41
chr9:34510906-34511356	43.68
chr16:55965683-55966101	29.14
chr3:9266083-9266572	36.53
chr1:200380323-200380520	29.02
chr6:5952189-5952651	29.11
chr15:88606645-88607499	28.82
chr12:47679175-47680031	95.00
chr16:29819177-29819470	29.06
chr9:139473514-139473643	36.45
chr10:75295541-75296050	29.11
chr10:75301105-75301521	29.08
chr6:5944645-5945078	29.11
chr6:5949693-5949934	29.01
chr9:139472336-139472656	36.30
chr7:150386188-150387096	65.36
chr8:143690802-143691262	58.36
chr7:100091913-100092145	29.02
chr6:108688900-108689203	29.15
chr16:30842669-30843185	50.92
chr3:42281186-42281459	36.39
chr1:153325728-153326732	72.91
chr19:55834031-55835037	116.20
chr1:153317797-153318016	43.95
chr15:71830524-71832111	109.46
chr11:35396412-35396685	50.95
chr8:144310617-144311041	36.37
chr3:185538792-185539728	101.93
chr17:35481621-35483229	29.34
chr15:39574218-39574511	73.08
chr3:12014513-12015364	29.22
chr1:153322202-153322712	51.00
chr8:80842453-80842787	65.57
chr8:143700276-143700578	50.90
chr17:76055205-76057747	29.29
chr17:76063014-76063314	28.99
chr17:28643449-28644118	36.56
chr11:35397089-35397365	43.87
chr12:6703398-6703732	87.34
chr5:176170014-176170300	36.24
chr17:35472211-35474652	87.24
chr1:153321175-153321607	43.90
chr11:20647717-20647845	43.70
chr8:144312755-144313484	87.67
chr7:72770995-72771227	29.08
chr17:35480257-35480865	51.01
chr1:201363241-201364437	65.57
chr5:176172250-176172751	50.84
chr15:39575453-39575819	29.04
chr17:76064914-76065093	36.40
chr5:176170427-176171146	87.41
chr16:30843219-30843554	44.01
chr1:153318756-153320464	240.32
chr11:35397430-35398271	102.01
chr17:28644124-28644908	94.74
