# Supplementary material for: Predicting tissue specific cis-regulatory modules in the human genome using pairs of co-occurring motifs
Source: BMC Bioinformatics. 2012 Feb 7;13:25. doi: 10.1186/1471-2105-13-25 (PMC3359238; doi:10.1186/1471-2105-13-25)
Supplement: Additional file 3 — Predictions for all tissues. This file includes predictions for 72 human tissues and cell types. It includes the tissue-specific genes, the predicted signatures, and the putative CRMs. This file also contains predictions for the heart and the CD4+ T cells. We obtained these predictions by searching a larger set of parameters. [file 1471-2105-13-25-S3.ZIP › resultsAllTissues/n0/whole_brain/genes.txt]

NM_003459
NM_001039614
NM_016188
NM_015193
NM_198507
NM_006157
NM_173575
NM_014334
NM_001406
NM_032298
NM_021165
NM_153815
NM_022143
NM_198991
NM_133369
NM_153350
NM_172206
NM_016848
NM_020439
NM_002220
NM_001018065
NM_173178
NM_005291
NM_001033677
NM_006288
NM_032444
NM_001079535
NM_152374
NM_004809
NM_152399
NM_001025231
NM_006876
NM_015178
NM_178539
NM_015086
NM_181711
NM_002390
NM_018316
NM_000729
NM_024348
NM_005052
NM_198573
NM_001080466
NM_032447
NM_022823
NM_016437
NM_004603
NM_001039888
NM_144635
NM_182752
NM_015537
NM_000746
NM_181718
NM_138439
NM_001040431
NM_198535
NM_004794
NM_031890
NM_024043
NM_001495
NM_005954
NM_032291
NM_002347
NM_006338
NM_003269
NM_032848
NM_024979
NM_173511
NM_178120
NM_020645
NM_014723
NM_138795
NM_000839
NM_018052
NM_182553
NM_032342
NM_006539
NM_002245
NM_001099784
NM_012202
NM_020445
NM_015567
NM_172171
NM_207435
NM_001042698
NM_005735
NM_003654
NM_033053
NM_003947
NM_003795
NM_080656
NM_001033088
NM_138282
NM_030795
NM_014293
NM_206895
NM_002590
NM_003250
NM_052958
NM_025141
NM_032041
NM_001080418
NM_006574
NM_001888
NM_024112
NM_183377
NM_000674
NM_020345
NM_024333
NM_024122
NM_016300
NM_016319
NM_022804
NM_174858
NM_024893
NM_032430
NM_004321
NM_016049
NM_005249
NM_001029891
NM_130808
NM_003178
NM_006668
NM_002996
NM_002236
NM_001029859
NM_004171
NM_001040708
NM_178314
NM_018712
NM_033644
NM_006822
NM_013301
NM_176875
NM_006301
NM_138387
NM_002522
NM_031905
NM_018723
NM_177454
NM_006477
NM_016257
NM_003660
NM_016588
NM_003931
NM_006043
NM_024036
NM_022006
NM_004952
NM_003405
NM_001040457
NM_005177
NM_015020
NM_014351
NM_004935
NM_001004451
NM_001010854
NM_004981
NM_182498
NM_014850
