# Supplementary material for: Predicting tissue specific cis-regulatory modules in the human genome using pairs of co-occurring motifs
Source: BMC Bioinformatics. 2012 Feb 7;13:25. doi: 10.1186/1471-2105-13-25 (PMC3359238; doi:10.1186/1471-2105-13-25)
Supplement: Additional file 3 — Predictions for all tissues. This file includes predictions for 72 human tissues and cell types. It includes the tissue-specific genes, the predicted signatures, and the putative CRMs. This file also contains predictions for the heart and the CD4+ T cells. We obtained these predictions by searching a larger set of parameters. [file 1471-2105-13-25-S3.ZIP › resultsAllTissues/n0/whole_brain/signature.txt]

V_NFY_01=V_KLF15_Q2
V_ZNF219_01=V_ARNT_01
V_SP1SP3_Q4=V_E2F1_Q4
V_STAT3STAT3_Q3=V_CNOT3_01
V_R_01=V_ZF5_B
V_MYCMAX_B=V_AREB6_03
V_MINI20_B=V_FRA1_Q5
V_TTF1_Q6=V_NRSE_B
V_EGR1_01=V_E2F1_Q3_01
V_AP2_Q6=V_E2F1_Q4
V_PAX4_01=V_ELK1_01
V_YY1_02=V_ETF_Q6
V_PPARA_Q6=V_KLF15_Q2
V_GEN_INI_B=V_LBP9_01
V_LBP9_01=V_HAND1E47_01
V_CREB_Q2=V_ZFX_01
V_HSF2_03=V_KROX_Q6
V_MINI20_B=V_STAT3_01
V_SP2_01=V_SMAD3_Q6
V_GLI3_Q5_01=V_TAXCREB_01
V_MYCMAX_B=V_AHR_01
V_MINI20_B=V_TBX22_01
V_RFX3_01=V_ZFX_01
V_MYCMAX_B=V_P300_01
V_BEN_01=V_EBOX_Q6_01
V_HEN1_02=V_RFX3_01
V_RFX3_01=V_SREBP2_Q6
V_KROX_Q6=V_HSF1_01
V_NMYC_01=V_PAX4_01
V_MEF2_03=V_SP4_Q5
V_NMYC_01=V_RNF96_01
V_AP2_Q6=V_PXR_Q2
V_AP2_Q6=V_NFY_01
V_SP1_Q6=V_TCF4_Q5
V_BEN_01=V_CACCCBINDINGFACTOR_Q6
V_SP3_Q3=V_RFX_Q6
V_ATF6_01=V_BLIMP1_Q6
V_PLAG1_01=V_ATF1_Q6
V_AP2REP_01=V_MYC_Q2
V_MUSCLE_INI_B=V_PITX2_01
V_AP2ALPHA_01=V_CRX_Q4
V_AHRARNT_01=V_ETF_Q6
V_ETS2_Q6=V_MYCMAX_B
V_ETF_Q6=V_CTF1_01
V_CRX_02=V_GC_01
V_OCT_C=V_RNF96_01
V_IK_Q5=V_ARNT_02
V_MZF1_02=V_CREB_Q2
V_PU1_Q4=V_E2F1_Q3_01
V_HES1_Q2=V_ATF4_Q2
V_CREB_02=V_HIC1_03
V_E2F1_Q6=V_SP1_Q4_01
V_GLI1_Q2=V_E2F1_Q3_01
V_CRX_Q4=V_E2A_Q2
V_STRA13_01=V_ETF_Q6
V_AML_Q6=V_CNOT3_01
V_FOXO1_02=V_SP4_Q5
V_EGR_Q6=V_HAND1E47_01
V_TAXCREB_01=V_P300_01
V_BEN_01=V_HIC1_02
V_NRF1_Q6=V_ZFX_01
V_FPM315_01=V_RFX3_01
V_FOXJ2_01=V_MINI20_B
V_NRSF_Q4=V_ATF1_Q6
V_BEN_01=V_ETF_Q6
V_GATA1_02=V_AP2_Q6_01
V_E2F1DP1RB_01=V_FPM315_01
V_ZID_01=V_NFMUE1_Q6
V_AHRARNT_02=V_MYOD_Q6_01
V_MINI20_B=V_USF_02
V_SP1SP3_Q4=V_HDX_01
V_PR_Q2=V_CACD_01
V_AP1_C=V_SP1_01
V_TAXCREB_01=V_PTF1BETA_Q6
V_NFKB_C=V_NFY_01
