# Supplementary material for: Predicting tissue specific cis-regulatory modules in the human genome using pairs of co-occurring motifs
Source: BMC Bioinformatics. 2012 Feb 7;13:25. doi: 10.1186/1471-2105-13-25 (PMC3359238; doi:10.1186/1471-2105-13-25)
Supplement: Additional file 3 — Predictions for all tissues. This file includes predictions for 72 human tissues and cell types. It includes the tissue-specific genes, the predicted signatures, and the putative CRMs. This file also contains predictions for the heart and the CD4+ T cells. We obtained these predictions by searching a larger set of parameters. [file 1471-2105-13-25-S3.ZIP › resultsAllTissues/n10/721_B_lymphoblasts/CRMs.txt]

chr1:45926300-45926470	49.9069
chr2:219453278-219453961	391.5798
chr16:2953215-2953846	396.3273
chr19:12778614-12778724	45.0339
chr4:113650830-113651608	125.6911
chr7:128374346-128374519	45.7900
chr7:156492961-156493472	57.8467
chr16:2954616-2954781	51.9539
chr2:219450441-219450730	52.5535
chr19:54860605-54860865	65.6664
chr15:72621128-72621665	182.2299
chr2:219456764-219456944	43.1494
chr15:39032694-39033073	257.7480
chr3:194115394-194116243	152.0733
chr7:156488463-156488721	59.6051
chr17:18752262-18752920	43.6896
chr2:219456360-219456761	70.4370
chr22:48743112-48743357	133.6673
chr8:25372251-25372384	53.4357
chr15:72620303-72620899	301.8101
chr8:72916306-72916466	42.8254
chr16:11255784-11256200	51.7553
chr7:64975432-64975659	179.4053
chr17:44624809-44625246	142.8230
chr4:113663728-113664472	76.9609
chr7:156503130-156503454	161.9040
chr6:337902-338081	71.8357
chr9:80101701-80101829	44.9957
chr2:219451894-219452436	96.7357
chr5:151130936-151131434	227.5834
chr22:48739834-48740153	328.6078
chr11:64325805-64326041	138.6220
chr7:23468813-23469356	50.7471
chr7:156489611-156489814	52.5955
chr4:113660348-113661083	57.1325
chr17:44624417-44624647	63.6379
chr22:48733852-48734031	59.0649
chr7:156505064-156505705	58.3648
chr15:72625485-72626208	163.6024
chr19:19163825-19163997	166.1801
chr16:11257426-11257593	72.6345
chr3:38512732-38512862	121.7067
chr7:23480559-23480776	150.1409
chr7:128376779-128376963	55.4521
chr1:224178649-224178749	120.3462
chr16:65774444-65775432	364.4962
chr6:31647632-31648119	129.2683
chr22:48741845-48742052	66.4946
chr16:2956797-2956911	48.3106
chr7:156503967-156504440	94.6887
chr4:113653916-113655074	46.0421
chr8:95517424-95518975	86.1087
chr2:74538802-74539237	97.5294
chr16:11258073-11258336	138.2223
chr19:12778269-12778487	154.8059
chr4:113650164-113650628	77.9691
chr7:156495805-156495990	52.6555
chr15:39032165-39032503	70.3234
chr15:39033304-39033417	98.2015
chr19:19132524-19132703	63.6416
chr7:156485597-156485909	63.5179
chr22:48743366-48743762	46.7142
chr19:19127321-19127498	53.8258
chr3:194118317-194119048	216.4314
chr19:14108364-14108866	308.9792
chr16:2457702-2457818	113.1028
chr7:156505778-156506153	42.7294
chr22:48740337-48740599	82.0177
chr7:156494796-156495114	137.3498
chr19:53825240-53825525	252.7332
chr3:8774835-8775071	124.6178
chr16:2952208-2952542	93.8125
chr2:219457126-219457467	73.5853
chr17:35966779-35967072	43.1434
chr8:25371679-25372215	297.3746
chr17:35974091-35974356	46.3782
chr7:23477339-23477609	225.0251
chr7:156489175-156489489	84.2825
chr4:56996400-56996579	142.3217
chr2:219450794-219451198	54.3523
chr4:113656555-113657376	377.3342
chr7:23475377-23475509	41.8717
chr19:53819335-53819516	219.1738
chr2:74535560-74535751	68.4030
chr3:48204543-48204758	51.1312
chr10:100157964-100158131	51.8514
chr17:35975187-35975319	48.3983
chr16:2953940-2954246	96.4531
chr15:39037056-39037357	58.7664
chr8:72918967-72919083	56.5924
chr2:219459246-219459966	182.6165
chr17:44625289-44625416	108.2437
chr16:68347630-68349541	135.3842
chr15:72622231-72622880	55.7322
chr7:156496013-156496167	60.7453
chr17:46585792-46586048	61.5855
chr3:194117261-194117683	113.7286
chr3:51950923-51951240	195.3285
chr16:2457843-2458186	75.5842
chr7:156490067-156490635	79.6734
chr17:35973111-35973622	90.9855
chr17:44626265-44626622	57.3366
chr9:134535572-134535765	76.4813
chr3:48204871-48205105	223.1592
chr11:64313024-64313485	84.9966
chrX:129126920-129127205	47.3024
chr7:23476254-23476685	43.4735
chrX:129127311-129127613	87.9791
chr1:33275094-33275513	156.5540
chr15:39036251-39036520	61.9571
chr16:65758272-65758523	54.19
chr12:56431910-56432746	233.23
chr15:76228687-76228800	114.65
chr1:33275094-33275513	156.55
chr16:65756011-65756215	125.86
chr4:104338961-104339118	46.93
chr15:76234672-76235439	54.78
chr12:56425267-56425533	107.49
chr15:62887031-62887268	81.07
chr6:166501203-166501638	321.61
chr17:56109714-56110530	157.51
chr11:33139447-33139765	132.11
chr6:43651691-43651926	75.28
chr1:38184912-38185183	107.79
chr2:173128949-173129124	48.11
chrX:46317839-46318310	55.04
chr16:65751270-65751536	50.88
chr17:56109403-56109694	113.12
chr17:23900941-23901228	52.29
chr15:64372873-64373213	75.91
chr19:6621080-6621344	51.04
chr17:23903070-23903482	145.57
chr17:23900366-23900772	49.57
chr20:43874368-43874741	64.06
chrX:151704344-151704534	89.44
chrX:151602294-151602453	79.36
chr2:74496244-74496969	154.37
chr6:30792706-30793132	123.17
chr1:153106974-153107922	53.01
chr19:40900232-40900669	114.76
chr10:96295447-96295566	107.63
chr16:30992435-30992759	157.20
chr19:10304836-10304964	72.81
chr19:14055483-14055753	53.29
chr2:74495012-74495425	74.52
chr19:10288321-10288826	66.42
chr7:7573075-7573293	100.81
chr19:40895327-40895592	44.95
chr5:180460107-180460470	51.08
chr5:180458733-180460075	83.13
chr5:110876221-110876386	94.37
chr20:44180714-44180946	57.25
chr2:74497434-74497927	77.17
chr2:198278257-198278374	46.97
chr16:23597491-23597754	94.38
chr17:36717354-36719389	73.72
chr7:7573471-7573683	44.06
chr19:10288848-10289129	87.20
chr1:113019194-113019398	55.12
chr3:48569214-48569449	50.10
chr20:44179771-44179986	42.43
chr19:14053597-14053876	62.97
chr1:113018316-113019057	79.39
chr2:74502133-74502505	42.47
chr21:42807507-42807833	159.97
chr3:48570491-48570819	104.79
chr6:30793235-30793596	88.84
chr16:30993037-30993334	156.86
chr16:30991823-30992426	101.12
chr3:48568862-48569117	66.31
chr19:10287852-10288063	61.92
