# Supplementary material for: Predicting tissue specific cis-regulatory modules in the human genome using pairs of co-occurring motifs
Source: BMC Bioinformatics. 2012 Feb 7;13:25. doi: 10.1186/1471-2105-13-25 (PMC3359238; doi:10.1186/1471-2105-13-25)
Supplement: Additional file 3 — Predictions for all tissues. This file includes predictions for 72 human tissues and cell types. It includes the tissue-specific genes, the predicted signatures, and the putative CRMs. This file also contains predictions for the heart and the CD4+ T cells. We obtained these predictions by searching a larger set of parameters. [file 1471-2105-13-25-S3.ZIP › resultsAllTissues/n10/721_B_lymphoblasts/signature.txt]

V_E2F1DP1RB_01=V_KLF15_Q2
V_SP2_01=V_AHRARNT_01
V_AP2ALPHA_01=V_VMYB_02
V_CETS168_Q6=V_EGR1_01
V_TBX5_01=V_ETF_Q6
V_STAT3_01=V_NEUROD_02
V_ATATA_B=V_SP1_Q4_01
V_E2F_02=V_GC_01
V_SPZ1_01=V_E2F4DP2_01
V_E2F4DP1_01=V_SP2_01
V_PREP1_01=V_GR_01
V_NFY_C=V_E2F1_Q3_01
V_TBX5_01=V_DR3_Q4
V_SREBP_Q3=V_E2F1_Q3_01
V_BEN_02=V_WT1_Q6
V_NRF1_Q6=V_DEAF1_01
V_CMYB_01=V_PAX4_04
V_AHR_01=V_SMAD_Q6_01
V_E2F_03=V_ZFP281_01
V_STAT3STAT3_Q3=V_NFKB_Q6
V_CACCCBINDINGFACTOR_Q6=V_BRN4_01
V_P53_01=V_EGR1_01
V_SP2_01=V_NFY_Q6_01
V_AP2_Q3=V_NFY_Q6_01
V_CTCF_01=V_BEN_02
V_ZF5_01=V_MTF1_02
V_P300_01=V_DEAF1_02
V_SP1_Q6=V_NFY_Q6
V_E2F_03=V_AP2_Q6_01
V_ZFP206_01=V_E2A_Q2
V_MOVOB_01=V_HIF1_Q5
V_TATA_C=V_SP1_Q6
V_HEN1_02=V_NFY_01
V_STAT1_02=V_GLI3_02
V_XPF1_Q6=V_GABP_B
V_NFY_Q6_01=V_R_01
V_E12_Q6=V_E2F1_Q6_01
V_AHR_Q5=V_SP2_01
V_AP2ALPHA_02=V_CAAT_01
V_SP1SP3_Q4=V_NFY_Q6
V_MOVOB_01=V_NFY_01
V_SAP1A_01=V_ZF5_01
V_CACCCBINDINGFACTOR_Q6=V_NRF1_Q6
V_MIF1_01=V_ETF_Q6
V_GKLF_02=V_NFY_Q6
V_TBX5_Q5=V_ETF_Q6
V_ERG_01=V_UF1H3BETA_Q6
V_BEL1_B=V_ZF5_01
V_ZID_01=V_CAAT_01
V_ALPHACP1_01=V_NFY_01
V_SAP1A_01=V_LRF_Q2
V_NFY_Q6=V_ZFX_01
V_TEL2_Q6=V_ETF_Q6
V_ZF5_01=V_NRF1_Q6
V_TATA_C=V_SP1_Q4_01
V_SP3_Q3=V_ERG_01
V_P53_01=V_ETF_Q6
V_STAT1STAT1_Q3=V_CTF1_01
V_ZF5_01=V_PPARA_02
V_AP2ALPHA_02=V_E2F1_Q6_01
V_BEL1_B=V_SREBP1_Q6
V_E2F_Q4_01=V_PAX5_01
V_ETF_Q6=V_MYOD_Q6
V_P53_01=V_DR3_Q4
V_EGR3_01=V_FLI1_Q6
V_MUSCLE_INI_B=V_STAT3_01
V_VMYB_02=V_ZFX_01
V_STAT1_02=V_GLI3_01
V_GLI3_02=V_EGR1_01
V_PLAG1_01=V_ERG_01
V_AP4_Q5=V_BEN_01
V_E2F1_Q3=V_PAX5_01
V_AP2ALPHA_01=V_HIF1_Q5
V_TAL1_01=V_ZF5_B
V_CETS1P54_03=V_MAZR_01
V_AHRHIF_Q6=V_CTCF_02
V_MOVOB_01=V_AHRHIF_Q6
V_SPZ1_01=V_ZF5_B
V_TBX5_01=V_FOXO4_01
V_TBX15_01=V_RNF96_01
V_MINI20_B=V_NKX25_03
V_UF1H3BETA_Q6=V_NRF2_01
V_PAX4_03=V_VMYB_02
V_HOXB8_01=V_UF1H3BETA_Q6
V_MAF_Q6=V_MYB_Q6
V_SP1SP3_Q4=V_STAT_01
V_HEB_Q6=V_NRF1_Q6
V_CETS1P54_03=V_SP2_01
V_AP4_Q6=V_GATA3_01
V_P53_01=V_CACD_01
V_MYCMAX_B=V_NF1_Q6
V_SP2_01=V_STAT5A_02
V_AIRE_02=V_WT1_Q6
V_SREBP2_Q6=V_POLY_C
V_ETS2_Q6=V_AHR_01
V_MUSCLE_INI_B=V_HOXB8_01
V_ARNT_01=V_MYOD_Q6_01
V_IPF1_Q4=V_KLF15_Q2
V_E2F_Q4=V_PU1_Q4
V_AP2ALPHA_02=V_ELK1_04
V_AP2_Q3=V_EGR3_01
V_CMYB_01=V_NFY_Q6_01
V_CETS1P54_01=V_ER_Q6_02
V_RPC155_01=V_P300_01
V_CBF_01=V_TFIII_Q6
V_AP2_Q6_01=V_LMX1_01
V_CETS1P54_02=V_STAT3_03
V_E2F1_01=V_IK_Q5
V_LEF1_Q2_01=V_CACD_01
V_AHRARNT_01=V_GC_01
V_P53_04=V_TCF4_01
V_OLF1_01=V_CBF_01
V_XPF1_Q6=V_NKX25_03
V_E2A_Q2=V_EGR1_01
V_SPZ1_01=V_PXRRXR_02
V_GEN_INI_B=V_PAX5_02
V_ZIC2_01=V_NKX25_Q5
V_FPM315_01=V_NFY_01
V_SP1SP3_Q4=V_HFH4_01
V_AP2_Q6_01=V_POLY_C
V_CBF_01=V_SP4_Q5
V_NRF1_Q6=V_SREBP2_Q6
V_SP1SP3_Q4=V_HDX_01
V_STAT1_02=V_LRF_Q2
V_ZNF515_01=V_BEN_01
V_PAX4_01=V_PTF1BETA_Q6
V_NFY_Q6_01=V_PPARA_02
V_MOVOB_01=V_NFY_C
V_E2F1DP1RB_01=V_GC_01
V_LBP1_Q6=V_ARNT_01
V_AP2ALPHA_01=V_LEF1TCF1_Q4
V_ZIC2_01=V_CAAT_01
V_OLF1_01=V_ARNT_01
V_IPF1_Q4=V_KROX_Q6
V_MINI20_B=V_E2F4DP2_01
V_AP4_Q5=V_STAT1STAT1_Q3
V_BEL1_B=V_STAT_01
V_NFKB_Q6=V_MEF3_B
V_ZFP206_01=V_GABP_B
V_HES1_Q2=V_OLF1_01
V_NFY_Q6_01=V_UF1H3BETA_Q6
V_HSF_Q6=V_ETF_Q6
V_E2F1_Q4=V_ZFX_01
V_MYCMAX_B=V_E2A_Q2
V_HEB_Q6=V_EGR1_01
V_RP58_01=V_FLI1_Q6
V_SPZ1_01=V_P53_01
V_PUR1_Q4=V_CBF_01
V_GFI1B_01=V_MINI20_B
V_PAX2_02=V_SREBP_Q6
V_SAP1A_01=V_MAZ_Q6
V_P53_01=V_HEN1_02
V_CTCF_01=V_MIF1_01
V_SOX5_01=V_SP1_Q4_01
V_ZBED6_01=V_CP2_02
V_TBX5_01=V_HIC1_03
V_AP2_Q6_01=V_FOXD3_01
V_FXR_Q3=V_MAZR_01
V_P53_04=V_PAX2_02
V_DUXL_01=V_NFY_Q6_01
V_TAACC_B=V_SP1_02
V_COUPTF_Q6=V_AHRARNT_01
