# Supplementary material for: Predicting tissue specific cis-regulatory modules in the human genome using pairs of co-occurring motifs
Source: BMC Bioinformatics. 2012 Feb 7;13:25. doi: 10.1186/1471-2105-13-25 (PMC3359238; doi:10.1186/1471-2105-13-25)
Supplement: Additional file 3 — Predictions for all tissues. This file includes predictions for 72 human tissues and cell types. It includes the tissue-specific genes, the predicted signatures, and the putative CRMs. This file also contains predictions for the heart and the CD4+ T cells. We obtained these predictions by searching a larger set of parameters. [file 1471-2105-13-25-S3.ZIP › resultsAllTissues/n10/adipocyte/CRMs.txt]

chr22:17546209-17546486	55.0394
chr3:156280339-156281412	119.0053
chr2:216654801-216655367	37.0059
chr12:55810013-55810497	89.7509
chr2:119329231-119329459	26.6227
chr7:100332738-100332891	26.7902
chr11:65836979-65837299	55.3265
chr7:100332074-100332355	55.2955
chr17:37320485-37320775	36.2026
chr17:37328175-37328438	46.2071
chr17:77649943-77650175	137.1311
chr12:1609024-1609627	126.9193
chr11:65846748-65847256	63.2639
chr12:48790805-48791044	27.7470
chr12:103204714-103204985	63.2439
chr16:65113764-65113957	27.1609
chr2:27571050-27571344	37.3136
chr9:138701059-138701196	27.2732
chr15:88024575-88025029	35.9714
chr3:126796644-126796936	27.5875
chr2:19421185-19422119	81.7599
chr13:109757375-109757712	91.5619
chr2:19415097-19415516	73.6175
chr2:119325790-119326293	64.1170
chr17:38166521-38166805	64.1328
chr11:65837323-65837793	72.4531
chr2:119845090-119845284	27.1250
chr17:28229379-28229718	27.0413
chr11:65841179-65841358	37.2589
chr10:102096597-102096894	35.8319
chr11:111289829-111290471	45.9978
chr12:55807328-55808284	172.6819
chr15:72005548-72006177	81.5076
chr2:19426145-19426490	35.8319
chr3:61521140-61521763	91.1025
chr3:126797088-126797229	27.6730
chr2:119316151-119316568	27.0413
chr12:55808529-55809014	45.8662
chr10:102090710-102091167	27.7433
chr7:100330965-100331159	72.4859
chr17:37325417-37325868	64.0692
chr17:28228149-28228578	27.3928
chrX:109921286-109921472	27.2925
chr19:47615269-47615590	73.0192
chr12:55813291-55813670	36.3421
chr15:72002082-72002588	46.4680
chr3:61522227-61522563	27.8666
chr7:100330579-100330954	54.1245
chr17:37316824-37317220	45.0290
chr22:17543038-17543642	62.9569
chr12:107501995-107502263	26.9297
chr3:12389134-12389968	26.7623
chr22:17545978-17546092	54.7524
chr2:36788782-36789297	27.6274
chr12:108053436-108053692	27.7470
chr6:52548839-52549552	54.0348
chrX:37964729-37964830	27.6991
chr15:72003725-72004008	27.3902
chr12:8708497-8708785	35.4133
chr12:6995989-6996435	109.2144
chr3:113845017-113845164	53.9511
chr7:23245135-23245414	27.2925
chr2:119321803-119322260	45.6549
chr6:75972405-75973226	63.3835
chr3:61520453-61520953	54.8660
chr19:47608327-47608997	27.4219
chr3:9895424-9895738	26.7623
chr2:119840830-119841045	55.1989
chr6:84197495-84197658	54.0348
chr19:47619277-47619648	91.7026
chr19:47623235-47623562	45.1187
chr2:119317300-119317465	27.7986
chr17:77645243-77645464	36.7092
chr12:55813943-55814329	45.8401
chr3:156287812-156287968	27.1809
chr11:809382-809626	54.5292
chrX:37959341-37959972	26.3716
chr11:811246-811627	35.6644
chr17:28226852-28227652	54.1604
chr6:52546117-52546542	27.8367
chr12:55815396-55816452	190.7343
chr17:77649341-77649594	63.6352
chr15:72010483-72010688	45.7923
chr20:32927608-32927903	71.5965
chr3:127361042-127361367	62.9649
chr11:65841808-65842182	35.9156
chr12:6996458-6996571	27.2732
chrX:109925470-109926386	64.0692
chr12:55809716-55809997	27.2506
chr12:107511482-107511691	64.3945
chr2:119323631-119324670	80.8310
chr17:38168624-38169070	55.0753
chr17:37328687-37328931	64.6472
chr2:119318825-119319332	54.7763
chr12:55809081-55809704	82.8261
chr22:17537028-17537450	27.2506
chr2:19422304-19422541	35.8598
chr15:72009766-72010274	53.6222
chr9:138702122-138702286	46.2339
chr11:86426469-86426652	91.3586
chr11:810053-810231	36.7886
chr11:806143-806298	27.1809
chr1:155077696-155077809	27.45
chr19:9979063-9979379	44.62
chr11:61340831-61341089	37.16
chr14:22385310-22385598	36.25
chr14:22383829-22384299	27.01
chr11:44928965-44929187	54.60
chrX:47323838-47324190	36.91
chr12:4424997-4425692	71.87
chr7:154720236-154720478	55.20
chr11:62189102-62189398	37.12
chr17:18227024-18227670	74.28
chr5:150141540-150142144	26.62
chr4:111334321-111335188	26.62
chr17:18225355-18225838	27.04
chr11:44928197-44928540	46.25
chr12:52662230-52662844	26.91
chr14:22376570-22377085	44.91
chr12:52671418-52672267	54.49
chr7:73075484-73075595	26.91
chrX:47325612-47325975	36.21
chr4:78090401-78090825	45.53
chr11:44927462-44927589	27.91
chr21:27261858-27262220	28.14
chr14:22377246-22377689	46.51
chrX:47326605-47326886	46.87
chr12:52669552-52671187	27.16
chr12:4421106-4421404	35.41
chr1:53299569-53300108	26.91
chr11:10283574-10283823	37.12
chr11:10283123-10283524	27.04
chr9:33381429-33381579	27.96
chr4:111338940-111339631	27.16
chrX:47323072-47323294	27.04
chr11:10286035-10286505	45.16
chr11:76182121-76182701	36.50
chr9:35781688-35782200	37.05
chr1:155053160-155053341	27.05
chr5:149503168-149503371	62.99
chr19:9980983-9981343	64.21
chr15:88034963-88035106	36.42
chr4:78089811-78090080	27.46
chr12:52673203-52674328	26.87
chr7:73079832-73080178	27.71
chr7:154721653-154721840	27.91
chr7:73074182-73074518	27.45
chr10:95350865-95351154	63.73
chr4:78088822-78089116	27.50
chr21:27260892-27261737	37.41
chr5:149498418-149498886	36.91
chr19:9973729-9973885	54.43
chr4:185963577-185964138	73.75
chr12:52666153-52667478	36.92
chr10:128066802-128067429	45.24
chr12:52674349-52676464	91.56
chr1:155077520-155077674	27.42
chr5:127901364-127902450	118.78
chr17:45642808-45642975	27.41
chr17:72035407-72035589	26.91
chr17:38256231-38256497	27.13
chr14:74153040-74153276	35.95
chr1:114323149-114323661	36.38
chr1:168903925-168904612	27.29
chr7:64975432-64975659	27.41
chr4:185963577-185964138	73.75
chr17:45635385-45636068	37.04
chr17:72035829-72036254	36.66
chr17:72045287-72045828	27.87
chr2:241579797-241580226	27.13
chr1:114326813-114327072	27.18
chr2:241586560-241586740	54.80
chr21:46369262-46369497	36.20
chr12:52698813-52700018	53.92
chr9:36027095-36027231	36.88
chr11:47235507-47236311	63.91
chr11:47246823-47247359	54.79
chr12:52704585-52704772	35.83
chr19:16048148-16048343	26.62
chr15:46724311-46724623	27.41
chr5:168659110-168659727	45.24
chr14:74148610-74148986	36.33
chr3:12165200-12165843	27.29
chr12:52706609-52707196	27.67
chr17:72036703-72036910	27.59
chr19:18761241-18761421	36.51
chr15:39310492-39310794	45.86
chr17:45633193-45633488	37.31
chr15:46725132-46725607	45.91
chr1:28791566-28791887	27.39
chr12:52704803-52706582	81.45
chr3:113845017-113845164	53.95
chr1:219026723-219026829	27.74
chr7:128166424-128166742	82.85
