# Supplementary material for: Predicting tissue specific cis-regulatory modules in the human genome using pairs of co-occurring motifs
Source: BMC Bioinformatics. 2012 Feb 7;13:25. doi: 10.1186/1471-2105-13-25 (PMC3359238; doi:10.1186/1471-2105-13-25)
Supplement: Additional file 3 — Predictions for all tissues. This file includes predictions for 72 human tissues and cell types. It includes the tissue-specific genes, the predicted signatures, and the putative CRMs. This file also contains predictions for the heart and the CD4+ T cells. We obtained these predictions by searching a larger set of parameters. [file 1471-2105-13-25-S3.ZIP › resultsAllTissues/n10/adipocyte/signature.txt]

V_HIC1_02=V_LXR_Q3
V_MOVOB_01=V_YY1_02
V_NFY_01=V_CNOT3_01
V_MUSCLE_INI_B=V_PITX3_01
V_CETS168_Q6=V_YY1_02
V_LXR_Q3=V_COUP_DR1_Q6
V_SP1_Q2_01=V_MECP2_01
V_PAX1_B=V_ZFP281_01
V_PAX4_01=V_DR3_Q4
V_AP2ALPHA_02=V_ZF5_B
V_HOX13_01=V_CP2_02
V_NF1_Q6=V_E2F1_Q3_01
V_PAX1_B=V_SP4_Q5
V_AP1_C=V_CKROX_Q2
V_AP2_Q6=V_TCF3_01
V_ETF_Q6=V_LXR_Q3
V_SP1SP3_Q4=V_ELK1_04
V_CETS1P54_01=V_ETF_Q6
V_CMYB_01=V_HES1_Q2
V_AHRHIF_Q6=V_CACD_01
V_RXRG_01=V_EBF_Q6
V_PAX4_04=V_MYOD_01
V_ELK1_03=V_KLF15_Q2
V_NANOG_01=V_EBF_Q6
V_TAXCREB_02=V_CP2_02
V_ZFP281_01=V_CEBPB_02
V_PAX1_B=V_ZNF219_01
V_NFY_01=V_ETF_Q6
V_HEN1_01=V_NANOG_01
V_OG2_02=V_SP4_Q5
V_MUSCLE_INI_B=V_IRF1_01
V_MAF_Q6_01=V_STAF_01
V_ZF5_01=V_LUN1_01
V_NFKAPPAB_01=V_AP1_01
V_KROX_Q6=V_CHX10_01
V_PNR_01=V_HNF4_DR1_Q3
V_LXR_DR4_Q3=V_MAF_Q6
V_ZIC1_01=V_STAT3_02
V_TAXCREB_02=V_GABP_B
V_CAAT_01=V_E2F1_Q3_01
V_RXRG_01=V_HNF4_Q6_01
V_LRF_Q2=V_SRF_C
V_MUSCLE_INI_B=V_MYC_Q2
V_EGR1_01=V_MYOGNF1_01
V_RFX1_01=V_NF1_Q6_01
V_STAT1_02=V_LRF_Q2
V_HNF4_DR1_Q3=V_SMAD_Q6_01
V_MTF1_Q4=V_SOX10_Q6
V_OCT4_01=V_SP1_Q4_01
V_CLOCKBMAL_Q6=V_MINI20_B
V_E2F1_Q6_01=V_MYOD_Q6_01
V_AP1_Q4_01=V_AP4_01
V_STAT4_01=V_HIC1_03
V_NFE2_01=V_ETF_Q6
V_SP1SP3_Q4=V_YY1_01
V_CAP_01=V_E2F1_Q3_01
V_STAT1_02=V_ZIC3_01
V_VJUN_01=V_ZNF219_01
V_ZIC2_01=V_CEBPB_01
V_AP2_Q3=V_MECP2_01
V_NFE2_01=V_TGIF_02
V_PNR_01=V_ETF_Q6
V_MEF3_B=V_HNF4_01_B
V_PPARG_01=V_HIC1_02
V_SZF11_01=V_DEAF1_01
V_HNF4_Q6_01=V_MEF3_B
V_KLF15_Q2=V_LMO2COM_02
V_DLX5_01=V_GC_01
V_CTCF_01=V_OG2_02
V_OBOX2_01=V_SP1_Q6_01
V_STAT3STAT3_Q3=V_SREBP1_Q5
V_FRA1_Q5=V_VDRRXR_01
V_MZF1_01=V_BEN_01
V_GTF2IRD1_01=V_NGFIC_01
V_FREAC3_01=V_ELK1_01
V_AP2_Q3=V_GFI1_01
V_AP2_Q3=V_LMO2COM_02
V_CAAT_01=V_ALPHACP1_01
V_CTCF_02=V_ALX4_02
V_MINI20_B=V_RFX1_02
V_ZIC1_01=V_PAX_Q6
V_AP2ALPHA_01=V_IRF1_01
V_CETS168_Q6=V_EGR2_01
V_OCT4_02=V_PAX5_01
V_STAT3STAT3_Q3=V_FXR_IR1_Q6
V_MEIS2_02=V_ACAAT_B
V_HOXC5_01=V_GATA4_Q3
V_LIM1_01=V_SP1_Q4_01
V_COUP_01=V_HNF4_Q6_01
V_CNOT3_01=V_LXR_Q3
V_BSX_01=V_CACBINDINGPROTEIN_Q6
V_MINI19_B=V_BACH1_01
V_VJUN_01=V_CKROX_Q2
V_AR_02=V_HNF4_01
V_SPZ1_01=V_AP1_C
V_BSX_01=V_CACCCBINDINGFACTOR_Q6
V_GATA2_03=V_SP1_Q6_01
V_TCF4_Q5=V_HIC1_02
V_TGIF_02=V_VDR_Q6
V_CAAT_C=V_HOX13_01
V_MAZR_01=V_PITX1_01
V_VJUN_01=V_MAZ_Q6
