# Supplementary material for: Predicting tissue specific cis-regulatory modules in the human genome using pairs of co-occurring motifs
Source: BMC Bioinformatics. 2012 Feb 7;13:25. doi: 10.1186/1471-2105-13-25 (PMC3359238; doi:10.1186/1471-2105-13-25)
Supplement: Additional file 3 — Predictions for all tissues. This file includes predictions for 72 human tissues and cell types. It includes the tissue-specific genes, the predicted signatures, and the putative CRMs. This file also contains predictions for the heart and the CD4+ T cells. We obtained these predictions by searching a larger set of parameters. [file 1471-2105-13-25-S3.ZIP › resultsAllTissues/n10/adrenal_cortex/CRMs.txt]

chr19:2178621-2179395	69.1017
chr9:126307012-126307261	139.8112
chr9:93225347-93226140	140.7878
chr12:50741786-50742246	145.9805
chr9:126309166-126309978	81.9525
chr3:64646521-64646817	35.4322
chr10:28997705-28997984	70.9239
chr7:72675202-72675737	168.9251
chr1:201325447-201326078	69.7805
chr12:50732516-50732958	33.1574
chr7:55055784-55056133	48.0627
chr2:236741413-236741668	129.3185
chr10:29005930-29006156	80.4519
chr17:7995038-7995523	284.5531
chr16:4837267-4837611	323.0163
chr10:76827132-76827777	34.4794
chr3:50277671-50278007	33.9792
chr13:99421930-99422333	144.1226
chr2:236743873-236744880	36.2659
chr14:20609478-20610034	57.6919
chr8:143693881-143694023	48.3545
chr9:126300936-126301197	49.5217
chr11:67235654-67236093	69.8639
chr9:93223717-93225285	105.2961
chr17:2187280-2187582	202.0646
chr3:39168781-39169656	45.6033
chr8:143692788-143693030	167.2815
chr1:40137091-40137840	121.2733
chr17:7996240-7996755	192.2210
chr2:236740639-236740830	71.1978
chr2:198072710-198073257	152.9955
chr13:99419928-99420301	92.6239
chr10:76825323-76825752	45.7700
chr2:28468549-28469071	251.3362
chr3:64648784-64649083	70.7810
chr7:149669088-149669250	68.6967
chr2:236739819-236740253	117.3847
chr8:38130563-38131080	50.0219
chr2:236741697-236742004	313.2383
chr17:7998160-7998870	167.4066
chr12:50744085-50744633	116.3843
chr19:2181432-2181780	58.6923
chr3:39164568-39164858	69.6972
chr2:28469343-28470091	116.9321
chr7:72676813-72676954	59.1926
chr10:29006299-29006470	72.0732
chr2:236736053-236736668	35.7657
chr3:50277187-50277609	93.7077
chr10:76825149-76825273	36.2659
chr3:50282930-50283324	33.6457
chr13:99423879-99425037	34.7652
chr11:64635687-64635935	140.6866
chr22:23438286-23438621	45.6033
chr14:20608398-20608593	48.1639
chr3:50279834-50280344	59.7762
chr2:28470193-28470483	34.5151
chr2:26764311-26764560	35.1821
chr11:67239715-67240070	35.4322
chr9:93223404-93223624	47.0206
chr1:40134625-40135630	80.5829
chr11:125789152-125789816	46.6871
chr12:50725805-50726275	71.2812
chr3:39168053-39168208	35.3488
chr3:64646003-64646417	83.2864
chr2:236732651-236732901	57.0250
chr7:72653004-72653294	34.5985
chr2:236746693-236746946	59.9429
chr3:64645386-64645662	35.4322
chr10:76831183-76831642	46.3536
chr2:28472595-28473531	71.9065
chr1:40140205-40140710	118.8020
chr12:113608395-113608545	49.3966
chr3:39169850-39170273	167.4185
chr12:50738995-50739507	59.2759
chr9:126306283-126306448	36.0158
chr10:76832040-76832797	117.8968
chr1:3587498-3587633	45.0197
chr1:40139693-40139962	60.6515
chr11:125789991-125790608	35.5155
chr6:64340235-64340590	133.9336
chr11:65593994-65594186	46.1869
chr11:65594304-65594445	57.3584
chr14:20607560-20607776	35.3488
chr1:3596910-3597461	57.5252
chr19:60412613-60412809	50.0219
chr9:126300381-126300679	56.9892
chr2:28466545-28467813	272.5121
chr14:20608737-20609140	69.1136
chr2:236745043-236746051	33.9792
chr13:99418268-99418628	130.5571
chr13:99425376-99425771	58.7757
chr12:113606088-113606959	57.4418
chr12:50731115-50731764	226.5277
chr2:236732930-236733199	164.4053
chr2:26769530-26770240	117.4681
chr11:65595009-65595347	57.0250
chr2:236737924-236738311	34.3484
chr12:50731913-50732076	35.1821
chr13:99413069-99415261	47.3124
chr1:201321712-201322284	59.6928
chr3:50281071-50281676	102.8784
chr13:74954191-74954678	45.9487
chr8:143694437-143694682	45.8534
chr2:236742281-236743839	153.1503
chr12:113605504-113606087	48.2711
chr10:35455769-35456170	164.6792
chr3:64648373-64648592	34.9439
chr17:7995783-7996060	36.0158
chr1:40134100-40134469	47.8543
chr2:37425647-37425857	56.4414
chr8:143690802-143691262	104.4743
chr2:26776504-26776841	34.7652
chr17:7996980-7997441	71.1978
chr12:113608941-113609512	47.0206
chr13:99419169-99419363	61.2768
chr8:143700276-143700578	48.5212
chr20:45418821-45419328	35.77
chr12:4424997-4425692	155.82
chr11:6451194-6451831	68.66
chr7:27144831-27145465	69.53
chr19:628227-628521	46.91
chr19:625367-625577	33.98
chr3:49183507-49184404	60.19
chr20:5879091-5879358	118.61
chr19:631638-631746	34.18
chr20:45419342-45420450	36.68
chr19:629925-630211	35.43
chr2:27571050-27571344	33.68
chr9:103540330-103541200	69.04
chr7:27150031-27151480	128.76
chr1:55125380-55125689	59.82
chr20:45422556-45423361	60.15
chr11:2149592-2149835	109.30
chr7:81237223-81237852	57.17
chrX:148439447-148439570	36.89
chr20:45414611-45415316	35.77
chr3:49185693-49186106	48.02
chr11:2158387-2158593	47.27
chr9:135491062-135491314	71.78
chr1:101134126-101134406	103.38
chr12:79855083-79855550	34.41
chr11:2441198-2441414	37.52
chr7:27148229-27149189	33.23
chr2:27571638-27572023	34.18
chr11:47160854-47161421	92.46
chr7:133794354-133794572	154.67
chr9:101627683-101628405	34.10
chr11:77209408-77209850	68.86
chr11:47163670-47164087	47.02
chr7:128615589-128616055	93.79
chr3:52207090-52207288	58.03
chr1:177529424-177529599	48.77
chr11:47165058-47165305	34.48
chr6:41871920-41872177	46.52
chr11:47165318-47165538	70.63
chr11:47164350-47164712	103.60
chr9:101626342-101627670	164.00
chr5:90711547-90712051	151.46
chr2:198072710-198073257	153.00
chr9:101621942-101622628	118.80
chr3:52203517-52204056	47.10
chr19:7244902-7245108	45.77
chrX:148848253-148848374	48.90
chr2:198073283-198073405	47.94
chr7:75453958-75454425	44.35
chr9:101621009-101621799	108.30
chr8:95343639-95344171	131.39
chr9:101622648-101625800	262.95
