# Supplementary material for: Predicting tissue specific cis-regulatory modules in the human genome using pairs of co-occurring motifs
Source: BMC Bioinformatics. 2012 Feb 7;13:25. doi: 10.1186/1471-2105-13-25 (PMC3359238; doi:10.1186/1471-2105-13-25)
Supplement: Additional file 3 — Predictions for all tissues. This file includes predictions for 72 human tissues and cell types. It includes the tissue-specific genes, the predicted signatures, and the putative CRMs. This file also contains predictions for the heart and the CD4+ T cells. We obtained these predictions by searching a larger set of parameters. [file 1471-2105-13-25-S3.ZIP › resultsAllTissues/n10/adrenal_cortex/signature.txt]

V_VDR_Q3=V_CREB_Q2
V_AP2_Q6_01=V_MTATA_B
V_STAT3_02=V_AHRARNT_02
V_LRF_Q2=V_PITX2_Q2
V_MTATA_B=V_ZFX_01
V_PLAG1_01=V_MECP2_02
V_MOVOB_01=V_SRF_Q6
V_LEF1_Q2_01=V_CNOT3_01
V_SP1SP3_Q4=V_POU3F2_02
V_SPIB_01=V_HES1_Q2
V_NFY_Q6_01=V_SREBP_Q6
V_CACD_01=V_E2F4DP2_01
V_SPZ1_01=V_E2F1_Q6
V_SPZ1_01=V_E2F_Q3
V_TFIIA_Q6=V_ETF_Q6
V_NMYC_01=V_E2F1_Q3_01
V_CREBATF_Q6=V_AP2GAMMA_01
V_MYCMAX_B=V_E2F1_Q6_01
V_KLF15_Q2=V_NFY_Q6
V_NFY_Q6_01=V_EBOX_Q6_01
V_RPC155_01=V_SP2_01
V_CREB_Q4_01=V_GKLF_02
V_CREB_Q4=V_GKLF_02
V_SP1_Q6=V_CREB_Q4
V_BEN_01=V_EGR1_01
V_SP2_01=V_NRF1_Q6
V_SP1SP3_Q4=V_CDX1_01
V_AP2ALPHA_01=V_NFY_Q6
V_MECP2_02=V_IK_Q5
V_NF1_Q6_01=V_FLI1_Q6
V_ZF5_01=V_CTF1_01
V_SP3_Q3=V_TATA_01
V_E2F1_Q6_01=V_TFIII_Q6
V_CACCCBINDINGFACTOR_Q6=V_PITX3_01
V_HES1_Q2=V_NFY_01
V_SP1_Q6=V_ATF_B
V_EGR1_01=V_USF_Q6_01
V_CREB_Q2_01=V_ZFX_01
V_KROX_Q6=V_NFY_Q6
V_CACCCBINDINGFACTOR_Q6=V_NRF2_01
V_E2F1_Q3=V_HIC1_02
V_AP2_Q6_01=V_ATF_B
V_AP2_Q6=V_MECP2_02
V_AML2_01=V_SP1_02
V_MEF3_B=V_NGFIC_01
V_PAX4_01=V_E2F1_Q3
V_AP2_Q6_01=V_MECP2_01
V_AP4_Q6=V_MTERF_01
V_PR_Q2=V_CNOT3_01
V_ZF5_B=V_PAX5_02
V_SP3_Q3=V_XVENT1_01
V_P53_01=V_MYCMAX_B
V_P53_04=V_ELK1_01
V_ZNF219_01=V_NFY_Q6
V_MECP2_01=V_SP1_02
V_MOVOB_01=V_TAXCREB_02
V_NFY_Q6_01=V_SP1_Q4_01
V_NFKB_Q6_01=V_DEAF1_01
V_USF_C=V_ETF_Q6
V_MTATA_B=V_HIC1_02
V_CREBP1CJUN_01=V_SP1_02
V_HOX13_01=V_ETF_Q6
V_MEF2_Q6_01=V_SP2_01
V_ETF_Q6=V_USF_Q6
V_SP2_01=V_ATF_B
V_EBF_Q6=V_E2F_Q3_01
V_TAXCREB_02=V_ATF4_Q2
V_STAT_Q6=V_AHR_01
V_RBPJK_01=V_NGFIC_01
V_GCM_Q2=V_SMAD_Q6
V_HIF1_Q3=V_HOX13_01
V_CREBP1_Q2=V_SP2_01
V_HIF1_Q3=V_LXR_DR4_Q3
V_SP2_01=V_SRF_C
V_SP3_Q3=V_TR4_01
V_OBOX3_01=V_MAZ_Q6
V_P53_01=V_GLI2_01
V_AP1_Q4_01=V_AP4_01
V_MECP2_02=V_PU1_Q4
V_ARNT_01=V_LUN1_01
V_STAT_Q6=V_PAX5_02
V_CRX_02=V_MINI20_B
V_TEL2_Q6=V_ZF5_B
V_MYCMAX_B=V_ZFP206_01
V_UF1H3BETA_Q6=V_E2F1_Q3
V_ERG_01=V_WT1_Q6
V_AP2ALPHA_01=V_NFY_Q6_01
V_CBF_01=V_ETF_Q6
V_PAX4_03=V_BEN_01
V_MTATA_B=V_CACBINDINGPROTEIN_Q6
V_SMAD1_01=V_CNOT3_01
V_NANOG_02=V_CNOT3_01
V_FPM315_01=V_CREB_Q4_01
V_EGR2_01=V_NGFIC_01
V_ZIC1_01=V_AHR_01
V_EGR2_01=V_STAT3_03
V_AP2_Q3=V_MECP2_01
V_PAX4_04=V_SP2_01
V_SP2_01=V_NGFIC_01
V_NFKB_C=V_ELK1_01
