# Supplementary material for: Predicting tissue specific cis-regulatory modules in the human genome using pairs of co-occurring motifs
Source: BMC Bioinformatics. 2012 Feb 7;13:25. doi: 10.1186/1471-2105-13-25 (PMC3359238; doi:10.1186/1471-2105-13-25)
Supplement: Additional file 3 — Predictions for all tissues. This file includes predictions for 72 human tissues and cell types. It includes the tissue-specific genes, the predicted signatures, and the putative CRMs. This file also contains predictions for the heart and the CD4+ T cells. We obtained these predictions by searching a larger set of parameters. [file 1471-2105-13-25-S3.ZIP › resultsAllTissues/n10/adrenal_gland/CRMs.txt]

chr11:75590068-75590336	35.2290
chr17:46298826-46298971	35.2226
chr20:1394770-1395364	98.5315
chr11:2441198-2441414	28.2892
chr20:5839997-5840158	34.9539
chr11:75598942-75599062	27.6813
chr14:76569056-76569997	77.7647
chr17:23697980-23698714	27.8811
chr11:61351785-61352438	142.5663
chr2:20511298-20511784	35.2435
chr11:75595124-75595273	56.8670
chr7:27148229-27149189	42.3681
chr17:71016872-71017107	42.6324
chr17:71021217-71021386	27.3218
chr2:220144343-220144909	41.9274
chr11:75599355-75599676	28.0908
chr9:94986130-94986685	113.5993
chr5:141040662-141040994	63.5750
chr10:104577490-104577673	28.5159
chr5:150011469-150011951	28.0908
chr17:71016138-71016418	48.6381
chr11:109672271-109672660	112.8460
chr12:52104951-52105215	35.4578
chr17:1679903-1680137	156.2783
chr16:624232-624426	28.2427
chr2:26769530-26770240	42.3259
chr21:42512134-42512267	100.2823
chr1:159357708-159358560	76.9303
chr3:52207090-52207288	77.9409
chr12:56425267-56425533	48.2087
chr7:149669088-149669250	34.7215
chr2:61146249-61146749	228.3903
chr1:159354730-159355056	35.5034
chr17:71015448-71015814	28.5610
chr20:61398452-61398647	35.7742
chr10:104587108-104587389	41.7018
chr19:13877784-13877947	70.8208
chr2:37425647-37425857	42.4044
chr16:4837267-4837611	169.6192
chr16:19992687-19992880	84.6965
chr21:42527975-42528180	150.0919
chr8:77770015-77771891	26.8425
chr17:46299737-46300088	77.8899
chr7:27145857-27146118	27.7413
chr12:12655880-12656373	100.0047
chr11:75598417-75598692	78.8296
chr11:77209408-77209850	120.8686
chr11:64635687-64635935	99.7862
chr16:4836971-4837229	34.7215
chr3:52203517-52204056	64.9414
chr17:71017795-71017958	42.0315
chr14:76564318-76565414	127.6344
chr17:71022422-71023465	170.1157
chr9:94987713-94987878	50.2099
chr2:3620397-3620653	71.1025
chr5:150000932-150001330	55.9836
chr14:76563888-76564294	129.0558
chr17:46297363-46298083	85.0023
chr10:80777114-80777222	28.7928
chr2:20509852-20510400	217.9595
chr17:71021952-71022344	41.6645
chr16:19991418-19991685	28.0817
chr20:1395578-1395732	78.9241
chr12:113608395-113608545	28.0645
chr17:46298396-46298803	70.3926
chr6:43383612-43383789	28.7281
chr5:141041739-141042173	49.8654
chr16:619861-620173	34.6779
chr5:150004847-150005285	27.6381
chr2:220145016-220145340	49.3573
chr12:113601839-113602100	27.5315
chr16:65776894-65777057	28.6209
chr9:115900184-115900532	83.9737
chr10:104253462-104253899	171.3660
chr7:27141873-27143000	28.0768
chr1:55125380-55125689	93.1555
chr12:113606088-113606959	92.8580
chr7:133794354-133794572	134.6595
chr17:71019442-71019944	42.1621
chr7:27150031-27151480	119.9553
chr11:75596370-75596830	62.5374
chr2:20510549-20510707	36.1615
chr17:44043279-44043789	27.70
chr17:44044012-44045056	99.82
chr14:20609478-20610034	62.48
chr17:18844769-18845013	34.74
chr1:177529689-177530229	42.48
chr1:226261633-226261794	28.24
chr19:40746371-40746541	35.44
chr18:42590736-42590862	57.53
chr1:226267607-226267920	27.26
chr20:56318138-56318402	35.62
chr2:27966969-27967447	43.15
chr3:49183507-49184404	63.67
chr19:40738076-40738181	35.25
chr11:2158387-2158593	42.84
chr11:60857016-60857328	57.01
chr17:18832804-18832974	41.93
chr18:42591589-42591926	28.45
chrX:154146767-154147101	50.18
chr1:226262871-226263202	28.51
chr2:69093693-69093892	27.95
chr5:45731410-45731527	36.21
chr3:49185693-49186106	41.24
chr9:129962341-129962507	28.30
chr18:18002922-18003687	64.45
chr6:41636223-41636928	113.41
chr10:103984409-103985073	49.70
chr2:159021197-159021662	57.26
chr14:99776641-99776835	64.48
chr6:41645396-41645738	28.17
chr18:18000206-18000406	35.40
chr7:120285132-120285846	49.45
chr10:103990840-103991580	113.46
chr18:17999120-17999632	71.67
chr5:113724443-113726067	147.80
chr14:99774521-99774991	135.58
chr6:41637668-41638817	42.25
chr22:40287515-40288281	48.48
chrX:48252143-48252660	86.10
chr7:120284828-120284979	28.67
chr18:18003699-18004358	92.20
