# Supplementary material for: Predicting tissue specific cis-regulatory modules in the human genome using pairs of co-occurring motifs
Source: BMC Bioinformatics. 2012 Feb 7;13:25. doi: 10.1186/1471-2105-13-25 (PMC3359238; doi:10.1186/1471-2105-13-25)
Supplement: Additional file 3 — Predictions for all tissues. This file includes predictions for 72 human tissues and cell types. It includes the tissue-specific genes, the predicted signatures, and the putative CRMs. This file also contains predictions for the heart and the CD4+ T cells. We obtained these predictions by searching a larger set of parameters. [file 1471-2105-13-25-S3.ZIP › resultsAllTissues/n10/adrenal_gland/signature.txt]

V_NFY_01=V_MAZR_01
V_SP1_Q6=V_AHRARNT_02
V_NFY_01=V_WT1_Q6
V_NRF1_Q6=V_CKROX_Q2
V_PAX4_01=V_NGFIC_01
V_AHRARNT_02=V_GC_01
V_CAAT_01=V_RNF96_01
V_EGR_Q6=V_ALPHACP1_01
V_AP2ALPHA_02=V_ZIC1_01
V_NRSF_01=V_ZFP206_01
V_SP3_Q3=V_DEAF1_02
V_EGR1_01=V_NFKAPPAB50_01
V_FOXO3A_Q1=V_SP4_Q5
V_NRF1_Q6=V_E2F1_Q3_01
V_E2F1_Q3_01=V_ETF_Q6
V_NFY_Q6_01=V_E2A_Q2
V_RFX1_01=V_ZFX_01
V_AP2ALPHA_02=V_ZFP206_01
V_MZF1_02=V_VMAF_01
V_HIF1_Q3=V_ZF5_01
V_SP3_Q3=V_PAX4_01
V_SP1_Q2_01=V_NRF1_Q6
V_BEN_02=V_HIC1_03
V_BEN_02=V_MAZ_Q6
V_BEN_01=V_SMAD4_Q6
V_HEN1_01=V_ZFP206_01
V_AP2ALPHA_02=V_PKNOX2_01
V_CACBINDINGPROTEIN_Q6=V_RFX_Q6
V_ZID_01=V_GLI1_Q2
V_EGR_Q6=V_MECP2_01
V_ERR2_01=V_CTF1_01
V_MECP2_01=V_RNF96_01
V_COUPTF_Q6=V_CREB_Q4_01
V_TCF4_01=V_AP4_01
V_EGR_Q6=V_ELK1_03
V_ZIC3_01=V_HNF4_01
V_MINI19_B=V_NFY_Q6_01
V_HES1_Q2=V_KAISO_01
V_PAX4_03=V_GATA2_03
V_FOXO1_Q5=V_ZFX_01
V_DR4_Q2=V_ZFP206_01
V_ZFP281_01=V_HOXA9_01
V_ZNF219_01=V_AML2_01
V_TAL1_01=V_E2F1_Q3_01
V_AHRARNT_02=V_ETF_Q6
V_ZF5_01=V_P300_01
V_FPM315_01=V_NRF1_Q6
V_ZFP206_01=V_NRSE_B
V_FPM315_01=V_NFY_01
V_SP1_Q4_01=V_AHRARNT_02
V_SP1_Q2_01=V_NFY_Q6
V_PAX4_01=V_P300_01
V_PU1_01=V_NFKB_Q6_01
V_ZBRK1_01=V_CNOT3_01
V_TEF_01=V_CACCCBINDINGFACTOR_Q6
V_LBP9_01=V_E2F1_Q3_01
V_ZNF515_01=V_SMAD_Q6_01
V_E2F1_Q3=V_HIC1_02
V_ZF5_01=V_DEC_Q1
V_GATA3_01=V_SP1_Q4_01
V_PAX9_B=V_TAXCREB_02
V_SREBP1_Q5=V_SMAD3_Q6
V_EGR_Q6=V_NFY_01
V_SMAD_Q6=V_CNOT3_01
V_ELK1_03=V_ZFX_01
V_CACBINDINGPROTEIN_Q6=V_HOXA7_01
V_CACD_01=V_NRF2_01
V_AP2ALPHA_02=V_DEAF1_01
V_NFY_Q6_01=V_HIC1_03
V_P300_01=V_SMAD3_Q6
V_SP2_01=V_VMAF_01
V_MAZ_Q6=V_MEF2_03
V_VMAF_01=V_MTF1_Q4
V_CTCF_01=V_MECP2_01
V_KROX_Q6=V_GATA2_02
V_NANOG_02=V_ZFX_01
V_P53_01=V_ZNF219_01
V_ZFP206_01=V_RNF96_01
V_CAAT_01=V_SP4_Q5
V_PR_01=V_PAX4_01
V_P50P50_Q3=V_PU1_01
V_ZNF219_01=V_LHX8_01
V_DEC_Q1=V_GADP_01
V_SP1_Q6=V_MEF2_04
V_E2F1_01=V_MZF1_Q5
V_NFAT2_Q5=V_ETF_Q6
V_MSX2_01=V_HOXC4_01
V_BEL1_B=V_SOX9_Q4
V_PUR1_Q4=V_MECP2_01
V_SP1_Q4_01=V_BRACH_01
V_HOXA6_01=V_GSH2_01
V_E2F1_Q6=V_GKLF_02
V_NKX52_01=V_HNF1_Q6_01
V_VMAF_01=V_PAX5_01
V_SRF_Q5_01=V_CP2_01
V_PR_01=V_CP2_02
V_P300_01=V_NRSE_B
V_TATA_01=V_ZFX_01
V_P300_01=V_EGR3_01
V_CP2_01=V_SRF_02
V_GBX1_01=V_NKX61_03
V_NF1_Q6=V_GATA2_02
V_NFKB_Q6=V_FLI1_Q6
V_HIF1_Q5=V_MZF1_Q5
V_PPAR_DR1_Q2=V_GCNF_01
V_BEL1_B=V_NFY_01
V_AP1_Q2_01=V_VMAF_01
V_RXRLXRB_01=V_SP1_01
V_EAR2_Q2=V_MOX1_01
V_SRF_Q5_02=V_RP58_01
V_MUSCLE_INI_B=V_USF_01
