# Supplementary material for: Predicting tissue specific cis-regulatory modules in the human genome using pairs of co-occurring motifs
Source: BMC Bioinformatics. 2012 Feb 7;13:25. doi: 10.1186/1471-2105-13-25 (PMC3359238; doi:10.1186/1471-2105-13-25)
Supplement: Additional file 3 — Predictions for all tissues. This file includes predictions for 72 human tissues and cell types. It includes the tissue-specific genes, the predicted signatures, and the putative CRMs. This file also contains predictions for the heart and the CD4+ T cells. We obtained these predictions by searching a larger set of parameters. [file 1471-2105-13-25-S3.ZIP › resultsAllTissues/n10/amygdala/CRMs.txt]

chr16:962570-962884	18.1170
chr1:31998710-31998893	36.1775
chr17:27840730-27841260	17.7015
chr13:52313936-52314197	27.4743
chr2:10969737-10969902	36.2963
chr20:61573579-61573771	26.9816
chr20:61558732-61558919	18.2357
chr16:906140-906555	18.0754
chr11:123031149-123031581	18.1170
chr20:61579403-61579851	26.9816
chr12:63801435-63801589	18.1170
chr1:31993351-31993880	18.0754
chr8:107738902-107739037	26.8282
chr21:33319795-33320287	45.3281
chr21:33316976-33317465	27.3773
chr8:144312755-144313484	45.6674
chr4:166348106-166348213	45.5913
chrX:152683355-152684184	27.3773
chr14:64508943-64509072	18.4019
chr2:10969337-10969581	27.0508
chr20:61573579-61573771	26.9816
chr11:45636852-45637147	18.0062
chr6:108594687-108595374	36.0678
chr5:140786025-140788463	36.2883
chrX:100220346-100220647	27.2111
chr6:108585336-108585942	27.5435
chr1:110551185-110551454	18.1170
chr17:76623930-76624078	18.4019
chr1:32004794-32005757	18.2832
chr1:110554028-110555364	117.7891
chr13:52320572-52321128	44.9126
chr1:110555379-110555644	35.9223
chr11:65804567-65805050	45.3420
chr11:65807644-65808327	45.2035
chr20:61558732-61558919	18.2357
chr20:61579403-61579851	26.9816
chr11:45874439-45875317	81.5977
chr6:108593186-108594578	63.9497
chr9:102267951-102268537	17.4522
chr8:144323835-144324078	17.9864
chr1:200379078-200379932	45.7021
chr14:64503623-64503740	17.9508
chr1:77105559-77105948	17.7974
chr20:17155070-17155450	82.2329
chr3:6877758-6878075	26.7125
chr19:52223052-52223477	35.6523
chr20:17155555-17155950	36.5605
chr19:59618189-59618368	18.1249
chr7:79602792-79602910	17.9508
chr8:144310617-144311041	18.6097
chrX:152683166-152683346	18.4019
chr21:33318029-33318410	17.8400
chr19:59623546-59623750	53.8790
chrX:47364071-47364721	81.9856
chr19:52215481-52216059	17.6866
chr16:889573-889777	17.8400
chr1:31999142-31999701	44.6692
chr7:28964187-28965192	72.1296
chr6:108596668-108597144	18.2357
chr19:59623923-59624163	26.9262
chr11:1375773-1375914	18.3248
chr11:65806374-65806779	82.0904
chr20:17156127-17156700	18.2357
chr18:22337345-22337910	26.6769
chr11:45621811-45622109	27.5851
chr21:33327246-33327495	17.8400
chr7:111633181-111633332	18.6097
chr16:908174-908523	17.9508
chr11:1368492-1368738	36.5605
chr7:111633429-111633863	108.6209
chr1:32000737-32003619	117.6150
chr11:916439-916622	17.9508
chrX:152694052-152694181	36.8454
chr17:76615419-76615675	18.3248
chr16:962181-962339	17.4522
chr11:360113-360307	44.6277
chr20:17156703-17156966	26.8431
chr11:360781-360965	17.9508
chr6:116681893-116682040	17.9508
chrX:100221414-100222030	17.9864
chr13:52317768-52317941	17.5907
chr19:59623243-59623535	18.0754
chr1:200380323-200380520	18.0823
chr6:108586211-108586614	27.3773
chr20:17157396-17157611	27.0508
chr20:19140678-19140871	27.1893
chr3:134431673-134432368	17.8677
chr16:65579861-65580093	26.4275
chr11:123030198-123030626	36.0262
chr9:102275146-102275487	17.8400
chr16:51142977-51143939	18.1170
chr1:26220750-26220972	18.3248
chr1:52208435-52208717	27.0924
chr1:32003704-32004573	27.2111
chr5:140780635-140780978	18.1170
chrX:102771162-102771500	27.0093
chr17:76624126-76624501	27.3002
chr1:3531176-3531335	81.5285
chr11:1367307-1367422	18.2357
chrX:102770116-102770783	18.0823
chr16:964639-965162	27.4743
chrX:47360966-47361157	17.7015
chr18:31901365-31901660	36.2340
chr1:31992299-31992968	36.4972
chr1:39920300-39920794	17.87
chr20:1234698-1234818	17.95
chr19:59084815-59084951	18.61
chr20:1219795-1219914	17.45
chr19:9980983-9981343	26.82
chr15:81036666-81037148	36.07
chr16:19087743-19088074	35.40
chr19:9982102-9982313	26.82
chr16:56562378-56562662	26.18
chr15:71830524-71832111	17.80
chr21:33365238-33365461	36.45
chr15:72071617-72071717	35.99
chr21:33364169-33364470	18.12
chr20:1216432-1216731	17.70
chr20:1223109-1223835	18.32
chr2:192767641-192768382	36.16
chr12:47674876-47675734	27.59
chr14:23610010-23611413	18.08
chr19:59088141-59088427	27.67
chr19:60490753-60491293	18.32
chr20:1224769-1225015	18.32
chr19:9979063-9979379	45.33
chr1:39930379-39930838	17.87
chrX:21303000-21303574	45.47
chr12:47679175-47680031	35.96
chr2:155262770-155263533	18.32
chr1:39929179-39930129	17.84
chr17:28643449-28644118	27.30
chr1:221603564-221604227	17.84
chr19:55834031-55835037	35.90
chr19:59077025-59077448	27.05
chr3:47595580-47595837	18.21
chr14:104708460-104708778	18.49
chr1:39927937-39928382	17.70
chr17:28644124-28644908	36.64
chr19:54638612-54638841	17.99
chr14:23615606-23615837	17.84
chr19:54632015-54632631	36.35
chr2:155262458-155262759	18.61
chr15:71828194-71828486	26.80
chr19:59078260-59078684	26.68
chr16:56548906-56549081	18.24
chr1:153317797-153318016	27.56
chr19:40958584-40958794	18.52
chr19:40325920-40326077	36.36
chr10:83623672-83623925	18.12
chr5:133734558-133734856	27.59
chr10:106390451-106391075	36.03
chr7:123176024-123176447	45.31
chr19:40327894-40328108	17.70
chr3:185461822-185461952	17.95
chr3:185460339-185460496	26.95
chr9:139463106-139463666	18.49
chr19:47187065-47187434	36.73
chr16:682422-683407	17.99
chr1:153321175-153321607	18.17
chr3:197097435-197097923	17.84
chr10:106389964-106390356	26.77
chr19:47190068-47190465	54.57
chr19:40967059-40967694	35.64
chr1:201281065-201281399	17.70
chr19:47188849-47189452	27.59
chr1:66771583-66772020	17.84
chr3:197104396-197105161	26.57
chr16:683671-684153	27.10
chr16:29924264-29925007	26.43
chr8:59220943-59221343	17.95
chr16:683542-683654	18.49
chr19:560064-560292	27.36
chr2:236067014-236067358	18.61
chr17:76055205-76057747	17.95
chr16:694887-695025	18.40
chr16:695303-695977	27.10
chr3:185463054-185463317	27.09
chr19:47262110-47262426	27.59
chr19:40336659-40337121	18.08
chr17:76065123-76065329	18.24
chr10:83624308-83624838	18.49
chr9:139472336-139472656	18.08
chr16:690900-691180	27.09
chr3:185461251-185461598	18.32
chr3:185462829-185463039	17.45
chr1:201283874-201284550	26.52
chr17:76064914-76065093	18.24
chr19:47265108-47266669	36.50
chr22:30670334-30670719	54.80
chr19:541684-541811	18.08
chr2:236068424-236068704	18.24
chr16:694560-694772	18.52
chr1:153318756-153320464	71.72
chr4:156899364-156899742	36.35
