# Supplementary material for: Predicting tissue specific cis-regulatory modules in the human genome using pairs of co-occurring motifs
Source: BMC Bioinformatics. 2012 Feb 7;13:25. doi: 10.1186/1471-2105-13-25 (PMC3359238; doi:10.1186/1471-2105-13-25)
Supplement: Additional file 3 — Predictions for all tissues. This file includes predictions for 72 human tissues and cell types. It includes the tissue-specific genes, the predicted signatures, and the putative CRMs. This file also contains predictions for the heart and the CD4+ T cells. We obtained these predictions by searching a larger set of parameters. [file 1471-2105-13-25-S3.ZIP › resultsAllTissues/n10/amygdala/signature.txt]

V_LBP1_Q6=V_ZF5_01
V_ELK1_01=V_ETF_Q6
V_MINI19_B=V_STAT3_03
V_BEN_01=V_AP4_01
V_ETS_Q6=V_ETF_Q6
V_ZF5_01=V_DEAF1_02
V_EGR_Q6=V_GATA2_01
V_ZFP206_01=V_MAF_Q6
V_CAAT_01=V_SP1_Q6_01
V_STAT3_03=V_SREBP1_02
V_SP1_Q6=V_SAP1A_01
V_NF1_Q6=V_P50P50_Q3
V_GAF_Q6=V_ETF_Q6
V_SP1SP3_Q4=V_IRF2_01
V_PLAG1_01=V_PITX3_01
V_AP2_Q3=V_SOX2_Q6
V_GCM_Q2=V_CP2_02
V_SOX9_B1=V_E47_01
V_ZFP206_01=V_GLI1_Q2
V_SPIB_01=V_ZFX_01
V_ZBRK1_01=V_ELK1_01
V_SP1SP3_Q4=V_GATA1_03
V_SOX2_Q6=V_SREBP2_Q6
V_CREB_02=V_GC_01
V_RBPJK_Q4=V_LRF_Q2
V_MOVOB_01=V_IRF_Q6_01
V_E2F1_Q4=V_SP1_01
V_P300_01=V_R_01
V_MZF1_02=V_NRF1_Q6
V_PAX4_01=V_ZBRK1_01
V_RFX_Q6=V_IK_Q5
V_SP1SP3_Q4=V_SOX9_B1
V_SMAD4_Q6=V_GATA2_01
V_CNOT3_01=V_HSF1_Q6
V_NFY_01=V_WT1_Q6
V_SPZ1_01=V_HSF1_Q6
V_AP4_01=V_STAT5A_02
V_HSF_Q6=V_R_01
V_TGIF_01=V_PAX5_01
V_VJUN_01=V_KLF15_Q2
V_MOVOB_01=V_PITX3_01
V_GSC_01=V_AP4_01
V_AP1_Q2=V_GADP_01
V_VJUN_01=V_AP2_Q6_01
V_SP1_Q6=V_CETS1P54_03
V_RREB1_01=V_E2F1_Q3_01
V_ZF5_01=V_PPARA_02
V_CACD_01=V_ELK1_03
V_E2A_Q2=V_MEF2_03
V_HEN1_02=V_RFX1_02
V_SP3_Q3=V_GSC_01
V_SREBP_Q3=V_HSF1_Q6
V_AP3_Q6=V_KLF15_Q2
V_STAT1_01=V_DEAF1_01
V_RFX1_02=V_AP4_Q6_01
V_HIC1_02=V_RFX3_01
V_SP1_Q6=V_GSC_01
V_AP2_Q6=V_TRF1_01
