# Supplementary material for: Predicting tissue specific cis-regulatory modules in the human genome using pairs of co-occurring motifs
Source: BMC Bioinformatics. 2012 Feb 7;13:25. doi: 10.1186/1471-2105-13-25 (PMC3359238; doi:10.1186/1471-2105-13-25)
Supplement: Additional file 3 — Predictions for all tissues. This file includes predictions for 72 human tissues and cell types. It includes the tissue-specific genes, the predicted signatures, and the putative CRMs. This file also contains predictions for the heart and the CD4+ T cells. We obtained these predictions by searching a larger set of parameters. [file 1471-2105-13-25-S3.ZIP › resultsAllTissues/n10/atrioventricular_node/CRMs.txt]

chr5:68425466-68425838	76.2056
chr22:36809878-36810020	28.6234
chr1:158643738-158644108	32.2614
chr9:138547615-138547755	29.6096
chr10:104253462-104253899	106.0027
chr1:158644982-158645140	40.6981
chr22:36810370-36810543	60.6893
chr7:27122331-27123471	83.7009
chr8:37938728-37939471	37.7436
chr7:27123698-27123918	42.5442
chr4:170428538-170428856	83.1430
chr7:27111828-27112480	49.8804
chr1:158656961-158657465	31.9908
chr19:55124168-55124706	136.5082
chr14:91657992-91658118	27.7113
chr19:48728943-48729418	87.0627
chr8:37953131-37953478	28.2866
chr16:66007829-66008018	55.4515
chr12:47773721-47774121	82.6018
chr8:37940012-37940632	47.4571
chr14:30745727-30745930	29.6336
chr3:46828164-46828448	37.7986
chr7:27111106-27111436	29.6336
chr1:158652004-158652251	45.4206
chrX:101283450-101283663	52.3639
chr19:48730291-48730414	38.4591
chr17:31104328-31104529	30.9434
chr7:27112818-27113960	148.5458
chr10:60790412-60790832	38.5382
chr4:147662934-147663373	200.8574
chr9:138560458-138560679	66.6014
chr2:69093693-69093892	40.3132
chr11:108798949-108799154	37.4108
chr12:87062709-87063019	40.6981
chr21:36992885-36993411	100.7090
chr12:47772667-47773281	45.4707
chr1:158647129-158647928	52.3787
chr12:47771534-47772593	191.1209
chr14:30746254-30746823	31.4997
chr2:112612354-112612514	63.8603
chr7:36159282-36159567	31.4524
chr8:96355321-96355995	44.5794
chr7:36159762-36159901	30.9565
chr5:171803125-171803470	67.8141
chr19:19228255-19228585	32.8327
chr10:20145350-20145829	99.8030
chr9:138558030-138558296	31.7443
chr7:27121064-27121786	76.7920
chr9:138558782-138559234	167.6528
chr5:68406498-68407284	143.3621
chr16:65989475-65989615	43.4402
chr20:61962394-61962684	65.8097
chr22:29082781-29083138	117.9852
chr4:170427352-170428333	255.9009
chr8:96355064-96355308	57.3189
chr1:200436157-200436807	70.2776
chr22:36836548-36836901	38.3037
chr19:60981618-60981778	35.9705
chr7:27119470-27119804	66.4511
chr1:200428703-200428832	32.4719
chr20:61959802-61960094	37.5879
chr16:65988840-65989187	67.7609
chr1:200429241-200429740	169.0670
chr7:27116784-27117243	80.2657
chr11:108802223-108803426	54.4425
chr7:27119836-27120598	184.8662
chr10:104254081-104254494	79.2103
chr21:36990087-36990328	30.7421
chr1:200435125-200435404	62.2017
chr5:171812243-171812886	89.8028
chr19:55695380-55695485	55.1000
chr7:27109574-27111080	249.3978
chrX:111809271-111810098	67.6946
chr16:66007469-66007787	31.6601
chr22:42650893-42651033	53.8392
chr4:170416925-170417313	31.6781
chr1:6456916-6457097	31.7804
chr10:20144932-20145283	82.1018
chr1:158653693-158653903	32.7605
chr1:200435820-200436056	28.8479
chr19:60975872-60976039	29.2356
chr11:108797773-108798665	125.4638
chr16:22125868-22126195	93.9761
chr3:46861869-46862180	90.4089
chr11:117910665-117911286	44.7718
chr11:108800939-108801989	153.7484
chr21:37002904-37003125	29.3951
chr20:61960384-61960776	49.6508
chr7:27123923-27125290	279.3060
chr8:37947653-37947912	50.7290
chr12:87060109-87060461	69.7894
chrX:111797217-111798134	64.3364
chr12:47774562-47775306	83.5730
chr7:27119137-27119447	45.8455
chr7:27115584-27116258	77.6308
chr17:1873774-1874438	153.28
chr17:1869168-1869712	29.97
chr1:208472607-208472917	46.22
chr17:1866783-1867246	47.04
chr11:117529002-117529311	38.88
chr12:432917-433458	67.77
chr11:117521328-117521499	30.07
chr17:1874468-1874813	69.17
chr1:29320927-29321981	175.31
chr4:189264631-189265124	53.44
chr17:1872915-1873708	47.53
chr11:65415439-65416049	87.86
chr19:60975872-60976039	29.24
chr17:1875464-1876024	60.32
chr9:132798304-132798569	31.09
chr9:132802721-132803278	91.24
chr6:90653921-90654337	70.14
chr6:90652868-90653589	144.14
chr17:1867265-1867991	31.51
chr11:117524318-117524812	53.96
chr9:132803984-132804100	30.97
chr9:132805192-132805418	42.86
chr17:1870539-1871145	39.38
chr17:1874909-1875392	82.40
chr19:60981618-60981778	35.97
chr1:3596910-3597461	28.42
chr9:132808563-132809184	30.81
chr3:138967039-138967958	92.45
chrX:21581600-21583040	29.96
chr19:17419926-17420291	39.11
chr3:138968691-138969675	122.20
chr17:76133147-76133753	38.46
chr3:138965267-138966316	236.23
chr5:140400866-140401244	30.16
chr16:74867983-74868831	39.75
chr1:11171546-11172046	59.09
chr2:208839025-208839451	30.51
chr17:76133757-76134024	29.68
chr3:138970096-138970482	45.12
chrX:21585827-21586229	46.62
chr11:82583014-82583360	28.86
chr3:138973579-138975078	46.18
chr3:138972700-138973245	127.52
chr1:23567339-23567542	46.69
